# Supplementary material for: Shifts in attention drive context-dependent subspace encoding in anterior cingulate cortex in mice during decision making
Source: Nat Commun. 2024 Jul 2;15:5559. doi: 10.1038/s41467-024-49845-2 (PMC11220070; doi:10.1038/s41467-024-49845-2)
Supplement: Supplementary file 4 — Source Data [file 41467_2024_49845_MOESM4_ESM.zip]

Archive with 62 entries (53 files):
- fig1/
- fig1/fig1-c.csv
- fig1/fig1-def.csv
- fig1/fig1-gh.csv
- fig2/
- fig2/fig2-c.csv
- fig2/fig2-e.csv
- fig2/fig2-d.csv
- fig2/fig2-f.csv
- fig2/fig2-gh.csv
- fig2/fig2-ij.csv
- fig2/fig2-k.csv
- fig2/fig2-l.csv
- fig3/
- fig3/fig3-a.csv
- fig3/fig3-b.csv
- fig3/fig3-c.csv
- fig3/fig3-d.csv
- fig3/fig3-ef.csv
- fig4/
- fig4/fig4-b.csv
- fig4/fig4-c.csv
- fig4/fig4-d.csv
- fig4/fig4-ef.csv
- fig4/fig4-h.csv
- fig4/fig4-i.csv
- fig5/
- fig5/fig5-de.csv
- fig5/fig5-g.csv
- fig5/fig5-h.csv
- sfig1/
- sfig1/sfig1-a.csv
- sfig1/sfig1-b.csv
- sfig1/sfig1-c.csv
- sfig1/sfig1-d.csv
- sfig1/sfig1-e-visual.csv
- sfig1/sfig1-e-auditory.csv
- sfig1/sfig1-f-visual.csv
- sfig1/sfig1-f-auditory.csv
- sfig1/sfig1-g-visual.csv
- sfig1/sfig1-g-auditory.csv
- sfig1/sfig1-h-visual.csv
- sfig1/sfig1-h-auditory.csv
- sfig2/
- sfig2/sfig2-a.csv
- sfig2/sfig2-b.csv
- sfig2/sfig2-c.csv
- sfig2/sfig2-d.csv
- sfig3/
- sfig3/sfig3-a.csv
- sfig3/sfig3-b.csv
- sfig3/sfig3-c.csv
- sfig3/sfig3-d.csv
- sfig4/
- sfig4/sfig4-e.csv
- sfig4/sfig4-a.csv
- sfig4/sfig4-f.csv
- sfig4/sfig4-b.csv
- sfig4/sfig4-g.csv
- sfig4/sfig4-c.csv
- sfig4/sfig4-h.csv
- sfig4/sfig4-d.csv
