# Supplementary material for: Shifts in attention drive context-dependent subspace encoding in anterior cingulate cortex in mice during decision making
Source: Nat Commun. 2024 Jul 2;15:5559. doi: 10.1038/s41467-024-49845-2 (PMC11220070; doi:10.1038/s41467-024-49845-2)
Supplement: Supplementary file 4 — Source Data [file 41467_2024_49845_MOESM4_ESM.zip › fig1/fig1-c.csv]

go-congruent	go-incongruent	nogo-congruent	nogo-incongruent
1.0	1.0	1.0	0.5
1.0	1.0	1.0	0.5
1.0	1.0	1.0	0.5
1.0	1.0	1.0	0.5
1.0	1.0	1.0	0.6
1.0	1.0	1.0	0.6
1.0	1.0	1.0	0.6
1.0	1.0	1.0	0.6
1.0	1.0	1.0	0.6666666666666666
1.0	1.0	1.0	0.6666666666666666
1.0	1.0	1.0	0.7142857142857143
1.0	1.0	1.0	0.8333333333333334
1.0	1.0	1.0	0.8333333333333334
1.0	1.0	1.0	0.8333333333333334
1.0	1.0	1.0	0.8333333333333334
1.0	1.0	1.0	0.8333333333333334
1.0	1.0	1.0	1.0
1.0	1.0	1.0	1.0
1.0	1.0	1.0	1.0
1.0	1.0	1.0	1.0
1.0	1.0	1.0	1.0
1.0	1.0	1.0	1.0
1.0	1.0	1.0	1.0
1.0	1.0	1.0	1.0
1.0	1.0	1.0	1.0
1.0	1.0	1.0	1.0
1.0	1.0	1.0	1.0
1.0	1.0	1.0	1.0
1.0	1.0	1.0	1.0
1.0	1.0	1.0	1.0
1.0	1.0	1.0	1.0
1.0	1.0	1.0	1.0
1.0	1.0	1.0	1.0
1.0	1.0	1.0	1.0
1.0	1.0	1.0	1.0
NaN	1.0	1.0	1.0
NaN	1.0	1.0	1.0
NaN	1.0	1.0	1.0
1.0	1.0	0.6666666666666666	0.0
1.0	1.0	0.6666666666666666	0.0
1.0	1.0	0.6666666666666666	0.0
1.0	1.0	0.6666666666666666	0.0
1.0	1.0	0.75	0.0
1.0	1.0	0.75	0.0
1.0	1.0	0.75	0.0
1.0	1.0	0.75	0.0
1.0	1.0	0.8	0.0
1.0	1.0	0.8	0.0
1.0	1.0	0.8	0.0
1.0	1.0	1.0	0.0
1.0	1.0	1.0	0.0
1.0	1.0	1.0	0.0
1.0	1.0	1.0	0.0
1.0	1.0	1.0	0.0
1.0	1.0	1.0	0.0
1.0	1.0	1.0	0.0
1.0	1.0	1.0	0.0
1.0	1.0	1.0	0.0
1.0	1.0	1.0	0.0
1.0	1.0	1.0	0.0
1.0	1.0	1.0	0.0
1.0	1.0	1.0	0.0
1.0	1.0	1.0	0.0
1.0	1.0	1.0	0.16666666666666666
1.0	1.0	1.0	0.16666666666666666
1.0	1.0	1.0	0.2
1.0	1.0	1.0	0.4
1.0	1.0	1.0	0.4
1.0	1.0	1.0	0.4
1.0	1.0	1.0	0.5
1.0	1.0	1.0	0.5
1.0	1.0	1.0	0.6666666666666666
1.0	1.0	1.0	0.6666666666666666
1.0	1.0	1.0	0.6666666666666666
1.0	1.0	1.0	0.6666666666666666
1.0	1.0	1.0	1.0
1.0	1.0	1.0	1.0
1.0	1.0	1.0	1.0
1.0	1.0	1.0	1.0
1.0	1.0	1.0	1.0
1.0	1.0	1.0	1.0
1.0	1.0	1.0	0.8
1.0	1.0	1.0	0.8
1.0	1.0	1.0	0.8
1.0	1.0	1.0	0.75
1.0	1.0	1.0	0.8
1.0	1.0	1.0	0.8
1.0	1.0	1.0	0.75
1.0	1.0	1.0	0.75
1.0	1.0	1.0	0.75
1.0	1.0	1.0	0.75
1.0	1.0	1.0	0.75
1.0	1.0	1.0	0.75
1.0	1.0	1.0	0.75
1.0	1.0	1.0	0.75
1.0	1.0	1.0	0.75
1.0	1.0	1.0	0.6666666666666666
1.0	1.0	1.0	0.6666666666666666
