# Supplementary material for: Shifts in attention drive context-dependent subspace encoding in anterior cingulate cortex in mice during decision making
Source: Nat Commun. 2024 Jul 2;15:5559. doi: 10.1038/s41467-024-49845-2 (PMC11220070; doi:10.1038/s41467-024-49845-2)
Supplement: Supplementary file 4 — Source Data [file 41467_2024_49845_MOESM4_ESM.zip › fig1/fig1-def.csv]

mouseid	context	nhighperfs	proportionhighperfs	probnumconsistents	fractioncorrects
AC001	visual	46.0	0.7666666666666667	0.000116	0.9347826086956522
AC001	audio	14.0	0.23333333333333334	0.014474	0.8571428571428571
AC003	visual	19.0	0.31666666666666665	0.006556	0.9473684210526315
AC003	audio	31.0	0.5166666666666667	0.00186	0.967741935483871
AC004	visual	5.0	0.08333333333333333	0.03613	0.6
AC004	audio	21.0	0.35	0.005517	0.9523809523809523
AC006	visual	4.0	0.06666666666666667	0.018431	0.5
AC006	audio	27.0	0.45	0.000356	0.9629629629629629
