# Supplementary material for: Shifts in attention drive context-dependent subspace encoding in anterior cingulate cortex in mice during decision making
Source: Nat Commun. 2024 Jul 2;15:5559. doi: 10.1038/s41467-024-49845-2 (PMC11220070; doi:10.1038/s41467-024-49845-2)
Supplement: Supplementary file 4 — Source Data [file 41467_2024_49845_MOESM4_ESM.zip › fig1/fig1-gh.csv]

mouseid	context	contextopposite	contextaware	contextunaware	contextawarebias	contextawarelapse
AC001	visual	-6.167745838412649	-0.7410099409030708	-0.6279415887399059	-0.24157249074153708	-0.34049988522148705
AC001	audio	-5.921076024889486	-0.987679754426234	-0.6829081047004717	-0.32176315421085483	-0.41011640157548185
AC003	visual	-6.907755278982137	-0.0010005003335835341	-0.6662784424146762	-0.0010005003335835341	-0.0010005003335835341
AC003	audio	-6.544241869579582	-0.364513909736139	-0.6917614988524177	-0.17157022299561756	-0.20619340577679343
AC004	visual	-3.45437788965786	-3.4543778896578603	-0.6931471805599453	-0.6931471805599453	-0.6931471805599453
AC004	audio	-6.332192380761423	-0.5765633985542963	-0.6931471805599453	-0.23965315000115353	-0.2868367120973278
AC006	visual	-4.6055036860992855	-2.3032520932164346	-0.6365141682948128	-0.4624316204844914	-0.63651441837824
AC006	audio	-6.4473049604055666	-0.46145081891015377	-0.6365141682948128	-0.1808254251163198	-0.24493091689855181
