# Supplementary material for: Shifts in attention drive context-dependent subspace encoding in anterior cingulate cortex in mice during decision making
Source: Nat Commun. 2024 Jul 2;15:5559. doi: 10.1038/s41467-024-49845-2 (PMC11220070; doi:10.1038/s41467-024-49845-2)
Supplement: Supplementary file 4 — Source Data [file 41467_2024_49845_MOESM4_ESM.zip › fig2/fig2-c.csv]

timerelevant	firingraterelevantmean	firingraterelevantsem	timeirrelevant	firingrateirrelevantmean	firingrateirrelevantsem
-1.5	8.663267895935295	3.4652943599561197	-1.5	19.770885510854328	4.3375870345126515
-1.49	8.572973018052085	3.363799716457697	-1.49	19.70153241529772	4.273430725889901
-1.48	8.509724372494793	3.2693799281127345	-1.48	19.62232108915871	4.205312317540613
-1.47	8.464525487846661	3.1797447217369754	-1.47	19.582623862294614	4.142425165118755
-1.46	8.410363514661343	3.086375399418401	-1.46	19.552824082931636	4.084633919467891
-1.45	8.347229452730407	2.991980490139495	-1.45	19.523030944326788	4.032217580936504
-1.44	8.284113022363199	2.900493414361966	-1.44	19.47842452248909	3.979320989065887
-1.43	8.211998807174291	2.8079252992288333	-1.43	19.458499934054437	3.9315207299483634
-1.42	8.139877411035298	2.7208704369484704	-1.42	19.478083544058087	3.8946121251666246
-1.41	8.06774160060158	2.633820854820969	-1.41	19.50264445035539	3.8616502170896827
-1.4	7.98658630748044	2.544327455801239	-1.4	19.55194927446584	3.836508832998093
-1.39	7.9144197820911035	2.450316508239936	-1.39	19.60132238557077	3.8108314991134145
-1.38	7.851234804600587	2.355957529148976	-1.38	19.66063859290043	3.780988925088276
-1.37	7.79703272388106	2.266862422613787	-1.37	19.734837409481536	3.75098480273925
-1.36	7.742816165055602	2.1829999695587965	-1.36	19.80417499964388	3.7177866122631555
-1.35	7.679578304896262	2.0956411970562647	-1.35	19.878524154761127	3.6843383325946606
-1.34	7.607428403286972	2.0127861924633126	-1.34	19.943149830367542	3.653264298069781
-1.33	7.562374431357845	1.947244631697943	-1.33	20.03754585671329	3.6306129967366636
-1.32	7.5264062687305575	1.901064431356158	-1.32	20.1715817448777	3.6187887972154202
-1.31	7.5265209819980665	1.875812307701096	-1.31	20.325470609206896	3.6123229477331686
-1.3	7.535677755257854	1.8577377105412956	-1.3	20.523858189302427	3.618167934778629
-1.29	7.535842162545775	1.8495937943310825	-1.29	20.702542510070703	3.626856702244598
-1.28	7.554017125378962	1.8549240230463586	-1.28	20.901011203656278	3.6422076685962
-1.27	7.554190549487111	1.860614674561755	-1.27	21.153810455570174	3.670581968970817
-1.26	7.563365353689537	1.8670803757882504	-1.26	21.401693106290903	3.700782273015998
-1.25	7.5905289827819855	1.873349101715845	-1.25	21.694034445088345	3.7333592741567263
-1.24	7.617664135111973	1.8799594908099875	-1.24	21.986381105940747	3.7611074401643667
-1.23	7.644768101664801	1.8881950983469904	-1.23	22.298441159500268	3.78827289613655
-1.22	7.653823598669302	1.897613430931379	-1.22	22.615385824479766	3.8213713726530742
-1.21	7.689847274880511	1.910660326526682	-1.21	22.887866488929152	3.845244802593959
-1.2	7.73484933913522	1.9320146023525664	-1.2	23.189958624351267	3.8783391926923043
-1.19	7.761822372483958	1.9532241023279249	-1.19	23.422920268597125	3.899324259435906
-1.18	7.752758583061663	1.9681301618167233	-1.18	23.636102289977927	3.9142948289664607
-1.17	7.725654558217171	1.9856457086489874	-1.17	23.859120323257166	3.9289203173822167
-1.16	7.662507866238309	1.9949425455980019	-1.16	24.037669668849247	3.9389480333788853
-1.15	7.608342332526297	2.003028576450393	-1.15	24.216182665802396	3.9446486893074306
-1.14	7.572170635779361	2.0121421599010834	-1.14	24.389733122807264	3.94215979893718
-1.13	7.554005838146969	2.0218714867942653	-1.13	24.592874920221103	3.9386086258276056
-1.12	7.544861381324109	2.0289215316583387	-1.12	24.781179131607878	3.934837797113531
-1.11	7.526742519355474	2.025254265036999	-1.11	24.96453187844455	3.921192605457823
-1.1	7.517665650970132	2.0228028206109356	-1.1	25.13303592518649	3.9013964611470606
-1.09	7.517631688714493	2.022801518133175	-1.09	25.281729811351266	3.87397246819178
-1.08	7.535629029445063	2.0329473211629403	-1.08	25.474801622678008	3.8522801293787743
-1.07	7.535645632124334	2.03861187957152	-1.07	25.66783383542765	3.830329669600766
-1.06	7.517662586414269	2.0379700322464736	-1.06	25.80651960477157	3.805783070643689
-1.05	7.535697060511425	2.0330443658657686	-1.05	25.95504803310313	3.778895357391844
-1.04	7.5717704917241395	2.036229218925051	-1.04	26.05419275952032	3.7441568473827114
-1.03	7.607883621276892	2.041926229394394	-1.03	26.158257472971147	3.7110943747481873
-1.02	7.626018273125327	2.0413561857533433	-1.02	26.247479056839595	3.6816684934191612
-1.01	7.67117127740123	2.046095598494777	-1.01	26.311980018086565	3.6496054998606615
-1.0	7.689332199154165	2.0417933152793446	-1.0	26.40609340745153	3.6229386285807386
-0.99	7.725545124097371	2.033917234336957	-0.99	26.47060863459649	3.5900427770495154
-0.98	7.788832627836331	2.0251321960006528	-0.98	26.60428298823848	3.565761662599697
-0.97	7.861173813577134	2.0151223340285505	-0.97	26.757739448195974	3.5390439632551374
-0.96	7.960547689081761	2.0147293693013277	-0.96	26.871720065602474	3.5122797012185236
-0.95	8.086944357755122	2.013205527335519	-0.95	26.98075357506301	3.4826677671449597
-0.94	8.204340984805809	2.0225712788718075	-0.94	27.079879259224732	3.4596262890868914
-0.93	8.28571346432381	2.0238018791622068	-0.93	27.193800202451506	3.4362498373678676
-0.92	8.358066102606145	2.018328399370851	-0.92	27.31760705129261	3.4147426255884845
-0.91	8.448432459468865	2.0202113788795018	-0.91	27.476026368651105	3.3992440639986365
-0.9	8.529810011964797	2.0213657183088496	-0.9	27.67403890391009	3.3971784652170847
-0.89	8.593183349337892	2.0185312431055817	-0.89	27.896832437978976	3.400922237919334
-0.88	8.674565848693335	2.022635365527719	-0.88	28.134505845834365	3.410334710496543
-0.87	8.773968295235111	2.0253485948799668	-0.87	28.377208354411476	3.420624915519144
-0.86	8.864377813018104	2.018385418444141	-0.86	28.620038525019183	3.440988472992097
-0.85	9.008789165174395	2.018310727303372	-0.85	28.88271972215246	3.4579390323877406
-0.84	9.135195828723285	2.024034105254726	-0.84	29.140549084207244	3.469382330344079
-0.83	9.252630331510847	2.026123864363465	-0.83	29.41820348850059	3.483096839989962
-0.82	9.38811230860205	2.0299235569484324	-0.82	29.70578145709598	3.496178954454662
-0.81	9.550635565029785	2.041600037761911	-0.81	29.99337533696533	3.508395946008821
-0.8	9.713180962099239	2.0518115628195597	-0.8	30.271061919097416	3.523489689903463
-0.79	9.857727193839512	2.0633109884886367	-0.79	30.53883941628664	3.5358833581663855
-0.78	10.002283901253646	2.0866262159060702	-0.78	30.826349108485935	3.547722916303405
-0.77	10.155891240910176	2.1112203220491654	-0.77	31.039779545064384	3.547036081426855
-0.76	10.327560106619169	2.140331186583226	-0.76	31.228478298648913	3.5536423683347818
-0.75	10.508285010632308	2.1714176707485855	-0.75	31.446724512401467	3.5567068492857223
-0.74	10.662056588137567	2.20210558018554	-0.74	31.709304479071754	3.565241513617949
-0.73	10.824869749160523	2.2326544301379068	-0.73	31.97176262014952	3.5754819537384757
-0.72	11.032718501761439	2.2626097113193353	-0.72	32.224224956511755	3.5861478032991627
-0.71	11.267595906911877	2.304427638072207	-0.71	32.471647337699345	3.593365902248154
-0.7	11.466493698969122	2.331242040892365	-0.7	32.67456189009898	3.5972904641653627
-0.69	11.719446054906127	2.370399679666984	-0.69	32.793484421845086	3.5939864395047567
-0.68	11.963414549548679	2.4030538764429195	-0.68	32.91233800520524	3.592758276382045
-0.67	12.198374876001829	2.4362135260591486	-0.67	32.996549984710974	3.5864017650271287
-0.66	12.442346561509664	2.4665818408567035	-0.66	33.0411932275388	3.583429206522
-0.65	12.695324203601782	2.497835444423822	-0.65	33.06604194234137	3.5746804460277892
-0.64	12.903257756195702	2.529578546653872	-0.64	33.13035706420248	3.5695789827869513
-0.63	13.102155649111538	2.559886099679573	-0.63	33.14033905471121	3.5502320471984055
-0.62	13.310031533633188	2.5957534452949007	-0.62	33.130532181769524	3.530664847563333
-0.61	13.508887915291183	2.637051000242295	-0.61	33.08117428708495	3.5072417617398446
-0.6	13.680709289590745	2.66981442897311	-0.6	33.0564420552679	3.4788115783201397
-0.59	13.87050551735725	2.701273997510509	-0.59	33.011882597070205	3.4486434425362242
-0.58	14.11429630124994	2.733579687161514	-0.58	32.94255567814544	3.4149834541094326
-0.57	14.331057927949933	2.7527089308896575	-0.57	32.83367566703846	3.376495525902452
-0.56	14.52980447117137	2.7631396250415503	-0.56	32.7296568922662	3.342704190476485
-0.55	14.737556919596898	2.7778192487600712	-0.55	32.66009995230551	3.302411342446765
-0.54	14.927310523709002	2.796796316655582	-0.54	32.59046653737473	3.272727188037758
-0.53	15.126058801531235	2.8159812153482333	-0.53	32.49116302706211	3.249755737430858
-0.52	15.324774667649187	2.8369175172493013	-0.52	32.42146796428501	3.231309128948582
-0.51	15.4964448203128	2.85252794652564	-0.51	32.34686381556088	3.2179721295246333
-0.5	15.63207322409496	2.854006088084669	-0.5	32.23281279237203	3.200881145773146
-0.49	15.767666063607962	2.8694452386201927	-0.49	32.08918968855794	3.1765676565906826
-0.48	15.894240337303087	2.888070890864276	-0.48	31.96533623709081	3.15716501664857
-0.47	16.04783149357583	2.899395745777359	-0.47	31.826672842234537	3.1400157547903933
-0.46	16.15638480260635	2.903854853271794	-0.46	31.702813913331102	3.1275850221839714
-0.45	16.22888726387912	2.9039369469748104	-0.45	31.583887637400554	3.1144720584969128
-0.44	16.310358618377933	2.89843018710397	-0.44	31.509426909339616	3.1058444014511304
-0.43	16.41878639804381	2.889256461508924	-0.43	31.365908827424082	3.09441183406658
-0.42	16.518149537781042	2.8784116645829285	-0.42	31.28664111592405	3.0907522091068222
-0.41	16.590442465473227	2.8705806142462915	-0.41	31.251889289672235	3.0891371154043434
-0.4	16.6446652693527	2.852535132982949	-0.4	31.246838375956965	3.0928774216151567
-0.39	16.734827939863777	2.833346467509952	-0.39	31.24680703466551	3.095387320704582
-0.38	16.761888584048606	2.801041123504555	-0.38	31.286356103173368	3.100606390269182
-0.37	16.770880975466135	2.7822902904602107	-0.37	31.340794613386304	3.107901736869177
-0.36	16.81586688457398	2.775920132901239	-0.36	31.410117155190868	3.1185837909300993
-0.35	16.842845379166395	2.7764131375996777	-0.35	31.504164694913925	3.123288431290551
-0.34	16.878845125991067	2.764865614154518	-0.34	31.58836705459113	3.1287230522192804
-0.33	16.923890925154204	2.752302251541403	-0.33	31.642978656059174	3.1312842488024915
-0.32	16.977987768081288	2.737556738863217	-0.32	31.712423463277577	3.142392875932349
-0.31	17.05014703345486	2.723478146737722	-0.31	31.747341185301018	3.1546156693579417
-0.3	17.131373170825057	2.7120139815123308	-0.3	31.76749659531389	3.166754799234208
-0.29	17.257687275072854	2.717112760890064	-0.29	31.767922216858125	3.179183484921999
-0.28	17.393085441508397	2.7298156149277832	-0.28	31.817703292239116	3.193506713485667
-0.27	17.519577434849776	2.7352300609981803	-0.27	31.877324137644703	3.2038211253698043
-0.26	17.637188465336873	2.7502369681464547	-0.26	31.96651597720271	3.2171163828124727
-0.25	17.80892001990788	2.7813118437602533	-0.25	32.08034080952662	3.2389365787007893
-0.24	17.97171338705213	2.806562681121566	-0.24	32.159539448637425	3.260815606345068
-0.23	18.143557449333894	2.828338898145657	-0.23	32.199180089107884	3.2788153225182013
-0.22	18.27941749832651	2.8407888931444667	-0.22	32.27825421930716	3.300184739694413
-0.21	18.424288035926565	2.854285292250593	-0.21	32.30787959948696	3.316199133799951
-0.2	18.587161861240062	2.866745862321811	-0.2	32.2880636666114	3.325303845221055
-0.19	18.777029993358223	2.888774914626185	-0.19	32.297819382917226	3.3356820940365397
-0.18	18.94887484299921	2.904105597027173	-0.18	32.312500230972375	3.3496071008518906
-0.17	19.165692489981687	2.9273392768408635	-0.17	32.34201485286944	3.3665934537945117
-0.16	19.337416778669994	2.9395953554047045	-0.16	32.341946476479514	3.3795139194860475
-0.15	19.482054628200487	2.942242866243011	-0.15	32.32215853655958	3.394837847702292
-0.14	19.635620783554497	2.9468075262817592	-0.14	32.28756656215692	3.4081938269695247
-0.13	19.762099143332144	2.957415825520712	-0.13	32.20358723428342	3.423373091381275
-0.12	19.852479271743398	2.971994721067388	-0.12	32.11462200812673	3.43943339661001
-0.11	19.90673325445019	2.982837722391502	-0.11	31.99596673703007	3.448745513029007
-0.1	19.933853517683264	2.986974468156107	-0.1	31.82784933948534	3.4524401259012896
-0.09	19.951851940987776	2.993360416849542	-0.09	31.63986636906636	3.4504516962751275
-0.08	19.906720804249534	3.004161660178063	-0.08	31.47148496556484	3.4549692461192594
-0.07	19.843482149165578	3.02031452495271	-0.07	31.25851379438598	3.455216507542471
-0.06	19.735129850318863	3.0274973501095865	-0.06	30.99600346886909	3.4506073355992304
-0.05	19.563641197874826	3.01641112157045	-0.05	30.68887813354651	3.4508450765989678
-0.04	19.365015143671354	2.9991015833174317	-0.04	30.317400070452493	3.4474202660762643
-0.03	19.13924308641376	2.9876771219650076	-0.03	29.935862812867757	3.4373657630516625
-0.02	18.9133410132289	2.979269236508472	-0.02	29.509691706637113	3.421397615579515
-0.01	18.705327110820765	2.965639663644712	-0.01	29.043827230201284	3.3978703369775847
0.0	18.452171097275674	2.9442145075821458	0.0	28.567895689617465	3.3732410404210214
0.01	18.171884451203876	2.9203533451271544	0.01	28.08683219530078	3.3487664419665926
0.02	17.819458672595317	2.8800933479271165	0.02	27.526597701553094	3.321201527191492
0.03	17.439908623587183	2.8325186123488058	0.03	26.882282684231317	3.285348752743697
0.04	17.033253222578676	2.7897105134696574	0.04	26.1786073100738	3.2472922690800585
0.05	16.6355148981847	2.737928017446674	0.05	25.45510572042908	3.2075636604988573
0.06	16.192680104580646	2.672883930991307	0.06	24.70685350469693	3.160971668084524
0.07	15.76780621099399	2.6102866219444274	0.07	23.938797311198897	3.1094312086011935
0.08	15.315918030863523	2.5434088552302314	0.08	23.17068865504143	3.0525488929830447
0.09	14.900054933543483	2.487175471882955	0.09	22.37289979086372	2.989289175978659
0.1	14.502224905126573	2.433422652095524	0.1	21.55531141468598	2.919165521934826
0.11	14.077412266620918	2.379034302788829	0.11	20.747543386977	2.8475158606571074
0.12	13.652643433402154	2.328557108669161	0.12	19.915032434572204	2.764744367592059
0.13	13.272968844520593	2.2717678358286872	0.13	19.04790997286564	2.672783270520766
0.14	12.884392061430201	2.2041660113565507	0.14	18.151124115222284	2.5738639678024486
0.15	12.51392641813307	2.149642736423299	0.15	17.269105492683288	2.476390049386651
0.16	12.206579115043587	2.1067512320416983	0.16	16.411748375344185	2.3799240089412916
0.17	11.926342178214414	2.06355046661403	0.17	15.58402585127464	2.2851014634237474
0.18	11.70924436312235	2.0265571824460804	0.18	14.76620547784463	2.188416077589662
0.19	11.474279529143601	1.9805697635131216	0.19	13.978054138202877	2.0966240130090723
0.2	11.302517815641028	1.9411693496690436	0.2	13.209719610415723	2.0104624591894362
0.21	11.175980672756118	1.9145806304303503	0.21	12.456292365410672	1.9289706613383302
0.22	11.04963480159317	1.8870497314107866	0.22	11.702987598789734	1.8471148033074258
0.23	11.004482765872813	1.8614994779777587	0.23	10.964621079772725	1.7651247101913592
0.24	11.004499890500853	1.8336782084202168	0.24	10.280683753467555	1.6878008938098383
0.25	11.022664294200897	1.8049081532405349	0.25	9.631439202086474	1.6135248178506811
0.26	11.076969827435821	1.78411130962417	0.26	8.992218434732344	1.531538186532704
0.27	11.167392156237012	1.7684740785211612	0.27	8.412407394071224	1.4549475548115407
0.28	11.275926580255263	1.7641629939903671	0.28	7.877219492119486	1.3850054574321693
0.29	11.420586302052994	1.7662168796664155	0.29	7.401490218643037	1.3249205060142726
0.3	11.565346628995995	1.7620693582679186	0.3	6.985230691901097	1.268004582417228
0.31	11.746222269360489	1.7670283846286985	0.31	6.608688172583238	1.209860520208733
0.32	11.990207594097306	1.7770427601135552	0.32	6.276792995413756	1.154373408935708
0.33	12.261277481119906	1.7816866854794449	0.33	5.994471036672687	1.1021862622936855
0.34	12.52342301986899	1.7920435204467664	0.34	5.7715723445398295	1.0572187511980529
0.35	12.758594034614644	1.7953692646757182	0.35	5.608072456477709	1.0164305231334392
0.36	13.029761375552972	1.7993998952679682	0.36	5.499011889285839	0.9841425932227867
0.37	13.282892066156172	1.8083961410548781	0.37	5.390077575580218	0.9496106450620543
0.38	13.526968153480608	1.815073892878928	0.38	5.301017548827499	0.9207122574379714
0.39	13.7619936564605	1.8215783578624911	0.39	5.236754219714339	0.8932105306105752
0.4	14.014976469453172	1.8258907446203516	0.4	5.177520477990307	0.8672615379565303
0.41	14.204891932098057	1.8335418809175839	0.41	5.133175226384145	0.8483572402644113
0.42	14.403779426849274	1.843403832607648	0.42	5.123465212608786	0.8393035003442
0.43	14.62062641066996	1.8476804584586712	0.43	5.138507214829258	0.8383715001910075
0.44	14.801395887346048	1.8525427343929295	0.44	5.188142378439348	0.8464074939142101
0.45	14.946079288867772	1.8539248035097176	0.45	5.257542109561077	0.8584553025262226
0.46	15.108687025300489	1.8557717810164247	0.46	5.34177037303236	0.8721390893834633
0.47	15.271226130076117	1.8558050105938937	0.47	5.435868928754642	0.8850232508321814
0.48	15.433699335898433	1.8573164161341895	0.48	5.510191515015574	0.8957625053097955
0.49	15.524069964178427	1.8512368167131552	0.49	5.574609693387636	0.907851603255601
0.5	15.596344403042199	1.8535683304015549	0.5	5.619253631297832	0.914744527882072
0.51	15.632500870100587	1.8532331225382577	0.51	5.644124055043956	0.9215389635041173
0.52	15.659557636588335	1.8494748105373082	0.52	5.683779295799794	0.9332714249665384
0.53	15.695573864499991	1.8554727140916716	0.53	5.728351985581793	0.9488093398837086
0.54	15.686568407424522	1.856286568273702	0.54	5.777848055748917	0.9630990179659789
0.55	15.67756916407028	1.8530584147809896	0.55	5.827333470749798	0.9797995635220875
0.56	15.740597549380928	1.8515761194657794	0.56	5.881758347436564	1.0032186126210751
0.57	15.794638415956701	1.8639748065476835	0.57	5.941143198407186	1.033760598479809
0.58	15.875725035396826	1.877287827813679	0.58	6.000558190929974	1.068229033163194
0.59	15.947839113342631	1.880586695303487	0.59	6.04517896657861	1.0978735859006554
0.6	15.974953784037679	1.8814282058605485	0.6	6.0749855236751795	1.1212876412156536
0.61	16.0110911915563	1.8918364906636058	0.61	6.109706889742557	1.1514007854432662
0.62	16.047249897348248	1.8993272639690697	0.62	6.154273897405493	1.1872471983201562
0.63	16.029391996212105	1.898078652180483	0.63	6.1790763182347614	1.221832350557591
0.64	16.020532458207175	1.9019667169576733	0.64	6.208809089482276	1.257681859193378
0.65	16.020672130759532	1.9057332929018045	0.65	6.233595466702455	1.2916737730941075
0.66	16.07482852687739	1.9166203971817566	0.66	6.2386248975090695	1.3249816311397564
0.67	16.074965474123733	1.9348688540027064	0.67	6.214023084211893	1.3529342452491377
0.68	16.08411507042904	1.9541036551719373	0.68	6.209156168126277	1.3812669500584531
0.69	16.075282863383407	1.9709972140160101	0.69	6.21908513377382	1.414219522476539
0.7	16.084442144316505	1.983056921213132	0.7	6.224056240972898	1.4459312154448203
0.71	16.1205709100145	1.9947564027412967	0.71	6.238877072012872	1.477904379742435
0.72	16.201670695295903	1.9998615860894713	0.72	6.268480458211586	1.5070117625481037
0.73	16.28273481517938	2.0094794793217368	0.73	6.278302647681632	1.5273275530012667
0.74	16.309768208699314	2.0043341925498113	0.74	6.2831611276623995	1.5467045943186968
0.75	16.336774138886994	2.0062633077168472	0.75	6.30282373184586	1.5676115778235815
0.76	16.381755066856925	2.007209674117974	0.76	6.307677555042706	1.5854552266828656
0.77	16.39071951459122	2.0073228705834714	0.77	6.287848352167955	1.5964258513916745
0.78	16.345661471802224	1.9963373833466127	0.78	6.263101215232887	1.6019702530503832
0.79	16.273588374203	1.985737271616832	0.79	6.243327937049499	1.6048302043284222
0.8	16.210517622604854	1.9772038722765466	0.8	6.233459593468147	1.6072853838386951
0.81	16.219478151057512	1.974433180967073	0.81	6.243355389841969	1.6136093193474896
0.82	16.219469622217243	1.9648498303816737	0.82	6.2581958949244205	1.6195596668318413
0.83	16.228506622731206	1.9546403989216714	0.83	6.253292588896004	1.6193135687502909
0.84	16.273572317401925	1.9363355518305003	0.84	6.248393513394858	1.6190805103699393
0.85	16.30963523143346	1.9248665681825312	0.85	6.248443811779069	1.6203809848024904
0.86	16.32768449589178	1.9147863660627464	0.86	6.238630204498816	1.617035522352032
0.87	16.291708054188444	1.904889125773208	0.87	6.218932915034987	1.6058169883133129
0.88	16.273711077603938	1.8849969022410378	0.88	6.218954491499295	1.5920989437551145
0.89	16.219661044649627	1.8606632629252842	0.89	6.199189432989646	1.5722288803420719
0.9	16.183578701626523	1.8435147110469023	0.9	6.174452962095545	1.5586458385477096
0.91	16.183463309955513	1.8260549449662844	0.91	6.159560799963765	1.5504234790517977
0.92	16.12927979441545	1.8135228316594396	0.92	6.139706354903359	1.5380343205870355
0.93	16.084065685996435	1.796011259116374	0.93	6.114896795531424	1.524274264188824
0.94	16.029858175716026	1.7843447848264744	0.94	6.104882163896503	1.5136819564231758
0.95	15.984667794199744	1.7801462338462262	0.95	6.0800369496621345	1.498015501801447
0.96	15.939463395906083	1.7752687649808092	0.96	6.035434526805811	1.479899689367953
0.97	15.858229774113806	1.7630967227503935	0.97	6.005645352042691	1.462013449396016
0.98	15.822021727517475	1.7427978347612334	0.98	5.985727738487415	1.444847638160065
0.99	15.830842876505876	1.718883538434042	0.99	5.950996643727391	1.4261883623889786
1.0	15.857670508998206	1.7052940945262764	1.0	5.901455537068943	1.401010888789519
1.01	15.884496876679256	1.6966290328916267	1.01	5.876609662976338	1.3791635734360208
1.02	15.848315582110198	1.6865799006744575	1.02	5.846850533123605	1.3518005847952757
1.03	15.794157245208957	1.6746632206719507	1.03	5.81218111808285	1.3263566327815488
1.04	15.722017797779293	1.659159197682997	1.04	5.782468282953136	1.3053460126398964
1.05	15.649900076396776	1.6613107395961628	1.05	5.7527703179700795	1.2872308903465195
1.06	15.613840400608447	1.655524532646283	1.06	5.698403129166321	1.2639695925526226
1.07	15.595846667595026	1.6519423017208983	1.07	5.6539173820974025	1.2428277334951447
1.08	15.595901749108826	1.6402365126898306	1.08	5.629175717364375	1.2279636988385694
1.09	15.613986723267448	1.6391492115965927	1.09	5.599488363235365	1.218681296776459
1.1	15.668104917008444	1.641461404831246	1.1	5.58954013127624	1.2160588391099463
1.11	15.722250147723171	1.6431657167371143	1.11	5.584523939469254	1.2136019850090296
1.12	15.749414064074529	1.6424235596285874	1.12	5.569632219031891	1.206127667479571
1.13	15.8035904373024	1.6503030908174268	1.13	5.55474024063611	1.1985143891397578
1.14	15.812734446488005	1.6472817798068	1.14	5.544788976030279	1.1906527744466189
1.15	15.821872166567255	1.6402670409819111	1.15	5.515092378641479	1.1787565463357432
1.16	15.858024542943536	1.638815971491147	1.16	5.485385412612554	1.16550991868674
1.17	15.930195263979346	1.6400822309120338	1.17	5.465539630914673	1.1565563393288563
1.18	16.011364738964403	1.6372119997306647	1.18	5.440754118827141	1.149483829116289
1.19	16.047518969962745	1.6346175795608355	1.19	5.4110313477089	1.141041029236756
1.2	16.07468352092589	1.628231225211334	1.2	5.3961218407321	1.1349867194220127
1.21	16.074850542614623	1.619496575697425	1.21	5.396027092146738	1.1305199496221763
1.22	16.066015663730617	1.6107660435338191	1.22	5.376196669822645	1.1220703323250025
1.23	16.093187826527064	1.5941988109142484	1.23	5.361329965135527	1.1140033846253332
1.24	16.102330011292228	1.58631554423942	1.24	5.3563679422607295	1.1076471262711607
1.25	16.14743777479098	1.5773531443295485	1.25	5.3464926487337	1.1021865677669964
1.26	16.192496374356804	1.5568001922536545	1.26	5.356392107675942	1.1039702139481133
1.27	16.21051727947507	1.5325653301780933	1.27	5.381131035964957	1.1085731839964517
1.28	16.21952274164891	1.5138733542765954	1.28	5.410822826989699	1.1139209517000503
1.29	16.228509709089536	1.4977462527679974	1.29	5.440530231341031	1.1210254272700602
1.3	16.228470004134174	1.4880236172020156	1.3	5.480129259409453	1.1310314521262033
1.31	16.20140795995216	1.4793377381418211	1.31	5.504934111834678	1.140094173670007
1.32	16.174348139824115	1.467169715154795	1.32	5.5100028287220795	1.1480989769130419
1.33	16.147283777523953	1.4574691690446835	1.33	5.534830009335888	1.1626383004383287
1.34	16.129205947549615	1.453139266037416	1.34	5.559670790076719	1.1812575088702173
1.35	16.120097546863313	1.452701089429209	1.35	5.58452786675718	1.196944306300121
1.36	16.101944913337764	1.4461247427193409	1.36	5.624206827327245	1.2127499279757137
1.37	16.065761485030198	1.4395819276934534	1.37	5.673753860772544	1.2301323088491365
1.38	15.99355519619242	1.4366012686791836	1.38	5.728234916286995	1.2473132886703984
1.39	15.948365363679278	1.44167021588387	1.39	5.7777811567030275	1.2636409071675725
1.4	15.912200813179565	1.4469706495009895	1.4	5.8273167619980795	1.2786336390827704
1.41	15.858043275870756	1.4517690117124666	1.41	5.862023535585775	1.2881687237373047
1.42	15.83089678551543	1.4556872697690546	1.42	5.891776980930836	1.2977724476178618
1.43	15.794734886328445	1.4636128720707802	1.43	5.9313925773751635	1.3103166727073112
1.44	15.776583061013152	1.4571903089028706	1.44	5.971002968814097	1.3200563411024182
1.45	15.776452586761952	1.4554116551603364	1.45	6.000735616967982	1.3267251529743043
1.46	15.722294618930846	1.4556558422812544	1.46	6.040329938940148	1.334175898094337
1.47	15.650105899355756	1.4483071835007515	1.47	6.0552263550393	1.3380751344619022
1.48	15.577898732073681	1.439662217172147	1.48	6.060236639408337	1.3407739953430633
1.49	15.514687587275517	1.4487181931859998	1.49	6.0701683625920175	1.343696613138921
1.5	15.451471462721067	1.454651404823131	1.5	6.065272967311	1.3418852487249489
1.51	15.406261781125238	1.4649097593869358	1.51	6.05048522835805	1.3402132275431253
1.52	15.352050629373537	1.4680773744264677	1.52	6.050493649744066	1.3366975865493276
1.53	15.324863123290763	1.4734975269271575	1.53	6.060353562473495	1.334302486891718
1.54	15.297699016799115	1.4842006540633501	1.54	6.05537694803721	1.331871694182643
1.55	15.252536990800527	1.488478753007885	1.55	6.040503789288818	1.3253185266978773
1.56	15.225382351536043	1.487245575708687	1.56	6.01079090312924	1.315308702121313
1.57	15.19823268246135	1.4936566187585614	1.57	5.966230878822505	1.3015545079831514
1.58	15.180097989003944	1.5096775523136863	1.58	5.926570528425352	1.2848462101858722
1.59	15.17997792989556	1.5273956068992767	1.59	5.881955576626777	1.268549162058094
1.6	15.15286443890727	1.5394218871116778	1.6	5.847214104127917	1.2492464248300044
1.61	15.1347893867741	1.5522270639050448	1.61	5.817410100601006	1.2300138173918789
1.62	15.170781582562649	1.5623512368817594	1.62	5.817238780023528	1.2165399848100675
1.63	15.215848273744959	1.589137813011551	1.63	5.826968181424455	1.2008662347661085
1.64	15.297006868925992	1.6135067485184222	1.64	5.812041727381378	1.1807281289457565
1.65	15.33324040266904	1.6391707183803719	1.65	5.821845377150647	1.1623482166785541
1.66	15.405591970078143	1.6660511378771958	1.66	5.8366461630277815	1.149083332457394
1.67	15.52305218914148	1.6943391064540685	1.67	5.856442623329025	1.1365644436660882
1.68	15.622548861325855	1.7244738626944853	1.68	5.87135382507184	1.1261139438226657
1.69	15.722058279285344	1.7520910029085388	1.69	5.881357538566587	1.116024115202423
1.7	15.812572666454317	1.7694613885144936	1.7	5.896321346472941	1.1071191361032722
1.71	15.921095397100036	1.7886693615939995	1.71	5.950820117427834	1.1020304973590642
1.72	16.047643998561306	1.8039777131405845	1.72	6.015237445449288	1.1032336254626094
1.73	16.201232050755397	1.8233466347730147	1.73	6.074764015453095	1.1042721238845803
1.74	16.336855059014383	1.8329773067106556	1.74	6.159030780205425	1.1102251946358161
1.75	16.454499494049504	1.8542968558542208	1.75	6.238413176772492	1.1170977972479899
1.76	16.599142795999953	1.8763503017795178	1.76	6.352403586916282	1.1325153131428964
1.77	16.761782153336487	1.9065125723398237	1.77	6.481248269514602	1.149898007845558
1.78	16.92441513732454	1.927278566652795	1.78	6.624924018018357	1.1697667444378497
1.79	17.06001312371113	1.9514925878302327	1.79	6.7686032581026705	1.1905631335472602
1.8	17.222587437661367	1.9687963931331558	1.8	6.907347747337523	1.2077678260735014
1.81	17.38512837787466	1.9785958643069244	1.81	7.046093512607702	1.2247915896808985
1.82	17.52961463970327	1.9856719801760723	1.82	7.194710879411141	1.2406259831841344
1.83	17.674074787481036	1.9960099190820715	1.83	7.318644955213908	1.2575263221962965
1.84	17.800536583221906	1.9969648084445306	1.84	7.44259116241362	1.275670804561019
1.85	17.91801363286424	1.9957623996487273	1.85	7.576410920356407	1.295018232061257
1.86	18.062523398067704	1.9949720604834418	1.86	7.6806009470412215	1.314821567000215
1.87	18.189062297148467	2.001330399364888	1.87	7.784787731959667	1.3337902157185186
1.88	18.297636620922383	2.0121263942602403	1.88	7.903784501100176	1.3493779835985729
1.89	18.424217428003036	2.0160606706060777	1.89	8.032650268788634	1.3678850408441292
1.9	18.56878263859212	2.0226718167227014	1.9	8.1614776729426	1.3892852863876373
1.91	18.71332217249304	2.038257305941056	1.91	8.280369730436265	1.410018422201064
1.92	18.839816504494266	2.050510335864211	1.92	8.394285187366853	1.4347524208659455
1.93	18.885230347066145	2.0517673854561553	1.93	8.488425358988957	1.450627342421707
1.94	18.921579654339748	2.0450080683136087	1.94	8.567709982817865	1.4678456573344847
1.95	18.966894253120763	2.046213136686193	1.95	8.627202043925978	1.4843698156037026
1.96	19.039174733016658	2.041735816352794	1.96	8.666890425271054	1.4981597798599864
1.97	19.075372302230875	2.0294894667464374	1.97	8.701589611436205	1.5087229070816288
1.98	19.111512511736677	2.0249977505368277	1.98	8.726382578602006	1.5194067966607123
1.99	19.20166387187207	2.019891966285123	1.99	8.761019600387863	1.530466943346015
2.0	19.32784066884058	2.010906890903305	2.0	8.795633821387815	1.5395561505872597
2.01	19.43603390767527	2.001745069040686	2.01	8.820353209293973	1.5486584717039873
2.02	19.53524960112967	1.9950511873546712	2.02	8.820356864340589	1.5560600932170405
2.03	19.61645170257661	1.9919163288749857	2.03	8.825271314402084	1.561702074613249
2.04	19.652619722450247	1.981312586364674	2.04	8.830172146450879	1.564877865507333
2.05	19.733813520229248	1.9699751641561736	2.05	8.790613905900063	1.5606794602438503
2.06	19.779016119936927	1.9550926986407133	2.06	8.760893357660093	1.556397420294309
2.07	19.878286481140073	1.936744022951835	2.07	8.731139679016133	1.5506053754703133
2.08	19.977656060108828	1.9161404211247397	2.08	8.701355838906887	1.5450080167534832
2.09	20.113144129696742	1.9000544734030345	2.09	8.661686584759112	1.5368451228495348
2.1	20.302761237811964	1.8853687271713453	2.1	8.646722621097323	1.5273711200992235
2.11	20.501518228429504	1.886575440252434	2.11	8.646596860472052	1.518915881662988
2.12	20.727438247732252	1.9040002488379464	2.12	8.651430375068067	1.5131870061940451
2.13	21.00753956392128	1.9187092602324245	2.13	8.6464353618206	1.5096377440819748
2.14	21.33278698024593	1.9473383556564963	2.14	8.646430774584601	1.5054722519375527
2.15	21.649104348378078	1.989753345837268	2.15	8.661274845295988	1.5021208186951376
2.16	21.956479046242727	2.0301470630894216	2.16	8.69097128305143	1.4962817643322828
2.17	22.281911747560677	2.0733171325638136	2.17	8.740446251332568	1.489881972191897
2.18	22.63436784014519	2.1183246859031937	2.18	8.785012973702592	1.485086107039962
2.19	22.995825970842407	2.1600552173102687	2.19	8.829616866050538	1.4858980720300936
2.2	23.357337357242578	2.2176050016364677	2.2	8.864379701178729	1.4841832243846942
2.21	23.745963463809943	2.2802655676675556	2.21	8.914000597689531	1.4830923328882906
2.22	24.134700394441595	2.3563161697482014	2.22	8.978490149112472	1.4830476015984908
2.23	24.54152396399102	2.442945442635004	2.23	9.043013100073347	1.4793921351954404
2.24	25.0384330292914	2.5512525034947213	2.24	9.08779988619737	1.4790867406299673
2.25	25.580398351301472	2.6509679653998415	2.25	9.15235668543659	1.4790388444182372
2.26	26.06837083233678	2.7357775231317403	2.26	9.2662983832022	1.486971109864342
2.27	26.583329665703385	2.8220850690591917	2.27	9.375300057518004	1.4948449096669179
2.28	27.05324084766172	2.905240175518237	2.28	9.484290333490122	1.502866128157082
2.29	27.505117238096652	2.9647735581212444	2.29	9.59819783964016	1.5121527817868865
2.3	27.956947288885072	3.0253008046289636	2.3	9.73184523883179	1.5235246218056406
2.31	28.372722976906427	3.084163337817317	2.31	9.840820920361958	1.5367667356843957
2.32	28.77045524759621	3.138499729118305	2.32	9.94487196533401	1.548009159198935
2.33	29.16815683841238	3.1817856467010808	2.33	10.073624904879333	1.5621158959302972
2.34	29.556856430615113	3.220846970106806	2.34	10.177718753607708	1.5688787289909418
2.35	29.972582245088514	3.2634409174039214	2.35	10.296638260373243	1.5802481872296805
2.36	30.38828987660327	3.312864820031449	2.36	10.435321428119378	1.5945612597009433
2.37	30.85799110116975	3.3607313646880304	2.37	10.55921954258639	1.6085753322278467
2.38	31.255622140147107	3.4185843547771473	2.38	10.678194037535555	1.622946777022648
2.39	31.653144986797898	3.464989741878893	2.39	10.821875129391872	1.6405669757028487
2.4	32.04155056522247	3.513431084432882	2.4	10.99522427556249	1.667160397892858
2.41	32.36684152732862	3.563524594530447	2.41	11.143915829826533	1.6924205112594273
2.42	32.64703785888991	3.602883769652338	2.42	11.267929786735415	1.7169916428947603
2.43	32.945172123763626	3.624170153897566	2.43	11.40183532652238	1.7438652884952912
2.44	33.24323785495954	3.6344016935666867	2.44	11.540679602012668	1.7667811829173874
2.45	33.52326641676631	3.6241638195540715	2.45	11.71406492148468	1.793602010575182
2.46	33.74027854017735	3.606324842972184	2.46	11.84793361560237	1.8161802357996848
2.47	33.99329497556448	3.5819808813020466	2.47	11.962025078171045	1.8373820454362093
2.48	34.237282409978654	3.5615890289023118	2.48	12.10077807845006	1.8616287251395451
2.49	34.43620626803792	3.530914582224893	2.49	12.239507295534299	1.8822838704818232
2.5	34.68009126623979	3.5049169610648323	2.5	12.368325128918126	1.898445218608365
2.51	34.878906371027476	3.4632277824259994	2.51	12.472426217996762	1.9134394007219775
2.52	35.01459827953383	3.413198795198538	2.52	12.58144226264285	1.9286144208813836
2.53	35.15015722276512	3.3670136451441635	2.53	12.705241366394647	1.9493193735605947
2.54	35.29461479343377	3.3179644501765515	2.54	12.794457853420786	1.9651443289256498
2.55	35.38498119942848	3.265475890072344	2.55	12.913280554630862	1.9844929924454056
2.56	35.412249596494036	3.2239297970352485	2.56	13.022207708523839	2.0032405366223993
2.57	35.46644289274801	3.1865942446889215	2.57	13.111370249248985	2.018089596494252
2.58	35.47559188370478	3.152364454091698	2.58	13.210401379641091	2.036221218510661
2.59	35.52973074498283	3.1128169881552448	2.59	13.31435176474441	2.056083198401262
2.6	35.58380818498014	3.1014231830699335	2.6	13.378792010891315	2.0697038838728066
2.61	35.574796157163064	3.090292324922219	2.61	13.403741611838969	2.0808305210125404
2.62	35.57470662763946	3.0683876435392667	2.62	13.468188301025101	2.0937821405094708
2.63	35.57453233119775	3.0579241285047174	2.63	13.552378088119866	2.1088381976524424
2.64	35.54727980196687	3.0471725214839376	2.64	13.587186122540546	2.1185330558445052
2.65	35.48395394475399	3.043031576988935	2.65	13.641715016666272	2.1361181211118416
2.66	35.35755811296401	3.036178060694855	2.66	13.656721826552873	2.1463212050863776
2.67	35.20408678307153	3.0235864319312182	2.67	13.696387201992078	2.1623976576222503
2.68	34.96948310756099	3.0177046212211933	2.68	13.74588873802576	2.1815248529673283
2.69	34.77079902237973	3.009688194502933	2.69	13.765736753236558	2.198018140655097
2.7	34.56302729408585	3.0070580077072204	2.7	13.775682011882964	2.210310137990005
2.71	34.27413972884436	3.0137391722465994	2.71	13.790526413138695	2.219821624604394
2.72	33.98516451650302	3.02103003774275	2.72	13.810273665984834	2.2315265198137384
2.73	33.73207450752713	3.019644623645926	2.73	13.820118920630142	2.2422838339790547
2.74	33.44282714561431	3.024595047178347	2.74	13.820066392919806	2.2491381170731106
2.75	33.07242426118398	3.040955538102115	2.75	13.8249293630715	2.2584116010374644
2.76	32.67488032790614	3.0592500821864173	2.76	13.780393789827697	2.25949064210989
2.77	32.32220820895338	3.0684096320059964	2.77	13.765459535849043	2.2660579222292756
2.78	31.92439853367112	3.0846237564957346	2.78	13.750522308776986	2.2738074387588525
2.79	31.5175201508136	3.0918817650946924	2.79	13.715841231414675	2.2759538940121913
2.8	31.155657403333414	3.0983598483751096	2.8	13.695980586048305	2.281745288456329
2.81	30.730796735779318	3.0924095857275673	2.81	13.666255313199617	2.2903171523081443
2.82	30.32394216140174	3.084327492801591	2.82	13.671097799279664	2.302165373321891
2.83	29.9351153583524	3.0718817053862795	2.83	13.656209560357231	2.3113059921724153
2.84	29.51933756793067	3.0385277956277355	2.84	13.611723486311938	2.3150405049155913
2.85	29.058607297992793	2.989712815343257	2.85	13.591931643824703	2.3218365158977936
2.86	28.597931270636565	2.942016393406274	2.86	13.562259619871616	2.3274412745104818
2.87	28.173337257730065	2.8920182260554173	2.87	13.552331704169324	2.3378877993688785
2.88	27.766815148895557	2.8569747098118974	2.88	13.527588061396369	2.3501167099598628
2.89	27.405332777291143	2.8234401968443	2.89	13.50284441484575	2.3606639868354358
2.9	27.007879444271694	2.7907254763425082	2.9	13.468224257857983	2.3674683869037594
2.91	26.60147878902441	2.7465313172423187	2.91	13.458281487001951	2.375377410604971
2.92	26.22211535307758	2.7046347037117524	2.92	13.44339575414291	2.380709599951876
2.93	25.842767217372277	2.677680999272663	2.93	13.423573730144701	2.382515236136849
2.94	25.472432173789887	2.6527540846999274	2.94	13.393877907444622	2.384906341373137
2.95	25.1111092814305	2.632667333920709	2.95	13.378993100154869	2.3912324390017896
2.96	24.794797516386755	2.602910042518416	2.96	13.344359967179882	2.392780014318144
2.97	24.505466556926695	2.568588710123642	2.97	13.35414338674742	2.40064017262961
2.98	24.2431358133912	2.5473455966626823	2.98	13.329352155547694	2.402694662686697
2.99	23.98081905673836	2.5184489865097492	2.99	13.299620459349578	2.4020640934817363
3.0	23.673496564250193	2.4826963369096746	3.0	13.279759341262665	2.4015489071550435
3.01	23.3302062675033	2.448994081128946	3.01	13.225325810994331	2.3979040710833783
3.02	23.05900369021718	2.4128258826698743	3.02	13.151107439279517	2.3899180699399856
3.03	22.77884079678494	2.3762859010582082	3.03	13.047222265869268	2.3790213046028006
3.04	22.435692305380847	2.3334735091165286	3.04	12.948241434346162	2.3680133297394566
3.05	22.101575076349377	2.294227260712468	3.05	12.859098713389718	2.3627356121115586
3.06	21.812485355635634	2.266298562631222	3.06	12.774853124181254	2.3650078515130275
3.07	21.532394407712218	2.23417447900065	3.07	12.695507878064346	2.3672274919289116
3.08	21.225300965970852	2.212715060327685	3.08	12.581565398413636	2.360800734773936
3.09	20.91821021399855	2.191289657481837	3.09	12.457698159815317	2.349077967908196
3.1	20.61110545842641	2.177630782377768	3.1	12.333781915287496	2.339415244041526
3.11	20.267969199954717	2.1770322739491004	3.11	12.209818650780694	2.3314063998058323
3.12	19.933786966408487	2.1789645928399164	3.12	12.075941768316978	2.3235187762518916
3.13	19.60854476037948	2.1858283420739517	3.13	11.922285658287702	2.3119353213178524
3.14	19.274232034186408	2.201654663316751	3.14	11.753784386723611	2.297268545565236
3.15	18.948849413607057	2.2146858469230564	3.15	11.59512624185701	2.2840682741657594
3.16	18.605388553654397	2.2321699379893385	3.16	11.411761037937895	2.263540607613156
3.17	18.252853174623382	2.2325610860071445	3.17	11.24319180827466	2.24540112179133
3.18	17.882242777223748	2.2316390703665823	3.18	11.040050906502893	2.2231192200995005
3.19	17.457565145576307	2.212438391262378	3.19	10.836903844488912	2.1961411258048154
3.2	17.05087366218551	2.190561074544628	3.2	10.609063078023437	2.164238212376708
3.21	16.66217105095262	2.174296998884884	3.21	10.371343817468793	2.132569525400064
3.22	16.29147716546126	2.1655896655475906	3.22	10.138551883574387	2.105253366802204
3.23	15.893820880856296	2.152707431334955	3.23	9.925477060533522	2.0824021821988685
3.24	15.496216444459638	2.137558555502096	3.24	9.697543463802338	2.0590283621424574
3.25	15.116642437949203	2.1197760309230795	3.25	9.474505814279155	2.034407983940117
3.26	14.737074844722674	2.103594317893389	3.26	9.236628413667612	2.0021793705810254
3.27	14.339518004317926	2.0933614060029835	3.27	8.998732681268638	1.96731630198777
3.28	13.9509955869445	2.0858092471614937	3.28	8.746023880387874	1.9307252377950084
3.29	13.535498224004874	2.0714429531244254	3.29	8.503183131746722	1.895580417204274
3.3	13.156042704357452	2.0585650634828454	3.3	8.275137834128904	1.8669275941997723
3.31	12.758613618442284	2.044842811287604	3.31	8.03227383318921	1.8370080117963226
3.32	12.388211371541832	2.0286474964970305	3.32	7.8042263158300536	1.8060600709129147
3.33	12.017803714021625	2.0141093246647093	3.33	7.561386312104231	1.7724879610666715
3.34	11.647389726713465	1.9932926831287705	3.34	7.343257599736978	1.7422932491401277
3.35	11.294983076449425	1.9762173467617952	3.35	7.130093633131736	1.7131551174123059
3.36	10.942585386017587	1.9562961162506878	3.36	6.897207887389708	1.67763971928211
3.37	10.590193954253223	1.9301243224820839	3.37	6.654466243261513	1.634697104325069
3.38	10.255811209539326	1.9187511010941598	3.38	6.406806437306656	1.59281068810047
3.39	9.939442119914268	1.903112580910235	3.39	6.1838589186447654	1.5571290095529668
3.4	9.641080417607037	1.8873069456836777	3.4	5.970822260987876	1.5255073615981463
3.41	9.315709951419247	1.8608585348848177	3.41	5.7676917637849305	1.4975512831380586
3.42	8.990337766959964	1.8277323755671258	3.42	5.564582774879238	1.4669285510718353
3.43	8.64698171354396	1.7866357530382628	3.43	5.371363382895594	1.4334033046859487
3.44	8.303671677503486	1.7409415588398187	3.44	5.183092614540728	1.3982947800568333
3.45	7.96940188126535	1.6926671459773848	3.45	5.009637085534806	1.3669544769378872
3.46	7.635151061588508	1.6459159361526068	3.46	4.82137200233877	1.3332304967783044
3.47	7.318919825700071	1.601548677523873	3.47	4.6528613926613644	1.3046579196157606
3.48	7.0117134778486445	1.5573263537565845	3.48	4.469545673337815	1.2719304555273296
3.49	6.68652184121285	1.5088413662333502	3.49	4.291169931911819	1.2364290944355987
3.5	6.397354878604698	1.4628495203104557	3.5	4.12266550230344	1.2030034416279356
3.51	6.08119035956233	1.4159088796702264	3.51	3.9640388111941545	1.1680708315393973
3.52	5.783039509910153	1.372286197286451	3.52	3.8153004913722595	1.1341301090935547
3.53	5.475881794017374	1.3242501280955326	3.53	3.6616469303376378	1.099422468713677
3.54	5.186712962059664	1.2803600042844927	3.54	3.508017377077966	1.0628328813452255
3.55	4.906535631069819	1.2385297587963513	3.55	3.3494772916518416	1.0285312082313802
3.56	4.626360983800922	1.2002225573683507	3.56	3.186032097185623	0.9941268758837484
3.57	4.346198041565624	1.161555220133801	3.57	3.0423591905308065	0.9649530810998225
3.58	4.084051500894365	1.1228802819777912	3.58	2.913507479295822	0.9398722565625225
3.59	3.812916172193669	1.085233344237818	3.59	2.789595288003554	0.9162801980312912
3.6	3.541807467542076	1.043106162269647	3.6	2.660756003366426	0.8896285423253757
3.61	3.2797407910473506	1.0033948668355432	3.61	2.5220629801189896	0.8564622777810283
3.62	3.044728484078399	0.9613055121667115	3.62	2.3932620384541687	0.8235228032872314
3.63	2.827767779714968	0.9208384640491033	3.63	2.2644714876873544	0.7947292256443387
3.64	2.6108657298861413	0.8787066610054268	3.64	2.150501863977963	0.7699990670849524
3.65	2.4120396317819144	0.8382937470821286	3.65	2.0365460742649564	0.7422869819884611
3.66	2.2312903967179993	0.8017981071356326	3.66	1.9374183665727767	0.7163708575321391
3.67	2.068607681270909	0.7680904443698434	3.67	1.8481839555734767	0.6927103494823175
3.68	1.9059836643440822	0.7343927249150065	3.68	1.7589727746566104	0.6690529406334107
3.69	1.734417799311958	0.694894063331914	3.69	1.6845966127478207	0.6470273605896767
3.7	1.5899090611381317	0.6571983741946349	3.7	1.6151735568691357	0.6248894925098258
3.71	1.4454499582284852	0.6195170495435932	3.71	1.5457606837026048	0.604974431373913
3.72	1.3190410863071294	0.5893031905120886	3.72	1.4615464688685504	0.5781617320094025
3.73	1.201668823565803	0.5603014217011739	3.73	1.3773473788069295	0.5513526483314027
3.74	1.1113310711833129	0.5410489688011227	3.74	1.298106093682901	0.52621385683713
3.75	1.0390200806887073	0.5285998257287643	3.75	1.2287596154426492	0.5064533292619565
3.76	0.9667379299015973	0.5161589783331145	3.76	1.1594306988169187	0.48501295971429753
3.77	0.903489658783555	0.4987409207809535	3.77	1.0999896567620264	0.4660512693194187
3.78	0.8492721155923282	0.4843947166838509	3.78	1.0504372235677437	0.449836454147388
3.79	0.8040812498754043	0.4737362752887782	3.79	1.0058388536420066	0.4356371988897808
3.8	0.7769194057318716	0.465777373581353	3.8	0.9661938070377815	0.4236736100735521
3.81	0.7677893001810611	0.46452981008051847	3.81	0.9265665516682556	0.41091655619353196
3.82	0.7676940223472175	0.46889419732301224	3.82	0.891890148131292	0.4020814730954636
3.83	0.7676357614092119	0.47327629140123423	3.83	0.8621576818893271	0.394934325308598
3.84	0.76761453481917	0.47767566628722613	3.84	0.8423012308123053	0.38750289136129956
3.85	0.7676303489354852	0.4823453192693089	3.85	0.8175095159095784	0.3791627501812132
3.86	0.7676831990196448	0.48703269389383896	3.86	0.8075377576168649	0.37464277812932495
3.87	0.7587657771871986	0.486137753837049	3.87	0.7926445819603527	0.3670118494496714
3.88	0.7588746269348524	0.48619494261954793	3.88	0.7777709610388316	0.3593904208326999
3.89	0.768009715655411	0.48719923364635004	3.89	0.7629183783578395	0.3517792475966878
3.9	0.7951679527288815	0.4910658438858637	3.9	0.7480883111236442	0.344179081989366
3.91	0.8313393301638387	0.49561276565038725	3.91	0.738216528805431	0.3390489200068628
3.92	0.8675223992148524	0.5001631843993677	3.92	0.7332988235097807	0.33619782918932367
3.93	0.9127113863609767	0.5137144865304297	3.93	0.7481437584571559	0.3381048139704554
3.94	0.9578944953871301	0.5272580372614767	3.94	0.763002295244594	0.3400181976049492
3.95	0.9940599318404046	0.5374796720853398	3.95	0.7729334721424052	0.3412036919781142
3.96	1.0212040881272184	0.5426199725807185	3.96	0.7779311117917034	0.3417615156628883
3.97	1.0483315445928747	0.5477514059524857	3.97	0.7829238230519612	0.3423201984743055
3.98	1.0844468865829906	0.5537173268063441	3.98	0.7928453999888911	0.3465482177593997
3.99	1.1205486821441542	0.5596771051357338	3.99	0.7978262538365436	0.35040413525896197
4.0	1.1566333427385447	0.5656301605863379	4.0	0.8126843314170404	0.3563383532969836
4.01	1.1836994455974332	0.5707335971347567	4.01	0.8275495558630389	0.3622788028496157
4.02	1.2017537550729467	0.5746383966737286	4.02	0.8424204461793058	0.3682248867785618
4.03	1.2108039285624377	0.5769108501773178	4.03	0.8622298186824237	0.377012765742971
4.04	1.2198563535770526	0.579185166011407	4.04	0.8820362192531885	0.3857995148051969
4.05	1.228910124903427	0.581461116508487	4.05	0.9018376774004817	0.39518887308148043
4.06	1.2379643369266267	0.5827377667195784	4.06	0.9216322241114964	0.40457401188130415
4.07	1.2470180839018907	0.5840159715309187	4.07	0.9315492944332397	0.40834798675894096
4.08	1.2650682995847158	0.592576095043967	4.08	0.9464063471788635	0.4144002631325777
4.09	1.2831058978600471	0.6011306076889327	4.09	0.9563281220599049	0.41955009920306
4.1	1.292131249079838	0.6084355553993888	4.1	0.9711874100076924	0.428032975122071
4.11	1.301150748187239	0.6147325162006337	4.11	0.9860484328008327	0.4365208374536878
4.12	1.2921583684135163	0.6131021260667493	4.12	1.0009097107009504	0.4455701837386609
4.13	1.2741528363481374	0.60586919812174	4.13	1.0157697638917675	0.45462190785457274
4.14	1.265141064085054	0.6002644286192107	4.14	1.025697997653159	0.46589432754876736
4.15	1.2561261053006698	0.5946560967857156	4.15	1.030698602971959	0.4762687535024206
4.16	1.256106693347471	0.5899848319527933	4.16	1.0455791532962742	0.48790640153752285
4.17	1.2560755419872593	0.5853072481507902	4.17	1.0604591975702071	0.5010419035932882
4.18	1.265039952600561	0.5862199179896339	4.18	1.0802663656352969	0.5172953088054084
4.19	1.265003367611386	0.5861946876751176	4.19	1.1000643877627014	0.5335460642501005
4.2	1.2559657979793166	0.5852345062470032	4.2	1.1247959624354043	0.5500136463461489
4.21	1.2469259838357585	0.5842780038329253	4.21	1.1396557374317418	0.5616465003097622
4.22	1.2288775345720657	0.5826464198933118	4.22	1.154521198864732	0.5726801514410416
4.23	1.2108200830890599	0.5810162732709359	4.23	1.174330348408151	0.5851135501791784
4.24	1.1927554256198185	0.5793877197521213	4.24	1.1892074330017197	0.5964708421236009
4.25	1.1746853605519463	0.5777609146327845	4.25	1.2090247498438818	0.6108294124576829
4.26	1.156611687890492	0.5761360126741132	4.26	1.2337855089047278	0.6286857557624254
4.27	1.1385362087200646	0.5783383074098333	4.27	1.2634924299722414	0.6503908423677849
4.28	1.1204607246664078	0.5805378317108462	4.28	1.2981477418385021	0.6761942302641897
4.29	1.09337974530631	0.5818904962266261	4.29	1.32787939989131	0.7008222928448689
4.3	1.0662938027898192	0.5832361999217843	4.3	1.3674977062624796	0.730422684977336
4.31	1.0392055913944676	0.5845747960306263	4.31	1.397251154827813	0.7616205217871022
4.32	1.0121178060795728	0.5794565246139526	4.32	1.4319500411926587	0.7976356071544999
4.33	0.9940309810402003	0.5755294757982209	4.33	1.4715960894359295	0.8384928728484813
4.34	0.9849510008677373	0.5732366242937768	4.34	1.5112428784342058	0.8793502784095555
4.35	0.9758732830702115	0.5709449953037645	4.35	1.5508948531607374	0.9202097269011367
4.36	0.9668005365285096	0.5686560491426783	4.36	1.5954907560413776	0.9613712816583968
4.37	0.9487281765823238	0.5600856577012207	4.37	1.640095057435404	1.0025377603228067
4.38	0.9306576393805457	0.5515142590455369	4.38	1.6945803059344773	1.0493170477030875
4.39	0.9125925211645517	0.5429439329405915	4.39	1.7441310253237916	1.0938206182516437
4.4	0.8945364165525838	0.5343767588309288	4.4	1.7936849741178362	1.138324202894093
4.41	0.8854907568249386	0.5270579200361487	4.41	1.838306128121009	1.179496717901809
4.42	0.8674436571582873	0.5184963733477104	4.42	1.8829327318716351	1.2206672390394264
4.43	0.8583943854993048	0.516220087142821	4.43	1.9325030282753652	1.2621850337607359
4.44	0.8493383501577849	0.5139401571191132	4.44	1.982080988239385	1.3037035044292904
4.45	0.831270961467423	0.5100218765519194	4.45	2.036599178383944	1.3430052651785072
4.46	0.8131936540873121	0.5060991356152148	4.46	2.091115894367032	1.3823015850003644
4.47	0.7951100262859729	0.5021735482369649	4.47	2.140694616020792	1.42124420115224
4.48	0.7770236782247222	0.498246729200378	4.48	2.1853336107306522	1.4555689044532452
4.49	0.7499309188304257	0.4887241983217631	4.49	2.2299711176890535	1.4898888413537952
