# Supplementary material for: Shifts in attention drive context-dependent subspace encoding in anterior cingulate cortex in mice during decision making
Source: Nat Commun. 2024 Jul 2;15:5559. doi: 10.1038/s41467-024-49845-2 (PMC11220070; doi:10.1038/s41467-024-49845-2)
Supplement: Supplementary file 4 — Source Data [file 41467_2024_49845_MOESM4_ESM.zip › fig2/fig2-e.csv]

timerelevant	firingraterelevantmean	firingraterelevantsem	timeirrelevant	firingrateirrelevantmean	firingrateirrelevantsem
-1.5	26.720770306152176	2.9123171272637434	-1.5	21.419753673303013	4.563026652824577
-1.49	26.879081730272237	2.8821707565764645	-1.49	21.607639580261328	4.504648836698076
-1.48	27.04661683202145	2.861828204689721	-1.48	21.787022873175754	4.4413222988318966
-1.47	27.204818380766167	2.8395693890928806	-1.47	21.94937834526789	4.385736556978343
-1.46	27.353671082884404	2.8135029778908005	-1.46	22.128699057883335	4.332446309535196
-1.45	27.497805573737487	2.7849175216293864	-1.45	22.27396109845221	4.263819629904161
-1.44	27.58158984433329	2.750722394313764	-1.44	22.41916816402589	4.200923091018349
-1.43	27.69780379757845	2.720070266426978	-1.43	22.54730050157616	4.131544268666077
-1.42	27.809344598162482	2.6866824358811923	-1.42	22.683865567790917	4.063300153858047
-1.41	27.925501342367802	2.6529085520646056	-1.41	22.803382243035685	3.997168041869957
-1.4	28.027736562175775	2.618206153410978	-1.4	22.922869826894036	3.9251192942783906
-1.39	28.139236292773877	2.5856408728061826	-1.39	23.025311152387925	3.8535876168307954
-1.38	28.22291765866312	2.5553533066612344	-1.38	23.1447052855995	3.778462774444281
-1.37	28.311273118606923	2.523068306014436	-1.37	23.238523354282677	3.7093874844065757
-1.36	28.408953940944052	2.490402865110926	-1.36	23.332267342130013	3.643234382862441
-1.35	28.49277461046168	2.455278002546805	-1.35	23.40894945802789	3.5714021146561525
-1.34	28.520874970218937	2.4326245164017473	-1.34	23.48554894529042	3.505344574286558
-1.33	28.55817491184029	2.419385850055745	-1.33	23.52811101338235	3.449776710231647
-1.32	28.600035456282857	2.4157571029945064	-1.32	23.570658990989326	3.402852820971306
-1.31	28.637181938373722	2.4215126788874564	-1.31	23.56216519673344	3.3678930150331023
-1.3	28.66963015387493	2.4327428095311237	-1.3	23.570649854205186	3.3388721159869257
-1.29	28.71130212705866	2.449781105727795	-1.29	23.5706003946435	3.309722678002568
-1.28	28.72046675602753	2.4695415060679573	-1.28	23.553527801009718	3.2815039007514417
-1.27	28.70178275511222	2.48746889167919	-1.27	23.527940662174068	3.272773532372441
-1.26	28.664532239046384	2.5034737470298905	-1.26	23.510837443308283	3.2724364433938486
-1.25	28.617989422672153	2.5129425655791153	-1.25	23.502237710588794	3.2735881912360396
-1.24	28.552878701705268	2.51913162925609	-1.24	23.459643609447337	3.2679183437019397
-1.23	28.506303165154158	2.528052024474184	-1.23	23.40003743225278	3.258207298980873
-1.22	28.473641947374194	2.533735385143289	-1.22	23.382928662332652	3.240185354639467
-1.21	28.454912926595107	2.5351287816440595	-1.21	23.38282513425863	3.207531432830594
-1.2	28.413011638243717	2.535947140515653	-1.2	23.391255702254828	3.170332568378375
-1.19	28.371128250577364	2.5308019824897183	-1.19	23.408237402102227	3.1485565290046194
-1.18	28.347812806346365	2.521253063089863	-1.18	23.3997320838101	3.118138101724689
-1.17	28.32450715614594	2.5025322913475354	-1.17	23.408248241153668	3.0928424169660858
-1.16	28.319788717522123	2.4825509961636754	-1.16	23.459305690029996	3.0644625865556168
-1.15	28.305856208945556	2.466705109551528	-1.15	23.510400648145502	3.0419483766796303
-1.14	28.305897004177655	2.4589705449466552	-1.14	23.612569368113707	3.0279334328932057
-1.13	28.35234810593992	2.451400001449009	-1.13	23.697809115540785	3.0109962461011275
-1.12	28.357062101174368	2.446966586042706	-1.12	23.774645087231523	2.994643859993734
-1.11	28.366405622905898	2.441675821882071	-1.11	23.877088241925403	2.983770426811529
-1.1	28.3525467517101	2.432707871339775	-1.1	24.02213321209954	2.965964507439999
-1.09	28.343317828983785	2.429825838633699	-1.09	24.18427167473178	2.9656286550230853
-1.08	28.329458996030702	2.427435451466552	-1.08	24.372012218813474	2.967449587384577
-1.07	28.32488710335466	2.422049432211704	-1.07	24.5343216014548	2.970978864842301
-1.06	28.334242710014685	2.4123157059359213	-1.06	24.773230551523383	2.9848526706870278
-1.05	28.352879884999886	2.4022998227648915	-1.05	24.995210938130892	2.990784106418181
-1.04	28.390067269067984	2.394954918172529	-1.04	25.208756439650344	3.000877860488169
-1.03	28.445801167461298	2.3851402653874945	-1.03	25.439357473852166	3.0215736628579193
-1.02	28.482969699691044	2.374572999018129	-1.02	25.686955318241637	3.043824916954589
-1.01	28.52477951652472	2.3565607587266526	-1.01	25.926022475512752	3.0711181943155563
-1.0	28.55734019568468	2.3392061550579824	-1.0	26.17358458740674	3.099802691331289
-0.99	28.580629019494307	2.320348099785962	-0.99	26.404149877475888	3.1267031935363367
-0.98	28.60389955721068	2.2966436179334693	-0.98	26.626211158570527	3.152956964090782
-0.97	28.631794480817092	2.277752159430528	-0.97	26.89074295428754	3.178089711062548
-0.96	28.655035647189134	2.2547927323175827	-0.96	27.138206414258946	3.1979907413534505
-0.95	28.69221044536202	2.237450568720316	-0.95	27.3941243306064	3.210014204358027
-0.94	28.738718890281092	2.227315335583254	-0.94	27.590460767764643	3.2250192433460225
-0.93	28.808486455800235	2.2204511558118396	-0.93	27.735694112437297	3.2432192518727176
-0.92	28.90153541929679	2.2136326672145428	-0.92	27.880842257468874	3.262296088215938
-0.91	29.06889784138573	2.2096958255103445	-0.91	28.00038792139733	3.2817357708450023
-0.9	29.245644103509136	2.213543155931492	-0.9	28.068789591107116	3.3056243343149445
-0.89	29.4967134362622	2.225526999202751	-0.89	28.154077665947487	3.3415197309290696
-0.88	29.747912004849994	2.2472816909096482	-0.88	28.205264829833162	3.3720022268906935
-0.87	30.01778990391307	2.2743137533147797	-0.87	28.247875574474083	3.3963548920027327
-0.86	30.29706437330842	2.307508592211054	-0.86	28.307417399483757	3.4187905395301366
-0.85	30.571811579177567	2.340165475382713	-0.85	28.298878035074942	3.4375828836081825
-0.84	30.865204726548548	2.374457196939792	-0.84	28.264774912749406	3.4459908850315295
-0.83	31.144762933035334	2.401282908336784	-0.83	28.205084641174206	3.455902363003435
-0.82	31.44294400296104	2.4354397183222076	-0.82	28.13680907682385	3.459297630480834
-0.81	31.782933383356852	2.4658504058171293	-0.81	28.076942014261206	3.47861337020074
-0.8	32.09051367588306	2.496916957461823	-0.8	27.974465977548324	3.488767828331481
-0.79	32.40276538583363	2.5298402507325095	-0.79	27.803870529584596	3.5028645870955373
-0.78	32.756753941081676	2.553657937442131	-0.78	27.599164488192496	3.504179890225576
-0.77	33.101422185839944	2.5712002488526036	-0.77	27.394360064688694	3.505698621416586
-0.76	33.4228153779606	2.587940088659421	-0.76	27.180970775317302	3.504003649832885
-0.75	33.739437587588604	2.6088918058283417	-0.75	26.959026816307272	3.4983032535517156
-0.74	34.00489500573605	2.6246198941392977	-0.74	26.72857709545086	3.5041305095301554
-0.73	34.24700187916135	2.6401008534433457	-0.73	26.574686666508413	3.512763831525846
-0.72	34.45646357427387	2.6514655071049753	-0.72	26.412319903592707	3.5027213914347404
-0.71	34.66575954267092	2.6632365322470557	-0.71	26.27550272080696	3.4930737555206037
-0.7	34.847106158471654	2.6830056515400993	-0.7	26.147252885675226	3.4743384569652465
-0.69	35.03763557087078	2.699060796285896	-0.69	26.053050319810353	3.4478192492824897
-0.68	35.181730201830355	2.7180949634966405	-0.68	25.933391976314386	3.414382978371632
-0.67	35.339721645854	2.7385341889935906	-0.67	25.86485179615161	3.3881341440388693
-0.66	35.46060159072854	2.7585430231147186	-0.66	25.770928244677037	3.3710104775916236
-0.65	35.57683399370342	2.782228763579104	-0.65	25.70265415632831	3.3536858668871385
-0.64	35.66986143025929	2.80012805535925	-0.64	25.617519754342407	3.3569707714631343
-0.63	35.77679073747175	2.8227746695245663	-0.63	25.575019195685776	3.364293937528681
-0.62	35.87908002506086	2.844280758417203	-0.62	25.57514775343634	3.3776251570050797
-0.61	35.94425776247556	2.8618648203043735	-0.61	25.55837503557591	3.395816886940281
-0.6	35.949136331504405	2.875532341059744	-0.6	25.550187604844403	3.409046087212906
-0.59	35.94935768658364	2.8809644032444304	-0.59	25.593102787314567	3.4258684117405322
-0.58	35.93099166180568	2.8877122233248405	-0.58	25.636057081447813	3.4344527115960846
-0.57	35.92188075721247	2.8912393383132327	-0.57	25.721509165066372	3.449462144903144
-0.56	35.88492435785731	2.891604119277225	-0.56	25.857966316299063	3.471435240210918
-0.55	35.84327312479299	2.8793674544421104	-0.55	26.01993893359269	3.4917653481878363
-0.54	35.7968970723683	2.8734364653544144	-0.54	26.190423922332897	3.5114762922257214
-0.53	35.764341788964764	2.863828971308477	-0.53	26.37793800492588	3.528420724009871
-0.52	35.74560077326521	2.8574203223070276	-0.52	26.539999530966856	3.550068097053408
-0.51	35.72674581720789	2.848601472363396	-0.51	26.727615837038464	3.5722220737207557
-0.5	35.675317483673744	2.8368446408437387	-0.5	26.889762645032743	3.5775039445137065
-0.49	35.62845651142044	2.8277482264764675	-0.49	27.068958234141007	3.5941718307052595
-0.48	35.54909049667945	2.8191750433853366	-0.48	27.27369164099032	3.604656945694927
-0.47	35.460427994253735	2.818526982110077	-0.47	27.503978193803047	3.6213036430724648
-0.46	35.3393064984647	2.819006237787173	-0.46	27.717340887604514	3.631523982756424
-0.45	35.241395189867106	2.814221813318887	-0.45	27.998836258538464	3.6492794082762923
-0.44	35.14815798352242	2.8211633680851715	-0.44	28.229420216080857	3.6590568284375657
-0.43	35.07351968770655	2.839319834228442	-0.43	28.494085057142563	3.6636646586239694
-0.42	34.98503614724081	2.854018184336737	-0.42	28.75028781029688	3.663714263786706
-0.41	34.9059265260293	2.8660291075494726	-0.41	28.97250903427445	3.665331850603553
-0.4	34.84546920249024	2.876621554618991	-0.4	29.211732132306864	3.6666504300053298
-0.39	34.78508536051894	2.880590323170071	-0.39	29.45091051399076	3.675881195097713
-0.38	34.69225632328724	2.8809439620766075	-0.38	29.656028466146136	3.6821149288877204
-0.37	34.617969303184836	2.8811683014663787	-0.37	29.89506702190827	3.6808164383167874
-0.36	34.49265907863484	2.887163900338087	-0.36	30.09995617958579	3.6814975678810695
-0.35	34.39051667836904	2.8916303439576776	-0.35	30.29622295400205	3.6766485112311607
-0.34	34.311518139181175	2.8991837993841756	-0.34	30.500924059955622	3.6627077599966817
-0.33	34.246376456034184	2.9128216320572275	-0.33	30.680056215115126	3.637484138579358
-0.32	34.16726713208508	2.918687232724816	-0.32	30.833619443234685	3.596371972776983
-0.31	34.092748785945496	2.925424476628686	-0.31	30.978630082897766	3.552809892198672
-0.3	34.018183860428124	2.9302057553795646	-0.3	31.132087473463947	3.509522630063439
-0.29	33.93428495302197	2.938596533452663	-0.29	31.311007985231356	3.4805363143698322
-0.28	33.84107018417616	2.9406751633439807	-0.28	31.48989782718584	3.441287556985858
-0.27	33.74782910489304	2.9342765822448498	-0.27	31.677272910154876	3.4149494268846823
-0.26	33.60816009314962	2.9193561983803775	-0.26	31.84766539923525	3.3730885407905093
-0.25	33.4962654262477	2.902594498862796	-0.25	31.97558235186674	3.3276999873342783
-0.24	33.38434478460298	2.890312603535592	-0.24	32.01000543028811	3.290299740540631
-0.23	33.26314859784763	2.874489621250337	-0.23	32.09547680502257	3.2515505636563775
-0.22	33.13733396465556	2.857937134521626	-0.22	32.16396854859459	3.2216893657331314
-0.21	32.979082465096944	2.8359742711066	-0.21	32.28351996090063	3.2017709879694496
-0.2	32.80231561507587	2.815545752890268	-0.2	32.44565686619845	3.1909132804615274
-0.19	32.59776102325173	2.795381730039396	-0.19	32.63337612064736	3.18311422042007
-0.18	32.402506413944856	2.773158472437498	-0.18	32.804142447121286	3.1640954601629083
-0.17	32.2768245788784	2.7487253345961915	-0.17	33.00896228075729	3.1603878722437453
-0.16	32.15579557544815	2.724704495339094	-0.16	33.23932618189636	3.159194321183936
-0.15	32.08117306560357	2.7034256941671324	-0.15	33.46118366149648	3.1654967193652834
-0.14	32.025133531315184	2.690141107882828	-0.14	33.6404940000729	3.1559052264573495
-0.13	31.97377197083068	2.6704458530841193	-0.13	33.80278675638294	3.1467430182752767
-0.12	31.917818162290647	2.6463018308473214	-0.12	33.99908705282234	3.1319772834139847
-0.11	31.885108681341194	2.625473564894118	-0.11	34.1698539015722	3.1277333203812265
-0.1	31.847825569372887	2.611121898734455	-0.1	34.34907996371915	3.1307422051447786
-0.09	31.796682570405945	2.5960613870909985	-0.09	34.502737687124174	3.135156875037514
-0.08	31.717725450868123	2.583515691123442	-0.08	34.63082960814391	3.1318816832670864
-0.07	31.620213065243608	2.575398518852766	-0.07	34.74186769006308	3.132570490624342
-0.06	31.518055963163548	2.5665337355934086	-0.06	34.84436559248397	3.1507340321382773
-0.05	31.45296204974853	2.5534740196463073	-0.05	34.92985083590274	3.162084229320205
-0.04	31.373911082661948	2.529590474992109	-0.04	35.08336588834364	3.179391364151864
-0.03	31.31804649143292	2.5038877348202826	-0.03	35.2368493058986	3.206410664068219
-0.02	31.252927089116948	2.474967117636667	-0.02	35.398774853956326	3.2298418073726722
-0.01	31.15998913422632	2.4478135456376098	-0.01	35.577660112844235	3.265221194202862
0.0	31.104149971365096	2.417777145039379	0.0	35.69698783554062	3.297223352422227
0.01	31.080779909522093	2.392931804102098	0.01	35.81632115375821	3.3173297343538173
0.02	31.122357267743702	2.3721500237908	0.02	35.92719488465459	3.3325852805158127
0.03	31.18250111321945	2.360856221373924	0.03	36.055109728334195	3.3603252907984595
0.04	31.251949635087477	2.352414671126794	0.04	36.14054046072534	3.3778924178549277
0.05	31.38642125678804	2.347912587597008	0.05	36.217506099626206	3.414704854633235
0.06	31.53495875418135	2.3454331399642463	0.06	36.337022411266105	3.463732859013979
0.07	31.743992439323264	2.3456686138417977	0.07	36.47356574639317	3.512338015334522
0.08	32.00429924550589	2.3464846480247914	0.08	36.61013550948375	3.5602839196818854
0.09	32.30662663580645	2.3515926030316856	0.09	36.772274459331875	3.600835604936016
0.1	32.6602832115123	2.366225116794572	0.1	36.90895190375234	3.640243603974364
0.11	33.074582173887435	2.3845153081501933	0.11	37.02011848816962	3.66811197701549
0.12	33.57272179948289	2.4029332545793793	0.12	37.190796250931534	3.7003282851075037
0.13	34.16395216228205	2.427914923489039	0.13	37.395501091584215	3.7382338609739385
0.14	34.79258159806736	2.458706376068428	0.14	37.60872768609231	3.762518595969052
0.15	35.47712251983704	2.495563094573523	0.15	37.80495200873151	3.783502248693279
0.16	36.21290063690274	2.5340525440879538	0.16	38.04371165648774	3.80255043204191
0.17	36.98597578492278	2.578019504252422	0.17	38.26553287357892	3.8359282888812896
0.18	37.75922781904769	2.621729942730417	0.18	38.53843973954618	3.8741108375321853
0.19	38.58828537916802	2.661620794449451	0.19	38.78588775501794	3.9238370794604776
0.2	39.463805004072896	2.7023020562338496	0.2	39.02488390227912	3.9754190061919723
0.21	40.381093349588475	2.746267003168914	0.21	39.27240920666528	4.03251611905133
0.22	41.31230102996894	2.7820364799988706	0.22	39.52847470850465	4.100279959093737
0.23	42.289893974063844	2.819184446129564	0.23	39.8016153380027	4.166306341735777
0.24	43.27674632840723	2.850515860002125	0.24	40.09183065311016	4.224333461592777
0.25	44.26816347241835	2.8758933693584776	0.25	40.4161144280143	4.274414085298304
0.26	45.20384195047649	2.897158462382023	0.26	40.731926702535524	4.331507444095341
0.27	46.116222934981124	2.9308838234647667	0.27	40.9967194205149	4.382676755708361
0.28	46.958897099037806	2.974657257054858	0.28	41.2529738038941	4.430016417175168
0.29	47.80144069343577	3.018588005379414	0.29	41.526202790015276	4.477062354390819
0.3	48.611386321343765	3.059072304385031	0.3	41.74840438011107	4.528123749593672
0.31	49.39337131941693	3.101348867001919	0.31	42.0130785628971	4.580651590377009
0.32	50.10101884258504	3.13461931112868	0.32	42.260632880107885	4.63719307023726
0.33	50.72038669992776	3.1608812577348147	0.33	42.499558467686164	4.687512193867095
0.34	51.28391831714586	3.188977277241771	0.34	42.704391212802314	4.723224805037908
0.35	51.796226827288805	3.2156041286542263	0.35	42.90064029211287	4.757870708038223
0.36	52.224799770475	3.245235352386872	0.36	43.088277231535415	4.7765298379565975
0.37	52.55103390136859	3.2676753554525315	0.37	43.190766013480626	4.782928398846759
0.38	52.77952214928734	3.2898507422725087	0.38	43.30166323919741	4.772728698667416
0.39	52.92877780224417	3.315865014273958	0.39	43.39549077292531	4.766509633156142
0.4	52.994145809436915	3.333277492006352	0.4	43.463732388598096	4.767891388791106
0.41	53.00808098088666	3.3425642115287615	0.41	43.531884098842234	4.763932422267623
0.42	52.938125440856595	3.3389138382326244	0.42	43.60844602440848	4.773675564711401
0.43	52.79357616507666	3.334125120055733	0.43	43.59138150788842	4.7823311034771
0.44	52.52809509917209	3.315311489291597	0.44	43.574241222482	4.791473369562495
0.45	52.215926298901266	3.2923120724246377	0.45	43.53155086727863	4.810071849395872
0.46	51.80141948314871	3.25992666217109	0.46	43.437811894025124	4.831690781225047
0.47	51.32632838061942	3.227674414480789	0.47	43.31001167905486	4.8502273393908
0.48	50.79066629774681	3.1920290204616815	0.48	43.14809149338866	4.861445032086024
0.49	50.1990732291904	3.147055954070976	0.49	43.003037325973786	4.868035196849224
0.5	49.50984712040469	3.106450719287047	0.5	42.806862094129926	4.86610529658666
0.51	48.787979427275296	3.067182582927221	0.51	42.64462740900763	4.847917556424776
0.52	47.977875310731974	3.0229622402546443	0.52	42.499362461183914	4.813747649070341
0.53	47.15842938335461	2.9879676220736515	0.53	42.362557019345395	4.762196420920457
0.54	46.3203895207722	2.9506896525206736	0.54	42.18319237216107	4.714062206360407
0.55	45.49162640724908	2.9124244169825837	0.55	42.00382085529928	4.676195058448458
0.56	44.69540864578038	2.887509335471629	0.56	41.83296725874547	4.641487827591708
0.57	43.927141405384035	2.862536919414346	0.57	41.68765348642432	4.596303071574074
0.58	43.19146348024639	2.829251007636386	0.58	41.53384866087533	4.558276837960289
0.59	42.49764566715068	2.7856819369839343	0.59	41.354545443464026	4.524583506933536
0.6	41.808572875787	2.741376086405128	0.6	41.12424998349997	4.491367396328371
0.61	41.17527232959656	2.6953362170103734	0.61	40.91095994942823	4.464079505845512
0.62	40.53283088275718	2.646135067825132	0.62	40.72320346716554	4.4465973655610025
0.63	39.93692095544289	2.6043580018787003	0.63	40.54402118162704	4.433875962281548
0.64	39.38758245866866	2.559343359044369	0.64	40.37339522894782	4.425601518615384
0.65	38.88948103987691	2.5069307066811017	0.65	40.12625587400978	4.417746849603952
0.66	38.42408637333386	2.4548806329504917	0.66	39.8791271606941	4.40864973989495
0.67	38.03777296696367	2.4142096772936186	0.67	39.65751859070459	4.409086108404785
0.68	37.71198960397518	2.3782800794028667	0.68	39.51244887270413	4.414931558400779
0.69	37.4235340437656	2.3423350361054784	0.69	39.40137124163036	4.437496220653696
0.7	37.18164219341391	2.3075376668261205	0.7	39.23070318032981	4.457370468592296
0.71	36.9862845557199	2.2769082553035243	0.71	39.07696118045315	4.482534975544613
0.72	36.82353585702058	2.2548618472243622	0.72	38.872132273071074	4.501460275352879
0.73	36.68872833179564	2.2410642236271046	0.73	38.633241715064855	4.514604726876978
0.74	36.58182667886071	2.2215308845499138	0.74	38.436830640558995	4.529987696698
0.75	36.53991865210152	2.2104078292770084	0.75	38.180844928894246	4.532049873054235
0.76	36.479510614902296	2.1990566695992033	0.76	37.90778202003968	4.534310797356085
0.77	36.40988880508762	2.181235794908076	0.77	37.60915330089496	4.509926532617836
0.78	36.358886231190496	2.165101696682634	0.78	37.30199335916666	4.478158150264452
0.79	36.35432430758483	2.144574560598871	0.79	37.04584528407322	4.451783389173104
0.8	36.354452128011935	2.1371211105439114	0.8	36.74717672108258	4.430375705345376
0.81	36.41953765087055	2.131565052181555	0.81	36.499503904416905	4.415408057376611
0.82	36.45681583121898	2.12031783365477	0.82	36.217773751177255	4.406553581892585
0.83	36.52655094379514	2.104924183275002	0.83	35.91901919926714	4.406035715898955
0.84	36.59162483626205	2.090502815550657	0.84	35.6032968103861	4.397575185959491
0.85	36.66133563213381	2.072530090983191	0.85	35.321634718097634	4.401679294103398
0.86	36.71250502505484	2.0586216057313984	0.86	35.08250538775626	4.412649099478996
0.87	36.74512305415115	2.037666943850209	0.87	34.81785972968673	4.42254539234423
0.88	36.800937805011394	2.0206920058143134	0.88	34.5276884197976	4.441872747517903
0.89	36.833600958730734	2.0087337718594207	0.89	34.237549960479726	4.4527181253394295
0.9	36.88021072809694	1.9971710177301254	0.9	33.96449595734477	4.447706216527156
0.91	36.93147247761996	1.9829372815801631	0.91	33.73401177712366	4.444902245815765
0.92	36.96418048759296	1.9770187604645397	0.92	33.51209284938747	4.43340110042206
0.93	36.99224209577634	1.971904610435259	0.93	33.307250323677145	4.4147067593935105
0.94	37.02491524188656	1.9688095250849469	0.94	33.093957171172924	4.397180736618203
0.95	37.043621563517455	1.9688980363146904	0.95	32.82969126958414	4.372470035500192
0.96	37.02516831794741	1.9712038483730794	0.96	32.684509499522285	4.3614703693474635
0.97	37.01592442499308	1.970026429059644	0.97	32.556388341250575	4.349091612929514
0.98	37.00661055218178	1.9568543993402887	0.98	32.453829614078295	4.334373450813142
0.99	36.96475165682394	1.9447504907654802	0.99	32.34282494626911	4.313811640274376
1.0	36.91818288418516	1.9315768299722897	1.0	32.22339433775073	4.288599534635307
1.01	36.8622784970221	1.919290041313125	1.01	32.13804840335337	4.259082579727199
1.02	36.78776870368324	1.9061110023082697	1.02	32.01023366520721	4.222906930257808
1.03	36.70857642502117	1.885029436042602	1.03	31.933449299912347	4.190267877462235
1.04	36.638605575667	1.8651851300492612	1.04	31.84818152754641	4.157384944364627
1.05	36.559317284656885	1.8501765898630742	1.05	31.77145260311691	4.132800213868869
1.06	36.47073896104685	1.8413278034096268	1.06	31.703270156027557	4.114833137593301
1.07	36.423920778899195	1.8424027165427443	1.07	31.635125147196433	4.085842597449578
1.08	36.404966574523975	1.8446803059006882	1.08	31.592500363922163	4.073029285418954
1.09	36.33968020702924	1.8403946764811248	1.09	31.60088499469609	4.070112370305103
1.1	36.2930152780606	1.8344038869720365	1.1	31.558258083502203	4.063312569141912
1.11	36.26963118905654	1.8268437700162026	1.11	31.524145294761546	4.054922422763007
1.12	36.24170904915824	1.8184633896240197	1.12	31.473020434282663	4.047793271870059
1.13	36.25098837239886	1.8086298364529387	1.13	31.421893426374105	4.043638841792421
1.14	36.25573150684606	1.805567969030155	1.14	31.362262462721866	4.036955836915575
1.15	36.27447896460615	1.8013656412302002	1.15	31.29408882552566	4.042699542527647
1.16	36.28401364279818	1.7999852290987273	1.16	31.259842301914066	4.04937612047903
1.17	36.358537512312004	1.8014458846546597	1.17	31.140483474208885	4.041535076870271
1.18	36.42384504268875	1.8034378428883646	1.18	31.004052524069817	4.039371254243699
1.19	36.479919960166974	1.796584520604768	1.19	30.893088529214005	4.037198059680247
1.2	36.591679360105616	1.796065030789412	1.2	30.756588010817733	4.0363193802379325
1.21	36.68027388272099	1.7981972638403687	1.21	30.59453777767153	4.046702181241194
1.22	36.77351104378058	1.8007026911450583	1.22	30.432447834574052	4.063114675731365
1.23	36.87601190691431	1.800807000290546	1.23	30.338344777827494	4.0884748958284876
1.24	36.969205760388846	1.8027030145273166	1.24	30.218697982951273	4.112566520595781
1.25	37.09017991313974	1.7939843249140248	1.25	30.107538025213223	4.133473127545406
1.26	37.21111568878731	1.792210855786947	1.26	30.03892142635712	4.153031610463886
1.27	37.33665091563326	1.790259810347616	1.27	29.927839787705302	4.169897359861415
1.28	37.42506072986846	1.7882934401389499	1.28	29.799771300288494	4.191398306893255
1.29	37.508826909717186	1.7883515823799672	1.29	29.663199912595495	4.2030075682293235
1.3	37.62505233569271	1.7838096731765853	1.3	29.484120617082727	4.219963212528066
1.31	37.72272309213067	1.78490826947331	1.31	29.305049953768393	4.235377588418939
1.32	37.81112918271242	1.780177210258553	1.32	29.13449476740195	4.250822438376665
1.33	37.918107397060965	1.7883601094195816	1.33	29.023495492674062	4.261078046555272
1.34	38.001920099067256	1.799025330102554	1.34	28.88704789618528	4.269194554264013
1.35	38.07647442414155	1.805297342449382	1.35	28.7761711649483	4.273949010100421
1.36	38.15566868072894	1.8162402197962388	1.36	28.673835776523745	4.2636571424680065
1.37	38.19771440662021	1.8186666897461898	1.37	28.605545790695974	4.254771050954049
1.38	38.17475692230693	1.8134294535703097	1.38	28.56280112814984	4.256607109413311
1.39	38.170286527442805	1.8120816537466782	1.39	28.5540950945029	4.259926296658169
1.4	38.19822399096689	1.8042800309617004	1.4	28.528440835197323	4.24820091152539
1.41	38.19365841089234	1.8019979033776963	1.41	28.570891931040894	4.248650743425419
1.42	38.18905645655966	1.7908680769766034	1.42	28.68146205131256	4.2399159810547005
1.43	38.21223981850426	1.7761158976956302	1.43	28.800636682932613	4.2251857735099785
1.44	38.23539470162074	1.7710794477468998	1.44	28.885905287759048	4.2044378245965355
1.45	38.300270165015284	1.7656292615263105	1.45	29.005287697282874	4.190957995496171
1.46	38.34658693726616	1.763534646317047	1.46	29.158807745799006	4.182905833439167
1.47	38.43003650058	1.7675501916794074	1.47	29.27849326327708	4.169495314678825
1.48	38.453221650422485	1.7648428043236548	1.48	29.449374369818447	4.1603296720002145
1.49	38.50888893237762	1.7603985204750743	1.49	29.671416144545184	4.162137251141986
1.5	38.52746999273886	1.7647783561165828	1.5	29.893564038886268	4.166254687881335
1.51	38.518228619512605	1.7678657805793163	1.51	30.16680147803205	4.169001340613036
1.52	38.513636821670126	1.7684927175225724	1.52	30.47410528951861	4.175931971108015
1.53	38.5183497729199	1.7730801716572417	1.53	30.78144407427508	4.17904706098386
1.54	38.5138405984301	1.7801661811003398	1.54	31.05480427784197	4.174339912237777
1.55	38.53259055933208	1.784997578734474	1.55	31.353697890803588	4.169393175632301
1.56	38.51892605877186	1.8000466905566368	1.56	31.67811294752054	4.170791915371954
1.57	38.496005172817036	1.808881367611639	1.57	32.00250536729421	4.180926929257728
1.58	38.53800386291095	1.820040322455197	1.58	32.30133107621297	4.183759404591432
1.59	38.59386686290401	1.8299890316538903	1.59	32.66813603021953	4.179844192935156
1.6	38.631107765080024	1.8420463619561926	1.6	33.01790412042412	4.18706124162098
1.61	38.672938068094695	1.8554237173546249	1.61	33.367632152087936	4.193560885532848
1.62	38.719377964836	1.860553297342505	1.62	33.69181821795128	4.198415526282102
1.63	38.779693351296245	1.8671283571538317	1.63	33.99899941890809	4.202902792146979
1.64	38.82606188462349	1.8646293623025654	1.64	34.28067398100985	4.20538410814762
1.65	38.904894791201784	1.8583171469386395	1.65	34.62185591610864	4.210275069082081
1.66	38.98377160956458	1.8548087907772794	1.66	34.946020704307	4.203175660357366
1.67	39.048793389140954	1.848244329119694	1.67	35.24468275144431	4.191197646995789
1.68	39.14639383894395	1.8480823974733867	1.68	35.54336867713675	4.18181772546044
1.69	39.29978821373622	1.8509238279585267	1.69	35.833568618555965	4.1615079925618454
1.7	39.43939842803828	1.8507800572767612	1.7	36.0812528879605	4.130269587315079
1.71	39.57447621093089	1.8603526260628596	1.71	36.311881718551845	4.112624204737212
1.72	39.73280011221011	1.8711716193460743	1.72	36.4743907680441	4.0834573337729285
1.73	39.90045346384415	1.8896238420271385	1.73	36.58575969119837	4.0552624159405015
1.74	40.044972792432304	1.908731963027483	1.74	36.71400561938897	4.021122840779225
1.75	40.198824496509076	1.9172802892437322	1.75	36.842128736493926	3.9903921558739257
1.76	40.32490632503587	1.925766760585196	1.76	36.97013410950405	3.9555854804442165
1.77	40.474193392499416	1.9291698349795172	1.77	37.02999852781517	3.9106833420367604
1.78	40.61880082053267	1.9339597624205498	1.78	37.106722378206506	3.8619032459492573
1.79	40.77726975128338	1.938913312011107	1.79	37.157763598098235	3.8183727528470697
1.8	40.931043353111896	1.9459485376747898	1.8	37.17465488535547	3.763543430181706
1.81	41.126483126235634	1.9473093033463325	1.81	37.18295096334728	3.7074558559853807
1.82	41.303311353903034	1.9526117774891765	1.82	37.165646206748626	3.660243557920443
1.83	41.48936088966866	1.9691455511855076	1.83	37.1397561609364	3.61333989186121
1.84	41.67070747427306	1.9872389414982636	1.84	37.11382606015417	3.5750991221657022
1.85	41.842697827797906	1.9996508364664	1.85	37.12189502881773	3.544494715770571
1.86	41.97751309803708	2.0096359919244104	1.86	37.078964906890235	3.5135541674818627
1.87	42.135490667531194	2.017203561558938	1.87	36.993546910613304	3.4781100586432445
1.88	42.363055012169276	2.028474782226555	1.88	36.874138597985805	3.435956231621759
1.89	42.51184580623377	2.037698113639176	1.89	36.78030006118496	3.3955192531424054
1.9	42.67465066127361	2.050882366623158	1.9	36.69507150646083	3.3687105510442836
1.91	42.8236516154139	2.054814160777142	1.91	36.669493797284325	3.353934351912497
1.92	43.00984104896938	2.058482870676488	1.92	36.66955085699936	3.344341192319241
1.93	43.18681381972645	2.0655028739736303	1.93	36.712211804690355	3.3456841622684492
1.94	43.345291515886345	2.0669830799990527	1.94	36.79744560905898	3.3622039299952307
1.95	43.4991689268176	2.0757758083669984	1.95	36.874238187666066	3.3930942267203594
1.96	43.63915529727583	2.078411768176594	1.96	36.90857219935773	3.4247768847424744
1.97	43.774507113197636	2.090189763922808	1.97	36.95145872272682	3.463782826750548
1.98	43.937657571109135	2.1014545235325484	1.98	37.00287558646033	3.516324170733739
1.99	44.07290405858054	2.113072245519605	1.99	37.06278191497305	3.577472899566683
2.0	44.19877405194033	2.122367616522075	2.0	37.148167624686295	3.646618793514468
2.01	44.28277900127883	2.128435205106978	2.01	37.2165254745838	3.725985496054047
2.02	44.35272686657078	2.1357934010865396	2.02	37.293378225061616	3.801067599600895
2.03	44.38079915030083	2.136230776070913	2.03	37.45527126449151	3.877335270749011
2.04	44.39944952016221	2.1305189479209967	2.04	37.60869310488376	3.946392674313125
2.05	44.40403599166878	2.1303901084037764	2.05	37.736641506923476	4.017012631862141
2.06	44.37133804254265	2.1309031242064274	2.06	37.83061470305181	4.081036092929723
2.07	44.305960116943844	2.1273495531440516	2.07	37.941626777087336	4.146545873728099
2.08	44.189367768248204	2.129856638612869	2.08	38.137694967350555	4.209988198148594
2.09	44.00771073130512	2.119507531192436	2.09	38.31675284841978	4.272752962397948
2.1	43.82596394096586	2.117265194627645	2.1	38.487298425703045	4.330273352578989
2.11	43.611679314131955	2.112245620232564	2.11	38.58981116304091	4.378615992951176
2.12	43.378788853931354	2.1119264331239793	2.12	38.65829051838712	4.418110272419176
2.13	43.136581424799516	2.10143679580718	2.13	38.743770949021325	4.4453718352690705
2.14	42.88971643987942	2.0811083364862153	2.14	38.81223421739834	4.472800706286662
2.15	42.633573536599265	2.0591049903747947	2.15	38.81263214234318	4.480914209506136
2.16	42.386714392875405	2.0381488867849176	2.16	38.76193374082254	4.48792879191841
2.17	42.121322913212126	2.018579644850884	2.17	38.753639371504576	4.4914099899850655
2.18	41.842031585176	1.9960757717781787	2.18	38.745242160814044	4.497452669904942
2.19	41.502447555346215	1.9709689822484997	2.19	38.75374776437876	4.500222693888373
2.2	41.209229985108415	1.9434711915740006	2.2	38.74511886512971	4.505626542273023
2.21	40.89282575666679	1.9210688862898355	2.21	38.69382675342512	4.496731315073792
2.22	40.6274449867573	1.9104947267145054	2.22	38.5998497747211	4.479872983671498
2.23	40.3249664524285	1.9062476498811867	2.23	38.49719807806295	4.462125388782078
2.24	40.03640802914047	1.9001384260896657	2.24	38.300884490739996	4.435214447234039
2.25	39.77105922000488	1.9000845097346064	2.25	38.078956891503466	4.395516959460437
2.26	39.48719512443338	1.8923244236666772	2.26	37.822903731101626	4.347551064358037
2.27	39.1986864553036	1.8922833080341819	2.27	37.63477960582437	4.302835453152367
2.28	38.94724510708049	1.8782174954095887	2.28	37.387071450694506	4.2598106657273425
2.29	38.709700416000366	1.8637459047382494	2.29	37.11383153805334	4.215078404841074
2.3	38.453600107017344	1.8469634545760092	2.3	36.806571307819766	4.153897553628323
2.31	38.19286572513746	1.8239434980155547	2.31	36.46528567070189	4.0852693993001905
2.32	37.96461987365462	1.8093000255152136	2.32	36.17501499215251	4.017502642612183
2.33	37.73176923308546	1.790619765881445	2.33	35.91026755515717	3.9629600662496567
2.34	37.5082281673706	1.7748911850577749	2.34	35.57753865765926	3.912462708204315
2.35	37.26617824902451	1.7586770001979537	2.35	35.227831332734574	3.864953435963408
2.36	37.02416998703565	1.736290848636271	2.36	34.954666866804224	3.8222149681500834
2.37	36.78221287559824	1.7175687048862651	2.37	34.715520201904106	3.7916807251784768
2.38	36.595992965794366	1.7039839529120355	2.38	34.41683944779549	3.7549992205305345
2.39	36.43305771430156	1.6913037585765067	2.39	34.067125538203456	3.7148345813984918
2.4	36.31656552365198	1.6857517982529662	2.4	33.71740996450397	3.6688541634994425
2.41	36.19084658255686	1.6752447819401117	2.41	33.37620763896296	3.6260433661160167
2.42	36.083739536380854	1.6644332375035398	2.42	33.08604232244994	3.5826453661812137
2.43	35.96742408371964	1.6517146694594336	2.43	32.8469250721133	3.5423424728639485
2.44	35.87899867632874	1.6427293641760492	2.44	32.56532184399358	3.5049023525791263
2.45	35.79526178095118	1.635885079551089	2.45	32.36028568845534	3.471813747557015
2.46	35.69303086875071	1.6248595219850528	2.46	32.20634319993763	3.442255230734049
2.47	35.6001275935104	1.6229867209493656	2.47	32.11200774183316	3.416660134937311
2.48	35.57680969101891	1.6277935126738767	2.48	31.983793396981913	3.3913250588855712
2.49	35.52567105706121	1.6322730225620754	2.49	31.906755067540672	3.366205475193171
2.5	35.465267515171035	1.6365124737461514	2.5	31.863913484383495	3.3534781085612293
2.51	35.3816603532736	1.6442244685407927	2.51	31.855264022785683	3.3414777544316845
2.52	35.307285141061904	1.6517812042112365	2.52	31.838237422777205	3.342653732402467
2.53	35.232888506161416	1.6548349871599473	2.53	31.804310630503583	3.3470509971566633
2.54	35.172398205080114	1.657315768650172	2.54	31.77050968582744	3.338934668058339
2.55	35.13045551059488	1.6553077312416848	2.55	31.78785242848591	3.3329085950967077
2.56	35.07458377030012	1.6549179629588229	2.56	31.85630136541944	3.342169014338551
2.57	35.02794045856933	1.6499371636806004	2.57	31.94186673130427	3.3553966037502088
2.58	34.985885251797434	1.6478684469137101	2.58	31.993534344354305	3.3638803147209706
2.59	34.90670511709022	1.6555228719304778	2.59	32.121790291265874	3.3830904159587343
2.6	34.82288392429943	1.6598264823702256	2.6	32.28407838197321	3.4042318253593313
2.61	34.771536383929096	1.6625614803234638	2.61	32.50589415190856	3.4392876277648687
2.62	34.73413150788931	1.6681203713184876	2.62	32.744725717299616	3.476450658713462
2.63	34.70605241420762	1.6718169631702364	2.63	32.99206920213152	3.5215099912601233
2.64	34.710512270307994	1.680147437055446	2.64	33.16287575938827	3.554407991917115
2.65	34.70577880690455	1.689332459111811	2.65	33.39313140615318	3.5912367489034636
2.66	34.691837902620584	1.7000282330190575	2.66	33.61482955839268	3.62606204787593
2.67	34.68723194401958	1.7081392913538027	2.67	33.785485150175795	3.654301749895537
2.68	34.696591761246154	1.7196171748161984	2.68	33.956122504863934	3.6763699523892974
2.69	34.65496933838041	1.7311511659163998	2.69	34.12676926735359	3.6986373770685295
2.7	34.631921874656754	1.7379119744057683	2.7	34.30594211156873	3.731538827181829
2.71	34.613531260553096	1.73981513518813	2.71	34.502201501240066	3.771104559666815
2.72	34.655436898272605	1.7420751189808639	2.72	34.70706563750565	3.812265371551767
2.73	34.67877204601968	1.744773788192982	2.73	34.92047838912357	3.8547000563413016
2.74	34.70673496741257	1.7528043763146368	2.74	35.15089858468669	3.899271732616943
2.75	34.725421987505754	1.7547551124507628	2.75	35.38131627479717	3.941887146724762
2.76	34.711635499788365	1.7577606281190725	2.76	35.569200849984654	3.973689893217782
2.77	34.73957006893939	1.763141049159099	2.77	35.76554810223092	4.001758293745287
2.78	34.79530741983875	1.7636103877795983	2.78	35.86832723267463	4.021408123035044
2.79	34.80926943864467	1.761551084256948	2.79	36.02204680180561	4.04290719637096
2.8	34.8510175805027	1.7712268265441748	2.8	36.150165200105306	4.064479668434809
2.81	34.89272647246336	1.7785285850646906	2.81	36.26117652783384	4.073188890617211
2.82	34.9344114742067	1.7844196345745689	2.82	36.32107787298396	4.0879740808168945
2.83	34.96218707038802	1.7867521667531463	2.83	36.406434144635256	4.086527969784901
2.84	34.9528645323174	1.7875433647818837	2.84	36.500285554033766	4.072527967311911
2.85	34.929650261684564	1.7823444201481833	2.85	36.61960974614522	4.059336436786575
2.86	34.89719154909246	1.7847887761186612	2.86	36.76437700748404	4.049147564168663
2.87	34.90649883807132	1.7811415967812712	2.87	36.85810026940172	4.0194435827400135
2.88	34.952965168622235	1.7812966749469663	2.88	36.95177583549374	3.979454054385927
2.89	34.99950879257477	1.778761674975853	2.89	36.99435309055235	3.946879881637388
2.9	35.07856695818088	1.772288337305102	2.9	37.00283265732929	3.910297961583745
2.91	35.16229595228344	1.7726766605505953	2.91	37.05377568428855	3.875958791764261
2.92	35.25997742391743	1.78053359092822	2.92	36.994187096140024	3.8281870294311906
2.93	35.32059442033943	1.7926699914970186	2.93	36.960120498272175	3.7833465961952486
2.94	35.3951432464914	1.8058519577130703	2.94	36.909044836300794	3.7410801327200622
2.95	35.44187485766068	1.813931102364514	2.95	36.8919797124305	3.697664459495608
2.96	35.54428724568923	1.8254758551187233	2.96	36.8664548844302	3.653742596434345
2.97	35.69775930317104	1.8378697671071518	2.97	36.857966758193214	3.6100224409449875
2.98	35.851283141044476	1.8535738870138374	2.98	36.82398173557502	3.576417382209624
2.99	36.00951768782231	1.8616125318956904	2.99	36.815490928870425	3.545476646808563
3.0	36.2141985265987	1.8689109192190234	3.0	36.79844977261253	3.5197842963562707
3.01	36.42822328654589	1.8773749490445546	3.01	36.79838062015469	3.4839375386445393
3.02	36.67480048183458	1.8914003695486605	3.02	36.78125594447232	3.449578443399766
3.03	36.865796853980086	1.91081767909754	3.03	36.77256241374645	3.4095502268991793
3.04	37.08004129977975	1.930255216283163	3.04	36.738318015978685	3.378292566130118
3.05	37.31287232933157	1.9426596487597285	3.05	36.67006393549845	3.3533907522900135
3.06	37.545715986158456	1.957876446434154	3.06	36.61881258060796	3.33279830879495
3.07	37.79246454231437	1.9663186315660215	3.07	36.525047641206626	3.3071932808244875
3.08	38.011356672020504	1.975789642621757	3.08	36.45682460565053	3.291325739437373
3.09	38.137452687881044	1.9810912263089486	3.09	36.44816888171656	3.276537533094795
3.1	38.300609742644596	1.9834366556128022	3.1	36.44804896206352	3.265257087782115
3.11	38.45444441873769	1.9705089016910506	3.11	36.45642917245157	3.251553570390924
3.12	38.603581464576116	1.9582212324990524	3.12	36.38829340455118	3.2322236873504853
3.13	38.76658594389186	1.939780376899112	3.13	36.388203004958456	3.2092916544942036
3.14	38.924890857892336	1.9204422374043142	3.14	36.34560418073457	3.19698383409576
3.15	39.092371569456034	1.9095868599495553	3.15	36.319986877726045	3.181297348840735
3.16	39.27365153114169	1.9063186873819604	3.16	36.26033911233435	3.173696106878266
3.17	39.42700521746817	1.904478444764503	3.17	36.18369843841958	3.159503884805274
3.18	39.51999012502794	1.9070311479957904	3.18	36.14108699795278	3.1483362412622644
3.19	39.56650276374978	1.9112959240009535	3.19	36.11550417843487	3.1505253427185536
3.2	39.612929969033765	1.9185366058964253	3.2	36.13246425821388	3.1502107015253156
3.21	39.626825255015625	1.9290225382475341	3.21	36.2175040849412	3.1472676541830777
3.22	39.58036113893571	1.9319284651227058	3.22	36.234594330150614	3.140119609988026
3.23	39.47818235336585	1.9259398267361165	3.23	36.31124731530083	3.1410361533215934
3.24	39.40375789126037	1.9210189800374897	3.24	36.370929161475885	3.152111262798236
3.25	39.30143319350587	1.915341697002557	3.25	36.43064770745203	3.156982261491993
3.26	39.18048893962313	1.9147158386281808	3.26	36.4904059346773	3.1573428498918252
3.27	39.04556754411943	1.912037268244359	3.27	36.54167314314268	3.157171841275808
3.28	38.8966775660164	1.9070765867080386	3.28	36.56740365574867	3.1633188110237715
3.29	38.752374828757745	1.904846622406765	3.29	36.56758595560911	3.169610333013036
3.3	38.64974597545539	1.9110094394199353	3.3	36.55075365765076	3.1804590323287187
3.31	38.50530833035358	1.9153174669409139	3.31	36.52541527873274	3.1895556929860334
3.32	38.32833707349797	1.9221967237208593	3.32	36.50855135440654	3.2014532941996854
3.33	38.128091137980064	1.9255184599651602	3.33	36.48313189511814	3.217753114070036
3.34	37.90924035140013	1.9202246876203402	3.34	36.43214562313847	3.244219272615166
3.35	37.72747336585688	1.9153649028404092	3.35	36.398096299451176	3.266635183432196
3.36	37.554987094008965	1.9136457458986997	3.36	36.38096051659705	3.2686514994333393
3.37	37.35934227907206	1.9180829239748116	3.37	36.380748922992936	3.27146680672985
3.38	37.17767940284623	1.9307472708269582	3.38	36.42300009792675	3.2872879568872593
3.39	37.00538133885944	1.9447091838486001	3.39	36.43970838521291	3.3116588964580576
3.4	36.9212937444365	1.9571278177546974	3.4	36.4138584181796	3.327364084074337
3.41	36.78630423560837	1.9709820245814749	3.41	36.387978329100214	3.3595055635212603
3.42	36.70246020896189	1.9940864041157516	3.42	36.30261181896813	3.3930751565748527
3.43	36.66977489894282	2.0155846194440836	3.43	36.31084672569043	3.4334382560588987
3.44	36.64648563141746	2.0418040946859817	3.44	36.27664351789629	3.472080489596459
3.45	36.6650512229412	2.069874316387064	3.45	36.30206147745212	3.5080567826281177
3.46	36.68838296034526	2.087134417560802	3.46	36.36163994061239	3.547240917273874
3.47	36.730374520158755	2.1035648764224324	3.47	36.42989698009876	3.5902876562467827
3.48	36.781736589249924	2.113723509730057	3.48	36.53232860390381	3.634262273246873
3.49	36.888855480929486	2.1248147686528305	3.49	36.66039985960581	3.683396591261095
3.5	37.037843976942774	2.142822853873891	3.5	36.788568386337815	3.7244346268335926
3.51	37.17304474140967	2.156584239771651	3.51	36.9253371969282	3.7561906020087066
3.52	37.364016846865574	2.1677739460699494	3.52	37.07919950652695	3.7878154579087124
3.53	37.61538623153484	2.1876864481743628	3.53	37.258637894544606	3.818165155600856
3.54	37.89000688840143	2.207172747968833	3.54	37.46363443792107	3.8424277922960712
3.55	38.15538522733288	2.2264325339455846	3.55	37.71968933670242	3.862607415406809
3.56	38.471830968512194	2.2499097447302416	3.56	38.00129212142142	3.8759481730241183
3.57	38.81155466250202	2.267970460700254	3.57	38.299925706775234	3.896843089517347
3.58	39.15598634538143	2.290763688652668	3.58	38.59859121373878	3.925795337634001
3.59	39.52367166516472	2.319114544688436	3.59	38.88881449576315	3.9546786933789417
3.6	39.91925307501231	2.3439191421122345	3.6	39.21311891303239	3.981129398435167
3.61	40.30099827127454	2.373553816271341	3.61	39.56295633681083	3.9997774416822147
3.62	40.757046102066575	2.4062343307368876	3.62	39.921296003879604	4.008081234621695
3.63	41.25495309767988	2.4349504700864513	3.63	40.271124165327244	4.017167876087288
3.64	41.74837074263366	2.4588987085271823	3.64	40.612450617190476	4.013177906175181
3.65	42.32077203887233	2.494555059372086	3.65	41.021821195910725	4.016936960233566
3.66	42.832998642650864	2.53178103954321	3.66	41.414233427526895	4.015976071126274
3.67	43.37777753653627	2.573373948349905	3.67	41.755701044795565	4.034675685833264
3.68	43.95508362847197	2.6088951766828816	3.68	42.097231325976736	4.065560530380386
3.69	44.53241749508445	2.638969316938437	3.69	42.421794290154565	4.101748743967668
3.7	45.11905052513027	2.668756612012151	3.7	42.746362391945425	4.131096813645265
3.71	45.69646115776657	2.703111860486057	3.71	43.070894310548056	4.166079525504238
3.72	46.34348847398799	2.737876607515211	3.72	43.369854857803496	4.188226089802569
3.73	46.930246905524555	2.7700174751954147	3.73	43.68573970008537	4.214671367469384
3.74	47.51236425456485	2.8056843812512606	3.74	43.959004840698164	4.240763971246621
3.75	48.12692291106938	2.8500499678829505	3.75	44.23213959727271	4.269636617738004
3.76	48.74141973737497	2.8951191167964505	3.76	44.43711521663031	4.29923870730675
3.77	49.351221552629504	2.93985649959989	3.77	44.582409203671126	4.333822313069223
3.78	49.942449498469536	2.9803437999953424	3.78	44.70200780409767	4.36307764047988
3.79	50.56145559811525	3.022395676472032	3.79	44.81293070624588	4.388076512548437
3.8	51.147929678364505	3.061957503121001	3.8	44.88969083910363	4.406505967418962
3.81	51.706487522382176	3.0911055498644786	3.81	44.9578190798039	4.431221882930816
3.82	52.2788589141403	3.1182869026448596	3.82	45.01731759673577	4.458448785096083
3.83	52.83261315179606	3.1413457910845004	3.83	44.983129495412875	4.484206298904997
3.84	53.3306812677586	3.164877103095752	3.84	44.92324186775903	4.505219551412751
3.85	53.84265439759884	3.1923616641401855	3.85	44.837669638095846	4.547306995426901
3.86	54.31753761439171	3.2176964442114206	3.86	44.65842877604253	4.577740275123464
3.87	54.79704466839158	3.239167958754491	3.87	44.44507642650138	4.617799070257848
3.88	55.30898310363372	3.2637167254174675	3.88	44.21463869345774	4.646666848303992
3.89	55.78379752300074	3.281888330750473	3.89	44.00114823299099	4.664957487125262
3.9	56.258561577193674	3.2998665219102157	3.9	43.79613731225811	4.674126204262537
3.91	56.71472592503398	3.3211356939593544	3.91	43.54858507468248	4.682173909580374
3.92	57.15231329424578	3.3395653815708806	3.92	43.292490180678584	4.683498828665575
3.93	57.54350753404697	3.3493451476316487	3.93	43.036367192886445	4.697396852254153
3.94	57.93002097396529	3.362751406138184	3.94	42.70368859560616	4.705488689101922
3.95	58.274689242125994	3.378684767204669	3.95	42.43901530807716	4.732185911023138
3.96	58.59604817654173	3.3867496734773823	3.96	42.123330872776336	4.737050731524783
3.97	58.954401895466845	3.3941970416436305	3.97	41.824650403144275	4.750262731977599
3.98	59.2523744472602	3.4006289783196295	3.98	41.568470751637065	4.74639530000312
3.99	59.55491729232403	3.415064907390814	3.99	41.28675345136556	4.739477312710998
4.0	59.85740399825315	3.427362670193664	4.0	40.988015621890874	4.725222262486
4.01	60.155203279903255	3.4371509450785256	4.01	40.69779877052413	4.706011530943889
4.02	60.44364536912196	3.4456394456503654	4.02	40.38212213225994	4.689367894413064
4.03	60.680969695750896	3.4567482222965875	4.03	40.06651102120979	4.671797706968289
4.04	60.86718671637299	3.4642575940112144	4.04	39.784944053564956	4.643617794912333
4.05	61.04867420520791	3.473531969938827	4.05	39.51186611843451	4.623789433904854
4.06	61.17906158489385	3.479062675396981	4.06	39.247295494176115	4.604749799836149
4.07	61.30474192546074	3.477801083697159	4.07	38.974217987898115	4.573081317174041
4.08	61.41642246498572	3.478906375157021	4.08	38.709621013986556	4.533583302820438
4.09	61.467724969200994	3.4800402323850186	4.09	38.4790337496543	4.503350416319088
4.1	61.5236011194207	3.4782459480937016	4.1	38.17192538306059	4.473217561459834
4.11	61.56548973397747	3.47689100314151	4.11	37.84782113289484	4.456666679491157
4.12	61.57485050767198	3.476903318966491	4.12	37.532211421521	4.440055371273515
4.13	61.56097734665567	3.4860964121894913	4.13	37.23358098650529	4.43012983337184
4.14	61.486745784126924	3.498481386221809	4.14	36.95195956973886	4.420771131224701
4.15	61.421687055881236	3.5056894023989473	4.15	36.746869873529164	4.41966684469994
4.16	61.37504890578352	3.5184348026820462	4.16	36.47377780136269	4.389727777947867
4.17	61.31436002692616	3.5323594710567834	4.17	36.25173556016349	4.367688843177558
4.18	61.183984015750084	3.5390922180795283	4.18	36.046737756819525	4.342695463196453
4.19	60.99318002318347	3.544903584444263	4.19	35.86732066695144	4.330235946166661
4.2	60.783689175156255	3.5508022113708613	4.2	35.662451958077185	4.315592692588992
4.21	60.504515374303374	3.5599599625637484	4.21	35.46611710764093	4.308904691950967
4.22	60.17884805593045	3.562655179808419	4.22	35.26133084155025	4.305599631192387
4.23	59.843782158758074	3.5574026708001947	4.23	35.073616363309675	4.320745444179365
4.24	59.49003672202819	3.562968207813931	4.24	34.87746278064179	4.342700622143692
4.25	59.14544874968879	3.5691821736109826	4.25	34.732384254790205	4.386185132168071
4.26	58.800772359102695	3.582941157798877	4.26	34.51929882349468	4.42963811243637
4.27	58.42819634395996	3.6019461582338526	4.27	34.28919756574974	4.491320954080104
4.28	58.027728644806835	3.629820933054902	4.28	34.06757043974544	4.558153326844403
4.29	57.62720608579942	3.659024365961192	4.29	33.81186933089251	4.641850244706508
4.3	57.20807891474825	3.6882397469985544	4.3	33.54762245773011	4.723855768766503
4.31	56.775009569987574	3.7291522780132498	4.31	33.300323182442405	4.81686419310408
4.32	56.31873664444384	3.7779705397948042	4.32	33.02740810722765	4.923880189777611
4.33	55.86711225077301	3.83654784238448	4.33	32.80538602376342	5.04106474486865
4.34	55.42013515080478	3.892512922543352	4.34	32.57485620355353	5.153243427566793
4.35	55.03347127179785	3.950954997927181	4.35	32.33583610098546	5.271644264906722
4.36	54.62829013107046	4.007298526215995	4.36	32.10535778151473	5.38660421172686
4.37	54.2185167777098	4.061518777209121	4.37	31.866407055162075	5.494526909412675
4.38	53.799535703502976	4.1206611713946355	4.38	31.67000780420709	5.614182421610177
4.39	53.38526842999379	4.180452271866848	4.39	31.465159544579564	5.742119927765561
4.4	53.017437761641666	4.241334387231484	4.4	31.260357260360088	5.859380737875663
4.41	52.62647205868093	4.306349396423359	4.41	31.11510153332608	5.983131517855976
4.42	52.24948089579114	4.370927638793377	4.42	30.97836001322984	6.098489356479113
4.43	51.91429221305136	4.436743542452869	4.43	30.85014975462434	6.207035739378833
4.44	51.60234808069767	4.498168836974885	4.44	30.69648619746866	6.311061448509045
4.45	51.32756423046762	4.559322127850803	4.45	30.551388818271082	6.4163721909597164
4.46	51.066770702807574	4.62148059168116	4.46	30.355354042567274	6.517569292020284
4.47	50.801441128855735	4.676868127229615	4.47	30.235900917229017	6.630813442398082
4.48	50.57795768477359	4.731075290174778	4.48	30.09097101453344	6.743094438949326
4.49	50.37776105280082	4.791838997607814	4.49	29.95455611829969	6.852941403759432
