# Supplementary material for: Shifts in attention drive context-dependent subspace encoding in anterior cingulate cortex in mice during decision making
Source: Nat Commun. 2024 Jul 2;15:5559. doi: 10.1038/s41467-024-49845-2 (PMC11220070; doi:10.1038/s41467-024-49845-2)
Supplement: Supplementary file 4 — Source Data [file 41467_2024_49845_MOESM4_ESM.zip › fig2/fig2-d.csv]

timerelevant	firingraterelevantmean	firingraterelevantsem	timeirrelevant	firingrateirrelevantmean	firingrateirrelevantsem
-1.5	30.97121774380598	3.9383647188195097	-1.5	22.019533921581555	3.2799950320906026
-1.49	31.117751800315652	3.8592931319522226	-1.49	22.14123957009373	3.225808218186661
-1.48	31.278835486538757	3.7869416405952556	-1.48	22.26824282652396	3.1664059439403163
-1.47	31.45444434283301	3.7200955828003797	-1.47	22.400546630853377	3.1108240606322033
-1.46	31.62999220502205	3.6574317254477218	-1.46	22.506489197606264	3.05461038706739
-1.45	31.812790735853117	3.5978225820676943	-1.45	22.59661364821519	2.9931878645413477
-1.44	31.995560001557475	3.5387828032913218	-1.44	22.665629796659875	2.928953252807745
-1.43	32.17099712059564	3.473168343159746	-1.43	22.75575969213156	2.864847842240192
-1.42	32.2808045368666	3.403399651455864	-1.42	22.840609223771573	2.7991162242243326
-1.41	32.397871435614455	3.3346866980319363	-1.41	22.914905350381474	2.739156803369298
-1.4	32.47117470755625	3.2614870169828034	-1.4	23.020880680925956	2.6821330264495646
-1.39	32.580875821826545	3.1794647898236823	-1.39	23.12686493939451	2.62131574222889
-1.38	32.67594476102102	3.0962647125033453	-1.38	23.264532864052665	2.5666382694082723
-1.37	32.77095456592373	3.016679259091136	-1.37	23.38110711589004	2.5143049522892325
-1.36	32.85135773859472	2.9379528486390236	-1.36	23.513513809418015	2.463811604714631
-1.35	32.924452475211226	2.8549313651870243	-1.35	23.63006896342454	2.411095366335644
-1.34	32.99745771311942	2.780856574820217	-1.34	23.704294964030982	2.367269152864178
-1.33	33.033954033352536	2.716134650550722	-1.33	23.767854139985964	2.328277095233223
-1.32	33.03393016304743	2.649779086618546	-1.32	23.84713530188219	2.2943608992845523
-1.31	33.01924565714013	2.5947974396591627	-1.31	23.847143536605667	2.2664822118369816
-1.3	32.93887597240625	2.555680614209462	-1.3	23.873453869910357	2.244796735179031
-1.29	32.88029789748044	2.530458804739229	-1.29	23.852213837182553	2.2250548748410073
-1.28	32.858123471864246	2.5150803893019873	-1.28	23.809820707425416	2.2092173991108153
-1.27	32.79217776840302	2.5080650722122186	-1.27	23.762119118066405	2.1991607289289106
-1.26	32.71890251025658	2.5063405465477357	-1.26	23.7091415337468	2.185121214991765
-1.25	32.60186989311544	2.4978900663708945	-1.25	23.661464590344522	2.1722692992378083
-1.24	32.43380761121151	2.492232971721438	-1.24	23.62434546954705	2.1538680365380487
-1.23	32.27300409501236	2.484335413522294	-1.23	23.597754630394704	2.137577984102452
-1.22	32.119444732684464	2.4885110195972695	-1.22	23.592249475670233	2.1181014605692816
-1.21	31.965853196092322	2.4905793290187987	-1.21	23.565606125437885	2.099736344174562
-1.2	31.790362279808352	2.4874219009736995	-1.2	23.52839308064306	2.0768875456806097
-1.19	31.614818394664248	2.494206194537653	-1.19	23.443691907397834	2.0607319719335284
-1.18	31.468374889084913	2.506315263310519	-1.18	23.35371333990447	2.0399588124592514
-1.17	31.336478452697715	2.508210586407453	-1.17	23.22680213250739	2.0204408691158338
-1.16	31.219180533543305	2.4942266388919543	-1.16	23.121019143246233	1.9976941835424278
-1.15	31.10195554882484	2.4692550800274873	-1.15	23.02052338784028	1.9738272944073043
-1.14	30.992076224258675	2.446587858155715	-1.14	22.962263641902506	1.9597385261776936
-1.13	30.889553538879525	2.42257410757602	-1.13	22.930399757318735	1.9472619204199155
-1.12	30.808996269513955	2.414076379622892	-1.12	22.88269937269653	1.9339797285000098
-1.11	30.779555974173842	2.4051152739415462	-1.11	22.813881568216882	1.9226203327457
-1.1	30.73563402245593	2.3930065583391276	-1.1	22.77670468806292	1.9086372888594036
-1.09	30.77195695333264	2.391812323726672	-1.09	22.692003652542653	1.8885468983914615
-1.08	30.72818213755773	2.392281941348576	-1.08	22.596720141590524	1.8728422233461155
-1.07	30.699081983077594	2.3803432096049884	-1.07	22.48026457427952	1.8498194110037398
-1.06	30.69924259215847	2.371283532846904	-1.06	22.35846124203806	1.8243603435740305
-1.05	30.677622595043843	2.3591043813843395	-1.05	22.210218352076332	1.8008219999395394
-1.04	30.70709434161184	2.356451911134584	-1.04	22.077780671311366	1.774381677618951
-1.03	30.74391280093922	2.344214435186896	-1.03	21.966441534469965	1.743385641128717
-1.02	30.817194812257277	2.3476274649700755	-1.02	21.860371645114125	1.7217719893385108
-1.01	30.87590703021959	2.3575374518841037	-1.01	21.727922942130256	1.703406323695172
-1.0	30.96377796632873	2.374007854245547	-1.0	21.621876746655012	1.685757364537848
-0.99	31.0953820818754	2.3805083034585044	-0.99	21.468343896745772	1.673126587612118
-0.98	31.256123042501496	2.3866863433902235	-0.98	21.35176090769431	1.6595527693947885
-0.97	31.387682539786876	2.3913540855493203	-0.97	21.261573590450293	1.6507795485997192
-0.96	31.555672043866004	2.3897641406595334	-0.96	21.155555406007064	1.6406519536998037
-0.95	31.643500815797402	2.3783772683924322	-0.95	21.049529637173006	1.6386851621989078
-0.94	31.74591285974952	2.3636107721149804	-0.94	20.94350132378597	1.6336419496661394
-0.93	31.87747355376391	2.3514792588910702	-0.93	20.805822392276244	1.6282371956618087
-0.92	31.979875133123354	2.3471625154798437	-0.92	20.66817628958054	1.6254616236736827
-0.91	32.06040666596184	2.3404827669371033	-0.91	20.530565632483007	1.6236558066032842
-0.9	32.140942619269964	2.336646628986334	-0.9	20.39825654017436	1.6219904974714674
-0.89	32.23606584133257	2.327843553133589	-0.89	20.25541067953183	1.622149481104213
-0.88	32.316630987809944	2.322081574274856	-0.88	20.133695362620788	1.62323040127224
-0.87	32.43364837640733	2.306755506359709	-0.87	20.02782593307168	1.629267957949297
-0.86	32.51422078720552	2.290596503833305	-0.86	19.95888914215839	1.6370269651878586
-0.85	32.57291575322888	2.289135221147729	-0.85	19.88993645777886	1.6458483522500356
-0.84	32.62426471294112	2.29685675710697	-0.84	19.826243822650195	1.656803669671007
-0.83	32.668262521264126	2.3115875308810074	-0.83	19.73086773395672	1.665873205229728
-0.82	32.6903291902237	2.3217309047244528	-0.82	19.635487438413897	1.6813727898674604
-0.81	32.70501512285904	2.322781075536022	-0.81	19.54011798737451	1.696869204225649
-0.8	32.69043634040506	2.324231444625481	-0.8	19.471164030076057	1.7116243267114226
-0.79	32.71949515460869	2.3267672473905985	-0.79	19.39169366325191	1.7253269376359832
-0.78	32.69019789318188	2.3317626440082386	-0.78	19.343917113177973	1.7421682716700055
-0.77	32.6754330477221	2.3406500985837315	-0.77	19.317289969816017	1.7577446763212452
-0.76	32.646050951176655	2.3642136452120073	-0.76	19.274898287404493	1.7790493919630022
-0.75	32.54374457307031	2.3772433333416254	-0.75	19.280080227274116	1.799058082337084
-0.74	32.49241271210373	2.400853357372945	-0.74	19.2853362305716	1.814796508222341
-0.73	32.397300091096454	2.415477263848558	-0.73	19.295940377299623	1.8361301603866138
-0.72	32.27297646864324	2.4379412622941556	-0.72	19.322446341095446	1.8631846429717809
-0.71	32.13401450407297	2.451530303872515	-0.71	19.36485701807138	1.8860056396464158
-0.7	31.98768904735149	2.466074909182758	-0.7	19.402053170043054	1.9056892018417884
-0.69	31.804848213642934	2.4747208863438805	-0.69	19.44456363481727	1.9240076075102148
-0.68	31.607369761776198	2.4860624937980096	-0.68	19.518768209865296	1.9429332927413847
-0.67	31.373398510667474	2.494598888902009	-0.67	19.587726241577073	1.9644761198014724
-0.66	31.161267733472194	2.4943667509632537	-0.66	19.672545845520464	1.9813038354660328
-0.65	30.927264165740798	2.501189507059697	-0.65	19.762669366149005	1.9961918558158205
-0.64	30.736982098992115	2.508449268858323	-0.64	19.85281875480165	2.010656391153378
-0.63	30.57584962404658	2.518897729327445	-0.63	19.97466028842085	2.029977005518779
-0.62	30.400156088604103	2.524842238589093	-0.62	20.138753181067653	2.0482185366655177
-0.61	30.231763268565768	2.5212208455704768	-0.61	20.281752712833967	2.0677577579521973
-0.6	30.1071154500134	2.520297815686202	-0.6	20.419468426258838	2.08718249614283
-0.59	30.011649528590123	2.51957053578654	-0.59	20.536062814784458	2.1074493707433546
-0.58	29.887103368905684	2.5256935602118755	-0.58	20.631513166955102	2.1289496809557344
-0.57	29.813697209841358	2.527291860451207	-0.57	20.716342518956914	2.148676712675928
-0.56	29.718560503787337	2.518686412443532	-0.56	20.790564568240317	2.158586186301301
-0.55	29.6308462512939	2.5092420964162634	-0.55	20.87530907741053	2.1664015533312257
-0.54	29.5432256484622	2.497491637994422	-0.54	20.917799484574225	2.1738382983595517
-0.53	29.44840047205041	2.4837088335219666	-0.53	20.96553059884345	2.17663959849232
-0.52	29.360940394533785	2.4606158733822268	-0.52	21.007942920669063	2.1736435483782315
-0.51	29.280808153234773	2.4434883016912354	-0.51	21.060878168401203	2.1676224858158775
-0.5	29.222564291879603	2.4341676209315892	-0.5	21.10852391199061	2.1617955634978445
-0.49	29.229948958445473	2.4189282947332744	-0.49	21.17199041533605	2.158417055303222
-0.48	29.200909368641685	2.4088203897757325	-0.48	21.245985696473642	2.152841739703075
-0.47	29.201004058620796	2.3921502695812045	-0.47	21.29884930123536	2.146397912254381
-0.46	29.22293373046379	2.378780492466933	-0.46	21.330575983820626	2.138744419127219
-0.45	29.20109460236291	2.3685791697600864	-0.45	21.34115151174085	2.1273469835091277
-0.44	29.24480952455796	2.3615601421782477	-0.44	21.335849430491432	2.1193130656306076
-0.43	29.237469515806392	2.3479156369694203	-0.43	21.335785275005733	2.104217380249424
-0.42	29.222794408011385	2.3391235451059673	-0.42	21.31459162827027	2.0872263395176964
-0.41	29.222660524543965	2.3307174293370583	-0.41	21.272303850420727	2.0665033275663434
-0.4	29.258935105467817	2.3230932434032074	-0.4	21.24587601174147	2.0445486765192062
-0.39	29.26604360537165	2.3123460076341775	-0.39	21.261705876311993	2.0275063310738255
-0.38	29.280451096300514	2.3002419931171203	-0.38	21.29871012087871	2.0168129242910506
-0.37	29.28031959594721	2.296855063672183	-0.37	21.36215412770891	2.0030661239010996
-0.36	29.26568740457975	2.2898169607904997	-0.36	21.42561983346304	1.9966076561302846
-0.35	29.207389511060896	2.297099705758527	-0.35	21.457431196519572	1.989547452991033
-0.34	29.17099501865468	2.299445876564238	-0.34	21.51038086746354	1.981935833816657
-0.33	29.127318091536704	2.3027497706680604	-0.33	21.558073973577653	1.9699470023998857
-0.32	29.08362404767023	2.3127392170266137	-0.32	21.595203457278174	1.955861124152764
-0.31	29.04719351449278	2.3212096244524685	-0.31	21.616474389874973	1.9413068958547917
-0.3	29.061749188514337	2.3391187201120283	-0.3	21.64300518231523	1.9264132644100846
-0.29	29.017961286697926	2.353788123071778	-0.29	21.658986019242572	1.910073692154373
-0.28	28.901243264630896	2.3699443972636267	-0.28	21.674975563848108	1.8905558693515585
-0.27	28.820896774184025	2.3792790474551277	-0.27	21.68041747107512	1.8697208714458549
-0.26	28.733180092983613	2.397558013591987	-0.26	21.712266585547606	1.8541022223669374
-0.25	28.645401217843144	2.4291606771585217	-0.25	21.770525261780744	1.8487199733782171
-0.24	28.572129172868802	2.459905290699381	-0.24	21.823501335265416	1.8487325975957405
-0.23	28.469652187609274	2.4947040816992327	-0.23	21.89756250395048	1.8430821697695692
-0.22	28.403582085925656	2.5327892036710846	-0.22	21.98216329958358	1.840204880007727
-0.21	28.32288417630078	2.5610535670772405	-0.21	22.066757214655034	1.8407906915206809
-0.2	28.220274928517323	2.5854423900498724	-0.2	22.13550652452803	1.8411029090272697
-0.19	28.08848064100936	2.603360258345316	-0.19	22.204233729359093	1.8442370288934289
-0.18	27.92021520080725	2.6252209741420818	-0.18	22.230729703087025	1.8386560602960622
-0.17	27.766513742736528	2.6383970087135253	-0.17	22.246689247589053	1.8314018180024256
-0.16	27.598263389977298	2.6492328835325027	-0.16	22.257396436971014	1.8278481101447686
-0.15	27.444655029411916	2.659352798781517	-0.15	22.299794515123896	1.8236496596371017
-0.14	27.38588114736234	2.652149043773135	-0.14	22.35276978884939	1.8152150440830366
-0.13	27.2761765206045	2.641349398366775	-0.13	22.368823454546092	1.8083843363142138
-0.12	27.25400863199706	2.631652841424629	-0.12	22.390161726553004	1.8127078628344482
-0.11	27.23923316115659	2.6216836472772655	-0.11	22.411474605911714	1.8173565438326325
-0.1	27.23185160935726	2.611846508889806	-0.1	22.474973331743573	1.8297275475060053
-0.09	27.202728864611032	2.59646332482664	-0.09	22.527900094255855	1.8393054045827126
-0.08	27.239328948857352	2.584151573290596	-0.08	22.580820984607016	1.8505853023465977
-0.07	27.297883201734454	2.5752310219666947	-0.07	22.633730739816666	1.8627729775259958
-0.06	27.3783628256381	2.552142662845664	-0.06	22.71829937932788	1.8776509273356787
-0.05	27.43702539891242	2.5304989318641007	-0.05	22.818733515918264	1.890019824333276
-0.04	27.51759944791545	2.505193074396818	-0.04	22.929792918907378	1.9009629210813581
-0.03	27.583634140061548	2.478455309391094	-0.03	23.06730696850607	1.9166498956619693
-0.02	27.693440490478586	2.4613333886206656	-0.02	23.24184444338261	1.9429584168964587
-0.01	27.803319055153366	2.436480234211654	-0.01	23.39009840147937	1.971192456723654
0.0	27.9351184030491	2.4183440945895853	0.0	23.575410183268133	2.00312146917593
0.01	28.074242141326234	2.4020669721779786	0.01	23.77139390556742	2.0259880807770485
0.02	28.264410780141358	2.3876999545949684	0.02	23.99915058939085	2.0565220752232447
0.03	28.476446558419664	2.370883357104807	0.03	24.248124977676667	2.087502677095942
0.04	28.695760438776908	2.374908806794043	0.04	24.528880240257486	2.119683535594496
0.05	28.878611500883206	2.3759180116979186	0.05	24.81502096487085	2.1553282802326224
0.06	29.046841078376506	2.371088807043849	0.06	25.09598051268412	2.1891722438523846
0.07	29.207777594900698	2.373337972842617	0.07	25.39814815375772	2.2265304410938653
0.08	29.412446335369182	2.3729930567060236	0.08	25.7320650896691	2.2690968000261402
0.09	29.558797859191586	2.3763634159372384	0.09	26.12938437082494	2.3182981495018087
0.1	29.71974139980336	2.3780214605807575	0.1	26.56370450629082	2.370507520373812
0.11	29.91715872703903	2.3905177963568427	0.11	26.998076684415025	2.42155837376231
0.12	30.107326396939214	2.410656663358041	0.12	27.427216274596066	2.4697882877685653
0.13	30.282956805178895	2.431802069601806	0.13	27.888047001085965	2.5231192696283156
0.14	30.429441551289464	2.456496377173941	0.14	28.34359524081732	2.5768472474033355
0.15	30.612359950568855	2.480543787006839	0.15	28.814958315590616	2.630374869930862
0.16	30.780683055802587	2.511443202519831	0.16	29.238816293974665	2.6842425898642457
0.17	30.94167804519067	2.5529925546906678	0.17	29.69962019507322	2.744576074140571
0.18	31.15365415133062	2.6004230736437948	0.18	30.176270061381388	2.801444754109154
0.19	31.292716963652744	2.645611309012179	0.19	30.621274764438276	2.857025743410612
0.2	31.431753480037646	2.6938646360570537	0.2	31.113803087910373	2.9129723728248553
0.21	31.570757489028384	2.732899069310937	0.21	31.564126771269027	2.9673981724445957
0.22	31.717014406274213	2.7773412920984413	0.22	31.998601614173836	3.0219604790608456
0.23	31.82680587643456	2.81251361655343	0.23	32.40664065362635	3.0741898823702503
0.24	31.951154616257686	2.8440850297612217	0.24	32.82518632244485	3.1228180062624236
0.25	32.09008649802289	2.8816658354108986	0.25	33.20674770764407	3.167562301025617
0.26	32.25088695900566	2.9155204928175453	0.26	33.57240730359257	3.2042097357133263
0.27	32.42624073370508	2.954643384849206	0.27	33.89572796072018	3.24047127335412
0.28	32.57244190461345	3.002727334727924	0.28	34.187232156313094	3.275628264858178
0.29	32.71136608077768	3.0490643451323667	0.29	34.4363416213999	3.2997937540810147
0.3	32.857567362621516	3.1012815231402295	0.3	34.66417975877967	3.3153375992320773
0.31	33.01835342874687	3.1433950086166225	0.31	34.83909844624658	3.3306510337774133
0.32	33.20107642665046	3.1802240013634684	0.32	35.008601462631084	3.34214840837789
0.33	33.354738076331145	3.2120273662369545	0.33	35.167419489051646	3.356956361751381
0.34	33.55950789250977	3.2387665338644025	0.34	35.33140483630977	3.372287414635482
0.35	33.80079755195676	3.251762283723135	0.35	35.49529432064157	3.3846577401504137
0.36	34.02029600815931	3.26761244484945	0.36	35.616869371198945	3.387812460561177
0.37	34.32005637210708	3.287646379109116	0.37	35.733073341794054	3.3844303876888304
0.38	34.58345179875619	3.295999778423784	0.38	35.80697809320364	3.377295900535837
0.39	34.81775530236993	3.3066263129987896	0.39	35.84917537460099	3.3700060845216853
0.4	35.06667024045186	3.306571532449509	0.4	35.854391963119014	3.355194932733414
0.41	35.30829691851016	3.3207329911824224	0.41	35.82792965673001	3.34307868315563
0.42	35.55719444976092	3.3337631510801	0.42	35.82259799591501	3.328943140731721
0.43	35.79148610143853	3.337762156490866	0.43	35.82784278660256	3.3187566049218455
0.44	36.062182156289374	3.350305611207473	0.44	35.859503926793224	3.308282269017522
0.45	36.33284346062917	3.358956224256177	0.45	35.89123855599732	3.296404932034298
0.46	36.55245528861697	3.3715815628763526	0.46	35.92307676916327	3.275902043513688
0.47	36.80118056079008	3.3766214710951643	0.47	35.98139944274439	3.2585435435815255
0.48	37.00611657873043	3.379436341065109	0.48	36.03450331060776	3.2417468127571647
0.49	37.196394064981654	3.385335230097062	0.49	36.12457981889509	3.2231624423229386
0.5	37.401152860523645	3.39005713715531	0.5	36.2410652551045	3.200919515290384
0.51	37.605796993258394	3.390900208753977	0.51	36.315339492905984	3.1765924892845234
0.52	37.79576878630833	3.4088335696413905	0.52	36.4001521460639	3.150208359959709
0.53	37.905508972447244	3.421716265290086	0.53	36.44797906285498	3.1260730956588954
0.54	38.044327309723926	3.43793415778045	0.54	36.50631451278791	3.100100371830085
0.55	38.14664666090588	3.4618538056206587	0.55	36.52239563252983	3.0716722488033383
0.56	38.22705538830693	3.4821715304998837	0.56	36.52789051965495	3.0462761696405454
0.57	38.32200357826603	3.501936965578322	0.57	36.53334223684445	3.0291754489934104
0.58	38.322199365172416	3.506386477651832	0.58	36.56513981110744	3.0115610435537783
0.59	38.34423969879158	3.5129696804245083	0.59	36.591626956997665	2.991250198283252
0.6	38.3370810423999	3.5124077039079573	0.6	36.60224076159498	2.9770716877171433
0.61	38.329852286644226	3.5061126157602973	0.61	36.61277624375367	2.965107834307194
0.62	38.27150516074644	3.500947832445006	0.62	36.60738087286553	2.9545181821662725
0.63	38.169291148054	3.488657179698203	0.63	36.570225878491556	2.9483703027667585
0.64	38.088806689274094	3.474758289362452	0.64	36.55409972129109	2.936542882549677
0.65	37.93532234695165	3.465238249710821	0.65	36.45873132841401	2.921262486609207
0.66	37.752572483368795	3.456118077665385	0.66	36.34218954539804	2.9071396417748265
0.67	37.56241952575726	3.43970614975959	0.67	36.21505734139643	2.8973721916698256
0.68	37.306549474183385	3.4225057059138893	0.68	36.082627520839985	2.8913420307959465
0.69	37.079702296183505	3.4124143729410514	0.69	35.966006120107295	2.888666500490918
0.7	36.88190061080881	3.409061528684898	0.7	35.81769462826908	2.8793833955354295
0.71	36.70591082945806	3.4074561869272904	0.71	35.6377078215079	2.8700082539331735
0.72	36.52261471253707	3.3940415028094764	0.72	35.46826037457872	2.8580222597739713
0.73	36.324761946676226	3.3724834495097142	0.73	35.31462713095674	2.850551400281764
0.74	36.15610671499116	3.3580179865132553	0.74	35.17680677831907	2.8323180276785527
0.75	35.972923851926616	3.3267074056207475	0.75	35.017857652318526	2.813638899454269
0.76	35.7752393232193	3.3004112070395766	0.76	34.82721315938783	2.793365620280684
0.77	35.60679960939774	3.271116631562987	0.77	34.64179782971246	2.783067559322529
0.78	35.4020428890892	3.2444126011216388	0.78	34.45633892211467	2.7707205350288304
0.79	35.2630262813923	3.220499641338539	0.79	34.26031127789904	2.762071020245998
0.8	35.116870426738316	3.191439602742774	0.8	34.02734483495149	2.750832487784788
0.81	35.01459291971865	3.1694866030783193	0.81	33.82604914973005	2.7450276390005017
0.82	34.93433672461756	3.1503182994176724	0.82	33.63003251429889	2.7464296604218617
0.83	34.868779917989244	3.118750355474549	0.83	33.46569298306281	2.7451674803250223
0.84	34.86160215863527	3.0902744298053477	0.84	33.35417858590172	2.7479777867026294
0.85	34.81805902147757	3.0660080209041904	0.85	33.221639528531284	2.75284397267435
0.86	34.796426497311096	3.031066516684574	0.86	33.099714447353975	2.75892799626622
0.87	34.78208518346662	3.0083613300302448	0.87	32.977821988430065	2.7650499252299263
0.88	34.760422607733	2.992950368224504	0.88	32.85069417215943	2.758025041069607
0.89	34.82615537618065	2.9889112829065434	0.89	32.7288928559331	2.761890424171436
0.9	34.90640669905735	2.9807310362321946	0.9	32.59658421816197	2.765218884017354
0.91	34.96475644914964	2.973612741162639	0.91	32.49598926458413	2.7677812663208337
0.92	35.001237107505766	2.9745924469595613	0.92	32.442958418567194	2.774936565607783
0.93	35.08146961449686	2.9836693774789707	0.93	32.41639305281526	2.782454008206255
0.94	35.14716664863505	3.004833832465792	0.94	32.384637174827304	2.785202842511769
0.95	35.191030074219974	3.0278758172341043	0.95	32.3424082654305	2.7936518812430435
0.96	35.29323270854624	3.0539208520604237	0.96	32.3108033434483	2.8029470650944988
0.97	35.417359888183995	3.0744341773642936	0.97	32.332022286373004	2.8152163247745823
0.98	35.52697181272646	3.094929907105429	0.98	32.363827421341526	2.824874189726382
0.99	35.658508017961374	3.1140601337578175	0.99	32.42205598497475	2.838903203377044
1.0	35.76096001606083	3.1261185386696604	1.0	32.45393406352818	2.8485590723413416
1.01	35.82701066877257	3.1258055027534133	1.01	32.512204416497404	2.861849382473295
1.02	35.90766406473347	3.1242597621754027	1.02	32.5651859583378	2.8759605979715857
1.03	35.951916721558185	3.1244680384689647	1.03	32.60758218870848	2.87927060027391
1.04	36.04720234855645	3.142795313204281	1.04	32.586587512177026	2.882585778731468
1.05	36.12063350065565	3.1499857098188975	1.05	32.53916493893708	2.893503143085188
1.06	36.20864558761832	3.163774691147799	1.06	32.47589049979461	2.910090699399608
1.07	36.34766492403252	3.1696859919361726	1.07	32.47591153847974	2.9350753448469957
1.08	36.48665928632256	3.1779284281251274	1.08	32.449498971832725	2.951798057810312
1.09	36.6766178842243	3.1834890077615565	1.09	32.43358312664509	2.973089198213889
1.1	36.80092482848594	3.1904157703980554	1.1	32.407050588026195	2.981450840855888
1.11	36.932476264598385	3.1976304598408847	1.11	32.40683725994707	2.9936848379488032
1.12	37.04212324796078	3.195839418915258	1.12	32.38016954526969	2.9974261720871165
1.13	37.11526398224234	3.18527665739616	1.13	32.369313396259734	3.0026011212918298
1.14	37.17377368601592	3.1822501553283375	1.14	32.28984871302128	3.0020080473591726
1.15	37.26871080971644	3.1764649244174836	1.15	32.20508964333334	2.9994406579063733
1.16	37.400081229890255	3.180169645373656	1.16	32.10974233200088	2.994612248791374
1.17	37.48044137799599	3.1831130402822514	1.17	32.02490911999391	2.9865575941144744
1.18	37.50980622458097	3.1859103861421247	1.18	31.897819273669406	2.97190764329705
1.19	37.531884266190715	3.1883245106494678	1.19	31.791819382518504	2.9646354498126772
1.2	37.524806076476054	3.1934309056520154	1.2	31.638328113569845	2.9468891967871067
1.21	37.525015095888776	3.1976966037435615	1.21	31.521798593305338	2.9360559436885714
1.22	37.576215053007495	3.195035400317692	1.22	31.400012419990272	2.923295328833191
1.23	37.6055229345061	3.1949819651440716	1.23	31.267696040928598	2.910692988354374
1.24	37.6275037410208	3.1859314876152895	1.24	31.156510190750446	2.898611705211933
1.25	37.656723205660114	3.166209161952427	1.25	31.071701744162414	2.8952511498710916
1.26	37.70778461643421	3.147952843007784	1.26	30.971038068631163	2.8821351072080676
1.27	37.736956166654224	3.128018223271172	1.27	30.896748126803633	2.8729181705351836
1.28	37.72236776745208	3.1123045691114344	1.28	30.759110270130083	2.8582409803658524
1.29	37.74420569867239	3.1010461880742977	1.29	30.642559429381212	2.8468916762917424
1.3	37.73689681470354	3.074513166061006	1.3	30.494305853329575	2.8326382157946117
1.31	37.729577703365784	3.050632943248731	1.31	30.356566605942916	2.8164902298051846
1.32	37.72224909476188	3.030064937053606	1.32	30.224086360113226	2.8011483090092506
1.33	37.70033613926803	3.0142395640567075	1.33	30.086323594380314	2.790515493732028
1.34	37.71482111805431	2.997405211333534	1.34	29.932765016888034	2.7901671847921503
1.35	37.68552543442653	2.9620421493497404	1.35	29.805639304236394	2.7884603177853498
1.36	37.627050553567834	2.928471749932663	1.36	29.65740464433595	2.7833404232246344
1.37	37.568591718799304	2.905457328937953	1.37	29.524981335095802	2.7725513598513283
1.38	37.466420342713974	2.88759282706592	1.38	29.366141476497656	2.7596663695969896
1.39	37.40796944449922	2.875232975182217	1.39	29.244212650165547	2.752145602275798
1.4	37.33491189528191	2.8574583296484954	1.4	29.101158767565153	2.7393243369426816
1.41	37.29825801663453	2.8490359628073776	1.41	28.9950534278933	2.7322118029599913
1.42	37.23241752877917	2.8408113633155994	1.42	28.846738432640045	2.7223710202420275
1.43	37.15924888862434	2.844645897532209	1.43	28.71427127433004	2.7120858974361806
1.44	37.08605865984033	2.851775377275604	1.44	28.56598433949965	2.6915755458903403
1.45	37.056580890722024	2.866822978592981	1.45	28.438825647857303	2.6783033520942254
1.46	36.9396077100405	2.882114225800468	1.46	28.306412732685903	2.658962934978218
1.47	36.80072940274335	2.9005445289340503	1.47	28.20041743998124	2.640334360449159
1.48	36.69826976755498	2.9141268092473185	1.48	28.099763042204263	2.6243976917201994
1.49	36.63223902327197	2.9340637008695936	1.49	28.062513368145897	2.6150357662114403
1.5	36.56623926655107	2.946217145488351	1.5	28.014777955402977	2.609813078472507
1.51	36.50759168031358	2.95839653557813	1.51	28.014598746665484	2.6057490302040462
1.52	36.4854456465613	2.9615483114809877	1.52	28.00391645662794	2.5975696890501765
1.53	36.45609196871476	2.9631900859942197	1.53	27.988017845228654	2.5929217592615332
1.54	36.463267990154044	2.954620527101813	1.54	27.977459230260518	2.5847223751154744
1.55	36.50698832802677	2.9577234695224703	1.55	27.935302864551083	2.575011212977793
1.56	36.536230294955494	2.9629305096372205	1.56	27.930161434437057	2.5645539286032815
1.57	36.587418459106715	2.9549794902009547	1.57	27.951458523952702	2.5565123109923453
1.58	36.63871878451035	2.9434404388277096	1.58	27.978060359994483	2.543149419918242
1.59	36.69738714931272	2.930524672950427	1.59	28.036342787379013	2.536890509549019
1.6	36.76339472171887	2.914912756482376	1.6	28.06824065701543	2.528361618802732
1.61	36.85131047292385	2.91089864841736	1.61	28.115975237628742	2.518366479459691
1.62	36.953856955167424	2.910557055214747	1.62	28.163734598076267	2.516739113089224
1.63	37.10749731483337	2.9036227124451455	1.63	28.269584384019634	2.5204943579327685
1.64	37.28307272542059	2.893839338683169	1.64	28.375471351807235	2.5161016037620345
1.65	37.48059629854382	2.884361660113477	1.65	28.4972087484172	2.510516607596756
1.66	37.634469706322115	2.8769732221067352	1.66	28.6295154089635	2.5067416020938347
1.67	37.86853558255114	2.873605694437152	1.67	28.809350214186267	2.5095229547026006
1.68	38.095286504064056	2.8658101783651295	1.68	28.97866920717805	2.515599890895928
1.69	38.37304047184333	2.868198258205917	1.69	29.12692298746616	2.516315772099701
1.7	38.59248741970635	2.8599806190783945	1.7	29.264673693295993	2.5200611682551926
1.71	38.804639152439044	2.862193172481253	1.71	29.407753545469603	2.5231516773665783
1.72	39.00949748484166	2.854715317619532	1.72	29.513918264697736	2.531800416881703
1.73	39.214341267106406	2.84925118516021	1.73	29.646491162762622	2.545684604979185
1.74	39.39001422343491	2.845224724515404	1.74	29.752685340085616	2.56677899722521
1.75	39.57294926221034	2.8398191261751258	1.75	29.864143279291913	2.5948379583160635
1.76	39.74131450941677	2.8296929558056716	1.76	29.996688699959517	2.621206787489111
1.77	39.93883521748587	2.8172885845103024	1.77	30.123935394328225	2.650219661846115
1.78	40.09989010284247	2.805105119013794	1.78	30.251156338321465	2.678653475390922
1.79	40.26822044976542	2.795968566034507	1.79	30.394173706561872	2.704292841254184
1.8	40.502127103744	2.7811718513718255	1.8	30.52660027233887	2.7231249669817394
1.81	40.71414095017061	2.767463614091728	1.81	30.664246627431663	2.7378818392619086
1.82	40.94069132331392	2.7505151915535584	1.82	30.801824477029268	2.7561614558107435
1.83	41.13076793665341	2.7334112093797227	1.83	30.928793116278285	2.776639056525595
1.84	41.269799247949344	2.730851849271881	1.84	31.039898578370874	2.7988376641153065
1.85	41.41609668196049	2.724406967916786	1.85	31.15627253137776	2.8280918098854047
1.86	41.51866555820798	2.7122151706085087	1.86	31.272628816836303	2.8546529030672727
1.87	41.66494912060556	2.7038132032651125	1.87	31.357297221664822	2.879516864791897
1.88	41.752880762480146	2.7057532649911256	1.88	31.410297032755164	2.912257026006359
1.89	41.84073106592363	2.713845706435371	1.89	31.458034729547933	2.9405159724077006
1.9	41.899386011557375	2.7192040429345514	1.9	31.521626089614237	2.970031070423943
1.91	41.95071458024976	2.7262702949405377	1.91	31.579966389567616	3.0002161063370436
1.92	41.994688676473736	2.7423553432710874	1.92	31.63305534321896	3.0341311558029687
1.93	42.016728319347614	2.7628439727286054	1.93	31.712535210170415	3.06139746429214
1.94	42.00223275486099	2.780869418485877	1.94	31.760344268679344	3.086654645541053
1.95	42.00220646119569	2.808064016918174	1.95	31.866206804918388	3.1119081608960433
1.96	41.98020666370758	2.839763055527066	1.96	31.961509297968576	3.1377844100465118
1.97	41.97271660877749	2.8743140203429824	1.97	32.05152793896363	3.164424923381311
1.98	41.95060886908319	2.911794469828064	1.98	32.115149841741456	3.1836364542029263
1.99	41.95031315809615	2.9450501935540014	1.99	32.147066354088324	3.201564082167289
2.0	41.87707679941003	2.977381718711875	2.0	32.16309251434292	3.221694653725665
2.01	41.81109194202528	3.019372370597867	2.01	32.17378697216247	3.2313812474898866
2.02	41.723236981903796	3.0578570674363705	2.02	32.21081283853664	3.247100399023666
2.03	41.60621376600608	3.0966428310194094	2.03	32.231958588613665	3.252479039968942
2.04	41.49647673347797	3.1348010017435115	2.04	32.23194752846524	3.252156008410274
2.05	41.4377712206058	3.161271297632607	2.05	32.25302075515084	3.2488371071037108
2.06	41.35724050525463	3.1877671055316155	2.06	32.24770483257586	3.2424116332663306
2.07	41.23301012017176	3.1952009999336277	2.07	32.24765894957256	3.2350060597560724
2.08	41.16712914871413	3.206973233080303	2.08	32.25287757866753	3.2250271822556695
2.09	41.13046830353379	3.205905961530281	2.09	32.25279994214234	3.2129412114294964
2.1	41.0719669764325	3.201646989451614	2.1	32.236865789826375	3.2073529369389915
2.11	40.95518055794304	3.1941694632709945	2.11	32.19979658124626	3.2050570291931493
2.12	40.882134407415286	3.189186590720958	2.12	32.157430876792134	3.2030895612652555
2.13	40.77264329550645	3.177053417453584	2.13	32.13616803790363	3.1981419540054734
2.14	40.663122606588246	3.178290965395658	2.14	32.136026821759714	3.186079961200734
2.15	40.60457096863463	3.1785616505281657	2.15	32.12534307401257	3.1669689443534095
2.16	40.50223380476133	3.187053898188514	2.16	32.067173543720536	3.1400967482960063
2.17	40.4216922881935	3.1929347062189826	2.17	32.035423756292815	3.114095797101112
2.18	40.34114082450186	3.1956696828925653	2.18	32.014284164695724	3.085674815968482
2.19	40.29706850035072	3.194615314630929	2.19	32.01431713895262	3.051019874044897
2.2	40.231177413173214	3.1938747736278623	2.2	32.01964901164723	3.02001582342361
2.21	40.238203947912574	3.186421270794314	2.21	32.03024599718905	2.980901729439998
2.22	40.20154280156768	3.17764770863891	2.22	32.056667312596936	2.9416496073530993
2.23	40.18679159190962	3.1721910070158734	2.23	32.06725722394219	2.897070517404522
2.24	40.23038694332626	3.1686613463912487	2.24	32.093695497227095	2.8564288062168766
2.25	40.24487872771552	3.171595892087928	2.25	32.10957882399072	2.814016752355967
2.26	40.2302731809567	3.165135086905404	2.26	32.07795574863947	2.7704187514539145
2.27	40.20115498818972	3.166363659853677	2.27	32.072723598101035	2.7240029734227473
2.28	40.22308270911214	3.161356587309889	2.28	32.07805355301692	2.674554622628893
2.29	40.2013320060332	3.1552495394030617	2.29	32.099236294922065	2.6302661032296775
2.3	40.186961633264055	3.157535452222449	2.3	32.178521890533865	2.5897391494004665
2.31	40.24555926620445	3.1540754488659135	2.31	32.27370571015363	2.5519737027411615
2.32	40.3115174509144	3.1400644652418053	2.32	32.35837207769028	2.5175826979694556
2.33	40.41398075595892	3.1270000164425906	2.33	32.43249040957761	2.483517540906052
2.34	40.54566264842471	3.1137191948656007	2.34	32.5277396905012	2.453358119894719
2.35	40.69194381413466	3.092702624968444	2.35	32.61249058283444	2.4288197622058973
2.36	40.83824175131318	3.0744334120555483	2.36	32.69200923809937	2.4022666178080025
2.37	41.0136930486991	3.0618376656963204	2.37	32.78208934223043	2.3732194922277774
2.38	41.21098862902424	3.05448571561358	2.38	32.851057717206466	2.341627229844704
2.39	41.32081878932473	3.0477958364464297	2.39	32.91476450370922	2.314544557522799
2.4	41.41605813035642	3.0475021972504726	2.4	32.98906035958177	2.2941196552543106
2.41	41.51856433374883	3.0483205724849327	2.41	33.08976164120912	2.271250103664836
2.42	41.591892036394405	3.0553557632298727	2.42	33.16933707302174	2.247296074713974
2.43	41.701643148540256	3.0614374146349865	2.43	33.25417384476563	2.22426345845353
2.44	41.83325410350528	3.071055431022999	2.44	33.30731915339491	2.2056809425523634
2.45	41.91385684327263	3.0719563154970797	2.45	33.323470908301175	2.1902067280256174
2.46	42.01632887424398	3.0781523367559105	2.46	33.36593921764488	2.178430628101651
2.47	42.12607673916668	3.0828038379726683	2.47	33.4135882022928	2.173338612634593
2.48	42.22849861149607	3.073622143649684	2.48	33.434737840429996	2.17047273325326
2.49	42.316269709853124	3.0693312984797756	2.49	33.43994076467169	2.1684925465534066
2.5	42.36751409074578	3.0598640031382884	2.5	33.429207557875166	2.1659321269738854
2.51	42.41137780556498	3.0471297606682515	2.51	33.386754319420824	2.1616992453952126
2.52	42.39684577615312	3.046081287300373	2.52	33.34429382107262	2.160961371930326
2.53	42.43326308277559	3.044441743050879	2.53	33.32293423348079	2.1595376796497416
2.54	42.44049485903042	3.0270666268432294	2.54	33.306826226499474	2.155629800665618
2.55	42.41855570532735	3.013825436091641	2.55	33.24320332864155	2.1486061390194378
2.56	42.42574248457439	3.002328955256478	2.56	33.174312984561865	2.1423863659939855
2.57	42.41105909776163	2.98539190863705	2.57	33.1159858505373	2.1414863613006774
2.58	42.425540688033685	2.958422601342257	2.58	33.06293098963987	2.1431129696565514
2.59	42.39632323364642	2.934172099349595	2.59	32.98875302138329	2.1410975080330084
2.6	42.403563863177794	2.8996878234810155	2.6	32.87232771116529	2.1385056601184944
2.61	42.38162966152801	2.8617741079567565	2.61	32.72421028708366	2.1333717844764544
2.62	42.33778382071058	2.8289572319971636	2.62	32.576074122569864	2.1322119597796494
2.63	42.264708474537585	2.793525226193909	2.63	32.43847204977861	2.138517132427835
2.64	42.16969485436002	2.7660622255443696	2.64	32.30614870050445	2.1480833478046666
2.65	42.045491402195786	2.7311583445292285	2.65	32.189666429486294	2.1547938490330942
2.66	41.943128828201225	2.7156809480450246	2.66	32.094278180237076	2.163143522095477
2.67	41.78242483529919	2.6904762211468927	2.67	32.0358338754198	2.1766296379800862
2.68	41.62167476428738	2.664374587295063	2.68	31.98797193740825	2.1915116686798766
2.69	41.44629605691989	2.659127943259347	2.69	31.966526500433137	2.21309472418122
2.7	41.321877142492255	2.660382583063752	2.7	31.923984063461862	2.232351016979275
2.71	41.197412065558176	2.6554968922281446	2.71	31.86032119236858	2.2417018043753574
2.72	41.09476514518707	2.6476928349250457	2.72	31.780824386742825	2.254940323841447
2.73	41.02852223886535	2.6437442625836587	2.73	31.74359416203747	2.2750072668871266
2.74	40.91854345475538	2.6476513741734693	2.74	31.685322488373966	2.2987274428247195
2.75	40.786714653812616	2.6581587161329843	2.75	31.637668286756327	2.318520856941098
2.76	40.705926915838944	2.6806312151099445	2.76	31.568949939909217	2.3383909482937084
2.77	40.60331809420935	2.702396339171921	2.77	31.516107516964194	2.357245388198486
2.78	40.51535653928762	2.726660022024738	2.78	31.468597066404712	2.3760556339834102
2.79	40.391047990943626	2.774400593283201	2.79	31.410577338055816	2.3903838675293887
2.8	40.26683230391861	2.822544962840156	2.8	31.357861226077443	2.40806571444462
2.81	40.14999813999838	2.8780067120226382	2.81	31.336804744630083	2.426141378969996
2.82	40.062401342581516	2.9364928844402938	2.82	31.33683306826489	2.4512874558833877
2.83	39.989444411731995	2.9903939105642596	2.83	31.336825641619313	2.4745901315085925
2.84	39.93838028243704	3.0534768934156107	2.84	31.33677138445294	2.496859236847486
2.85	39.858165040644664	3.1146910803568386	2.85	31.315566389837734	2.5248568002459666
2.86	39.80710895919506	3.169293959628131	2.86	31.310157107287687	2.548818092987915
2.87	39.74149799990031	3.2140723816754875	2.87	31.288863277879866	2.5695150426325597
2.88	39.70502714215223	3.269431918086959	2.88	31.220028388994606	2.591906934468711
2.89	39.68309380774223	3.318145557301776	2.89	31.145894846339424	2.6141310643156643
2.9	39.68297649275713	3.359356754003037	2.9	31.066481113829568	2.637654963708982
2.91	39.63907363249561	3.4023364767136313	2.91	31.03457429792185	2.6592060807458475
2.92	39.6315744385263	3.4455614867123874	2.92	31.007936508858368	2.68418292257199
2.93	39.60947663413951	3.481306771357632	2.93	31.007679895656267	2.704502820338556
2.94	39.58738099077391	3.5208534336110775	2.94	30.9494054661371	2.71598351902594
2.95	39.56530504447744	3.5510420291192344	2.95	30.891167284517103	2.7227643267733974
2.96	39.57239453400599	3.5894817729217667	2.96	30.822394250503535	2.732339036661812
2.97	39.550361772125434	3.6086630786675897	2.97	30.822256460929705	2.7473224153742493
2.98	39.57211749325715	3.6276709700330514	2.98	30.758811492619753	2.756380958915003
2.99	39.593971080710205	3.6459202668636586	2.99	30.69537741270026	2.7676518509721135
3.0	39.64508684480929	3.6516734244241427	3.0	30.63722402851526	2.7739091562053346
3.01	39.68900162344295	3.645929436121709	3.01	30.616015766879823	2.7801330808608564
3.02	39.776737053349905	3.64491213372621	3.02	30.61065636297133	2.7885505385091474
3.03	39.86458061046631	3.654933770541362	3.03	30.589487707840195	2.7917892916012783
3.04	39.93793264259601	3.657598927679455	3.04	30.563055556502245	2.7889344856662586
3.05	40.02591400931632	3.6550581492268277	3.05	30.547186318436786	2.777987998381183
3.06	40.14307618229454	3.646259984209549	3.06	30.547167248388735	2.7664900728229602
3.07	40.267563219865174	3.6307713912727047	3.07	30.573575249213416	2.7598508091151057
3.08	40.421260500625294	3.6079424824221458	3.08	30.621138650883115	2.754062464884521
3.09	40.63331916350488	3.5854571904573165	3.09	30.67928692164435	2.740446677460202
3.1	40.85273033824726	3.552588632890771	3.1	30.78497524865198	2.729513004371731
3.11	41.08677909263374	3.5236609211565173	3.11	30.890727333752945	2.7163101791295294
3.12	41.35001769532267	3.4901322310918146	3.12	30.986000110573798	2.7030902826400136
3.13	41.64246585107547	3.44571673993372	3.13	31.102459380293705	2.6866739245960676
3.14	41.95685639915566	3.4042277966761154	3.14	31.203171385964687	2.6718359183530027
3.15	42.242154984447815	3.353161093345139	3.15	31.325092577581408	2.660888230504555
3.16	42.571234047055434	3.309468500276367	3.16	31.478759980414114	2.65317481968597
3.17	42.87848982623546	3.2589452564844605	3.17	31.6430432672051	2.650474164054849
3.18	43.214925371908436	3.2165496319391775	3.18	31.786289563792455	2.6503688239392242
3.19	43.50765986900326	3.1688876609581027	3.19	31.99821917040246	2.6475699325575195
3.2	43.77126266221981	3.129453549213179	3.2	32.19435093881134	2.64427023574776
3.21	44.027582286261044	3.1007417925197718	3.21	32.40103827622561	2.6432196271917423
3.22	44.32032754290818	3.0850366202697335	3.22	32.60244786438833	2.643192401244918
3.23	44.56933031299353	3.0700672596739422	3.23	32.79331272172051	2.637490979800195
3.24	44.78914896257265	3.062963793622764	3.24	32.97888839224638	2.6333261589730705
3.25	45.04533250678144	3.062758444432374	3.25	33.174969053935385	2.6284371244355063
3.26	45.27953775365002	3.065474401275899	3.26	33.37626055638975	2.6241320205052565
3.27	45.48443442065199	3.0679852598259707	3.27	33.566930138731024	2.6243691182678845
3.28	45.67459296388221	3.0781774451128165	3.28	33.68891055145583	2.614018724476271
3.29	45.78440814710762	3.0940400296275663	3.29	33.83191314673855	2.605427673169518
3.3	45.86488737562322	3.1076760131118513	3.3	34.017071932761304	2.5933763436720727
3.31	45.91605323650747	3.1246193902184527	3.31	34.165260658488656	2.589117079101119
3.32	45.94519225689035	3.147583606669336	3.32	34.30816202851745	2.5851868202509745
3.33	45.974176409715724	3.169432171372039	3.33	34.42465236390997	2.5761596078608893
3.34	45.922871592840394	3.184468844831236	3.34	34.56751035157871	2.5685401308096663
3.35	45.88606631183269	3.1955457160863823	3.35	34.69453056733197	2.565262395404589
3.36	45.83462076697002	3.204160396681672	3.36	34.83211214307133	2.559361038135753
3.37	45.74668058451103	3.214405620832974	3.37	34.98555478298265	2.557494383374478
3.38	45.64412175863162	3.2261902583136353	3.38	35.1495963434628	2.5514724638123036
3.39	45.51237895529342	3.235220113229874	3.39	35.28729280357328	2.538197940308707
3.4	45.34416604611802	3.2508507109836384	3.4	35.43032789298698	2.5262691123987766
3.41	45.175904306748095	3.266041420186315	3.41	35.58925871302515	2.512294291464506
3.42	45.00031123625242	3.27228623826349	3.42	35.742948877491955	2.4984157487064
3.43	44.7809615544615	3.281737886914314	3.43	35.896679818379525	2.4844150330630552
3.44	44.510562522979484	3.2957652856213606	3.44	36.05045835997854	2.4694255650207424
3.45	44.26197303246123	3.3122578241509997	3.45	36.198977928208606	2.452984472489551
3.46	44.020642245204776	3.3228545867070864	3.46	36.368602203224626	2.4377548437751217
3.47	43.79388581146192	3.3409982332054726	3.47	36.559347507775165	2.418678452477972
3.48	43.559820862241246	3.3640388818526006	3.48	36.75539320466565	2.3936533616452005
3.49	43.303872177216725	3.38527556559055	3.49	36.99364745909655	2.375602494408352
3.5	43.14995386916481	3.402091129644018	3.5	37.210752620141136	2.3571094029543724
3.51	42.98876063946794	3.430095076958625	3.51	37.39617666843031	2.3412365074120243
3.52	42.85675903644159	3.4512356451531723	3.52	37.58160410860051	2.318248792199065
3.53	42.7029286093314	3.461096445458537	3.53	37.77230767821539	2.2975648688514463
3.54	42.505386919938914	3.46716881792844	3.54	38.005218248708694	2.2780755102699137
3.55	42.38076597105653	3.4628370998676554	3.55	38.2117318215949	2.262376358444803
3.56	42.212496528794894	3.4586151116460857	3.56	38.46047515326684	2.2545872593719563
3.57	42.07347327693892	3.4413938113291183	3.57	38.677568083876835	2.2420610649686683
3.58	41.963717727311945	3.425390518816945	3.58	38.884126170645104	2.219434258924541
3.59	41.87595685663715	3.4056828315329035	3.59	39.10656276903442	2.1983070944021095
3.6	41.83207425752489	3.379810844690026	3.6	39.3237573419911	2.181584958416843
3.61	41.80290783136036	3.3560424631878956	3.61	39.509304185814706	2.164153947898
3.62	41.81758867412997	3.3242612898361212	3.62	39.71070047235782	2.1453157706988253
3.63	41.83239621736352	3.2805535572596494	3.63	39.917376922383404	2.1297074861853242
3.64	41.82542348935434	3.2337952811856576	3.64	40.150455636706944	2.1228719742803683
3.65	41.87677942927098	3.1974355771519916	3.65	40.383562577760436	2.1187055308725613
3.66	41.898959481438396	3.16162860998811	3.66	40.62721816177251	2.1117049323730592
3.67	41.93569578878288	3.132388913163928	3.67	40.870848922301214	2.115197367743786
3.68	41.99430688479913	3.0993895772827846	3.68	41.04056408956163	2.1049875953180517
3.69	42.03831352012615	3.0676524324322423	3.69	41.1891148315029	2.1028817295380797
3.7	42.074949338818776	3.0352477047791995	3.7	41.34815603814283	2.113351966858346
3.71	42.07507481758765	2.9975920865510624	3.71	41.480727503764484	2.1287609000980705
3.72	42.07515565788537	2.9527715933012155	3.72	41.618485728119275	2.1547888784169067
3.73	42.02417347040389	2.909257259702119	3.73	41.761444684512234	2.184493370523566
3.74	42.053313533541804	2.8688493379323905	3.74	41.883211622476566	2.213788684912871
3.75	42.10425533317745	2.8216453378877078	3.75	41.99434577840564	2.246958035541942
3.76	42.074957116003894	2.771631925077361	3.76	42.12125894847458	2.2815971459965287
3.77	42.08204177383913	2.7308181649251573	3.77	42.200643384717544	2.3147145657973214
3.78	42.0744979339268	2.6866338611514324	3.78	42.26943552508716	2.3408328872718296
3.79	42.06693258495342	2.6552990066216275	3.79	42.32762298799646	2.375067743334348
3.8	42.044793904716606	2.6291282211228655	3.8	42.3435579601386	2.4012512006380318
3.81	41.935198572745946	2.611852990635535	3.81	42.36473236937799	2.432869770200497
3.82	41.83287198709576	2.5833985502173737	3.82	42.39641316297909	2.4612031790223368
3.83	41.657631839949886	2.549568354370436	3.83	42.41749882268809	2.4949076317228234
3.84	41.52611549290386	2.5299310651424	3.84	42.41215239913561	2.528326844122811
3.85	41.431036749715226	2.5153635681747466	3.85	42.359276052921864	2.5566206898525254
3.86	41.335946993698094	2.5008432717728093	3.86	42.306396264148844	2.579455270334343
3.87	41.277283176503204	2.484029960071378	3.87	42.23239219535889	2.5997513107495966
3.88	41.1821732591421	2.472454197707336	3.88	42.153100516904885	2.6216300478307613
3.89	41.07251687764645	2.479513254508708	3.89	42.10018221056846	2.6542579799151294
3.9	40.99202873545257	2.479933533729395	3.9	42.0683346956794	2.6866448138821215
3.91	40.91151977868016	2.48692101149232	3.91	42.04174291325129	2.7206716391223984
3.92	40.83828200309405	2.4986837001566244	3.92	42.009843719447176	2.7471612004254133
3.93	40.714005088886914	2.512570505252508	3.93	41.94094841320882	2.770079670382218
3.94	40.63340825509723	2.540352008773503	3.94	41.85617887147352	2.7854944995058095
3.95	40.50906136751364	2.5646591536061925	3.95	41.73968650995386	2.79289253063573
3.96	40.443051805266926	2.5825594702095183	3.96	41.58616954298574	2.7955432071698287
3.97	40.39895104995281	2.598236699796766	3.97	41.39564324710701	2.8028162391379925
3.98	40.28198781626871	2.6010399316440735	3.98	41.16810440743847	2.7995924506097287
3.99	40.18690355130694	2.6049247311504575	3.99	40.99327147795513	2.8084082704513507
4.0	40.09917040524891	2.605726466678344	4.0	40.791998622407625	2.808714577858339
4.01	40.02611168420299	2.6015396292782715	4.01	40.58011305483195	2.7951934012276634
4.02	39.98227197105287	2.609883083041075	4.02	40.37872318713664	2.7763295773802494
4.03	39.96761736298741	2.628105001614767	4.03	40.14033895764101	2.7504233127859115
4.04	40.03316003801097	2.6519527443639186	4.04	39.89135709916389	2.717379167700357
4.05	40.04772858521056	2.6714082191097046	4.05	39.652889723206606	2.6858357436980502
4.06	40.113381252002654	2.693743622213337	4.06	39.409103576207016	2.648985842468015
4.07	40.149957307441454	2.7122393176403246	4.07	39.13361674792089	2.617284636262743
4.08	40.172013385162124	2.7258428797211933	4.08	38.86863683539606	2.5864982812034953
4.09	40.20140681310941	2.7387556554224	4.09	38.58250390446011	2.5674169667545153
4.1	40.216267435960965	2.7303992920134887	4.1	38.285784591587905	2.5421284228429144
4.11	40.260312822471306	2.714407572396548	4.11	37.98905212772985	2.5199973846164765
4.12	40.318955318224205	2.702135424624039	4.12	37.69236380419005	2.493499641923885
4.13	40.35574627318203	2.6839660151638562	4.13	37.42741893074641	2.469279228011192
4.14	40.465411786845905	2.6703949238862092	4.14	37.16254648024436	2.443937277278533
4.15	40.53860494449095	2.647126775784279	4.15	36.89247054622374	2.4199927967772923
4.16	40.61904519236256	2.621863426858142	4.16	36.63300302148418	2.3999613115185645
4.17	40.619286329409306	2.6011751532326075	4.17	36.37882865086167	2.3746272708105107
4.18	40.64137266577976	2.57937418077709	4.18	36.15634017905155	2.355967901548628
4.19	40.67068047695691	2.5654959404571858	4.19	35.9708122072494	2.3358172886246873
4.2	40.67800975500214	2.529461425066025	4.2	35.7378087658317	2.3066017694536347
4.21	40.641515523377116	2.5038633540296207	4.21	35.49955536242884	2.2836106723132623
4.22	40.641401541104386	2.485698921924694	4.22	35.25074570540847	2.2581427049164624
4.23	40.67769079885035	2.4686129063138504	4.23	34.98609117106728	2.2510705734846064
4.24	40.7577019640057	2.4673358436154533	4.24	34.73197444304611	2.252069379328434
4.25	40.82319369442316	2.4693402158424362	4.25	34.46199242277116	2.2651091234408876
4.26	40.93979939397725	2.490125423608147	4.26	34.20253387201301	2.2908541212657796
4.27	40.99821744445962	2.5237633038473826	4.27	33.937773130537586	2.3240352821280252
4.28	41.12965289749333	2.5710000253098144	4.28	33.694092913808575	2.3599917967304673
4.29	41.31954773016738	2.6492241582481633	4.29	33.47148979850758	2.410260320374287
4.3	41.502312089625065	2.73764527677706	4.3	33.217179081190935	2.462657260709973
4.31	41.72166218761166	2.8411355185082963	4.31	32.99448125703177	2.5260541284186093
4.32	41.941156362498866	2.972352934118835	4.32	32.75063381587774	2.6081953717886814
4.33	42.18995450932866	3.096129185080426	4.33	32.475106358446844	2.703323616042153
4.34	42.424146079036035	3.2185279093771237	4.34	32.19435037231029	2.7979948646538513
4.35	42.61457880756713	3.3364343723544487	4.35	31.92419280419285	2.8967434913102705
4.36	42.80496737320628	3.4584948977226984	4.36	31.65935562077033	2.9950993214817587
4.37	42.9369973894636	3.5850665288648917	4.37	31.399829308192466	3.096346922192209
4.38	43.13457416491443	3.7152624277069877	4.38	31.161438689602804	3.1938985051578714
4.39	43.302962796206536	3.848197812704501	4.39	30.90725499662117	3.2888823389519213
4.4	43.46401297792753	3.979380198459518	4.4	30.658388188907097	3.379768858286204
4.41	43.64686675792768	4.121325746862182	4.41	30.41483268675658	3.473266906713074
4.42	43.82237701391803	4.266660166672201	4.42	30.192411706114285	3.564448503251395
4.43	43.99784779570314	4.405078822425347	4.43	29.959425137389744	3.656949110189287
4.44	44.19516639965967	4.550659357645322	4.44	29.72112379260029	3.7464419875712998
4.45	44.36334005185068	4.701357273836712	4.45	29.493341455226687	3.83743624934622
4.46	44.538832354731625	4.850903525921428	4.46	29.281356143457046	3.925361868578667
4.47	44.721671050477966	5.0002044837250414	4.47	29.074626075082875	4.014665388820781
4.48	44.948295316811794	5.148907783664489	4.48	28.878449362792608	4.10855645722124
4.49	45.14581929422751	5.29617006722308	4.49	28.67172239231339	4.195489132959121
