# Supplementary material for: Shifts in attention drive context-dependent subspace encoding in anterior cingulate cortex in mice during decision making
Source: Nat Commun. 2024 Jul 2;15:5559. doi: 10.1038/s41467-024-49845-2 (PMC11220070; doi:10.1038/s41467-024-49845-2)
Supplement: Supplementary file 4 — Source Data [file 41467_2024_49845_MOESM4_ESM.zip › fig2/fig2-f.csv]

timerelevant	firingraterelevantmean	firingraterelevantsem	timeirrelevant	firingrateirrelevantmean	firingrateirrelevantsem
-1.5	3.004584010332154	0.7228793746793615	-1.5	5.929063586823699	2.448245767805541
-1.49	3.0899904248122403	0.7289155742991456	-1.49	5.821592976271511	2.36916822709242
-1.48	3.1810533117376902	0.7355951757020993	-1.48	5.729414049381093	2.288771938400654
-1.47	3.2777692514835124	0.7428630496554464	-1.47	5.644881705234567	2.2136851498449435
-1.46	3.380134268438622	0.7529400725294091	-1.46	5.5603420530640095	2.1404109754536673
-1.45	3.476807267974744	0.7613920368509558	-1.45	5.475797402537129	2.06713225705618
-1.44	3.5734674486934925	0.770985651590872	-1.44	5.406562461307833	1.9957318899551528
-1.43	3.6757880613451963	0.7799551547217994	-1.43	5.337349733337952	1.9226244708861633
-1.42	3.7894358467908638	0.7908749685826675	-1.42	5.275824241098534	1.846730896479251
-1.41	3.891743944595021	0.8040816930870727	-1.41	5.214337843342585	1.7726928035843827
-1.4	3.994056309022049	0.8162773828497503	-1.4	5.160538714033829	1.6976061828749103
-1.39	4.09070907087883	0.8290347969922134	-1.39	5.129730458132669	1.6242838632086702
-1.38	4.1930407894057256	0.8401812822232241	-1.38	5.09894947844856	1.5509652957181517
-1.37	4.2840450736920195	0.8492207018412095	-1.37	5.052880333070852	1.4727047942906286
-1.36	4.380726343851171	0.8576626774188676	-1.36	4.999177683442197	1.3936697117941341
-1.35	4.460413457906738	0.8629876391828817	-1.35	4.945496942143207	1.3146414495282666
-1.34	4.534413431110042	0.8682255696914748	-1.34	4.899542255478172	1.2424320305745855
-1.33	4.614061398730508	0.8727767757498817	-1.33	4.853653943292439	1.180985592955171
-1.32	4.676688200587666	0.8758251986148401	-1.32	4.823124830709248	1.1310176238230516
-1.31	4.733630104003948	0.8776828250797671	-1.31	4.81559804949393	1.0929421721344068
-1.3	4.784881425910099	0.8780838588570825	-1.3	4.831066284025961	1.0664982532878162
-1.29	4.841773614684164	0.8815477530807239	-1.29	4.861863738705547	1.0491943825732442
-1.28	4.887299131655669	0.8839375598515429	-1.28	4.930939855202693	1.0441757515868175
-1.27	4.921453438751879	0.8848818105833695	-1.27	4.977070314220421	1.0475612477246832
-1.26	4.949910339025275	0.8863173146618111	-1.26	5.038507397088544	1.0482175693308953
-1.25	4.967007640578506	0.8864488894791055	-1.25	5.115244984128228	1.0497708978437417
-1.24	4.989745504567343	0.8849534769706584	-1.24	5.17666671993517	1.050416351165674
-1.23	4.9954485409733405	0.8855357444879867	-1.23	5.230422687669746	1.0561866164349394
-1.22	5.006789307292426	0.8890921514863576	-1.22	5.291819929542061	1.0625197085465972
-1.21	5.012430116955184	0.8945281320648188	-1.21	5.345556010881924	1.0695994772346065
-1.2	5.018041675604368	0.9012348674002679	-1.2	5.3992898163867205	1.0766762203257254
-1.19	5.023635343070289	0.9119709405581881	-1.19	5.460680231430067	1.0813814457598399
-1.18	5.017885920316946	0.918152790482948	-1.18	5.522097091192118	1.0878695434106997
-1.17	4.995128685929721	0.9234700362924146	-1.17	5.5682379551182235	1.095678438862605
-1.16	4.983710293694514	0.9318753652699561	-1.16	5.614386506682358	1.1003949426099142
-1.15	4.955293454507323	0.9363995770499324	-1.15	5.652881936690098	1.1027640591812324
-1.14	4.943890686367734	0.9417217171801171	-1.14	5.706680951154753	1.1076967026554714
-1.13	4.932489356324261	0.9487161322822635	-1.13	5.737513261254027	1.1087304126707198
-1.12	4.904082782687047	0.9543425748484169	-1.12	5.775968426898034	1.1119152389181048
-1.11	4.875675658195738	0.958154556775285	-1.11	5.79907401147953	1.1174415946035194
-1.1	4.852936111530518	0.9610248005811494	-1.1	5.814475863594739	1.1152313401556349
-1.09	4.83019514680909	0.9639712980082649	-1.09	5.822180475344681	1.1140674880990062
-1.08	4.80178376857319	0.9642041410811585	-1.08	5.8145308760298064	1.1117570287093916
-1.07	4.767698848816586	0.9660479540703922	-1.07	5.791535856392862	1.1080936474341867
-1.06	4.739268434184701	0.9672199969342063	-1.06	5.806783051088025	1.111231204503905
-1.05	4.699487531886975	0.9714000965151721	-1.05	5.806709715195745	1.1151891537292085
-1.04	4.665361967066712	0.974926711907897	-1.04	5.7913158706864545	1.115395744603222
-1.03	4.619881363836428	0.9783598780317428	-1.03	5.7912117812568455	1.1153697985474595
-1.02	4.574374907647571	0.9844303179633301	-1.02	5.791093116399856	1.1172563508411317
-1.01	4.534512437124119	0.9885300621558417	-1.01	5.783311748215724	1.1164961080140419
-1.0	4.488961367130025	0.9898419351515959	-1.0	5.760212273904792	1.1127878823993957
-0.99	4.437720291688861	0.9906171291454811	-0.99	5.721788971712267	1.1080941391824342
-0.98	4.35811524343478	0.9845203102320402	-0.98	5.683358070456858	1.105253339017406
-0.97	4.295500401528745	0.9832052910326935	-0.97	5.5990183544249605	1.0936426113393158
-0.96	4.232874188799751	0.9830577406099621	-0.96	5.537635772842903	1.0825980743905825
-0.95	4.164571595703095	0.9795203337519662	-0.95	5.45327923960369	1.0734313780872886
-0.94	4.090593481932541	0.9744827277513844	-0.94	5.36123739082898	1.062601581812848
-0.93	4.027955043773705	0.9743164651952714	-0.93	5.253863173721314	1.0530750845101875
-0.92	3.9766744366932234	0.9710138929710037	-0.92	5.16176794420845	1.040940950000502
-0.91	3.936756785305508	0.9674828925703474	-0.91	5.084952828941732	1.0295505657610284
-0.9	3.9025348272695086	0.9604580765419576	-0.9	5.023425483149192	1.0208239018337817
-0.89	3.8626754252252247	0.9521700251385086	-0.89	4.954223458826727	1.012610076875564
-0.88	3.8285191215711474	0.939523627486017	-0.88	4.892658027890871	1.0099090854461814
-0.87	3.7943980655497422	0.9297232397024431	-0.87	4.838727313703873	1.0048871709682874
-0.86	3.7773175242894816	0.9198151049907667	-0.86	4.777124326416434	1.000418600776418
-0.85	3.760271379921783	0.9048625917916159	-0.85	4.692566943297134	0.9945222187328244
-0.84	3.754597890676726	0.8893368070481095	-0.84	4.615680361502371	0.9891611406914707
-0.83	3.7432897964754295	0.8756839468769259	-0.83	4.53115182640413	0.9808961329694337
-0.82	3.7320016127566285	0.8592140114644443	-0.82	4.461950328262407	0.9742006259989775
-0.81	3.7263878489938382	0.8436868402365088	-0.81	4.385138286745864	0.9670650646773142
-0.8	3.7151124851737762	0.8273741114804994	-0.8	4.308371519615791	0.9566463475460647
-0.79	3.715184446232947	0.8089768474467772	-0.79	4.254610192774622	0.9532120970672108
-0.78	3.726603710611888	0.793394388169356	-0.78	4.200891067370826	0.9497854676108906
-0.77	3.7550284870120687	0.7807544962020426	-0.77	4.154875684891419	0.9484218475538706
-0.76	3.777782819282189	0.7689351483605982	-0.76	4.131872978102548	0.9513857629881344
-0.75	3.8062069568340378	0.7598941836286807	-0.75	4.093604239827878	0.953434207936254
-0.74	3.828955556246932	0.748335396083751	-0.74	4.0936264698877105	0.960206656880931
-0.73	3.8743647874469103	0.7421497865500221	-0.73	4.108971066899059	0.9707301281297898
-0.72	3.9084323579196774	0.7358568983548742	-0.72	4.109011712360974	0.9794372939842406
-0.71	3.942509306354918	0.7283997365742233	-0.71	4.1166928844710275	0.9911362036453012
-0.7	3.9652616368011917	0.7218006114469744	-0.7	4.109061292646446	0.9975761446294824
-0.69	3.976681131659947	0.7144612538898368	-0.69	4.109086282184789	1.0062870435640328
-0.68	3.99376851549096	0.7095579495815816	-0.68	4.1320802420804466	1.0164343726108491
-0.67	4.0165280336260265	0.710919211556602	-0.67	4.139784004043993	1.0221865508747117
-0.66	4.033620853772565	0.7085472733418211	-0.66	4.155149321043263	1.0315288334509078
-0.65	4.056387783848134	0.7043075583860559	-0.65	4.185830859591059	1.042281411531616
-0.64	4.0734959410318705	0.7003799844809492	-0.64	4.2241854422583485	1.0490227645832901
-0.63	4.090614870692533	0.6964599477800533	-0.63	4.270217292088613	1.0563829274068228
-0.62	4.0964003411037755	0.690783609366705	-0.62	4.33922619478731	1.0624085888922912
-0.61	4.107835772029272	0.6873219700640872	-0.61	4.385300247685417	1.0679643007258588
-0.6	4.107900287198738	0.6860147907820495	-0.6	4.4237392238513795	1.0761962812597958
-0.59	4.113595737777139	0.6869970895408258	-0.59	4.46983561318087	1.0834801623180965
-0.58	4.119262200505612	0.6919709878447999	-0.58	4.523600889917364	1.0920086508159774
-0.57	4.11356850284691	0.6950524231957985	-0.57	4.5850377317651	1.098141821191818
-0.56	4.124865551054284	0.6971618378185008	-0.56	4.623531295692436	1.1017112747120057
-0.55	4.130491010809811	0.6967673940301924	-0.55	4.677350684748356	1.1088557841990885
-0.54	4.124773076436614	0.7001785799542923	-0.54	4.746490525641765	1.1152167876685801
-0.53	4.12470824215333	0.7061214648822115	-0.53	4.800335203383672	1.116600116471961
-0.52	4.107623398939248	0.7091609071465279	-0.52	4.861847931848397	1.1233214792205353
-0.51	4.084862768317505	0.712569955519483	-0.51	4.931014533904369	1.1331433755922677
-0.5	4.062105828341998	0.7159223406373245	-0.5	4.992507678688391	1.1393087026672137
-0.49	4.0506973622249145	0.7202406448206183	-0.49	5.053969393179953	1.148586151405771
-0.48	4.044961302944644	0.727089466219004	-0.48	5.100089188611043	1.1567660340865136
-0.47	4.027884457471594	0.730685995952522	-0.47	5.138526695670583	1.1675009213452796
-0.46	4.0051397869677565	0.7334886981803903	-0.46	5.1616218795282816	1.1755573340646568
-0.45	3.9880661192659375	0.7354702641115437	-0.45	5.177004522324732	1.1806336898871497
-0.44	3.9596632861244694	0.7370315490248075	-0.44	5.177024923674408	1.1806596257957236
-0.43	3.936941930849454	0.7391239873228668	-0.43	5.161691112244187	1.172205639593799
-0.42	3.8972252299317254	0.7370058179970926	-0.42	5.146317006809473	1.1637402400778207
-0.41	3.8745149080837655	0.7361384228849762	-0.41	5.12326401306016	1.156186257472254
-0.4	3.857464751027907	0.7364539926739387	-0.4	5.092534430101328	1.143711548000163
-0.39	3.857407066506883	0.7378759392096552	-0.39	5.069419613219927	1.137283046525898
-0.38	3.8516687433501233	0.7411600837172619	-0.38	5.046265681799911	1.1349764898411474
-0.37	3.834585056816223	0.741004972939843	-0.37	5.00013047481369	1.1256273407231518
-0.36	3.817488324686638	0.7393736665141529	-0.36	4.961635357418519	1.115636089828251
-0.35	3.783378385634887	0.7372453872764391	-0.35	4.938440381707299	1.1070551943433231
-0.34	3.7492724068453223	0.7352798413056134	-0.34	4.89229100245354	1.099683490556522
-0.33	3.737846908887102	0.737557814741153	-0.33	4.838496192566111	1.096056374380045
-0.32	3.720758653088407	0.7387235574128552	-0.32	4.7847094814258755	1.0931352932979526
-0.31	3.709339958603315	0.7394304596143089	-0.31	4.723288069071236	1.0866219046301857
-0.3	3.709263229084639	0.7408779308411118	-0.3	4.677198630442605	1.0789047075022542
-0.29	3.7092038266775402	0.7434496885933827	-0.29	4.638789560540909	1.0706879178410935
-0.28	3.703502414603246	0.7451426918185843	-0.28	4.600408489184819	1.0671231160584087
-0.27	3.709167385516617	0.7482554617522728	-0.27	4.5543950030219404	1.0603122261366076
-0.26	3.7261981798665107	0.754344203449549	-0.26	4.493089439523944	1.052168944429139
-0.25	3.7319140281032728	0.7577434963650723	-0.25	4.45474673106567	1.0505846961440242
-0.24	3.731973710007075	0.7631425213767019	-0.24	4.408737858077233	1.0448729968456596
-0.23	3.7263712560113276	0.7661095528434343	-0.23	4.355051320101651	1.0377550321007805
-0.22	3.7151012552530727	0.7681929882801525	-0.22	4.30898877753836	1.0360596264938968
-0.21	3.7151607276789265	0.7721341840553	-0.21	4.239938057384881	1.0297116838945033
-0.2	3.732220913424028	0.7784472428052888	-0.2	4.155546153191275	1.0207081232353643
-0.19	3.749284195463725	0.78396928573291	-0.19	4.078765944718064	1.0153477601694412
-0.18	3.7606835683774364	0.7917619401223815	-0.18	4.01725324019688	1.0156452055594363
-0.17	3.7664178922554075	0.7983979349488167	-0.17	3.9480616568054296	1.0145321014758666
-0.16	3.7721459413449963	0.8064057010847739	-0.16	3.8788462650737943	1.0054686191447648
-0.15	3.794869007693516	0.8160118902703628	-0.15	3.817270177454464	0.9981364618497712
-0.14	3.8119117057173257	0.8230167741938725	-0.14	3.7480512631527194	0.9890686018726907
-0.13	3.840280164625593	0.8281680311970432	-0.13	3.68650079914428	0.9841055755312
-0.12	3.891337896280777	0.8355263914364264	-0.12	3.624960706065304	0.9828484423554741
-0.11	3.9651096012963833	0.8465564678266262	-0.11	3.5557729014441457	0.9773638173287228
-0.1	4.050263306558652	0.8571297485046371	-0.1	3.4942486529346675	0.9684661976497803
-0.09	4.1241293400324714	0.8713737969504869	-0.09	3.4250977794217357	0.9596465332315892
-0.08	4.203720086763977	0.8830583485820427	-0.08	3.386608167001142	0.9538901579989998
-0.07	4.300382048084436	0.8949102315808988	-0.07	3.332878617541482	0.9420508897188655
-0.06	4.419800669229934	0.9069643291152754	-0.06	3.2868509329948585	0.9347052425323974
-0.05	4.533643483865645	0.9167801651356626	-0.05	3.2561698167831845	0.9276983323078896
-0.04	4.6645722665828995	0.9285391801072317	-0.04	3.2178777575940147	0.9182161111428461
-0.03	4.801231441673651	0.9429145434508125	-0.03	3.194923038817755	0.908592198981941
-0.02	4.943601418498939	0.9573554504637497	-0.02	3.187299895332127	0.897976915381364
-0.01	5.097333291088596	0.9727484131759454	-0.01	3.1797047134741545	0.8880792125037064
0.0	5.2680889281686225	0.992469503044704	0.0	3.1874345598246654	0.8874819565654456
0.01	5.433201979829727	1.0103934423091696	0.01	3.210472584810852	0.8878619671764643
0.02	5.586996616116167	1.0250294840324092	0.02	3.2258478990798913	0.8887609426592287
0.03	5.740788089840378	1.0407856811080543	0.03	3.2259027696592923	0.8866780372808183
0.04	5.900226348506446	1.0499928550224185	0.04	3.2335977400595493	0.8901315966011715
0.05	6.065289527554004	1.0569890790374288	0.05	3.2412758424780073	0.8935913521886483
0.06	6.22463055403024	1.0630724872492627	0.06	3.225975752461985	0.8945466740200322
0.07	6.395247318067341	1.0696192561050926	0.07	3.218315740396004	0.8968982379028285
0.08	6.582811946080799	1.0821474086634226	0.08	3.218304600151511	0.9023782836521758
0.09	6.747672449794171	1.0927066305507982	0.09	3.2259423350670655	0.907414616935565
0.1	6.912527219787916	1.1005386975045732	0.1	3.256532554434041	0.9174473443567388
0.11	7.066047100619607	1.1056327192291162	0.11	3.2794715482269368	0.9279641993924639
0.12	7.225230588766783	1.1135557922475081	0.12	3.3024132497301038	0.9384871574919491
0.13	7.3730659288899645	1.1206877363812096	0.13	3.2947627393508907	0.9449422738564895
0.14	7.503885006123624	1.1231382817857516	0.14	3.29478569498458	0.9527981799838546
0.15	7.612033294047042	1.123375764644571	0.15	3.310122238435714	0.965784186748812
0.16	7.70884847482302	1.1239071029183347	0.16	3.302505924948801	0.9713751532970106
0.17	7.805657447280937	1.1281692089526472	0.17	3.302538189136426	0.9786955462099887
0.18	7.913799015491688	1.1362733036706758	0.18	3.3025628230866397	0.9860121476697079
0.19	7.993575493681055	1.1420586268107866	0.19	3.302587854196473	0.9933299280434569
0.2	8.07898264919486	1.1487139020292418	0.2	3.302621309741332	1.0050003860836219
0.21	8.15302794371407	1.1593343663173477	0.21	3.3026631796881456	1.0191667127787383
0.22	8.210050580122694	1.1609221797199536	0.22	3.310369649733219	1.0298284134355145
0.23	8.267040769960879	1.1640326944222477	0.23	3.3104275503888902	1.039963545181529
0.24	8.323980912314822	1.1699952210164806	0.24	3.3334375529315743	1.055559845940534
0.25	8.358180292820624	1.1753840991953157	0.25	3.364109079013461	1.0722303568834255
0.26	8.403639232370114	1.1842938522619701	0.26	3.3871347211781866	1.091760464061813
0.27	8.449028552011635	1.1971582914562582	0.27	3.4331128771402235	1.1183280773931692
0.28	8.49435565785936	1.2107472073688097	0.28	3.4714382983734473	1.1410958665828843
0.29	8.511295491642587	1.2268537310959338	0.29	3.5021152166538383	1.1694655364103865
0.3	8.528214584372133	1.239113766533815	0.3	3.5404529810918324	1.201661986360475
0.31	8.522456006730778	1.2465830275445997	0.31	3.5635032946015	1.223484849502935
0.32	8.50535691054083	1.2578853448563354	0.32	3.586576255366602	1.2524041073672474
0.33	8.51094060173935	1.2738240185707816	0.33	3.617325756543654	1.282911739430324
0.34	8.505208755841656	1.2846210195508287	0.34	3.6481005655533636	1.3122077345364334
0.35	8.493821307008254	1.2991627775874748	0.35	3.6788895709066036	1.3374661807543446
0.36	8.482450649539144	1.3166321003573471	0.36	3.7020334934087002	1.3632240477891098
0.37	8.48243447896427	1.333791064014937	0.37	3.748138730123827	1.38858207618892
0.38	8.48243623589903	1.3504199700402577	0.38	3.7865839248777293	1.41253203849833
0.39	8.459788743060843	1.3606355441832112	0.39	3.8250134022334965	1.4280659971835588
0.4	8.459822636763413	1.3734735897520636	0.4	3.87108756103628	1.4464404304249794
0.41	8.45418756874718	1.3844462193384586	0.41	3.9095054856943436	1.4652560019859646
0.42	8.4542385089048	1.3929459471018706	0.42	3.955567707186034	1.4782777608175082
0.43	8.448638877748353	1.4015158006682815	0.43	3.993973313502793	1.4919343356896595
0.44	8.44303666644473	1.4111711611865871	0.44	4.062983399261615	1.5072199044947832
0.45	8.437420512370936	1.4238449074673436	0.45	4.1243422596764985	1.5209914392153836
0.46	8.47713721735729	1.4385361309275455	0.46	4.162755506362113	1.5316922271077258
0.47	8.50550597655181	1.448651429775065	0.47	4.2241323951087875	1.5530120726130736
0.48	8.528201188678516	1.454988442792601	0.48	4.277866135646308	1.5748367944031616
0.49	8.52821278275747	1.4617247665190776	0.49	4.331615613380747	1.5912101343505851
0.5	8.528207932074743	1.465208644560674	0.5	4.37771927772801	1.604550622231033
0.51	8.505513509644864	1.4650568561905344	0.51	4.4161725311777955	1.616167218843687
0.52	8.47145642487426	1.4585754039463266	0.52	4.44697153242527	1.6228682586072036
0.53	8.454366586560388	1.4554738256259259	0.53	4.470105162733059	1.6319098287704814
0.54	8.40324009033086	1.4505791157317607	0.54	4.4702587023500024	1.6352901787369387
0.55	8.363434223218057	1.442870250264433	0.55	4.462728432195466	1.6326111614046366
0.56	8.33494699565251	1.4355328614902565	0.56	4.4551552011553595	1.6330472448333457
0.57	8.300779383545779	1.4294617681148072	0.57	4.447531707523083	1.633459040325014
0.58	8.260934797472856	1.4165625839479132	0.58	4.4245543377337935	1.6263139230132224
0.59	8.2040746952508	1.4010611350396063	0.59	4.401521695148864	1.6204770740104888
0.6	8.14152344459818	1.3783933170018365	0.6	4.378428037987004	1.6095018604708051
0.61	8.084605980629439	1.3609459270186075	0.61	4.332323152375536	1.5898068146709021
0.62	8.03333393079181	1.343969409543697	0.62	4.286164161357254	1.575069989468755
0.63	7.959379934122363	1.324492471330025	0.63	4.232299480781241	1.553937237996028
0.64	7.868398808689569	1.3001118458070622	0.64	4.17073449750422	1.5312006524388526
0.65	7.794385495586691	1.280634365517568	0.65	4.101483404319909	1.501617915959047
0.66	7.74302458910578	1.2654098328474923	0.66	4.024569195709767	1.472084081332436
0.67	7.674670045737334	1.2518846873871314	0.67	3.9553039182935157	1.4420366843921992
0.68	7.600677160027165	1.2429178624814512	0.68	3.870733941277363	1.406614903574086
0.69	7.532389874724566	1.2357704716233604	0.69	3.7785239056334228	1.3681878780962
0.7	7.469803093251719	1.227486970402474	0.7	3.6786830071971037	1.3360747775592983
0.71	7.401568632921655	1.2184898016478063	0.71	3.5712051225813717	1.3011171666992392
0.72	7.339017945566983	1.2124632632971044	0.72	3.463741078829241	1.2607512556910185
0.73	7.276462192259641	1.2113847585490323	0.73	3.3562935353789856	1.22569695391885
0.74	7.219566954886475	1.2093066730947508	0.74	3.264169508425805	1.195512120091311
0.75	7.168343854227446	1.205148692726587	0.75	3.172057736761112	1.1650417166957245
0.76	7.111455481741262	1.1986513059592436	0.76	3.087599480663816	1.1360932944276443
0.77	7.03189373057293	1.19397582595563	0.77	3.0107951146052696	1.1056588495470863
0.78	6.96934746063632	1.192127175058328	0.78	2.9263398941061376	1.0702697511398855
0.79	6.906821025907185	1.1885650319314585	0.79	2.8495385544337792	1.0391541381892626
0.8	6.849974047788446	1.1810723884044692	0.8	2.7803907119094666	1.013551824840526
0.81	6.810130890058654	1.1775718486872957	0.81	2.7112470622669607	0.9909375502317177
0.82	6.770281752147416	1.171919487002045	0.82	2.6497626616882375	0.9649702853849942
0.83	6.724771254585339	1.166555990449777	0.83	2.61124800574427	0.9489414135447051
0.84	6.690611753135629	1.1635802275034235	0.84	2.580410627220037	0.9380915011367024
0.85	6.6961331872839684	1.1655240719336277	0.85	2.557253621557368	0.9315024222843648
0.86	6.690311573924948	1.1673489365154386	0.86	2.5188187590718734	0.9251678695180752
0.87	6.656151600735982	1.1659929593483365	0.87	2.480414237264717	0.9199766035185747
0.88	6.6049991919281705	1.1586054848251806	0.88	2.449700081091276	0.9147593633249871
0.89	6.559526610469998	1.1545128682190215	0.89	2.4190231508395703	0.9125436996439447
0.9	6.514073072305894	1.149960670938203	0.9	2.4036908555907335	0.9100052236895588
0.91	6.491322174077743	1.1456577793627085	0.91	2.3884003554842863	0.907473497491598
0.92	6.4856108749947055	1.144551012281221	0.92	2.38078525372417	0.9077903541858202
0.93	6.462918152426931	1.1418957609821856	0.93	2.373182062907861	0.9043990504574712
0.94	6.457232140323373	1.1384355812765499	0.94	2.3655834903065163	0.9010042917767341
0.95	6.451551534054232	1.137131099443051	0.95	2.3503340783510627	0.8936827013964477
0.96	6.445888801244664	1.135826237448841	0.96	2.3427316509679024	0.8937489373694143
0.97	6.423224775212213	1.12866248518782	0.97	2.33511271695669	0.8889304226742246
0.98	6.411876323356298	1.1175068718201082	0.98	2.3274780230943737	0.8841078461999201
0.99	6.389171441887387	1.1058365049755923	0.99	2.327476484337385	0.8841012390035446
1.0	6.366454898419465	1.0948059005977708	1.0	2.327451902903615	0.8840905980014249
1.01	6.37207333454402	1.0897185641089107	1.01	2.3427166826463246	0.8846661342247883
1.02	6.383364979578854	1.08469303152844	1.02	2.3579729950332355	0.8852376887922352
1.03	6.383320903695893	1.0811912475474925	1.03	2.3655631427382082	0.8854310921935739
1.04	6.377606426360658	1.07521597330201	1.04	2.3731506206390205	0.8909046801645474
1.05	6.3605508640011585	1.068079186771636	1.05	2.365446399256964	0.8853751540934532
1.06	6.337827171412839	1.0572098546703368	1.06	2.357755612627893	0.8777492625088105
1.07	6.3377938957280735	1.050860072786001	1.07	2.35007099427617	0.8701192323823239
1.08	6.354791692348732	1.0421118742499231	1.08	2.342385275873235	0.8638109209842719
1.09	6.366133849916323	1.032200865760338	1.09	2.3270510607443535	0.8570521754020046
1.1	6.388815164459538	1.028673499531901	1.1	2.3117180347569803	0.8455229529299593
1.11	6.417179988462151	1.0290166622039603	1.11	2.273427160018435	0.8324115419839987
1.12	6.4342355450716635	1.030115357818606	1.12	2.242790952590602	0.8193505749650214
1.13	6.42297826697028	1.0287456546970843	1.13	2.235116809349948	0.812775889523096
1.14	6.445751427191866	1.0313250221651429	1.14	2.21979677020079	0.8049137648077609
1.15	6.4628658512630475	1.0334630525602027	1.15	2.204472481980585	0.7929764100019012
1.16	6.462983260493969	1.0305772566911473	1.16	2.1891374293503305	0.7810328261070205
1.17	6.457440183941994	1.0287117396640166	1.17	2.1814412984422997	0.7691274044812779
1.18	6.480234933935499	1.0329266491405524	1.18	2.166072462677488	0.7518876961953426
1.19	6.508680200021741	1.0401200153691925	1.19	2.158336816551798	0.737757748510221
1.2	6.52576532617121	1.0457443634686925	1.2	2.1505869783508054	0.7236245372473582
1.21	6.55416173513468	1.053831582060451	1.21	2.1275113375761263	0.7098243725745789
1.22	6.5485263024984475	1.062004727851676	1.22	2.0967683983599747	0.6984621931121522
1.23	6.514524885235142	1.0666886165085476	1.23	2.0660254608871447	0.6871066585594731
1.24	6.491823939701375	1.0716763331264292	1.24	2.0505899540069366	0.68528842267755
1.25	6.486096974382859	1.0774982521813015	1.25	2.0428313365870787	0.6790457608080471
1.26	6.491679261139274	1.0825853056534775	1.26	2.0427664668146477	0.6767469151757668
1.27	6.497233700953623	1.0876679241889042	1.27	2.0427391658762444	0.6744684969549131
1.28	6.491441058233372	1.0922440338982389	1.28	2.0503976054133735	0.6770240364947223
1.29	6.468648527901196	1.0951756194306572	1.29	2.0580848285785045	0.6795907674876692
1.3	6.457190870931574	1.098617291033574	1.3	2.0658000681472504	0.6821684330169546
1.31	6.428718906595486	1.100142391247001	1.31	2.0888469102026064	0.6876987770312801
1.32	6.360556396596893	1.0954190185530635	1.32	2.10425446275307	0.6930137114220232
1.33	6.298050415572678	1.0911467441577645	1.33	2.1273175083235816	0.7004381325013345
1.34	6.246866530498594	1.0869681433255094	1.34	2.1427454526639846	0.7057583780990274
1.35	6.184330756870674	1.080746900394131	1.35	2.165849141760024	0.7120162201545313
1.36	6.138799654104792	1.077258841202771	1.36	2.204274424770921	0.725417904048851
1.37	6.093269939747429	1.0745508361755434	1.37	2.235056908817809	0.7386024978769689
1.38	6.042062991765404	1.068375610595595	1.38	2.2811540748441046	0.7562348574749385
1.39	5.9795067030526825	1.0635042778148702	1.39	2.3425693620696846	0.7829583098104572
1.4	5.9112726073455	1.0596575963830446	1.4	2.4040003304183526	0.8076375601046193
1.41	5.843026850088581	1.0537884131758215	1.41	2.473105095070187	0.8333892178789806
1.42	5.763433709736899	1.0461031044890066	1.42	2.565181136666424	0.866990494674512
1.43	5.700839539712272	1.0398656308048428	1.43	2.6496105761165754	0.8942764101445426
1.44	5.677917755594051	1.0386262122965269	1.44	2.718728814553479	0.9200377906072108
1.45	5.63230469158569	1.03482803076177	1.45	2.772520932087383	0.9362597348045595
1.46	5.575341476198283	1.0318659437531683	1.46	2.803341434934103	0.9499145035988914
1.47	5.512711008536019	1.0299152321130443	1.47	2.8418120256785886	0.9633383957709615
1.48	5.455762054201526	1.0264745359524337	1.48	2.895593090842997	0.9843082376496758
1.49	5.398846895493272	1.0226020043155026	1.49	2.957039139937805	1.0063505032532516
1.5	5.35331372338277	1.0185180373954557	1.5	3.0108396888727653	1.0248461115933374
1.51	5.313495820273045	1.014576371118522	1.51	3.064637533460792	1.0433406666261682
1.52	5.273719942260285	1.0068397726982359	1.52	3.1107791434192507	1.0608300245663915
1.53	5.279324396010355	1.004206801448914	1.53	3.1722124350358385	1.076874034461054
1.54	5.284962383206065	1.0006551556723118	1.54	3.225970729815967	1.0919099438296624
1.55	5.30764712624798	0.9967691306784536	1.55	3.2644005093260295	1.1013979739940738
1.56	5.324703251019109	0.9936202731908135	1.56	3.2874899045150157	1.108959065988245
1.57	5.330463754252481	0.989045173122443	1.57	3.310540967085587	1.1182952835548716
1.58	5.3419358699620485	0.9875963727116874	1.58	3.3412075967571804	1.1275478512645238
1.59	5.370449048983929	0.9847150658392494	1.59	3.3718466205541655	1.1310813243139428
1.6	5.3989866632595085	0.985018781730787	1.6	3.394822908552598	1.1305220926212747
1.61	5.4388764638146485	0.9874291890496012	1.61	3.4177984176430836	1.1274106254227392
1.62	5.495785721329801	0.9937608592179683	1.62	3.4331307432535616	1.126907110594228
1.63	5.5583721982827505	1.0019370582354163	1.63	3.471451191295034	1.1315194100499781
1.64	5.603950578010332	1.0095093864460292	1.64	3.502163306422458	1.1340400183934007
1.65	5.6438647742227035	1.0134766109195372	1.65	3.540552322859753	1.1386816036018736
1.66	5.712126436704569	1.0224076364057113	1.66	3.5712859525041445	1.1371150312211524
1.67	5.7690418640071215	1.0305445822377224	1.67	3.5943450614333	1.1339090348943064
1.68	5.8372785094399235	1.0425432792801332	1.68	3.625039745203116	1.1373745597390803
1.69	5.894162404617205	1.0516742853117753	1.69	3.625118099031871	1.1302801645955751
1.7	5.93402257758317	1.0591150551465442	1.7	3.6098844611387504	1.1180430973721356
1.71	5.979534130083203	1.0676063232850457	1.71	3.602292848961781	1.1083031400002465
1.72	6.019361915708548	1.0731039840479242	1.72	3.5870316045931196	1.0974936908585213
1.73	6.064832578288005	1.0802642148671455	1.73	3.5640941937917248	1.0803604059152092
1.74	6.087603161470587	1.0827388110412326	1.74	3.564099639218852	1.0740873011677237
1.75	6.093342651833372	1.0842041321278253	1.75	3.5641034488655365	1.067810178521443
1.76	6.087721725457844	1.0859734259871765	1.76	3.579409983294664	1.0667766090262205
1.77	6.082077492928804	1.0855694616307905	1.77	3.61000969360406	1.0688596457270494
1.78	6.099089587726681	1.0835898794348233	1.78	3.6329389956118416	1.0711623827026413
1.79	6.110423843018345	1.0799581324873897	1.79	3.655851825524448	1.066415575031956
1.8	6.116079138399802	1.0771632467676746	1.8	3.655793401079088	1.056498692647199
1.81	6.127391481440565	1.0747811644201148	1.81	3.6480681014897187	1.047051552559979
1.82	6.12735193612455	1.0737276329576542	1.82	3.632676705400829	1.0381172808119639
1.83	6.127308981913624	1.0768967938272793	1.83	3.617276950593925	1.0287051029886374
1.84	6.121603277110909	1.0755454931377748	1.84	3.571277725275199	1.0149588273170402
1.85	6.115888796354698	1.074192997606281	1.85	3.532956552095204	1.002223807483751
1.86	6.09882359811643	1.0733421265242478	1.86	3.502309198000394	0.9906093111537866
1.87	6.076086591767163	1.0710912102363874	1.87	3.4869788301761564	0.9911421981163517
1.88	6.070359118763198	1.0708620447463866	1.88	3.4716465386047397	0.9898926577444453
1.89	6.0533033226622806	1.0682691142095542	1.89	3.4410094834238283	0.9869916829627411
1.9	6.024914948665782	1.0693148324293327	1.9	3.4180232252343608	0.9966509830176046
1.91	6.007858038628485	1.0696377577296066	1.91	3.4103301718283423	1.0102831483179082
1.92	5.973789903376322	1.064553133913509	1.92	3.40262673049278	1.0214117196550168
1.93	5.962400826012587	1.0627618769094975	1.93	3.402561836783722	1.0364221280812462
1.94	5.962367282521735	1.0610576720890321	1.94	3.3795026823795076	1.046328880553357
1.95	5.973695234645163	1.0577312310737905	1.95	3.348755929932547	1.0564224607760153
1.96	5.985035096264192	1.0579495193439048	1.96	3.3179969155539175	1.0665112907583152
1.97	5.990702583961998	1.0596197129415004	1.97	3.279580547746735	1.0751698376519798
1.98	6.002027749967259	1.0588564442404178	1.98	3.2488230532476288	1.0837029381119465
1.99	5.985005735629594	1.054462077916306	1.99	3.210423141863881	1.0927779723271653
2.0	5.990667645971403	1.0536011439939372	2.0	3.179689000623593	1.100868147153769
2.01	6.002017003557018	1.053832070779964	2.01	3.1566236940495704	1.108507051088602
2.02	6.013387377189709	1.0539983438063854	2.02	3.1412214901517297	1.1232404062259176
2.03	6.03044294190796	1.0571600650255115	2.03	3.1411401299608435	1.137565966175818
2.04	6.030508872431638	1.056214695346709	2.04	3.1487395091781805	1.151583321577907
2.05	6.047600793377883	1.0596518175706904	2.05	3.1334021286941467	1.1540616815774831
2.06	6.076045739067975	1.0655503770986872	2.06	3.1180740022522886	1.1565354945242918
2.07	6.1044983598382085	1.0717335648480526	2.07	3.110412848696055	1.1587532875871631
2.08	6.138627077601201	1.078171191047994	2.08	3.1027712639931067	1.1537509026676596
2.09	6.15009005871571	1.0850080998712215	2.09	3.102798165160199	1.155409985443488
2.1	6.161553320982028	1.0930220151847823	2.1	3.087524949402221	1.1565673688351594
2.11	6.167326592325432	1.0975153123206343	2.11	3.0798976112310816	1.1551621134960637
2.12	6.178733941591189	1.1032302241265242	2.12	3.064612538234705	1.1542040371998177
2.13	6.195774226477381	1.1073326763936866	2.13	3.056983634591967	1.1546252749635342
2.14	6.201449835919775	1.1087047719133618	2.14	3.049363486609395	1.1508484056627755
2.15	6.195778062244043	1.1104268801207	2.15	3.0723454952581637	1.154199603064738
2.16	6.1901079346469565	1.1140972218086702	2.16	3.080006262806143	1.1581381909400676
2.17	6.201447836411163	1.1205767882340891	2.17	3.087657426434568	1.16207692826
2.18	6.218454129532849	1.1255704700660372	2.18	3.0876420314718165	1.1602252535159978
2.19	6.218440100115258	1.1294739239127907	2.19	3.087616280781026	1.1583665479929985
2.2	6.218395719472219	1.1332901285122878	2.2	3.1028925785692323	1.1600374594272767
2.21	6.218332904293355	1.1351379614798824	2.21	3.110516894609961	1.1548655415974807
2.22	6.212604222213622	1.1328639896525996	2.22	3.110488480512555	1.1498117778517984
2.23	6.212552767788266	1.133887038750428	2.23	3.102799310000581	1.1480956220204763
2.24	6.189828218331701	1.128606538479317	2.24	3.0721457891891224	1.1399605030358195
2.25	6.172759362755362	1.1216149250402925	2.25	3.03384335493771	1.1316740482243683
2.26	6.144346031380511	1.1137395828016579	2.26	3.010840293746617	1.1251796208007003
2.27	6.1159335643907475	1.1031966002322182	2.27	2.98781845848167	1.1186769379106398
2.28	6.0875247857919135	1.090088691015879	2.28	2.9724443719345555	1.1135956860198801
2.29	6.053457212224043	1.0758546708997765	2.29	2.957079439785729	1.1086874634248087
2.3	6.030736094790432	1.0587944781963865	2.3	2.941725193650596	1.0965672266849718
2.31	6.002343964486915	1.0481251899187207	2.31	2.9340232906215076	1.0915474234195846
2.32	5.990938912609731	1.03672075771648	2.32	2.926310269305785	1.0865251234385707
2.33	5.9738430006306364	1.0229268524984487	2.33	2.926243102914875	1.0742133134575422
2.34	5.968071711342431	1.0094980962946567	2.34	2.9032130881692457	1.0586247165300897
2.35	5.956629717349535	0.9970872062051417	2.35	2.8725188442105334	1.0433431602040546
2.36	5.928175655405643	0.9837070278341952	2.36	2.857123983557632	1.0348943541220141
2.37	5.905385490433808	0.9710455900012075	2.37	2.8493899181227103	1.0261913846021447
2.38	5.876936838843576	0.9564215725360229	2.38	2.826356869221446	1.0183075906088404
2.39	5.8428325354940265	0.941772701654833	2.39	2.810971620351492	1.0170847084081884
2.4	5.814394681150667	0.9309760866053326	2.4	2.787931347510042	1.0070651286298584
2.41	5.797279510311227	0.9212762864629375	2.41	2.757246380770266	0.9973236482143198
2.42	5.7858412864715	0.9174785245290086	2.42	2.749544562892128	0.9935689902913004
2.43	5.768762452023837	0.9124635231747131	2.43	2.7571865368078874	0.991066876340814
2.44	5.751715968725721	0.9061771031555284	2.44	2.787827747081355	0.9924936664134865
2.45	5.746028191528323	0.903782383737939	2.45	2.833816993578688	1.0022943681008274
2.46	5.729002751601394	0.9025330303435882	2.46	2.872189153125405	1.0083182453175974
2.47	5.7119719492881105	0.8971843741704033	2.47	2.9182367356361234	1.011088151984486
2.48	5.689266216046349	0.8910248559105008	2.48	2.9642989621630162	1.013861600604163
2.49	5.666553110091023	0.8877688179694196	2.49	3.002731118938702	1.018992186316205
2.5	5.66084865945365	0.8865617191340077	2.5	3.048849802250959	1.0235012703575965
2.51	5.660828774672667	0.8816996847810561	2.51	3.0873460483828747	1.026771809915952
2.52	5.677830025921357	0.8804581956935963	2.52	3.133512330060768	1.029404826707509
2.53	5.6891716524936	0.8848095679615625	2.53	3.187344031008591	1.0329828993296006
2.54	5.7061890960026584	0.8865796045034932	2.54	3.24119564557635	1.0337865145729392
2.55	5.717556010203212	0.8907555939678654	2.55	3.325678549009596	1.0382756375979665
2.56	5.734619732529068	0.9010777498457805	2.56	3.4254799629507886	1.0420137392146118
2.57	5.763037918283006	0.9140631559577795	2.57	3.502333066174081	1.040146156333811
2.58	5.791471177518927	0.9272703740271537	2.58	3.5715425885629095	1.0371719802139951
2.59	5.825599841345532	0.9420138646675617	2.59	3.6483979445978982	1.035312360274035
2.6	5.859749252894647	0.9595487706793888	2.6	3.717571035733853	1.0334028176271288
2.61	5.910911925831377	0.9833397638580981	2.61	3.786703123902233	1.03148271162622
2.62	5.962080900369803	1.0066532605916365	2.62	3.8634435180914877	1.0286357045313863
2.63	6.001938327872533	1.032794656838655	2.63	3.917191931610754	1.024339325247366
2.64	6.047499956320784	1.0615723842103058	2.64	3.947951047210077	1.0188165600231807
2.65	6.087424672604214	1.0924097837248525	2.65	3.978686387612304	1.0215392716203926
2.66	6.144381607439928	1.1215820777075471	2.66	4.009418992293386	1.0278116760117626
2.67	6.22970163748485	1.1504047159444244	2.67	4.032489598947304	1.034247474155965
2.68	6.303695315316076	1.1757818128804685	2.68	4.0555360318675895	1.0404730123694965
2.69	6.394693696884538	1.2038413052671662	2.69	4.093868390408779	1.051939558316122
2.7	6.485685851342372	1.230534803421061	2.7	4.132194577354262	1.0634095104532084
2.71	6.571009317313527	1.2496446685749774	2.71	4.155214462552851	1.0750465119232349
2.72	6.645002194090865	1.2661177988402696	2.72	4.216503074963462	1.0885301724216592
2.73	6.707657103150454	1.2810188180625073	2.73	4.254836892569895	1.1033870508772647
2.74	6.792983431845927	1.2977909592305148	2.74	4.285508436762728	1.1150625934992524
2.75	6.883982714387894	1.3132269833936274	2.75	4.300866498320234	1.1231654730373697
2.76	6.957978713386417	1.3269736872069011	2.76	4.308573780710058	1.1271176841632655
2.77	7.048985645437499	1.338982785510706	2.77	4.331614174989036	1.12939882064778
2.78	7.13999852882372	1.3531363423141316	2.78	4.377657653634495	1.1383280704510672
2.79	7.219671734615939	1.364815899216765	2.79	4.4314033102387675	1.1462259778941464
2.8	7.299345787750283	1.3746464631683661	2.8	4.4851895953588246	1.1498972398337899
2.81	7.367670229381395	1.3829481080512602	2.81	4.531338877815764	1.1541958368707301
2.82	7.430297596151518	1.3935641009328699	2.82	4.600455269843722	1.1600643668498087
2.83	7.475885075077154	1.4005607905202706	2.83	4.6542830348187865	1.1647845632779619
2.84	7.521441883405488	1.4046392094101234	2.84	4.723433555140372	1.1707717664560837
2.85	7.54996160320462	1.409675928228486	2.85	4.8232123325181595	1.1879231752629165
2.86	7.561423523244398	1.4108035800080125	2.86	4.915360587293678	1.2000519317741962
2.87	7.555814581490207	1.4065519474106858	2.87	4.992229013467587	1.2119016574164976
2.88	7.5444837883199005	1.4039293227629175	2.88	5.08441062845974	1.2273677717856393
2.89	7.538774779007009	1.4046533720365642	2.89	5.184240046707032	1.2464601698845745
2.9	7.510337788191098	1.4001989306861355	2.9	5.268762835086195	1.2606472966443711
2.91	7.50453380751282	1.3977067227632387	2.91	5.345634798031092	1.276111718382992
2.92	7.481700342621128	1.3919481805512177	2.92	5.422496426733047	1.291573958489142
2.93	7.464512812182823	1.3837151027798138	2.93	5.476395561654738	1.2991298967880789
2.94	7.447295742917018	1.3700005630530905	2.94	5.5532479255215605	1.3081299530214918
2.95	7.4017064936381045	1.3573632214093596	2.95	5.645389653701677	1.3217742474912106
2.96	7.339092137433477	1.3410839246101804	2.96	5.745163407361728	1.329359000875949
2.97	7.304811127761708	1.3299854942944371	2.97	5.844911096962004	1.3302351348973838
2.98	7.242195991440355	1.3143763314353651	2.98	5.92934254688601	1.3367688662316592
2.99	7.190939875884466	1.3007599955700513	2.99	6.006129658500989	1.3478677952798506
3.0	7.134040076185539	1.284769710804447	3.0	6.067624656297998	1.3537309201916456
3.01	7.0771735207553	1.2718592065718737	3.01	6.1291177301692725	1.3595964437508063
3.02	7.031676482619298	1.2683208241784723	3.02	6.213547234038787	1.3663430379875159
3.03	7.003218797573507	1.2658641275446267	3.03	6.244374923970646	1.3686752059509601
3.04	6.9804667389488575	1.2567439119336208	3.04	6.28280711944723	1.3703001521761577
3.05	6.935072234473555	1.2429072448509682	3.05	6.298231262064014	1.3671635717045243
3.06	6.901037572262517	1.2321391995259536	3.06	6.2829976389962185	1.3553743867170192
3.07	6.878342316309151	1.2204380607311216	3.07	6.252412104219941	1.3482461053485122
3.08	6.8612996023908	1.2122508768694347	3.08	6.2217740046436	1.3433067466082798
3.09	6.844245817222814	1.2058814017231656	3.09	6.183422142973938	1.3336158631101518
3.1	6.832859866749736	1.200129262281728	3.1	6.1373603301348	1.3249493220354291
3.11	6.821459725499506	1.1942456925989497	3.11	6.091249349342004	1.3189158269953922
3.12	6.781702147194989	1.1859008640983546	3.12	6.045093800302006	1.3128775671533004
3.13	6.7476067238663715	1.1791627387909878	3.13	5.991234063046291	1.3104594524057753
3.14	6.70783432855573	1.1683593143547133	3.14	5.944979884658471	1.3098175221672288
3.15	6.6793907838628686	1.155680090147876	3.15	5.875727184344896	1.306956218440737
3.16	6.667944229382034	1.1469982755527832	3.16	5.775818654471604	1.298059483573694
3.17	6.662153303235163	1.1402096521042755	3.17	5.66056058841137	1.2924968035114717
3.18	6.645022683912076	1.1339445825465673	3.18	5.560581237808949	1.2942472536476983
3.19	6.633567864605211	1.1260398050893068	3.19	5.4529541347282695	1.289867700741898
3.2	6.627795953528145	1.1214612875874297	3.2	5.337698057011745	1.2757297444967095
3.21	6.644727267840537	1.1171222616396286	3.21	5.230128859207369	1.2670703370690624
3.22	6.644685148994845	1.1108177062976077	3.22	5.13790543048975	1.259781198515271
3.23	6.667350560235436	1.103182318671805	3.23	5.045740643788535	1.2540061963491085
3.24	6.661715650226464	1.092666634780533	3.24	4.976588171758368	1.2565098320580037
3.25	6.644776888318448	1.0865089246685886	3.25	4.907478280247819	1.259020967784265
3.26	6.650533725646739	1.0757861188184128	3.26	4.838409817087726	1.2576613066502955
3.27	6.667649010917167	1.062512523717041	3.27	4.769365548127063	1.257791340444855
3.28	6.673435997568027	1.047197945936657	3.28	4.700328231965574	1.25952809546521
3.29	6.679212798627305	1.0369979084913823	3.29	4.638944858144567	1.2530350742737275
3.3	6.6622997408924345	1.0256085047184915	3.3	4.577557297228535	1.2407118393419634
3.31	6.6397003489889	1.0158633081180568	3.31	4.508507421029081	1.2233912624127317
3.32	6.634084019762542	1.0029825116826543	3.32	4.439450257617377	1.2060609349111397
3.33	6.628437524315846	0.987556612907165	3.33	4.37039267379162	1.1910702311593355
3.34	6.611412949054986	0.9728709908983546	3.34	4.331950259879681	1.1775129748657913
3.35	6.594336642366146	0.962736740048941	3.35	4.278221803615786	1.165550417464428
3.36	6.57721030729763	0.9527932206306643	3.36	4.255125736156483	1.159093337079843
3.37	6.543033791396389	0.9408494045563924	3.37	4.2703125329797675	1.1646608670731786
3.38	6.514483636364072	0.9292903479552268	3.38	4.293163957647357	1.1661418526497673
3.39	6.485903352895459	0.9191260261447836	3.39	4.285412849799671	1.1611229185677727
3.4	6.451630509011863	0.9105621013767873	3.4	4.2700205557715165	1.1568741594831853
3.41	6.400331982593174	0.9011856873892634	3.41	4.2622929770939395	1.1558102698653936
3.42	6.332024807013801	0.8950699050215656	3.42	4.262238927878441	1.1539876681941483
3.43	6.280731439400773	0.8916935457323587	3.43	4.25456209739061	1.1509868181109855
3.44	6.229467041091606	0.8863034719338337	3.44	4.254583681012702	1.1425455045929038
3.45	6.17824268354101	0.8844955397867349	3.45	4.246999310563939	1.1309526203668174
3.46	6.1383762319628685	0.8890274643714741	3.46	4.239449851130393	1.1193638544545115
3.47	6.092863844455371	0.8921876484558747	3.47	4.231927993890563	1.1079203165461795
3.48	6.047393216498184	0.891958559238847	3.48	4.255035145158694	1.1013434936054765
3.49	6.018970740204103	0.8925097507443546	3.49	4.270496033171679	1.0886253892371884
3.5	5.996250774976336	0.8964033970532116	3.5	4.285949226239125	1.0793916909379608
3.51	5.967881157725241	0.8961388795227886	3.51	4.309041329768251	1.0755469373278845
3.52	5.9224983769395205	0.8974676725378287	3.52	4.332105799915152	1.0700178063929984
3.53	5.871431588767484	0.8974694829872097	3.53	4.347476101112194	1.0618378833793454
3.54	5.814679902082582	0.9040179696292504	3.54	4.362798863591274	1.0521473486774418
3.55	5.769238910071025	0.9104567576747165	3.55	4.355120043204564	1.0385019230455346
3.56	5.740778431734785	0.9189437900294055	3.56	4.35505716285354	1.0262053991672684
3.57	5.7009628707479365	0.9254583117545538	3.57	4.354970112693192	1.0157368353129872
3.58	5.661120852975155	0.9357459237639093	3.58	4.339578661450179	1.0048722610786753
3.59	5.621250399683249	0.9452899195982889	3.59	4.3318529434209285	0.9947783351690573
3.6	5.5756961377855	0.9523879711414618	3.6	4.339441900836711	0.9940267899876419
3.61	5.541470436149259	0.9622445388018497	3.61	4.347032399419363	0.9950101961229463
3.62	5.512905464807923	0.971060537722742	3.62	4.354623700915315	1.0049339103869557
3.63	5.472990319592487	0.9823367798531978	3.63	4.354574938158088	1.0122685835112952
3.64	5.43873681755927	0.9958111801374495	3.64	4.346886125756369	1.0183534322272931
3.65	5.376150605742796	1.0061923841821008	3.65	4.30859747147944	1.0154376855224705
3.66	5.330584177476789	1.017515600302009	3.66	4.293274015893367	1.0104192947331878
3.67	5.290699567165039	1.0327978677365777	3.67	4.270300520000324	1.006140196787609
3.68	5.256506712211964	1.0444001499329723	3.68	4.232006991263197	0.9962359599383254
3.69	5.216684369911435	1.055615152498285	3.69	4.193701584834014	0.9827815394792001
3.7	5.1598939914046715	1.060901270651477	3.7	4.163044295963674	0.9757787969389865
3.71	5.09746587520914	1.059189656911275	3.71	4.155342527837117	0.9696163184840231
3.72	5.052067435469728	1.059926490842593	3.72	4.132340165176152	0.9609757628619199
3.73	5.035021881333532	1.0584001292398246	3.73	4.124640180535021	0.9507622882387958
3.74	5.034994342407723	1.0584063038986817	3.74	4.132243344979443	0.9433431825134929
3.75	5.02930574679529	1.0579266961171747	3.75	4.116875960033004	0.9339263300572542
3.76	5.029281321958254	1.0600785888022837	3.76	4.10913221189386	0.927665627812582
3.77	5.012253898460892	1.05870989277705	3.77	4.101364721282619	0.9214199181384269
3.78	4.989555777239169	1.055788040573696	3.78	4.085934150809397	0.9159625862462787
3.79	4.9781791750705215	1.0568953518192974	3.79	4.055193888295734	0.909733076888834
3.8	4.983802434693315	1.0551381830017745	3.8	4.024451361792098	0.9035105796350914
3.81	4.989435041940888	1.0492959377977862	3.81	3.986061474866511	0.8989249775691186
3.82	4.995082398641608	1.0422980076879669	3.82	3.9476762132918872	0.8961964158511363
3.83	5.029106192004531	1.0407819311912037	3.83	3.9092993979973456	0.8934708651508838
3.84	5.063164619817531	1.039433908193207	3.84	3.8709428821709277	0.8907514285935872
3.85	5.074569272376523	1.0331641141339145	3.85	3.8402586415946613	0.8875588457398365
3.86	5.097322749181913	1.0272503846888723	3.86	3.8325460527536257	0.8923170090086119
3.87	5.108743703848173	1.0181410687145458	3.87	3.809540968836195	0.8943232825960351
3.88	5.114496296269299	1.0122603392952425	3.88	3.786542001520348	0.8965424500209297
3.89	5.1202571502934475	1.006369080232137	3.89	3.7941440875660155	0.8997142049083557
3.9	5.1430513549032275	0.9975484383814626	3.9	3.7787772018961014	0.9031116372457928
3.91	5.182876631637742	0.988939683849949	3.91	3.7557392036270687	0.8997267261019917
3.92	5.228380544929778	0.9808666905324509	3.92	3.709728025669114	0.8915938845612427
3.93	5.273887305218131	0.9742398549093155	3.93	3.679013159474473	0.8791127341336572
3.94	5.325069589700356	0.9659510953925673	3.94	3.648293302077769	0.867296795142814
3.95	5.34792451392993	0.95173526779238	3.95	3.6099313850417123	0.853277080727336
3.96	5.399132602388649	0.9393498803842641	3.96	3.6021881091680505	0.8536457457877966
3.97	5.439007801565366	0.9220046018200254	3.97	3.5867913020435	0.8545311419499925
3.98	5.473205483142826	0.9049099085402954	3.98	3.5713987030777616	0.8531072436836871
3.99	5.507369678728884	0.8933110649815208	3.99	3.5560198869683743	0.8516872481153673
4.0	5.535813817423168	0.8827497282910886	4.0	3.555960751200705	0.8608028966753726
4.01	5.547210404881499	0.8754189079485717	4.01	3.555916951794068	0.8697876200110409
4.02	5.558578027587405	0.8716739041843518	4.02	3.5405761053884426	0.8794847587250063
4.03	5.5699215068179315	0.8705193152055403	4.03	3.5405404250114656	0.8880573662190311
4.04	5.558590397722066	0.8704133936838978	4.04	3.532857396194209	0.8957309166877317
4.05	5.558607415811758	0.86583466077836	4.05	3.5175277849103286	0.9017971918806541
4.06	5.569960652606615	0.8620741564391251	4.06	3.5098574738924455	0.9094869047436618
4.07	5.581306466114302	0.8585936773868591	4.07	3.494550898385637	0.9134804610654563
4.08	5.609651554667872	0.8528010381596998	4.08	3.4792577359779675	0.9174626348720692
4.09	5.654999066137327	0.8469780406126485	4.09	3.471619625455048	0.920388933740391
4.1	5.700354548678376	0.839864733783656	4.1	3.4410205611489846	0.9156056110031477
4.11	5.6947019520031485	0.8358707625761371	4.11	3.4180642557378818	0.910508164272679
4.12	5.683376185475878	0.8326300178162518	4.12	3.4180493062831645	0.9059831040442735
4.13	5.683386189145344	0.8314243929681897	4.13	3.4256713555602945	0.9032789029223456
4.14	5.6607163156463685	0.8262901606261246	4.14	3.4409376906394717	0.904268514876988
4.15	5.632370676666934	0.822748920098077	4.15	3.456206680762249	0.9052578290921015
4.16	5.621031156331407	0.822165766358023	4.16	3.4638286595921364	0.906723741803294
4.17	5.604031699847229	0.8245446222836542	4.17	3.4638028794453635	0.9026655994909255
4.18	5.59271650314427	0.8301037641291019	4.18	3.4790899079982096	0.899294527085086
4.19	5.604088551399758	0.8387515135758136	4.19	3.4790795135697317	0.8952386359338513
4.2	5.621132939019377	0.8476328048380355	4.2	3.4714198627340065	0.8899137184999012
4.21	5.61547977934752	0.8600464339778422	4.21	3.4561117144696527	0.8824133373506112
4.22	5.598448337557546	0.8691891872905714	4.22	3.440812781632453	0.8749182371519151
4.23	5.5757056095339355	0.8768280407130025	4.23	3.4408209029826593	0.8700492257866507
4.24	5.547253858316342	0.882792446486964	4.24	3.425519317889988	0.8659153758412785
4.25	5.496088097507482	0.8861686390030413	4.25	3.4025577024476483	0.8612009016902362
4.26	5.444880594072842	0.8907572693808163	4.26	3.3872346552948045	0.8586904097619301
4.27	5.3822939348075005	0.896696875067442	4.27	3.3565911355500657	0.8515786971585796
4.28	5.313993710838291	0.9048442261184256	4.28	3.325934542283995	0.8444586388049652
4.29	5.228650168605221	0.9110297581644332	4.29	3.295259882000225	0.8396413783185047
4.3	5.131949021589287	0.9137637875612931	4.3	3.2645621666192177	0.8348143372046563
4.31	5.023911804413567	0.9112190206713244	4.31	3.22617218193911	0.8238740814725141
4.32	4.938541106854864	0.9080285959418782	4.32	3.1877258442033334	0.8123531243061123
4.33	4.858813811940916	0.9047642979712792	4.33	3.1339226309457535	0.795545257660774
4.34	4.773439388216459	0.8982026354713369	4.34	3.0724570870999397	0.7791576701795246
4.35	4.699405246385503	0.890514335409108	4.35	3.0033246118068484	0.7652395269893044
4.36	4.602680160089906	0.8840374403721788	4.36	2.9341775636079936	0.7513161773477116
4.37	4.500270520422349	0.8783032006980795	4.37	2.8650201419527073	0.7373902546766175
4.38	4.397852671359665	0.8701411894517395	4.38	2.80350471285392	0.7271613016909251
4.39	4.284089185455533	0.8647950287608385	4.39	2.7419865617263106	0.7169302925379973
4.4	4.1589803232992875	0.8600318816483944	4.4	2.6881253365051196	0.7061847379908022
4.41	4.02819277548432	0.8549751437860843	4.41	2.649571892181609	0.6970519559074668
4.42	3.925726279285244	0.8492400160132483	4.42	2.6033668458452546	0.688226970815919
4.43	3.8232355996530663	0.8434959303123339	4.43	2.5495121310975906	0.6798372604898114
4.44	3.7093833309646773	0.8368682486976716	4.44	2.4880104375282635	0.6696239918802246
4.45	3.589841018374989	0.8286866838049403	4.45	2.418857175119734	0.6557139132203456
4.46	3.481617338331409	0.8200623208051094	4.46	2.3496966738625766	0.6418012571190658
4.47	3.3677101588910197	0.8099427494554486	4.47	2.280533137239385	0.6278886528628695
4.48	3.2537910416630518	0.7977060796805223	4.48	2.2113707696348497	0.616055572832659
4.49	3.1398602938733364	0.7825342734559899	4.49	2.134557576836323	0.6049363401557906
