# Supplementary material for: Shifts in attention drive context-dependent subspace encoding in anterior cingulate cortex in mice during decision making
Source: Nat Commun. 2024 Jul 2;15:5559. doi: 10.1038/s41467-024-49845-2 (PMC11220070; doi:10.1038/s41467-024-49845-2)
Supplement: Supplementary file 4 — Source Data [file 41467_2024_49845_MOESM4_ESM.zip › fig2/fig2-gh.csv]

timestamps	accuracyV1irrelevantauditorymean	accuracyV1irrelevantauditorysem	accuracyV1relevantvisualmean	accuracyV1relevantvisualsem	accuracyV1irrelevantvisualmean	accuracyV1irrelevantvisualsem	accuracyV1relevantauditorymean	accuracyV1relevantauditorysem	accuracyACCirrelevantauditorymean	accuracyACCirrelevantauditorysem	accuracyACCrelevantvisualmean	accuracyACCrelevantvisualsem	accuracyACCirrelevantvisualmean	accuracyACCirrelevantvisualsem	accuracyACCrelevantauditorymean	accuracyACCrelevantauditorysem
-1.5	0.5293380376344086	0.08994473008075135	0.48997189638318667	0.08103817227247903	0.467302765558814	0.0774122230846372	0.5208102918586789	0.08405156502535967	0.4728725038402459	0.08996401847666277	0.48486271121351754	0.09325633287458734	0.464773425499232	0.08210021878403961	0.5092895545314902	0.10376651468205175
-1.49	0.5279643497183819	0.09016502941106914	0.48977591293115486	0.0808901681909156	0.4681111372946051	0.07710115394587737	0.5211245519713262	0.08389563816998548	0.4736175115207374	0.08992667798644347	0.48730894777265743	0.09449647899056753	0.46559427803379416	0.0839315289782344	0.5100076804915517	0.10336824637732837
-1.48	0.5253777841781874	0.09033695263220058	0.48869646930130806	0.0805269435144051	0.4685076426709492	0.07672604704645371	0.5199902393753201	0.08367151533693803	0.4738056835637482	0.08929589089989216	0.48889208909370196	0.09467781191881468	0.467400153609831	0.08547717867933927	0.5093817204301077	0.10347840957878078
-1.47	0.5217881144393242	0.09071698931125775	0.4883681137410977	0.08023780384842119	0.4685085881860076	0.07637235589030487	0.5186922363031233	0.08348822789969418	0.47366359447004625	0.0893026234348529	0.49033122119815664	0.09538557535126323	0.4699779185867895	0.08686351097113368	0.5087557603686638	0.1031234224820346
-1.46	0.5189085701484893	0.09061018119323823	0.48820714343899835	0.07969799283224394	0.4691345191546805	0.07614802500263514	0.5172139016897083	0.08312726261927755	0.47486559139784956	0.08944254590720332	0.49128744239631333	0.09633503785800887	0.47209485407066054	0.08848486071436171	0.5082373271889403	0.10277347326987271
-1.45	0.5172049411162313	0.09027047749730543	0.48727333822091884	0.07898252528924717	0.4701886520737328	0.07562148032968569	0.5160432667690733	0.08319888022854503	0.4760675883256529	0.08989783868039099	0.49211501536098295	0.09709293749651293	0.47422811059907843	0.08929613435920962	0.507488479262673	0.1026791485778049
-1.44	0.5157421274961596	0.09015755549680954	0.48626237897407254	0.07849154732531184	0.47115959421402975	0.07544075354782162	0.5153621031746032	0.08304465961631932	0.4786136712749617	0.09005745575812371	0.4928945852534561	0.09762067536470959	0.476080069124424	0.09028895673799968	0.5073847926267283	0.10309292223385018
-1.43	0.5144039618535585	0.09043150778225251	0.4859995112414467	0.07766364434692971	0.47193756400409625	0.07533243236230094	0.5145498911930364	0.08289654465079381	0.4807565284178188	0.08961318586577031	0.49272177419354823	0.09846830757662066	0.4779051459293396	0.09163883049495809	0.5070660522273427	0.10312899130661025
-1.42	0.5133448540706603	0.09064052360835971	0.48638433587022295	0.07710737167162186	0.4724892647674906	0.07534468816843878	0.5129505888376856	0.08258087328410323	0.4828533026113671	0.08958596952586481	0.49300307219662043	0.09974441083296233	0.4810915898617512	0.0933123856698145	0.5058064516129034	0.10296841794378815
-1.41	0.5120596518177162	0.09062237864538107	0.48611567867616257	0.0765120960095229	0.4735260874877811	0.07493532031338265	0.5118921210957501	0.08234424490070033	0.4849308755760369	0.08915629726006095	0.49303571428571413	0.10102658216297838	0.48338709677419367	0.09470431978229574	0.5042780337941629	0.10241992308042965
-1.4	0.5101188876088069	0.09051045990789763	0.48586796827724255	0.0758173825031422	0.4741238275613276	0.07473278514933854	0.5102984190988222	0.08222905573778766	0.487258064516129	0.08870389482681201	0.4934581413210444	0.10135574843616103	0.48531009984639023	0.09648210942035547	0.5008026113671276	0.10200615706387381
-1.39	0.5088858486943163	0.09037448893027762	0.486281289275241	0.07507649761141982	0.4751129381371317	0.07448756832790888	0.5085155849974399	0.08209790937859848	0.4884216589861752	0.0888726113750946	0.4943769201228877	0.1012653122914303	0.48803667434715836	0.09878646422154547	0.49817972350230416	0.10272216585266557
-1.38	0.5077504160266256	0.09063090591833757	0.4858244891309408	0.07467284563752315	0.47626301901503515	0.07421744926321384	0.5063853686635944	0.08249331988587726	0.4897657450076806	0.08941929054760711	0.493690476190476	0.10136342464856203	0.49034178187404004	0.09982002268719288	0.4961213517665132	0.10315579312313683
-1.37	0.5064557731694829	0.09084037637280933	0.4855923579109063	0.07394722413167346	0.477366231438812	0.074322007453781	0.5052918586789554	0.08274736731033591	0.49188940092165906	0.08948339849235663	0.4942415514592932	0.10126687967813927	0.4926401689708143	0.10158021358749239	0.49433179723502313	0.10315692271885045
-1.36	0.5049212749615974	0.09114453794319999	0.4862553094307127	0.0737327618540093	0.4774530588139459	0.07419789610565569	0.5032858102918587	0.08288444408134762	0.4932066052227343	0.08929984734851835	0.49384696620583707	0.10200351606212717	0.4931720430107528	0.10276408296770184	0.49412826420890943	0.10344996385396733
-1.35	0.5034744623655913	0.0913378968268426	0.486054380207606	0.07311859709719164	0.47760677046967365	0.07419137771587592	0.5023892729134665	0.08300914518909822	0.49504224270353314	0.08960597719263792	0.4932459677419354	0.10209617998768812	0.49385752688172047	0.103759712320104	0.4943087557603687	0.1040792445726981
-1.34	0.5018377176139273	0.0912328637644566	0.4862316133687102	0.07317653333725252	0.478521025345622	0.0743083140899351	0.5009122183819763	0.08332744529726445	0.4965821812596007	0.08906307760547455	0.49258064516129024	0.10157038551192174	0.4950249615975423	0.10449025791669955	0.4952956989247312	0.10517554878449932
-1.33	0.5000564836149513	0.09104027184532397	0.4868673922403762	0.07275494501804294	0.4794660458269329	0.07428767772379685	0.4990135368663594	0.08316492188706129	0.49989631336405543	0.08935888476825173	0.49024385560675876	0.10109993624054411	0.49682219662058374	0.10490608745233988	0.495937019969278	0.10538714241749088
-1.32	0.4982664490527393	0.09073218261669211	0.4868779965554159	0.07269900017862463	0.4806470814132104	0.07390197562271077	0.4965751408090118	0.08340378614985502	0.5021620583717359	0.08995673784959841	0.4873319892473117	0.09949748131359264	0.4967031490015361	0.10572560460638922	0.4974615975422426	0.10503032727488466
-1.31	0.4963028033794163	0.09059107037536311	0.48619828759949735	0.0729639931351439	0.4827248143881208	0.07387555417800415	0.4944254032258064	0.08352295593292962	0.5031374807987712	0.0908806206786084	0.48461213517665125	0.09855553527103098	0.49617895545314905	0.10602113393289746	0.49789554531490016	0.10509865593738425
-1.3	0.4937872823860728	0.09027999121634804	0.4851617703533027	0.0733649266220589	0.4845045064702323	0.07442329871779388	0.4929710701484895	0.08361595332808733	0.5041052227342551	0.09155342541017555	0.47973790322580645	0.09748985800299248	0.4963392857142857	0.10598359416147726	0.4987596006144393	0.1044109626759498
-1.29	0.4927587365591398	0.08944336783113403	0.48315850032583907	0.0738052683514529	0.4861683365917236	0.0739550553054879	0.4919615655401946	0.08381265692919786	0.5054838709677419	0.09294751408977173	0.4750076804915514	0.09675881835422655	0.49759024577572963	0.10598052707262522	0.49979262672811064	0.10337913963685547
-1.28	0.4915709805427548	0.08929478994051296	0.482375904785179	0.07427030623523713	0.48702363496718326	0.07402412638915404	0.49099750384024576	0.08394261485736448	0.5063056835637482	0.09297386939325132	0.4717453917050691	0.09583655314443126	0.4976507296466974	0.10627408592237246	0.4998310291858679	0.10202176396313242
-1.27	0.4904185867895545	0.08930378445371316	0.4807551610575805	0.07509269819960343	0.48785829202159836	0.07432768483246684	0.48936091909882246	0.08399200223486902	0.507457757296467	0.09264909136036328	0.47087845622119817	0.09599725656598948	0.4968068356374808	0.1061007417629525	0.4998963133640553	0.10065207816414981
-1.26	0.49053459421402973	0.08948663087562346	0.47924875192012295	0.07557423863923421	0.4894686787227109	0.07450209227133008	0.48824628776241685	0.08432498098088839	0.5098463901689708	0.09297501186152296	0.46862807219662056	0.0949714626805964	0.4961991167434715	0.10461566838898313	0.49872503840245774	0.09951154573873941
-1.25	0.49027169738863285	0.08893999364206144	0.47885127193594934	0.07580358946921972	0.49023383314713953	0.07493561232307143	0.4873846326164875	0.08489823451153138	0.5133909370199694	0.09340971674206357	0.46707661290322583	0.09613791643044374	0.4967501920122887	0.10449518375891176	0.4980913978494624	0.09863460005516707
-1.24	0.4893111559139785	0.08871179128953172	0.47869030163385	0.07595255565782834	0.4913441296606618	0.07502695967386505	0.4862151177675372	0.08486170371436981	0.5164631336405531	0.09292915048988694	0.4666551459293396	0.0975414507255419	0.4973118279569892	0.10398076472386598	0.4960253456221198	0.09814332871082011
-1.23	0.48985711085509476	0.0886743811295075	0.48033196306381787	0.07641938326174198	0.49260114101847974	0.07492520504931609	0.48410346262160786	0.08499330649549407	0.519247311827957	0.0928656487077246	0.46495679723502314	0.09817640475018678	0.49842261904761903	0.10431118597561997	0.49350230414746543	0.0977059994411861
-1.22	0.4888125640040963	0.08875702862981866	0.48145459491225623	0.07716808055215815	0.4937217945584881	0.07462159667877663	0.4829936315924219	0.08399322668695836	0.5229723502304149	0.09287977954976097	0.4625739247311829	0.09780383616167442	0.5003955453149002	0.10374558518896122	0.48993855606758835	0.09811142488049697
-1.21	0.487193100358423	0.08985132262871047	0.48213335835311644	0.077875487009634	0.4955002938369873	0.0746836313154957	0.4813207245263697	0.08366079406101679	0.5255760368663595	0.09315877154378965	0.4611578341013826	0.09749209673595574	0.5017655529953916	0.10325734074310446	0.4879531490015361	0.09815164022412082
-1.2	0.4853299411162315	0.09016584587543086	0.4817497847134944	0.07837371026796108	0.49770139470744307	0.07513361030987803	0.4803345814132105	0.08391257254230818	0.5277956989247312	0.09346117764493121	0.45827668970814134	0.09647266292277232	0.5024663978494623	0.10318389887496984	0.4875537634408602	0.09865768126813734
-1.19	0.48562948028673836	0.08918622549184164	0.48222286226318484	0.07877601649086108	0.4989364701159056	0.07513002838056951	0.4801193676395289	0.08357105131510692	0.5297465437788018	0.09402906540656983	0.4567492319508449	0.09561010707503756	0.5033016513056835	0.10180911399182908	0.4877649769585253	0.09923436620839694
-1.18	0.484956797235023	0.08860499243556146	0.48233305113345437	0.07891297859281221	0.5003892176372015	0.07501368636488855	0.4793317972350231	0.08377212653812445	0.5300038402457757	0.09509397106856654	0.45419162826420895	0.09433870346038777	0.504543970814132	0.10065902872345883	0.4883986175115207	0.09942418005097449
-1.17	0.48607462877624164	0.08817384732133908	0.4841651829353443	0.07902040948361821	0.5011713331471397	0.07525531525617894	0.4797108614951357	0.08376320171574975	0.5296889400921659	0.09669023616204706	0.45261040706605227	0.09511922785069998	0.504089861751152	0.10019812012789547	0.4893010752688172	0.09925740604742457
-1.16	0.48760368663594467	0.08777622617888871	0.48449388760880696	0.07892214140867942	0.5029037640227156	0.07552911195059582	0.4804107462877625	0.0839101308628712	0.5303763440860215	0.09795784096823129	0.45189324116743473	0.09515713772740024	0.5029521889400922	0.09938735882643374	0.48955069124423956	0.09925502461509209
-1.15	0.48967277905785966	0.08801220220900634	0.48509968637992834	0.07909037112538336	0.5033570875808779	0.07542070459951251	0.48046963005632365	0.08443977609595414	0.5297388632872504	0.09782577586695543	0.4501747311827957	0.09501818312492567	0.5031230798771121	0.0984186753075058	0.49033794162826416	0.09909754584297767
-1.14	0.4901708909370199	0.0880463074805776	0.4864375320020482	0.0794727897971592	0.5031506743704325	0.0757542303813316	0.48133192524321555	0.08481154928206065	0.5287711213517665	0.09784865828112177	0.44930491551459295	0.09524705703366725	0.5036866359447005	0.09888021437468271	0.49137480798771116	0.09928663633409315
-1.13	0.4899699180747567	0.08838407862829303	0.487396982497789	0.07948926590709193	0.5028919523576781	0.07556121213880919	0.4820993343573989	0.08518283577603694	0.5271044546850998	0.09759645187707036	0.44827956989247314	0.09559519396289029	0.5036520737327189	0.09911821504746395	0.4917933947772658	0.09910737849832141
-1.12	0.4895809331797234	0.0883197530183167	0.48743809058325194	0.07948738236465169	0.5023699989526602	0.07547587437352998	0.4838444060419867	0.08525146398667485	0.5260983102918586	0.09797047869150678	0.4486703149001536	0.09480356752407443	0.5044921274961598	0.09806241359789768	0.4914516129032258	0.09880708481134512
-1.11	0.48921850998463895	0.08838621557244497	0.48694189882697947	0.07967160559267919	0.5028863374528697	0.0754759536931427	0.4862538402457758	0.08556859530251053	0.5248694316436252	0.09858902737707298	0.4487423195084485	0.09359735279060928	0.5042127496159754	0.09703037188125832	0.4928571428571428	0.09896730654648823
-1.1	0.48959053379416273	0.08867525039662366	0.48716237839221715	0.07993408691520243	0.5035334334124656	0.07562905838370283	0.48753664234511007	0.08583091288687868	0.5231221198156681	0.10005449415034545	0.44877784178187397	0.09263102607893028	0.5043663594470046	0.09688766757723205	0.4937250384024578	0.0993674125841099
-1.09	0.48863655273937523	0.08890676198423196	0.4872009699529861	0.08028233849802434	0.5040696568216729	0.07574055878751182	0.48991839477726573	0.08640113118156739	0.5203187403993855	0.10209800395173761	0.4491359447004608	0.09239328151348702	0.5064093701996929	0.09546929596589625	0.496136712749616	0.09993031066606099
-1.08	0.4874455965181771	0.08907315653795578	0.48681886549830106	0.08102945075148708	0.5045050737792672	0.07582989011385854	0.4925300819252432	0.08670836801575788	0.5197657450076805	0.1025764828763405	0.450255376344086	0.09268842495852099	0.5080232334869432	0.09425902881834222	0.4979915514592935	0.09935589807019252
-1.07	0.4865272977470557	0.0888857881967399	0.48728996473956154	0.08106021234341332	0.504955415328399	0.0758854679891853	0.4946524577572965	0.08638786393592042	0.5179569892473118	0.1024865767039034	0.45171082949308755	0.09277760642553182	0.5100912058371737	0.09469039799186396	0.49990015360983114	0.09840227168123025
-1.06	0.4857834101382488	0.08876134641999585	0.48842570288134807	0.08118833425694177	0.5050914531257272	0.07587464152140269	0.4959607014848951	0.08620598746057168	0.5176075268817204	0.10262538639002655	0.45163786482334867	0.09261119581183841	0.511849078341014	0.09446987259024955	0.4997926267281107	0.09798530082268515
-1.05	0.48555619559651814	0.08848241810827849	0.4886149513568868	0.08123771647430629	0.5063742988642181	0.07595730909895375	0.49826116871479764	0.08622509469293693	0.5187173579109063	0.10280025026104722	0.4549251152073733	0.09212001670640135	0.5146735791090631	0.09465194903308792	0.49787634408602166	0.09772105577068198
-1.04	0.4868501984126984	0.08841588612138623	0.48970089722105853	0.08142434677889382	0.507698281780943	0.07598700332629207	0.4983211725550435	0.0862815411761339	0.5174731182795699	0.10246421722477542	0.45667338709677424	0.09257494563172919	0.5172321428571429	0.09540200831545721	0.49558371735791107	0.09687245552043096
-1.03	0.48863255248335896	0.08807972366147548	0.4897136107619978	0.08119013675008938	0.5076071050365404	0.07612864796372772	0.49976078469022023	0.08572522617427585	0.5169470046082948	0.10327042909674983	0.458693356374808	0.09305030501696993	0.5179819508448541	0.0951719155944587	0.49354070660522287	0.09617313960464328
-1.02	0.49053555427547363	0.0876118414157585	0.4894918074756784	0.08094650860099853	0.5075735901643159	0.0762362731743589	0.5017354710701485	0.08624607515555724	0.5142165898617511	0.10374523298502228	0.4625105606758833	0.09512367992838622	0.5203667434715823	0.09524843091986891	0.4911712749615977	0.09615011281887026
-1.01	0.4919273233486943	0.08772747041234241	0.4900260525764558	0.08102989862234697	0.5083308895405669	0.07652115780540454	0.5029915514592934	0.08642714698247332	0.5111904761904762	0.10400676961930705	0.46562980030721973	0.09602153976364301	0.5234139784946237	0.09490969414511313	0.4888594470046084	0.09640478689972488
-1.0	0.4924735983102918	0.08752764494859958	0.4900593783456687	0.0808390742417217	0.5078745257878322	0.0767716398220502	0.5051609703020993	0.0861477287698719	0.5085407066052228	0.10343493537154887	0.46914458525345626	0.09670361466127755	0.526251920122888	0.09458261615465803	0.4877918586789555	0.09625390089504483
-0.99	0.4932670890937019	0.08732624398971164	0.48989331680863935	0.08067853886480188	0.5087255620723362	0.07675629291838565	0.5062231182795698	0.08616667238668363	0.5071774193548387	0.10325201407352373	0.4722379032258065	0.0963318175874929	0.5284495007680493	0.0940302056730977	0.4867165898617512	0.0952440439855084
-0.98	0.4930825972862263	0.08770991799177788	0.4902174830098217	0.08029169853691903	0.5094450699390215	0.07700461020577433	0.5064528929851511	0.08603035746522446	0.5050076804915515	0.10164608690011412	0.4753149001536099	0.09661362532940046	0.5300240015360984	0.0940582133535672	0.48641321044546854	0.09473511462302694
-0.97	0.4926985727086533	0.08743228026799936	0.49006467322999575	0.07968645813384163	0.5107344470046082	0.07737538099758318	0.5067253904249871	0.08546661852671444	0.5020967741935485	0.10206622885076365	0.47839957757296475	0.09735542604142577	0.5307411674347159	0.09411983876145599	0.4862903225806452	0.09462129428107734
-0.96	0.4925377624167946	0.08726879746427418	0.4895302244798212	0.07879531843573244	0.512148399315738	0.07709356975760165	0.5077800179211469	0.08502678837327614	0.4986674347158219	0.10264025377533889	0.47930587557603693	0.09751355109096688	0.5333352534562213	0.0940311194902805	0.48700076804915515	0.09422813675098816
-0.95	0.4910386264720942	0.08747794544427175	0.48974226714146063	0.07848847277889912	0.5131535981939208	0.07691215519536267	0.509295154889913	0.0844060999104988	0.4955145929339479	0.1023694889285519	0.48246063748079887	0.0980896570121127	0.5359591013824886	0.09485371851023447	0.4872619047619047	0.09412861324919912
-0.94	0.48999039938556055	0.08805432903292582	0.4908332460550202	0.07844217841422138	0.5135022605083089	0.07627688419251832	0.5114810547875064	0.08343860547232226	0.494062980030722	0.10244048855148222	0.4857738095238096	0.09768137984705659	0.5383707757296469	0.09480594677896474	0.48806067588325647	0.09470914553622896
-0.93	0.49067876344086014	0.08837334778634516	0.49036447423544194	0.07841942881411057	0.5136211044779594	0.07608318374773045	0.5121055747567844	0.08368111748125251	0.4920622119815669	0.10315994515944268	0.4869057219662059	0.09726919241050089	0.5397494239631337	0.09480299840278632	0.4895468509984638	0.09570323126937419
-0.92	0.4890724206349205	0.0884751019574529	0.4892668621700879	0.07803631808771111	0.5144066238421078	0.07548047906168819	0.5123569508448541	0.08376037480790291	0.4912480798771122	0.10301227287555097	0.4872177419354839	0.09758819627696921	0.5405049923195084	0.09498708128312547	0.49130952380952375	0.09693473366980408
-0.91	0.491026625704045	0.0883803953452167	0.4874938032397709	0.07734316610393435	0.5150612402830146	0.07536073860816404	0.5117300307219662	0.08445396690678036	0.48892857142857155	0.10302589162728486	0.4875115207373273	0.098279163013525	0.5407939708141322	0.09565144987482202	0.49395929339477723	0.09759793690028215
-0.9	0.49273201484895024	0.08731152519896725	0.48633134338779493	0.07666849251663446	0.5141301406926408	0.07543972701849909	0.5113351254480287	0.08520096416037971	0.48894009216589873	0.10338928872777614	0.48851958525345635	0.09861303921044688	0.5418961213517663	0.09583322634237783	0.4951574500768049	0.09848909022761103
-0.89	0.49476350486431125	0.08662646604492279	0.48556122864590595	0.07656070342535444	0.5130313649164456	0.07537549334726602	0.5099324756784435	0.08516544236457964	0.4885291858678956	0.10449875573751223	0.4882613287250384	0.09969990298919314	0.5433093317972351	0.09612250373438568	0.49452764976958524	0.09830720442025749
-0.88	0.49641689068100353	0.08666543617987266	0.4846082949308755	0.07678062701495936	0.5119897127961645	0.07495632491433532	0.5100985663082438	0.08520563076682694	0.4898655913978496	0.1049103569393182	0.4883890168970814	0.10160244041696556	0.5454147465437788	0.09688573485394819	0.49376344086021506	0.0975904273862014
-0.87	0.49809395801331274	0.08660254973991982	0.4827258617278778	0.07643058024832869	0.5109870595354467	0.07470282583651225	0.5092252304147465	0.08512535336772055	0.49063748079877123	0.10488035879067217	0.4899788786482335	0.10333032666776479	0.5473358294930876	0.09846171837329351	0.49335253456221195	0.09715724167385686
-0.86	0.498281009984639	0.08650992212062193	0.4814677448447609	0.07614376084296606	0.5110592532467533	0.07464316174826276	0.5085602278545828	0.08549464431260964	0.49188556067588335	0.10539364497056822	0.4892578725038402	0.10376816442374254	0.5506547619047619	0.09968314978001853	0.4934600614439324	0.09669731930345928
-0.85	0.5004254672299027	0.08632049184143509	0.48066241330354226	0.0760334811234018	0.5101006173486013	0.07456565402620005	0.5087295186891961	0.08585973424912974	0.4932949308755761	0.10540483863572399	0.4880424347158218	0.10449580175501444	0.5536395929339478	0.10078167431503211	0.49384408602150537	0.09622745920512284
-0.84	0.5013176843317972	0.08641868301639877	0.47973903784387645	0.07625609440964812	0.5092274414653447	0.07471374861458363	0.5091658666154635	0.08602786043558311	0.4948271889400922	0.10687255192280844	0.4889573732718894	0.10519913133779953	0.5544623655913979	0.10237169673312937	0.49483870967741933	0.0965214487474272
-0.83	0.5025377624167947	0.08683859980735706	0.4784204225434063	0.07649986464058281	0.5076092724479822	0.07472000846717378	0.5093041154633897	0.08584135667294797	0.4963940092165898	0.10844792002147309	0.4894191628264209	0.10550846957710087	0.554970238095238	0.10327622187160303	0.4963056835637481	0.09634166241587552
-0.82	0.503773201484895	0.08661014255519528	0.47796778266536316	0.07659969975665425	0.507116877298329	0.0746844672049988	0.5082984511008705	0.08538608642843451	0.49760368663594473	0.1108070995186465	0.4900873655913978	0.10552101140789186	0.554801267281106	0.10482600196689551	0.49765745007680495	0.09613337954992485
-0.81	0.5059888632872505	0.08643817581483398	0.47785613915654224	0.07686560348402813	0.506981974119071	0.07483732132181178	0.5058587749615976	0.08458016426625739	0.49912058371735796	0.11260003140207758	0.49108486943164353	0.10598440625628919	0.554318356374808	0.10751585324217267	0.499957757296467	0.09650359044660253
-0.8	0.5076809715821812	0.08628062417160273	0.47684586358981507	0.07644905645967795	0.5065184389982778	0.07491632872722061	0.5043449180747568	0.08417194006760342	0.5011482334869432	0.11398776456890593	0.4926113671274961	0.10742211466780192	0.5531509216589862	0.1092935349829626	0.5017473118279571	0.09646245441211494
-0.79	0.5087466397849463	0.08581312890522427	0.4764714541730669	0.07621617865547257	0.5057516844714425	0.07499574053569104	0.5038084037378392	0.08389574025093172	0.5035791090629801	0.11502416118677036	0.49420698924731177	0.1085380901222314	0.5533304531490015	0.11031009457731253	0.5044508448540707	0.09577529162779909
-0.78	0.5117229902713774	0.08565786026332639	0.47607878904249856	0.07596214779505378	0.5056792143788111	0.07501956181412447	0.5020602918586788	0.08323479020538957	0.5067281105990784	0.11556265657272484	0.49572100614439313	0.10870435038869238	0.5518193164362518	0.11198955477400432	0.5079800307219662	0.09547216176679688
-0.77	0.5136850358422939	0.08547629839988269	0.4757742750081458	0.07524430262008869	0.505038707931853	0.07522266999645766	0.4991810675883256	0.08292863069393075	0.5091743471582182	0.11694354084942044	0.4957469278033793	0.10875432098408344	0.5497359831029186	0.1125912889411778	0.5117511520737327	0.09459700448910631
-0.76	0.5163420058883769	0.08552105731135395	0.4761622271098076	0.07505154441063197	0.503734100800633	0.07541957802297668	0.4975161610343062	0.08302953791924683	0.5114938556067589	0.1181502407785279	0.49723982334869415	0.10865361944295544	0.5479262672811059	0.11234204078431918	0.5153072196620583	0.09487222519271704
-0.75	0.5178289810547876	0.08537687407461257	0.47506503688963353	0.07498672519342753	0.5021083967555742	0.0749593203593519	0.495140649001536	0.08327283135733092	0.5105990783410138	0.11882940462049837	0.4983045314900152	0.10930675907992304	0.5471534178187404	0.11223875580510138	0.5196697388632872	0.0954274802903873
-0.74	0.518551747311828	0.08485908336294734	0.4747306882185914	0.07475528813994804	0.5015405058651027	0.07450281830429661	0.49229774705581153	0.08304634549464182	0.508494623655914	0.11922807252295514	0.4969460445468508	0.11027713707551598	0.5465101766513057	0.1116391656794397	0.5249539170506912	0.09533545970494518
-0.73	0.517070052483359	0.08455271305911553	0.4746425516687613	0.0748150710162772	0.5005996165572778	0.07402499419310068	0.49123495903737835	0.08299077594433456	0.509473886328725	0.12033296815514702	0.49675883256528397	0.11020451137121741	0.5469201228878648	0.11051410596026305	0.5285906298003071	0.09543176201123003
-0.72	0.5151552099334358	0.08459364106648062	0.47471477447283894	0.07467113996441993	0.5007034341106922	0.07332626331335852	0.4890703405017921	0.08340317040424002	0.5099039938556067	0.12111641411697077	0.49581701228878633	0.11070048133202348	0.5472100614439324	0.11016102273426115	0.5315284178187404	0.09574062393023006
-0.71	0.5143770801331286	0.08434345906902137	0.4751898739701158	0.07458967546288964	0.50111659509845	0.07313602446506945	0.4869535650281618	0.08331273859041194	0.5107565284178188	0.12149451456906683	0.49390649001536086	0.10898445575970589	0.5463757680491551	0.1099385450453584	0.5351651305683564	0.09521296491095357
-0.7	0.513911610343062	0.08424623029295444	0.47541598298654747	0.07463416144934126	0.5008554583857002	0.07322731466056945	0.4841063428059395	0.08327017324440152	0.5116551459293397	0.12204370169553581	0.4931461213517664	0.1080929308536808	0.5458381336405531	0.11011261397118909	0.5386674347158218	0.09499498779385489
-0.69	0.5155053123399898	0.08437703096093693	0.4756711847740073	0.0743653020297944	0.5007863485081226	0.07301519554819882	0.4824049539170507	0.08327771661191337	0.5133870967741936	0.12243572936674502	0.49427899385560664	0.10691933815695269	0.5441349846390169	0.11018991979320238	0.5416052227342549	0.09431575985948361
-0.68	0.5167258704557092	0.08452948621130325	0.477262137504073	0.07430105094357563	0.5002031402737048	0.07264747135442212	0.48192684331797225	0.08302499146347372	0.5139093701996928	0.1223659397713384	0.49598310291858666	0.10674970020544544	0.5419210829493087	0.11038829519001123	0.54465821812596	0.09421306080372598
-0.67	0.5174222350230415	0.08444305068870181	0.4786043034026905	0.0742768092981818	0.5002640168970814	0.07258496500362366	0.48258480542754734	0.08260291922873292	0.5152380952380953	0.12207795066579467	0.4958266129032257	0.10649318787928784	0.5392713133640553	0.10963938996151884	0.5466513056835637	0.09370726495875736
-0.66	0.5190168970814134	0.08463351041059798	0.4796210812037425	0.07445801888553043	0.4993862152632314	0.07220668115896196	0.4830027521761392	0.08282703047146518	0.5181144393241167	0.1219116108782931	0.4945391705069124	0.10611276941227205	0.5367972350230414	0.1077814365504128	0.5484907834101382	0.09300586812494188
-0.65	0.5203677035330262	0.0844216919982051	0.4821493157380255	0.07455263734786854	0.49834489770981705	0.07167630664454024	0.48382664490527394	0.08265289779183621	0.5202188940092166	0.1222266736399715	0.492300307219662	0.1063466412952997	0.5340687403993855	0.10713492295533181	0.5499116743471583	0.0928849730086808
-0.64	0.5214559331797236	0.08477699706752567	0.48373779558255375	0.07424786845253285	0.49778806207233617	0.07147498549061054	0.4832614887352791	0.08300052751002482	0.5209254992319509	0.12191193686072087	0.48939708141321037	0.10714152058507856	0.5314631336405528	0.10693954136834788	0.5516205837173579	0.09248975612811934
-0.63	0.5220607718894009	0.08467165773255277	0.4837046880091236	0.07396339666413844	0.4969077002746357	0.07169687784225086	0.48167274705581153	0.08329606782830855	0.5208179723502304	0.1219153460448405	0.48580933179723496	0.10766674728758299	0.5283707757296465	0.10733806402580526	0.5526651305683564	0.09172157119824847
-0.62	0.5233802163338455	0.08465536513979079	0.48412804601312676	0.0736016952357743	0.4962182888795792	0.0716429643821465	0.48173947132616485	0.08308023262558405	0.5210445468509985	0.12132666301005518	0.4825825652841782	0.10818586870853364	0.5270948540706605	0.1077207326706981	0.5539746543778803	0.09147213635851696
-0.61	0.5247827060931901	0.08513166348837535	0.48437475271144637	0.07373747016292705	0.4941893153889121	0.07204543832646026	0.4824275153609831	0.08272902209240221	0.5210906298003073	0.12163925252593827	0.4812960829493088	0.10824531072352228	0.5253235407066051	0.1079471517408466	0.5543433179723503	0.09069682789105862
-0.6	0.5234699820788531	0.08532529818732557	0.4857805008611461	0.07442246687954981	0.4927947970488292	0.07245675086546935	0.4833531746031746	0.08277246288229333	0.5211443932411675	0.12150094586094644	0.47927803379416284	0.10730618538488568	0.5238191244239631	0.10760656238746384	0.5548847926267281	0.09039678606336907
-0.59	0.5237684011776754	0.08569712697956088	0.4873499249406508	0.07466369617301616	0.49275959479588505	0.07308652963188415	0.4844921274961598	0.08282569614978678	0.5186251920122888	0.121185296361934	0.47659466205837175	0.10652102062897946	0.5221937403993855	0.1072142434321425	0.5556144393241166	0.09054686380667565
-0.58	0.5236971966205837	0.08538544779773424	0.4888439696504214	0.07467845590294162	0.49225612984685563	0.07348827065321907	0.48587013568868404	0.08284571696933334	0.5172619047619047	0.12025923006453769	0.4770362903225807	0.10555923338656822	0.5212067972350231	0.10677846930008149	0.5568970814132104	0.09071139628326809
-0.57	0.522655049923195	0.08538977629073331	0.490068353465531	0.07403512812371169	0.4923604710701484	0.0741635551179444	0.4858595750128008	0.08265527270229076	0.5156758832565284	0.1196246811186049	0.47801363287250387	0.10371511401780362	0.52079589093702	0.10649235632002553	0.5576152073732719	0.0913485003631789
-0.56	0.5218914810547873	0.08556319647640466	0.49284163641018486	0.07357539583972236	0.49109301540753136	0.07522466145520601	0.48747727854582695	0.08229955391271454	0.5142434715821812	0.11907399302080379	0.47701708909370205	0.10213051307372749	0.5188661674347158	0.10514845575369725	0.5584139784946236	0.09140839181163772
-0.55	0.5234802227342549	0.08530855466947665	0.49408618151561706	0.07370486234509889	0.4908960428012846	0.07512800930378571	0.4889943356374808	0.08185909732609682	0.5143586789554532	0.11801348788798402	0.4781883640552996	0.10060119586887153	0.5171438172043011	0.1038875610077288	0.560894777265745	0.09130501298868994
-0.54	0.5230704365079364	0.08507493231782527	0.49526176220732687	0.0739110676527221	0.49055689382302275	0.07520970059997643	0.4894170826932924	0.08119438906250037	0.5125729646697388	0.11728138628559194	0.4792713133640554	0.09910860159559973	0.5155117127496159	0.10298714033199499	0.5639055299539171	0.09182475467694075
-0.53	0.5213508064516128	0.08487790233980182	0.49646950495740827	0.07371132691961668	0.49158705429874777	0.07539764662744991	0.48943036354326686	0.08093666592178761	0.510752688172043	0.11547949159604433	0.47935963901689715	0.09733356100041314	0.5159293394777265	0.10143198952516712	0.5647657450076805	0.09139641185545927
-0.52	0.5203467421915002	0.08481983303931953	0.49850354059023416	0.07333914178573712	0.49435265675185025	0.07548923258221452	0.48776977726574505	0.08065497709965515	0.5090745007680492	0.11395125749635035	0.4797859062980031	0.09575166935118498	0.5161981566820276	0.10012693876474568	0.5651152073732718	0.09057470108916625
-0.51	0.5208779761904762	0.08431740754957652	0.4994330255318159	0.07335800062168965	0.49501843027044634	0.07566305718026223	0.48821492575524844	0.08096918324573213	0.5052380952380952	0.11202743046675939	0.4807690092165899	0.09430027680899943	0.5168682795698925	0.09808654492684546	0.5650345622119816	0.08975185170635006
-0.5	0.520347702252944	0.08438730776048055	0.5005417364893172	0.07372121647344382	0.4963325361914071	0.07576190345992974	0.4889333717357912	0.08202330448731175	0.5009523809523808	0.11095742601883178	0.4808928571428571	0.09385273510645238	0.5173483102918587	0.09602040792387889	0.5646044546851	0.08879372289286715
-0.49	0.5196577380952379	0.08397412718568993	0.5020834642508031	0.074163709732351	0.4963564940883489	0.07513553213210564	0.4886210317460319	0.08267058054253586	0.4981451612903226	0.10979388481772531	0.47951324884792634	0.09233713697797546	0.5183832565284178	0.09400268572066993	0.5634946236559141	0.08826539197859078
-0.48	0.5189749743983614	0.08378257220031982	0.5035215490155007	0.07434242141752638	0.4958258710375646	0.07530775362023971	0.48908010112647216	0.08343058875562576	0.49510368663594473	0.1073510659636646	0.4770679723502304	0.09129679182546105	0.5170055683563747	0.09215607702103762	0.5615783410138251	0.08845101766136879
-0.47	0.5188421658986173	0.08339868448990824	0.5038297578317741	0.07470079303540456	0.4952614712796164	0.07523429033150542	0.4891439452124937	0.0838091878630228	0.49201612903225805	0.10504174923584271	0.47515072964669736	0.09160523005064442	0.5168644393241166	0.09064579483293315	0.560414746543779	0.08836311758487372
-0.46	0.5191461853558625	0.08358402947809887	0.5038161860540894	0.07546137348469727	0.49512447342084437	0.07506623774555901	0.49085413466461864	0.08424651510970968	0.488678955453149	0.10244881859671119	0.4727784178187404	0.09159827829619413	0.5158554147465437	0.08997040886258181	0.5588556067588327	0.08925120157961437
-0.45	0.5172566244239629	0.08346182251327257	0.5033934389982778	0.07594164598644801	0.49561681038495553	0.07482459166746838	0.49124503968253974	0.08415243273384251	0.48718894009216585	0.10054445936017645	0.4718116359447005	0.09105010547765226	0.5148214285714284	0.08964906114766918	0.5575460829493089	0.08863055927851336
-0.44	0.5173375896057346	0.08340515234359368	0.5031633151794443	0.0764603998969459	0.4972114869897128	0.07503784153459256	0.49289666538658483	0.08403016929433448	0.4866743471582181	0.09964761971383429	0.47135464669738864	0.09004986902911571	0.5123761520737325	0.08839673822208353	0.5577342549923195	0.08818273971434812
-0.43	0.5176904121863798	0.08349596437793874	0.502893814295024	0.07669657636191911	0.49785888842340453	0.07512046943405594	0.4956997247823861	0.08410767309468498	0.48731182795698913	0.09940976364838787	0.47177131336405526	0.08862822474523284	0.5098703917050691	0.08801340449744019	0.5563248847926267	0.08835077743177908
-0.42	0.5186419930875574	0.08370852019402986	0.5027061077363497	0.07678661257719312	0.4987370100777359	0.0751632243600169	0.4964570532514081	0.08380179745703503	0.48576804915514576	0.09830202187858518	0.472897465437788	0.08808281081032032	0.5074462365591397	0.08800230499340847	0.5571466973886328	0.08830988841710767
-0.41	0.5187125576036865	0.08384212540103944	0.5035938445515059	0.07715702930656942	0.500254867220593	0.07542915403021709	0.4964085701484895	0.0837899709072036	0.4839016897081412	0.09730307187178477	0.4734610215053763	0.08829078005931072	0.5053004992319508	0.0870992740772422	0.557457757296467	0.08865542156990254
-0.4	0.5175296018945211	0.08436357310223361	0.5043179054368572	0.07763964666993423	0.5001998382441931	0.07546546615163191	0.4961651945724527	0.08349234802869089	0.48122887864823344	0.0970160274365671	0.4741474654377879	0.08909531697784136	0.5026814516129032	0.08647396514186358	0.5561674347158219	0.08920158767880981
-0.39	0.5161421530977982	0.08479597412086391	0.5048789158869804	0.07745710214783602	0.5004369734208444	0.07503192901942093	0.496576900921659	0.08281788173130165	0.4795506912442396	0.09693277119466291	0.47636712749615967	0.09003695630079792	0.49952956989247305	0.08548681962274039	0.554857910906298	0.08941745561175231
-0.38	0.5145242895545313	0.08506966155938168	0.5055473950332822	0.07752723733385576	0.49977947679560586	0.07515278041135083	0.4951980926779314	0.08314621773696451	0.47713901689708144	0.09715739533739153	0.47635272657450073	0.09114657216318464	0.498337173579109	0.08535703961968022	0.5526536098310291	0.08965490751417513
-0.37	0.5131249999999998	0.0854628576075565	0.5053963890052601	0.07780412494291594	0.49928952543871896	0.0753621445074185	0.49448300691244235	0.08306869809997881	0.4755721966205837	0.09785452675210805	0.4753657834101382	0.09197060730410947	0.49811347926267274	0.08543558597479177	0.5503341013824884	0.09040893227440686
-0.36	0.5118709997439835	0.08580371936368357	0.5050439300842529	0.07801652929399172	0.49847917539449793	0.07575398822138313	0.4937544802867383	0.08315596866539186	0.4738978494623655	0.0986534617015687	0.4764679339477726	0.09202723238271387	0.49876440092165886	0.08588889391472526	0.5487672811059906	0.09114210432983125
-0.35	0.510232654889913	0.08571180409898775	0.5054552727738213	0.07817827051001373	0.4990690604198668	0.07583518299638727	0.49400505632360464	0.08317873100362637	0.471973886328725	0.09798243766033234	0.4781134792626727	0.09260447834355945	0.5013114439324116	0.0868655907960418	0.5469393241167435	0.09269464085965588
-0.34	0.5083578149001535	0.08568657507506346	0.5047492784992785	0.07815992907791279	0.49956858329842196	0.07652152594355362	0.4930270737327188	0.08328743571445694	0.47127880184331794	0.09727780551168859	0.47959677419354835	0.09215685142729951	0.5024807987711213	0.0874747906875003	0.5443125960061446	0.09382196352704378
-0.33	0.5065016961085509	0.08485485428770778	0.5048284108364754	0.07815447804482763	0.49977242179863146	0.0769789438144925	0.49188188044034814	0.083166973908492	0.4711559139784946	0.09718032690660895	0.4806989247311827	0.09166547498460036	0.5041657066052226	0.0876164643901635	0.5412557603686637	0.0951965271183524
-0.32	0.5061602342549922	0.08503931987756361	0.5049922467765211	0.07803717811166444	0.5011104128846064	0.07687883521756265	0.49194924475166407	0.08353887913046006	0.4711482334869431	0.09681779221833497	0.4829061059907833	0.09184051035711989	0.5043682795698924	0.08735266393010965	0.5374231950844853	0.09617686648006973
-0.31	0.5041533858166922	0.08492607745254739	0.5058430648652423	0.07849454802288591	0.5017606654098589	0.07676455419053003	0.4907187660010241	0.08344566995382002	0.47104070660522274	0.09704388420783237	0.48585061443932404	0.09168516390613107	0.5042578725038402	0.0875927039249026	0.5340821812596006	0.09650108067389267
-0.3	0.5035757488479263	0.08422347245890972	0.5059462860168505	0.07883142156349515	0.5028414036680166	0.07678266201381923	0.4897422235023042	0.0835065464888417	0.46884408602150546	0.09685426982829402	0.4877947388632871	0.09179074032815794	0.5054733102918587	0.08768405165538526	0.532046850998464	0.09688283874782769
-0.29	0.5028333013312852	0.08399979577533419	0.5053218969650421	0.07832441353941025	0.5041946539123958	0.07657781887178372	0.48993519585253453	0.08327930678457943	0.4670506912442397	0.09667737781594947	0.4905136328725037	0.0931162218894284	0.5051478494623656	0.0884016690931609	0.5299731182795699	0.09664255892588729
-0.28	0.5016185035842294	0.08396838064020891	0.5036998440627473	0.07832260706395179	0.5050313620071685	0.07592250494481609	0.4888039234511009	0.08289832374218835	0.4675614439324117	0.09643579144320792	0.4933208525345621	0.09364474804422378	0.5039400921658986	0.08950257804854535	0.5286981566820277	0.0947487508404165
-0.27	0.5008658154121864	0.08434847485937806	0.5021759065307453	0.07785841963003134	0.505499915630964	0.07567777112188623	0.4874398361495136	0.0831255241297744	0.4667281105990784	0.0971286980033366	0.4950720046082948	0.0939614281042246	0.5027870583717358	0.09078812678444491	0.5282949308755762	0.09377508690444812
-0.26	0.500450428827445	0.08423475514607184	0.5013689603407345	0.07812509156512454	0.5053646633384536	0.0754356155359856	0.48622935867895556	0.0833732004428516	0.4653571428571429	0.09690222732723393	0.4960666282642089	0.09421146344544085	0.5004579493087558	0.09164906548101526	0.5277380952380953	0.09291705011721738
-0.25	0.49977086533538145	0.08408818881706925	0.5001947906484198	0.0783366746854224	0.5062063317506866	0.0747736296263434	0.484871351766513	0.08368193423341154	0.4662596006144394	0.0964305432634586	0.4974635176651305	0.09438741692953422	0.4986760752688172	0.09313913268500383	0.525910138248848	0.09295406779609978
-0.24	0.4994022017409115	0.08449144906705545	0.4990689731415538	0.0780476616436979	0.5057037104920169	0.07486323731707453	0.4840564196108551	0.0840994202726334	0.465299539170507	0.09578899352714261	0.4975960061443932	0.09497896708393117	0.49575748847926265	0.09408449229643272	0.5236559139784946	0.09339369882211278
-0.23	0.499735823092678	0.08532106943774534	0.49848156100172225	0.07763741720932299	0.5065475754084625	0.07483469871830414	0.48350662442396314	0.08477971065357567	0.46509984639016905	0.0942969225718106	0.4986799155145929	0.09600480200637092	0.49393625192012286	0.09507706554656478	0.5208909370199692	0.09385157938255798
-0.22	0.5008402137736816	0.08539097438704621	0.49802166247730756	0.07776476844319868	0.5073684279430247	0.07493053240687149	0.4851771313364056	0.08480507047039368	0.4655721966205838	0.09379864250071532	0.49948828725038397	0.09718458898207277	0.4926958525345622	0.09665421664011171	0.5185714285714286	0.09453132554570719
-0.21	0.5017572324628776	0.08548500738247604	0.4981478960107992	0.07794716017482212	0.5078025502723084	0.07576729166305157	0.4878059395801332	0.08535892540894066	0.46583333333333343	0.09306768166683069	0.49935579877112124	0.09864142731499242	0.49016321044546846	0.09818259821494058	0.5175960061443933	0.09541107403531644
-0.2	0.5007923707117257	0.08593732407484365	0.49809648908439236	0.07758440963136336	0.5097290008378718	0.07699867753039416	0.4893143561187917	0.08570588678414308	0.46751536098310303	0.09269907225927376	0.4982958909370199	0.09973348740951898	0.488109639016897	0.09961725420579122	0.5160368663594471	0.0955529837076657
-0.19	0.5004456285202253	0.08541362650733635	0.49801404017129824	0.07714905390508861	0.5121694042964203	0.07808401654900546	0.4916421850998465	0.08614935520582051	0.46883256528417827	0.09205984436044574	0.4971044546850998	0.09956522605713007	0.48744335637480796	0.100899801579455	0.5159024577572966	0.0955870592056757
-0.18	0.49986527137736825	0.08569876827072717	0.49957876576828186	0.07718454781329821	0.516445285225527	0.0796296814788962	0.49585221454173073	0.08709914001496691	0.46905913978494634	0.09140399315759076	0.4968663594470045	0.0992245359915122	0.4887519201228878	0.10260330791822697	0.5177918586789556	0.0959146634286363
-0.17	0.4987554403481823	0.0861460333244597	0.5003905849974398	0.07774423819358084	0.5212303187403994	0.08070055601904795	0.49957485279057856	0.08748331036728489	0.4702803379416283	0.09196736812953184	0.4986107910906297	0.09900139484928766	0.49260848694316434	0.1048163456581919	0.5222695852534565	0.09660370202888222
-0.16	0.49889656938044036	0.08672081243793743	0.5023100678443421	0.07831397076063112	0.5256940516920354	0.08185623904528092	0.5040879416282642	0.08802179797137645	0.4724884792626729	0.09199792519167609	0.49854262672811056	0.09811783573192896	0.49767377112135175	0.10690619758224813	0.5271044546850998	0.09749129293796882
-0.15	0.4988458461341526	0.0869015141618873	0.5053905995438255	0.07880745256776026	0.529725131499325	0.08295094370209732	0.5082056451612903	0.08830906579369902	0.4742933947772658	0.09340491892977801	0.4986587941628264	0.09719405927288892	0.5031595622119815	0.10804062315912621	0.5333448540706607	0.09848095686362673
-0.14	0.5008016513056837	0.08760222858070882	0.5080634396965042	0.07934493287886096	0.5343858516035934	0.08411965925415257	0.5134859831029186	0.08883360845637946	0.4761520737327189	0.09395826382989216	0.4981682027649769	0.09748196655648572	0.5107709293394777	0.10962753565088107	0.5388440860215056	0.10093380710887125
-0.13	0.5020985343061956	0.08827157901506755	0.5108956500488759	0.08007579882066464	0.5388795792021598	0.08458550597672394	0.5182066052227342	0.08927737938301152	0.47830645161290325	0.09416526490456943	0.49805299539170506	0.09765830219170481	0.5186098310291858	0.11206719491679668	0.5452726574500769	0.1029493171781585
-0.12	0.5051369687660011	0.08916474621105949	0.5136798427826654	0.08076720595184296	0.5442284306195596	0.08498146918702398	0.5217543522785458	0.08981947749299254	0.4798387096774194	0.09384162632168744	0.4978897849462365	0.09756400941604206	0.5284418202764976	0.11410615701582187	0.5530030721966207	0.10455953569420867
-0.11	0.5091039426523298	0.089842276753697	0.5172108033095937	0.08147797850007375	0.5497288262812455	0.0853643287016585	0.527532962109575	0.09058322587222557	0.48273425499231953	0.09391135776090342	0.4975854454685099	0.09778061651544534	0.5380510752688171	0.11534206492511234	0.5604301075268817	0.10546044075706014
-0.1	0.51352294546851	0.0904416316355873	0.5207364398594237	0.08206702491190261	0.5551943688032397	0.08551086195970946	0.5343746799795186	0.09055164390691661	0.4852073732718894	0.09398263223618616	0.4983141321044547	0.09708988585110559	0.5480280337941628	0.11705213916446897	0.5705453149001536	0.10504583483648575
-0.09	0.5185715885816692	0.09103035766954005	0.5251317466136015	0.08240600490843819	0.5605523408043569	0.08604262017987785	0.5420066884280593	0.09037698685910861	0.4895084485407066	0.09433990548865162	0.49858582949308744	0.09597369089432133	0.559035138248848	0.11824257271289812	0.5815821812596007	0.10529075713569477
-0.08	0.5226356886840757	0.0914033228888924	0.5288047962342318	0.08353273049577893	0.5657360616534003	0.08655801457324395	0.5488493663594469	0.09076668455651643	0.49196236559139783	0.09459542721958591	0.499231950844854	0.09610612305699914	0.5715552995391705	0.11800588655720125	0.5926382488479264	0.10481596251456793
-0.07	0.5253609831029186	0.09195837319493776	0.5329150229251036	0.08476590427926571	0.5729394753991528	0.08702930852044319	0.5559472606246799	0.09083667227118547	0.49525729646697386	0.09504473603884389	0.4999241551459293	0.09618143788819353	0.5836587941628265	0.11762531849961734	0.6052880184331798	0.10433272725050116
-0.06	0.5292818740399385	0.09313673825927492	0.5371183173904949	0.08567990154545774	0.5793524240096821	0.08764300702797577	0.5620212493599589	0.09161517188120337	0.49855990783410137	0.09570386696699848	0.5008294930875576	0.09601769261907599	0.595967741935484	0.11626503941718103	0.6181682027649771	0.10343351373950999
-0.05	0.5339311315924219	0.09415564277165725	0.5422170146162082	0.08657231111196642	0.5860116429269656	0.08759283218131302	0.5679912314388119	0.09206779238938136	0.5023195084485407	0.09691081551670985	0.5021582181259601	0.09650509626996265	0.6071812596006144	0.11479229852761041	0.6314516129032259	0.10171691575227197
-0.04	0.5395199692780337	0.09523497946581165	0.5468392158916353	0.08726866682545956	0.5910038897034865	0.0878452293344431	0.5731554019457245	0.09262653118013002	0.5059447004608295	0.09839601763468006	0.5037279185867896	0.09625158796591021	0.617144777265745	0.11376251138145121	0.6446582181259601	0.0993595997791628
-0.03	0.5456810035842293	0.09673352096070369	0.552321181282875	0.08836172078948808	0.5970246532141694	0.08804350747508718	0.5789890552995391	0.09313831843759843	0.5104915514592934	0.09953510865989326	0.5083842165898618	0.09669976179290136	0.6275758448540707	0.11259463132688435	0.65892089093702	0.09737291196953368
-0.02	0.5533136520737327	0.0982273840258431	0.5577806579621096	0.0892564715849858	0.6022672723781596	0.08838151322743192	0.5838074436763953	0.09378155223417223	0.5144930875576037	0.10069088242807178	0.5139036098310292	0.09740195657771511	0.6385099846390169	0.11213454483265664	0.6724231950844854	0.09572739280291445
-0.01	0.5601772913466463	0.09890414615060213	0.5640460625843691	0.09039602524000444	0.6067773937532002	0.08913736821489911	0.5875225614439323	0.09442652628950705	0.518621351766513	0.10240661440399904	0.5188997695852535	0.09757955533128393	0.6495343701996927	0.11171053421170281	0.6869892473118279	0.09421375846615346
0.0	0.5672078213005634	0.10000118437138021	0.5707058779034585	0.09098061571711442	0.6114452706791416	0.08962453988570171	0.5923700716845878	0.0954988531063387	0.5233602150537634	0.10378701039881501	0.5253801843317972	0.09876284320745313	0.6611607142857143	0.11093240711158353	0.7007834101382487	0.09313302242959626
0.01	0.5748383896569382	0.10109110752250428	0.5781945608155286	0.09128322447774899	0.6160889569659731	0.09019927102794725	0.5966260240655401	0.09644002310107508	0.5304301075268818	0.10547240505144985	0.5317521121351766	0.09841156180092447	0.6707027649769586	0.11027405634226135	0.7130414746543778	0.09278509506023336
0.02	0.5830976382488481	0.10179308167467344	0.5865960730577666	0.09231606818179973	0.6200850963552577	0.09090702815120431	0.6010287058371734	0.09724112357760736	0.5376075268817204	0.10745328627277766	0.5386347926267281	0.0974863704076851	0.6821899001536098	0.10943461594105644	0.725837173579109	0.09266060904780109
0.03	0.5911491935483871	0.10300397741379846	0.5951859318996415	0.09296216000463607	0.6238404203323559	0.09200995620222828	0.6065802611367126	0.09800433810962822	0.5442281105990784	0.10882782703791391	0.5458592549923195	0.09782730910614475	0.6933870967741936	0.1084577077150745	0.7362826420890937	0.09370038145875123
0.04	0.599541730670763	0.10400135985319427	0.6044442989805894	0.09382714816052645	0.6284831901968999	0.0929412976299706	0.6129328277009728	0.09822983544590728	0.5514861751152074	0.10942166951315516	0.5527064132104453	0.09799967595221064	0.7070842933947773	0.10635101395308785	0.7474615975422426	0.09335217134367345
0.05	0.6083136520737328	0.10544037418895551	0.6138492645347485	0.09439834986120253	0.6329640587906716	0.09375416063036345	0.6201672107014848	0.09823134211325953	0.559504608294931	0.11072674066647467	0.5601795314900152	0.0979801991211729	0.7204070660522273	0.10455935972608064	0.758847926267281	0.09315201008710476
0.06	0.616988287250384	0.10670675447516666	0.6237200198994555	0.09516484128282741	0.6372903283991994	0.09449842601001793	0.6274455965181771	0.09843811538896981	0.5669239631336407	0.11170663373386668	0.5681730030721965	0.09818152809199049	0.7347715053763441	0.10175422294838937	0.7718010752688171	0.09253650195860723
0.07	0.6244764464925755	0.10765784169517156	0.6337869332728204	0.09601061234980193	0.6426164874551972	0.09517355306029236	0.6338517665130567	0.09850577548675615	0.5750499231950846	0.11309544779624645	0.5786971966205837	0.09840938501176404	0.7485762288786482	0.0996373887552475	0.7833832565284177	0.09185890636757915
0.08	0.6318053955453149	0.10826662838901073	0.6439774327375135	0.09662898044417863	0.6466494146534469	0.09523971307268835	0.6401835317460317	0.09827944519482658	0.5852380952380954	0.11467074553267137	0.5876881720430107	0.09805245753514036	0.7616417050691244	0.0975594835342958	0.7953225806451611	0.09129091231667155
0.09	0.640136488735279	0.10887794017666813	0.6540317634874088	0.0967190940817754	0.6499995781548201	0.095017172954896	0.6449566372247824	0.09823696310157082	0.5945929339477727	0.11577601247872976	0.5976315284178187	0.09751215293764981	0.7736002304147465	0.09508944266063003	0.8075960061443932	0.09087565323480384
0.1	0.6485997503840245	0.10925562310530824	0.6631749813806267	0.09692740614115293	0.6537048334729787	0.09426080924238629	0.648509024577573	0.09770289946182345	0.6046159754224271	0.11653185011362022	0.6080001920122888	0.09726170648559428	0.786703149001536	0.09254910976258991	0.8188133640552995	0.09033068770609984
0.11	0.6571058947772657	0.11004658325036508	0.6730197132616489	0.09740841445822955	0.6572426744402552	0.09321019197842692	0.6519804467485919	0.09729299327919876	0.6153494623655915	0.11696151940603097	0.6187970430107528	0.09790084342095508	0.8009053379416282	0.09013000724299006	0.8313748079877111	0.09023127249960995
0.12	0.6654502688172043	0.11118936173459261	0.682757834683238	0.09819947891093266	0.6598673369641113	0.09199364046143121	0.6546807795698925	0.09682754290013092	0.6266666666666668	0.11718458415454927	0.6299980798771122	0.09889001847036481	0.8126219278033794	0.08812622967866553	0.8431566820276497	0.08987098451122624
0.13	0.6750817652329749	0.11163672994893874	0.6908346716008007	0.09879669583458285	0.66043585334916	0.09085604075356331	0.6552107334869431	0.09573248097391018	0.6367972350230415	0.11751422706353201	0.6416551459293395	0.09970653490979133	0.8218615591397849	0.0861467911026511	0.8525384024577572	0.08926278021502623
0.14	0.6857840501792115	0.11163741514383485	0.6992298270725692	0.0989695291079366	0.6603458985011406	0.08999060788438787	0.6549607974910394	0.09499045690782695	0.6469815668202766	0.11795524310876934	0.6531643625192012	0.09980230886110981	0.829646697388633	0.08359029177309109	0.8607027649769583	0.08820156026661109
0.15	0.6944146825396825	0.11174503930195774	0.7076793569333893	0.09899390814872794	0.6607903924032957	0.08913260377470549	0.6552580965181771	0.09462074872335514	0.6552572964669741	0.11876012810466346	0.6660541474654378	0.09992557374693337	0.8348195084485406	0.08125699301448056	0.8672004608294929	0.0866954131142972
0.16	0.7032072452636969	0.11183516524886068	0.7148964879206816	0.09855973857164511	0.6608516326863103	0.0882464908462353	0.6554953917050691	0.09470547584276752	0.6636866359447006	0.11859507086384102	0.6791714669738862	0.10068912376979045	0.8400096006144393	0.07927521829152981	0.8722580645161288	0.08440229834484118
0.17	0.7119662058371736	0.11116610165332708	0.722600239142578	0.09816179866256852	0.6597353576083417	0.08748171648577856	0.6550942460317459	0.09428295898498992	0.671578341013825	0.11933115217354058	0.6913988095238094	0.1009095754516281	0.8423137480798771	0.07705277240915012	0.8767319508448539	0.08203937268149797
0.18	0.7200820852534562	0.11105017296324071	0.730304150374715	0.09759224593810988	0.6582394073220686	0.08727829730796993	0.6539826548899129	0.09373904674498684	0.6787826420890938	0.12057567099381201	0.7033179723502304	0.101493845885231	0.8452784178187402	0.07487022548010588	0.8787519201228877	0.0798308015062382
0.19	0.7267605926779314	0.11105306387190036	0.7376889720942141	0.09692066792228352	0.655339207163804	0.08724249486409666	0.6540679403481822	0.0935809251174894	0.6857373271889401	0.1224346483140983	0.7142751536098311	0.1022746486518204	0.8475806451612903	0.07269793699816225	0.88036866359447	0.07728613250060752
0.2	0.7321729390681003	0.1105972032968175	0.7442627164502165	0.09645222676790102	0.6519772465437788	0.08741225850554109	0.6535167050691243	0.09302654197134322	0.6926459293394779	0.1241019145202096	0.7254521889400921	0.10245306355110845	0.8479339477726574	0.07176294847063053	0.8803725038402458	0.07603554889661403
0.21	0.7383230926779315	0.11060037650728281	0.7498303164129777	0.09649683095962687	0.6472135816692269	0.08763567785636495	0.6516607462877623	0.09305192288767516	0.700299539170507	0.12558802795217947	0.7363517665130569	0.1026217448182049	0.8477572964669737	0.07018553831761859	0.8782066052227343	0.0756105287279266
0.22	0.743587109575013	0.11075548310897905	0.7558902533398502	0.09649071140347318	0.6441558005166876	0.08734406275707436	0.6480681963645673	0.09328054721458605	0.7078533026113673	0.12595439542224493	0.7482229262672809	0.10296669074286131	0.8474798387096774	0.06911397391663811	0.877231182795699	0.07495609823156918
0.23	0.7499359959037379	0.11059645265440553	0.7619101877065587	0.09608019860215301	0.6402147773821161	0.087468255940488	0.6446698988735279	0.09313380744724876	0.716662826420891	0.126458837893554	0.7584754224270353	0.1015853260750696	0.8443471582181259	0.0692736976172522	0.8755645161290323	0.07474845599430181
0.24	0.7567122695852536	0.11039946217499798	0.7673215885816692	0.09562254636919258	0.6355314085556021	0.08715460302548828	0.6410229454685099	0.09296637234287217	0.7254531490015363	0.12655899657742242	0.7701353686635946	0.10045521892610154	0.8400633640552996	0.0695417912048325	0.872331029185868	0.07591135518162012
0.25	0.7633597350230416	0.10963555284132413	0.773755120327701	0.09498747051783325	0.631314455034213	0.08704958170685993	0.6372825460829493	0.09274552631081234	0.7334485407066054	0.12688957878256896	0.7833102918586791	0.09902810981228621	0.8357776497695852	0.07081842707361063	0.8681758832565285	0.07762007085715156
0.26	0.7706763632872505	0.10871844830087707	0.7793823895638411	0.09483378635909773	0.6270424725364241	0.08737178778363738	0.6328301011264721	0.09247421129960504	0.7416129032258066	0.12625436711634117	0.7941513056835637	0.09746653866082292	0.8312067972350231	0.0721750597087504	0.863778801843318	0.08024427637432087
0.27	0.7757195660522276	0.10805047462389454	0.7853796024763765	0.09450926228393242	0.623114672066285	0.08693949372358399	0.6291425051203278	0.0918046183848479	0.7501996927803379	0.12571987654660438	0.8057430875576038	0.09654016748976646	0.827187019969278	0.07293796189476393	0.8594700460829494	0.08284659515392909
0.28	0.7797745455709167	0.1072517790724434	0.7907477714937391	0.0939924068196494	0.6186913489736071	0.0867193396954034	0.6264868151561701	0.09141851130410916	0.7573271889400922	0.12592950477196665	0.8146870199692782	0.09513929759320312	0.8226948924731183	0.07440739370034688	0.8555760368663595	0.08486124248543447
0.29	0.7821044546851	0.10700738429475377	0.7957839047153562	0.09350839109432894	0.6139900590001396	0.08670751678111788	0.6249019137224783	0.09097901199207496	0.7653955453149003	0.12644670030693286	0.8225192012288787	0.09380728265424233	0.8176507296466975	0.07566032023172391	0.8528993855606759	0.08599449843245915
0.3	0.7843618791602665	0.10701300626250745	0.7997904011311268	0.09300410811728098	0.6101433691756272	0.08627012292132134	0.6240600998463902	0.09021538396855577	0.7729454685099847	0.12599331010810197	0.8299980798771122	0.09305152274546472	0.8139928955453152	0.07692220961916249	0.8504915514592934	0.08726400090709541
0.31	0.7863533666154635	0.10704738718231759	0.8031466159288738	0.09276124765353788	0.606172816878462	0.08606913827142999	0.6232632488479263	0.08904544455281485	0.7795967741935483	0.1256373760550546	0.8353763440860216	0.09138353517008668	0.808653993855607	0.0781957974876069	0.8482181259600614	0.08820590781748505
0.32	0.7878845046082951	0.10705596923469847	0.8060773925894893	0.09304327677597898	0.6030055450821579	0.08593319915106726	0.6227206541218638	0.08817019007809349	0.7855760368663595	0.12464050868220714	0.8405510752688174	0.09119584635877057	0.8040552995391707	0.07890105590456875	0.846847158218126	0.08869390649595772
0.33	0.7900833653353816	0.10705045203894595	0.8085586859377181	0.09297066742518996	0.5997001408090117	0.08582858598096993	0.6207203661034306	0.08721595308141725	0.7907680491551459	0.12383357360434145	0.8451632104454688	0.09081594018978217	0.7974241551459293	0.07965208475236749	0.8441513056835637	0.0888993685092358
0.34	0.7925561635944701	0.10672247586376561	0.811446725317693	0.09277662652927444	0.5962828893776474	0.08538397140229038	0.6176806515616999	0.08682704198784356	0.795537634408602	0.12288893495996402	0.8488460061443935	0.09031041169342509	0.79193356374808	0.08025178968766167	0.8430414746543778	0.08918720531401561
0.35	0.7946223758320532	0.1065709704086583	0.8127996264488199	0.09297480617378596	0.5927596966205838	0.08458292082947219	0.6143186763952894	0.08694847217137591	0.7993202764976958	0.12179064306351461	0.8532546082949313	0.09020106192119265	0.7833496543778803	0.08211686509303369	0.8414400921658985	0.08976831810576125
0.36	0.7967276305683564	0.10598902995223591	0.8141421269143043	0.0929666346988213	0.5898266361774427	0.08404969288855957	0.6096812596006144	0.08743658941375991	0.8020276497695851	0.12086332716946822	0.8562221582181263	0.08992870505649049	0.7756643625192012	0.08408236989568009	0.8390130568356373	0.09044359913707531
0.37	0.7986469534050178	0.1058017329430981	0.8155881540054928	0.09267157205731558	0.5868444525904204	0.08366477552361717	0.6046855798771121	0.08750977355131186	0.804116743471582	0.12023270235096463	0.8588728878648236	0.08982144989066712	0.7676420890937019	0.08663140993309794	0.8364247311827956	0.09111466709455934
0.38	0.8008795762928826	0.10538005535236548	0.8163706331750689	0.09261592796197879	0.5824946760229018	0.08337477466951643	0.6009738223246287	0.08783438149997987	0.8061981566820275	0.1194494907296084	0.8608640552995394	0.08944362778452887	0.7605769969278033	0.08953524931079136	0.834247311827957	0.09142472877550656
0.39	0.8031818036354326	0.10457638829392847	0.8169353093143417	0.09281305562791037	0.579290092747754	0.08339837346887548	0.5971673387096775	0.08803137208795946	0.8061405529953917	0.11943914744285529	0.8630395545314902	0.08900148119767318	0.7537317588325653	0.0923883081934222	0.8318394777265745	0.09137586003118355
0.4	0.8052667370711726	0.10397513180949476	0.8171231613368712	0.09304200856391957	0.5764682976074104	0.08376095201132151	0.5946551779313877	0.08815967594024535	0.8062519201228878	0.11959401725090091	0.865145929339478	0.08885624574029442	0.7470698924731183	0.09439507315167825	0.8290092165898617	0.09132116071609342
0.41	0.806482174859191	0.10363313304436331	0.8168770655867431	0.09326556214110382	0.57234976493041	0.08359440186094613	0.5935762288786482	0.08842861270322663	0.8052534562211981	0.11965516349601235	0.867047811059908	0.08818004515186689	0.7388824884792626	0.0967480739532372	0.8254800307219663	0.09192776298973414
0.42	0.8081917242703532	0.10328812346404072	0.8166977086533541	0.09397383864890531	0.5690004305730112	0.08362347650000844	0.5919660458269329	0.08868817819184543	0.8043970814132104	0.1196275912467027	0.8692213901689709	0.08715856127050584	0.731561059907834	0.09908064531256836	0.821689708141321	0.09256035541930419
0.43	0.8097692652329749	0.10285929061733332	0.8163586614997909	0.09409516573699124	0.5648460992412604	0.08364323026275236	0.5900742447516641	0.08920603907871498	0.8021044546850998	0.12030693501934148	0.8701065668202767	0.08660445946215009	0.7253350614439324	0.10109604666264682	0.8177649769585252	0.09332566533951395
0.44	0.8101014464925755	0.10303815270326468	0.8162163105711494	0.09426287240135606	0.5610592823395242	0.08380191751469464	0.5892383512544803	0.08949396320858266	0.8018279569892474	0.1203382587385792	0.8712528801843318	0.08607708627847271	0.7195929339477728	0.10285720296540735	0.8141973886328725	0.0938293989227125
0.45	0.8102464157706094	0.10344216854501329	0.8153646196992972	0.09446467129734197	0.5576459584322487	0.08365909109898437	0.5883584549411162	0.08980039691753793	0.8001996927803381	0.12045659950755179	0.8718673195084485	0.0856630302358779	0.7134254992319509	0.10459050632425367	0.8100921658986175	0.0946952074774589
0.46	0.8107723694316435	0.10355847507359575	0.8155513661965277	0.09432863742105621	0.5544911819811013	0.08327711600545926	0.5874409562211981	0.08973421560944592	0.7993394777265745	0.12076017667492049	0.8713709677419355	0.08603515488116445	0.7079109062980031	0.1064316476893957	0.805852534562212	0.09526670745195134
0.47	0.8114908154121864	0.10358735218785446	0.8159957291812131	0.09449921974202458	0.5525537779872457	0.08281150244608584	0.5859154185867895	0.08921630175657035	0.797941628264209	0.12157686261151003	0.8712087173579108	0.08628686577717722	0.7025672043010753	0.10846857818674491	0.8015245775729647	0.0965213066604746
0.48	0.811197996671787	0.10386219861897861	0.8156422811059908	0.09470481297510136	0.5509351289391611	0.08239252938065798	0.5850747247823859	0.08911888736625476	0.7968932411674348	0.1216636068820379	0.8714247311827955	0.08630080189343373	0.6979157066052227	0.10989454823163819	0.7973118279569891	0.09785361596004055
0.49	0.8111763952892986	0.10389951937332413	0.8153885339570823	0.0951176863494266	0.5497739491691104	0.0822223152893882	0.5840985023041474	0.08927120562511465	0.7969623655913979	0.12137005500018437	0.8721457373271887	0.0858909544614287	0.6922772657450077	0.1111240647255228	0.7942204301075267	0.09896456194996459
0.5	0.8108515745007681	0.10377793057440438	0.8152154610622352	0.09553232153224558	0.5477585910952847	0.08187193950958385	0.5824635176651306	0.0889349274747836	0.7958832565284178	0.12098401932215716	0.8728149001536097	0.08515772102091375	0.6839756144393242	0.11335558898954796	0.7907526881720429	0.09987229821839519
0.51	0.8109274193548386	0.10412167677846138	0.8150562945119396	0.09568958223246865	0.5469318036354326	0.08141678041170845	0.581099110343062	0.0890620527436978	0.7941589861751152	0.12052722548777675	0.8734158986175113	0.08447735726460164	0.6772119815668204	0.114668069370786	0.7888786482334867	0.10054937391986743
0.52	0.8111954365079365	0.10382637285103324	0.8164594679514033	0.0954395821656208	0.5463912308569566	0.08094516104660203	0.5806670826932924	0.08901149345439362	0.7932142857142858	0.11927614152738492	0.8742473118279569	0.08386812965172459	0.6697475038402457	0.11650969365448276	0.7866397849462364	0.10154002258051711
0.53	0.8108440540194571	0.10384498007482953	0.816258524181911	0.09548880705866462	0.5450437846203975	0.08062569140921769	0.5818833205325141	0.0886545114816124	0.7917780337941627	0.1187945115108259	0.8750153609831028	0.08350679440566042	0.6619585253456222	0.11784573069929961	0.7827419354838709	0.10226187874020998
0.54	0.8105203533026113	0.10401952006878715	0.8157476260298838	0.09573006058985904	0.5440032089326444	0.08003544661903039	0.5836695148489504	0.08848045922201397	0.7900806451612902	0.11821243082670375	0.8754089861751151	0.08378660984163473	0.6554589093701997	0.11886808059975477	0.7793125960061443	0.1037510215235226
0.55	0.8097651049667178	0.10431282433708208	0.8157802972117486	0.09586524198662068	0.54371293580971	0.07973311378126928	0.586019265232975	0.0880005471118468	0.7881336405529953	0.11731514843211388	0.8747599846390167	0.0840290862508311	0.651875	0.11954384297817669	0.7761943164362517	0.10389310000344786
0.56	0.8091081029185868	0.10468154837375182	0.8147183383372897	0.0961158718281458	0.5440330872084903	0.07916670129211448	0.5872769457245263	0.08769162380493252	0.7857104454685098	0.11634886826124423	0.873024193548387	0.08471577366686767	0.6471198156682028	0.12033075265194625	0.7739093701996926	0.10332933145258706
0.57	0.8080110727086534	0.10504039489364697	0.8142708042405621	0.09580182249719638	0.5435592677931386	0.07879022741289063	0.589925275217614	0.08782609247750854	0.7815591397849461	0.11593451568216392	0.8729733102918585	0.08510468557067938	0.642527841781874	0.12122970665804787	0.7716436251920122	0.10295343338055776
0.58	0.8077660970302099	0.10523279172169744	0.8139188108038913	0.09579193661498572	0.5436719150025601	0.07920540095862866	0.5925896057347669	0.08833604260914793	0.7780414746543777	0.1151782702609928	0.8718106758832564	0.08545884915181268	0.6379272273425499	0.12197352558090838	0.7696274961597542	0.10242554178432893
0.59	0.80748047875064	0.10541019916799961	0.8135685920262531	0.09603346565145052	0.5434957437275986	0.07906151564923057	0.5943580389144905	0.0888547064625753	0.7744354838709676	0.11435343953456792	0.8716013824884793	0.08564137660410592	0.6330779569892474	0.12192119387723044	0.7669201228878648	0.10223976404361204
0.6	0.8084291794674859	0.1051875938864855	0.812542475445701	0.09654663630671695	0.5453180858120374	0.07858339871232474	0.5956219598054275	0.08917135967276651	0.7702649769585252	0.11325096885547639	0.871121351766513	0.08546239829385119	0.6275960061443933	0.12096614697538594	0.7654416282642089	0.10218079804959147
0.61	0.8084829429083462	0.10532556852698692	0.8116284824046919	0.09695831572920267	0.5450269980915141	0.07803579847267889	0.595833493343574	0.08953814349736496	0.7672657450076803	0.11179203428553569	0.8709322196620584	0.08518150578693282	0.6228149001536099	0.12071568765124906	0.7625652841781874	0.10204944629661761
0.62	0.8100736047107014	0.1044855724968752	0.8109866667830374	0.09696698353580538	0.5461605397290881	0.07769772205966353	0.596136232718894	0.09014569268216503	0.7652265745007679	0.11072600985899071	0.8709917434715821	0.08438785378395229	0.6184178187403994	0.12013776290971943	0.7600307219662059	0.10211696070243079
0.63	0.8112869623655915	0.10382621460693077	0.8100034184005955	0.09682681793601322	0.5471412861332215	0.0768612604706025	0.596823956733231	0.09033161582516216	0.7633218125960061	0.10932464873374201	0.8712317588325652	0.08358839198212081	0.6151977726574501	0.11918226155419046	0.7569585253456222	0.10285454612327156
0.64	0.811865719406042	0.10381946091834511	0.8088439841968066	0.09693231591359815	0.5478477458921007	0.07632876164193392	0.5988084037378394	0.09105854330400084	0.7611559139784946	0.10811853094878132	0.871818356374808	0.08290575734652914	0.6128917050691244	0.11869317546761814	0.7533486943164364	0.10346216885384704
0.65	0.8123180683563748	0.1033141948468777	0.8077567291579387	0.09711238274069063	0.5484191570078667	0.07584624357867661	0.6001505696364566	0.09140235523588412	0.7574155145929339	0.10763394141550478	0.8730184331797234	0.08191465056760037	0.6110195852534562	0.1185286430376108	0.7489784946236561	0.1045525737690239
0.66	0.8123020673323094	0.10328556169129013	0.8072994344365312	0.09703725124646861	0.549361617325327	0.07565255848424444	0.6020228494623655	0.09128767074271682	0.7554224270353302	0.10708358242751599	0.8730606758832565	0.08082717272747542	0.6110675883256528	0.11807192284751851	0.7452803379416282	0.10571967356565577
0.67	0.8119148425499232	0.10354178118822731	0.8071120769911092	0.09689482199616958	0.5503509751896848	0.07494265234084488	0.6028153801843317	0.09092884288321812	0.7536712749615976	0.10697918184439822	0.8744287634408602	0.08010786247480597	0.6087135176651305	0.11729946311027804	0.7430337941628263	0.10665147086898322
0.68	0.8123870327700973	0.1032313771622933	0.8059785644463064	0.09733346653597034	0.5517373475538797	0.07455490696098495	0.6034352598566307	0.09115104987494316	0.7507565284178187	0.10708197434814568	0.8755453149001537	0.07918940143529073	0.606958525345622	0.1168462167970212	0.7411789554531489	0.10717012001571752
0.69	0.8120351702508961	0.10338247507782738	0.8064077119117443	0.09716610072595332	0.5534472315319088	0.07443984745473363	0.6037904825908856	0.09112359972706756	0.7482450076804914	0.10710645902666087	0.8762816820276498	0.0783019743790975	0.6061712749615975	0.11598220691713947	0.7396927803379414	0.10794305915349828
0.7	0.8114853750640041	0.10368412447661558	0.806215874179584	0.09716798257641028	0.5549770894428152	0.07443427223239744	0.6042807539682538	0.0909568138772589	0.7470583717357909	0.10611010998014853	0.8764448924731183	0.07783374437213247	0.6036146313364055	0.11479943139431778	0.738390937019969	0.10822661716976727
0.71	0.8098999935995903	0.10430008105694873	0.8056208106409721	0.09723489909726826	0.556326790369129	0.07406283019692679	0.6038420058883767	0.09121775603097859	0.7456605222734254	0.10546366885675101	0.8768586789554532	0.07757778491346154	0.6004569892473117	0.11474958825643941	0.7366858678955452	0.10887721738938909
0.72	0.8095598118279569	0.1047399308020338	0.8051860773634969	0.09748515544147793	0.5575447883209979	0.07446419633246525	0.6030429147465435	0.09163356823854306	0.7445506912442396	0.10484449467869808	0.8767338709677419	0.07748190992555497	0.5995526113671276	0.11334775214673848	0.7359677419354836	0.10875426517438065
0.73	0.8096439772145416	0.10446113650461902	0.8047271679932972	0.09736088931447011	0.5578287337662337	0.07463777625662	0.6025577636968763	0.09204798542172588	0.7431259600614438	0.10457606011209232	0.8762125576036867	0.07771350126785102	0.5984831029185869	0.11217090487032093	0.7355913978494621	0.10905188306969904
0.74	0.809939196108551	0.10421391494434067	0.8053761695293956	0.09733999802261377	0.5595740963785317	0.07477800891307576	0.6026601702508958	0.09245432635940108	0.7413248847926266	0.10367844133903127	0.876206797235023	0.07787412841565747	0.596364247311828	0.11112360403279038	0.7363172043010752	0.10915891174039488
0.75	0.8109613415258576	0.10349202648462355	0.8061701403435276	0.09685997846942584	0.561947688288414	0.07494794093388422	0.6019802867383511	0.09300254050973147	0.7380645161290322	0.10424459874997286	0.8756864439324117	0.07848036451930587	0.5945814132104456	0.11091824709360243	0.7365053763440859	0.10966549377835441
0.76	0.811302003328213	0.10310073959045095	0.8078899304100919	0.09617766055301985	0.5645062374901083	0.0746606982945367	0.6008862967229902	0.09313090765624872	0.7349193548387096	0.10403488814337396	0.8751382488479262	0.07920671257418352	0.5936885560675883	0.1110503427906915	0.7363709677419356	0.1099252344885315
0.77	0.811914522529442	0.10285262793579686	0.8090149769585255	0.09562754474602023	0.5658961155332123	0.07479458253838492	0.6001409690220174	0.09323825021136839	0.7318317972350229	0.10430095064671546	0.8758160522273425	0.07907193584693395	0.592160138248848	0.11101114431707285	0.7366129032258064	0.10996983947787549
0.78	0.811875	0.10278850044042157	0.809976173020528	0.09513658355202373	0.5669374767257831	0.07463467522018036	0.600067844342038	0.09384403294876263	0.7293509984639016	0.10407190638390518	0.8758342933947773	0.07922273827001843	0.5915764208909369	0.11067165516123931	0.7371850998463901	0.10998624056828078
0.79	0.8122831861239119	0.10269806911378745	0.8113369291998325	0.09480841161916274	0.5674210422194294	0.07497047466842309	0.5994566052227345	0.09458325133434012	0.7263594470046082	0.10399318540424318	0.8757757296466973	0.07961181921384058	0.592058371735791	0.11174978308449823	0.7377956989247311	0.10933020780641141
0.8	0.8117031490015361	0.10243714767175661	0.812421798631476	0.09436790712518577	0.566918799166783	0.0752070301044349	0.599257552483359	0.09518714333716811	0.7238402457757297	0.10366431736132697	0.8748502304147464	0.08067866155774941	0.5927640168970814	0.11205134102405598	0.7390130568356376	0.10904888546449007
0.81	0.8116869879672298	0.10240786773359936	0.8127338186007541	0.09416002755617929	0.5676333176232369	0.07535714891151868	0.5990024961597543	0.09599377997091103	0.722073732718894	0.10378505412222612	0.8739794546850996	0.08182535302472532	0.5955750768049155	0.11178306807385491	0.7391013824884792	0.10916183750087781
0.82	0.8115869815668202	0.10206725603333315	0.8129629532653726	0.09401264469997324	0.5668182400037238	0.07526621267663652	0.5979585893497185	0.09678419120309557	0.7206144393241167	0.10376998786109962	0.8735503072196619	0.08259293581540507	0.5971015745007681	0.11067113207569708	0.7394585253456222	0.10965709742254375
0.83	0.8111592741935483	0.1019888113800078	0.8124848426662942	0.0939137388313333	0.5672727127263417	0.07549172969327393	0.5964999359959038	0.0974560385831196	0.7179838709677419	0.10383296114187367	0.873308371735791	0.08332479077239603	0.6006221198156683	0.11000368964330721	0.7402457757296468	0.10959924951182813
0.84	0.811618183563748	0.10169910079092852	0.8124155727784759	0.09373609323231018	0.5677127554345296	0.07558430004615141	0.5946238159242191	0.09838380786065413	0.7154416282642089	0.10322892928394287	0.8714727342549923	0.08441514125372755	0.6035397465437788	0.10949714512127029	0.742146697388633	0.10987297105524482
0.85	0.8114493727598566	0.1018090502475666	0.8121752083042405	0.09362234740964927	0.5677544017362566	0.075831662053067	0.5930187532002048	0.09887382234429101	0.7136597542242702	0.10227498728547212	0.8704445084485406	0.08531896935956787	0.6055289938556068	0.10930560887782644	0.7435368663594472	0.10976918785366555
0.86	0.8117628328213006	0.1016032568132182	0.8125228960107992	0.09347368250307052	0.5665868215565796	0.07602925922883223	0.5907846902201741	0.10002944458335361	0.7112941628264208	0.10153385937275942	0.8692002688172042	0.0859681361129854	0.6052323348694315	0.109589302029828	0.744731182795699	0.11020534104611125
0.87	0.8113360855094726	0.10147304629473168	0.8127135991248894	0.09332558794669955	0.5659947982125402	0.07612367315994997	0.589752944188428	0.10077452271491948	0.7095468509984639	0.10053136814469923	0.8686319124423962	0.08633995785614723	0.6049903993855607	0.10932596278928526	0.7450652841781874	0.1107437930583968
0.88	0.8114064900153609	0.10132851580964014	0.8124602883675464	0.09339531703016081	0.5663909108364754	0.07669472709956886	0.5878200204813109	0.10163127326198922	0.708068356374808	0.10013760432544966	0.867471198156682	0.08694502018540606	0.6043145161290323	0.1083211948105085	0.7449961597542243	0.11116785984221497
0.89	0.8111691948284688	0.10145298096175465	0.8113470825769211	0.09391688093481186	0.5661570049574083	0.07662475638988257	0.5858867767537121	0.10170776103564323	0.7046121351766512	0.10091662949827238	0.8662336789554531	0.08778988408831764	0.6044479646697389	0.10794584683778764	0.7432872503840245	0.11138680099755909
0.9	0.8109149385560674	0.1016766591328512	0.8104523053111763	0.09414927805205704	0.565867386421822	0.07685682880801668	0.5842921146953404	0.10191945173499113	0.7021850998463901	0.10082467338609413	0.8644422043010752	0.08924380257598044	0.605653801843318	0.10746991373370776	0.7429569892473118	0.11164844170598501
0.91	0.8104457885304659	0.10176998911254805	0.8099674597356048	0.09423668429236307	0.5638676075268818	0.07702258481367423	0.5823473502304148	0.10214957222985849	0.699927035330261	0.10118286775887837	0.8634677419354838	0.09043399973303302	0.6067741935483872	0.10737919403717447	0.741405529953917	0.11156074293187852
0.92	0.8104041858678955	0.10137673904882773	0.8098970843224874	0.09414459808036707	0.5630757168458781	0.07749535410148825	0.5819278033794163	0.10239024180806199	0.695906298003072	0.10170282840522817	0.8627428955453149	0.09145841147618798	0.6077102534562213	0.10675305547658569	0.740552995391705	0.11139688303660071
0.93	0.8096923003072196	0.10133052429384369	0.8103883448540705	0.09399687589614537	0.5619688823721082	0.07770932616538094	0.5812066372247823	0.10260989514648337	0.6919930875576036	0.10204507264288191	0.861947004608295	0.09250378647895485	0.6098646313364056	0.10671102665811076	0.739089861751152	0.1112249746544646
0.94	0.808924571172555	0.10165491034040927	0.8114773745519711	0.09388556859258511	0.5608177250616766	0.07800118229090915	0.5803488223246288	0.10320107349733296	0.687741935483871	0.10292344664554924	0.8609821428571429	0.09356193578133465	0.611802035330261	0.10699039491672827	0.7388632872503841	0.11027632827301741
0.95	0.8083478942652331	0.10163791333154863	0.8120866935483869	0.09401655154721235	0.5600408462505236	0.0778391510391364	0.579567652329749	0.10319261180423134	0.6843855606758833	0.10368617936035214	0.8605721966205838	0.09440978596882399	0.61334965437788	0.10741509552233733	0.7392818740399386	0.11019145790493275
0.96	0.8079915514592935	0.10191318870999655	0.8119762573895637	0.09425140392912865	0.5595604664153051	0.07792280069593968	0.5793481182795699	0.10298206480411869	0.6820775729646699	0.10363030065546079	0.8592002688172043	0.09528530865589108	0.6140303379416282	0.10676171858746304	0.7404070660522273	0.1096493217795702
0.97	0.8083925371223758	0.10170024385369841	0.8112457815482008	0.09472549125733379	0.5589396703207188	0.07761739730816657	0.5786799155145929	0.10286858919245213	0.678452380952381	0.10361677116417048	0.858580069124424	0.09631542745459112	0.6131211597542241	0.10619200415135742	0.7401612903225807	0.1094499199513817
0.98	0.809246831797235	0.10118936652890219	0.8106442594144205	0.09508085808000923	0.5582154639715124	0.07778864584396128	0.5792213901689708	0.10272089891629568	0.6741820276497698	0.10307970045514606	0.8572657450076805	0.09743952357733611	0.6152400153609829	0.105567064738834	0.7386175115207373	0.10927310210982492
0.99	0.8095172491039428	0.10116884407489214	0.8102982881813525	0.09522234992566139	0.5579502979099753	0.07809330221118777	0.57948972734255	0.10277756030175753	0.6708141321044548	0.10298264484654865	0.8554809907834101	0.09876604609722578	0.614884792626728	0.10518512312011725	0.7364592933947773	0.10988281988987976
1.0	0.8092036290322582	0.10119485188456837	0.8090992878089651	0.09563773533183417	0.5576336230973328	0.07803528896197941	0.5804475486431131	0.10261534112065136	0.6675883256528419	0.10278502031206292	0.8540178571428572	0.10000609562088647	0.6120766129032258	0.10404088544556073	0.7348118279569893	0.11006937954581103
1.01	0.8090751408090119	0.10106393998369297	0.809018933575385	0.0954963173531662	0.5561036051761858	0.07783937620945998	0.5802536162314388	0.10285815035429631	0.6638440860215055	0.10310104611636435	0.8530424347158218	0.10119011411179427	0.6115504992319508	0.1034140917799272	0.7327457757296467	0.1108205111044894
1.02	0.8101600102406555	0.10063443915004537	0.8092699750965878	0.09532742942436431	0.5545120705906996	0.07791288065883381	0.5809819828469023	0.1026285588506818	0.6603302611367129	0.10315381569122753	0.8512029569892474	0.10192167381919642	0.6114544930875576	0.10206384789297673	0.7323809523809525	0.11079034483520067
1.03	0.8096166154633897	0.10083072454841915	0.8090900944933203	0.09528608522290044	0.5532390000232742	0.07723245065339321	0.581642345110087	0.10225751993569064	0.6577572964669738	0.10322430002062309	0.8498828725038404	0.10260102061244313	0.6103801843317973	0.1019904113719002	0.7315745007680491	0.11080125329810238
1.04	0.8086047107014849	0.10159042873958256	0.809145428943816	0.09542254190446038	0.5524983562584369	0.07673853329526166	0.5818047555043523	0.10182016491964789	0.6549615975422426	0.1038464424345856	0.848823924731183	0.10308129326734392	0.6077563364055301	0.10212508942638028	0.7295238095238096	0.11046281940133043
1.05	0.8076094470046082	0.10201098026767066	0.8078968544895965	0.09554622796621359	0.5504956535400085	0.07624278524618167	0.5823891129032257	0.10109865113832343	0.6548809523809522	0.10369471405573667	0.84818356374808	0.1032153273155626	0.6066781874039939	0.10210493222203743	0.7267933947772658	0.11050151772070059
1.06	0.8068996415770608	0.10240148604979495	0.8068470127542708	0.09573827080788248	0.5487721686915236	0.07581940236641661	0.5822275025601638	0.10042448845806731	0.654700460829493	0.10289430915192888	0.8479291474654379	0.10318911726971369	0.6062615207373273	0.1013709914473406	0.7250307219662059	0.1105762083769646
1.07	0.8071073348694315	0.10235561296953055	0.8057051505841829	0.09594735231682035	0.5466243221384351	0.07565632822732832	0.5830077124935996	0.1001434983533315	0.6544239631336404	0.10237240748107841	0.847146697388633	0.10349922170128542	0.605340821812596	0.10081591258195893	0.7240898617511521	0.11046566000716909
1.08	0.8067730734767025	0.10251078708534625	0.8047362740306289	0.0963027120064757	0.5448012818274915	0.07538847752012799	0.5837186379928314	0.09971443771851372	0.6542511520737325	0.10157468929232924	0.8459427803379418	0.10429335602310431	0.6037749615975422	0.0996543369227046	0.722926267281106	0.11094418162081121
1.09	0.8062331989247311	0.10267693894423337	0.8029390244612019	0.09690346914822284	0.5423578963599125	0.07566990460700522	0.584008576548899	0.09911452622175718	0.6533294930875574	0.10018501984306512	0.845582757296467	0.1044897516078028	0.60213133640553	0.09883524479964043	0.7210983102918588	0.11085257218786766
1.1	0.8055902777777777	0.10307804673644864	0.8022042283433413	0.09705265466550322	0.5409665491318717	0.07505869006640413	0.5847623847926268	0.098745347873735	0.6521274961597541	0.09910203089552168	0.8448425499231953	0.10459262107856693	0.5993990015360984	0.0968745409530155	0.7200384024577573	0.11105457158518175
1.11	0.8062032770097285	0.10329801409804462	0.8015364765163152	0.09719513474118081	0.5401466275659823	0.07439241807174415	0.5860608678955453	0.09808996693464322	0.6506490015360983	0.09845419249416763	0.8439247311827959	0.10454816175799694	0.5967713133640553	0.09610884027067332	0.7179761904761904	0.11076734972914386
1.12	0.8063604070660522	0.10323041941049015	0.8010444159335288	0.0971853204200163	0.5396673532560629	0.07440649410177076	0.5863413658474144	0.09768358744524196	0.6489208909370199	0.09721367963625786	0.8436434331797236	0.10442660638806092	0.593536866359447	0.09547764133669022	0.7170084485407064	0.11050529540932713
1.13	0.8067111495135688	0.10316911545168225	0.7998514959502863	0.09734531811184427	0.5397449436763953	0.07489698191473271	0.5874116743471584	0.09718760544442424	0.647826420890937	0.0958734246652115	0.8425652841781875	0.10468118732408943	0.590622119815668	0.09652068120044029	0.7161482334869431	0.10954212752720667
1.14	0.8067151497695851	0.10330321833669344	0.7983775979844527	0.09755575893397823	0.5394009216589861	0.07522501464903579	0.58814452124936	0.09682911016123927	0.6464439324116745	0.09446617252923854	0.8418548387096775	0.10532447298303352	0.5880913978494623	0.09781076522697911	0.7150883256528417	0.10807145093580045
1.15	0.8069558051715309	0.10312187282569597	0.7969108859330634	0.09770586439782722	0.5403132855048176	0.07483971259738027	0.5893335573476703	0.09644513330049123	0.6445890937019971	0.09421133052140199	0.8419172427035331	0.10543560191220058	0.5849510368663594	0.09918462455019304	0.7140745007680491	0.10661824730616233
1.16	0.8080099526369686	0.10247265218002231	0.7958935262765907	0.09763994974091887	0.5412061135549039	0.07437171706417371	0.5906808435739888	0.09625201353159443	0.6416781874039941	0.09347957984895863	0.8419172427035331	0.10587196702977603	0.5815178571428571	0.10028121880301162	0.7127380952380953	0.10575617259388173
1.17	0.8095516513056834	0.10198874009146902	0.7942017525485267	0.0977077815125291	0.5422309791463017	0.07411487929838051	0.5925152009728623	0.09580558682875234	0.6401843317972352	0.09377304531348986	0.8419719662058373	0.10644882483384506	0.5796111751152073	0.09979101001591274	0.712726574500768	0.10457985696870363
1.18	0.8107896505376344	0.10153187168427336	0.7929203905413582	0.0979144997491501	0.5428276864264767	0.07374140600168719	0.5939336917562723	0.09516981882467447	0.6397196620583718	0.0934591397550827	0.8419988479262673	0.10715771977072655	0.57869143625192	0.09936095866865871	0.712983870967742	0.10387172364988492
1.19	0.8104208269329237	0.10155835193842995	0.7917459153749477	0.09813468826033099	0.5434979256854257	0.07275068228488075	0.5953992255504352	0.09423551324633615	0.6393010752688172	0.09420564093297815	0.8413124039938557	0.10807403393027257	0.5789314516129032	0.09942322259152081	0.7125499231950845	0.10259906116699011
1.2	0.8109062980030721	0.10111735331209244	0.7918476818880045	0.09788577159443958	0.5442939475399152	0.0723439188548606	0.5970798131080388	0.09350861097345264	0.640610599078341	0.09372085682409356	0.8414516129032258	0.10856706190773145	0.5787144777265745	0.09995412060589803	0.7137288786482335	0.10186269448789981
1.21	0.8122721454173065	0.10044642110625707	0.7917367802448447	0.09770888433663244	0.5460588604943444	0.07200904025141608	0.5986080709165386	0.09247080879084746	0.6399999999999999	0.09421081827507007	0.8419978878648233	0.1082828851326275	0.578891129032258	0.1003061342095007	0.7134408602150539	0.10159448207104033
1.22	0.8130446748591909	0.10017241154351289	0.7917519666713215	0.0978321508355409	0.5477943024717219	0.07192576539032271	0.6000008000512032	0.0916742980806431	0.6392281105990784	0.094273827722369	0.8420113287250383	0.10852284252715699	0.5783227726574501	0.10040452752916479	0.7138824884792628	0.10133595246839303
1.23	0.813689996159754	0.09991875665101645	0.7918000570218314	0.09792594882329134	0.5494214466089468	0.0722288807875548	0.6004072260624679	0.09090351597339105	0.6391551459293394	0.09436157631931659	0.8412807219662058	0.10872071176494055	0.577599846390169	0.10096892801997244	0.7145660522273426	0.10111036698541803
1.24	0.8136007104454683	0.10018252195780407	0.7907205406600569	0.09829895055999854	0.550892595307918	0.07270300954101755	0.6003144201228878	0.0902800513874529	0.6385714285714285	0.09417077747230145	0.8405750768049155	0.10958270135218028	0.5767367511520738	0.10066229347350363	0.7163248847926268	0.10110760800381868
1.25	0.8130729966717869	0.10038980508902477	0.7892450134990459	0.0985838230814378	0.5518224148163665	0.07326864694766538	0.5996711789554531	0.08908809839326862	0.6382181259600614	0.09396996103384041	0.84034178187404	0.11017261320721815	0.5755443548387098	0.10060365931807913	0.7169815668202767	0.10091477159178676
1.26	0.8127392153097797	0.10044540831117522	0.7888604943443653	0.09824405697640354	0.5531298584927618	0.07365639517869772	0.5983851766513056	0.08867465655798228	0.636889400921659	0.09386368428461431	0.8390044162826421	0.11135433720447022	0.5754896313364056	0.09979367716030411	0.7173694316436252	0.1009176993368616
1.27	0.8125422427035329	0.10029765952410312	0.7882734022250152	0.09803730391039535	0.554752376879393	0.07362570322696499	0.5967399513568868	0.08862393260586725	0.6354531490015362	0.09404667370732994	0.8382171658986175	0.11247063319584892	0.5758755760368665	0.10091163941430284	0.7173271889400923	0.10037294324525389
1.28	0.8116506656426011	0.10036765557233371	0.7889399757948146	0.09758022031637024	0.5561460515291161	0.0742074413931049	0.5952425755248336	0.08824112938389043	0.6343663594470046	0.09451639409694729	0.8374462365591399	0.11371852803653265	0.5758429339477728	0.1021910880541148	0.7173118279569893	0.1003542539209755
1.29	0.8101595302099334	0.1007603609965942	0.7883911115765955	0.09760460234171621	0.5578498114788439	0.07452313892412665	0.5934731822836662	0.08831199673402251	0.6331720430107527	0.09431425389584033	0.8371889400921659	0.11454914105060532	0.5749068740399386	0.10294588716155954	0.7171351766513058	0.1004507401663427
1.3	0.8096775793650793	0.10054041281340509	0.7873596855653309	0.09772697051788198	0.5581968300516689	0.07428734812503542	0.5927617767537122	0.08754828978830678	0.6321044546850999	0.09430385937534076	0.837683371735791	0.11527099659013545	0.5756739631336405	0.10378887336808662	0.7174039938556068	0.10084883591495865
1.31	0.8093098758320532	0.10055841330130813	0.786914071591491	0.09775972976424435	0.5588118948703626	0.0736410088208094	0.5907638888888889	0.08717023942704492	0.6323732718894011	0.09396464411482087	0.8375950460829493	0.11572029753972385	0.5775556835637481	0.10461430139079608	0.7180760368663596	0.10093219207724148
1.32	0.8088471262160777	0.10064635912546811	0.786305712656519	0.09813507843038465	0.5603945707070707	0.07341114371387945	0.5904619495647722	0.08714276853444741	0.6323271889400922	0.09374017780482395	0.8380798771121352	0.11612549903478815	0.5782478878648234	0.10555578688892438	0.7189708141321046	0.10123356932865209
1.33	0.807712653609831	0.10086769237131236	0.7860949646231903	0.09827821726133527	0.5617879398826979	0.07311128180082724	0.5895066884280593	0.08718909048608375	0.6322811059907835	0.09357330370037674	0.8388181643625191	0.11666755813556462	0.5789228110599078	0.107100636073197	0.7201612903225809	0.1020046170385359
1.34	0.8071214157706093	0.10073376859848998	0.7867172589954847	0.09810082436923638	0.5627583728995018	0.0733234643399615	0.5883434139784945	0.08700883509466138	0.6312480798771121	0.09331559222860081	0.8399471966205838	0.11693949279563574	0.579774385560676	0.1084673460348947	0.7194546850998466	0.10333681613678575
1.35	0.80665530593958	0.10051167153953233	0.7878647069776101	0.09746870644180933	0.5628802425173391	0.07340633872284452	0.5886275921658985	0.08704115732879127	0.6302150537634407	0.09238821405785712	0.8407642089093702	0.11756463299531118	0.5814746543778802	0.10983502127782972	0.7195622119815671	0.10470315738194538
1.36	0.8048412698412699	0.10117527598011915	0.7889643264441651	0.09705950388079361	0.5629144701624539	0.07410469029529045	0.5869698860727085	0.08697595538984751	0.6285099846390169	0.09211687264360638	0.8415821812596007	0.11811535664259863	0.5819873271889401	0.11092397159344664	0.7187365591397852	0.10606476833034256
1.37	0.8035667882744498	0.10163670315409515	0.7903345086812829	0.0966553616500408	0.5634609196806777	0.07421319808558688	0.586503456221198	0.08703054407752567	0.6267972350230415	0.09109419641683639	0.8413200844854071	0.11891784470365134	0.5810455069124424	0.11152085394223263	0.7185023041474656	0.10683890723678724
1.38	0.8022012608806964	0.10211108416486055	0.7913620944467719	0.09638995009895794	0.5644403860028859	0.07435254746407574	0.5863058435739887	0.08667489735816913	0.6256566820276497	0.09046216962783585	0.842272465437788	0.11899180965660082	0.5813114439324116	0.11212299556994358	0.7169700460829496	0.10816800612690243
1.39	0.8011923963133643	0.10186241265798993	0.7916642228739003	0.09630614923723718	0.5658152376297537	0.07437208393001642	0.5854621095750127	0.08654209056885921	0.6243279569892473	0.08971824609577167	0.8429944316436252	0.11928406928001593	0.5827390552995392	0.11239415575404005	0.7155721966205839	0.10902841233309173
1.4	0.8007869303635434	0.1018779928420296	0.7927823889819857	0.09593660697422766	0.5662671065493646	0.07439884723018783	0.5839325716845877	0.08674558788946263	0.624600614439324	0.08909256295655822	0.8435723886328724	0.11940896272014878	0.5842012288786482	0.11301786072780216	0.7150000000000003	0.11003127214083003
1.41	0.7990301779313879	0.10219778392404058	0.7927771231904295	0.09577042036627506	0.5665400694735372	0.07500021416785078	0.5825272017409113	0.08649684804564024	0.6245890937019969	0.08827509639058981	0.843791282642089	0.11979446241577851	0.5852611367127497	0.11388470970952701	0.7141781874039941	0.11136172483456162
1.42	0.7964746543778802	0.10259309037584378	0.7933822964669738	0.09545328349541429	0.5667043708979193	0.07545018241813539	0.5814160906298003	0.08672285086828625	0.6235023041474653	0.08747245509012905	0.8442530721966206	0.11996029918837188	0.5867367511520737	0.114544694787422	0.714162826420891	0.1121377078287834
1.43	0.7942225102406554	0.10333578291299317	0.7939961102965134	0.09537467710641268	0.566638723060094	0.07562986372944534	0.5813858486943163	0.0867511810678571	0.6234639016897081	0.08673577250288174	0.8443692396313364	0.12028182834152898	0.5891868279569893	0.11455339276853077	0.7154992319508449	0.11308977742737734
1.44	0.7924447964669739	0.10371801356830249	0.7943756545873482	0.09536192941650742	0.5675128153656379	0.07547639281234172	0.5816457053251408	0.08659211839292776	0.6236674347158218	0.08647977705003729	0.8450451228878648	0.12013739732168109	0.5916887480798771	0.11389061655868457	0.7148655913978496	0.11475403644686427
1.45	0.7909568612391193	0.10380880683384028	0.7948907420984034	0.0952182678765984	0.5682225480612577	0.07529167924375638	0.5826774513568869	0.08622882633550338	0.6249807987711213	0.08722209663817154	0.8447283026113671	0.11976550092688637	0.5928715437788019	0.11261431920766392	0.7137135176651307	0.11735680973553965
1.46	0.7896894201228878	0.10376921029102447	0.7951046612437741	0.095362301975581	0.5680428274682306	0.07553962050617397	0.5827472158218125	0.08596556843479276	0.627073732718894	0.08722866437237806	0.8448127880184332	0.11974881351471879	0.5941148233486944	0.11121000346496333	0.7121658986175117	0.11982473344700685
1.47	0.787489279313876	0.1040399035040079	0.7948787558767396	0.09547395973296771	0.5680008611460224	0.07602750810910028	0.5825038402457756	0.08600481803811122	0.6296505376344087	0.08821832660619426	0.8436674347158218	0.119904545193674	0.5967223502304148	0.11030565638087249	0.7122119815668205	0.12145982065304584
1.48	0.7843069956477213	0.10472878048476501	0.7943163198808358	0.09559777764952468	0.5696192047200113	0.07614266851000823	0.5818445980542754	0.08541125526211069	0.6307142857142857	0.08836568086715504	0.8429166666666666	0.12030141685649719	0.5975739247311828	0.11077319694184981	0.711309523809524	0.1229500762229025
1.49	0.781458333333333	0.10519530334963119	0.7939028388725967	0.09552337419287316	0.5699846099241261	0.07634727715582444	0.5821681387608806	0.0853799640933737	0.6314208909370199	0.08912222328896627	0.8422974270353303	0.1204907540724707	0.5978619431643625	0.11122644434985603	0.7101651305683565	0.12448159190922811
1.5	0.779825748847926	0.10527206048035896	0.7938551703672669	0.0954208854609987	0.5697037628590049	0.07640544531104942	0.581820596518177	0.08533158836476386	0.6321620583717358	0.0884071377737311	0.8429742703533026	0.12014414519190157	0.597854262672811	0.11141620399902671	0.7101958525345622	0.12697794830172898
1.51	0.7781717229902712	0.1057970225135621	0.7933695392868779	0.09526914112633979	0.5703551354559421	0.07640515331509977	0.5810778289810546	0.08589317203379092	0.6323655913978495	0.08725056144062565	0.8429521889400923	0.1197466203132803	0.5972014208909371	0.11149856699809324	0.7106643625192013	0.12896593031887324
1.52	0.7750211213517664	0.10672975760628475	0.7923102860401245	0.09532988291555615	0.5708151358050553	0.07653555040523084	0.5797623847926267	0.08644746872559637	0.6331643625192013	0.08570200018160604	0.8426190476190478	0.12001069094006982	0.5961117511520738	0.11128841420574252	0.7113133640552997	0.13039060285220572
1.53	0.7729078661034304	0.10667057006970417	0.7919798939859423	0.09483431835325994	0.5717315144532887	0.07660045041151299	0.5798998335893497	0.08672904874532261	0.6349423963133641	0.08515148106875396	0.8427726574500769	0.1194866937650837	0.5956470814132105	0.11186546878319907	0.7130875576036866	0.13177461310955982
1.54	0.7707917306707628	0.1071239786972735	0.7919527358841874	0.09446406467931046	0.5736070090303962	0.07664635201308219	0.5802228942652329	0.08745128873517966	0.6361635944700461	0.08412560158446135	0.8436069508448542	0.11914542595019893	0.5945881336405531	0.11188867094119341	0.7138402457757296	0.13313695589765195
1.55	0.7685821492575525	0.10766663820493094	0.7920780675417771	0.09417575209341575	0.5743509111855886	0.07649289503071492	0.5816620263696877	0.08807554349746151	0.6384408602150539	0.08278186072263956	0.8441810675883258	0.11860832042978728	0.5935464669738865	0.11198577617827028	0.7132680491551459	0.13463857029304377
1.56	0.7658704557091655	0.10840539456002246	0.7920052774286644	0.09405847172600904	0.5745142961876833	0.07639198089754876	0.5818980414746544	0.08864176799007865	0.6404416282642089	0.0826137723092653	0.8439199308755762	0.11848292793417033	0.5922206221198157	0.11151856471504416	0.7132334869431642	0.13675386965801356
1.57	0.7637584805427549	0.10889532451584956	0.7916351591956431	0.09417942292973584	0.5747669959968347	0.07646428203991701	0.5832842101894522	0.08892953421254567	0.6416973886328727	0.08185373625781116	0.8438124039938557	0.11826372459992328	0.5911731950844854	0.1121107231227276	0.7133333333333333	0.13861707566893647
1.58	0.7611791154633898	0.10932250272375009	0.7917927547363031	0.09417270971211933	0.5751126035702647	0.07670123496995358	0.5848057475678443	0.0890200108165694	0.6427918586789554	0.08148940837642227	0.8434360599078342	0.11836721580608685	0.5901017665130568	0.11150789101571196	0.7140860215053763	0.14009085072972055
1.59	0.7593794802867385	0.1096969030262335	0.7910869641111575	0.09428064652652364	0.5751285900479448	0.07650410010679276	0.5872915066564259	0.08967565424123658	0.6440015360983105	0.08123112719244943	0.843013632872504	0.11807961055057563	0.5900854454685098	0.11079740248727049	0.7141858678955452	0.14198937033232992
1.6	0.7569585253456222	0.11020687927828376	0.7912237874133036	0.09399562212054993	0.5738506173486011	0.07656980886211219	0.5903845046082948	0.09022020158794851	0.6454992319508448	0.08110311101054248	0.8421783794162827	0.11842557123562356	0.5887845622119815	0.11101737572093959	0.7146620583717357	0.14393177016340677
1.61	0.7545014080901178	0.11105043537754604	0.791753086743006	0.09352222964632101	0.5730396854489596	0.07681352739648008	0.5925662442396312	0.09133442304553145	0.647784178187404	0.08033146519470394	0.8413911290322582	0.11830889676143937	0.5870612519201228	0.11059617437791078	0.7134639016897081	0.14567510586268667
1.62	0.7530411546338966	0.1112325181248532	0.7919690714751199	0.09323550809726869	0.5721287180561375	0.07725229485881373	0.5947572644649256	0.09248533011028477	0.6467473118279571	0.08011183776081443	0.8405385944700462	0.11888085586863283	0.585780529953917	0.11132093642010864	0.711647465437788	0.14802509140857817
1.63	0.7506866039426524	0.11180203535029942	0.7912617971186519	0.09324073183077836	0.570708234417912	0.07772169371476471	0.5964527329749104	0.09302257121163669	0.6459869431643626	0.08003009064478794	0.8400201612903226	0.118829859030034	0.5840024961597542	0.11166159487721265	0.7103149001536098	0.149576881471239
1.64	0.7491156233998977	0.11230891964370486	0.7905641233766233	0.09345252559796724	0.568867272960015	0.0780970422224399	0.597169898873528	0.09358585990839632	0.6448310291858679	0.08049220479677653	0.8397609447004609	0.11900630451566303	0.5822215821812596	0.11118235436094796	0.7080491551459294	0.15011154421806194
1.65	0.7483592549923196	0.11252523088735997	0.789527562491272	0.09357185631682649	0.5676618721780013	0.07812682754398338	0.5979979518689196	0.09421861018898518	0.6436482334869433	0.08076836310867164	0.8387845622119816	0.11936623383028586	0.580186251920123	0.11028115397153529	0.7075652841781874	0.15062438579761417
1.66	0.7480488351254481	0.11249813728867096	0.7878270900246706	0.09413626629326022	0.5660744105804589	0.07845077968345646	0.5977281746031745	0.09437463451423722	0.6415245775729648	0.08110300658258357	0.8384850230414747	0.11878801098685685	0.5784408602150536	0.10861359517560171	0.7061943164362521	0.151451080994977
1.67	0.7483899769585254	0.11187590870218973	0.7865887125866963	0.09433245817449426	0.5660177233161104	0.07824157148886712	0.5990343381976445	0.09449128303402021	0.6392127496159755	0.08178828260597513	0.838027073732719	0.11858446726862108	0.5769182027649769	0.1071767313721862	0.706294162826421	0.15197203251779726
1.68	0.7480667562724015	0.11166501369603458	0.7840867342782664	0.09512581633639042	0.5646851289391612	0.07892426380435595	0.5993834805427547	0.09436382630711453	0.6382450076804916	0.08322974918377257	0.8375662442396314	0.11808616570067043	0.576887480798771	0.10586946735559985	0.7061597542242705	0.15217317198767213
1.69	0.7467775537634409	0.11213927934275038	0.7816431742540612	0.09575795391209747	0.5634576612903226	0.07935892221143702	0.5994633256528417	0.09508595848738091	0.6369470046082951	0.08381352448362858	0.836463133640553	0.1183269786486672	0.5764304915514592	0.10436828950314643	0.70642089093702	0.1528892428939441
1.7	0.7453078597030212	0.1130638124145903	0.7794781775124514	0.09600981641200662	0.562976146837034	0.07949046653574211	0.6009523809523808	0.09560253486268393	0.6354262672811061	0.08376315159738269	0.8353859447004609	0.11813616475270608	0.5761837557603686	0.10397871253228101	0.7057603686635946	0.15405416971147792
1.71	0.7438024833589351	0.11382549445475801	0.7771664513801608	0.09635787603370143	0.5641472763347763	0.07954603660387868	0.6027675371223757	0.09561152484809436	0.6334831029185869	0.08395574273150974	0.8343029953917052	0.1178912977417558	0.5747676651305683	0.10335797734007542	0.7051536098310293	0.15473428694085886
1.72	0.7425152009728623	0.1144066905066209	0.7750201903830934	0.09663828170995271	0.5662354390681004	0.07889962074869455	0.6039263312852021	0.09600217839691277	0.6311635944700461	0.08524887039928485	0.8333093317972352	0.11809017372096353	0.5737115975422427	0.10299719492703108	0.7042050691244242	0.15534792214443968
1.73	0.7430441948284692	0.11430903724204597	0.7730637160778288	0.09721061203730683	0.5680481950844853	0.07837176022455204	0.604539810547875	0.09618332562488899	0.6298041474654378	0.08585616553114711	0.8322359831029186	0.11873802322471448	0.5727582565284178	0.10248719468566261	0.7017511520737328	0.1567461739906108
1.74	0.7431906041986688	0.1140028036946311	0.7706804944607362	0.09778462410338905	0.569894553251408	0.07800130479416464	0.6045196492575523	0.09614466018397909	0.6283717357910907	0.08621483119766321	0.8307094854070659	0.11949141127017625	0.5712471198156682	0.10238664981210903	0.6980875576036867	0.15835821971618844
1.75	0.742518561187916	0.11432848014357382	0.7696917911837264	0.09820364919269671	0.5713825466648047	0.07788623682440593	0.6029107462877624	0.09624033534051868	0.6257488479262673	0.08615645498113841	0.829103302611367	0.1203762479516016	0.5712567204301074	0.10201310169330297	0.696178955453149	0.15901686049109387
1.76	0.7421510176651306	0.11476744078472441	0.7691046845179906	0.09836744060528313	0.5717540904436066	0.0778176616728714	0.6020577316948285	0.09626189954373059	0.6232334869431644	0.08545650832443863	0.8279291474654378	0.12097822924071895	0.5711328725038403	0.10133452641272189	0.6952380952380953	0.1589622128166552
1.77	0.7419849270353305	0.11521313913142087	0.7690881889168176	0.09820186695210883	0.5714940738025416	0.07776538057878883	0.602972190220174	0.0965958041353457	0.6192741935483871	0.08467764716094156	0.8261568740399385	0.12164874595466754	0.5712970430107527	0.10159453376427482	0.6945391705069125	0.1586400865046949
1.78	0.7425296018945212	0.11530190587670143	0.7697864445142669	0.09785992643690072	0.5712588878415492	0.07765143728428195	0.6033333333333333	0.09706211751617727	0.6161559139784946	0.08444395599261677	0.82457277265745	0.12252645353257832	0.5718615591397849	0.10166299037050384	0.6930337941628265	0.15899385426893908
1.79	0.743591749871992	0.1147058114796526	0.7705285283712702	0.09785378612952883	0.5695101213750408	0.07723028222966644	0.6037959229390681	0.09764177266371546	0.6143356374807989	0.08420835904386835	0.8241666666666666	0.12234526396278772	0.573209485407066	0.10162981728619691	0.6923348694316437	0.15899704690192076
1.8	0.7454147465437788	0.11429787986898404	0.7713473007727039	0.09786231708809218	0.5680727348368478	0.07670664394258862	0.6031477214541731	0.09771805154112022	0.6117434715821812	0.08380504020652266	0.8238498463901689	0.12234744351294453	0.574089861751152	0.10134335066369805	0.6922811059907834	0.15857710872822836
1.81	0.7461520737327189	0.11415209156109818	0.7720997998417352	0.09774216331113252	0.567765558813946	0.07700094022056832	0.6021902201740912	0.09811449586810937	0.6091781874039939	0.08398702644511256	0.8230549155145929	0.12272486631329609	0.5748415898617509	0.10166651792637238	0.6917242703533025	0.15748032406477303
1.82	0.7464567332309268	0.1140359686421681	0.771784128729693	0.0979555455969694	0.5671597891355956	0.07659493492845211	0.6014100102406555	0.09791346334405682	0.6066321044546853	0.08557637058115354	0.8227956989247311	0.12281080899431442	0.5753120199692779	0.10180926433820536	0.6915552995391705	0.15695499408685912
1.83	0.7475331221198157	0.1137786193118367	0.7716229693245822	0.0983391506453744	0.5659848775776195	0.0762880987703774	0.600653801843318	0.09788237817680251	0.6043356374807989	0.08681909706946467	0.8225259216589861	0.12239206985751652	0.575879416282642	0.1021052897718818	0.6910522273425499	0.15689583709135022
1.84	0.7475307219662058	0.11430928501739829	0.7710158759251501	0.09879492029153279	0.5648272034864776	0.07617470889526137	0.5992965949820789	0.09805029387467634	0.6020199692780339	0.08721493651123595	0.8219086021505376	0.12270910228586289	0.5776536098310292	0.10211931775077804	0.68855222734255	0.15745074400617468
1.85	0.7483806963645673	0.11420173775678533	0.7699334066471163	0.09904281264347177	0.5633118919610856	0.07568756661724432	0.5986467933947773	0.09743101774422795	0.5996236559139786	0.08789373424716503	0.8212471198156681	0.12282485381219907	0.5787538402457757	0.10220958137012971	0.687073732718894	0.15869025347665727
1.86	0.7492719534050178	0.11402141988293253	0.7695183691756274	0.09919629604770323	0.5624807405855793	0.07507354250598228	0.5978481822836662	0.09699483302883477	0.5968433179723504	0.08872963315649808	0.8215850614439325	0.12266764083908259	0.5790879416282642	0.10293853914959489	0.6866973886328724	0.15890031205103797
1.87	0.7518637992831539	0.1133497949303638	0.7702634059488899	0.09875602180512881	0.5620259332960945	0.0747726087492131	0.5978766641065029	0.09712255535532115	0.5938901689708141	0.08907417638598249	0.8227726574500769	0.12193569156003325	0.5790360983102918	0.1033560385170098	0.6868855606758834	0.1587113931480778
1.88	0.7533328533026111	0.11289355255794602	0.7708260601405763	0.09845987624101811	0.5615164170506912	0.07451056041236347	0.5968866807475679	0.0970009706551434	0.5922734254992319	0.08915157298516013	0.8246399769585253	0.12087036707495431	0.5787307987711211	0.1028595119183259	0.6869662058371737	0.15815887587015176
1.89	0.7546881400409625	0.1130012362016115	0.7702950297909976	0.09874050078493893	0.5597595046082949	0.074242169798152	0.5956201996927805	0.09681038965505344	0.5913287250384025	0.08962835353975558	0.8267991551459294	0.11917389244191359	0.5783506144393239	0.10268452539072866	0.6858294930875577	0.15836524261100487
1.9	0.7553947452636967	0.1130290659733443	0.7703748603546993	0.09884055560834737	0.5578828754131174	0.07436050408565571	0.5942021889400922	0.0967126293767863	0.5894354838709676	0.09059396415612143	0.8283083717357912	0.11808384042944685	0.5782613287250383	0.10234404434313442	0.6858909370199694	0.15709675686447122
1.91	0.7573033474142343	0.11254977424706913	0.7703572301354562	0.09905552123925063	0.5563680439184471	0.07445020447565358	0.5927488159242192	0.09620943683328782	0.5880875576036865	0.09236663892084257	0.8307008448540707	0.11605417024998513	0.5787730414746544	0.10128173106179858	0.6848579109062981	0.15660405211779033
1.92	0.758629672299027	0.11168286527447242	0.7708837947446822	0.0993489759932285	0.5546244414187962	0.07468186375811947	0.5915597798259089	0.09572760011079728	0.5859523809523809	0.09351008925963737	0.8321399769585255	0.1149874232209087	0.5796995007680491	0.10027474160721381	0.6835829493087558	0.15562726185905154
1.93	0.7594596454173066	0.11104374327460578	0.770909570939813	0.09964248577397121	0.5536225009309685	0.07507156081712704	0.5901057667690732	0.09456913715671286	0.5861981566820276	0.09511492374449887	0.8331566820276499	0.11387046683782637	0.5802908986175115	0.0988190127780241	0.6825768049155146	0.15473868358505316
1.94	0.761756592421915	0.11031829771640778	0.7711255847646977	0.09991442869618555	0.5536775735465251	0.07530583570960288	0.5877068932411674	0.09363918570676677	0.5852534562211983	0.0962559760374126	0.8332056451612905	0.11335684671981887	0.5823319892473119	0.097613405504883	0.6818663594470047	0.15378467439734628
1.95	0.762797619047619	0.10979198775169781	0.7712556876367361	0.0999952810166365	0.5538598979425593	0.07531055907631998	0.5865562596006144	0.09326765462940295	0.5850000000000001	0.09657808806612139	0.8338824884792628	0.11273559986442866	0.5844422043010752	0.09734602734621899	0.6809869431643625	0.15376438210153365
1.96	0.7632669290834613	0.10953779323904496	0.772171571707862	0.10001827038486967	0.5540724497276918	0.07604878473318083	0.5868447580645161	0.09258990714528381	0.5857411674347158	0.09713931174469656	0.8347580645161291	0.1120774132428338	0.5863373655913978	0.09774719804520698	0.680537634408602	0.1533958686884291
1.97	0.7622758256528418	0.10978060377873387	0.7723346366894753	0.10013976046387679	0.5544173008890751	0.0757333638213627	0.5870663722478239	0.09206934993418864	0.5873156682027649	0.0976970404880101	0.8352592165898618	0.11193919152620581	0.5884735023041475	0.09868295088708273	0.6813709677419354	0.15290528609401544
1.98	0.762079333077317	0.11031586879570635	0.773163649746311	0.10012378425138241	0.5540551104361588	0.075593012115569	0.5876504096262162	0.09162958767023961	0.5892050691244239	0.09762424204430595	0.8361491935483872	0.11152548653380265	0.5900028801843319	0.099574896771901	0.6818701996927802	0.1524070269131176
1.99	0.7607074052739374	0.11115126280506607	0.7740395458036587	0.09978059532440878	0.5545084339943211	0.07477217544698066	0.5896754992319508	0.09101977250259033	0.5900384024577572	0.09691820139940303	0.8377822580645163	0.11092232280058127	0.5900748847926268	0.10145408075113577	0.681958525345622	0.1522773272595547
2.0	0.7606406810035842	0.11103094200858603	0.7751421909184005	0.09956704343252633	0.5548407898105479	0.0744849827724065	0.5914344918074758	0.09001449971546553	0.5916858678955452	0.09716979148975215	0.8396082949308756	0.10990857847932305	0.5902716973886329	0.10264757351395934	0.6815552995391704	0.15133027321611528
2.01	0.761076868919611	0.11075955786453642	0.7762638627053949	0.09974186405044042	0.5545431562165435	0.07415427409955384	0.5924889592933948	0.08945151201421563	0.5936021505376344	0.09751018808233905	0.8411127112135177	0.10890778460676828	0.5899894393241168	0.10420106618673954	0.6816513056835637	0.15048985521038544
2.02	0.7619767665130568	0.1105299460809335	0.7775001018246985	0.09958795987548615	0.5541004078806498	0.07395591472554615	0.5935051843317972	0.08917877527576729	0.596363287250384	0.09760911822785451	0.8423108678955453	0.10850587443810136	0.5902755376344087	0.10498654530334628	0.6811827956989247	0.14999769252742445
2.03	0.7638362455197133	0.1099433395053287	0.7792460026532606	0.09954643241859479	0.5511321015454079	0.07470659358642727	0.5947295826932925	0.08864332404206468	0.6002188940092166	0.09659640960116801	0.8435263056835638	0.10799935870161287	0.5915639400921658	0.10572754844062077	0.681136712749616	0.1497998144081033
2.04	0.7648196684587812	0.10975584510209051	0.7798234650654003	0.09960279182770516	0.5493663012614625	0.07505828634047511	0.5963896889400921	0.08812122709308735	0.6029608294930876	0.09583296057400416	0.8455040322580646	0.10683308333823549	0.5922983870967742	0.106534861387564	0.6815015360983103	0.14894187933332143
2.05	0.7654757104454682	0.10978502965853948	0.7811241883116883	0.09953037184159248	0.547992846087604	0.07510033554249636	0.5989408922171018	0.08799491327864131	0.60605222734255	0.0955124868844641	0.8471380568356375	0.10597056019346426	0.5927784178187403	0.10706684227116879	0.6820007680491553	0.14784492895691942
2.06	0.7664248911930363	0.10950347840039935	0.7813713895871154	0.0992787685122974	0.5456072388632871	0.07520241842336865	0.6030221134152586	0.08772060133565579	0.6100652841781875	0.09547629166780575	0.8489794546850997	0.10515398296199073	0.5919710061443931	0.10816247236708257	0.6831720430107527	0.14691510561748714
2.07	0.7667629928315411	0.10934419668934718	0.7814725306055951	0.0992594951093977	0.5447501221896381	0.07511534054962944	0.6061704749103941	0.08800131215944838	0.6135138248847927	0.0954827410362716	0.8495862135176651	0.10477678885337276	0.5904569892473117	0.10979991458689589	0.6841820276497697	0.14631117330766563
2.08	0.7669865271377369	0.1093126733478678	0.7814448633803472	0.09930813150323985	0.5443867534794954	0.07479286649705011	0.6086663146441371	0.08784883995645157	0.6176075268817205	0.09610316716003106	0.8505971582181258	0.10449530212900522	0.5898675115207372	0.11018732535730882	0.6854992319508448	0.14581851747202854
2.09	0.766185355862775	0.10981939706831914	0.7813238810920262	0.09959807147246637	0.5439089919936695	0.07476871198626595	0.6117940348182284	0.08743720434834268	0.6213248847926267	0.09488755154754848	0.8524577572964669	0.10363588106528383	0.58803955453149	0.1111907447498916	0.6873617511520738	0.14505788931693905
2.1	0.7653873847926266	0.11062656602672154	0.7810752251780476	0.09960706000798848	0.5432974328538844	0.07501191543537236	0.6146794994879672	0.08706479978400859	0.6237711213517666	0.09482135313152566	0.8526584101382487	0.10358286339260586	0.5870065284178188	0.11190788520734636	0.6883909370199691	0.14507325479720878
2.11	0.7639290514592931	0.11102901445566561	0.7811963674766093	0.09942034914339098	0.5434864631336406	0.07551884137037927	0.6174375960061443	0.08719366864521817	0.6263978494623657	0.09486112950253185	0.8519642857142856	0.10389149448184463	0.5869998079877112	0.11281652119345764	0.6897427035330261	0.14531122605317962
2.12	0.7623774321556578	0.1115422180670252	0.7807696056183957	0.09948416544717195	0.542866539822185	0.07520523841901891	0.6205141129032259	0.08732115073261117	0.6291858678955454	0.09462765483628799	0.8514660138248847	0.10427784571311072	0.5866858678955452	0.11286272698520163	0.6920353302611367	0.14475166289273533
2.13	0.76142825140809	0.11154125908629757	0.7812073354512868	0.09929769454602015	0.542225669715589	0.07579769028537246	0.6236416730670764	0.08795112133546147	0.6317396313364055	0.09361521250015306	0.8506653225806451	0.10511647449171728	0.5870170890937019	0.11288582950597341	0.6929032258064516	0.14396126654883742
2.14	0.7597481438812084	0.11229224438732964	0.7828160493180653	0.09883231832070877	0.5415454225434063	0.07623495120303121	0.6276414490527394	0.08826083522807572	0.634715821812596	0.09278174738106378	0.8507459677419353	0.10541071582479494	0.587157258064516	0.11323665621405293	0.695115207373272	0.14361356683539492
2.15	0.7584603814644137	0.11270251558649343	0.7837226382488479	0.09867331787408613	0.5402371933621933	0.0762396520000075	0.6309078981054788	0.08864942575736866	0.6362941628264209	0.0918610243668397	0.8504329877112135	0.1057975429969537	0.5869191628264209	0.11305209401483264	0.6971927803379417	0.14262518106059363
2.16	0.7558328533026113	0.11328487701655544	0.7845199547316482	0.09870784957935885	0.5389848223013546	0.07632921915469258	0.6345604518689195	0.089383228097662	0.6381413210445469	0.09163551257675423	0.8499174347158217	0.10623741853692298	0.5868577188940093	0.11319898702175524	0.6993701996927806	0.14126640185799927
2.17	0.7545929339477726	0.11341594954788223	0.7850997736582412	0.09867394427905547	0.5373331093189965	0.07685566849360882	0.637820340501792	0.08980232526709073	0.6392895545314902	0.09161789626826972	0.8487653609831028	0.10695881122422203	0.5868394777265746	0.11309141844279015	0.7015975422427038	0.1406520492319491
2.18	0.7528006592421915	0.11351415743221245	0.7841131214215891	0.09921138497332485	0.5353389453288646	0.07707955875247004	0.6413042434715821	0.09025260523988876	0.6408794162826423	0.09090181394234355	0.8473828725038401	0.10774472428966729	0.5873934331797237	0.11376330149038182	0.7027150537634409	0.14006199779896444
2.19	0.7516050627240144	0.1137284856712132	0.7835882005539262	0.09948080493009098	0.5325039420704744	0.07779997616193292	0.6449499167946747	0.09057148529147961	0.643141321044547	0.09075529009740341	0.8445622119815667	0.10927067867364507	0.5881153993855609	0.11404926086475052	0.7031797235023043	0.1400948421362196
2.2	0.7492377112135177	0.11428780082601847	0.784104829981846	0.09928548127249011	0.5320055538099894	0.0784966817290696	0.6494502048131079	0.09100463894659563	0.6446044546851001	0.09045627288530038	0.8428917050691244	0.11049082116454159	0.5871274961597543	0.11404522935305271	0.7044316436251922	0.1399055131490686
2.21	0.7475385624679979	0.11479252935596544	0.7841033753432946	0.09916528480358937	0.5323515541358282	0.07881714624563194	0.6531080389144903	0.09144116115899924	0.6473310291858682	0.08938010556445122	0.842230222734255	0.11114046888111036	0.5856240399385562	0.11381002700602434	0.704504608294931	0.14087521981674203
2.22	0.7454286674347158	0.11524296660070311	0.7842629491923845	0.0990378609310445	0.532486646418098	0.07888672170255401	0.6559418202764976	0.09184307354557844	0.6494316436251922	0.08769263074765077	0.8417367511520737	0.11196210780134692	0.5847523041474654	0.11324969703752298	0.7067281105990785	0.14056635899756917
2.23	0.744073700716846	0.11579639593175647	0.7842637928827444	0.09888005094571597	0.532527783596332	0.0788077716698144	0.6586899961597541	0.09216638491436835	0.6519815668202766	0.08687366193166748	0.8407872503840245	0.11286542845783978	0.5852073732718893	0.1133529216444256	0.7098579109062981	0.14093621456908434
2.24	0.7425396825396826	0.11625540799264712	0.7839434814737233	0.09870914240011622	0.531811592305544	0.07874837568422494	0.6613095238095237	0.0929349987294675	0.6541282642089095	0.08546394687120247	0.8404848310291857	0.11313224482650999	0.5857046850998463	0.1127694995346384	0.7116705069124425	0.1413670657973264
2.25	0.7407600486431132	0.11652572989962476	0.784232459968347	0.09816008990732847	0.5320340792719825	0.07843531632885666	0.6653907450076804	0.09334023986589204	0.6571697388632873	0.08445125798878783	0.8406538018433178	0.1133968182669806	0.5847475038402458	0.1121136595633335	0.7134831029185869	0.1420141535287851
2.26	0.7383853366615464	0.11695518686778425	0.7839751635013732	0.09800195200578407	0.5330453876320812	0.07834299141286272	0.6687632808499743	0.09348862589225233	0.6587327188940093	0.08420184431651014	0.8398607910906297	0.11375070342122555	0.5827044930875577	0.11140398299968324	0.7154493087557604	0.14225560191277184
2.27	0.7361139912954427	0.11717594738244251	0.7829053350323513	0.09800704261169695	0.5337784090909091	0.07767547473413955	0.6707176459293394	0.09404732037146024	0.6600268817204301	0.08361342786300735	0.8391109831029184	0.11340175787474341	0.5813143241167436	0.10996461558530381	0.717415514592934	0.14241356220298584
2.28	0.7364890552995391	0.11689515517584613	0.7821814777963972	0.09802766038547173	0.5354612513382675	0.07784477283859463	0.6730102726574498	0.09494111291061334	0.6623963133640554	0.08266612547938663	0.838421658986175	0.11348380158413823	0.580780529953917	0.10860028710378884	0.7192012288786482	0.14231755586762004
2.29	0.735716845878136	0.11670487171028227	0.7814720214821022	0.09811328434799	0.5358764779127683	0.07760612589430921	0.6747705453149	0.09559968842330721	0.6636712749615976	0.08225587695693883	0.8376948924731182	0.11376833466210465	0.5805433947772658	0.10750813174259476	0.7193855606758833	0.14300261094490288
2.3	0.7359999039938555	0.11620589780767017	0.7810673410370991	0.09813236989255425	0.5355580575338641	0.07803513606982226	0.6759155785970301	0.0966190411362347	0.6643356374807988	0.08206232928149457	0.8361127112135176	0.11477357911775339	0.581222158218126	0.1067653692273904	0.7195506912442395	0.14359080695397378
2.31	0.7353108998975932	0.11650964310443157	0.7809503880975655	0.09802869164240803	0.5348643840478519	0.07786103560271895	0.6767325908858165	0.09753200299336474	0.6639247311827957	0.08136640211351914	0.8338076036866359	0.11602208260165306	0.5818682795698925	0.10681842295062595	0.7205030721966205	0.14425927017244483
2.32	0.7342093894009214	0.11702456189738424	0.7808975556253782	0.09781112156664175	0.5341928356142065	0.07819451791389165	0.677044450844854	0.09813332557883461	0.6638018433179724	0.08111410529628194	0.8312740015360981	0.11723340806568779	0.5816724270353303	0.10547226249028048	0.7222619047619048	0.1441592831810789
2.33	0.7335091845878134	0.11697128302192591	0.7803363997113998	0.09787578666720352	0.533874037029279	0.07857905011119315	0.6768645993343574	0.09883319072250084	0.6620276497695853	0.08114093668436789	0.8295401305683562	0.1177842009154545	0.5809600614439324	0.10423541168434555	0.7244316436251919	0.1443951524754636
2.34	0.7325867255504351	0.1169968894888248	0.7794913565377276	0.09809651610205444	0.5348009181678537	0.0785602362029051	0.6766671466973887	0.09938564830812545	0.6603686635944701	0.081003943928682	0.8285810291858676	0.11816369852359522	0.5781682027649769	0.10284833863805003	0.7262711213517665	0.14433722006622574
2.35	0.7323495903737839	0.11720277768237518	0.7784252083042406	0.09835939345835894	0.5355604576874738	0.07858874542634957	0.6755520353302611	0.09962292701137812	0.6587288786482335	0.08128614127176569	0.8271188556067587	0.11888817593076555	0.5752736175115207	0.1010829728796145	0.7276804915514592	0.14436868185476082
2.36	0.7321159754224269	0.11733262976734125	0.7775429263836522	0.09837166450200048	0.5354316348973607	0.07883392023975666	0.674176747311828	0.09972029305819397	0.6570890937019971	0.08089012051298715	0.8258294930875575	0.1191545626020158	0.5720218894009216	0.09993899588477671	0.7295890937019969	0.14454806217634733
2.37	0.7321185355862774	0.11747826568593968	0.776686595214821	0.0988473077993988	0.5351711236791882	0.07906241063425767	0.6731179595494111	0.10009533118409494	0.6546351766513057	0.08111379712800129	0.8241273041474654	0.12002806011165819	0.5689285714285713	0.09799700228404416	0.7314708141321044	0.14436935587455912
2.38	0.7332259664618535	0.11743177511385752	0.7764798619838943	0.0992041553579143	0.5354598112461015	0.07935339813229539	0.6718836405529953	0.10007651348905391	0.6527457757296465	0.08132465412160732	0.8227812980030721	0.12058558101755078	0.5665697004608294	0.09611466456726124	0.7340245775729646	0.14435311620722716
2.39	0.7330638760880694	0.11755571169335696	0.776442594144207	0.09947040912612366	0.5356211161150677	0.0801119200852953	0.6710378264208909	0.0998412385452997	0.6513940092165897	0.08104123535085705	0.8210570276497695	0.12022395825454668	0.5629070660522272	0.09534286919374696	0.7364055299539171	0.1442439640652352
2.4	0.7339450524833587	0.1171717248951602	0.7763357654889914	0.09977456172410691	0.5368023408043568	0.08001030243887144	0.6697662250384024	0.09950096404677301	0.6493625192012288	0.08199031314584479	0.8200307219662056	0.12010259420825009	0.5603782642089091	0.09314456387631354	0.7384024577572964	0.1440932009846507
2.41	0.7346050947260623	0.11689490292383495	0.7761797700507378	0.10018338266451023	0.5386069508448541	0.08008185379272494	0.66875	0.09969261808151653	0.647043010752688	0.08210311567512392	0.8198223886328723	0.12012378966601725	0.5579166666666666	0.09154975710439418	0.7408026113671274	0.1438027377706143
2.42	0.7351451292882742	0.11713268953630653	0.7758887550621422	0.10092737310124554	0.5389389866405996	0.0802166254379197	0.6678158602150536	0.09971169196361168	0.6452880184331796	0.08258125525827834	0.8202256144393238	0.11925967568226782	0.5545391705069124	0.09060116670446107	0.7423694316436252	0.14345833807443842
2.43	0.7361227918586788	0.11686597376020182	0.7754050877437973	0.10129568275844211	0.5398668860261602	0.08047224304009008	0.6673091077828981	0.09967593936998746	0.6436943164362517	0.08283118912420924	0.8212384792626726	0.11850878468539193	0.5520785330261136	0.08937703112931532	0.7439900153609832	0.14378023832386053
2.44	0.7358512544802865	0.11713987216408844	0.7752751885211562	0.10157521242231966	0.5408865003723874	0.08021500703439624	0.6664426523297492	0.09973260332976173	0.6420468509984638	0.08316716308035935	0.8220247695852533	0.11751637599540296	0.5506912442396313	0.08860447594154335	0.7461405529953918	0.14350930004673118
2.45	0.736148713517665	0.11688665599665411	0.7750819543359866	0.10173443920740555	0.5408226708327515	0.07980098465184761	0.6653334613415258	0.09996912938663755	0.6400844854070661	0.08345264822190555	0.8220142089093702	0.11720169192220219	0.5493634792626728	0.08707790285491725	0.7466589861751153	0.14318491551839535
2.46	0.7367116295442907	0.11680770826348405	0.7747385723595401	0.10196442638228193	0.5416455889540567	0.07974133190940334	0.6647337429595495	0.09983754787279732	0.6380414746543779	0.08403431601495952	0.8228465821812594	0.11630458228983606	0.5476334485407066	0.08591532317061847	0.7475537634408603	0.14326014941493842
2.47	0.7375851254480286	0.11667403254580895	0.7738533957082344	0.10217216616786387	0.5423472629521016	0.07997461326077746	0.6633381336405529	0.09987999020801301	0.6363940092165898	0.08423429271115203	0.8241234639016897	0.11497853658847566	0.5465841013824886	0.08492682655180035	0.747004608294931	0.14373305812197723
2.48	0.738534946236559	0.11605478408403727	0.7730760950519013	0.10270595701194866	0.5435071480938416	0.07988871329517128	0.660439708141321	0.10037484958744952	0.6349078341013824	0.08478378900774061	0.8256422811059906	0.11373965061008408	0.5463709677419355	0.08433354847681919	0.7462327188940092	0.14412459368889272
2.49	0.7385480670762928	0.11597105003768293	0.7731442885071916	0.10294910586357386	0.5462804455848811	0.07957167355928187	0.6595626920122888	0.10019186770907096	0.6339400921658986	0.08571075286951862	0.8267242703533023	0.1125331703263881	0.5462576804915514	0.0837982781398257	0.7459869431643625	0.14474773872810398
2.5	0.7389186507936507	0.11582310141912595	0.7730622759856629	0.1032142843674546	0.5485175487594842	0.07906224640044872	0.6578949052739376	0.10024831048717235	0.6327572964669739	0.0865963679103311	0.8286703149001533	0.11108250885522625	0.5456787634408603	0.08340356838338786	0.7472465437788018	0.14415232936072173
2.51	0.7410392665130567	0.11521195155650535	0.7730851719964622	0.10321059319531878	0.5491676558208816	0.07884128431958883	0.6557838901689708	0.10050350739775965	0.6326958525345622	0.0869593908007527	0.8291196236559137	0.11069997601548087	0.5463037634408603	0.08318031739775647	0.7491781874039939	0.14354285843422815
2.52	0.743043234767025	0.11446602523199004	0.7732009030396126	0.10322857034556676	0.5496567780337942	0.0787324946726875	0.6544534050179212	0.09999164374283939	0.6318279569892473	0.08802498413229833	0.8287077572964667	0.11059695633520873	0.5460282258064516	0.08300157356725554	0.7515015360983103	0.1427206676969982
2.53	0.7447091013824882	0.11418370977546471	0.7726628322394451	0.10345400108122675	0.5500548544197739	0.07860293732423981	0.6533158922171018	0.10003998955897551	0.631505376344086	0.08921285466731213	0.8282622887864821	0.11049525980861664	0.5470967741935484	0.08363976722765254	0.7529301075268818	0.1422403827083227
2.54	0.7450651241679465	0.11411256002863843	0.772355787134013	0.10344995711602006	0.5515611326397618	0.07810514328536827	0.6527748975934459	0.09993496238567282	0.6314669738863287	0.0901957831382143	0.8281173195084485	0.11014182774591712	0.5475528033794164	0.08388595927362069	0.7553456221198158	0.14152644343156937
2.55	0.7464007296466972	0.1140598407778588	0.7720043755527627	0.10373766260380624	0.5521195101941071	0.07769706968269935	0.6528197004608295	0.09977719244981648	0.631616743471582	0.0906625454360865	0.827583525345622	0.10989134252219532	0.547772657450077	0.08425670066775973	0.7575998463901691	0.1404109899787845
2.56	0.7471995007680491	0.11395925490963003	0.7717139133268166	0.10424403664291333	0.5515691913373366	0.07763735400226593	0.6528981054787506	0.09996616267580252	0.6322964669738863	0.09130657762849227	0.8271390168970811	0.10975687387154409	0.5487221582181261	0.08546407948285571	0.7595391705069124	0.13965593498416687
2.57	0.7495060483870968	0.11347420314402473	0.77162573313783	0.1044661126706646	0.5498368913792301	0.07769004768642417	0.652210221454173	0.1002089901082848	0.6346082949308756	0.09130791608910456	0.8269662058371734	0.10933153104266989	0.5502246543778804	0.08635042166953875	0.761620583717358	0.13920108272357792
2.58	0.750785650281618	0.1132017662738079	0.7713954347623704	0.10458329440166361	0.5490538012614626	0.07771906125245323	0.6520457309267793	0.10039286315603965	0.6366513056835637	0.09085357980898388	0.8269854070660521	0.10971361353166853	0.5508352534562213	0.08754887181605443	0.7632718894009218	0.138788959693134
2.59	0.7511709549411162	0.11309962617251702	0.7716110994740027	0.10436789458199201	0.5483094045291628	0.07783316354565609	0.6506155593958013	0.10048845463268209	0.6367588325652841	0.09078952599742836	0.8276862519201229	0.10938626323860655	0.549787826420891	0.08879473078304755	0.7645660522273426	0.13874570802323644
2.6	0.7519666858678955	0.11300011148648167	0.7710597041847043	0.10435947994277535	0.5484186478843739	0.07833141965008743	0.6498219086021506	0.10072087483411066	0.6379493087557604	0.09070368870471515	0.8275201612903226	0.10953845928794945	0.5481173195084486	0.08981971473022901	0.7656298003072198	0.138939930587841
2.61	0.752893305171531	0.11256372276273603	0.7710307859703022	0.10430942174539894	0.5493913501373181	0.07820075184132469	0.6498985535074245	0.10094791157026364	0.638494623655914	0.09056970672584871	0.8282978110599079	0.10885314644435394	0.5445660522273426	0.0904789947416718	0.7664708141321046	0.1394552374367628
2.62	0.7537095174091142	0.11206158971360392	0.7713287250384026	0.10429259299890142	0.5501500896057349	0.0782978959949367	0.6500424027137737	0.10079857626972759	0.6402496159754224	0.0913281503622209	0.8295535714285714	0.1082164380605963	0.5416532258064516	0.09096778703852648	0.7669009216589863	0.14037994290416594
2.63	0.7543297171018946	0.11147082588440789	0.7705139819857563	0.10442827870528104	0.5496254014802403	0.078579531812559	0.6507870903737839	0.10095993142004156	0.6422542242703534	0.09154245469032708	0.8302140937019971	0.10800608955100192	0.5399030337941628	0.0919431940832023	0.7669662058371737	0.14179849859408628
2.64	0.7543253968253968	0.11127459305230936	0.7702611658055207	0.10458081792211853	0.5490916509565704	0.07828758888708266	0.6516041026625704	0.10040330429682096	0.6442780337941628	0.09191318469629203	0.8306490015360983	0.1083874210460941	0.5385896697388634	0.09321679422400546	0.767542242703533	0.14233510547647144
2.65	0.7549003136200716	0.11096544919253391	0.7698944223339386	0.10443359472977627	0.5483711102965136	0.07834921864688675	0.6523455901177675	0.1003011105067543	0.6446889400921659	0.09279147584887351	0.8298617511520738	0.10848802037939555	0.5377342549923195	0.09375655687122401	0.7686712749615975	0.1422752244937224
2.66	0.7544628456221197	0.11072309569156032	0.7706714611553321	0.1038215606220056	0.5464506382953965	0.078704514382755	0.6536432731694829	0.10037244088980934	0.6457910906298004	0.09315389845803983	0.8296985407066053	0.10853057857847664	0.5376814516129034	0.09550831177329927	0.7705798771121352	0.14282806867965392
2.67	0.7541727470558114	0.11029130843271899	0.7714068973141553	0.10354464733136842	0.5450881220034446	0.07882415243213439	0.6554755504352279	0.10018428482560841	0.647046850998464	0.09356367193399749	0.8305145929339478	0.10831981937250722	0.5371687788018434	0.09555988254200622	0.7725460829493087	0.1426107370363462
2.68	0.753473662314388	0.11012551095421672	0.771590879998138	0.10330416233344628	0.544810184215426	0.07871770724697798	0.6566700268817204	0.09986684325337487	0.6484639016897082	0.09312248864470465	0.8314103302611368	0.10733078579120404	0.5376017665130568	0.09610929198677323	0.77397465437788	0.14281526174437015
2.69	0.7522543842805938	0.10996081270244508	0.771438375692408	0.10290868305583269	0.543637760089373	0.07844449286626194	0.6572798259088581	0.0996639268891988	0.6490476190476192	0.09320753254371573	0.832500960061444	0.10668387033726465	0.5387960829493088	0.09628059852444407	0.7734946236559138	0.14319536024297716
2.7	0.7516343445980541	0.10966927101486208	0.7716162779872457	0.10272951349349174	0.5439947574826607	0.07826253194721514	0.6563096838197644	0.09983124681121433	0.6493625192012291	0.09273839512522382	0.8335071044546851	0.10683489405242615	0.5401478494623656	0.09642826789336881	0.7727265745007681	0.143814891250309
2.71	0.7508240527393752	0.1094003841864854	0.7717906455104037	0.10232393902753142	0.5431741667830376	0.07850270853469865	0.6556038786482334	0.10018941788223884	0.6500806451612906	0.09294840212882342	0.8337192780337941	0.10687172941911818	0.5411290322580644	0.09734092604213207	0.7723617511520737	0.14410951102476388
2.72	0.7498636712749616	0.10915181761263906	0.772389854768887	0.10180793175405685	0.541500765139878	0.0787351768098437	0.6548471902201741	0.1002310141042023	0.6526612903225809	0.0933055615707397	0.8334994239631335	0.10683824993963885	0.5407834101382487	0.09732003311267087	0.7714784946236558	0.14441023728470062
2.73	0.7487722414234509	0.10884006762486083	0.7726371578690128	0.1010274504733354	0.5406090426150909	0.07904788767693473	0.6535112647209422	0.10046354013137375	0.6548387096774198	0.09262092662186525	0.83269777265745	0.10681466103033493	0.5416503456221198	0.09815051841693345	0.7708640552995393	0.144712516252545
2.74	0.748534946236559	0.10869236792990233	0.7733537855513662	0.10048063319229603	0.5387295914211235	0.07921051914199155	0.6530392345110086	0.09986908252637693	0.6575076804915517	0.09204804337344674	0.8322417434715821	0.1068408682346412	0.5419412442396313	0.09928190145356075	0.7695698924731184	0.14559646906223053
2.75	0.7494137224782386	0.10808027830371313	0.7738691494437463	0.10011528477717994	0.5370217730298374	0.07943348227419976	0.6519313236047106	0.09917642138655075	0.6600883256528419	0.09105423639091566	0.8315380184331798	0.10679941371204997	0.541262480798771	0.09939004184164232	0.7681221198156684	0.14701230482978972
2.76	0.7510083845366102	0.10689892673860119	0.77360923462738	0.09989097646790265	0.5372893101522133	0.07971422676397139	0.6499283154121862	0.0987985854880764	0.6629646697388634	0.09047179527033931	0.8316167434715822	0.10666357408795428	0.5399030337941627	0.10033159371163854	0.7674807987711215	0.1478986345744209
2.77	0.7517962749615975	0.10630469135396568	0.7732908433412468	0.09975539231775357	0.537018252804543	0.07993654278279573	0.6487772017409115	0.09826039378550012	0.666378648233487	0.0898163706068983	0.8313882488479263	0.10703395658919343	0.5404925115207372	0.10218338461034854	0.7673847926267282	0.14851577737133992
2.78	0.7529209869431644	0.10577369118820007	0.7739150578364289	0.09969613681969512	0.5374929740957965	0.07967144802017599	0.6477617767537124	0.0978912712105681	0.6693701996927804	0.08906165683273788	0.8302054531490015	0.10802542122637997	0.5403955453149001	0.10271879945484041	0.7683832565284179	0.14818140200783822
2.79	0.7532741295442908	0.10615159832316542	0.7744165299306428	0.09931757424229597	0.5368982160312805	0.07986808580093772	0.6488495263696877	0.09684041135548696	0.6726305683563748	0.08833476715409046	0.8295391705069124	0.10877745185869826	0.53968509984639	0.10276066396568545	0.7685599078341014	0.14821387061124092
2.8	0.7543802803379418	0.10607139783204779	0.774554749685798	0.09898862240866924	0.5359608905879066	0.08051881565813467	0.6476761712749616	0.0965129014195331	0.6761674347158217	0.08765619786984244	0.8289544930875575	0.10946172894265549	0.5381662826420891	0.10237649446358627	0.7683794162826421	0.14819215894183121
2.81	0.7544470046082951	0.1064797484516174	0.7749536115765953	0.0988611886682463	0.5355882412838058	0.08098058734192673	0.6477638568868407	0.09599995253988765	0.6787096774193547	0.086841637215915	0.8290658602150537	0.1099997100963684	0.5362701612903226	0.102632118124738	0.7684024577572964	0.14849281691294156
2.82	0.7547454237071173	0.10660870752093109	0.7743103704091605	0.09923948068381871	0.5347145708234418	0.08112961994644932	0.6487618407578085	0.09520005795509803	0.6798809523809523	0.08672539285755455	0.8293586789554531	0.10991921210119486	0.5351814516129032	0.10252132633478617	0.768095238095238	0.14902459703656165
2.83	0.7542073092677932	0.10701855281469586	0.7749486367127494	0.09927513822165265	0.5339489363682912	0.0809009337666179	0.648756080389145	0.09467254626494864	0.6817242703533024	0.08562410285290036	0.8295804531490015	0.10961642801876816	0.5355443548387097	0.10262676122957506	0.7690245775729646	0.14864588815933844
2.84	0.7541970686123913	0.10718130140955556	0.7756073843271422	0.0991422024990938	0.534418086393893	0.08133230597739675	0.649806867639529	0.09421838023644745	0.6827150537634407	0.08467966283098444	0.8292444316436253	0.10967840391254492	0.5356125192012289	0.10253685497553897	0.7695506912442396	0.14855364040674696
2.85	0.7543313172043012	0.10759602945989932	0.7762995886282176	0.09913191313402739	0.5333555020248568	0.08204468288820571	0.6507365271377368	0.09374792328890068	0.6832411674347156	0.08383652965232886	0.8289688940092167	0.10970518957130858	0.5350048003072195	0.10211829568230144	0.7693471582181259	0.14813036192811138
2.86	0.7536322324628777	0.1078356515165757	0.7775393479728154	0.09891713895763027	0.5345892537122375	0.08290299269564616	0.6523204685099846	0.09333575419439454	0.6820929339477725	0.08329412092955392	0.829303955453149	0.10989681450477086	0.5345583717357909	0.10293355497682445	0.7695391705069125	0.1484302416146766
2.87	0.7540293778801844	0.10810986922491535	0.7782344906437646	0.098686757898316	0.5348643549550807	0.08382052651307874	0.6524924795186892	0.09318861874283338	0.6813402457757295	0.0828982093731895	0.8301324884792628	0.10911797993274079	0.5336923963133641	0.10343166400074721	0.7699116743471582	0.14857720919265846
2.88	0.754129864311316	0.10816434835649841	0.77892160370991	0.09864821808829463	0.5361448005399618	0.08485663048488715	0.6536946364567332	0.09292822714221026	0.6791705069124423	0.08260661154906573	0.8310608678955455	0.10832562443165623	0.534387480798771	0.10467120508632807	0.7701881720430108	0.14863280948778593
2.89	0.7544935675883258	0.10828855504002956	0.7802795087976537	0.09844850483386841	0.5368846878927525	0.08578391053504	0.6549526369687659	0.09245548187917114	0.6775652841781873	0.08291850236332443	0.831805875576037	0.10761855905484562	0.5372071812596005	0.10575873018347758	0.7710983102918586	0.14861489524823523
2.9	0.7545636520737328	0.10851068360422457	0.7812298241632919	0.09841666132989811	0.5378975963552576	0.08676067798608178	0.6572342229902712	0.09193512374276684	0.6759792626728109	0.08358396392286956	0.8312067972350231	0.10770058602422182	0.5405606758832565	0.10644079378549581	0.7725537634408601	0.1482788923659526
2.91	0.7542340309779827	0.1087931405391777	0.7822852662570403	0.09814842536936234	0.5393036790718242	0.08705348920454867	0.6595898937532001	0.091404575872327	0.6741359447004608	0.08469772141942132	0.8316973886328726	0.10731033815086956	0.5429128264208909	0.10747565592654068	0.7746505376344084	0.14750295032682045
2.92	0.753457981310804	0.109288624931248	0.7825431736722059	0.09793702183652443	0.5414030279756087	0.08714649582607413	0.66152345750128	0.09074916717834283	0.6728033794162827	0.08592070832755865	0.8315831413210447	0.1072381053343519	0.5468481182795699	0.10815366400920684	0.7778878648233485	0.14633425268059583
2.93	0.7529632296466975	0.10964669339711519	0.7815035871386677	0.09803246414982833	0.5446778702927897	0.08777510587230124	0.6646919802867384	0.09050461922073699	0.671163594470046	0.08639134760561623	0.8313220046082951	0.10714975923842239	0.550823732718894	0.10847152881945016	0.7818548387096773	0.14437945891963122
2.94	0.7526219278033796	0.10979521879737275	0.7807483242563887	0.09825007545770781	0.5494546850998462	0.08787896168045156	0.6670754928315412	0.09001257485330585	0.6693010752688172	0.08756494297011108	0.8324894393241169	0.10674300926515232	0.5540044162826421	0.10886470592428783	0.7850153609831028	0.1427909170962685
2.95	0.7526740911418331	0.10939705709808697	0.7797967288088256	0.09842258582768625	0.5539796728808823	0.08854500005855896	0.6700131208397336	0.09035838774879963	0.6682718894009216	0.08838496187811809	0.8329387480798773	0.10587709242932085	0.5570660522273425	0.10903138018659377	0.7880414746543778	0.14170702351544018
2.96	0.751947964669739	0.10901090788376468	0.7788150368896335	0.09866503651459671	0.5587533020295116	0.0883975917872857	0.6727059331797234	0.09051491125590733	0.6688364055299539	0.088927292294528	0.8336751152073734	0.10476837440287075	0.5613296850998464	0.11005560106110929	0.7904953917050691	0.14094217232136963
2.97	0.7515440988223248	0.10865269018981481	0.7772996962714704	0.09884415949022489	0.5641581861239119	0.08826499906338005	0.6753694636456733	0.09074682280126463	0.6687826420890937	0.08980846682476959	0.8349654377880187	0.1038495707616471	0.5647254224270353	0.10994305581431388	0.7931490015360984	0.13959101095806187
2.98	0.7517149897593448	0.10871559481340287	0.775112298096169	0.09906496405036053	0.5691879771214449	0.08809808950388015	0.6773059075780851	0.09101958753709544	0.6697311827956989	0.09088878624808105	0.8354550691244241	0.1028674340773903	0.5690044162826421	0.11105670738199125	0.7953801843317974	0.1386437461328086
2.99	0.7511675947260628	0.10857836787984128	0.7735845057720057	0.09915638125970894	0.5745795803658706	0.08820250077434821	0.6789442524321556	0.09081644342110325	0.670652841781874	0.09131947729620256	0.8358198924731184	0.10264976099937025	0.5723204685099846	0.1126371402234658	0.7978801843317973	0.13778844942253854
3.0	0.7496505376344088	0.1087626003785541	0.7712127030675416	0.09947681442032799	0.580400156519108	0.08847930099373903	0.6816858678955452	0.09110482439462116	0.6716897081413212	0.091193171418223	0.8361079109062981	0.10212425996739727	0.575722926267281	0.11507615896133759	0.800810291858679	0.13657632318760318
3.01	0.7483605350742448	0.10908766347501886	0.768311935600242	0.09959900498946617	0.5846646185355862	0.08888615287356345	0.684682379672299	0.0912394566579268	0.671920122887865	0.09209497603323032	0.8372244623655916	0.10122156685202435	0.5792089093701996	0.11600020697449627	0.8037596006144394	0.13516923398267222
3.02	0.7468580389144907	0.10951870541232883	0.7651244006889169	0.10004990309732041	0.589650581273565	0.08929663878918688	0.6870868535586278	0.09127059582894975	0.671747311827957	0.09209321960309381	0.8369834869431645	0.10040622062999509	0.583409178187404	0.11711334612166144	0.8061443932411676	0.13389127291884034
3.03	0.7455542754736304	0.1095685157509179	0.7620800603965926	0.10029119898649698	0.5950421699716053	0.08963336805838631	0.6904384280593958	0.09118473456345429	0.6717089093701998	0.09201208196725054	0.8374788786482337	0.0992503688531878	0.588280529953917	0.11817919132881381	0.8090552995391707	0.13220152616912162
3.04	0.744390360983103	0.10910840800656516	0.7594361093655448	0.10047598095142878	0.5999524187729831	0.08983731062435771	0.6948326292882745	0.09113052241434214	0.6720737327188941	0.09243927304974206	0.8382334869431645	0.09852235864106215	0.5940773809523809	0.11764604185327002	0.8119009216589864	0.13020112285767468
3.05	0.743040514592934	0.10874529256050103	0.7558677500814598	0.10058066834118648	0.6049809005958199	0.09020184455383409	0.6993469982078853	0.09106530313512311	0.6716705069124425	0.09242309593651125	0.8380078725038405	0.09717786637396746	0.5988872887864823	0.11765902860315679	0.8142972350230419	0.12804271923686097
3.06	0.7404101062467998	0.10888865863176207	0.7521013999441419	0.10076153879430047	0.6099844499138853	0.09024572442984502	0.7043777201740911	0.0911594314864698	0.6697427035330262	0.09292722065008027	0.8381749231950848	0.09684299826214572	0.6047215821812596	0.11777817559667264	0.8168471582181263	0.1259047967501734
3.07	0.7373323092677931	0.10873252783092198	0.7476977872038356	0.10103320617549806	0.6130171385514127	0.09057494701721902	0.7094974078341013	0.09059148282264916	0.6675729646697389	0.09358039107618374	0.8369143625192015	0.09728576495663768	0.6114890552995392	0.11806909813397203	0.8196850998463905	0.12343399974124841
3.08	0.7335191052227343	0.10845828989868929	0.7446474683470651	0.10078733556958157	0.6158495234604106	0.09104125509130918	0.7137906426011263	0.0906096844283552	0.6654224270353304	0.09436022236515636	0.8342559523809525	0.09757405872561928	0.6166244239631335	0.1176435775073286	0.8210560675883258	0.12177574424395703
3.09	0.7297839861751151	0.10814935793458996	0.7408217398640785	0.10031564994153033	0.6187286459060652	0.09186095865339235	0.7180677163338453	0.09049632218817187	0.6635599078341015	0.09508238818522137	0.8323358294930877	0.09735692820375334	0.6216417050691243	0.11816512959416058	0.8222811059907836	0.12045567766031827
3.1	0.7254051459293394	0.10786573181417196	0.7368430415910254	0.10002936381971647	0.6214309715821812	0.09234084687805978	0.7210509472606246	0.09089376040468261	0.6608448540706606	0.09565334571984418	0.8301948924731185	0.0967730238086402	0.6261031105990782	0.11880948686214357	0.8242319508448543	0.11900459094074253
3.11	0.7214008896569379	0.10751632325531348	0.7338735424521714	0.09963766821828914	0.6247665886980402	0.09230702671214908	0.723414138504864	0.0910383094767163	0.6577188940092167	0.09600076754450364	0.8294873271889402	0.09654088032138258	0.6312903225806451	0.11926415867551547	0.8263786482334873	0.11709060236000315
3.12	0.717315188172043	0.10656966839148527	0.729280244844761	0.09900990406001421	0.6292139133268165	0.09198321608981203	0.7246823796722989	0.09149834075105076	0.6555606758832566	0.0964395237692133	0.8268951612903228	0.09596042236666247	0.6359062980030721	0.11923235451359605	0.8266359447004611	0.11597346610924888
3.13	0.71305171530978	0.1059931281688705	0.7259682801517479	0.0981013003103733	0.6338688003304938	0.0916630163253226	0.7259110983102915	0.09203268312779767	0.6547734254992319	0.09652466182864941	0.8252995391705071	0.09595620452361282	0.6399980798771121	0.11973655927685334	0.8254953917050695	0.11525603724971586
3.14	0.709103782642089	0.10502195876643636	0.7209684110692175	0.09772518080963823	0.6383750378206022	0.09186971813870048	0.7261408730158728	0.09290119119285054	0.6533064516129032	0.09641785650218997	0.8242175499231954	0.0957027119145268	0.6420516513056835	0.12012441674690653	0.8234754224270356	0.11514100026599487
3.15	0.7047547043010753	0.1042742049660177	0.7148436263557231	0.098025115316411	0.642374071940604	0.09177475172958262	0.7268353174603173	0.09296309971700216	0.6526843317972351	0.09613540397388923	0.8228052995391707	0.09570689262435964	0.6432219662058373	0.1210846234975979	0.8214746543778806	0.11462265712128687
3.16	0.7000683243727598	0.10299700498701116	0.7096112187543638	0.09848562446842081	0.6461535720104268	0.09204675011397682	0.7275716845878135	0.0932824885407252	0.6520622119815668	0.09550217100254163	0.8221178955453151	0.09555305483066512	0.6443759600614439	0.12199387238303411	0.8205491551459296	0.11411471802257168
3.17	0.6954617895545314	0.1023225174466395	0.704386375273472	0.09843085087109846	0.6488345290462225	0.09202210163934331	0.7275332821300563	0.09381821761739847	0.6520046082949308	0.09565665627377222	0.8206557219662062	0.09580571939374385	0.6461251920122889	0.12224226044965954	0.8199078341013828	0.11296912680357975
3.18	0.6897828661034305	0.10187445443928833	0.6995244204720011	0.09838170648269527	0.6521843579807289	0.09169568126058084	0.728517345110087	0.09394398743820158	0.6510560675883256	0.09503936202941907	0.8192530721966209	0.09625135687752967	0.6485839093701997	0.12113670133628548	0.8188632872503843	0.11206959689424865
3.19	0.6844354838709675	0.10128778596861396	0.6953514988595635	0.0981932206695194	0.6538230083088953	0.09086394919757246	0.7288685675883257	0.09403870927807591	0.6504032258064516	0.09501743852196166	0.8181931643625194	0.09696941853771514	0.6494614055299539	0.12035524309635304	0.8176651305683565	0.11121584443757143
3.2	0.6791801075268817	0.10042728361176854	0.6901184948563981	0.09810673249237636	0.6554042585998231	0.09030252558031843	0.7288668074756784	0.09432699897414593	0.6494546850998465	0.09475567337779997	0.8166349846390171	0.09789269399925525	0.6499174347158219	0.1191096110418366	0.816209677419355	0.11046783707636455
3.21	0.6738876088069637	0.09961810883748676	0.6848322074430946	0.09782970323390641	0.6565998551180002	0.08919229363543321	0.7284583013312852	0.09458168229863186	0.6499039938556068	0.09467406343707653	0.8154051459293397	0.09827695834280051	0.6491100230414748	0.11770816002524188	0.8135368663594472	0.11008685052057854
3.22	0.6679800307219662	0.09838353289725639	0.6796889255457804	0.09827511957940864	0.6566012806637805	0.08878368765544506	0.7268449180747567	0.09479824784029688	0.6493932411674348	0.0933457712497302	0.8138056835637484	0.09851177233248153	0.6488901689708143	0.11642566608851845	0.8113556067588328	0.10961858052195624
3.23	0.6618157962109575	0.09743617737517883	0.6745503130382163	0.09853913220128936	0.6549293336591723	0.08897157858557557	0.7244193228366614	0.09542939305808185	0.6502803379416283	0.092071004302588	0.8118673195084488	0.09890093808246912	0.6480750768049155	0.11488568897092641	0.8082219662058374	0.1091260253496449
3.24	0.6554753904249871	0.09664469409903506	0.6693870589535913	0.09844534528574633	0.6524347303681981	0.08882740582792294	0.7205245135688684	0.0961384211821023	0.6502380952380953	0.09163351395916582	0.8103235407066053	0.09912578798311748	0.6460090245775729	0.11345765828167971	0.80568356374808	0.10861754161137373
3.25	0.649482686891961	0.09585524596955312	0.6657306213052181	0.09823054881685402	0.6493414414886188	0.08904186296982722	0.7171727790578596	0.09675711347025262	0.6504454685099847	0.09096548942458169	0.8083179723502306	0.0991919193011	0.6446764592933947	0.11277460328126622	0.8030261136712751	0.10809496241866151
3.26	0.6426916922683049	0.09569052429691847	0.6623383751105525	0.09795807273984236	0.6467682440767117	0.08863000118881889	0.7139652137736815	0.09703693232100281	0.6503302611367128	0.09051154042519297	0.8075316820276498	0.09948537299912365	0.6446601382488479	0.11179595593906388	0.7995814132104457	0.10807494055022149
3.27	0.6358024513568866	0.09583008629854486	0.6601604611786064	0.09745170126786999	0.6442184954382534	0.08879964075705	0.7118626792114695	0.0970993132687951	0.6498041474654378	0.08989329114160367	0.8074068740399387	0.0998317572505177	0.6423492703533026	0.11097317841410849	0.7965399385560679	0.10802587817041877
3.28	0.6287219982078852	0.0963380012753964	0.6580077997719127	0.09722421410055937	0.6413184552902294	0.08911485890290356	0.7095022081413209	0.09725699675588176	0.6490975422427036	0.08912684422524693	0.8060781490015362	0.10005812245866305	0.6418874807987711	0.10946053214011817	0.7924423963133644	0.10901084225113009
3.29	0.6212978430619558	0.09619401902242543	0.6564900880929107	0.09664204032377754	0.6383785725922821	0.08941545459154465	0.7077747375832052	0.09757269307600865	0.6460445468509984	0.08848869898989845	0.8042242703533026	0.10086140873235497	0.641661866359447	0.10845002414009677	0.788613671274962	0.1104347686204543
3.3	0.6148211085509471	0.09594128953102318	0.6556685809710003	0.09589130818859135	0.635193728762277	0.08933270447651102	0.705536674347158	0.09840203271029582	0.6439592933947773	0.08916790299226245	0.8031768433179725	0.10112997182843061	0.6407795698924731	0.10704844840425048	0.7846505376344088	0.11179755949502179
3.31	0.6077486559139783	0.09557679126421123	0.654693580389145	0.09566522062576434	0.6311711876832843	0.08946617419251725	0.7025646441372246	0.09841387336526387	0.6423233486943164	0.08971212421332986	0.8024932795698925	0.10127518175475574	0.6399539170506914	0.10493207313631978	0.7809370199692782	0.11357429441838116
3.32	0.6018661994367638	0.09458765835447593	0.6531262218963833	0.09551162587390484	0.6283420175254851	0.08920981733499468	0.6994884472606245	0.09849775471205029	0.6416013824884794	0.090343481187271	0.8009917434715822	0.10163054724752948	0.6388200844854073	0.10391445588850892	0.7777803379416285	0.11523710512829693
3.33	0.5967671530977982	0.09366653790735363	0.6521081785597915	0.09487831873931979	0.625035231345715	0.08889041364128851	0.6970174091141834	0.0986881689008907	0.6419546850998463	0.09090279239848394	0.8014736943164362	0.10189157613225892	0.6357104454685101	0.10198873071318214	0.7742396313364057	0.11710616896007195
3.34	0.5922852662570405	0.09307693684014227	0.6512961411348509	0.09443630808133889	0.622367816994833	0.08859860193117544	0.6923041474654378	0.09895142734053555	0.6411251920122887	0.09212863514113002	0.8012528801843317	0.1027653239188887	0.632474078341014	0.10103285657490789	0.770940860215054	0.11921309556424799
3.35	0.5881317204301075	0.09308807603076999	0.6500566581715777	0.09431193658884371	0.6196748155518315	0.08830322280848549	0.6877180939580133	0.09898110507789369	0.6396428571428572	0.09314792310121957	0.8008736559139785	0.10318429283988174	0.6289880952380953	0.1008410610622659	0.7685138248847929	0.12128608581770198
3.36	0.5838468061955966	0.09321339589635654	0.6492772482893451	0.09437862035670969	0.6170090303961272	0.08802298747238281	0.6822931067588326	0.0999974677817672	0.6389477726574502	0.09459419519104709	0.8003110599078341	0.10418218822383145	0.6250067204301075	0.1002838953011994	0.7666244239631339	0.12293770815666673
3.37	0.5798707117255505	0.09342257028662271	0.648662372573663	0.0943563078068285	0.6141872352557837	0.08784219915425517	0.6770361303123399	0.10062893127616818	0.6383141321044549	0.09604903977969789	0.7991205837173581	0.10381437806396819	0.6193798003072197	0.10022952740498094	0.7647158218125961	0.12456749937511066
3.38	0.5748492703533028	0.09412705624009166	0.6484510135921427	0.09424523105248198	0.6133737140995204	0.087790307165852	0.6722503840245775	0.10154421595804722	0.6378149001536099	0.09669564099379627	0.7989669738863288	0.10304863452137089	0.6145890937019969	0.09922565873908218	0.7618663594470046	0.1270098780295128
3.39	0.5715116167434716	0.09447508872863879	0.6473664932737514	0.094284807461245	0.6119527940697295	0.08769736299772672	0.6679120263696876	0.10225170227688747	0.636973886328725	0.09695679524608598	0.8003072196620584	0.1026461191018903	0.6105213133640552	0.09795747878247188	0.7595622119815667	0.1291249340439331
3.4	0.5692663530465951	0.09505719781594603	0.647621404133501	0.09440997589802365	0.610377464157706	0.08733797449553168	0.6640282578084997	0.10276580383966953	0.6374654377880185	0.09754157576571681	0.8022206221198158	0.10155597506378593	0.6074683179723502	0.09654855709005604	0.7570084485407066	0.1312033187283238
3.41	0.5681347606246802	0.09535113101290756	0.647030500861146	0.09454684288241912	0.6096867872271098	0.08708654488805759	0.6609149385560675	0.10324932507608481	0.6373502304147466	0.09818039452600938	0.8039160906298004	0.1015196540746745	0.6039237711213519	0.09582377776511407	0.7547657450076806	0.13302552287399463
3.42	0.5667010688684077	0.09573894379784531	0.6464168324954614	0.09480693363365451	0.6069420879299912	0.08670873816805233	0.659109863031234	0.10380479994311087	0.6371006144393242	0.09875343459483603	0.8055078725038404	0.10096672186358249	0.5993846006144393	0.09546699140619433	0.7521927803379418	0.13521130023913844
3.43	0.565304179467486	0.09594123428541228	0.6462803583065678	0.09539473379360469	0.6033476033375226	0.08645999072338374	0.6573959933435739	0.10428569867539379	0.6361059907834101	0.09938613002687699	0.8075096006144394	0.10103010972066818	0.5957469278033792	0.09545277378419204	0.7499078341013826	0.1370845711676445
3.44	0.5633851766513058	0.09582879878463384	0.6469850870455708	0.09600485562701977	0.6003624668342409	0.08624302599678495	0.6541034626216078	0.10456505777080223	0.6342780337941629	0.10035846092791179	0.8083611751152076	0.10095643797518414	0.5920564516129031	0.09482566458764569	0.7485906298003073	0.1378370678474101
3.45	0.5614343317972351	0.09635523145512573	0.648371241213983	0.09612718482125063	0.5964637882279009	0.08601122516970411	0.653104998719918	0.10473577090555608	0.6333986175115207	0.10192092136059917	0.808793202764977	0.10125478427783045	0.5894335637480798	0.09417586851871426	0.7469086021505377	0.13876615225227512
3.46	0.560488511264721	0.09639119509027028	0.6512000622585299	0.09539496073046351	0.5920936903598192	0.08540766133614608	0.6500435227854582	0.10516285112243004	0.6327956989247312	0.1031642747390266	0.8095151689708142	0.10102221029947922	0.5862087173579109	0.0928941839214419	0.7462826420890937	0.1399278620629994
3.47	0.5597847862263186	0.09710065987104591	0.6530335177815016	0.09462381492146198	0.5885060425685424	0.08430106188499928	0.6469876472094215	0.10569168708093274	0.6317895545314901	0.10418657011197045	0.8095257296466976	0.10108329142418067	0.5824366359447004	0.09190646342935768	0.7455414746543779	0.14107463180310698
3.48	0.5582446876600103	0.09740555538112677	0.6541382284829864	0.09444791979662986	0.5843947103523717	0.08345554453600501	0.6438548067076293	0.10597231817013567	0.6311328725038402	0.10409790422882124	0.8108899769585255	0.10019094101091651	0.5784072580645161	0.09122799142579503	0.7446582181259601	0.14268753981787824
3.49	0.5577129736303124	0.09717127653760572	0.6540585579295255	0.09399583537019064	0.5787936391565424	0.08300392943338242	0.6412927227342551	0.1062772220749772	0.6312135176651306	0.10447392997557847	0.8116397849462367	0.0998362827731571	0.5743625192012287	0.09143275657576395	0.744178187403994	0.14380571821104435
3.5	0.5557042050691244	0.09754557649261182	0.6534896924312245	0.0934638598876085	0.5754759431876368	0.08279826595369587	0.6393058755760369	0.1062636856819556	0.6306221198156682	0.10418795228359615	0.8108410138248848	0.09967684350834492	0.5712999231950844	0.09053862631826862	0.7435368663594472	0.14526896620181123
3.51	0.5555355542754735	0.09794664675075893	0.652952698063585	0.09330199674607666	0.5715524193548387	0.08271712087227895	0.6377884984639016	0.10646660598156689	0.6301728110599079	0.1041615986921615	0.8111242319508449	0.09847990916755356	0.5673127880184331	0.0910719989495035	0.7423847926267282	0.14698366634445564
3.52	0.5544484447004608	0.09810835126019805	0.653507613578178	0.09303520350592236	0.5681591985523438	0.08300746739141121	0.635670922939068	0.10661588033050039	0.6286021505376345	0.10414901722967104	0.8119959677419356	0.09782351742814997	0.5637807219662059	0.09193104490718297	0.7422695852534563	0.14798937418393288
3.53	0.5562181579621095	0.09825732032789472	0.6539190289996741	0.09232822359178941	0.564397125052367	0.08288713536191386	0.6343305171530977	0.10717934396269703	0.6279377880184333	0.1048607736672673	0.8114880952380953	0.09777199482978101	0.5614909754224271	0.09141241914931902	0.7414592933947775	0.14897176194493836
3.54	0.5568330773169483	0.09793781799796221	0.6546796304054369	0.09198381444304655	0.5614767199646233	0.08255233984380607	0.6331355606758832	0.10753323523098474	0.6266013824884793	0.10509784181755627	0.8111386328725038	0.09771462833939829	0.5600835253456222	0.09160176609661208	0.7418125960061446	0.14990686033863204
3.55	0.5582970110087045	0.0976018115822883	0.6566887480798771	0.09147665413951805	0.5598183592840852	0.08217003947979416	0.6331554019457244	0.10744187304999682	0.6260983102918587	0.10487776500591324	0.8104483486943164	0.09717932973103659	0.5587471198156683	0.09153911870478178	0.740641321044547	0.15118533732759348
3.56	0.5592202700972863	0.09731558195592496	0.6579607422147745	0.09089981026032722	0.5584513772517806	0.08169294307963426	0.6336133512544802	0.1073367903975713	0.6241973886328726	0.10528883127647506	0.810169930875576	0.09694040540518951	0.5561223118279569	0.09107554582589515	0.7406451612903229	0.15225728942963523
3.57	0.5592108294930875	0.09673652238072201	0.6583763615416842	0.09047840549845719	0.5565541358283295	0.08160286374076106	0.6343886008704558	0.107487216737902	0.6212211981566821	0.10589317669732698	0.8098310291858678	0.0962678204759767	0.5525470430107526	0.09103471603252174	0.7406490015360985	0.15270308826648077
3.58	0.5594481246799795	0.0963364391547033	0.6570051028720385	0.09014517043421377	0.5546115387748453	0.08111038371225937	0.6333110919098822	0.10755008194297698	0.6184408602150538	0.10617330579433264	0.8088296850998461	0.09607066340730526	0.5509581413210446	0.09096887862682752	0.7412173579109066	0.1529396551909361
3.59	0.5600011200716846	0.09536341248021915	0.6566209473769958	0.09008119293643468	0.5531603477167993	0.08073394622890197	0.6323390296979007	0.10767584547095814	0.6159408602150538	0.1067084362097895	0.8074356758832564	0.09577646350633254	0.5486069508448542	0.09209185566194344	0.7423041474654379	0.15242635371009378
3.6	0.5596593381976447	0.0947470054060179	0.6559312886933856	0.08988125413782459	0.552107742168226	0.08046190451855444	0.630690444188428	0.10812266606874123	0.613778801843318	0.10740270248478789	0.8067338709677419	0.09510973663896397	0.545525153609831	0.09290719364931409	0.7424308755760372	0.15189601797115812
3.61	0.5588132040450589	0.09443250677780103	0.6542146988316344	0.08985421186274814	0.5500076804915515	0.08057556562726417	0.6288855286738352	0.10870639575922626	0.6107027649769585	0.10761882617152964	0.8057114055299537	0.09518666902374445	0.5441397849462364	0.09373612333689077	0.7419930875576037	0.15158496689820586
3.62	0.5604409882232463	0.09404536588498565	0.6526664833822092	0.08947406598400076	0.5475383588186007	0.08057348146832596	0.6288208845366101	0.10904581581543482	0.60826420890937	0.10782530252829566	0.8042924347158216	0.09594846950647849	0.5416215437788018	0.09503665070550862	0.7424731182795699	0.1508514913797258
3.63	0.5610168650793651	0.09355706491614443	0.6520747946050365	0.08935706291618531	0.5444750645859517	0.0809792950461474	0.6295484511008703	0.10957231806648046	0.6048924731182795	0.10737868261497664	0.8032085253456219	0.0964267611683152	0.5406922043010752	0.09576046541798194	0.7420814132104454	0.15019630962690272
3.64	0.560857174859191	0.09370912603330721	0.6516565860215053	0.08934895133095706	0.5417650729646697	0.08106530985238843	0.6303371415770607	0.10999356706902227	0.6014861751152073	0.10673876357740782	0.8012884024577571	0.09644481923765183	0.5412106374807988	0.09728119282327904	0.7426843317972349	0.1497667539293112
3.65	0.5602907386072709	0.09357761148658574	0.6509202188940092	0.08922741438188062	0.5386939527766139	0.08106923112084709	0.6317599526369686	0.11076254668287648	0.597400153609831	0.10509788928616026	0.798832565284178	0.09671856855077485	0.5412298387096773	0.09815945668718584	0.7424615975422426	0.14916184074421415
3.66	0.5594262032770098	0.09304147591952065	0.6500264307824791	0.0892074272867327	0.5365846541451379	0.08090819116865255	0.6336443932411673	0.11119817599678268	0.5932411674347158	0.10437668025048594	0.7977428955453149	0.09707108523414272	0.5385483870967742	0.09883479808995081	0.7406643625192011	0.14900543015806283
3.67	0.559211149513569	0.09225805746367911	0.6501238915654237	0.08898527867615638	0.5345603209514499	0.0805276087006353	0.6341292242703532	0.11124238096962834	0.5900960061443932	0.10312244410088675	0.7954099462365591	0.0979130811397881	0.5386319124423965	0.09972747670937145	0.7397964669738861	0.14877373939996227
3.68	0.5590793010752688	0.09185229718974465	0.649850303146674	0.08875646122563288	0.5322179164921099	0.08064436361212797	0.6354387480798771	0.11113947378575001	0.5870660522273424	0.10162179249750435	0.7934034178187404	0.09929424656759117	0.5383899769585254	0.10042010524100402	0.7385253456221196	0.14820783485291203
3.69	0.5611583141321045	0.09122562802402748	0.6497648576781642	0.08864673146593757	0.5292524176092723	0.07992996844194639	0.6378123399897593	0.1115305442041179	0.5848233486943163	0.10101735599223627	0.7912480798771122	0.10002418146384524	0.5369950076804916	0.10140076365840232	0.7383026113671273	0.14726107408170985
3.7	0.5618493983614952	0.09041453371350133	0.6504152702136573	0.08856802175236045	0.5281817745426616	0.07971506009576358	0.6395164490527393	0.11186152412929548	0.5825192012288785	0.1006842085489366	0.7881019585253457	0.10058271103142716	0.5364132104454686	0.10213486328505897	0.7384831029185865	0.14583572671982256
3.71	0.560708525345622	0.08993255120644233	0.649943778219988	0.0885134230814077	0.5273189265931201	0.07929232031090064	0.6412091973886328	0.11212492391458082	0.579132104454685	0.10045411967470406	0.7837307987711213	0.10202326145039688	0.5350470430107527	0.10281701739852213	0.7385483870967742	0.1452100450740881
3.72	0.5592196300563236	0.08907949933631315	0.6511880760368665	0.08845105075134088	0.5263846267979333	0.07867005187462515	0.642054211469534	0.11208801996571303	0.5773387096774193	0.09981779723295693	0.779443164362519	0.10271958500391679	0.5333438940092167	0.1035473833289551	0.7383256528417816	0.1445560996879434
3.73	0.5581613223246288	0.08858286136758318	0.6511907234790302	0.08813976090756247	0.5252821126006609	0.07869064946249409	0.642593285970302	0.11203207526443969	0.5756605222734255	0.0992909476701863	0.7752428955453149	0.10366798370225357	0.5336856758832565	0.10462276868057262	0.7389631336405529	0.14385165123429974
3.74	0.5578992255504354	0.08848808928957061	0.651820727435647	0.08786151851288253	0.5246158154121864	0.07891126776738566	0.6435320660522271	0.1117193364581319	0.5746121351766513	0.09871426785354624	0.7718711597542242	0.10394618843652718	0.5338095238095238	0.10520649257556018	0.7402611367127495	0.1433129057013416
3.75	0.5588378456221199	0.08867608294363674	0.650958490434297	0.08745996882479319	0.5236540811339198	0.07875362608484143	0.6453917050691242	0.11164882360100359	0.5738056835637483	0.09821207723630566	0.7687960829493087	0.10388543206541853	0.5339381720430108	0.10650591912041461	0.7409254992319507	0.1431395279925275
3.76	0.5587512800819253	0.08877005589630821	0.6500404389517292	0.08722051465298454	0.5231089116976213	0.07857031233573787	0.6470975742447515	0.11128861108994624	0.5726420890937021	0.09756879136163674	0.766378648233487	0.1036594773582294	0.5347619047619048	0.10656443785566387	0.7423847926267281	0.14231630790200098
3.77	0.5578009792626728	0.08918738776475964	0.6481235890006052	0.08770734467984216	0.5240875488758553	0.07891264384064747	0.6494966077828981	0.11089547840023022	0.571620583717358	0.09725911901664909	0.7635771889400922	0.10403511172008686	0.5358582949308756	0.10715871450178237	0.7426612903225805	0.14162032333605581
3.78	0.5572779057859703	0.08903249292974347	0.6459540246939441	0.08815899070805538	0.5236096273797887	0.07899324297286525	0.6530832373271889	0.11036289164234456	0.571520737327189	0.09689129426977333	0.7622811059907834	0.10406997369056514	0.5372523041474654	0.10717060917376561	0.7425153609831028	0.14138995850444974
3.79	0.5573999935995904	0.08911162508561614	0.645656798398734	0.08817798824809997	0.5245588081273566	0.0791141417403237	0.6565077764976956	0.10980262561802623	0.5716973886328726	0.09691264193066286	0.7594498847926267	0.10457121846787198	0.5391580261136711	0.10718741310712543	0.7434639016897081	0.14054264310684494
3.8	0.5564717741935482	0.08953306906889372	0.6457246863799284	0.08838150082937961	0.5259179642042546	0.07913281013787009	0.6586453533026112	0.10946364898341233	0.5713287250384025	0.09703217531543835	0.7561242319508448	0.10506921369312683	0.5405472350230415	0.10765466474433781	0.7433563748079878	0.13992715396668354
3.81	0.5570514912954427	0.08963074780053455	0.6462644445608156	0.08869866910170944	0.5257693292370711	0.07881989692687112	0.659899193548387	0.1098344175722783	0.5720353302611368	0.09789519611766387	0.7542953149001534	0.1053058438764391	0.5409197388632873	0.10804854532420487	0.7443509984639018	0.13923276323996162
3.82	0.5558939772145417	0.09011721764940839	0.6463305433365918	0.08897035136979672	0.526567678513243	0.07873980018379474	0.6608014912954429	0.10996972239299764	0.5733870967741936	0.09830756283363791	0.7516349846390168	0.10667151228370651	0.5405136328725039	0.10716680059411779	0.7446735791090631	0.13867862371085357
3.83	0.5561618343573989	0.09068558366908532	0.6456588639854772	0.08925459061563978	0.5264473799050412	0.07825663645897321	0.6629318676395288	0.11016621249285764	0.5754185867895546	0.09802574278639085	0.7486405529953916	0.10710108655289051	0.5393538786482336	0.1067455323378691	0.7447542242703533	0.13874332776799325
3.84	0.5549431963645673	0.09113336551555025	0.6443448889819859	0.08946935100463559	0.5274785440813666	0.078180565515368	0.6640504992319509	0.10993859876447352	0.5768125960061444	0.09741859522353866	0.7474971198156681	0.10710390911265533	0.5382910906298004	0.10740127033422608	0.74571044546851	0.13909664671950964
3.85	0.5548287890424987	0.09192260100240084	0.6441163798119444	0.0892942632403189	0.5288268485546711	0.07812914904788082	0.6653187403993857	0.10963689431177907	0.5779301075268817	0.09754823765283789	0.746759792626728	0.10679104104924343	0.5367530721966207	0.10778005970214853	0.745752688172043	0.13977131453940655
3.86	0.5533781362007167	0.09253261931508511	0.6436675801796772	0.08961274845608364	0.5290811630126147	0.07814478150713003	0.6665231374807986	0.10958087045692089	0.5787788018433181	0.09768107330109915	0.746035906298003	0.10705241344096038	0.536478494623656	0.1080157887535711	0.7455645161290323	0.14023398355033062
3.87	0.5512226382488479	0.09292463831948151	0.6428074669506121	0.08998440936586544	0.5291729507052088	0.0782770696105693	0.6662400793650792	0.10987747791786387	0.581662826420891	0.09738867299804109	0.744983678955453	0.10705376918476629	0.5371370967741936	0.10807075600625296	0.7456067588325652	0.14026472248257904
3.88	0.5519670058883768	0.0932622721540905	0.6429879294093003	0.0898900163240199	0.5291824058557929	0.07824018158151944	0.6668509984639017	0.10963871024747504	0.5858986175115206	0.09699959075219798	0.7433189324116742	0.10786494674301493	0.5376171274961598	0.10861065106512743	0.745057603686636	0.14105042706408707
3.89	0.5533686955965181	0.0934202902843938	0.6429125209467952	0.09035387251521525	0.5291848641949448	0.07871640238545936	0.6682101254480286	0.109609927399298	0.5897081413210445	0.09721073975362962	0.7421130952380952	0.1084415751425385	0.5374903993855606	0.10870214374393246	0.7431374807987711	0.14194316462730114
3.9	0.5541509856630825	0.09345327383505576	0.6422923212540148	0.09029739169015945	0.5290018124796351	0.07875709075713543	0.6692943548387097	0.1097551373952615	0.5936328725038402	0.0972807070850906	0.7415322580645162	0.10864013362224965	0.5368942012288787	0.1082561352908632	0.7411021505376343	0.14302126615211458
3.91	0.5560843894009219	0.09340303508569092	0.641887189871061	0.09061623381852624	0.528017487664665	0.07894805054209457	0.6699479966717871	0.10955755089653696	0.5984024577572965	0.09717952184330053	0.7411338325652843	0.10899785324300944	0.5361415130568357	0.10753574544799697	0.7405837173579107	0.1437026266199691
3.92	0.5568332373271889	0.0934127322789546	0.6419980769678352	0.09057364668233955	0.527820733254201	0.07867164481840651	0.6708894969278035	0.10930544788729796	0.601578341013825	0.09688945688586154	0.7400604838709679	0.10868833271170736	0.5329550691244239	0.1065434554661745	0.7395622119815667	0.1440080624388583
3.93	0.5565639400921658	0.09380191885042091	0.643141495601173	0.09052850061886084	0.5279530908159941	0.0782745298117294	0.6701516897081414	0.10963688737847016	0.6044546850998465	0.0966439339199159	0.7397974270353304	0.10829596081694233	0.5319018817204303	0.10555757036537271	0.7386712749615975	0.14395361778608165
3.94	0.5566410650281617	0.09445344121229121	0.6432512626262628	0.09018257898650477	0.5270263115021179	0.07772105857185833	0.6699879992319511	0.10942430715639236	0.6081566820276497	0.09627633868326901	0.7399279953917052	0.1084167303352372	0.5292732334869432	0.10444584089650297	0.7385867895545316	0.14405520725735177
3.95	0.5556371607782897	0.09450744013214853	0.6430733166922684	0.09002792873810463	0.5273956587767072	0.07756332254659161	0.6694089221710191	0.10917418460621309	0.6108179723502304	0.09652852715950094	0.7397043010752689	0.1085826366915277	0.5262855222734256	0.10377055877493663	0.7374615975422428	0.14379370939174219
3.96	0.5548523105478751	0.09465752728636784	0.6435871241213983	0.08999997048271252	0.5273329493087557	0.07739557212195751	0.6699918394777268	0.108571410623579	0.6147427035330261	0.09703061188230264	0.7412816820276499	0.10847650838859649	0.5230261136712748	0.10320126199412345	0.7373694316436253	0.14375919634906287
3.97	0.5544844470046084	0.09533185199113799	0.6439636427640459	0.08929655175712072	0.5270138743425034	0.07748998638569934	0.6703755440348184	0.1081956942475982	0.6187211981566819	0.09699829016370899	0.7409907834101385	0.10880372117722388	0.5210723886328724	0.10222632022450129	0.7381797235023041	0.14354876528936664
3.98	0.5527926587301588	0.09662281835749582	0.6440214355536936	0.08904034326938251	0.5269812613461807	0.07734306655257217	0.6714495327700974	0.10814415200241326	0.620226574500768	0.09735778341830276	0.7421140552995393	0.10861544967021342	0.5188882488479263	0.10097259195443282	0.7379454685099847	0.14364272364873948
3.99	0.5516063428059397	0.09678930319701727	0.6440907054415118	0.08894593948229881	0.5267662366755108	0.07699120748398343	0.6706005184331798	0.10850623162858597	0.6227572964669739	0.09820750164627064	0.7431451612903228	0.10859272810549206	0.5176766513056835	0.09968770009036343	0.7373348694316438	0.14433927088695564
4.0	0.5509312596006144	0.0969065968499548	0.6448314073918913	0.0886047190367987	0.5257998039147233	0.07700148603744857	0.6697011008704558	0.10800303987198623	0.6243202764976958	0.0985086417190935	0.7430856374807988	0.10899258208717201	0.5156576420890937	0.09884503947152297	0.7356950844854071	0.1450499690378389
4.01	0.5507442076292883	0.09707213293843922	0.6445493238840012	0.08835508482537525	0.5240249557789881	0.07616110051308429	0.6689392921146954	0.10774428204454228	0.6274769585253457	0.09871790379993009	0.7439967357910907	0.1095024309925633	0.5116503456221198	0.09833912379266874	0.7343241167434718	0.14633211195647175
4.02	0.5509656618023553	0.0969765641859216	0.6446556870548805	0.08821887256433082	0.5222954341805148	0.07585842919673813	0.666832277265745	0.10796154398160389	0.6292895545314899	0.09831426146554861	0.7464871351766513	0.10967499685783119	0.5070266897081412	0.09909358271611168	0.7329339477726575	0.14686931642673692
4.03	0.5516663466461854	0.09710279522128035	0.6438682039286877	0.08802622517479564	0.5197394887818275	0.07576865595929565	0.6664394521249359	0.10817490013014855	0.6313248847926267	0.09782039333167704	0.7498627112135174	0.10946961847651344	0.5035291858678954	0.09786756207404831	0.7316973886328726	0.147413192895814
4.04	0.5520394905273939	0.09649986810742614	0.6433591531676209	0.08787761137289614	0.5180490096820742	0.0751554290045158	0.6665892217101894	0.10843353948020965	0.6331797235023041	0.09733468869865491	0.7512768817204301	0.1087639625867364	0.49995103686635933	0.09733492397845521	0.7301574500768051	0.14786837626458033
4.05	0.5519649257552484	0.09605797434167077	0.6426209968347065	0.08788479916729981	0.5169782211516082	0.07471877588230647	0.6658758960573476	0.10870042933421335	0.6346236559139785	0.09631169372648923	0.7525432027649769	0.10918701119250604	0.4974539170506911	0.0967426615197151	0.7279646697388634	0.1484120140179084
4.06	0.5500192012288787	0.09609285539836243	0.6428159474933669	0.08806366675905232	0.5155424929013638	0.07466625697913279	0.6651332885304659	0.10862271926322524	0.6369278033794163	0.09533362530406549	0.7542050691244239	0.10962947626478087	0.4953897849462364	0.09598854406802958	0.725967741935484	0.14915131602916015
4.07	0.5495671722990271	0.09575704207467287	0.6422857462877626	0.08856733177392229	0.5149275880929107	0.07473797888333643	0.6632925307219661	0.10893499913669055	0.6380299539170508	0.09460128000562193	0.7550883256528417	0.110113555478893	0.4933995775729646	0.09639661716713901	0.7235867895545316	0.15099744793800327
4.08	0.549525889656938	0.09513681119632839	0.6423586382255738	0.08823226707449314	0.5130109417911837	0.07432900300445971	0.6629686699948796	0.10932244894968936	0.6388824884792627	0.09402197777275599	0.7561587941628262	0.11035356157079115	0.4921630184331796	0.09612657295244767	0.7211789554531493	0.15282057399293347
4.09	0.5485591077828981	0.09520812445274589	0.6432258646371549	0.08800843993723659	0.51278363997114	0.07473216382719007	0.6610056643625192	0.10968534585710586	0.6390552995391705	0.09409119904348456	0.7557987711213515	0.11036544360425889	0.49169354838709667	0.09616231264148137	0.718878648233487	0.15383820445544685
4.1	0.5482838901689708	0.09512761001763104	0.6426523297491039	0.08821822898785876	0.5113051308010985	0.07463352904005274	0.6578709037378392	0.11032086717116667	0.6397926267281105	0.09429292820528844	0.7569191628264207	0.1102752408915826	0.4899481566820276	0.09611388817238928	0.7169239631336407	0.15460988639601206
4.11	0.5470417306707629	0.09476119822799436	0.6417447080249499	0.08839668158060104	0.5100608620769911	0.07408030759515252	0.6556629224270353	0.11071436252124522	0.6397926267281105	0.0939947718995785	0.7582469278033791	0.11012948121949505	0.48849078341013824	0.09551649581594121	0.7152188940092168	0.15524035482770265
4.12	0.5456125192012289	0.09446724849001914	0.6407568920774567	0.0885997008250117	0.510135921426244	0.0740851842244185	0.6547887864823349	0.11033752481913056	0.6406451612903225	0.09365057422651389	0.7587490399385558	0.1103923504355441	0.4878283410138249	0.09527833706576173	0.7128878648233489	0.15558565362792443
4.13	0.5454331477214542	0.09403661068267155	0.6418531076898013	0.08843435671531402	0.5096222449145836	0.07346790726665466	0.6547006208397339	0.10991279966367408	0.6405491551459294	0.09314083695008471	0.7594911674347158	0.10954380407449803	0.48820660522273424	0.09576171402151006	0.7100384024577574	0.15558013020469172
4.14	0.5445178891449054	0.09379382888105775	0.6436784754224271	0.08847840125281806	0.5096859144439789	0.07324571392524704	0.6546162954429083	0.10987000481747555	0.6401766513056835	0.09259793909560625	0.7599615975422426	0.1093779567419641	0.48844374039938554	0.09526381509967906	0.7074231950844856	0.15533652337202733
4.15	0.5435079045058885	0.09352879347935382	0.6450318274915049	0.08903806591710522	0.5104769905273937	0.07304836050373589	0.6552992191500256	0.10993113674261204	0.6397503840245776	0.09276031023496621	0.7599203149001535	0.10925090085516624	0.4885867895545315	0.09387015953963468	0.7038940092165901	0.15487267234753355
4.16	0.5427072132616487	0.09354038719932987	0.6453291119722571	0.08974789564815903	0.5091961085509473	0.07267757893207578	0.6561263120839734	0.10972245476348876	0.6389016897081413	0.09250390394680379	0.7596918202764975	0.10951693942883568	0.4880731566820277	0.09284942251923838	0.6998118279569894	0.1542457832627104
4.17	0.5422540642601127	0.09310780389875029	0.6453934215426151	0.09024074625139356	0.5078482986547503	0.07230556534073428	0.6558470942140298	0.10982030772674663	0.6386981566820276	0.09262985523946539	0.7592549923195082	0.10942938663224117	0.48645449308755767	0.0926178697360984	0.6966513056835639	0.15428394022854458
4.18	0.5438277649769587	0.09311132147077383	0.6458970174091141	0.09052425622727239	0.5060691738816739	0.07209832696471495	0.6559979838709677	0.10980856921614446	0.6375076804915514	0.09178396685891203	0.7582882104454683	0.11007903961447754	0.48528225806451625	0.09170657827304757	0.6931605222734256	0.15486018479790117
4.19	0.542540482590886	0.09330592106389297	0.6457733585858585	0.09095270884059616	0.5051310047479401	0.07179985160636988	0.6553462621607782	0.10986509672530637	0.6360407066052227	0.09126430370370545	0.7577073732718894	0.11005645857216352	0.4841993087557605	0.09094452698672552	0.6898041474654378	0.15500314433422727
4.2	0.5415308179723504	0.09302094983707217	0.6456189777963971	0.0911528681969065	0.5044800685425685	0.07164240207910144	0.6543476382488478	0.10973963442567515	0.6347235023041474	0.09122794765945204	0.7569710061443933	0.11043376627693823	0.48381720430107544	0.0909258438044976	0.6875499231950845	0.1549144826858752
4.21	0.5395924539170508	0.09321123964867824	0.6448879055532281	0.09179062497313291	0.5055856229344133	0.07130016966208341	0.6533816564260112	0.10933634074527553	0.6338095238095237	0.09072449593463014	0.7561808755760369	0.11121823501126324	0.483766321044547	0.09037177948650647	0.6859485407066053	0.1550984360065537
4.22	0.5371390168970814	0.0936140860990466	0.6435900770376578	0.09189875716584031	0.5064754253363124	0.07089254700056884	0.6532293266769073	0.10885157090405154	0.6318279569892473	0.09034279674856924	0.7546918202764976	0.11194675136671549	0.4845314900153611	0.09108908282568708	0.6830453149001536	0.15520254308420198
4.23	0.5379097862263185	0.09370990822063646	0.6427373824652051	0.0926360332287597	0.5056681300330494	0.07028599793481442	0.6530523553507425	0.10857913000442881	0.6308678955453149	0.09009814761598293	0.7535445468509983	0.11337976866260725	0.48846102150537646	0.09130747057251964	0.680652841781874	0.15540822212872268
4.24	0.5384445404505889	0.09354985956819457	0.6399954033421776	0.09352130236408245	0.5053868029372062	0.06975660249468756	0.6527315348182282	0.10879718406229512	0.6284677419354838	0.09016513979503918	0.7508995775729645	0.11432011101535615	0.4906298003072197	0.09111613979358861	0.6777073732718893	0.1561316644502828
4.25	0.5379237071172555	0.09340396109518398	0.6376495950286274	0.09450043794344642	0.5057822027882511	0.06940354685907976	0.651934843830005	0.10915143960715283	0.6249923195084486	0.09065847895813875	0.7485176651305684	0.1148767865055035	0.49313556067588327	0.09127524942968952	0.673195084485407	0.1564343723234847
4.26	0.5383760560675884	0.09354730389159678	0.6352476522133781	0.09512311053395633	0.5046008180887213	0.0691763235949707	0.6510731886840758	0.10914628032678139	0.6212749615975423	0.09065836916502788	0.7458179723502304	0.1160167432608025	0.4944863671274963	0.09120935704825484	0.6693817204301074	0.15699006715578484
4.27	0.5383987775217616	0.09367947054962207	0.631747908229763	0.09550591264685036	0.5028618267932784	0.06924886170819454	0.6490959421402969	0.10902757408467903	0.6164016897081415	0.09079519269393488	0.7409735023041475	0.11655409095398854	0.49612807219662064	0.09175981224502296	0.665253456221198	0.15721815473317566
4.28	0.5377404953917051	0.09365847340216833	0.629415744425825	0.09654788033707869	0.500501864846623	0.06902112160606512	0.6456861239119304	0.10925162575051678	0.611305683563748	0.09079195789454025	0.7362874423963135	0.11739197860152581	0.4984322196620584	0.09190595155478196	0.6603187403993854	0.15736257690192113
4.29	0.5385453469022017	0.09276024323392969	0.6275507814318297	0.0968285323510564	0.49862874133035423	0.06962210616403144	0.6431317204301075	0.10907193629943057	0.6071850998463901	0.09103438327672596	0.7305136328725039	0.11832200899707283	0.499944316436252	0.09282241778879423	0.6545314900153609	0.15719953989299795
4.3	0.5383542946748591	0.0923096811545083	0.6249030628869336	0.09687218838257743	0.4978067396313364	0.07040730305050363	0.643084037378392	0.1082667805485508	0.6030798771121352	0.09086209031680054	0.7247897465437789	0.11962463099895886	0.501661866359447	0.09396769971884904	0.6491205837173579	0.1570401258674401
4.31	0.5376336085509472	0.09199624943218306	0.6209586213517664	0.09718321155705871	0.4972644503793698	0.07116783795827916	0.6429537890424988	0.10772652284426586	0.5996198156682028	0.09076376037696983	0.719459485407066	0.12054917462087307	0.5037135176651306	0.09519051571335564	0.6439400921658986	0.15650619892057976
4.32	0.5377257744495648	0.09208209155747826	0.6173185483870968	0.0974096500712198	0.4967810739887353	0.07197202612223226	0.6419639656938044	0.10737267729803673	0.5950307219662059	0.0908712728231376	0.7140312980030722	0.12117640310698896	0.5066906682027651	0.09675399100668547	0.6388940092165899	0.15549166604090578
4.33	0.5369772465437789	0.09164170362178917	0.6137681975282782	0.09741261691617022	0.49580485151049664	0.07231584306974467	0.641742671530978	0.10667855101389723	0.5913824884792628	0.09098335226999653	0.7080577956989249	0.12159765146468635	0.5115764208909371	0.09676970153917086	0.6352112135176653	0.15406031245716528
4.34	0.5353945852534562	0.09150605673336167	0.6102154756086208	0.09737739617915012	0.4956822254806125	0.07262957209935667	0.640384504608295	0.10619337871701173	0.5871082949308757	0.09138440992678078	0.700767089093702	0.12257796454902657	0.5165697004608295	0.09800713445695974	0.6314400921658987	0.1525488387726147
4.35	0.5336087109575013	0.09176441550241932	0.6070909410929572	0.09755259429311028	0.49587007750314194	0.07309828662140112	0.6387562403993856	0.10567004862219312	0.5824961597542244	0.09174085314843484	0.6944911674347158	0.12401167389242015	0.5207747695852535	0.09840608094483647	0.6274884792626727	0.1511634556258723
4.36	0.5318570788530466	0.09184091204008236	0.6041195218312154	0.0973589390958377	0.49542331436484655	0.07325989921393032	0.63763424859191	0.10527049270335767	0.5779800307219664	0.09257056253237377	0.6883227726574502	0.12461675059041538	0.5238181643625192	0.09913339558147138	0.6243433179723501	0.1494136916643223
4.37	0.5308419738863287	0.091262360374041	0.6005359470278827	0.09712370387723211	0.49536217590653064	0.07338596658129008	0.6365834613415259	0.10507115040164458	0.572630568356375	0.09289939405756935	0.6817914746543781	0.1254612258708265	0.5263892089093701	0.09982516413911971	0.6216090629800304	0.14769027233321436
4.38	0.5296033346134151	0.0908381128973162	0.5976955906996232	0.09663424947448504	0.49464067518502997	0.07340397566765507	0.6356256400409627	0.10482218818494948	0.5684370199692782	0.09307120682628257	0.6757238863287252	0.12635782219537237	0.5283342933947772	0.10048036616008679	0.6187135176651302	0.1452562456517178
4.39	0.5280256336405529	0.09070426774055511	0.5949837225946099	0.09652902423597025	0.4940187299259879	0.07361866483905806	0.6332950908858168	0.10475204030124785	0.5641090629800309	0.0933072381497034	0.6698319892473119	0.12707711783912545	0.5297484639016897	0.10123952942727904	0.6163556067588323	0.14263570924747107
4.4	0.5274284754224269	0.09008185453221358	0.5916378648233488	0.09634135449635976	0.49340210864404394	0.07348120902727438	0.6313693676395291	0.10461773740516536	0.559673579109063	0.09341181932717929	0.6643164362519204	0.12794859214530027	0.5306029185867895	0.10236114595589699	0.6136405529953914	0.14053620519763724
4.41	0.5261995967741934	0.08947383553522262	0.5884032141693433	0.09600780643393221	0.493108198924731	0.07362567068142803	0.6308546146953407	0.10423463078882025	0.5547004608294931	0.09356059749581587	0.6579598694316438	0.12913107738103374	0.5320247695852534	0.10310493806825066	0.6097542242703531	0.13893586398487354
4.42	0.5262936827956988	0.08909150062494281	0.586155841246567	0.09571550811132999	0.49341767327654407	0.07401706256730053	0.6297915066564261	0.10396899506738443	0.5501497695852534	0.09417170522502988	0.6517972350230417	0.13030342862301045	0.5334274193548386	0.10402637809023477	0.6062711213517662	0.13755892430369987
4.43	0.5263189644137223	0.08873377021077893	0.5834463878415492	0.0954009878926715	0.4929777760322113	0.07422596721697376	0.6281786034306197	0.10394081091312944	0.5448809523809522	0.09424871973900013	0.6459735023041477	0.1310339047190107	0.5343519585253456	0.10467900401325633	0.6024731182795697	0.1363455325999955
4.44	0.525433147721454	0.08814571269404575	0.5797979507052088	0.09523593592901755	0.492852342549923	0.07463872285265669	0.6256301203277013	0.1040232008512147	0.5396390168970814	0.09493023463917574	0.6403677035330264	0.13239349590560986	0.5352208141321043	0.1050868016347874	0.5999999999999996	0.1351745092387153
4.45	0.5245409306195594	0.08749280612706899	0.5755192186845413	0.09508352802246058	0.4921774193548385	0.07503973989623251	0.6230379544290837	0.10371649689776616	0.534800307219662	0.09570756249633808	0.6348655913978498	0.133528565615212	0.5371063748079876	0.10605126803991752	0.5974193548387094	0.13402691024087912
4.46	0.5236191116231437	0.08708639579733685	0.5720659794954149	0.09455364331490697	0.49092660475724964	0.07523121503352911	0.6204811507936511	0.10341884778919551	0.5302841781874039	0.09615102558198564	0.6295046082949312	0.13458690586416144	0.5392213901689707	0.10768260493901013	0.5955107526881718	0.13276607070589358
4.47	0.5229128264208907	0.0863528080320969	0.5689748580272773	0.09407143637483542	0.49113986931527226	0.07554172454762355	0.617777297747056	0.10341613873109917	0.5263056835637479	0.09662836562110728	0.6242588325652846	0.1355634229925094	0.5418913210445467	0.1087129779861295	0.5939861751152071	0.13162384412354874
4.48	0.5225961661546337	0.08601937749267956	0.5655681818181817	0.09360093953226252	0.49132836137876434	0.07585983347949646	0.6154110663082439	0.1032083466054999	0.52181643625192	0.09647763629485506	0.6193154761904766	0.1367197518554688	0.5444998079877111	0.10940779558849487	0.5923540706605219	0.1299867075349346
4.49	0.5211571940604196	0.08566731920876987	0.5620863007959781	0.09317972624228285	0.4919275997300188	0.07589840849764272	0.6132154057859706	0.10300234337383884	0.5173809523809522	0.0969710072138111	0.6147811059907838	0.13744003560098683	0.5468337173579108	0.11077625413207554	0.5905337941628261	0.12804430370504133
