# Supplementary material for: Shifts in attention drive context-dependent subspace encoding in anterior cingulate cortex in mice during decision making
Source: Nat Commun. 2024 Jul 2;15:5559. doi: 10.1038/s41467-024-49845-2 (PMC11220070; doi:10.1038/s41467-024-49845-2)
Supplement: Supplementary file 4 — Source Data [file 41467_2024_49845_MOESM4_ESM.zip › fig2/fig2-ij.csv]

timestamps	accuracyV1relevantconsistentmean	accuracyV1relevantconsistentsem	accuracyV1irrelevantconsistentmean	accuracyV1irrelevantconsistentsem	accuracyV1relevantexploratorymean	accuracyV1relevantexploratorysem	accuracyV1irrelevantexploratorymean	accuracyV1irrelevantexploratorysem	accuracyACCrelevantconsistentmean	accuracyACCrelevantconsistentsem	accuracyACCirrelevantconsistentmean	accuracyACCirrelevantconsistentsem	accuracyACCrelevantexploratorymean	accuracyACCrelevantexploratorysem	accuracyACCirrelevantexploratorymean	accuracyACCirrelevantexploratorysem
-1.5	0.4874788786482335	0.03405698663985561	0.48966397849462373	0.034034695398462225	0.5434495007680492	0.033620574425498664	0.48989644428152485	0.027062173805320736	0.5755376344086021	0.08612795433203697	0.5407661290322581	0.05116106711030426	0.5108870967741936	0.034714387292797466	0.4296543778801843	0.06144088906800064
-1.49	0.4879800307219662	0.034098155742635354	0.49072580645161296	0.03402964333395989	0.5406221198156682	0.033664565023018386	0.4921676441837731	0.02700402673203667	0.5755376344086022	0.08593100066363472	0.5403629032258064	0.051012388985838715	0.5133064516129032	0.034700206078677125	0.4246121351766513	0.06071993456713058
-1.48	0.48896505376344096	0.03408412128923992	0.4918212365591398	0.034027705041741914	0.537784178187404	0.03370273164138984	0.49501955034213097	0.026936948429375395	0.5751344086021506	0.085718988258912	0.5409543010752688	0.050993634118031005	0.5157258064516129	0.034670735394010194	0.4195698924731183	0.06003560555876917
-1.47	0.4902092933947773	0.03414910143094434	0.49319220430107535	0.03407455211030343	0.5349932795698924	0.03379451081872745	0.49657222425871617	0.02684836977712	0.5743279569892474	0.08545367431284032	0.5401747311827957	0.0509159229727313	0.5179032258064517	0.03466176921409857	0.414815668202765	0.05940699238136764
-1.46	0.4916109831029186	0.03424592959128719	0.49377016129032275	0.034143752540745316	0.5304080261136714	0.03377723674525839	0.49790969167481264	0.026719174827515197	0.573252688172043	0.08539648038775441	0.5413709677419354	0.0507508150903285	0.5195161290322581	0.034798617022124445	0.4090245775729646	0.058592903369825894
-1.45	0.49259600614439325	0.034248922158828084	0.4935752688172044	0.034202755047579664	0.5252217741935484	0.03362216754566599	0.4990041035353535	0.026625826410450443	0.5739247311827956	0.08524421363640215	0.5420295698924731	0.050454857937893706	0.5203897849462366	0.03497469155857141	0.4034062980030722	0.057727692629455096
-1.44	0.49319124423963145	0.03427625993096218	0.4939852150537635	0.034301067360131866	0.5202534562211982	0.033598553686969596	0.5000083496252851	0.026529720613074445	0.5766129032258065	0.08479973975940244	0.5411155913978495	0.05035239964506867	0.5200134408602152	0.035112487740205964	0.39826804915514596	0.05691296065712921
-1.43	0.4938632872503841	0.0343465369209663	0.49297043010752706	0.03445501509646653	0.515696044546851	0.03355826378889071	0.5013080400782013	0.026372577833736144	0.5768817204301075	0.08465250545789273	0.5418951612903227	0.050116289406786425	0.5194220430107528	0.03536974682364866	0.3969278033794163	0.05693173853640876
-1.42	0.49473694316436256	0.03437506876359519	0.4918279569892474	0.034571024113684685	0.510895737327189	0.033475994720137715	0.5027379134082763	0.02631991924478663	0.578763440860215	0.08420911754768198	0.5428360215053764	0.04993242455653972	0.5181854838709677	0.03550560273243562	0.3942933947772657	0.05685900477979349
-1.41	0.4955875576036868	0.03439881371919181	0.4910349462365592	0.03461811422071595	0.5059245391705071	0.03332948332828275	0.5051507005539264	0.026240588492945565	0.5807795698924731	0.08393305877211055	0.5444086021505377	0.04989147658309615	0.5169892473118279	0.03554598982073458	0.3886827956989247	0.05591653126556413
-1.4	0.4950364823348695	0.034375476173814035	0.49225806451612913	0.03462286382140176	0.5007181259600615	0.03328027239912619	0.5072101559954383	0.026142895532810424	0.5807795698924731	0.08391504308140814	0.5459408602150538	0.04962688308309047	0.5158333333333334	0.03560268977386902	0.3831989247311828	0.054858060351525954
-1.39	0.49583909370199697	0.03431430025959193	0.49321908602150544	0.03472350449009441	0.49594854070660527	0.03333325037808248	0.5084251792114695	0.02603770810541881	0.5814516129032258	0.08373074065857186	0.5463709677419355	0.04954164420239429	0.5156989247311828	0.03556540118621254	0.3791628264208909	0.054057171007290204
-1.38	0.4958352534562212	0.03423292056411854	0.49478494623655916	0.034748911066346734	0.49143049155145946	0.03335047406441304	0.5090135223199739	0.025966804200015885	0.5831989247311828	0.08355454881355305	0.5456317204301075	0.049369118882401815	0.5146774193548387	0.035474976141267864	0.3764324116743471	0.05392995125181428
-1.37	0.49617703533026114	0.034243029120586146	0.49647177419354843	0.034845144833226836	0.4871044546851	0.03335604750742233	0.5088373146790486	0.02591078344207813	0.5858870967741936	0.08338336271395388	0.5458870967741937	0.048956965180581506	0.5129032258064516	0.035559387647463275	0.371831797235023	0.05320494178794749
-1.36	0.49569892473118277	0.0342145650587594	0.49800403225806456	0.03487660208537403	0.48347830261136726	0.03328583464110832	0.5096795067611599	0.025818035310644097	0.589247311827957	0.08314138674148995	0.5443951612903225	0.04888994738175013	0.5115322580645161	0.03559427727329306	0.36723886328725036	0.05253908780043494
-1.35	0.497173579109063	0.03416634058231311	0.49836693548387095	0.03491270763909198	0.47913210445468524	0.03316900859622043	0.5120959086836103	0.025722749633237157	0.5919354838709677	0.08282421837797309	0.5447446236559139	0.048708192008503556	0.5123118279569894	0.035595539394674094	0.36226190476190473	0.051824699786477184
-1.34	0.4966993087557604	0.03403432585533596	0.4998454301075269	0.034907193636694415	0.4767252304147466	0.03321158128199982	0.5142703751221895	0.025626530398973637	0.5923387096774193	0.08290044685219256	0.5440860215053763	0.04877900348962294	0.5124596774193549	0.03577405843973502	0.3567588325652841	0.050950810847105295
-1.33	0.49514976958525353	0.034069240891913384	0.5018413978494624	0.03492238744153142	0.4728052995391706	0.03330629003333077	0.5173190575105896	0.025646313503864263	0.592741935483871	0.08296463862282359	0.5456720430107527	0.04889092181908711	0.5132930107526882	0.03587088828395961	0.355410906298003	0.05099644285839791
-1.32	0.49362711213517674	0.03399157365896705	0.5044287634408602	0.034928457327134656	0.4700691244239632	0.033434565662254945	0.5203403490550667	0.02564398028813091	0.5956989247311828	0.0829120526530838	0.5451075268817204	0.048884871836289874	0.5139112903225808	0.035836977080955255	0.35476574500768043	0.050683633109218515
-1.31	0.4938613671274961	0.033901602061594184	0.5089381720430107	0.035031031916433	0.46813652073732726	0.03343918709574996	0.5224284172368849	0.02573145595746292	0.5954301075268815	0.08299243888560244	0.5463440860215053	0.0489814847862418	0.5156451612903226	0.03579963221387205	0.35479262672811057	0.0501694631414847
-1.3	0.49343509984639017	0.03376099579239541	0.5125940860215054	0.03512153265979463	0.4652064132104456	0.033559261801791036	0.5244249450146627	0.025736059256358305	0.5963709677419353	0.08309304691977132	0.5456854838709677	0.04917462028956134	0.5170161290322581	0.03589898414998337	0.3524731182795699	0.04941999353773134
-1.29	0.49223502304147465	0.033661303844851	0.516008064516129	0.035319644642242784	0.4638920890937021	0.03372077010119003	0.5256677663734114	0.025811245254986737	0.5958333333333331	0.08328691699578136	0.5452284946236559	0.049626565279084336	0.5182795698924731	0.035820778594254074	0.3527649769585253	0.04953045987995269
-1.28	0.49064132104454683	0.03379144100644601	0.5179569892473118	0.03523361079438343	0.46451612903225814	0.033888744121109544	0.5266647319973932	0.025716506536253514	0.5954301075268815	0.08332531670163214	0.5437096774193548	0.050078974790766645	0.5201209677419355	0.03579139782006504	0.35285714285714287	0.049571452749724285
-1.27	0.48891705069124425	0.03355148398315124	0.5211895161290322	0.035126984504010444	0.4633890168970815	0.03390629769676365	0.5272292990387748	0.025646524465590306	0.5970430107526881	0.0830214340138271	0.5410349462365592	0.050324202001637675	0.5186962365591398	0.03576779775981282	0.3533794162826421	0.049781983047803596
-1.26	0.48850230414746537	0.033426944711724846	0.5253293010752689	0.03501281291179116	0.4623492703533027	0.03397613217607472	0.5272377504887585	0.02567000036521628	0.5978494623655913	0.08289789060421758	0.5403360215053764	0.050343487042651756	0.5183736559139785	0.0360311648793228	0.35488095238095246	0.04993524853714212
-1.25	0.48895353302611366	0.03349510349245633	0.5280577956989247	0.03498446987060714	0.4600441628264209	0.03384403783096908	0.5275294273378951	0.025836725242918714	0.5967741935483871	0.08303771864699173	0.5383333333333333	0.0504009622822374	0.5168817204301075	0.03630374795133057	0.3561712749615976	0.05000736434411281
-1.24	0.49043202764976956	0.03360503342876519	0.532244623655914	0.03492866180511776	0.45763440860215066	0.033833205613584647	0.52683793580971	0.02595324711199031	0.5948924731182796	0.08353783372942905	0.5368145161290323	0.05035598141007255	0.5160887096774193	0.036565748663663085	0.3556874039938557	0.04996068488621588
-1.23	0.48913210445468513	0.03367778398824593	0.5355913978494623	0.03502424074337141	0.4540956221198158	0.03373994659740346	0.5258190778755295	0.026063906781271327	0.5943548387096774	0.08372365487463204	0.5356451612903227	0.05033536027900588	0.5162903225806452	0.03666347054687834	0.3546466973886329	0.0499244014186242
-1.22	0.48821236559139786	0.03378980943539485	0.5366263440860216	0.03505699236936028	0.45264112903225817	0.033829242537450115	0.5259839829749104	0.0261282293891196	0.5924731182795699	0.08382722505590343	0.5339112903225808	0.05039662301279476	0.5156854838709678	0.03684356861771867	0.3560253456221198	0.05047692838681716
-1.21	0.4849788786482334	0.03377775505284028	0.5385551075268817	0.03509088098395767	0.4514276113671276	0.03385467928335752	0.526392656402737	0.02618553093435822	0.5922043010752687	0.08396169005712394	0.5316935483870969	0.050350117580564416	0.5153494623655914	0.03715730746224628	0.3563786482334869	0.05033103069184444
-1.2	0.48247119815668205	0.03374980793080022	0.5399999999999999	0.03504882244762058	0.44872599846390177	0.03379390092937263	0.5254969045291626	0.02626671568248737	0.593279569892473	0.08413021903866179	0.528736559139785	0.050405901587224744	0.5164516129032258	0.037390834811079895	0.35809523809523813	0.05037733937998765
-1.19	0.48192588325652846	0.03370651081349045	0.5397715053763441	0.03499900854416634	0.44840341781874055	0.033828930238507526	0.5254015456989246	0.02629714432129365	0.5943548387096773	0.08417235502493979	0.5256451612903225	0.05052304870951457	0.5170295698924732	0.037549144916769486	0.35841013824884793	0.050347440467065935
-1.18	0.4832488479262673	0.03360285813574638	0.5412163978494623	0.03500917515412092	0.4486885560675884	0.03381287636098562	0.525697091886608	0.026280257576885572	0.5938172043010752	0.08430256465110697	0.523494623655914	0.05051672841940078	0.5169086021505377	0.037532967033156936	0.3596774193548387	0.05086226763875488
-1.17	0.4834735023041475	0.03355663668026643	0.5441263440860215	0.034999768633916635	0.4495852534562213	0.033868404691274175	0.5242416096448353	0.026352308739508053	0.594489247311828	0.08451944928146826	0.5204569892473118	0.05051747888623222	0.5175268817204302	0.03753204035093101	0.3610791090629801	0.051485197053424026
-1.16	0.48443356374807994	0.033485914458452073	0.5456182795698924	0.03494708733020722	0.450156490015361	0.0338226427829665	0.5252982445421961	0.026325056586304713	0.5975806451612903	0.0846237334901136	0.5212096774193548	0.05055569492189175	0.5170026881720431	0.03745919304417324	0.3613095238095239	0.05188785559919221
-1.15	0.48364247311827957	0.03334562996548102	0.5477755376344087	0.0348293244870016	0.4524961597542243	0.03395573331072194	0.5257907706093189	0.026460047070364846	0.5974462365591398	0.08446306877313259	0.5192069892473117	0.05057152004554992	0.517459677419355	0.03712897829218532	0.3639976958525346	0.052624661374741505
-1.14	0.48320084485407067	0.03335594878067749	0.5494354838709679	0.03484149149600055	0.45560099846390173	0.034221682453068794	0.526246436135549	0.02645023793725498	0.5970430107526883	0.08457657398546388	0.5184543010752688	0.05075684636554168	0.5181451612903226	0.036720316970728625	0.3661559139784947	0.053456818534451195
-1.13	0.483892089093702	0.03337153060866695	0.5511760752688172	0.0348179177510662	0.45791282642089093	0.03429845343218491	0.528272594900619	0.02653855149729549	0.5947580645161291	0.08499903175473952	0.5199059139784945	0.050917473270529076	0.521008064516129	0.03638586925782778	0.370099846390169	0.05430528534570049
-1.12	0.4843394777265745	0.033341911249950645	0.5550336021505377	0.03475923654612786	0.46100230414746546	0.034460470485910805	0.5285550566145323	0.026664112301821714	0.5961021505376345	0.08523782316035709	0.5184946236559138	0.05122459000757115	0.5234005376344086	0.03608797642268155	0.37277265745007687	0.05434018765550593
-1.11	0.4848540706605222	0.033354171621133695	0.5578360215053764	0.03469424883919645	0.46357910906298005	0.03455341855349569	0.5293318772401433	0.026713810179477694	0.596236559139785	0.08565343486796134	0.520268817204301	0.05136823769434374	0.527970430107527	0.03579462432816852	0.37487711213517666	0.05451456610383522
-1.1	0.48483486943164356	0.03341344940361665	0.5598857526881721	0.03463458238861774	0.46576228878648235	0.03473056191665288	0.5284544028999674	0.02676708027781573	0.5956989247311829	0.08572966058600891	0.5206451612903226	0.05146323674159742	0.5323655913978496	0.035666659640220005	0.38253840245775733	0.05530322379205131
-1.09	0.4858141321044546	0.03335114022766189	0.5612096774193547	0.03466850060329666	0.46940860215053765	0.03483275236699503	0.5269616528185076	0.02681989107888005	0.5989247311827958	0.0855475273669614	0.5227150537634409	0.05172759009122309	0.5366801075268818	0.03556556781292837	0.39047619047619053	0.05621421831499908
-1.08	0.48658218125960057	0.03340740591482286	0.5625134408602149	0.0346222421520792	0.4724596774193549	0.03480148551572378	0.526286555066797	0.026886056876783294	0.6004032258064517	0.0855959488812942	0.5222849462365591	0.05184556878848213	0.5390188172043011	0.035496542234122186	0.39550691244239633	0.057134851919373814
-1.07	0.48843894009216593	0.03342461607322546	0.5613172043010752	0.0346330532256075	0.47381048387096775	0.03477113370496176	0.5260290404040404	0.026850489330569733	0.6005376344086022	0.0857207001055966	0.5241397849462366	0.051860289698433294	0.5423924731182796	0.03545132920319799	0.39864823348694317	0.05743797084475717
-1.06	0.48974462365591404	0.033293532985766455	0.5615188172043011	0.034499928594376984	0.47532930107526883	0.03471608361857447	0.5275002036493972	0.026843793583243142	0.6012096774193548	0.08583455916479384	0.5242338709677419	0.05223554419335904	0.5442069892473119	0.03528758897619923	0.40316052227342547	0.05819382372787369
-1.05	0.4911309523809524	0.03335071584444535	0.5630443548387097	0.0345519363971221	0.4759763824884793	0.03480003886566215	0.528514021260997	0.02690848555518928	0.6012096774193548	0.08597496234635221	0.5264381720430107	0.052057877163580804	0.5451747311827957	0.03516693412898215	0.4068855606758832	0.05893399942470533
-1.04	0.49056451612903224	0.03335231770050212	0.5658938172043011	0.034652600298849416	0.47801267281106	0.0349133842496575	0.5265157115509939	0.026994002573496288	0.5991935483870967	0.08631231315889193	0.5281451612903226	0.05208595746661211	0.5452688172043011	0.035098381808682313	0.41043010752688164	0.05968413084176936
-1.03	0.49165514592933945	0.03327038290391465	0.5697379032258065	0.03443238392153854	0.47921947004608295	0.03493668243442973	0.5260930881394591	0.026912772685650815	0.6017473118279569	0.0861760021786863	0.5282930107526882	0.05190879418054545	0.544220430107527	0.03496694828896131	0.4130606758832564	0.060496505607108134
-1.02	0.4931490015360983	0.03323827800406101	0.5710080645161291	0.0344392718903353	0.4794950076804915	0.03493838286673448	0.5257139438742262	0.026950639390355594	0.602284946236559	0.0862085945491246	0.5303091397849463	0.05165737343188586	0.5439381720430109	0.03475628026614432	0.4140437788018433	0.06042800357455
-1.01	0.49585253456221196	0.033269919423156546	0.5732325268817204	0.034589910858358046	0.48147753456221204	0.03492116075980542	0.5229076551808407	0.026919604269752505	0.602284946236559	0.08609696424429011	0.5331048387096774	0.05134807519039126	0.5444220430107528	0.03484946739530315	0.41236559139784934	0.060516612328412225
-1.0	0.4986808755760368	0.033251997928822045	0.5748588709677419	0.034481727988808886	0.48211597542242707	0.03486552472603563	0.5198561217008797	0.02686986611391647	0.6021505376344085	0.08610441887135169	0.535228494623656	0.05121968616360673	0.5440053763440861	0.0351032218568276	0.4141436251920122	0.061320815397670585
-0.99	0.4991589861751151	0.03332014434784621	0.5743145161290322	0.03449039318410938	0.48269009216589864	0.03482190751402121	0.5179701246334312	0.026907200524882206	0.6010752688172041	0.08607734750812197	0.5381854838709678	0.05105344979189159	0.5437500000000002	0.035052690475047145	0.41349462365591383	0.06171845943307552
-0.98	0.5010983102918587	0.033353509002455414	0.5756518817204301	0.034355318993302776	0.48240207373271893	0.0346325349782113	0.5169360948191594	0.02693038588933089	0.600806451612903	0.08578042217729032	0.5402822580645161	0.050913396871355474	0.5430376344086023	0.03514538688915145	0.4113863287250383	0.06156488740299271
-0.97	0.5033678955453149	0.03331915625472696	0.5775201612903225	0.03424927247583551	0.4808506144393242	0.03459600018370183	0.5130932306940371	0.02701803316935363	0.6002688172043008	0.08556160140090215	0.5423387096774193	0.050607443214395115	0.5423924731182796	0.035203568422149493	0.41112903225806446	0.06154175665486249
-0.96	0.503963133640553	0.03341303305907224	0.5772715053763441	0.03416110235111901	0.4781163594470047	0.03448514476670128	0.5101896994134898	0.0271132353403909	0.6005376344086021	0.08555994627829094	0.5468817204301074	0.05040818791436943	0.5438172043010753	0.03546905045188766	0.41274577572964666	0.06147565491392178
-0.95	0.5053513824884792	0.033494932099039115	0.5773118279569893	0.03420264405586846	0.4757411674347159	0.03443760399707682	0.5089040607689801	0.027267266542631723	0.6026881720430106	0.08544718644905833	0.5503629032258064	0.0504533819614071	0.5438440860215055	0.035465462875199735	0.4132603686635944	0.06147458719708189
-0.94	0.5053072196620584	0.03346588397948656	0.5770161290322581	0.03408029263034465	0.4747743855606759	0.034478004256830015	0.5059128584229391	0.027173159390976573	0.6051075268817204	0.08529352008172056	0.5549462365591398	0.05029409656447047	0.5447580645161292	0.03558135806516411	0.4135138248847926	0.061381764749482606
-0.93	0.5049078341013826	0.03346676178607474	0.5770497311827958	0.03393986325721615	0.4734043778801844	0.034553046028316325	0.5058187724014336	0.027091209811574188	0.6080645161290322	0.08492972397762133	0.5597849462365593	0.050073221195950895	0.5441263440860217	0.03538331702068081	0.41349846390168965	0.06134353779977263
-0.92	0.5038018433179724	0.0334937188545182	0.574845430107527	0.03392325414213243	0.4740735407066053	0.03459206303941346	0.5040083292603453	0.027064876035702762	0.6096774193548387	0.08463258078810726	0.5629032258064516	0.05010538496508762	0.5445698924731184	0.03529793791763898	0.41677803379416284	0.06198199660410158
-0.91	0.5030088325652843	0.03343932798498266	0.5755040322580646	0.033863521532371425	0.47349942396313366	0.03460058693807444	0.5033030913978493	0.027079595101640343	0.6096774193548388	0.08430769478863165	0.5655779569892473	0.050243488677383534	0.5445564516129033	0.03512608038306699	0.41806835637480794	0.0619201640189299
-0.9	0.5033486943164364	0.03348408980113521	0.5738037634408603	0.033871431058486626	0.4722398233486943	0.034503864580906214	0.5027580237862496	0.027047373608644124	0.6108870967741937	0.08413729986436652	0.5666129032258064	0.05016712411366377	0.5439650537634411	0.03482350228091886	0.4219546850998464	0.06210217099845593
-0.89	0.5044681259600615	0.033553165237731726	0.5726411290322581	0.03389805373134853	0.47298291090629807	0.034420478834434304	0.5005313721896383	0.027081405825114677	0.6120967741935484	0.08409755386186785	0.5681317204301074	0.05021286594096983	0.5421370967741936	0.03459333134958303	0.42363287250384024	0.06217362034794181
-0.88	0.5061789554531491	0.03354221159031786	0.5712634408602151	0.03397723541239774	0.4723675115207374	0.03429115369572109	0.497659304740958	0.026911161278866787	0.6151881720430108	0.08405279888232826	0.5699999999999998	0.05022012011619855	0.5418413978494625	0.03444162299524252	0.4275307219662059	0.062244910150676416
-0.87	0.5049903993855608	0.03355473774958373	0.5701075268817205	0.03406597397491745	0.4718500384024578	0.03423850755317489	0.49321791503747153	0.026933505281258773	0.6181451612903226	0.0838260081325934	0.5709408602150535	0.05022809402653937	0.5425134408602151	0.0343365386761779	0.43352150537634415	0.06241592982156383
-0.86	0.503139400921659	0.03361138725377975	0.5681720430107527	0.03421490286748846	0.47146793394777275	0.03412549541379226	0.4912951083414793	0.026884671031364854	0.6173387096774193	0.08358881499479917	0.5725806451612901	0.050112547724996126	0.5422715053763442	0.03429486835409111	0.4411520737327189	0.0623015103482803
-0.85	0.5007507680491552	0.03361738618882971	0.566606182795699	0.034332772898216825	0.47223406298003084	0.03414476698682611	0.4893944485174324	0.02694894218675974	0.618010752688172	0.08338741722255616	0.5741129032258062	0.05017325055291015	0.5439516129032259	0.03437696031368612	0.4487864823348695	0.06259931011281229
-0.84	0.49968701996927806	0.033609110039599516	0.5655174731182796	0.034421784791585336	0.47229070660522277	0.0341203007801934	0.4876514642391659	0.02689631201946453	0.6223118279569892	0.08334851912428423	0.5754838709677418	0.050160997165831896	0.5451612903225806	0.034430158672165465	0.45282642089093705	0.06282715345842078
-0.83	0.4982872503840246	0.03353847926504427	0.5644556451612903	0.03438016599622874	0.47302995391705077	0.03400835119612353	0.4863296269143043	0.027006474322467135	0.6245967741935484	0.08310625136174703	0.5772580645161289	0.04995993912293446	0.5453360215053764	0.03469199908007118	0.45732718894009217	0.06296921957690567
-0.82	0.4956201996927803	0.03357214318616358	0.564630376344086	0.034296963381151284	0.4740860215053764	0.03395062078236638	0.48436644672531776	0.026933566088567267	0.6220430107526881	0.08300809924307125	0.5790725806451612	0.04978484054814204	0.5441532258064518	0.03495236681642476	0.45886328725038406	0.06303354417697007
-0.81	0.4936712749615975	0.03361318011694399	0.5643682795698924	0.03418777506843101	0.47386328725038407	0.03388060078074674	0.48253915159661137	0.026886351834038168	0.6194892473118279	0.08268080521829163	0.5799731182795698	0.049531361239492304	0.5438172043010754	0.03499866046415695	0.45585637480798774	0.06312865238673236
-0.8	0.49205837173579103	0.03359665352546032	0.5645833333333333	0.03417597431836764	0.47385368663594474	0.03388837312862896	0.48051044721407626	0.026738014269907063	0.6161290322580645	0.08246346218559031	0.57875	0.04946873764498597	0.5423655913978497	0.03518066116823391	0.4571889400921659	0.06315459971673582
-0.79	0.4926728110599078	0.033634033985831174	0.5646774193548387	0.03418071647306512	0.47584869431643634	0.03396231117478494	0.47921931003584234	0.026639666779986776	0.6129032258064516	0.08141969326170277	0.5795161290322581	0.04923871474450295	0.54119623655914	0.035317251671281816	0.45436635944700454	0.0634131327602082
-0.78	0.49376344086021506	0.033870990558122316	0.5639583333333333	0.034185927234217754	0.4763796082949309	0.03403012961204747	0.4788340562886934	0.0265721572446201	0.6086021505376344	0.08027348906541434	0.5784005376344087	0.04904050480800627	0.5401747311827958	0.03543708201990187	0.45258064516129026	0.06363908586944463
-0.77	0.4933698156682027	0.033925354134662904	0.5627083333333334	0.034238294500882754	0.477527841781874	0.0339542352968865	0.4780469004561747	0.02648849837828718	0.6063172043010754	0.07906826177996241	0.5825268817204301	0.04876748694582849	0.5418279569892474	0.035599092414416396	0.4519086021505375	0.06351156367140347
-0.76	0.49181643625192006	0.03399725907234784	0.561491935483871	0.034424626890311096	0.4787615207373272	0.03394786439298856	0.47691644265232985	0.026551551599089368	0.6036290322580646	0.07779409487665484	0.5855779569892473	0.048685042395273534	0.5436424731182796	0.03594947557413569	0.4510829493087557	0.06342432442334281
-0.75	0.49053571428571424	0.03416786186312041	0.5597446236559139	0.03465991262447934	0.4805414746543779	0.03409093019559024	0.47485428885630504	0.02652064155145481	0.5995967741935483	0.07651103877431191	0.5873118279569893	0.048714979032968515	0.546451612903226	0.0360946321954989	0.4540015360983103	0.06335774635495549
-0.74	0.4909350998463901	0.03419923502136958	0.5577284946236559	0.03471731400696964	0.4818653993855607	0.03417374542852021	0.473596804740958	0.026376545715736936	0.590994623655914	0.07551789798611622	0.5901478494623658	0.048905367253225744	0.5500940860215054	0.03642263826298171	0.45578725038402457	0.06346090945773142
-0.73	0.4906624423963133	0.03430330517491234	0.5551008064516129	0.03471349654130732	0.4825816052227343	0.034233166868391535	0.4736506700065168	0.026234027286286838	0.5862903225806453	0.0744473988544731	0.5897983870967743	0.04876371385379256	0.5521639784946237	0.03651529592951913	0.4596236559139784	0.06347968192242716
-0.72	0.4910887096774193	0.0343343966424757	0.549556451612903	0.034936335939334956	0.4817770737327189	0.034271048657668696	0.47179817326490714	0.026282883681306456	0.5763440860215054	0.0734375731589263	0.5916263440860215	0.04887508075037362	0.5562231182795699	0.03652930331020985	0.4652380952380952	0.06356738991237977
-0.71	0.48912250384024575	0.034440574743583065	0.5467405913978493	0.034986552243808734	0.4825537634408602	0.034263954676406784	0.471147309791463	0.026216907286984913	0.5658602150537635	0.07230735098659069	0.5920295698924732	0.04905837648905884	0.5578897849462366	0.03663810747978021	0.4689016897081412	0.06379184285640453
-0.7	0.4877476958525345	0.03445464147543458	0.5453360215053763	0.03485269207366728	0.48101190476190475	0.034265413554497415	0.47217024071358754	0.0261370280532733	0.555241935483871	0.07161330973929692	0.5901612903225808	0.04936035008277929	0.5603629032258065	0.036590427738647145	0.4733218125960061	0.06396315508922182
-0.69	0.4854761904761905	0.034523458993912196	0.5425739247311827	0.03494320045639491	0.4797225422427035	0.034284882520365996	0.47282629724666014	0.026135168923048874	0.5478494623655914	0.07075744257115882	0.5919086021505378	0.049390584082115434	0.5628629032258066	0.03666337101448273	0.476321044546851	0.06394773374215809
-0.68	0.48600422427035334	0.034616043285484045	0.542513440860215	0.03489525630590577	0.4788152841781874	0.034306010850648064	0.47183355734767024	0.026142048080760896	0.5422043010752687	0.0707164030380048	0.5935887096774195	0.04923280720538784	0.5656451612903225	0.036736510905798755	0.48221198156682027	0.06429089212028205
-0.67	0.48767857142857146	0.03463722030719883	0.5397513440860214	0.03492541289982296	0.47872311827956987	0.03445096485457354	0.4715960512381883	0.026101988280384625	0.5353494623655913	0.07101541590178523	0.5946370967741936	0.04905526652406773	0.5683467741935482	0.03699544690575241	0.4884024577572965	0.06451560246243034
-0.66	0.48948348694316435	0.034675766307223445	0.5364784946236559	0.035007828452283535	0.48027073732718895	0.034394801432079826	0.4735263929618768	0.02612585699121079	0.5266129032258065	0.07039887308289172	0.5965725806451614	0.04872302846219968	0.5718548387096773	0.03717069767301806	0.48902841781874046	0.06479690922270603
-0.65	0.4906739631336406	0.03470350125489522	0.5343413978494623	0.03515336803511165	0.48374135944700464	0.034408266176497136	0.47574021464646465	0.026144287888595817	0.521236559139785	0.07074139320256806	0.596491935483871	0.048585109012147465	0.5750537634408601	0.037207320078351626	0.48777265745007686	0.06511119576553749
-0.64	0.4914650537634409	0.03461151185421573	0.5311424731182796	0.03520539429278862	0.48430107526881716	0.03448990991437209	0.47683472833170415	0.026096950947430843	0.5145161290322581	0.07103512589718879	0.5967607526881721	0.04840233281738876	0.5783467741935484	0.03717443769861353	0.49108294930875573	0.06528216842046876
-0.63	0.492713133640553	0.03464271883358514	0.5292540322580644	0.035246865332093535	0.48527073732718895	0.034520597459180596	0.47906311094819165	0.026192645413831657	0.5075268817204301	0.07138395384988744	0.5950000000000001	0.048353681968689236	0.5817741935483871	0.037062804213776696	0.4904800307219662	0.06565839240877959
-0.62	0.4944988479262673	0.034611467510352226	0.5276209677419355	0.03537839102226702	0.48698636712749616	0.03447801225377115	0.4804467049527533	0.02622861077613126	0.5030913978494623	0.07155505569961412	0.5942204301075269	0.04829561885767364	0.5843010752688171	0.03722269993623099	0.49427419354838714	0.06603546287353397
-0.61	0.49670122887864826	0.0345775793087407	0.52815188172043	0.0354787189784964	0.487202380952381	0.03458668564767233	0.48199158927989566	0.026313955790602788	0.5016129032258064	0.0716698121216689	0.5948790322580645	0.04811434967669948	0.5852553763440861	0.037233753470958184	0.4964247311827957	0.06637838016421387
-0.6	0.4973233486943165	0.03450982334681373	0.5278427419354839	0.035424957686136994	0.4866791474654378	0.034528830697366966	0.4824054557673509	0.026383795515237965	0.4989247311827957	0.07203768292726256	0.5953763440860216	0.0480690538234595	0.5866935483870969	0.03731701619628984	0.501263440860215	0.06679452364569152
-0.59	0.49916474654377885	0.034432596389100796	0.5272043010752687	0.03540273662234528	0.48668778801843315	0.03459048154335592	0.4835173814760508	0.026373493269544523	0.4943548387096774	0.07129577414599812	0.5986021505376344	0.04819304966941634	0.5867741935483871	0.03758689851700475	0.5025921658986175	0.0670937569395203
-0.58	0.5006605222734256	0.034257437172756186	0.5260819892473118	0.03536382447487785	0.4871975806451613	0.03478662640039507	0.48460283276311494	0.026220075771741742	0.4913978494623656	0.0701327566173916	0.6010752688172044	0.048080914679181755	0.5877956989247313	0.03767612047155829	0.5056490015360984	0.06723873760411973
-0.57	0.4996562980030722	0.0341635182663789	0.5253360215053763	0.035356495281831955	0.4895938940092166	0.03494068839698084	0.4867094839524274	0.02629470030038304	0.483736559139785	0.06922848622211943	0.6021639784946238	0.04798927112554321	0.5882930107526883	0.0378405437776967	0.5056528417818741	0.06723264357793579
-0.56	0.5004089861751152	0.0340239047353028	0.5263508064516129	0.035265387573311845	0.4919095622119816	0.03513041111771536	0.4894289670902573	0.02631872002160674	0.47822580645161294	0.06824694542732505	0.6032661290322582	0.048133344652751195	0.5884139784946237	0.03803476769538169	0.505184331797235	0.06726808373566952
-0.55	0.5014439324116743	0.033859183190509644	0.5260551075268818	0.03518892723192916	0.49373079877112136	0.035309039390505684	0.49150542725643526	0.026263485706399525	0.47661290322580646	0.06702181467352476	0.6041397849462365	0.04798990902866624	0.5882661290322581	0.038159664615615915	0.5041397849462366	0.06745574233499013
-0.54	0.5035099846390169	0.03371349317569754	0.5265927419354839	0.03508772513065435	0.49475518433179727	0.035273209045448915	0.4911881924079505	0.026349489541655557	0.47392473118279577	0.0669854302021584	0.6036290322580645	0.04772294050603706	0.5874193548387097	0.03819954508580296	0.502373271889401	0.06754936297534785
-0.53	0.5052304147465437	0.033650988927210086	0.5265456989247312	0.03497747257323059	0.4974087941628265	0.03521946963508259	0.4920495275333985	0.02635890032180507	0.47123655913978496	0.06724723953640122	0.6026478494623655	0.04770987978262447	0.5865456989247311	0.03841543514403515	0.5013786482334869	0.06735800757897914
-0.52	0.5059427803379415	0.03364617819329747	0.528024193548387	0.034910456106880206	0.4986338325652842	0.03525927946007372	0.4923596855653307	0.02634826971505428	0.46868279569892474	0.06762923997977366	0.6016263440860213	0.04773689425836386	0.5854704301075268	0.03855937630495388	0.500241935483871	0.067159041489767
-0.51	0.506829877112135	0.03344026058125627	0.5251612903225806	0.03486992104800347	0.5010896697388633	0.035214918990511504	0.49154646260997065	0.026363235609489454	0.47096774193548385	0.06782404161444841	0.5996370967741935	0.04760447771522982	0.5856048387096773	0.03834082637519895	0.49957373271889405	0.06703649944922008
-0.5	0.5074078341013823	0.033292598980121414	0.5217405913978495	0.034970248445095026	0.5026036866359447	0.03512189835926775	0.4934706439393939	0.026423818243805023	0.47137096774193543	0.06804156266807043	0.6003763440860216	0.04770589813908617	0.5859543010752686	0.03833389522771384	0.5004493087557603	0.06694054057843861
-0.49	0.5069201228878647	0.03321847934889051	0.5194287634408602	0.03487897091860988	0.5041810675883256	0.03513136236015431	0.49524310646790487	0.026545001198294074	0.47405913978494624	0.06814119874892613	0.5982123655913978	0.04768999646761294	0.5861693548387096	0.038107797807919806	0.5011827956989248	0.06697194082392402
-0.48	0.5038882488479262	0.03304521493517759	0.5165994623655912	0.03485606155082295	0.5046514976958526	0.035089825257545657	0.4969958659172369	0.026638810996072834	0.4772849462365592	0.06937165837662676	0.5938844086021505	0.04777233154876519	0.585013440860215	0.03786864679394699	0.5036251920122888	0.06694130723073255
-0.47	0.5019258832565283	0.03284084040488658	0.5149529569892471	0.03484961804421938	0.5051670506912443	0.03499395899838919	0.4987586550993809	0.026803506742249995	0.47607526881720436	0.07081505539247915	0.593010752688172	0.04783436193804572	0.5845833333333333	0.03762187258795424	0.5065092165898618	0.0669812042178214
-0.46	0.5006989247311826	0.03280839481077711	0.5150739247311826	0.03476612946699342	0.5061405529953917	0.03523127541560309	0.5003183040078202	0.026979035986472697	0.476747311827957	0.07200434420890096	0.5912768817204299	0.047915454639099644	0.5821505376344087	0.037380738355986744	0.50676267281106	0.06716790134914721
-0.45	0.49968701996927795	0.032728668493420855	0.517896505376344	0.03455476931238284	0.5069642857142859	0.035287789135092736	0.5034717640110785	0.027118126779406407	0.47809139784946236	0.07317813235539133	0.5887499999999999	0.04796936148923037	0.5805510752688173	0.03692193092367736	0.508268049155146	0.06723428117265025
-0.44	0.4980030721966205	0.03256714268457934	0.5195228494623656	0.03439556932131597	0.508424539170507	0.03519996864331516	0.5064602680026067	0.02720249512324033	0.47647849462365593	0.07462023395407563	0.588763440860215	0.047714605107009	0.5780241935483872	0.03677778639365329	0.5066743471582182	0.06740163182119838
-0.43	0.49537826420890935	0.032546148672339036	0.5191599462365591	0.034343601550564866	0.5090956221198157	0.03516517201865633	0.5067970022808733	0.027264190612788237	0.4793010752688172	0.07577205181612126	0.5851747311827956	0.047719481820131714	0.5747849462365593	0.03639200883467094	0.5050268817204302	0.0673326760364947
-0.42	0.4936271121351765	0.032672916656168144	0.519771505376344	0.03425460008725515	0.5096687788018434	0.03522907140647634	0.5075592110622353	0.027323784468946836	0.47715053763440857	0.07646414372689507	0.5833198924731182	0.048028076559104654	0.5728091397849464	0.03631190562242167	0.5036405529953918	0.06730853511023374
-0.41	0.4905184331797235	0.03283312180978481	0.5214717741935482	0.03415806634493564	0.5126881720430108	0.03525879312298562	0.5086739369501467	0.027253924668108057	0.48145161290322586	0.07760253364146598	0.5809946236559138	0.0480790741383539	0.5705376344086023	0.03635746933445245	0.4998655913978495	0.06742554400153357
-0.4	0.48930107526881716	0.03286973641975524	0.522385752688172	0.03411095600826568	0.5150355222734255	0.035158949556383885	0.5100359441186054	0.027196014063318605	0.4815860215053763	0.07781509580943413	0.5779569892473116	0.04802752802139237	0.5673387096774195	0.0364044751162043	0.5006490015360984	0.06720691109830683
-0.39	0.4868874807987711	0.03286820924539836	0.5207325268817204	0.03424765294612838	0.5177323348694317	0.0350921626277148	0.5102116426360379	0.027157119429226103	0.48064516129032264	0.07852121506366597	0.5788709677419352	0.04797469181835617	0.5642876344086021	0.03656609872962635	0.5002649769585255	0.06724421917987679
-0.38	0.48394969278033795	0.032790557511350585	0.5191801075268818	0.034260140027492045	0.518311251920123	0.03513851456398857	0.5106233708048225	0.027123006086212296	0.47836021505376347	0.07920989970982786	0.5786693548387095	0.047848416100240314	0.5606854838709677	0.03650804305249252	0.5011482334869432	0.06702239947979509
-0.37	0.48133448540706614	0.03275220348655254	0.5173454301075269	0.03421442902670353	0.5212759216589862	0.035064065577038284	0.5099137544802869	0.027046537844125994	0.47728494623655915	0.07935003405540098	0.5788172043010751	0.04800458251059925	0.5570026881720429	0.03620397162685343	0.502231182795699	0.06685117061870113
-0.36	0.47776881720430114	0.03282566802520035	0.5174596774193548	0.03433287615408282	0.5234543010752689	0.034887855311690544	0.508509082763115	0.027022448551604034	0.47862903225806464	0.07955857446394721	0.5782258064516129	0.04811235688505311	0.5537903225806451	0.03583727999103179	0.5029761904761906	0.06679470532835566
-0.35	0.47487519201228884	0.03286034210470473	0.5191196236559139	0.03441585503676158	0.5241618663594471	0.03493868165584403	0.5061114165852069	0.02699193121099636	0.4784946236559141	0.08038408335993745	0.5774731182795699	0.048448921775694584	0.5486021505376344	0.035736557342804356	0.5102726574500769	0.06594848591776468
-0.34	0.4720679723502304	0.0328561390371577	0.5199395161290322	0.034371152795695456	0.5229003456221197	0.034968695873815306	0.5046753828608668	0.02690892276518518	0.4752688172043012	0.08022405498075087	0.5779032258064517	0.04848477084973692	0.5416397849462365	0.035539047834248806	0.5163133640552996	0.06579968085936111
-0.33	0.46966397849462366	0.03297381219871139	0.520268817204301	0.034357583850439424	0.5252092933947773	0.03484137972221596	0.5034530282665364	0.026815877323129487	0.4750000000000001	0.08041926520244055	0.5755241935483871	0.048540978446174554	0.5343548387096775	0.035238118859666066	0.5197158218125961	0.06498522289266373
-0.32	0.4667223502304147	0.03291981016409777	0.5207459677419354	0.03436852169607931	0.526959485407066	0.03477717343396952	0.5022874918540241	0.026679151783021424	0.474462365591398	0.08064137081164939	0.5752688172043011	0.04852719725815228	0.5275672043010752	0.03505699683448468	0.5269086021505377	0.06458110542586978
-0.31	0.4631086789554531	0.032895253394229246	0.5205443548387098	0.03436079155049375	0.527314708141321	0.034741213647815045	0.500494766210492	0.026540197895394566	0.4740591397849464	0.08072786188668306	0.5741801075268818	0.048801803033228786	0.5224327956989246	0.034819383331256885	0.5312480798771121	0.06423903278683382
-0.3	0.46036482334869433	0.032908618287934004	0.5198790322580645	0.03433630177619104	0.5288642473118278	0.03464303028333463	0.5003528734929944	0.026384662404401446	0.47069892473118297	0.08105857156219817	0.5745295698924731	0.04884902707176613	0.5174462365591399	0.03491111646025971	0.5343394777265745	0.06398134016169593
-0.29	0.4579032258064516	0.03301363350490162	0.5187432795698924	0.03449175992083562	0.5312826420890936	0.034669204305716864	0.5018463872596937	0.026199400788792803	0.4694892473118281	0.08096522621124645	0.5734946236559139	0.048890839093853805	0.5123118279569894	0.0349285740240462	0.5360407066052227	0.0637793154742854
-0.28	0.4560848694316436	0.03317108897726952	0.5181182795698925	0.03452524144516753	0.5331499615975421	0.034668523277413966	0.5007379745030954	0.026075160078122356	0.4705645161290324	0.08183867302044787	0.5713440860215053	0.048952715762558184	0.5074462365591399	0.034901921606909345	0.5355529953917051	0.06357380654367403
-0.27	0.45239439324116737	0.03329362129639128	0.5188037634408602	0.03453808956828173	0.5345353302611365	0.03444321381792289	0.5015922837243402	0.026133629567466853	0.4720430107526883	0.08315192145413938	0.5693817204301075	0.048893863646021454	0.502741935483871	0.035132047769695626	0.5352188940092166	0.06357913052657874
-0.26	0.4513095238095237	0.0333826779769508	0.5182526881720431	0.034613211582662624	0.5344489247311826	0.03417655929554409	0.5001643959758878	0.02616534237826945	0.4745967741935485	0.08414518148508993	0.5680376344086021	0.04892392663097143	0.49715053763440864	0.03522243493594737	0.5343471582181261	0.06379649883608608
-0.25	0.4504013056835637	0.033505768225816475	0.5153091397849462	0.03472664436527147	0.5347119815668201	0.033880027113895574	0.49954102517106547	0.026148331970809725	0.4756720430107528	0.08552444822085677	0.5672043010752689	0.0488366785943703	0.4914650537634409	0.03519238321045357	0.5313440860215055	0.06389799420073343
-0.24	0.449671658986175	0.03352912660965681	0.5122110215053763	0.03480478361268552	0.5336299923195085	0.03377693907348461	0.49709234481915926	0.02615421800309967	0.4771505376344087	0.08702270686448879	0.5647983870967743	0.049123809919465106	0.4858736559139786	0.035243054130871025	0.5288325652841782	0.06401867951659275
-0.23	0.44820276497695843	0.0336025947230483	0.5092271505376343	0.034853616803069684	0.5323751920122888	0.03386595362317324	0.4976307938253502	0.026075095149794038	0.4762096774193549	0.08752658165356271	0.563508064516129	0.049194541004448186	0.480981182795699	0.03513744996891535	0.5251382488479263	0.0639325670511191
-0.22	0.4462730414746543	0.033632856178337237	0.5057930107526881	0.034925052649870066	0.5300307219662058	0.03396326902671368	0.49820600154773537	0.026106502579581924	0.47500000000000003	0.08717441903856486	0.5632258064516129	0.04909217492349496	0.47670698924731186	0.035009993246882885	0.5218087557603687	0.06417057968468841
-0.21	0.44642665130568343	0.033627216157047335	0.5022446236559139	0.03493472268240061	0.5311079109062979	0.03396974457271978	0.4988907217334636	0.026067456725684883	0.4690860215053763	0.08588498498332424	0.5605645161290322	0.049277675135411585	0.4728494623655915	0.0349444572771341	0.5188824884792625	0.0642826185856331
-0.2	0.44899385560675875	0.03372635328841143	0.502345430107527	0.03508580373486063	0.5298847926267279	0.03404908018638453	0.5021047165200391	0.02615833801012676	0.4629032258064516	0.08469118518614785	0.5588440860215055	0.04907642173866301	0.46923387096774205	0.03493773498586604	0.5150729646697388	0.06429718677801025
-0.19	0.45098310291858673	0.03373059752990882	0.5035819892473118	0.035052870231925846	0.5298243087557603	0.03407165849360466	0.5045023826979472	0.02613428699916297	0.4647849462365591	0.0846251093880574	0.557983870967742	0.048907538208114526	0.46561827956989255	0.035064828337379214	0.5150268817204301	0.06412506009220524
-0.18	0.4558429339477726	0.03384077725317152	0.5063844086021505	0.034976074217212355	0.5309725422427036	0.03397594454067457	0.5070409233463669	0.026180940863171645	0.46424731182795687	0.08466767102181064	0.5602688172043011	0.048710685334811606	0.463709677419355	0.03549725947610018	0.5134792626728111	0.06380173988146183
-0.17	0.4612403993855606	0.0338426848108928	0.5094825268817204	0.03489201275916453	0.5338575268817204	0.033906377001524546	0.5099779549527533	0.026224772258174142	0.46465053763440856	0.08450786617965222	0.5640188172043011	0.048498611943620575	0.4655241935483872	0.03590417316576485	0.5136866359447005	0.0637004332436021
-0.16	0.4663018433179723	0.0338372806587959	0.5103091397849462	0.03477046682970355	0.5363085637480799	0.033991550111594264	0.5125214850114044	0.026121612085011885	0.4649193548387096	0.08420391532181856	0.5659677419354839	0.04830718134400077	0.46861559139784953	0.036121592104640284	0.5129493087557604	0.06316144577918026
-0.15	0.47041858678955445	0.03377988614353865	0.5123319892473118	0.03473980235446068	0.5369431643625192	0.03377363409371632	0.5155474095796677	0.025947356320182077	0.46693548387096767	0.08412977599176862	0.5638978494623657	0.04765739819663878	0.4728897849462367	0.03629192647802567	0.5143932411674348	0.06296914161266168
-0.14	0.47681067588325643	0.03379375553233233	0.5137903225806452	0.03475262736282109	0.5397292626728111	0.03368744144796185	0.5183264092538287	0.02581716848936301	0.46854838709677415	0.08407752613671665	0.5644220430107526	0.047352655094235495	0.4765725806451614	0.03639118803202467	0.5173771121351768	0.06279339203774842
-0.13	0.4833467741935484	0.0338834241293918	0.5160416666666666	0.03484327021944034	0.540300499231951	0.0336072644422601	0.5208597059302705	0.02569421913525474	0.47392473118279566	0.08401956943197222	0.563010752688172	0.04715923845809683	0.4836962365591399	0.03620281245657172	0.522288786482335	0.06253829403375441
-0.12	0.48893241167434714	0.033860690631470035	0.5192741935483871	0.03478762457657219	0.5438047235023044	0.033507484149910546	0.5264072173346368	0.025604726374408228	0.478763440860215	0.08395839135344159	0.5653763440860216	0.046686743750176944	0.4910887096774194	0.03611596203142764	0.5305875576036867	0.06177315649452975
-0.11	0.49599270353302605	0.03356933899443696	0.5229973118279571	0.03475350259827462	0.5457670890937022	0.03330255197049309	0.5325636913489736	0.025479058601377964	0.4911290322580645	0.08385527824241276	0.5689247311827959	0.0463824438585359	0.498010752688172	0.03592807741529176	0.5394047619047619	0.06100007014555675
-0.1	0.502628648233487	0.03346014346519615	0.5257661290322581	0.03476808756825678	0.547713133640553	0.03326243427506367	0.5391220674486803	0.025505036471114666	0.5016129032258065	0.08333197817678925	0.5720564516129033	0.04609119367846724	0.5040188172043011	0.03565405712430004	0.548594470046083	0.06071182753847071
-0.09	0.5091474654377881	0.033323219432504644	0.5289852150537635	0.03476570441427347	0.5497235023041475	0.03336374971888539	0.5435111192570871	0.025520685674125975	0.516263440860215	0.08395355174677915	0.5785752688172043	0.045819048074330314	0.5141532258064516	0.03534613325362616	0.5540130568356375	0.06071210612990742
-0.08	0.51588133640553	0.03321281929060728	0.5335819892473118	0.03470776086338475	0.5521668586789554	0.03329956862849364	0.5485652899967416	0.025485602612221617	0.5315860215053763	0.08375218287244317	0.5830779569892472	0.04570775196428119	0.5223118279569893	0.034963695244613346	0.5615706605222733	0.06031206150715644
-0.07	0.5237672811059908	0.03316663672843982	0.5393077956989247	0.034720716626316706	0.5573828725038403	0.03332711768077317	0.5539089992668621	0.025453715286455098	0.5469086021505376	0.08358457048286697	0.5897043010752689	0.045578667444031336	0.5331854838709678	0.0344676487246104	0.5662864823348693	0.06040195458228115
-0.06	0.5301881720430107	0.03298461931172869	0.544744623655914	0.03491286882171978	0.559618855606759	0.0333935933109258	0.5613672511404366	0.025360887215300283	0.5602150537634407	0.08309229158520531	0.59622311827957	0.045180727354370884	0.5442338709677419	0.03428753934964771	0.5715975422427034	0.06035138880142736
-0.05	0.5366186635944701	0.032772769413075394	0.5487029569892474	0.03501850335610341	0.5623963133640554	0.03348762116890339	0.5691840786901271	0.02544029201871026	0.5709677419354839	0.08239117337808842	0.6033602150537635	0.04500935111975881	0.5567741935483871	0.03382694812694676	0.5787711213517666	0.06019665474213829
-0.04	0.538734639016897	0.032742927254779196	0.5518010752688173	0.03502217946935233	0.5657747695852535	0.03335374048006742	0.5764757453567937	0.025432767432514804	0.5844086021505377	0.0822124101617908	0.6101075268817204	0.044599547280603426	0.5705376344086021	0.03322035008120852	0.5841513056835638	0.06064883100790301
-0.03	0.5426459293394778	0.03275785165545601	0.5542137096774195	0.03507505577573788	0.570298579109063	0.033279631505441165	0.582083282420984	0.025352452708092634	0.5948924731182795	0.08200335204162054	0.6175672043010753	0.043784055799474295	0.5850403225806451	0.03282178250717863	0.5915937019969278	0.05999986596144373
-0.02	0.5453341013824885	0.032735865829831304	0.5552486559139785	0.03513563966131604	0.5729905913978496	0.033222514701129906	0.588829066878462	0.02531619232219594	0.606720430107527	0.08133248154665658	0.6268010752688172	0.043558515243665066	0.5996774193548386	0.03259614443863125	0.5968087557603687	0.06033069379539659
-0.01	0.5478149001536099	0.032730458029809555	0.5574462365591397	0.035122492649414826	0.5754205069124425	0.03322330161292084	0.5946041055718475	0.02534439168273556	0.6137096774193549	0.08060246693519396	0.635752688172043	0.0432047990300102	0.6144220430107526	0.032286012248277735	0.5985291858678956	0.06050419122572679
0.0	0.5500326420890936	0.0328036822771029	0.5577553763440859	0.035033005701002075	0.5792991551459293	0.03309074933962659	0.5993285170250896	0.025562026720654947	0.6185483870967742	0.08037196945409965	0.6453225806451613	0.04235190943417132	0.6289516129032258	0.03206741234152563	0.6020545314900154	0.06044583855544162
0.01	0.5520775729646699	0.032750916432220736	0.5579435483870968	0.035082805745655296	0.5827409754224271	0.03305340091886716	0.6031141047572499	0.025559375601873567	0.6251344086021505	0.08006016454134024	0.651008064516129	0.04224536201884081	0.6426075268817204	0.031644418527239995	0.6097081413210446	0.059855874828624624
0.02	0.5552611367127497	0.03275320807713571	0.5579166666666666	0.035009935120316346	0.585525153609831	0.0327748229639319	0.6059322560280221	0.02543198833083443	0.6352150537634409	0.07974953578679271	0.6599462365591398	0.04137809122401101	0.6573655913978493	0.031233770369703075	0.6117242703533028	0.059824714895096824
0.03	0.5582622887864823	0.032685200513769865	0.5607526881720432	0.035093843045117985	0.5898607910906298	0.03263566199508411	0.6105648216031282	0.02547616679963757	0.6431451612903227	0.07943946703831553	0.6693010752688171	0.04060674780818112	0.6722311827956988	0.030596410076858475	0.6195391705069125	0.05970677187194014
0.04	0.5638978494623655	0.032591411236285645	0.5633266129032258	0.03522027309130199	0.5929003456221199	0.03261494812465786	0.6146594982078855	0.025347850185546153	0.6509408602150538	0.07880977370729851	0.6780241935483869	0.04031304215227143	0.6871505376344085	0.02996750465748433	0.6267972350230415	0.059540160517308524
0.05	0.567626728110599	0.03262074403938857	0.5679233870967743	0.03530506116582943	0.595469470046083	0.032623142627083816	0.620994114532421	0.02531062745488816	0.6607526881720431	0.07824323290137751	0.6869758064516128	0.04002874478647866	0.70255376344086	0.029357335784163285	0.6349769585253455	0.05936796558023543
0.06	0.5723214285714285	0.03259532877697799	0.5720564516129033	0.0352638410115181	0.5987912826420891	0.03255104523225054	0.6256082498370805	0.025389514964404652	0.6693548387096776	0.07758333820475609	0.6970295698924731	0.039284211688302054	0.7174731182795697	0.028741642639826016	0.6434062980030721	0.05929712873226139
0.07	0.5770833333333333	0.0328035160208049	0.5769422043010753	0.03529590249704889	0.6032728494623657	0.03238865563644204	0.6315830685891171	0.02553599094269915	0.6758064516129033	0.07729588276642911	0.7079166666666666	0.038461165042781444	0.7333198924731181	0.02804596209528585	0.6516244239631335	0.05909106939092218
0.08	0.5816781874039938	0.032859157093726464	0.5817607526881722	0.03535260548223787	0.6077668970814133	0.03198835521165856	0.6348459392310198	0.025486232449411804	0.6763440860215054	0.0769721049826406	0.7148521505376344	0.03850502379684444	0.7488709677419353	0.027552376733710738	0.6587211981566818	0.0589433512072142
0.09	0.5870794930875576	0.032920221284237626	0.586747311827957	0.03543174577744271	0.6124836789554531	0.03173606484741582	0.6369765701368524	0.02532181929380884	0.6783602150537635	0.07678193782531902	0.7236962365591397	0.03825366057806288	0.7630779569892472	0.027142585914130622	0.6707334869431641	0.058721210855166774
0.1	0.5917991551459293	0.03290714135976904	0.59122311827957	0.03554657229631918	0.613735599078341	0.03163403293728471	0.6401903103616813	0.025300252540548383	0.6822580645161291	0.07672096793112516	0.7340725806451612	0.03780293999684903	0.7783736559139783	0.026539550270013642	0.6804800307219661	0.058688921025477535
0.11	0.5955203533026113	0.032854793291331355	0.5953561827956989	0.03545965306398758	0.6155625960061444	0.03159683999663113	0.6412615061909416	0.025139241252909398	0.6858870967741937	0.07622834541283434	0.742997311827957	0.03782609909632541	0.7929435483870967	0.026282178287963285	0.6919815668202763	0.05867375927602133
0.12	0.6010522273425499	0.032833119211023915	0.5989180107526881	0.035440060188414856	0.6175028801843316	0.03149513552104183	0.6422001262626261	0.025076746126818705	0.6829301075268818	0.075078669683209	0.750766129032258	0.03768305145087931	0.8077016129032257	0.025460139833088695	0.7019393241167433	0.05853302329495691
0.13	0.6035599078341014	0.03261573039993679	0.6003629032258064	0.03552297422294049	0.618464861751152	0.03148347830063781	0.6419813558976865	0.024990192231694238	0.6846774193548388	0.0735826232344217	0.7580376344086021	0.037126551131560936	0.820524193548387	0.024693924425454473	0.7110445468509984	0.05849801185140924
0.14	0.6056067588325653	0.03253182031841589	0.6019556451612903	0.035599560337750975	0.6162173579109063	0.03148229200310362	0.6409270629683936	0.024817648924711656	0.683467741935484	0.07255094049005417	0.7643548387096774	0.03675810019651686	0.8311155913978494	0.023928013042029374	0.7198732718894009	0.057721984477911464
0.15	0.6059735023041475	0.0323145446359438	0.6046102150537634	0.03569101187512027	0.6143999615975423	0.031212624790553985	0.6395453018084066	0.024788595553911427	0.6901881720430109	0.07221853586516697	0.7678360215053762	0.03671142810697707	0.8376478494623656	0.023494217522431273	0.7275921658986174	0.057307823136111435
0.16	0.6077745775729647	0.03217917149753007	0.6047379032258065	0.0358610203930197	0.6139564132104456	0.031109245469101376	0.6383059424894101	0.024733006370786705	0.693010752688172	0.07179317583138485	0.7743682795698923	0.0371565672819988	0.8434543010752688	0.023019541176586274	0.7346274961597542	0.05719048437936673
0.17	0.6074923195084486	0.03203137568883958	0.605342741935484	0.035820458358008	0.6132306067588328	0.03096828124348925	0.6363871069566632	0.02471404631521936	0.6938172043010753	0.07043299959245154	0.7783870967741934	0.03735808934759644	0.849502688172043	0.0226093705775276	0.7381413210445469	0.05723911996009285
0.18	0.6074155145929339	0.03175474071021402	0.6051276881720431	0.035710669354005464	0.6127947388632875	0.03093039875646749	0.6346869399641575	0.024837807533675253	0.6935483870967742	0.06878563406397685	0.7838978494623654	0.037514130471736566	0.8541397849462365	0.022513442733556738	0.7409062980030722	0.05714630771643304
0.19	0.6086386328725039	0.03149403254657443	0.6038306451612903	0.03558298798520755	0.6111347926267283	0.030944391074728943	0.6318125814597588	0.024957842705666106	0.6935483870967741	0.06737449460077212	0.7870967741935482	0.037708334469339744	0.8579301075268817	0.02242722476917838	0.7413479262672811	0.05756257185991179
0.2	0.6070430107526882	0.03137271376298635	0.6020161290322581	0.03560206100163729	0.6114199308755762	0.030970523179634914	0.6274595246823068	0.025184103175065774	0.6922043010752688	0.06729086963575998	0.7867204301075267	0.037733614811651155	0.8608333333333333	0.022240758308796068	0.7387941628264207	0.05833087929324482
0.21	0.6048060675883258	0.031188507600577786	0.601491935483871	0.035516400729149855	0.6106778033794162	0.030902784538556594	0.6234329178885631	0.025283606404532824	0.690725806451613	0.06751061655712651	0.7853360215053763	0.037785967195555735	0.862983870967742	0.022010216805475588	0.739062980030722	0.058384455355970116
0.22	0.6035195852534564	0.03094944022387325	0.599489247311828	0.03544149081798558	0.6097052611367129	0.030777305980103826	0.6199341703323559	0.025334396527851407	0.6879032258064516	0.06781975783584582	0.7839784946236558	0.037861127593113095	0.8624865591397849	0.02190594233446949	0.7364516129032258	0.058602922916138056
0.23	0.6029493087557605	0.030924272854175438	0.5987567204301075	0.03534875645693665	0.6085858294930875	0.030888567271111934	0.6165950839035517	0.025435406265218924	0.682258064516129	0.06811580235124895	0.7796370967741933	0.037919680315002084	0.8626209677419353	0.021818327017432568	0.7341359447004607	0.05894994690993915
0.24	0.6021102150537635	0.030888056838649522	0.5964112903225807	0.03528157189348551	0.6075316820276496	0.030766767553060976	0.6138254521016617	0.025517209607917868	0.678763440860215	0.06827811043669016	0.7747983870967741	0.03802660615950383	0.8597446236559139	0.02193363383234886	0.7316282642089094	0.059156370576431944
0.25	0.6006566820276498	0.030845500667910353	0.5960685483870967	0.035057248973033084	0.6064516129032256	0.030645525356777947	0.6089088465298141	0.02557718562173122	0.6745967741935482	0.06858988140527478	0.7684139784946235	0.03848722914759898	0.8561021505376343	0.021973245990134446	0.7281413210445469	0.05949847428713123
0.26	0.5985983102918586	0.030863446177941928	0.5946505376344084	0.03481060475589631	0.6049318356374805	0.03060365381706146	0.6050256598240469	0.02549526787983137	0.6748655913978494	0.06874435016552033	0.7642069892473117	0.03860694521754829	0.8518682795698923	0.022123049936823316	0.7234447004608294	0.05980100469486798
0.27	0.5991071428571428	0.030713738817516788	0.5926209677419354	0.034640837834204456	0.6026286482334867	0.030671007609552374	0.6015440697295534	0.02548172109530706	0.6733870967741935	0.06898188841676284	0.7618413978494623	0.03882635878596897	0.8474865591397848	0.02236959953057895	0.7191705069124423	0.06019808870461681
0.28	0.5990687403993855	0.030498092425053976	0.5903225806451612	0.03458930741101752	0.601105030721966	0.030770905968359352	0.5969541687031605	0.025531633721440645	0.6752688172043011	0.06906482339068257	0.7564516129032257	0.03958596949644703	0.8436290322580644	0.022408108081814735	0.7128648233486943	0.06077678853863026
0.29	0.6014458525345621	0.030388934349983333	0.5904233870967742	0.03473561327748572	0.5999174347158216	0.03085336302876647	0.5916227293092211	0.02546548180516796	0.6717741935483871	0.06957278226708363	0.7533333333333332	0.03983626040425484	0.8403897849462363	0.0225358149771843	0.7061827956989246	0.06120195622806097
0.3	0.602968509984639	0.030358806892710522	0.5875806451612904	0.034872907558714625	0.5984389400921658	0.030944955723106377	0.5859595959595958	0.02540283084821705	0.674731182795699	0.0699395229165393	0.7494086021505375	0.040297839844911226	0.8387096774193546	0.022466480133608756	0.7065092165898615	0.0610315895752821
0.31	0.6052918586789554	0.030268049596227954	0.5865994623655914	0.03496931990184283	0.5973828725038403	0.03116124174442823	0.5813949983708048	0.02522039985698337	0.6770161290322582	0.07010042507197048	0.7443413978494623	0.04104420440837673	0.8363306451612901	0.022392924754913744	0.7026497695852532	0.06122946763221223
0.32	0.6080510752688172	0.03025535464524018	0.5871236559139785	0.034849214851231235	0.5962394393241167	0.031315881151397135	0.5778055759204952	0.02525942004739663	0.6760752688172044	0.0703167240247854	0.7416129032258064	0.04121351404324018	0.8341666666666664	0.02243426423018274	0.6970238095238093	0.061085302286580004
0.33	0.6091167434715822	0.030234710912637543	0.5865994623655915	0.034895152726614136	0.595552995391705	0.031562330026559615	0.5739520711143695	0.025446358912024403	0.6743279569892473	0.07047190164036453	0.7364112903225805	0.04194427070736949	0.830309139784946	0.02273415733502603	0.6956912442396311	0.06101695520422714
0.34	0.6098943932411675	0.030194851422228487	0.5834005376344087	0.034816762288690024	0.5925316820276496	0.03177727170610818	0.5702551217823396	0.025611063225942553	0.6743279569892472	0.07072018853850143	0.7298521505376343	0.0427354486203011	0.8284811827956987	0.023092080031325252	0.6926305683563746	0.060985418819704054
0.35	0.6091935483870967	0.030251666871033204	0.5816666666666668	0.03475868318862792	0.5918625192012287	0.03185972026531923	0.5655322376995765	0.025794777909150492	0.6727150537634408	0.07104252719369554	0.7224731182795698	0.04317522967142928	0.8243817204301075	0.023443154272932292	0.6902611367127494	0.060985316017071405
0.36	0.6088824884792626	0.0301669441876166	0.5786559139784947	0.03475760106617659	0.5908976574500767	0.03215148877603221	0.5606007148093843	0.025956007128267927	0.6701612903225805	0.07146857372866212	0.7160887096774192	0.04347001557312779	0.8209139784946237	0.023792124396384885	0.6896198156682025	0.06027221529173528
0.37	0.6083026113671275	0.030273021286904105	0.5764247311827957	0.03474263924022408	0.5890927419354838	0.032439163223535246	0.5561066817367222	0.025897715489575045	0.6694892473118278	0.07181787952436874	0.7081451612903225	0.04408303659971098	0.8169354838709675	0.024385703892535686	0.6874155145929336	0.06034010684638098
0.38	0.6086866359447005	0.030199627227147918	0.5735483870967742	0.03460337907721023	0.5864756144393241	0.032607420070660226	0.5520102741120887	0.02589750971802654	0.6696236559139783	0.07183445460510762	0.6988844086021505	0.04481570579504796	0.8131720430107526	0.024897754445140953	0.6832603686635943	0.06056878672146141
0.39	0.6090130568356377	0.03018722439611119	0.5707325268817205	0.034586223369695517	0.5848531105990784	0.03293146680538749	0.5497089340990552	0.025907221120076356	0.674059139784946	0.07200945942154585	0.6931586021505376	0.044844530073538676	0.8085349462365591	0.02545786834783693	0.683932411674347	0.06060056534585453
0.4	0.6087442396313366	0.03020444411982363	0.5672849462365592	0.03447501209932863	0.5834254992319508	0.033104216256897356	0.5473609583740633	0.026074544281418324	0.6787634408602149	0.07219764303444941	0.6869489247311829	0.04525499512005313	0.8051478494623655	0.025882661547650586	0.6777880184331797	0.06036940814462584
0.41	0.6075441628264211	0.030129162163199684	0.5651680107526883	0.03441247785459776	0.5832910906298002	0.03317782984017356	0.5431904732811991	0.026146277431022824	0.6887096774193548	0.07294203415319156	0.6797043010752688	0.04553368011057392	0.8010080645161289	0.026255280962241598	0.6752188940092165	0.06045245415101622
0.42	0.6051536098310294	0.030044870010575944	0.5624798387096774	0.0345201184611201	0.5825854454685098	0.03331624123487372	0.538700513196481	0.026190640033948706	0.698252688172043	0.07412290177544663	0.6725806451612903	0.045788586146488126	0.7969220430107526	0.026495739781211215	0.6720084485407065	0.06055141167048765
0.43	0.6015130568356376	0.0299182217400826	0.5581720430107527	0.03457625563748781	0.582952188940092	0.033559356332139564	0.5372267534213099	0.026189566073065395	0.7025537634408603	0.07502108567125074	0.6651881720430107	0.045872160688686936	0.7925134408602151	0.02694340936638996	0.6651113671274961	0.060883802573131064
0.44	0.5988767281105992	0.029920788978094696	0.5552016129032258	0.03473770623924997	0.5832181259600613	0.033782284250478425	0.5350918458781361	0.026160574939660088	0.7043010752688172	0.0764522059392505	0.6577822580645161	0.046514994637215284	0.7875	0.0272321575604695	0.6591551459293394	0.061136251976836864
0.45	0.5963748079877113	0.0298345879413601	0.5522983870967741	0.035016882251519506	0.5848761520737326	0.03388639457560532	0.5341569933202996	0.02637168451477698	0.7103494623655916	0.077267579660295	0.6521236559139785	0.046912096245685965	0.7817876344086022	0.027720835570319593	0.6510291858678955	0.06204108735138809
0.46	0.5951497695852535	0.029814454392620305	0.5496841397849462	0.03526963636961868	0.5846889400921658	0.03415773300306908	0.5335080136037796	0.02638426582000984	0.7106182795698927	0.07725071027781202	0.6468010752688172	0.04705395951135741	0.7780645161290324	0.02793763559214052	0.6453417818740399	0.06279822356239313
0.47	0.5932469278033794	0.029905319748517324	0.5466397849462366	0.03531479643152308	0.5852208141321043	0.034425800121107006	0.5321911147768	0.026562310990888967	0.7099462365591399	0.07728986187021497	0.6437903225806453	0.047164478798011465	0.7731720430107528	0.02831194850390051	0.6393087557603686	0.06298899494589776
0.48	0.5926881720430107	0.030026982381449893	0.5456451612903226	0.03536403367758533	0.5843884408602149	0.03476682622723045	0.532975724991854	0.026582593495555636	0.7141129032258066	0.07842318605679661	0.6388172043010754	0.047270308087046735	0.7688306451612904	0.028630717746957492	0.6334485407066052	0.06305974851698598
0.49	0.5917127496159754	0.030290276839481788	0.5455846774193548	0.035423750976442764	0.5833227726574499	0.034965444835987146	0.533787420576735	0.0265354379140033	0.7211021505376346	0.0793082667916354	0.6346908602150539	0.04730947917458626	0.7644758064516132	0.02889007111326941	0.6266090629800307	0.06334518339426648
0.5	0.5902630568356375	0.030427298545236604	0.5449529569892472	0.0357284313587345	0.5823924731182795	0.03514953290958515	0.5332367016943629	0.026672790575644863	0.7241935483870968	0.08042033190928387	0.6296639784946239	0.0473670691651818	0.760685483870968	0.029215830814123968	0.6224539170506913	0.06349033857770348
0.51	0.5916263440860217	0.030597957131504653	0.5453629032258063	0.03578590098962127	0.582301267281106	0.03528857576310832	0.533252026311502	0.026694177365730768	0.7255376344086022	0.08047749058487202	0.6272446236559143	0.04750813100000544	0.7588844086021508	0.029483604666340965	0.6179723502304147	0.0635607189802376
0.52	0.5927880184331799	0.030880520522891152	0.5428965053763439	0.03590784183097728	0.5824913594470046	0.03540557858274544	0.5323071440208536	0.02670787563219064	0.7247311827956989	0.0805803140403198	0.6253225806451614	0.047623186093860674	0.7580779569892475	0.029726419566926995	0.6125691244239632	0.06378960344122413
0.53	0.59301267281106	0.031187347957452857	0.541801075268817	0.03596052092302191	0.5830721966205836	0.03562994538188366	0.532658286493972	0.02666730936200601	0.7287634408602149	0.08018701158845613	0.6210752688172044	0.04765476599261606	0.7557930107526883	0.030006155908789318	0.6110138248847925	0.06367819558076558
0.54	0.5927764976958526	0.03120760289132353	0.539771505376344	0.03602337139057565	0.5838949692780339	0.03566713992272363	0.5325104370316064	0.02666836473544779	0.7354838709677418	0.07981811149699719	0.6189650537634409	0.04803521469316916	0.7546639784946239	0.03016837471708702	0.6088018433179723	0.06349909313079895
0.55	0.5916090629800307	0.031440812598061744	0.5392809139784945	0.036087507611831535	0.5835800691244241	0.035817827304859724	0.5316653429455848	0.026721927888231134	0.7387096774193547	0.07957429921614151	0.6168279569892474	0.048019675808796645	0.753951612903226	0.030398470365048964	0.6066551459293394	0.06330485761801663
0.56	0.5923905529953917	0.03157455818296113	0.5360282258064516	0.036184900811609085	0.584121543778802	0.03582173015811574	0.5325222996089932	0.02681952244191553	0.743279569892473	0.07919807241714602	0.6154569892473117	0.04803756635730234	0.7532661290322581	0.030686842662888965	0.6051152073732717	0.06311903516308406
0.57	0.5922983870967741	0.031693213216815945	0.5353225806451613	0.036204484539280615	0.5839900153609832	0.035792379036847975	0.5320088994786575	0.02681137093710394	0.7446236559139784	0.07898115884315739	0.6133736559139785	0.04833841429758042	0.754247311827957	0.03079333837269095	0.6032872503840244	0.06307502310431469
0.58	0.5922158218125959	0.031724003175231656	0.5342069892473118	0.036255120635280566	0.5849942396313365	0.03587067224568341	0.5313752443792766	0.02682129481893607	0.7458333333333333	0.07879052255276305	0.6099193548387097	0.04862796878006729	0.7526209677419355	0.031165393644249355	0.6022734254992318	0.06305715114735458
0.59	0.5921332565284179	0.03192885088078393	0.5351545698924731	0.036365940469621605	0.5869057219662058	0.0358535707782074	0.5312883369990226	0.026808059718212863	0.7471774193548386	0.07867655969257387	0.6073521505376342	0.048786826556532194	0.7520430107526882	0.03144230069036694	0.5999807987711212	0.06313834218540818
0.6	0.5916513056835638	0.0319791912877429	0.5352083333333334	0.03630578713810465	0.5885579877112136	0.03578634410076196	0.5305666544477028	0.02687063170629898	0.748790322580645	0.07806634366672158	0.6018951612903226	0.04883465086608147	0.7503360215053763	0.031665116979695415	0.6000614439324116	0.06308324536382534
0.61	0.5919719662058371	0.0319691429935017	0.5356720430107528	0.0362226816946128	0.5911463133640552	0.03570891879022674	0.5312556003584229	0.026940455111354077	0.7463709677419356	0.07785545571355137	0.5985752688172042	0.04891792280731533	0.7474596774193549	0.031993928388196285	0.5977227342549922	0.06327029548310935
0.62	0.5920142089093702	0.03206107186072336	0.5359811827956991	0.03627000096333148	0.5921591781874039	0.035653555655772946	0.5325897584718149	0.027063779520073866	0.7424731182795701	0.07655205521485603	0.5943010752688171	0.04891533785888434	0.7450000000000001	0.03233703909839564	0.595326420890937	0.06337857442232027
0.63	0.5915687403993856	0.03207181476378455	0.5341129032258066	0.0362391254257858	0.5929406682027649	0.035540485120199625	0.5332155221570544	0.027077576346693565	0.7440860215053765	0.0746397035583449	0.5900403225806451	0.04885637285240369	0.74252688172043	0.03259682025653031	0.5944854070660521	0.06414196136474297
0.64	0.5912960829493088	0.032151812146077166	0.534462365591398	0.03622843859867151	0.5935205453149001	0.03555583756451514	0.5334282848647768	0.027104433513669503	0.7430107526881722	0.07303410679749646	0.5855241935483871	0.04883908425198393	0.7401881720430108	0.03280615829056505	0.5948924731182794	0.06362883766606597
0.65	0.5921217357910908	0.03212961823619558	0.5356854838709678	0.03630806945836838	0.5959648617511519	0.03548702638278817	0.5317067855979146	0.026979803166480975	0.7411290322580647	0.07149480183645017	0.5816129032258066	0.048674168208276684	0.7372177419354838	0.03301991930082586	0.5930913978494623	0.0638985362982186
0.66	0.5928763440860217	0.0321571564163492	0.5342405913978495	0.036309551288517615	0.5973655913978494	0.03541274663125328	0.5307303885630498	0.026886796285879574	0.7395161290322582	0.06990237047389272	0.5802553763440861	0.04849263720898943	0.7351881720430107	0.03319724631412291	0.5897158218125959	0.06416442611626294
0.67	0.5924980798771123	0.032237999219886015	0.5338575268817205	0.036200991059197454	0.5978897849462366	0.03533904558215908	0.5287509164222873	0.026761005946935295	0.7428763440860217	0.06936532598551884	0.5776612903225808	0.048479051676135136	0.7332526881720429	0.03327837761020921	0.5861674347158218	0.06499984721848283
0.68	0.5911251920122889	0.03223191790258197	0.5336424731182797	0.03628508610385542	0.59883544546851	0.03529423038570856	0.5279598403388727	0.026703640044868377	0.744489247311828	0.06903708230325692	0.5748924731182796	0.04852884532766416	0.7323118279569892	0.033178990498763584	0.5844815668202764	0.06485141595425746
0.69	0.5884485407066053	0.03225647133615926	0.5349193548387098	0.03631762660061364	0.6002649769585254	0.035307566120458135	0.5264663265721734	0.0265915310165134	0.7430107526881721	0.0688634251944279	0.5743145161290322	0.04858606712783991	0.7313037634408603	0.03312200887239306	0.5840092165898617	0.06465054400925947
0.7	0.5851036866359447	0.03239305928219544	0.5366666666666668	0.03628252956955928	0.5997292626728111	0.03532691184382897	0.5259204443629847	0.02666179197394515	0.7428763440860217	0.0686110717215148	0.5721774193548387	0.0485325267342207	0.7313575268817205	0.03299409160529105	0.5807987711213518	0.06482114492020877
0.71	0.583141321044547	0.032480323525553516	0.538608870967742	0.03634694357988456	0.5998089477726575	0.035284760168347966	0.5253672816878462	0.02673074424802084	0.7469086021505377	0.06817443794351052	0.5695026881720431	0.04882536198361457	0.731465053763441	0.032856574173633295	0.5829339477726574	0.06494342360126304
0.72	0.5831374807987711	0.032723017252366156	0.539845430107527	0.03637693660272904	0.597257104454685	0.035291634251655886	0.5262326898012383	0.026645777421767512	0.7478494623655914	0.06817354610600496	0.5688978494623658	0.04904529622080296	0.732231182795699	0.03283951564473065	0.5835099846390168	0.0647008291042466
0.73	0.5827976190476192	0.03294364549598816	0.5410080645161289	0.036315750878081934	0.5961165514592933	0.0352416246307012	0.5274010263929619	0.02669438101154678	0.7483870967741936	0.06810909677294272	0.5681586021505377	0.04928863777579628	0.7314784946236559	0.032935614310870415	0.5836943164362519	0.06462225189957331
0.74	0.582770737327189	0.0331727868163949	0.5439784946236558	0.036255428989146084	0.5943519585253455	0.035201219929285696	0.5260736396220268	0.02670813963140046	0.7532258064516129	0.06801671395497993	0.5676209677419355	0.049480204323497846	0.7309274193548386	0.03305932081289271	0.5868817204301074	0.06449304250772361
0.75	0.5822772657450077	0.033224056866418945	0.5470564516129033	0.03606106703055965	0.5916801075268817	0.03511954045387184	0.5255749531606387	0.026679779621866344	0.7594086021505375	0.0671300171086491	0.5661290322580645	0.04956488615809775	0.7308198924731182	0.033285036798071065	0.5875345622119816	0.06448971967772794
0.76	0.5813901689708141	0.03335326087789902	0.5499596774193549	0.03582413566099853	0.5879416282642089	0.03504907055647862	0.5216064882697948	0.026422964887006895	0.7631720430107525	0.06646472878002403	0.5630376344086022	0.049825278488869404	0.7307123655913977	0.03319833387756929	0.5862672811059908	0.06458127760605926
0.77	0.5805606758832565	0.03355757024807955	0.5520094086021506	0.03556779394419507	0.5876276881720429	0.035028199215805966	0.519066369338547	0.026285389254574694	0.7654569892473115	0.06652923874532461	0.5595026881720431	0.050175586587961306	0.7310080645161289	0.033062041379982046	0.5817741935483871	0.06477805406961556
0.78	0.5780376344086022	0.033642182864704134	0.5540322580645161	0.03539350371396772	0.5862816820276497	0.03493875130043909	0.5184265029325514	0.026230010697903167	0.7701612903225805	0.06649008715292168	0.5558870967741936	0.050470709230046554	0.7335887096774193	0.03290837400251577	0.5823694316436252	0.06461258472673499
0.79	0.5748329493087558	0.033761718598149894	0.5537432795698924	0.0354124154783251	0.5861050307219662	0.034839152892538465	0.5158342497556208	0.02615483893382291	0.7708333333333333	0.06645093556051873	0.5552016129032258	0.05073403439627017	0.7344354838709677	0.033003947195619304	0.5861866359447004	0.06436987614142538
0.8	0.5712346390168972	0.03388320846243456	0.5522513440860215	0.03538029601266279	0.587331029185868	0.03480254214433434	0.5126577773704791	0.02612633637367393	0.7700268817204299	0.06655729145399696	0.5531989247311827	0.05106209717048286	0.7355645161290321	0.03301749152387855	0.5889285714285714	0.0642264099072667
0.81	0.5683218125960062	0.034056750442762566	0.5519556451612903	0.03524851500705196	0.5882373271889402	0.0345905360955692	0.5100797287390031	0.02605960943448999	0.7697580645161288	0.066680723443316	0.55380376344086	0.051293035692202026	0.7376075268817204	0.03287491238949655	0.5889208909370198	0.06436096151404225
0.82	0.5643874807987712	0.03403766327782887	0.5509274193548387	0.03511209921818071	0.5880491551459295	0.03444595440379366	0.5070372576572174	0.026012878543735244	0.7712365591397848	0.06653874839546528	0.5546370967741935	0.051276973600513254	0.7369489247311828	0.03293118358410188	0.5897196620583716	0.06408554397037637
0.83	0.5609907834101383	0.03403552371524181	0.5516868279569892	0.03512422110232915	0.5882613287250387	0.03430895603956416	0.5059254846855654	0.02605426497858979	0.7712365591397848	0.06635138056000277	0.5555107526881718	0.0515454804053332	0.737755376344086	0.032934086682092543	0.5918241167434715	0.06381915582112249
0.84	0.5591359447004609	0.033998480180103395	0.5501948924731184	0.03525911041516428	0.5884302995391707	0.03414401051471424	0.5041438070218313	0.02611112651094244	0.7692204301075268	0.06652428555543802	0.5542473118279568	0.05186568569995283	0.7396102150537635	0.03310325917450021	0.5908256528417818	0.06368762967976738
0.85	0.5567473118279571	0.03400058903139897	0.5474193548387097	0.03532629608422129	0.5878965053763442	0.03409564220300884	0.5013184771098079	0.026046769349701297	0.7649193548387095	0.06680390158122326	0.5572580645161289	0.05177560378614326	0.7390725806451613	0.03333180268310937	0.5893663594470046	0.06370434004480212
0.86	0.553892089093702	0.033892790273183496	0.5456048387096774	0.035389785956929855	0.5875940860215053	0.034013488901354035	0.4991675321766048	0.025932695842461724	0.7633064516129032	0.06692133112465441	0.5551209677419354	0.05211733807797307	0.7392069892473119	0.03323218856293779	0.5888671274961597	0.06370630610666228
0.87	0.5511808755760369	0.03387587584752038	0.5466196236559139	0.03546969108763487	0.5870199692780338	0.03411895569270948	0.4971040037471489	0.025856221961727047	0.7623655913978495	0.06691939045465754	0.5556854838709677	0.05203146263645671	0.7387231182795698	0.03309019168651579	0.588548387096774	0.06369290054774895
0.88	0.5501459293394778	0.03377149224535041	0.5462029569892473	0.03559401909702243	0.5876824116743471	0.034138396042184424	0.49480780588139456	0.025879504647238878	0.7548387096774193	0.06708098985300429	0.5548252688172043	0.05195893799007234	0.7363440860215054	0.03329389194117336	0.5886789554531491	0.06351476824795353
0.89	0.550570276497696	0.03373876888626865	0.5479838709677419	0.035531800723162144	0.5880078725038402	0.03405310944343996	0.49296671350602794	0.025746252828312777	0.7529569892473118	0.0667708331070979	0.5542069892473118	0.05201610920846936	0.7351881720430108	0.03335296289646023	0.5864132104454686	0.06339286218798089
0.9	0.5508794162826421	0.03367480198678181	0.548891129032258	0.03535626578801558	0.5880856374807988	0.033946229314307165	0.4935165159661127	0.02561718829140167	0.7516129032258064	0.06678499161088437	0.5538440860215053	0.05213302945038382	0.7348790322580645	0.033191525438261454	0.5870238095238095	0.06329732976083222
0.91	0.5494508448540706	0.03363530352795375	0.5497379032258064	0.035311697427106	0.5880865975422427	0.03386848676428993	0.49340216682958615	0.02549953518407261	0.7504032258064516	0.06676722598498613	0.5563306451612902	0.05219358808018163	0.7339650537634409	0.03311303480457303	0.588195084485407	0.06233134527770415
0.92	0.5486175115207373	0.03362766829962178	0.5509475806451614	0.03524857901926264	0.5893337173579107	0.033607958624140566	0.49269886363636356	0.02548012154854869	0.7505376344086022	0.06664684802290764	0.5577956989247311	0.052376851044532234	0.7334274193548386	0.03298968978534187	0.585142089093702	0.062228984964169405
0.93	0.5493970814132104	0.03356025995677873	0.5532728494623657	0.03521299052918616	0.5893817204301075	0.033347763579049935	0.4915578160638644	0.02538701902065539	0.7526881720430106	0.06735059540413488	0.5611827956989246	0.052577212365457926	0.7322311827956989	0.032813776686002945	0.5857066052227342	0.062078266220220016
0.94	0.5485675883256528	0.033590822151271585	0.5550403225806453	0.035251826256198555	0.5889420122887865	0.03331547861037984	0.48976040648419666	0.02535573121718424	0.7514784946236559	0.06868789241257348	0.5636155913978493	0.05304195001053843	0.7311559139784946	0.03262813464614381	0.5841397849462365	0.062243107503155766
0.95	0.5504589093701997	0.033426627613357525	0.5561559139784947	0.035157411785830345	0.5894998079877113	0.03326037016092464	0.48915449861518395	0.025322877486448566	0.7506720430107526	0.06994237269931182	0.5687096774193549	0.05314228033400962	0.7304435483870968	0.03242684879338837	0.5831682027649768	0.06297001364935949
0.96	0.5504781105990783	0.03345416888525555	0.557231182795699	0.03507957096455319	0.5910829493087558	0.03308632955148315	0.489816562805474	0.02533732613602954	0.7504032258064516	0.07100532045224058	0.574018817204301	0.053219438535015276	0.7288440860215054	0.03229532431433099	0.5817357910906296	0.06291203229872455
0.97	0.5504877112135176	0.03330249291576998	0.5600336021505378	0.03502837149626164	0.5906163594470046	0.03321959797143658	0.4909767534213098	0.025369403066804342	0.7486559139784946	0.07228220217267069	0.5754838709677419	0.053332930968233265	0.7275806451612903	0.03203192129144606	0.5833371735791089	0.06256487179088512
0.98	0.5516436251920124	0.03324088928724828	0.5617943548387097	0.03502047180288846	0.5908582949308756	0.03329318339386872	0.49362266821440204	0.025437982095829672	0.744758064516129	0.07268153527302307	0.5788978494623656	0.053409402930889124	0.7254032258064516	0.03187558849308053	0.5816551459293393	0.06252135830479126
0.99	0.5525537634408603	0.03323134813091169	0.5621908602150539	0.03493703527041327	0.5905529953917051	0.0333097818297896	0.496905954708374	0.025402605881585792	0.7418010752688172	0.07280651911786559	0.5812096774193546	0.053471486280873684	0.7238978494623656	0.03189298266292205	0.5817165898617509	0.06268053028064847
1.0	0.5539304915514593	0.033221723505658746	0.5625604838709678	0.03496804790622733	0.5894143625192012	0.033318546290742324	0.4997915139296187	0.025328834840663266	0.7435483870967742	0.07280059201727491	0.5834408602150537	0.0532933262028056	0.7216801075268817	0.03198196248432957	0.5790130568356374	0.06288970562583736
1.01	0.5565975422427036	0.03297685741719399	0.5628763440860215	0.0349260818636291	0.5879752304147465	0.033275647196404905	0.5009245173509286	0.025166925753812096	0.7459677419354839	0.07269378707323522	0.5848924731182794	0.053313067358383905	0.7183467741935484	0.032091930440522394	0.5784408602150537	0.06281200896165066
1.02	0.5586559139784947	0.03286941183419648	0.5643951612903226	0.034879615788449336	0.5870238095238096	0.033411803414692146	0.5027230979146301	0.024945583144039732	0.7426075268817205	0.07307664584048651	0.586760752688172	0.05311691667632452	0.713991935483871	0.0321834387535908	0.5775537634408602	0.06303978430010088
1.03	0.559320276497696	0.032650627193175866	0.564630376344086	0.03478742728508438	0.5886655145929339	0.033523208969496246	0.5036274539752363	0.024894934681811285	0.7399193548387097	0.07317292177753847	0.5881182795698924	0.0531434398344237	0.7107123655913978	0.03207866483196384	0.5749500768049154	0.06324892458007536
1.04	0.560257296466974	0.03246969675775185	0.563239247311828	0.03475717326194129	0.5891253840245775	0.03356732766496888	0.5050076877647443	0.024803692302821482	0.7385752688172043	0.07324699745006957	0.5895833333333332	0.05297204236945462	0.7090860215053763	0.03194257939820015	0.5727841781874039	0.06340251096442648
1.05	0.5614400921658987	0.03244195026427764	0.5613709677419355	0.03475015567477557	0.5892703533026113	0.0336818664441093	0.5060325024437928	0.024781940802527123	0.735752688172043	0.07337353222692831	0.5910752688172043	0.053065885759946675	0.7069086021505375	0.031909030532609246	0.5688632872503839	0.06352889207474609
1.06	0.5624308755760369	0.03257395937207419	0.5594153225806452	0.03483169363961773	0.5906720430107527	0.03379433670685415	0.5086305087161943	0.024777277211045126	0.7314516129032258	0.07407534036866983	0.5932392473118279	0.05311884681704744	0.7052956989247311	0.031732401436081074	0.568479262672811	0.06359153974250253
1.07	0.5652976190476191	0.03267701716835442	0.556236559139785	0.0347776882636731	0.5918289170506913	0.03387393988898297	0.5132281484196807	0.02494568909376112	0.725268817204301	0.07487651991110647	0.5950537634408601	0.053293530881052736	0.7029569892473118	0.03170770932416453	0.5710983102918586	0.06355323837050762
1.08	0.567286866359447	0.032675250094013106	0.5545094086021506	0.034765019117603296	0.5921150153609831	0.03392397344934089	0.5154883512544802	0.025039121026089302	0.7192204301075269	0.07514258214739451	0.5988844086021505	0.05341965951817061	0.7011962365591398	0.032040682765202805	0.5734485407066051	0.06363521215914655
1.09	0.5712576804915515	0.032435547886941814	0.5542137096774195	0.03473967785731024	0.5919978878648234	0.0340606876894767	0.5164775782013685	0.025060442304376252	0.7143817204301075	0.07551380886991035	0.5990591397849462	0.05366460213800951	0.6992876344086022	0.03207309308572581	0.5724347158218126	0.06405097149804266
1.1	0.5734101382488479	0.03220493136000314	0.5540120967741936	0.03466171667070547	0.5934408602150539	0.03416387627921187	0.516907634815901	0.025240062340615634	0.7115591397849462	0.0755864876576378	0.5979166666666667	0.053829022104031884	0.6973118279569893	0.03208725307385967	0.57107910906298	0.06447314689577793
1.11	0.576820276497696	0.03192282089536338	0.554657258064516	0.03462216538524927	0.5945871735791091	0.03426584615992257	0.5189413795210166	0.02527057126287191	0.7076612903225805	0.07577972119577212	0.5974327956989247	0.05388965872142844	0.6945430107526882	0.032097433253828925	0.5698271889400921	0.06487342607419255
1.12	0.5796025345622121	0.03171238808991248	0.5556787634408602	0.03452403940975378	0.595185291858679	0.03440701941217518	0.5190262504072988	0.02524982434057997	0.7091397849462364	0.07554050373676716	0.5958736559139785	0.05407372103664173	0.6915591397849462	0.032195377636814015	0.571121351766513	0.06505505152744492
1.13	0.5809293394777265	0.031619999664557294	0.5547916666666668	0.03455245915997335	0.5966465053763441	0.03459426118890977	0.5212335553111763	0.02523790460038623	0.7063172043010753	0.0757953730905374	0.5935887096774194	0.0542026988772193	0.6900403225806451	0.03215903470914317	0.5719930875576036	0.065404229520173
1.14	0.5833890168970814	0.03152381250121613	0.5547916666666668	0.034495154529062974	0.5984110983102919	0.03473856378178159	0.5235627952916259	0.025148538789903578	0.7060483870967742	0.07575753974832018	0.59122311827957	0.05413903158191434	0.6864784946236557	0.032242901030856926	0.572258064516129	0.0656318323626566
1.15	0.5859869431643626	0.03136267304343588	0.556323924731183	0.03420799984047691	0.5988536866359447	0.034816253889574614	0.525640477354187	0.025068803299265637	0.7057795698924731	0.07564845411181353	0.5898387096774195	0.0541930649117688	0.6840725806451612	0.0322721228576578	0.5732872503840246	0.0654596169296531
1.16	0.5889036098310292	0.03140359180449282	0.5577486559139787	0.03401521517197121	0.5994374039938557	0.03487233805568172	0.5288365000814597	0.025089242328597522	0.7047043010752688	0.07569276521267923	0.5849596774193548	0.054190909938264864	0.6833064516129029	0.03232023308380805	0.5742357910906299	0.065358247199349
1.17	0.5927476958525347	0.03136770432978318	0.5577755376344088	0.03389689761597971	0.5992857142857143	0.03500145184754944	0.5327019692896708	0.025139678117582304	0.7020161290322581	0.07577435019750609	0.5824193548387097	0.05429624105696854	0.6821774193548386	0.03261093048750167	0.5761175115207374	0.06519104778724794
1.18	0.5963325652841783	0.03135431484459723	0.5572983870967743	0.03387833866006042	0.5999039938556068	0.03500231626106904	0.5353922796513522	0.025061463750983115	0.6989247311827957	0.07615900290672124	0.5785215053763442	0.054426356184183816	0.6818413978494623	0.03294468570545302	0.5788325652841783	0.06487886242441684
1.19	0.5987019969278033	0.03139527910321921	0.558736559139785	0.03380748851136846	0.5981634024577573	0.03513852174894763	0.5401606793743889	0.02510701326527801	0.703494623655914	0.07627701953415976	0.5749462365591399	0.054418518781165985	0.6809811827956989	0.03321944493100626	0.5803417818740401	0.06396444428748967
1.2	0.6000595238095239	0.0314186319423028	0.5596438172043011	0.03394183858230359	0.5971831797235024	0.03511231077548522	0.5442190554740958	0.025203848815028927	0.7047043010752688	0.07673076393117134	0.5719623655913979	0.05437690447378473	0.6810887096774193	0.03337283978246629	0.5841820276497696	0.06314940969595313
1.21	0.6010138248847927	0.031421309916414876	0.5602486559139785	0.03393685181063923	0.5952476958525347	0.03507959586455159	0.5463844595144998	0.025233036676644657	0.7049731182795699	0.07667469886696889	0.568225806451613	0.054468178297074774	0.6801478494623656	0.033810942827806965	0.5828878648233488	0.06301234203331961
1.22	0.6040284178187404	0.03135299113225802	0.5619422043010753	0.03378241948710234	0.5934389400921659	0.035136600776448514	0.5486618707233626	0.025397183346572035	0.7087365591397848	0.07680650605581732	0.5638978494623655	0.0546272909215624	0.6810215053763441	0.034291212878155966	0.5814170506912443	0.06388506770127919
1.23	0.6058333333333332	0.03133662748541076	0.5646303763440859	0.03364811715388718	0.590481950844854	0.0352874349211755	0.551695635793418	0.025419466618562016	0.7130376344086021	0.07691489634378697	0.5605376344086022	0.054766011966272836	0.6807661290322581	0.03482640057942156	0.5828264208909371	0.06370880990081719
1.24	0.6051881720430108	0.03140687390161973	0.5664852150537635	0.03366733813831284	0.5871812596006144	0.03556605060915236	0.5537768308080808	0.025440701441849626	0.7161290322580646	0.07732363984270052	0.5553629032258065	0.05490187226022761	0.6800134408602151	0.03521462591740494	0.5840745007680491	0.06349759162046609
1.25	0.6070391705069125	0.03130643950501241	0.5691129032258064	0.033721907183576746	0.5841292242703532	0.03566022944398742	0.5568762218963832	0.025372847087790144	0.7181451612903226	0.07762362432369495	0.5485618279569894	0.05457833043004842	0.6794758064516129	0.03558614218038633	0.5856682027649768	0.063191422585912
1.26	0.606349846390169	0.03128480900751791	0.5705510752688172	0.033837998463817576	0.5809466205837173	0.035683019653838376	0.5582408765070055	0.02534966425709978	0.7220430107526881	0.07782715239764039	0.5416532258064516	0.054671326418087106	0.6790994623655914	0.03592228853021175	0.5853648233486942	0.06294611705684575
1.27	0.6056374807987711	0.031225615576108128	0.5722177419354838	0.033813924536805	0.5763527265745007	0.03576858566042528	0.5608781362007169	0.02523663641244836	0.7255376344086021	0.0781362097923707	0.5365188172043011	0.054874171725729046	0.6797311827956989	0.03615524885699892	0.586605222734255	0.0627022839816453
1.28	0.6055875576036868	0.03138674620945899	0.5722043010752689	0.033730097593418204	0.5723627112135177	0.03573628861291229	0.5641144815086347	0.025369517609569084	0.7264784946236559	0.07847328455599055	0.5341801075268816	0.05493277366484023	0.6798655913978495	0.03638933870598755	0.5864516129032257	0.06285298746452797
1.29	0.6062058371735793	0.031338822142519186	0.5720698924731183	0.033541663426930046	0.5694652457757297	0.03563228191352267	0.565573476702509	0.025235891075821654	0.7264784946236559	0.07857279245583654	0.529018817204301	0.05479067186183903	0.6805510752688173	0.036616590356805846	0.5875076804915516	0.06294081120741102
1.3	0.6065860215053765	0.031213165780065118	0.5748655913978494	0.03334368380849657	0.5687259984639017	0.03566309211233511	0.5667100439882697	0.02525126281484703	0.7276881720430107	0.07866832529119422	0.526505376344086	0.0549068625441184	0.6804973118279569	0.036703191374071124	0.5884600614439326	0.062001483719432156
1.31	0.6075211213517667	0.03098137883904619	0.5742943548387097	0.033301099089011445	0.5678955453149002	0.03565009631423461	0.5681386954219615	0.02535825715353842	0.7310483870967742	0.0783873933229855	0.5225940860215054	0.055137008847024396	0.6805913978494624	0.036715160413056426	0.5901113671274962	0.06166275965642727
1.32	0.60818356374808	0.031018657309068717	0.5733669354838711	0.03326314721549632	0.5681201996927805	0.035753593165279186	0.5684004867220593	0.025429802896501125	0.7309139784946237	0.0782745242420506	0.521008064516129	0.05533719688968561	0.6808736559139785	0.036674712859249614	0.5918202764976959	0.06166221113278547
1.33	0.6091858678955453	0.03093942538324006	0.571989247311828	0.033283586302824866	0.5666436251920124	0.035791984005561675	0.5682608850602803	0.025511754464824198	0.7298387096774194	0.07837424467717298	0.51875	0.05534356427263369	0.6818413978494625	0.03676360588540926	0.5913978494623656	0.06164340260549237
1.34	0.6109581413210444	0.0309009743181088	0.5698857526881721	0.03336272718230343	0.5657699692780339	0.03581107736932683	0.5703726274845227	0.025560707826361634	0.7294354838709677	0.07846977751253066	0.5160618279569893	0.05544506612931883	0.6829973118279571	0.03693739517328698	0.5922119815668203	0.06174021170569928
1.35	0.613254608294931	0.030855882172376305	0.5690389784946236	0.033394489535912834	0.5629771505376345	0.03583274629823797	0.5718421615347018	0.02560002765570577	0.7286290322580645	0.0785879243168565	0.512983870967742	0.05563862123624006	0.6833602150537637	0.037211599400108514	0.5942281105990784	0.06134528861762584
1.36	0.6147811059907836	0.03064707834880153	0.5689583333333333	0.033390527037264625	0.5602476958525346	0.035738165819250274	0.5713483626588465	0.025773811669008023	0.7317204301075269	0.07841948297958182	0.5121236559139785	0.055696504322470725	0.6830510752688175	0.037304992051409844	0.5966666666666667	0.06109373811914557
1.37	0.6165533794162827	0.030451631504712605	0.5664247311827957	0.033425230757695636	0.5571582181259601	0.0355529384790919	0.5708284457478006	0.025847421077231845	0.7330645161290323	0.07831312312114883	0.5099193548387096	0.05574214414916079	0.6826075268817207	0.03740375403974585	0.5955414746543779	0.060942029272095875
1.38	0.6175326420890938	0.030282685935454016	0.5651814516129032	0.03348867642493144	0.556010944700461	0.03548050427455074	0.5700308019713263	0.025916913750143933	0.7358870967741936	0.07818036970897575	0.5058333333333334	0.05544159448905985	0.6826209677419356	0.0374489479106034	0.5975768049155146	0.059888065561736016
1.39	0.6187903225806453	0.030246322219005032	0.5640255376344085	0.03345597324736153	0.5552947388632873	0.03523748163975646	0.5701232078853047	0.026026082224236115	0.7419354838709676	0.07799168506565178	0.5020967741935484	0.05518482600078381	0.6822983870967743	0.037314817438918915	0.6008602150537633	0.0589299352629312
1.4	0.6192895545314901	0.03035760145548331	0.5612298387096775	0.03345023092745603	0.5546687788018433	0.035090255125940925	0.5709484970674487	0.02602958254543128	0.7428763440860214	0.07796862894335907	0.5008467741935484	0.05496813518409243	0.6807661290322582	0.03739563472438749	0.6030798771121351	0.05790679562159608
1.41	0.6220161290322581	0.030355679299164825	0.5591532258064515	0.03344718253380832	0.5510618279569892	0.03494556378328569	0.5718929720593027	0.025939157719752862	0.7473118279569894	0.07771470429160617	0.5011290322580645	0.05487621334629353	0.6795161290322581	0.037438933910164444	0.6023694316436251	0.05755174475340309
1.42	0.6242953149001536	0.030363805662023735	0.5561088709677419	0.033461173054757876	0.5486443932411674	0.03491681880481021	0.570028561827957	0.025993164864281045	0.7474462365591398	0.07774751948488086	0.4997849462365591	0.055055458357915976	0.6793145161290323	0.037242424120501744	0.6012019969278033	0.05724825570225188
1.43	0.6262384792626727	0.030429273659563372	0.5535752688172043	0.033547162289989545	0.5461837557603687	0.03487023584350618	0.5702386770935158	0.02598834786373859	0.7446236559139787	0.07789713120911879	0.4989784946236559	0.05520646896234626	0.6792069892473119	0.03708785845570878	0.5961213517665129	0.056948837098292605
1.44	0.6282354070660522	0.03054530957033005	0.5531048387096774	0.03352308753235203	0.5439314516129033	0.034877335400042626	0.5691142269468882	0.026037214876339528	0.7448924731182798	0.07804187078131103	0.498763440860215	0.05544744866031244	0.6784543010752687	0.03706712332470012	0.5927572964669738	0.05703022239957347
1.45	0.6301171274961598	0.030390775284220232	0.5511290322580644	0.03357709614747266	0.5412557603686637	0.034663772635453775	0.5666776128217661	0.02616417543696445	0.7451612903225808	0.07812234194312698	0.49864247311827964	0.05564956648459381	0.6790456989247311	0.0370165727809861	0.5922388632872504	0.05686432810972277
1.46	0.630510752688172	0.030474015213958153	0.5492002688172043	0.0337089253275764	0.5403110599078341	0.034562987331361844	0.5643380376344087	0.026288662056426545	0.7438172043010755	0.07829587691269586	0.49955645161290324	0.05558795535570304	0.6794892473118279	0.036765360465859195	0.5897811059907834	0.057202329213317034
1.47	0.6300345622119815	0.03046534412267217	0.5493951612903225	0.03386080354266049	0.5389669738863287	0.03439113940101478	0.5610388664874553	0.026326329160579087	0.7459677419354841	0.07829792566593413	0.49943548387096776	0.055554853333381615	0.6792069892473118	0.03657032907301984	0.5899039938556067	0.057174102612119894
1.48	0.6305760368663594	0.03057326538226641	0.5497782258064516	0.03388556631922223	0.5371687788018433	0.03426045312844122	0.5577796106223526	0.026444600526254088	0.7486559139784948	0.07836510474202481	0.49817204301075263	0.05546271057441308	0.6795967741935485	0.03627837986751052	0.5876382488479263	0.0572287491915682
1.49	0.6294950076804915	0.03054824933353164	0.5496102150537635	0.03370669590674401	0.5351248079877113	0.0342691519798054	0.5559064943792765	0.026653871844148816	0.7486559139784947	0.07807558981878543	0.4973790322580645	0.05542292988935036	0.6807661290322581	0.03599385900203887	0.5857795698924732	0.05725694738648179
1.5	0.6292972350230415	0.03047763559643965	0.5487768817204302	0.033616246765439506	0.5338191244239633	0.03417183662953245	0.5513020833333333	0.026649398690382478	0.7504032258064517	0.07787349950778867	0.4967338709677419	0.05539220094053426	0.6820967741935485	0.03567760087593211	0.5848886328725038	0.057345875075017164
1.51	0.629189708141321	0.030392007348572683	0.5478225806451614	0.033502782544999346	0.5326046466973887	0.034212756263182466	0.5477906076898013	0.026728469168736165	0.7506720430107527	0.07740967474136089	0.4950537634408602	0.05533577552650716	0.6825806451612904	0.03548064552404458	0.5825115207373273	0.05808454497061884
1.52	0.6293413978494622	0.030411676643695137	0.5477016129032258	0.03341903200016136	0.5313133640552996	0.03432437198985688	0.5454887076409254	0.02694884085273746	0.75	0.07724534234913492	0.4930510752688172	0.05512332248629946	0.6826881720430108	0.035412799667068146	0.584673579109063	0.05796302923877034
1.53	0.6285752688172043	0.030481706031621623	0.5462298387096776	0.033454180214129985	0.5306845238095239	0.03437925704304203	0.5435248146790486	0.027024123162431603	0.7465053763440859	0.07723436573630343	0.4892741935483871	0.05483761475496931	0.6826478494623657	0.035130311959853666	0.5817857142857142	0.057728042821448396
1.54	0.6284139784946237	0.030453307760915503	0.544731182795699	0.0335163168069959	0.5284696620583718	0.0345561155985512	0.5413191898826979	0.027115226860384936	0.7491935483870967	0.07694676397879975	0.48514784946236567	0.05450039464624076	0.6824865591397851	0.03479937836574199	0.58355222734255	0.05783564929692266
1.55	0.6306586021505377	0.03036890342777391	0.543850806451613	0.0333605220045771	0.5302611367127497	0.034560227306065026	0.5396597527696317	0.02723479975889047	0.7498655913978495	0.0767891063892282	0.4818413978494624	0.054247802960119336	0.6839516129032259	0.0345749372049347	0.5845775729646697	0.05784835037846961
1.56	0.6326824116743471	0.030398739307830488	0.5431922043010754	0.03325568681236025	0.5331586021505377	0.034511418457553455	0.5379868747963505	0.027350429437205045	0.7526881720430106	0.07651745044251619	0.4817204301075269	0.054350010010025214	0.684489247311828	0.03431454472801046	0.5862480798771121	0.05773772734272041
1.57	0.6350384024577573	0.030391105148709675	0.5419959677419355	0.033185487654709134	0.5360061443932412	0.034530847833643886	0.5366185544965787	0.027304461617055187	0.7533602150537633	0.07635786332347815	0.48243279569892483	0.05429206852224652	0.68625	0.03407365041940236	0.5878955453149001	0.05769176746087672
1.58	0.6380664362519203	0.030318244607028668	0.542258064516129	0.03310144407598564	0.5399759984639018	0.034638755627594636	0.534553855083089	0.02741372592072705	0.7509408602150536	0.0761696365047648	0.48146505376344095	0.054171968717876544	0.6859005376344086	0.03393182341649151	0.5903993855606757	0.05769646703369739
1.59	0.6408352534562214	0.030225648809892088	0.5435551075268816	0.0331390800168418	0.5426795314900155	0.03469041870789479	0.5324617139133268	0.027266970305726893	0.7534946236559138	0.07610255142746133	0.4811424731182796	0.053995710067031404	0.6855645161290322	0.03382593617115168	0.5929147465437787	0.056965065786386375
1.6	0.641309523809524	0.030303364850096364	0.5457123655913978	0.03326457669363766	0.5464650537634409	0.03474303610867672	0.5298342293906808	0.027407320580966524	0.7495967741935483	0.0748897608560943	0.4837903225806452	0.054074063680783234	0.6846908602150539	0.033702204194594604	0.595468509984639	0.056024748920825165
1.61	0.6410983102918588	0.030337030014338556	0.5463306451612904	0.03343405268825545	0.5481374807987712	0.03473134133211491	0.5281223016454871	0.02745065120845463	0.7458333333333332	0.07480101703380342	0.48626344086021517	0.05395410527670836	0.6838575268817205	0.033492400096598256	0.5964554531490015	0.05684203016421129
1.62	0.6424327956989249	0.03046519866466185	0.5486223118279571	0.03343074320164175	0.5508640552995391	0.03469078088029483	0.5245638339035517	0.0274559603190703	0.7399193548387096	0.0750887380150789	0.4867876344086023	0.054032072209414445	0.6820833333333335	0.033462415709497276	0.5986059907834101	0.05690951942697076
1.63	0.6428168202764979	0.03051302985770338	0.5506720430107527	0.03347839031563587	0.5540322580645162	0.034625679223137716	0.5231317204301075	0.02749719570310786	0.7411290322580644	0.07510910505427922	0.48719086021505387	0.05399906195167388	0.6813172043010752	0.03326156347933553	0.5975307219662059	0.056866613869934836
1.64	0.6442242703533027	0.03050064611010116	0.5522647849462365	0.03356748389103362	0.5578581029185868	0.03449796385210824	0.5223887565167806	0.027466283623004167	0.7432795698924729	0.07491688257742227	0.4874059139784947	0.05409410761368088	0.6797177419354838	0.03299807462126792	0.5987788018433179	0.056761912468969604
1.65	0.644176267281106	0.030672613544168437	0.555369623655914	0.033536626366956396	0.5606634024577574	0.03436563753314127	0.520695055392636	0.027560344624126674	0.7447580645161289	0.07480284101447207	0.48864247311827963	0.05389758738600232	0.6781182795698926	0.032816498150544514	0.6016589861751152	0.05660334188031367
1.66	0.6432411674347158	0.030822800934624976	0.5589583333333333	0.03346990645880526	0.565398425499232	0.03423531031913393	0.5193952122026718	0.027648871161094844	0.7469086021505374	0.07461061853761512	0.48907258064516135	0.05383533276320965	0.6776344086021506	0.032459446639093406	0.6018625192012289	0.05680785900426679
1.67	0.642628648233487	0.03093055812778464	0.561989247311828	0.03346119224246938	0.5679291474654379	0.0341286235045865	0.5190633145975887	0.02748842436233392	0.7471774193548386	0.07438370789373001	0.48775537634408606	0.053669796234355666	0.6779704301075269	0.03229863580572953	0.6031490015360984	0.05692380809569483
1.68	0.6407392473118281	0.031020215778271003	0.5656182795698925	0.03348272699748467	0.5719767665130568	0.034140855412349784	0.5165973240469207	0.027557205624974036	0.7477150537634407	0.07414582063701346	0.48635752688172046	0.05355816572721263	0.6778897849462366	0.032222514141554776	0.606094470046083	0.05690849194203848
1.69	0.6386309523809524	0.0311547519251547	0.5698051075268817	0.03347387711278548	0.5738037634408603	0.034129689013044855	0.5150843108504398	0.02756327656055289	0.7456989247311826	0.07417649473118018	0.48720430107526885	0.05357880134799167	0.6772580645161289	0.03220851299369092	0.6053725038402458	0.057805994612188105
1.7	0.6372561443932411	0.03126587281789207	0.5720295698924732	0.03365610612492346	0.5741916282642089	0.03425687508942101	0.5141892208374063	0.027600690934640258	0.743548387096774	0.07442209198958294	0.48737903225806456	0.05363098704678218	0.6771102150537633	0.03228375645789448	0.6054454685099847	0.0579342063047393
1.71	0.6358870967741935	0.031308224740193895	0.5754771505376345	0.03363936631263757	0.5753897849462366	0.034263492567139814	0.5127466194200065	0.027599155137422452	0.7443548387096771	0.0743901628465388	0.48841397849462365	0.053584216730659676	0.6771236559139786	0.03223347900112058	0.60821044546851	0.0579510015143027
1.72	0.6327016129032257	0.03139026825231504	0.5785416666666667	0.03370024299457744	0.5786136712749615	0.03419418694669521	0.5119449026555881	0.027577520229076544	0.7396505376344084	0.07488765016774326	0.4876209677419355	0.05332567772280823	0.6771102150537636	0.0322314310907471	0.6124539170506912	0.05725424291860965
1.73	0.630453149001536	0.031526958639118106	0.5822311827956991	0.033758441705276476	0.5791925883256527	0.03409416833083709	0.513312713831867	0.027536947171877532	0.7391129032258063	0.07511993716513576	0.4899059139784946	0.05294236203761941	0.6760752688172043	0.03251852433116939	0.6154262672811059	0.057239076031272824
1.74	0.6301536098310291	0.03154459190347877	0.5851680107526883	0.033738262840525786	0.5791119431643623	0.034092821582986696	0.5144967823395242	0.027515318762490908	0.7415322580645161	0.0750541817675396	0.4909811827956989	0.052496320825249104	0.67497311827957	0.032790272114376094	0.6208486943164363	0.057328239703186755
1.75	0.6302035330261136	0.03142062912904177	0.5862298387096776	0.033876801610645726	0.5785445468509983	0.034106996049884354	0.515682989165852	0.027467320866609392	0.7424731182795697	0.07497022730775313	0.4918817204301075	0.052243303602507854	0.6741532258064517	0.03292205663404396	0.6254685099846389	0.05693510336246643
1.76	0.6295852534562212	0.031403926723292286	0.5871706989247313	0.033922486066595724	0.5770660522273425	0.034366225404102266	0.5163677602639296	0.027359850640928187	0.7443548387096772	0.07490577797469089	0.49428763440860213	0.05188666019407027	0.6725940860215054	0.032980958410542105	0.6240937019969277	0.05699006788602645
1.77	0.629984639016897	0.031287495286267814	0.588877688172043	0.03392906253599225	0.5755606758832564	0.03456514586423335	0.5169141006842619	0.027382410095685508	0.7450268817204299	0.07479302811752779	0.49530913978494623	0.051640413912860145	0.6711962365591397	0.03324178572752472	0.6223732718894008	0.056863169380060086
1.78	0.6308160522273426	0.031127722092045538	0.5895497311827957	0.03386235854093826	0.574828149001536	0.034735789326807244	0.5194386404366242	0.027342358934245466	0.7461021505376341	0.0744962774283262	0.4999059139784946	0.05150465783940636	0.6706586021505377	0.03343660771491655	0.6215860215053763	0.05695713799921912
1.79	0.631234639016897	0.030972414318959002	0.5898857526881721	0.03381191476249652	0.5750499231950845	0.034785522729738706	0.5211390619908765	0.027206902476183972	0.7483870967741931	0.07408548517617439	0.5029973118279569	0.05153141101417617	0.6690860215053765	0.03365413171789684	0.622384792626728	0.05688501683522125
1.8	0.6319892473118279	0.03110529896543681	0.590215053763441	0.0338568811074749	0.5750028801843318	0.034719133995405646	0.5215399458292603	0.027136888372372114	0.751344086021505	0.07407140554301751	0.5053225806451612	0.051497551135864995	0.668481182795699	0.033890717979486985	0.6179608294930875	0.05724772798683425
1.81	0.6313556067588326	0.03129610344992288	0.589858870967742	0.033873579513735964	0.5752659370199692	0.03481776974245585	0.5241161107038123	0.027119431213090194	0.7514784946236557	0.07400420124194225	0.5088037634408602	0.0515418711757859	0.6684139784946237	0.033950871196999424	0.6147657450076804	0.058159330263451034
1.82	0.6296178955453148	0.031381696536749965	0.589616935483871	0.033925424662388896	0.5746812596006143	0.034860264334299666	0.5272942122841315	0.026967563546796962	0.7555107526881718	0.07394821504836939	0.5138440860215053	0.0513814593997611	0.6691263440860215	0.033854386892560866	0.6106950844854071	0.05837207210833337
1.83	0.6271178955453148	0.03139132599184676	0.5885416666666667	0.034164651941605846	0.5750278417818739	0.034827911750451516	0.5295906137992831	0.02681713467311329	0.7592741935483869	0.07389222885479654	0.5196236559139784	0.05142488666962992	0.6695430107526881	0.03362237273010935	0.6087672811059909	0.05845610688031444
1.84	0.6245506912442396	0.03140481905556353	0.5874327956989247	0.03434460521229046	0.57386232718894	0.03481354688170313	0.5309314414304332	0.0267298136949598	0.7643817204301073	0.07372195960360253	0.5278763440860215	0.05155946201257746	0.6706720430107527	0.03369623644746787	0.6101804915514593	0.05873061626862047
1.85	0.6225307219662057	0.03139563912438523	0.5872043010752688	0.0344690396460091	0.5751420890937019	0.03468402960514302	0.5329546981915932	0.026651045266212082	0.7620967741935483	0.07387790772696871	0.5335618279569891	0.051392453963518776	0.6705645161290322	0.033809165871259136	0.6094239631336407	0.05870733449836584
1.86	0.6202956989247311	0.03129709986231852	0.5853763440860216	0.034534425723877445	0.5743922811059907	0.03457460019070985	0.5333731467904855	0.026554414305010147	0.7618279569892472	0.07386095085489965	0.5391129032258064	0.0514825682056253	0.6702284946236557	0.034002705881668656	0.6069777265745008	0.058824313025367225
1.87	0.6169950076804915	0.031275349429694566	0.5818212365591398	0.03471508300269941	0.5723521505376344	0.034564050506234255	0.5331704647279244	0.02652184002492789	0.7622311827956989	0.07376581306892385	0.5463037634408602	0.051306809176436555	0.6711155913978494	0.03416652944349152	0.6042511520737328	0.05902341665516375
1.88	0.6134735023041474	0.03134735154555775	0.5785954301075268	0.034811994344900635	0.5689468125960063	0.03451474593145785	0.5342641638155751	0.026560989165791953	0.7616935483870967	0.07377678968175533	0.5512634408602151	0.05133286776180717	0.6716801075268816	0.0339985121324861	0.6048463901689706	0.05826515853700462
1.89	0.6114976958525344	0.031469105753436505	0.5732997311827956	0.0349891753209589	0.5646505376344086	0.034493769860045674	0.5354688518246985	0.026560180860817618	0.7615591397849462	0.07394371441795297	0.5568951612903225	0.051182023628669165	0.6721102150537633	0.03400204760925924	0.6020430107526881	0.05847651152046845
1.9	0.6101267281105991	0.031527674604916255	0.569462365591398	0.035049811469286304	0.5627160138248848	0.03451102944904115	0.5358060443141088	0.026617805335232052	0.7606182795698923	0.07357846772188899	0.5618145161290322	0.05119843665113964	0.6719758064516128	0.03405696400231729	0.598778801843318	0.05921677106076977
1.91	0.6089727342549923	0.03152615332073903	0.5648051075268818	0.035122855594859184	0.5612749615975423	0.03458622754345379	0.5371395914793091	0.026484608378445608	0.7673387096774194	0.07457221111019019	0.5644623655913977	0.05131748213357053	0.6720564516129032	0.0341043836554024	0.595752688172043	0.060019290184969994
1.92	0.609304915514593	0.03143701480498474	0.5589448924731183	0.0351554004579987	0.5606298003072198	0.03461931554916885	0.5363962711795371	0.026505223405239253	0.77002688172043	0.07471209419899288	0.5675940860215054	0.051384560664537345	0.6724999999999999	0.034136027383631085	0.5938056835637481	0.06003654070989911
1.93	0.6082354070660522	0.0313866344445392	0.5554368279569892	0.0351667750473671	0.5590447388632873	0.03450884234148875	0.5373494521831215	0.02650306192716949	0.7751344086021504	0.07450279562629508	0.5711155913978495	0.051410975893389534	0.673508064516129	0.03398709413864616	0.5934792626728109	0.059943299592169416
1.94	0.6073003072196621	0.0313289091425822	0.5524462365591398	0.03520789001584768	0.5570996543778804	0.03440991930300545	0.5377745193874226	0.026564083995883694	0.7756720430107528	0.07446088906587911	0.5733198924731182	0.051382101847353596	0.6738978494623656	0.034160114352280224	0.596121351766513	0.05977380259164119
1.95	0.6041417050691245	0.03139270884268475	0.549092741935484	0.03518594078320943	0.5545036482334871	0.03428040092322341	0.5378390762463343	0.026682592526532944	0.7733870967741936	0.07468128652230754	0.5752956989247312	0.051360800531587744	0.6749193548387097	0.03433609184416976	0.5947311827956989	0.059847252123352714
1.96	0.6030664362519201	0.031230893777767398	0.5460685483870968	0.03529988338977975	0.5526468894009218	0.034304981016512505	0.5373148826979472	0.026679387917727053	0.7751344086021505	0.07449728569026903	0.5761290322580646	0.051444590604271534	0.6751209677419354	0.034470085354751226	0.5926881720430107	0.05993496389919532
1.97	0.6035464669738863	0.031087736935183758	0.5427822580645161	0.035393011647969666	0.5512548003072197	0.034324087534321084	0.5381848220104268	0.026633970327056198	0.7768817204301075	0.07434133756690285	0.577513440860215	0.05140818227891505	0.675013440860215	0.03476236704378992	0.5916513056835637	0.05977317419896676
1.98	0.603166282642089	0.03110052747773042	0.5380107526881721	0.03550371456661884	0.5513853686635946	0.0342610998676974	0.5387646627565982	0.026658181746957464	0.7760752688172042	0.07444769346038108	0.5788709677419355	0.05174682632951579	0.6748521505376343	0.035069673873038915	0.5876497695852534	0.05980570694764392
1.99	0.6042645929339476	0.03107817651463905	0.5350403225806452	0.03554168353554104	0.5522811059907835	0.03419802380399895	0.5408873513359401	0.02652076455234363	0.7762096774193548	0.07450092468594088	0.5801747311827956	0.051826952853969495	0.6749596774193548	0.03519286151411157	0.5865860215053764	0.05961717952374705
2.0	0.6050844854070659	0.031014718686316823	0.5315591397849462	0.035509215485496806	0.5552140937019969	0.03420059341571547	0.5437738778918214	0.02641709598105346	0.7803763440860215	0.07410979325821464	0.5809139784946237	0.051831522981060606	0.6761827956989247	0.035240748664391044	0.5865860215053764	0.05876805506181795
2.01	0.6065860215053762	0.030979178326165424	0.5286895161290324	0.03531374324908921	0.5581749231950845	0.03422755657598507	0.5444145079830564	0.02625056617505276	0.7806451612903227	0.0738691076332155	0.5811827956989247	0.051764711565082853	0.6761424731182796	0.03516204414502649	0.5868394777265745	0.05926614320881169
2.02	0.6086827956989247	0.030947393966693115	0.5256720430107528	0.03541210942824992	0.5595497311827957	0.0342525974183176	0.5458888277940698	0.026174064164896853	0.7813172043010753	0.07361355728965512	0.5809677419354838	0.051802740990844184	0.6769220430107526	0.035285051878544284	0.5833141321044547	0.05978679315029689
2.03	0.6119950076804915	0.030841290794710395	0.5229771505376346	0.03540245608934907	0.560924539170507	0.03441880799990871	0.5466656484196808	0.026092510665024854	0.780241935483871	0.07337927064170026	0.581532258064516	0.0519607257009964	0.6783602150537633	0.03520769235445954	0.5813440860215054	0.06041939628641231
2.04	0.6144412442396313	0.030636577722464604	0.5205779569892475	0.03546715772377724	0.5625518433179725	0.03446993433977432	0.5476952488595636	0.02594428850200164	0.7803763440860215	0.07301736440466165	0.5815860215053762	0.05199328133381912	0.6803494623655914	0.035013558493939174	0.5790706605222734	0.060338575274330904
2.05	0.6160541474654377	0.030458819210250964	0.5181250000000001	0.035549759183338595	0.5657699692780339	0.03453965393668738	0.5484148949169112	0.02582603771935599	0.7780913978494625	0.07294305992512673	0.5816397849462365	0.052247931751844515	0.6815456989247312	0.03468390472599882	0.5730645161290323	0.06029710750507763
2.06	0.6172811059907833	0.030603278130754065	0.517600806451613	0.03549402185771773	0.5687653609831029	0.034517381489658036	0.5484510426849137	0.025808682263437372	0.7776881720430108	0.07284780291537915	0.5824193548387097	0.052126445125804464	0.6820833333333333	0.034432852348413215	0.5693433179723503	0.060417983943760245
2.07	0.6196006144393242	0.030681226920755502	0.5163306451612905	0.03539617697077622	0.572301267281106	0.03456300917610134	0.5499958760997068	0.025792803845247802	0.7721774193548387	0.0728869545077821	0.5805510752688172	0.0522525413923661	0.6828629032258065	0.03431157795478112	0.568936251920123	0.06045417390806539
2.08	0.6214496927803379	0.030814536615848646	0.5142876344086023	0.03529408919818027	0.576009024577573	0.03446159239395757	0.5514898989898991	0.025703018751386097	0.7706989247311828	0.07295415880885736	0.5799059139784947	0.052538661475792336	0.6842204301075269	0.03408552211856303	0.5714631336405531	0.06045928300308877
2.09	0.6216666666666666	0.030904501901391976	0.5123387096774195	0.03538701629296991	0.5778513824884792	0.034481388584250726	0.5504137137504075	0.025754596414687025	0.7684139784946238	0.07315577171208316	0.5774596774193549	0.0526641554749067	0.6851075268817205	0.033843784800779216	0.5714938556067589	0.06054852122783726
2.1	0.6224846390168971	0.030993349061098484	0.5099865591397851	0.03550177735547672	0.5807123655913978	0.03443572171220976	0.5489237129358099	0.025684647917335948	0.7685483870967743	0.07308856741100789	0.5769892473118279	0.05241118910546285	0.6865188172043011	0.03366097612622113	0.570157450076805	0.06074814159960254
2.11	0.6251171274961598	0.03092823303283667	0.5076545698924733	0.035577653897113745	0.5829137864823348	0.03450361486291178	0.547638532502444	0.025672541332390438	0.7676075268817205	0.07271978827691349	0.5753494623655914	0.05220809197333355	0.6874462365591398	0.03337972164643153	0.5734831029185868	0.06063338160622511
2.12	0.6283314132104455	0.030834345372284643	0.506209677419355	0.035607970296132364	0.5844230030721966	0.034493924947883794	0.545597965542522	0.025683312113273786	0.7655913978494624	0.07299617192691474	0.5722983870967742	0.052171552014564464	0.6887096774193546	0.033216648470770715	0.5738709677419355	0.060493850560624965
2.13	0.6333026113671276	0.03084475084074287	0.5051075268817206	0.03554393424032298	0.585226574500768	0.03449956038228637	0.5426478494623657	0.025730935439002386	0.7639784946236559	0.0731409019427785	0.568494623655914	0.051959182613420606	0.6890860215053762	0.03321161053216859	0.5775499231950845	0.06045411084213123
2.14	0.6391225038402458	0.030744380842161512	0.5034543010752689	0.035414128750117305	0.586974846390169	0.034470464487894564	0.5399203730856956	0.025752633633407403	0.7626344086021505	0.07313426648442267	0.5654704301075268	0.051915113338525304	0.690806451612903	0.033192201460678576	0.5788402457757297	0.060361543366905225
2.15	0.6442031490015362	0.030648894565842015	0.5038104838709678	0.03521580415444664	0.5896802995391706	0.03444371618187371	0.5377183630661454	0.025789075550790568	0.7633064516129033	0.07294961045326592	0.5620161290322581	0.051834180664490304	0.6910887096774192	0.03306058030005153	0.5805721966205836	0.06015615556774182
2.16	0.6486117511520738	0.0306151373594123	0.501592741935484	0.03509022265175697	0.5928206605222736	0.03440904760072175	0.5347378014011078	0.025823418906016804	0.7633064516129032	0.07282617846394686	0.5596370967741936	0.051905763843357884	0.6917338709677416	0.033058402606073733	0.5800806451612903	0.06049582242067647
2.17	0.652799539170507	0.03058809665768282	0.5005309139784947	0.035094732157601116	0.5958362135176652	0.03435414315189078	0.5331081480123819	0.025805240872761766	0.7619623655913978	0.07287301572582179	0.5573521505376343	0.051714117096472445	0.693548387096774	0.03274136441139778	0.582569124423963	0.06046168177198565
2.18	0.6567857142857144	0.0304904950016717	0.5011357526881721	0.034933087348828024	0.5994556451612904	0.034274089904637754	0.5319580380417075	0.025811155054463065	0.7583333333333334	0.07299803390160346	0.550793010752688	0.05174591870455491	0.6926478494623655	0.032727746071374034	0.5814093701996927	0.06044902431252062
2.19	0.6604915514592936	0.03044062803673518	0.5026948924731185	0.034938605097387374	0.6043260368663596	0.03419210135263945	0.5311999531606386	0.025744749870420185	0.7533602150537635	0.0728918002790244	0.5458198924731181	0.051663829802843425	0.6919892473118278	0.03289251942744634	0.5781758832565285	0.06148255914942081
2.2	0.6637077572964671	0.030271315382545044	0.5045766129032259	0.03470635403604168	0.6092108294930876	0.034136128000086426	0.5287633390355164	0.025743724995450093	0.7533602150537635	0.0728918002790244	0.5396236559139785	0.051764442626142645	0.6925134408602149	0.03303267720812647	0.5778801843317973	0.061165385641246246
2.21	0.6656336405529956	0.03025533737768781	0.504831989247312	0.03466642443226413	0.6138536866359448	0.03400389774978848	0.5267593271423917	0.025692252501891354	0.7490591397849463	0.07225792467729938	0.5351612903225806	0.052117067950292424	0.6930779569892472	0.03290333395767676	0.579274193548387	0.06037652175550365
2.22	0.6690322580645162	0.0301507435058699	0.5059946236559141	0.03464653930774425	0.6180261136712749	0.033688494945678334	0.5259470715216683	0.025710362314104226	0.7442204301075269	0.0722579246772994	0.5297446236559139	0.05225543992007581	0.6944623655913978	0.03268086270453944	0.5815821812596004	0.059475675780368026
2.23	0.6701785714285714	0.030273407248317556	0.5074462365591399	0.03467325146372825	0.6201248079877113	0.033588976686224126	0.5254188049853373	0.025670592310376602	0.7430107526881721	0.07224593700319056	0.5234139784946237	0.052560467342994716	0.6953091397849462	0.03278076654814595	0.5840284178187404	0.05869883127123607
2.24	0.6713152841781874	0.030338030886326958	0.5055577956989249	0.034571294163420294	0.6226200076804916	0.03373074183752451	0.5256378808243727	0.025631827475933344	0.7393817204301074	0.07258313099058221	0.5210483870967741	0.05257437939062261	0.6970295698924731	0.032703648045955526	0.5846198156682025	0.058852909119227595
2.25	0.6729857910906297	0.030292858843382026	0.503951612903226	0.0344398044399611	0.625625960061444	0.03377534545645334	0.5253531789670902	0.025554126807339855	0.7374999999999998	0.07267617681750997	0.5168817204301075	0.052797786841929054	0.6990188172043011	0.032600805786948434	0.5851152073732718	0.05902393622223402
2.26	0.6755971582181259	0.03018278246357029	0.5038776881720431	0.0344023212143743	0.6290341781874039	0.03387458725431737	0.5254524580482242	0.02548530718943167	0.7388440860215053	0.07253973382086801	0.5145161290322581	0.052944708418307736	0.7011424731182796	0.03249231900837858	0.5870622119815667	0.05886142148999595
2.27	0.678410138248848	0.03004908730985963	0.5050873655913979	0.034333647867854124	0.6336683947772657	0.03384383769416329	0.525542369257087	0.025392724897738007	0.7365591397849462	0.07269568194423418	0.5118682795698924	0.052937432094726046	0.7030241935483873	0.032721474969935486	0.5888671274961597	0.05866830284895541
2.28	0.679815668202765	0.029916678950850473	0.5073790322580646	0.03416824713331444	0.6381249999999998	0.03375305392730097	0.5237346753828609	0.025460889718893334	0.734005376344086	0.07277763675345833	0.5091263440860215	0.05299303148616842	0.7045698924731185	0.03255612478112047	0.5908256528417818	0.05874107872151762
2.29	0.6831528417818741	0.029572882923466815	0.5113037634408603	0.034065161308457166	0.6409888632872502	0.03387080326102476	0.5219216357119584	0.025511946090051488	0.7353494623655914	0.07277736092784824	0.5045967741935484	0.05283222421775757	0.7061290322580647	0.03226039131751102	0.5957642089093702	0.058731956853132004
2.3	0.6855856374807989	0.02929695275982943	0.5134543010752688	0.03394717626107771	0.642115015360983	0.03398944974172936	0.5202296146953405	0.025650983681144955	0.7334677419354838	0.07297688187202601	0.5026747311827957	0.052661987048782805	0.7062500000000003	0.03208533733261584	0.5975921658986175	0.058799052262620694
2.31	0.6884888632872506	0.02907886317102324	0.51625	0.033888939021807084	0.641476574500768	0.03404441175409901	0.5175019855816226	0.025704974834537216	0.7301075268817204	0.07327686493701159	0.5016532258064516	0.052688108525591096	0.7068413978494625	0.03200604271859025	0.5987672811059908	0.0595405279686292
2.32	0.6897657450076806	0.028838262923876312	0.5185551075268817	0.033791356688303076	0.6413114439324116	0.03400017225362416	0.5168253604594331	0.025808777470690696	0.7318548387096775	0.07325532541579595	0.4999596774193548	0.05264059182095383	0.707701612903226	0.03192201972371901	0.5978878648233487	0.05967636592284048
2.33	0.6916609062980033	0.02858594753829164	0.5208602150537635	0.03368493007147352	0.6418682795698925	0.03385484377670376	0.515743829423265	0.025907539580046136	0.730241935483871	0.07343629545421132	0.4975940860215054	0.05248706332762794	0.7073521505376346	0.03175278847019137	0.5996812596006144	0.05979091109914279
2.34	0.6928264208909373	0.02846187226037722	0.521720430107527	0.033668798663588406	0.64221678187404	0.03377775889995335	0.5154125427663734	0.026005013142930803	0.731989247311828	0.07354944036075631	0.49528225806451615	0.05242343442591198	0.7071370967741936	0.031621623492709375	0.5995161290322579	0.05976917695665603
2.35	0.693168202764977	0.028510735253276964	0.5231586021505377	0.03354007016500005	0.641902841781874	0.033707794833694855	0.5137325370641903	0.026212723254613244	0.7325268817204303	0.07379020485638506	0.49267473118279576	0.05228578118387341	0.7063709677419354	0.031571358333642316	0.6002611367127495	0.0599681918120861
2.36	0.6925864055299541	0.028477451890103735	0.5260215053763441	0.03337860176945128	0.6434130184331796	0.03359405284081314	0.5134280812153798	0.026356075851885763	0.7358870967741936	0.07370421600210718	0.49211021505376346	0.05208116218807731	0.7079166666666666	0.03147539999904534	0.6047119815668202	0.0601432512981267
2.37	0.6927841781874042	0.028232197811908173	0.5281720430107526	0.033365730574801605	0.6446006144393239	0.03348616718143647	0.5146976315575106	0.026350854208028036	0.7360215053763441	0.07379947301185476	0.4881720430107527	0.05198405242563715	0.7097580645161289	0.03139854823812431	0.6071582181259599	0.06034995376190336
2.38	0.6923559907834103	0.028142582798647283	0.5312163978494624	0.0333878743822615	0.6442972350230414	0.03324975100501817	0.5148925749429782	0.02629272510214804	0.7412634408602151	0.07376032141945182	0.4851478494623657	0.05155673845100044	0.7121370967741933	0.031252674660792144	0.6107181259600614	0.060241293493259664
2.39	0.6915783410138251	0.028054163626424784	0.5335483870967742	0.03363518021924949	0.6434466205837174	0.03329003734666015	0.5156074352394918	0.026309219717910445	0.7408602150537635	0.07382752572052709	0.4825268817204302	0.051231331295899275	0.714811827956989	0.031023310939012564	0.6120046082949309	0.06012318703468246
2.4	0.6917991551459293	0.028003705354924097	0.5352822580645161	0.0337050110056618	0.644958717357911	0.03319812401687381	0.5168338628217661	0.026379400855862937	0.7408602150537634	0.07382752572052709	0.47920698924731187	0.05089814251886549	0.7174731182795698	0.03087541712282293	0.6135906298003072	0.05994975850612257
2.41	0.6906259600614439	0.02797030293023657	0.538864247311828	0.03372979465381981	0.6460877496159754	0.0331979730664616	0.5191427887748453	0.02653558220567703	0.7368279569892474	0.07427758878885363	0.4766532258064517	0.05089977103968339	0.7196102150537633	0.030671064246289296	0.6176536098310291	0.05973507360965605
2.42	0.6893279569892473	0.027898059786061163	0.5407728494623657	0.033895675510131236	0.6477006528417819	0.03318673268857561	0.5213635854512871	0.02660755941321786	0.7380376344086024	0.07464636792294804	0.4752956989247312	0.05111388290274415	0.72125	0.03055137293957398	0.6174654377880184	0.059803206959885745
2.43	0.6879051459293395	0.027808747280223815	0.5423924731182796	0.034034181360411656	0.6504291474654378	0.03310438919221685	0.5244729044477029	0.026607204508479507	0.7370967741935485	0.07431372225376383	0.47611559139784954	0.050938391362893125	0.7220833333333333	0.030497382153610246	0.6191436251920123	0.0600795152547977
2.44	0.6856854838709677	0.02778503276787156	0.5442137096774193	0.03415339977857396	0.6529397081413211	0.03314290716217647	0.5259219208211144	0.026643493379501657	0.7346774193548387	0.07416899223790008	0.47700268817204305	0.05131518177214087	0.7238978494623656	0.030279982639398677	0.6203072196620584	0.06007306679461258
2.45	0.6836885560675883	0.027789906018287628	0.5466868279569893	0.03412494303505114	0.6558630952380954	0.03320468637962457	0.5280699128380579	0.026728475543689057	0.7338709677419355	0.07435283951522764	0.4765188172043011	0.05134117169731049	0.7242876344086022	0.03006551908239134	0.6212864823348695	0.060292909024251475
2.46	0.6817722734254993	0.027888318950492735	0.547614247311828	0.03429602955832874	0.6567300307219663	0.033141503719546106	0.5300285618279571	0.026691021215814816	0.7306451612903226	0.0747428823449276	0.4758602150537635	0.05143255485542697	0.7254704301075268	0.029754388726595256	0.622515360983103	0.06042015829540151
2.47	0.6788191244239632	0.027892275240534614	0.5509408602150537	0.03434103914434694	0.6561347926267282	0.033233455739711044	0.5327286473607037	0.026694645258484685	0.7298387096774195	0.07492672962225516	0.4744220430107527	0.051336595208911415	0.7273655913978494	0.02930467723031731	0.6238287250384026	0.06019788038668908
2.48	0.6762884024577573	0.028035114081348	0.5530846774193549	0.03447769049437582	0.6561885560675884	0.03327248405724349	0.5357212752525252	0.026657482842158377	0.7310483870967743	0.0749080673399517	0.4753897849462366	0.0512585905731734	0.7277150537634408	0.029136903934832117	0.6223655913978495	0.06040690075322096
2.49	0.6742281105990784	0.02819729001936196	0.5542069892473118	0.03457655128526287	0.6566772273425501	0.033205498123882314	0.5382595613391983	0.02666868120520814	0.7310483870967743	0.07476150964295437	0.477486559139785	0.0514023227996821	0.7297849462365592	0.028734758241471852	0.6234562211981568	0.060417967580680396
2.5	0.6735195852534563	0.028285366270545863	0.5548857526881721	0.034563765443564265	0.6566004224270354	0.033257557228846026	0.5395098159009447	0.02679779543383137	0.7298387096774195	0.07393441516524073	0.4765456989247312	0.051383900005228925	0.7313037634408602	0.028363096421973693	0.623125960061444	0.06043533322189129
2.51	0.6722926267281107	0.028300702552828294	0.5548991935483872	0.034734862489846766	0.6549567972350231	0.03333354962679087	0.541367811176279	0.026836163207837757	0.7272849462365594	0.07382790571705156	0.4771639784946237	0.051509954851597754	0.733225806451613	0.027892882123387887	0.6239669738863287	0.060620242231495904
2.52	0.6716743471582182	0.028232307901295144	0.5559475806451614	0.034782716835501715	0.6531758832565284	0.033374322929936494	0.5425842599380907	0.02694372038837789	0.7306451612903228	0.0747989753061682	0.47662634408602156	0.05136819827429854	0.7363575268817204	0.027667277152244846	0.6227342549923195	0.06058999426455253
2.53	0.6701056067588326	0.028204057900756824	0.5580913978494624	0.034820021183827383	0.6503465821812596	0.0335407980000865	0.5424914467253178	0.02702234958287248	0.7301075268817206	0.07485244802639897	0.4785349462365592	0.05136114314555589	0.739462365591398	0.027451094384241523	0.6211674347158218	0.061437682628027256
2.54	0.6704089861751152	0.028176289389370703	0.5590658602150539	0.03479523216169246	0.6495842933947772	0.03353538803172728	0.5428006374226133	0.02715595774489333	0.7302419354838711	0.07456209130088225	0.48099462365591406	0.051095171941711766	0.7436962365591399	0.0270517200476957	0.6195353302611367	0.061452999305106844
2.55	0.6713268049155146	0.0280896814379369	0.5627688172043012	0.034837278509008536	0.6496082949308756	0.03342086278367488	0.5435246110296513	0.027222189315183488	0.7267473118279572	0.0732636700592365	0.4829032258064516	0.0510487438925125	0.7466935483870968	0.027054552415581277	0.6164170506912443	0.06144320396261542
2.56	0.671787634408602	0.02807434259251612	0.5652486559139785	0.03496556383549819	0.6482478878648232	0.033389950540988166	0.5442894163408276	0.027152938037697107	0.7233870967741937	0.07315455919774526	0.4860080645161291	0.0508710267383838	0.7495295698924731	0.026971067791849563	0.6164477726574501	0.06071887229755406
2.57	0.6736251920122887	0.027954940554268465	0.5673387096774194	0.03505138434789323	0.6462672811059907	0.03339749528098162	0.5449999490876507	0.027103732703106766	0.7227150537634408	0.07311744199983376	0.4877822580645162	0.05068537025907159	0.7515994623655914	0.026765779318501475	0.6146044546850998	0.060814423622954
2.58	0.6738364055299538	0.028116114843655473	0.5665389784946236	0.035123713739788794	0.6418673195084484	0.03349020783618191	0.5442015416259368	0.027082508477785594	0.7200268817204301	0.07296917954593958	0.4899596774193548	0.050657221256656955	0.7537231182795698	0.026165643316153942	0.6129032258064516	0.06089267248808604
2.59	0.674114823348694	0.02819870058635219	0.5642338709677419	0.035350260870404014	0.6387922427035329	0.03351898200936399	0.544777767595308	0.027007291959517423	0.7176075268817204	0.0728668576975151	0.49372311827956994	0.05067114808267614	0.7558736559139785	0.025913086065863913	0.6106528417818742	0.06104265618486067
2.6	0.6732949308755759	0.028596107580771205	0.5624663978494624	0.03551334097246873	0.6370497311827957	0.03350884077987585	0.5454567855979148	0.026894674592721952	0.7147849462365591	0.07263276299118133	0.49813172043010756	0.05042993797981821	0.7581720430107528	0.02569424388743056	0.6067665130568357	0.06127409764376358
2.61	0.6713095238095237	0.02892380691634223	0.5615927419354838	0.035564881235967113	0.6354185867895545	0.033427530892164534	0.5455729166666669	0.026668767900179188	0.713709677419355	0.07245276728392652	0.5000672043010753	0.05054705618448194	0.7615994623655915	0.025551614652176546	0.6056950844854071	0.0613982851174801
2.62	0.6696735791090629	0.029091845805794082	0.5608803763440862	0.03568088018838212	0.6352419354838709	0.03345478687972818	0.5477817998533727	0.026619722151568097	0.7118279569892474	0.07229487849056349	0.502741935483871	0.050383395162930375	0.7645967741935485	0.025394627809690082	0.6015821812596006	0.061745426333375486
2.63	0.6687999231950844	0.02922212940247045	0.5605712365591399	0.03582698984787998	0.635055683563748	0.03348177327949356	0.5499380396709028	0.026629505393589766	0.708467741935484	0.07225572689816054	0.5059408602150538	0.05029649538892039	0.7671236559139786	0.02526587786167436	0.6001728110599077	0.0618186927370581
2.64	0.6670391705069124	0.029416291917746435	0.559845430107527	0.0358276561040782	0.6339084101382487	0.033604591635736286	0.5517535231345716	0.02658431490571875	0.710215053763441	0.07218099048232421	0.5078091397849462	0.050169055380976886	0.770698924731183	0.025156132985474637	0.5959408602150537	0.06213745871657261
2.65	0.666008064516129	0.029675537576089615	0.5568817204301075	0.03590056118247912	0.6329464285714285	0.03360540350727755	0.5535085227272728	0.026576309859944205	0.7126344086021505	0.0719858907665551	0.5093010752688173	0.05003292814808733	0.7735215053763442	0.02501229356812707	0.5936021505376343	0.06239089523516352
2.66	0.6652592165898618	0.02973471211413044	0.5529637096774195	0.03595334967627143	0.632159178187404	0.033576861217357375	0.554857852720756	0.02646984987310198	0.7146505376344087	0.07176549331012666	0.5111962365591399	0.050129823595018615	0.776478494623656	0.02477140479899329	0.5928763440860214	0.062242524394872246
2.67	0.6652457757296467	0.029854897549440505	0.5472580645161291	0.0361342770927453	0.6307776497695853	0.03367279590900455	0.5552680026067124	0.026502064039062887	0.7129032258064516	0.07185148216440455	0.5106451612903226	0.05009974617752445	0.7778897849462367	0.024696715066472936	0.5915437788018432	0.06214744417127563
2.68	0.6660522273425499	0.02996204699471625	0.5415524193548389	0.03624293860687397	0.6290101766513057	0.03372680587756558	0.5547597955360053	0.02651385800573923	0.7123655913978495	0.0717774888502625	0.514247311827957	0.05018481776977586	0.7796236559139786	0.024705671530416928	0.5903225806451612	0.06201212302615435
2.69	0.6658410138248847	0.029999893299147713	0.5365524193548388	0.03630839436010902	0.6277313748079877	0.033797446730011955	0.5537159396383188	0.0265495202829355	0.7130376344086021	0.07166837798877126	0.5161021505376344	0.050467053735616635	0.7807930107526883	0.024617344215025146	0.5886290322580645	0.061446152399627384
2.7	0.66556643625192	0.02993062401547621	0.5334206989247312	0.036152932347606026	0.6267377112135177	0.03368356717007324	0.5534320014662758	0.026566565240571563	0.7185483870967743	0.07119677539922908	0.5176612903225807	0.05069701830661996	0.7804435483870968	0.024689627192227507	0.5872619047619047	0.061680043276111665
2.71	0.6644374039938555	0.029963472152518635	0.5289045698924731	0.03583538862207213	0.6246553379416283	0.03363981469835466	0.554116568914956	0.02645493487237188	0.7241935483870967	0.07068590199351214	0.5199462365591397	0.0508652290695532	0.7806182795698925	0.024634612062324892	0.5863248847926266	0.061863660232521454
2.72	0.6634965437788017	0.02985258632198398	0.5236155913978494	0.03555711205742542	0.6208323732718893	0.0336624983886666	0.5527187194525904	0.02638535627838555	0.7274193548387097	0.07038122414016759	0.5214784946236558	0.0509455361942343	0.7803763440860215	0.024790543040329002	0.5828341013824885	0.062239567830552504
2.73	0.663150921658986	0.02974904195548926	0.5216532258064517	0.035238701169976336	0.6173828725038403	0.03358762231136381	0.5507105327468232	0.026242251522544398	0.7278225806451613	0.07021864055844558	0.5243548387096774	0.05105425233520417	0.781263440860215	0.024840302768340657	0.5851804915514592	0.0615689622137505
2.74	0.6629973118279568	0.02968922475041494	0.5183333333333334	0.0351045771639361	0.6141417050691244	0.03358819201961621	0.5483113901107854	0.02612313779065742	0.7306451612903226	0.07019074140448421	0.524032258064516	0.05118961604098618	0.7822043010752688	0.024957916204493655	0.5855184331797235	0.06147023654678668
2.75	0.6619700460829492	0.029667309283739316	0.513125	0.03505414130835651	0.6107584485407066	0.03351333201482545	0.54711846285435	0.02610458211043005	0.7306451612903225	0.07052453464943405	0.5227016129032257	0.050994572273577385	0.7838037634408601	0.02485448577301997	0.5858448540706607	0.061383138458418494
2.76	0.6632642089093702	0.02957514540232504	0.5082997311827957	0.03522745359375866	0.6067165898617511	0.03350930471291509	0.5449281117627892	0.02596841025620716	0.7294354838709677	0.07067245690807422	0.5225537634408602	0.05090219074264751	0.7850940860215053	0.024883478160374985	0.5865092165898619	0.06064983111771242
2.77	0.6641455453149001	0.029522051085372217	0.5040524193548388	0.03524598565566357	0.6045295698924731	0.03362033017836697	0.5432818609481916	0.02592901320282111	0.7280913978494623	0.07092769608624173	0.5218279569892473	0.0506191007044356	0.7863575268817202	0.02490532245436948	0.5868663594470045	0.060644881559323335
2.78	0.6675326420890937	0.029449690352299107	0.5002486559139786	0.035334731429331044	0.6028465821812596	0.03362117287995073	0.5418307062561095	0.025844956450328315	0.726747311827957	0.07109108375773661	0.5211962365591398	0.05063839259468044	0.787043010752688	0.024880158391117138	0.5850153609831028	0.0605711046521982
2.79	0.669105222734255	0.02940025781043428	0.4967741935483871	0.035279892834290116	0.6009302995391705	0.03369206695365308	0.5409623452264583	0.02596273601098889	0.7243279569892472	0.07141518098181204	0.520994623655914	0.05045933201459946	0.7889247311827955	0.024818328676829444	0.584758064516129	0.05960963353200098
2.8	0.6699923195084485	0.029275181636472632	0.49533602150537637	0.03521645312548297	0.5958688556067588	0.033795075604733264	0.5391515966112741	0.025951350736722584	0.7254032258064517	0.07172772776360631	0.5218010752688171	0.05043098121696721	0.7904838709677418	0.02478215971765426	0.5832334869431643	0.05944408890256439
2.81	0.6704896313364054	0.029128829673238467	0.492883064516129	0.035223473483824194	0.5927092933947773	0.033898844968272925	0.537583139866406	0.025983461781854362	0.7314516129032259	0.07285234268935527	0.5233198924731182	0.05041359237881075	0.792083333333333	0.02463347895520642	0.584742703533026	0.058579044401305985
2.82	0.6689516129032257	0.029148960427605005	0.4923118279569893	0.03522337820998592	0.5902121735791089	0.03395652797391117	0.5365565432551319	0.02597260253204421	0.7369623655913979	0.07272472310027149	0.5266801075268815	0.05027727144467893	0.7937903225806451	0.02439145668244125	0.5819892473118279	0.05863273122160091
2.83	0.6676152073732716	0.029231279502453526	0.489758064516129	0.03525833061559534	0.589615975422427	0.03405485781716575	0.5366730307103291	0.025940427254815056	0.7393817204301076	0.07270658908213078	0.527997311827957	0.050406957145664184	0.7955913978494621	0.024287837377531485	0.5801651305683564	0.059252467283054146
2.84	0.6678245007680489	0.029352117255748995	0.48697580645161287	0.03514808263329764	0.5891042626728111	0.03410377023112817	0.5367273541870315	0.025903367178932893	0.7440860215053764	0.07280184609187836	0.5297446236559139	0.0501826882572914	0.7967069892473118	0.024289488458984564	0.5821313364055298	0.05851998027999081
2.85	0.6668874807987708	0.0293720610377946	0.4859879032258064	0.035060367625084576	0.5886703149001536	0.034212010879693465	0.5373419680677745	0.02584560721946002	0.7473118279569892	0.07294469745192833	0.5318279569892473	0.050104770358677525	0.7969758064516127	0.02422264086233484	0.5821313364055299	0.058388338143778695
2.86	0.6657296466973883	0.02941057635991437	0.4824932795698925	0.03503164892864373	0.5877928187403995	0.03443600091325208	0.5370315554740958	0.025832971380597976	0.7521505376344085	0.07409057607328284	0.5316666666666666	0.049905340065739524	0.7981048387096772	0.02395408085493186	0.5805875576036866	0.058326524084750364
2.87	0.6668663594470043	0.02945269052328338	0.4813306451612903	0.034903958816702586	0.5880645161290323	0.03453507380419292	0.5369408296676441	0.026017835537454938	0.7556451612903226	0.07421640250439948	0.5350134408602151	0.049707037708856365	0.798279569892473	0.023752823929663863	0.5762403993855606	0.059019175387608064
2.88	0.6662999231950841	0.029667426418382797	0.4801478494623656	0.034844318903941365	0.5904454685099847	0.03459279161737031	0.535438304415119	0.026173573705981862	0.7556451612903224	0.07422195466580703	0.5346236559139785	0.049487469963141954	0.7999462365591397	0.023572089736135726	0.5745814132104454	0.05903609668844423
2.89	0.66593509984639	0.029725478552830885	0.4813978494623655	0.03464486400645966	0.5920362903225806	0.03454608064547938	0.5361890070055392	0.02627221350517374	0.7576612903225806	0.07438345495058075	0.5335215053763441	0.049151149617653635	0.8006317204301074	0.023553049913837946	0.5737480798771122	0.05893037334628768
2.9	0.6661271121351764	0.02985105902958023	0.4832728494623656	0.03448008390846309	0.5932805299539171	0.03459340052658395	0.5349016373411534	0.026253534335011222	0.7579301075268815	0.07500234812261035	0.5326881720430109	0.04871508986910039	0.801263440860215	0.023449814276995384	0.5736021505376343	0.05879390265239655
2.91	0.6657987711213518	0.02979818959524389	0.48638440860215054	0.03421244535608222	0.5961386328725039	0.034561263587458764	0.5355285720104268	0.026351813360221493	0.7571236559139781	0.07555888630818691	0.5316801075268818	0.04856350041744763	0.801505376344086	0.023595368452504307	0.5751152073732718	0.05848432989165638
2.92	0.6675729646697388	0.029703420129561682	0.4882795698924732	0.034209216316368	0.600014400921659	0.034562010352011625	0.5359740041544477	0.026423339233808775	0.7591397849462362	0.07553179462556373	0.5331451612903227	0.048494107435422235	0.8023924731182795	0.023316701930404905	0.575721966205837	0.05841224692849223
2.93	0.6701977726574502	0.02957890310503856	0.4907795698924732	0.03420099238562221	0.6021601382488478	0.03439326339512889	0.5346385732323232	0.026410838591624856	0.7611559139784944	0.07578785979195529	0.534193548387097	0.0486537425802584	0.8037903225806452	0.023063056456703805	0.5763095238095237	0.058246606175016105
2.94	0.6716033026113672	0.02957494520333006	0.49420026881720436	0.034315753473253593	0.6039544930875577	0.034355944619973336	0.5340901963180189	0.02627817602132897	0.76505376344086	0.07572827049217083	0.5366397849462367	0.04861148468042713	0.8056182795698924	0.02268287707789339	0.5765053763440858	0.05808904820277613
2.95	0.6733448540706606	0.02950455180842787	0.4979569892473119	0.03440836363353304	0.6055366743471583	0.034259793783419715	0.5334533337406321	0.026241082878078813	0.7639784946236556	0.07594420452322447	0.5365725806451614	0.04860777829648464	0.8059139784946235	0.02250433388941977	0.5789861751152072	0.05771369360276662
2.96	0.674903993855607	0.02922320775712185	0.5044086021505377	0.03433487020923655	0.6058083717357912	0.03416337938545051	0.531512860459433	0.026168657186736437	0.7635752688172041	0.07601902382559057	0.5400806451612904	0.0485984087633507	0.8073790322580644	0.02226416099358416	0.5796313364055299	0.05754923970201282
2.97	0.676920122887865	0.029085428772393885	0.5114717741935484	0.03424864142302377	0.6091551459293395	0.03413796357893341	0.531733209107201	0.02613070594787264	0.763037634408602	0.07601809074677535	0.5434811827956989	0.04840012218691541	0.8098790322580645	0.022182667221952387	0.5799193548387096	0.05758123627504043
2.98	0.6780222734254994	0.029062471286742855	0.5184475806451613	0.03399900263385048	0.6110128648233487	0.033814661032028646	0.531429058732486	0.02603973447908118	0.7638440860215051	0.0758834063190147	0.5458467741935484	0.048314023959354455	0.812002688172043	0.0220337157557236	0.5825038402457756	0.057464747152945486
2.99	0.677642089093702	0.029034324992381694	0.5265524193548388	0.033789359366003385	0.6135224654377881	0.03362375325878804	0.5312789691267513	0.025878572141620593	0.7646505376344084	0.07581871086460916	0.5465188172043011	0.04809697399456463	0.8144086021505376	0.021821328475890377	0.581632104454685	0.05758474858841817
3.0	0.6796236559139784	0.02897119782624784	0.533991935483871	0.033684469789791775	0.6165994623655914	0.03360039730282748	0.5325882311013359	0.025726522282266316	0.7622311827956987	0.07595491340872355	0.5501881720430107	0.04805045524589329	0.8174865591397849	0.02169860348426701	0.5781105990783411	0.05790320309855632
3.01	0.6819950076804916	0.028936533285588033	0.5415456989247313	0.033637822847552123	0.6177755376344085	0.033609902975571856	0.5327253889703486	0.025500087558783472	0.7573924731182793	0.07635931169719049	0.5540994623655915	0.04785327398321866	0.819798387096774	0.02146321540290748	0.5820007680491553	0.0577223469487967
3.02	0.6862384792626728	0.028818668474680353	0.5494220430107528	0.03376191571286045	0.6194489247311827	0.03354786827974904	0.5333456541218637	0.02535252056103342	0.7544354838709676	0.0766149459247399	0.5573521505376345	0.04786336241708353	0.8217473118279568	0.021208814436405002	0.581647465437788	0.05751554145523905
3.03	0.6901324884792627	0.028819808004177758	0.5562298387096775	0.03390775546983432	0.6216263440860215	0.0335744631169408	0.5361845776311502	0.025293370866324567	0.7551075268817203	0.07650843647655074	0.5618817204301076	0.04787328499194507	0.8236827956989246	0.020956065245034957	0.5843164362519202	0.05730970689008389
3.04	0.6929512288786482	0.028862904529926382	0.5599327956989247	0.033937316123881706	0.6247503840245775	0.03360417884414114	0.5409657563538612	0.025267507967522095	0.753763440860215	0.0766744255613477	0.5646774193548388	0.04768793610872481	0.8248790322580644	0.020647041440509974	0.5837596006144393	0.05794664249838726
3.05	0.6945833333333333	0.02888039582732879	0.5640255376344087	0.034011683177602045	0.6283957373271889	0.033644443033449864	0.5433715175953079	0.02537205985974392	0.7528225806451612	0.0767306532495915	0.5707930107526882	0.04748986721355119	0.8258333333333333	0.020303394545659353	0.5839784946236559	0.057921084471366645
3.06	0.6984869431643624	0.028681940642926687	0.5693279569892474	0.03405840437836853	0.6337288786482336	0.03355061166318361	0.5468836550993809	0.025347753537411772	0.754301075268817	0.07656125088590726	0.5763575268817205	0.04768118632392329	0.8261021505376344	0.020154971743703846	0.5835829493087559	0.057909194012371476
3.07	0.6991551459293395	0.02876316362813962	0.5761760752688173	0.03378995882179871	0.6376939324116744	0.033553450910961735	0.5503619358911698	0.025377074238341193	0.7553763440860212	0.07628570903818332	0.5829301075268818	0.047651256526654036	0.8271639784946235	0.019954432188392508	0.5845391705069124	0.058471298392818956
3.08	0.7013018433179724	0.028575933187767036	0.581747311827957	0.03360593988037424	0.642728494623656	0.03346336744632889	0.5538094656239818	0.025517848358976806	0.752284946236559	0.07617231801029502	0.5873655913978495	0.047653666603248095	0.8269354838709677	0.020121143819644076	0.5796966205837174	0.058602938474978314
3.09	0.7018356374807988	0.02852018111792164	0.5878494623655915	0.03340860028953317	0.6462807219662059	0.03337642190361262	0.556684740550668	0.025613406796182264	0.7508064516129029	0.07629126119959087	0.5920430107526882	0.04760878738706309	0.8275940860215054	0.020138784906673843	0.5799423963133639	0.05860183733365028
3.1	0.702144777265745	0.028445970971146237	0.5930241935483872	0.03332336511742491	0.6488824884792627	0.03334559031935204	0.5579720593027045	0.025565795482057653	0.7508064516129029	0.07617646254821323	0.5951478494623655	0.04765800059684308	0.8273924731182796	0.02017478678541104	0.5808410138248847	0.058784281903511565
3.11	0.7034523809523809	0.028376512403618766	0.5976747311827957	0.03324418519209846	0.6543634792626728	0.03339512139035654	0.5597317428315413	0.025523022236706074	0.7521505376344084	0.07604516163044443	0.5989247311827957	0.0474993109561554	0.8274999999999999	0.020242444175778952	0.5793509984639017	0.05884907173623438
3.12	0.7034735023041474	0.028460650451114754	0.6037231182795698	0.03308495925913519	0.6564180107526881	0.033334093737176225	0.5633197906484197	0.025470696280038053	0.750537634408602	0.07609139121996031	0.6009946236559139	0.04746604587729283	0.8266532258064516	0.020448925725290404	0.5802995391705069	0.05951235286192956
3.13	0.7059427803379417	0.02843397134341881	0.6067271505376343	0.03302528849073188	0.6600758448540707	0.03323668874892189	0.5662827366405996	0.025521647004611604	0.7502688172043009	0.07622579982211085	0.6030645161290321	0.04759486159694439	0.8242876344086021	0.02078934643923986	0.5811328725038403	0.059512501440999545
3.14	0.707571044546851	0.028320303607140798	0.6110954301075268	0.03286371646227425	0.6621716589861751	0.03315630002851553	0.5692542359074617	0.025505240053906152	0.7517473118279568	0.07608726228543156	0.6058198924731181	0.04736721002012481	0.820725806451613	0.020922198156440565	0.5824270353302612	0.05985225137427507
3.15	0.7076305683563748	0.028256091132910208	0.6146102150537632	0.03286079600370012	0.6624692780337941	0.033135029938409034	0.5728251771749756	0.025598064028582987	0.7526881720430105	0.07592389184638666	0.6065994623655913	0.04756483708654309	0.8174059139784946	0.021273637970824523	0.5802956989247313	0.06036962739650935
3.16	0.7083909370199694	0.02818531835546444	0.6189516129032256	0.03278262910581005	0.6630078725038401	0.03300685116210767	0.5755290811339199	0.02558905686724404	0.7530913978494622	0.07590793664396663	0.6075268817204299	0.04760716736046212	0.8142338709677419	0.021405581310820845	0.5804685099846392	0.060329052601947306
3.17	0.7088613671274961	0.028197860901052522	0.6229435483870965	0.03288063356048698	0.6655760368663592	0.0327603662740998	0.5777233015640274	0.025553631280332917	0.7516129032258063	0.076015034354983	0.6105107526881718	0.047495789390985234	0.8112499999999999	0.021580234070931865	0.5869546850998465	0.05966099442213848
3.18	0.707215821812596	0.02817811827553766	0.6251344086021504	0.0329720976477442	0.6664976958525345	0.032644221540672515	0.5796071603128055	0.025500101225151166	0.7506720430107526	0.07596966234210005	0.6102822580645161	0.047444415699544	0.8090994623655914	0.021621581858052828	0.592288786482335	0.05894690937888985
3.19	0.7050902457757297	0.02802289890533106	0.6273319892473117	0.032993743794900936	0.6657200460829492	0.03253101726269636	0.582079005783643	0.025495234734935424	0.7481182795698924	0.07579305436231966	0.6130645161290321	0.04749677612168216	0.806491935483871	0.021777993369703916	0.5957795698924732	0.05897046372612059
3.2	0.7033006912442397	0.02793021814462656	0.6272110215053762	0.033101380632511716	0.6658160522273424	0.03238209085016543	0.58274855408928	0.025466697614250484	0.7483870967741935	0.07579180420554896	0.6147311827956988	0.047781829854144454	0.8041532258064515	0.022066639625482463	0.6013824884792626	0.05835828301732894
3.21	0.701831797235023	0.027820542895218296	0.6256653225806451	0.03304432029724017	0.664729262672811	0.032392384839280225	0.5845254969045293	0.025420754625994472	0.7486559139784944	0.07563682795358956	0.6168682795698924	0.0481636070760818	0.8019758064516128	0.022260796228070034	0.6073463901689707	0.05827017779428269
3.22	0.7006278801843318	0.02774914033745407	0.6233400537634408	0.033161839355316414	0.6618951612903226	0.03243414625991814	0.5857419965786901	0.025478595720742844	0.7467741935483869	0.07586467062696242	0.6176344086021506	0.048409192447706625	0.7990725806451612	0.022690523654084544	0.6126113671274962	0.058127216173162216
3.23	0.69928955453149	0.02775060804202278	0.6213306451612903	0.0331471001737517	0.6586386328725038	0.032528841096984014	0.5876290628054741	0.02550603414159057	0.743548387096774	0.07648403123492455	0.6166263440860215	0.048498797883649886	0.7965994623655913	0.023298098228684415	0.6148540706605223	0.0581987128664635
3.24	0.6962173579109063	0.027949489715296053	0.6181653225806452	0.033113300376366	0.6567425115207373	0.03267203309736369	0.5882412838058	0.025529928788349907	0.7403225806451611	0.07648535845197377	0.6162365591397849	0.04863132811480806	0.7932392473118279	0.023767197611608396	0.6200729646697389	0.057984861595735585
3.25	0.6943509984639017	0.027852297796928056	0.6137634408602151	0.03307814114070444	0.6547427035330261	0.03280583596596946	0.5881871639784946	0.025553831206034883	0.7389784946236557	0.07665393938947765	0.6152016129032258	0.04873847017738262	0.7893951612903226	0.024177153029281973	0.6218740399385561	0.05801462217315378
3.26	0.6915149769585254	0.027936132473899464	0.6091599462365591	0.03298821218252069	0.6537317588325652	0.03297284283591634	0.5881892004724667	0.025547644108479976	0.7387096774193547	0.07660827460961801	0.6167876344086022	0.048920527990005847	0.7870967741935484	0.02438975642133535	0.6251920122887865	0.05786431068999149
3.27	0.689815668202765	0.028125326341183178	0.6029771505376345	0.03290787092317419	0.6562087173579108	0.03313547576542501	0.5883944281524928	0.025591795595730948	0.7364247311827956	0.07672855502302103	0.615497311827957	0.049061219671578844	0.7836559139784947	0.024800685761134533	0.6264746543778803	0.05802455683379472
3.28	0.6875115207373271	0.028320152552847675	0.5969825268817204	0.03298420379581974	0.6566628264208908	0.03322278631426941	0.5880719493320299	0.02568460800641021	0.7348118279569893	0.07696651344607673	0.611975806451613	0.0495206434330664	0.7785483870967741	0.024940550478891578	0.626578341013825	0.058149849899307895
3.29	0.6862019969278034	0.02837162186659472	0.592540322580645	0.033046847562410164	0.6564410522273424	0.03343596716109313	0.5890181044314109	0.025674493872878745	0.7358870967741935	0.0770853096276023	0.6108736559139786	0.04959195988067355	0.7735887096774193	0.025254710344928658	0.6256720430107529	0.05837071435406418
3.3	0.6870430107526881	0.028368001394272226	0.5853561827956989	0.033150001419986176	0.6551468894009216	0.03347070104828502	0.589563884815901	0.025741688032073475	0.7376344086021505	0.07694461828346462	0.6100268817204303	0.04987439551045861	0.7685887096774193	0.02555202702472817	0.6250921658986177	0.05832864231605322
3.31	0.6872695852534563	0.02839474470329964	0.5796102150537635	0.03317797509829748	0.6532498079877112	0.033393193377825835	0.5898582600195504	0.025907116474005353	0.7393817204301075	0.07702100525540748	0.6082930107526883	0.0497235825232688	0.7630779569892473	0.026025965385632163	0.6246582181259602	0.05882176561950719
3.32	0.686520737327189	0.02854874667110712	0.5723857526881722	0.03313294969858676	0.6538248847926266	0.03336135900411337	0.5893989797165201	0.026183163817804608	0.7416666666666667	0.07703837583192384	0.6068817204301076	0.04969485431422352	0.7586827956989246	0.02628664378977783	0.621152073732719	0.05912029254675503
3.33	0.6845718125960061	0.028628242014631117	0.5678629032258065	0.033158211951316394	0.6528168202764976	0.03340983699349396	0.5899008227435648	0.02633552204242955	0.7422043010752687	0.07721584780063191	0.6054301075268818	0.04959832933263387	0.7537365591397849	0.026849438433630603	0.6235983102918586	0.05926116535701022
3.34	0.6836712749615975	0.028633319432398083	0.5648991935483871	0.033114089887400076	0.6507709293394776	0.03342525814531473	0.5891459962528512	0.026418223964791602	0.7416666666666666	0.07752695394860049	0.6039650537634409	0.049583756998938286	0.75005376344086	0.02701977049361508	0.6214400921658986	0.05939762844064956
3.35	0.6814938556067588	0.028722003422651275	0.5629569892473119	0.03326588015902847	0.6489410522273424	0.03348441352136244	0.5870550260671229	0.02647491737849014	0.7426075268817204	0.07742642525814315	0.6025672043010754	0.04980751501293102	0.7463037634408601	0.02725097904621749	0.6195890937019969	0.05955522529940415
3.36	0.6799251152073733	0.0287387940616246	0.5610618279569892	0.03324678713772799	0.6445324500768048	0.03352963936178585	0.5860088282013685	0.026549088429107668	0.7408602150537633	0.07780916480162264	0.5999193548387097	0.050112740133439915	0.7420161290322581	0.02742561519871477	0.6176996927803379	0.059547645168114935
3.37	0.6761655145929341	0.028936453748571137	0.5594220430107526	0.033271042793407715	0.6395967741935483	0.03363838911840244	0.5839163815575105	0.026612726254292018	0.7395161290322578	0.07798196790774868	0.5982526881720431	0.050152413163911704	0.7388306451612904	0.027670749736013977	0.6160023041474654	0.05963511965229622
3.38	0.6726747311827957	0.02884836641559993	0.5563978494623656	0.03357688558971162	0.6354483486943163	0.033702694734926	0.5838860887096773	0.026769528341593206	0.7385752688172043	0.0782413946856809	0.5950537634408604	0.050203870109015204	0.7350000000000001	0.0278300714791798	0.6125960061443934	0.059881019902410564
3.39	0.6689688940092166	0.02903532791760191	0.5532190860215054	0.033841767197355696	0.629628456221198	0.03377875353384405	0.5835247637666992	0.026696906198401194	0.7419354838709677	0.07823135372425015	0.5938709677419356	0.05051822268050012	0.730994623655914	0.02772897091877032	0.6159101382488481	0.05988325151672787
3.4	0.666207757296467	0.029217623347921086	0.5486895161290323	0.034064700692920336	0.6257651689708141	0.033855692061369215	0.5825919477028346	0.02670755386116096	0.7456989247311827	0.07792488192894173	0.5951209677419353	0.05073683266336796	0.7279435483870967	0.02789110536327041	0.6151344086021506	0.05999104391503138
3.41	0.6646754992319508	0.0293137346014993	0.5467271505376343	0.034144838644851676	0.6232392473118281	0.03390228226966067	0.5825730592212446	0.026733727211349596	0.7446236559139784	0.07771270611733173	0.5959543010752688	0.050917664616445035	0.7253897849462366	0.028002327059951513	0.6142165898617513	0.06058304978461602
3.42	0.6612307987711213	0.029505721416823262	0.5431249999999999	0.03435930848800988	0.6207200460829494	0.03391718203863743	0.5828421309872922	0.02679993786854378	0.7435483870967742	0.07781242655245411	0.5947715053763439	0.05110042968481264	0.7217473118279573	0.02835971959196481	0.616993087557604	0.06071004686160614
3.43	0.6580741167434716	0.029527534656112842	0.5402956989247312	0.034427365631285754	0.6201660906298003	0.033953238147821904	0.5816970613391983	0.026843342424458298	0.7432795698924732	0.07785129378748329	0.5970967741935482	0.05120425607522491	0.718440860215054	0.028324594090899647	0.6177803379416285	0.06082164280233202
3.44	0.6540245775729647	0.02961647323425823	0.5372849462365592	0.034451797780652986	0.6182306067588327	0.0340215257143363	0.581289813457152	0.026843690599218185	0.7438172043010752	0.07776976835858018	0.5956586021505375	0.05111422907643053	0.7166129032258066	0.028202086103185187	0.618367895545315	0.06085184793853344
3.45	0.6505568356374807	0.029828574970026653	0.5337163978494625	0.03451957783478208	0.6154080261136714	0.03405510011688794	0.5794682205115672	0.026935603176063545	0.7415322580645161	0.07791892143380799	0.5953360215053762	0.0511220683973192	0.7164112903225808	0.028235714108056708	0.6185253456221198	0.06084299345873907
3.46	0.6480529953917051	0.02993353353805129	0.5291263440860214	0.03457640603742446	0.6145977342549925	0.03409069969890642	0.5778203405017922	0.02686514772827097	0.7413978494623656	0.07792811758125183	0.5950672043010752	0.05095984092040129	0.7154301075268817	0.02806806238673654	0.6174116743471582	0.0611259330345336
3.47	0.647402073732719	0.030014757993561958	0.5225940860215054	0.034698613886212995	0.6127736175115208	0.03409277636758304	0.57672093923102	0.02685763089539439	0.7397849462365592	0.07805795860794444	0.5944623655913979	0.05065185206970587	0.7150806451612903	0.028079687709694864	0.6144354838709678	0.06212879635651479
3.48	0.6469028417818741	0.03004137531617698	0.5182056451612904	0.034716335630133294	0.610028801843318	0.03417923949770223	0.576657858830238	0.026847241103135945	0.7424731182795699	0.07791383585265896	0.5923924731182797	0.050506636515289055	0.7135349462365591	0.028092756385035958	0.6093778801843317	0.06300496576531746
3.49	0.6463824884792625	0.03007135285831561	0.5151680107526883	0.03483012909938822	0.6096831797235024	0.03425577476264117	0.5752357241772565	0.02689250684811312	0.7436827956989247	0.07793050462180767	0.5909543010752689	0.050291581749640886	0.7122446236559139	0.028206431459646925	0.6058563748079875	0.06395008251159902
3.5	0.6460733486943164	0.030248526298525195	0.5116397849462366	0.03479521722457949	0.6102544162826421	0.034312644360356054	0.574423621293581	0.026908809183815083	0.7461021505376345	0.07819669822615635	0.5900672043010754	0.05023581752140206	0.7104569892473117	0.02816847123343546	0.6033602150537634	0.06391182557721684
3.51	0.6458314132104455	0.030264802064247143	0.5099596774193548	0.034746009992439666	0.6117329109062979	0.03435988382891595	0.5744516739980451	0.026992427454043594	0.7444892473118281	0.07846109420204879	0.5911155913978495	0.04983167271875249	0.7088306451612901	0.028016774560764658	0.597584485407066	0.06478378846129196
3.52	0.645240015360983	0.030253838522534444	0.509630376344086	0.03488344727839444	0.6132517281105989	0.03432867597490943	0.5733433630661454	0.02714351849781451	0.7454301075268818	0.07831546749239585	0.5913306451612904	0.04956409568336099	0.7069758064516126	0.02810754933630355	0.5899078341013824	0.06499382797121539
3.53	0.6427707373271889	0.030296851546207346	0.5075873655913978	0.034942067084667586	0.6145084485407065	0.03430252683601652	0.5702347568426199	0.027088317413988285	0.7477150537634409	0.07813554083841869	0.5938709677419356	0.049267401446885885	0.7064919354838708	0.027775189369802923	0.5840821812596005	0.06541661612894044
3.54	0.6404358678955452	0.03029873724893989	0.5069220430107526	0.03493852157288789	0.6151324884792625	0.03424117041862342	0.5671580217497558	0.027160745876408106	0.749193548387097	0.07786435083067969	0.5942069892473119	0.049240412378153034	0.7052419354838707	0.027784200441035602	0.5808678955453148	0.06543343898982176
3.55	0.6391148233486943	0.030243644483248455	0.5065456989247312	0.034985891574443345	0.6160829493087555	0.03419644059354902	0.5652436665037474	0.027186556678143778	0.7537634408602152	0.07777300016220018	0.5938978494623657	0.04905083933084255	0.7046102150537633	0.027684880489428618	0.5741090629800307	0.06579708438731614
3.56	0.6391455453149001	0.030444499621481182	0.5044287634408602	0.03493577096989124	0.6164698540706605	0.0341776535337554	0.5634327142391659	0.027388097175186938	0.7530913978494624	0.07782548869905567	0.5927016129032259	0.048967619350615436	0.7049193548387095	0.027708999190925447	0.5704454685099847	0.06604102049144679
3.57	0.6393394777265744	0.030478595190610414	0.5033266129032258	0.03499484455046412	0.6178581029185868	0.03418378538776689	0.5622270079830565	0.02756150775379663	0.7505376344086021	0.07781492579067151	0.5910215053763441	0.048718189692553995	0.703548387096774	0.02779210858704601	0.5672811059907834	0.06639816383968174
3.58	0.6391263440860215	0.03037470009231949	0.5040860215053764	0.035113598473817134	0.6152227342549924	0.03421770163220305	0.5611961347344412	0.02777528969968624	0.748252688172043	0.07772950486985383	0.590712365591398	0.04843876787433731	0.7027150537634408	0.027889177009816125	0.5663824884792628	0.06630300725900233
3.59	0.6402572964669739	0.030348825959134112	0.5024462365591398	0.035112541318899335	0.6131057987711215	0.03424052473053418	0.5596159681492343	0.02792108040935261	0.7462365591397849	0.0775905136185567	0.5905779569892473	0.048054901183429505	0.7030510752688172	0.028081849016528798	0.5668855606758834	0.0662470872908331
3.6	0.640370583717358	0.03034352601020309	0.5026881720430108	0.03523552358774821	0.6123271889400923	0.03437408335229256	0.5573195157217334	0.028052625748832823	0.744489247311828	0.07770165887453936	0.5913844086021505	0.04804908707710655	0.7030645161290322	0.028031592191521716	0.5690284178187405	0.06541956785919557
3.61	0.6402918586789555	0.03031292119348759	0.5040793010752688	0.03524368724675659	0.6123281490015362	0.034455631500486666	0.5547660577549691	0.028125492491018526	0.7413978494623656	0.07774995939864023	0.5915591397849461	0.047998880590179746	0.7022715053763439	0.028118174463860432	0.5735714285714286	0.06473499551585091
3.62	0.6385810291858679	0.030424450238536654	0.504260752688172	0.03529575528895194	0.6128821044546852	0.03452077541543028	0.5516632555392637	0.02825351273220775	0.7407258064516129	0.07775259514288146	0.5908870967741935	0.04807814667633942	0.7022580645161289	0.027981901324310613	0.5760215053763441	0.06477376989867177
3.63	0.6388095238095237	0.03038639225811666	0.5054435483870967	0.03542383079461488	0.6126804915514594	0.03457202238780317	0.5504113717823396	0.028138237746259138	0.740994623655914	0.07762118300341489	0.5901747311827956	0.04817026599636016	0.7019623655913977	0.02804099692493049	0.5774731182795699	0.06486049358781576
3.64	0.6390284178187404	0.030300226240395533	0.5039852150537635	0.03546801720745941	0.6139880952380953	0.03458937383279947	0.5477651515151515	0.028229399451653016	0.7404569892473117	0.07767017407274819	0.5904838709677418	0.04824144066808593	0.7030645161290322	0.027876389730935584	0.576831797235023	0.06510826806856473
3.65	0.6390053763440859	0.030207554201409696	0.5031720430107527	0.035603138011834665	0.6144278033794164	0.03453251350052919	0.5442509266047573	0.028221588029882026	0.7423387096774194	0.07743306123892166	0.5902822580645161	0.04828553836748543	0.7036559139784945	0.027934103275980254	0.5747388632872503	0.06521566694649471
3.66	0.6401920122887863	0.030026194660815204	0.5016801075268817	0.03565777223591232	0.613765360983103	0.03453358132641109	0.5410789345063539	0.028197219978670713	0.7443548387096773	0.07743022249651074	0.5893413978494624	0.048212999506015326	0.7036290322580644	0.02787805985661174	0.5757565284178188	0.06508306972191598
3.67	0.6418221966205837	0.029998557013286825	0.5020833333333333	0.03561721834173568	0.615356182795699	0.034567439686309924	0.538931757086999	0.028110545245309794	0.7490591397849463	0.07695873913074035	0.5879569892473119	0.048232023362175434	0.7054704301075267	0.02785896175472961	0.576989247311828	0.06517266130751133
3.68	0.6445238095238095	0.02995750850393927	0.5013104838709678	0.03553962054634542	0.6175009600614441	0.03458307298157906	0.538276311502118	0.028087297264985926	0.7536290322580645	0.0764479849487952	0.5877284946236558	0.04813920631486178	0.7053225806451612	0.02808654929012728	0.5740245775729647	0.06512924644397951
3.69	0.6482334869431643	0.0299597613022804	0.5002889784946236	0.03536032682796525	0.6190389784946237	0.034513293594846395	0.5343963831867057	0.027959629764527004	0.7575268817204301	0.075976382359253	0.5872849462365592	0.048131670476483444	0.7057392473118279	0.02825282689458685	0.5701190476190476	0.06492162882149052
3.7	0.6508544546850998	0.029861549349570242	0.5009139784946236	0.03521522843307133	0.6205433947772658	0.03450878484308929	0.53088735133594	0.027927845973181948	0.7608870967741936	0.0757735969740119	0.5843279569892473	0.04814678564243215	0.707983870967742	0.028436194076635248	0.5655030721966205	0.06468750982121256
3.71	0.6534715821812596	0.029743013163341072	0.49992607526881727	0.035159568755686085	0.6222638248847926	0.034485684709253846	0.5287912899152819	0.027988304711408167	0.7611559139784947	0.07563918837186136	0.5808333333333334	0.04823745615393545	0.708279569892473	0.028636146965026702	0.5636904761904762	0.0647805109973656
3.72	0.6563652073732719	0.02953371884628985	0.49981854838709683	0.03509305623376745	0.6223905529953917	0.03439972358901673	0.5260087772890193	0.027971021401566275	0.7650537634408602	0.07547948202905153	0.5779704301075269	0.048261458868948455	0.7081989247311826	0.02882991228052005	0.5627112135176651	0.06501132399916242
3.73	0.659447004608295	0.029316638842869332	0.5016263440860216	0.034901713669952074	0.6227755376344086	0.034348842909635115	0.5225631313131314	0.02799721424743565	0.7665322580645161	0.07531435123481775	0.5759408602150536	0.04828303504722207	0.7094623655913977	0.028650180250907265	0.5621466973886329	0.06515326525234202
3.74	0.663863287250384	0.02902898263328188	0.5023387096774193	0.03489428844767033	0.6229589093701997	0.03425180620664852	0.519819617546432	0.02804131703911687	0.7661290322580645	0.07537839628812218	0.5751881720430106	0.04831472295678279	0.71127688172043	0.02877214313811232	0.5586328725038402	0.06523082067357451
3.75	0.6691436251920123	0.028880585398727517	0.5044422043010753	0.03493283474007012	0.6242713133640553	0.03417374730022237	0.516433284457478	0.028043981149372142	0.7659946236559141	0.07539451135791386	0.5748252688172041	0.04841486491820227	0.7120967741935483	0.028970694684305468	0.5611751152073733	0.0653003669825636
3.76	0.6734312596006145	0.028608162613640728	0.506465053763441	0.034995170331173095	0.6272263824884792	0.03406220379503031	0.5139455543336592	0.0279334411475315	0.7681451612903225	0.07521790673456842	0.5718682795698924	0.04841950958722972	0.7108736559139784	0.029090867682768327	0.5613364055299539	0.06538157489110968
3.77	0.6775172811059907	0.028281683140308413	0.5097782258064517	0.03503149444759851	0.6294124423963133	0.03386093135235669	0.5110004785760834	0.02797659988901168	0.7647849462365591	0.0754045971602166	0.5706451612903224	0.048355654176654515	0.7106989247311828	0.029055319089467346	0.5622196620583718	0.06566758661671637
3.78	0.6803264208909371	0.028241168345490692	0.5133467741935485	0.035064563626498756	0.6317588325652842	0.03383469432783988	0.5085010386119257	0.027961204678978224	0.7682795698924733	0.07507284773444763	0.5688306451612904	0.04858503442400444	0.7104704301075269	0.028958777610193998	0.5612596006144394	0.06587987113861549
3.79	0.682870583717358	0.028244324545044542	0.5174731182795699	0.035056932218582866	0.6344278033794164	0.033815947909528195	0.5059662145650049	0.028045242775200905	0.7700268817204302	0.07476263782989431	0.5688440860215055	0.0488263337124986	0.7094086021505377	0.029056426036974354	0.5621505376344086	0.0657962794475499
3.8	0.6864669738863287	0.028053146693649715	0.5204435483870967	0.03484011838790586	0.6364247311827957	0.033780855638026935	0.5053462039752363	0.028063124895455833	0.7708333333333334	0.07475976059098213	0.5684408602150538	0.049064030639369975	0.7101209677419356	0.02893667921012038	0.5575691244239631	0.06582768789075853
3.81	0.6901977726574501	0.027816548771237758	0.5228360215053764	0.034869821404381246	0.6371860599078342	0.033721418116525285	0.5043835023623331	0.027960594280539035	0.7724462365591399	0.07465405989662217	0.5647983870967742	0.049175644594038136	0.7107258064516129	0.028981542317733266	0.5544201228878648	0.06612770020439801
3.82	0.693592549923195	0.027650862037656453	0.5265725806451613	0.03477594980904322	0.6363613671274962	0.03370951603324521	0.5036024560117303	0.0278692098696058	0.7755376344086022	0.07424039040555817	0.5618010752688173	0.04937575002596754	0.711774193548387	0.02896701325961805	0.5508179723502303	0.06610544540017997
3.83	0.6964592933947772	0.0277070505943283	0.5288104838709679	0.03473151530632004	0.6368644393241167	0.0336770337770151	0.5029572438090584	0.027788296313138797	0.7782258064516129	0.07385919789870249	0.5585349462365593	0.049471164240271794	0.7127016129032258	0.028939710405253855	0.5473617511520736	0.06612456814036341
3.84	0.7012269585253456	0.027589827242464483	0.531888440860215	0.03464718595394116	0.6365197772657449	0.033704471493342124	0.5034098545943304	0.027687718789703938	0.7819892473118281	0.07343939972488699	0.5554166666666667	0.049735662342566045	0.7126344086021504	0.028728560164451765	0.5461712749615975	0.0660317952176059
3.85	0.7051785714285713	0.027415062378181948	0.533877688172043	0.034756675950762386	0.6353321812596006	0.03370845850407831	0.5049108524763767	0.027672750868917913	0.7846774193548388	0.07309879557036404	0.5541801075268817	0.04967672409436574	0.7125537634408602	0.02833927144120471	0.540084485407066	0.06610157553682552
3.86	0.7085157450076803	0.027323815494913486	0.5349059139784946	0.034874852501969894	0.6360128648233486	0.03369274294119012	0.5054053132127729	0.027592275622444713	0.7841397849462366	0.07316025149029085	0.5518682795698924	0.04950046838175925	0.7127419354838709	0.028119252541531768	0.539673579109063	0.06598033530992396
3.87	0.7099001536098309	0.02710413942528209	0.5376881720430107	0.034902552835941215	0.6379608294930875	0.033624539775725715	0.5068725562072338	0.02742776876879574	0.7876344086021507	0.07282850206452189	0.5505645161290323	0.04943209646138852	0.7116532258064516	0.028019953280339193	0.5410829493087558	0.06571847654612084
3.88	0.7120852534562211	0.026991107700839317	0.5404502688172043	0.03480047932846616	0.6393202764976958	0.03359079650599673	0.5066857078853048	0.027324638687239916	0.7935483870967743	0.07251284759834588	0.5505645161290323	0.04947016235495387	0.7113037634408602	0.027692009319463508	0.5384216589861751	0.06528500998103424
3.89	0.7135848694316436	0.027032501850868605	0.5423723118279569	0.03469823371599641	0.641675307219662	0.03351396954137486	0.5074932286575432	0.027237100292779357	0.7994623655913979	0.0722610745317719	0.5489516129032258	0.04964788902300144	0.710524193548387	0.02724951094801477	0.5339362519201228	0.06543721333886549
3.9	0.7149500768049155	0.026850982856100044	0.5462298387096773	0.03462281550990455	0.6435858294930875	0.033357524153450585	0.5084043051482567	0.027121197174187053	0.8029569892473121	0.0722021920312315	0.5489516129032258	0.04974910682866031	0.7091129032258063	0.027122881292456394	0.5294508448540707	0.06550466408415509
3.91	0.7165264976958525	0.026711971906334488	0.5472177419354839	0.03455774509152105	0.6429598694316437	0.03329513241662299	0.5081386445096122	0.027136299634275354	0.7995967741935486	0.0721421860417606	0.5491801075268816	0.04960779732252144	0.7090591397849462	0.02686543651540991	0.5229032258064517	0.06637484882179866
3.92	0.7164036098310292	0.02673466475870012	0.5500739247311828	0.03458797714406154	0.6433995775729647	0.03328564603462703	0.5088398093841642	0.02723008162857375	0.7993279569892476	0.07246842864130539	0.5490456989247311	0.04968118794976333	0.7099731182795698	0.026527046699688295	0.5173924731182795	0.06715588872178803
3.93	0.7167703533026114	0.026412072742317265	0.5500470430107527	0.03454707904303529	0.642842741935484	0.033363650324671194	0.5102882657217334	0.02711391278284092	0.7973118279569895	0.07261236179795964	0.5483736559139785	0.049841445260475535	0.71127688172043	0.026345943409463612	0.5135138248847926	0.06709063420153401
3.94	0.715937019969278	0.026229557018135983	0.5497647849462366	0.03454236496309856	0.6422071812596005	0.03343256076013317	0.510117149315738	0.027141738674758404	0.7966397849462369	0.07257104222854664	0.5472580645161289	0.04990010369098285	0.7114112903225807	0.02620556709064813	0.5090706605222733	0.06701133633420386
3.95	0.7161789554531492	0.02619712882526386	0.5504301075268817	0.03446064011954252	0.6415850614439323	0.03352166466041665	0.5113240774682306	0.02699258813144152	0.7967741935483873	0.07232331549489973	0.5425537634408601	0.04988107027827115	0.7103629032258065	0.02600657816229063	0.5051459293394777	0.06694990579404772
3.96	0.7168855606758835	0.026183931274417847	0.5492943548387097	0.034502630683627925	0.6424452764976958	0.033549136769006734	0.5132280975073313	0.02696775590084688	0.7948924731182797	0.07244837707095095	0.5397311827956989	0.04986802442491105	0.7100268817204302	0.02582781088194465	0.5057718894009215	0.06680648200187929
3.97	0.7167857142857146	0.026018877428647308	0.548864247311828	0.03433654549996989	0.6449222350230414	0.033521589542516377	0.5154617240957966	0.02693392853891957	0.7897849462365593	0.07244885447872193	0.5376075268817204	0.04968798424578139	0.7091129032258064	0.02586211121732395	0.5025115207373271	0.06696784012644537
3.98	0.7159466205837176	0.02597175585457014	0.5457795698924732	0.03447194261792301	0.6468538786482333	0.033349442733646636	0.5171024254643206	0.02689978061181248	0.7895161290322581	0.07239267019074767	0.5339784946236559	0.04954095854309923	0.7071102150537633	0.025950780847367082	0.49884408602150526	0.06695686876729315
3.99	0.7152457757296469	0.02586175049039927	0.5437903225806452	0.034551813139189674	0.6479185867895544	0.03320485025888459	0.517328425382861	0.026839436147034195	0.7893817204301076	0.07244144812261949	0.5312768817204301	0.049538711465366196	0.7070026881720429	0.02589665599509499	0.499784946236559	0.0671463114789044
4.0	0.7140264976958526	0.02601188376013739	0.5430107526881721	0.03468191138673451	0.6482315668202764	0.03313209707252619	0.5198264907135874	0.02681993916238197	0.7875	0.0726899416879898	0.526263440860215	0.04956203838460439	0.7067473118279568	0.025914535748288718	0.500495391705069	0.0675081064756613
4.01	0.7118125960061447	0.026166908462074336	0.5425201612903227	0.034666521660219524	0.6497955069124424	0.03305498035837608	0.5215633145975888	0.026863331367841994	0.7865591397849462	0.07264017166675454	0.5241935483870968	0.0493631697427001	0.7059677419354838	0.025662034972400882	0.5016781874039936	0.06788395628107419
4.02	0.7095986943164364	0.026157048767780862	0.5423588709677419	0.03470657046042775	0.6483141321044547	0.03305720585028971	0.5221378095470838	0.026717227031189086	0.7861559139784946	0.07266834664632603	0.5200672043010753	0.049058539792441645	0.7062634408602151	0.025328225033028562	0.49864439324116727	0.06800398510444396
4.03	0.7081874039938556	0.02612160820113089	0.5420094086021505	0.034700113508639135	0.6483294930875575	0.03310160642293805	0.5235271566471164	0.026685594786230765	0.7865591397849463	0.07269364438698532	0.5147580645161292	0.04901269491704757	0.7052822580645162	0.025228955973176686	0.49449692780337934	0.06801419305844464
4.04	0.7075825652841781	0.026168675190625327	0.5395833333333333	0.034781652911248635	0.6470948540706605	0.033133074415973324	0.5257300830889541	0.026680945881186535	0.7853494623655914	0.07272436657906854	0.5116263440860215	0.048927056774443665	0.7039381720430108	0.025229633952150297	0.49102918586789546	0.06790826447526241
4.05	0.7061808755760368	0.026326485325314307	0.5369556451612904	0.03473605528219676	0.6469690860215053	0.03313895927704071	0.5257225480612578	0.02661984293195208	0.7884408602150537	0.07227482701427161	0.505497311827957	0.04881288894172117	0.7026209677419355	0.02526960721655759	0.48720046082949303	0.06784793911688272
4.06	0.703051075268817	0.026354288524523872	0.5342943548387096	0.03467840194617828	0.6469537250384025	0.03318041172989487	0.525668682795699	0.02647014136911713	0.7892473118279568	0.07214960108298865	0.5014381720430108	0.04847651634649159	0.7015725806451613	0.025201846955343932	0.4797542242703532	0.06776124338786053
4.07	0.7018548387096774	0.026349836036231082	0.5319153225806451	0.03480660224972415	0.6451411290322581	0.03327541329922376	0.5266811766862171	0.026475871679260923	0.7895161290322579	0.0720151924808381	0.4988709677419355	0.04837096551475247	0.7002822580645162	0.02524187697444219	0.4737403993855605	0.06743827529387579
4.08	0.7003360215053762	0.02653941300191519	0.5315994623655913	0.03479120253618614	0.6440140168970814	0.03345656018586489	0.5280444566634083	0.02636320725869743	0.79502688172043	0.0715435898912959	0.4957661290322581	0.04842494982713781	0.6987768817204301	0.025156373366859833	0.46854070660522257	0.06711511746421768
4.09	0.6992069892473118	0.026524191445983402	0.5313440860215053	0.03482757134663328	0.6425816052227341	0.033591800218218726	0.5282386363636364	0.02625984313917683	0.7928763440860214	0.07176674231573736	0.49301075268817207	0.048309632529877744	0.6973924731182796	0.025246017601029187	0.4649539170506911	0.06656073876903763
4.1	0.699018817204301	0.02650032407880395	0.5306249999999999	0.034798580063798136	0.640682603686636	0.033645330932291787	0.5285168214402086	0.02613661140259671	0.7887096774193547	0.07233372418592629	0.4890188172043011	0.04827951682337524	0.697513440860215	0.025362587219270923	0.45907450076804907	0.06651552206551442
4.11	0.6978321812596007	0.026669220869124398	0.529784946236559	0.0349479086310611	0.6382930107526882	0.033720283210802976	0.5271886200716847	0.02606018269169287	0.7838709677419354	0.07245703695147358	0.4838709677419355	0.0483291732244103	0.6954973118279572	0.025614606729227208	0.4568241167434715	0.06613346913756374
4.12	0.6968567588325654	0.026829563147876222	0.5286827956989246	0.03501462470425219	0.6373204685099846	0.033799956059047155	0.5262567713424569	0.026118521455415024	0.7799731182795698	0.07270836435548651	0.4830645161290323	0.04851293697382217	0.693978494623656	0.02581586556926734	0.4547542242703532	0.06583285494120997
4.13	0.6964496927803381	0.026970790101438404	0.524744623655914	0.03522265405182363	0.6359168586789554	0.03390886537971655	0.5252117953730857	0.02611441107329667	0.7723118279569893	0.07255529347103251	0.48216397849462367	0.048699730838496325	0.69125	0.026013309605308555	0.4532987711213517	0.06572142038865289
4.14	0.6949270353302612	0.02690241092668795	0.5213440860215054	0.03529634018534894	0.634361559139785	0.03401324590742934	0.5244826796187685	0.026083120917025242	0.7625	0.07280170924164182	0.482997311827957	0.04879733585160417	0.6890188172043011	0.02619896521269006	0.45428955453148995	0.06583509478147098
4.15	0.6933141321044548	0.027040519064902208	0.5193010752688173	0.03547737055360747	0.6341109831029186	0.033957515118503465	0.5245095104268492	0.026179315370194845	0.7517473118279568	0.07286726506306211	0.48178763440860223	0.04887025631393482	0.6869354838709678	0.026518904017456442	0.4494930875576036	0.06579491373500106
4.16	0.6921850998463902	0.027202365688444925	0.5179435483870969	0.03547851485589553	0.6345055683563748	0.03396357883105669	0.5219792684913652	0.02621796708276715	0.7467741935483871	0.07328084706454004	0.47950268817204306	0.04911624421053804	0.6858333333333334	0.02675127463122542	0.44796082949308746	0.06579229624893054
4.17	0.6892511520737328	0.027300393213595533	0.5182325268817205	0.035389952164858726	0.6330712365591399	0.03392384555211138	0.5200383879113718	0.026341555274349303	0.7377688172043012	0.07324706039371943	0.47817204301075267	0.04944239565022141	0.6832795698924732	0.02707227001669183	0.44629416282642087	0.06588657812648155
4.18	0.6878629032258063	0.027430010189477418	0.517217741935484	0.035285228270776105	0.6317175499231952	0.033770624590580854	0.5161981203160639	0.026307772271537556	0.7290322580645162	0.07358047607988401	0.47711021505376344	0.049733480915166266	0.6808333333333334	0.02727610794871816	0.4403072196620584	0.06597823521871662
4.19	0.6855933179723502	0.027462913017888974	0.5156854838709678	0.035257243237258776	0.6301248079877113	0.03375009192648318	0.5153962508145976	0.02639966565470323	0.7254032258064517	0.07391767006727566	0.475994623655914	0.04985812837961601	0.6787499999999999	0.027640392886604047	0.43587557603686633	0.06637090463385652
4.2	0.6845468509984639	0.027619546945543614	0.5138642473118281	0.03531742484522217	0.6275614439324119	0.03375304632097556	0.5137387483708048	0.02629621139324448	0.721236559139785	0.0743257679836528	0.4738037634408603	0.04989443618908725	0.6763709677419353	0.028211717021916327	0.4343433179723502	0.06630803880838791
4.21	0.6827745775729648	0.02784064101268418	0.5122849462365592	0.03543876674670685	0.6244134024577574	0.03388003356038046	0.5125133899478658	0.026258302417918735	0.7178763440860214	0.0743435472447199	0.4697043010752689	0.049896832615472994	0.6740994623655913	0.028471227387623532	0.4312288786482335	0.0660812690968679
4.22	0.6822734254992321	0.027958400953097966	0.5110349462365592	0.0354170416135715	0.622601766513057	0.033836402025025414	0.5119023399315739	0.02619836888738992	0.7192204301075268	0.07464413766859684	0.4655779569892474	0.050085937375867744	0.6707526881720431	0.028880775105973734	0.4295046082949309	0.06598251080545287
4.23	0.6794297235023042	0.028038899009940114	0.5070833333333334	0.03534863183327897	0.618807603686636	0.03383433620616504	0.5106895059465624	0.026165988802384882	0.7174731182795698	0.07448908287315759	0.46288978494623667	0.05008208335740976	0.6671102150537634	0.029187270724478815	0.4263594470046083	0.06571819752866438
4.24	0.677728494623656	0.028326395484558748	0.5072244623655915	0.03529888675094888	0.6157286866359448	0.0338721942070852	0.5086817774519388	0.026142649958212652	0.7157258064516129	0.07453033670310995	0.4623790322580646	0.05003181119612258	0.6619892473118278	0.02953500633091534	0.42580645161290326	0.06561520273304493
4.25	0.6757488479262674	0.02841492564271869	0.5060954301075269	0.035195103016146326	0.6124289554531491	0.033783825190059125	0.5073434954382535	0.026181440995138888	0.7118279569892473	0.07490406089741015	0.4606989247311829	0.04976934989353584	0.6585349462365591	0.029793799617657532	0.42387864823348687	0.06528642688965505
4.26	0.6735771889400923	0.028473310369989967	0.5053897849462365	0.03514231585568247	0.6091522657450077	0.03365426125146245	0.5043577407135876	0.02622069909018016	0.7110215053763441	0.07525321240811428	0.46045698924731193	0.049605464146695845	0.6561827956989248	0.02999835313239568	0.42371735791090626	0.06532121377219971
4.27	0.6714247311827959	0.028593231716796636	0.5049798387096773	0.03492325943240898	0.6050528033794164	0.033509342226883336	0.501642228739003	0.02625211962891085	0.7072580645161289	0.07558502668031199	0.4603897849462366	0.049296437385069516	0.6515725806451614	0.030280533572874024	0.42061827956989245	0.06518336660163512
4.28	0.6693164362519202	0.028970035232268813	0.5063037634408603	0.034869644926478684	0.6007613287250385	0.03348513141492807	0.49854874348321937	0.026361237020085523	0.7053763440860215	0.07572373728709936	0.46018817204301077	0.04915561748604724	0.647217741935484	0.030514275435079737	0.41755376344086015	0.06478439943704987
4.29	0.6695506912442397	0.029132713223275302	0.5069758064516129	0.03471140941404867	0.5965937019969278	0.03350108102507366	0.495821368931248	0.026399386324188347	0.7005376344086022	0.0761477976895883	0.4627553763440861	0.049020517976975146	0.6417338709677419	0.03071652714489613	0.4151420890937019	0.06452635079020219
4.3	0.6688882488479263	0.02928981426291701	0.5082728494623656	0.03461359138417404	0.5920554915514593	0.033577349413326026	0.4939277350114044	0.026430183139355252	0.6936827956989248	0.0767077681934117	0.463467741935484	0.0489321985454667	0.6367338709677419	0.030744809279387462	0.4110253456221197	0.06421686346655797
4.31	0.6684754224270354	0.0292588552647216	0.5063978494623657	0.0344569242369731	0.5881057987711213	0.03367142269799734	0.49169390477354197	0.0264499203450774	0.6923387096774193	0.0768113033776577	0.4661290322580646	0.04897111820485671	0.6309274193548386	0.030999187961143065	0.40431643625192004	0.06300131031108624
4.32	0.6684216589861751	0.029109580891331626	0.5043077956989247	0.03445580374469437	0.5840245775729647	0.03378226775505524	0.4912809547083741	0.026372479645649583	0.6905913978494623	0.07694428494420817	0.4690456989247313	0.04888525402303507	0.6251747311827957	0.03154439215864995	0.3994777265745007	0.06268909604596433
4.33	0.6672081413210444	0.029068010361685055	0.5034005376344085	0.03442296459597244	0.5824769585253455	0.03376902405998734	0.48996074657869026	0.026424059344196324	0.6896505376344084	0.07714272571485636	0.4727956989247313	0.04893285398965554	0.6205913978494623	0.031885714527488826	0.39726190476190476	0.06224585800670436
4.34	0.6646505376344085	0.02916053990603123	0.5008333333333332	0.034489345925666	0.5800624039938556	0.03375233382761992	0.48889917318344756	0.026458594776082093	0.688306451612903	0.077369341465076	0.47668010752688184	0.048903242454017254	0.6169623655913977	0.0320762622662082	0.39427803379416276	0.06183171943329273
4.35	0.6624961597542242	0.02915913875844984	0.49933467741935467	0.03451303762268766	0.5785215053763441	0.03372682932964657	0.4878771586836105	0.026429022053438035	0.6889784946236558	0.07744000909192945	0.4787500000000002	0.04876363395101994	0.6138306451612902	0.03227037507780196	0.3903917050691243	0.06153523470651773
4.36	0.6606682027649767	0.029126476331161087	0.4983938172043009	0.03463281896277693	0.5754483486943165	0.03377686780973267	0.48810865713587503	0.026401270297751047	0.6876344086021504	0.0776666248421491	0.48151881720430123	0.04875228352629772	0.6105645161290322	0.03250322265846943	0.38802227342549916	0.06126869309054219
4.37	0.6596466973886326	0.029107943592480357	0.4975873655913977	0.03472088378983433	0.5719086021505377	0.033734769257876523	0.4885216581133921	0.026488420264684703	0.6862903225806449	0.07789324059236875	0.4831720430107529	0.04883861565906405	0.6076209677419354	0.032780675243550036	0.38644777265744995	0.061034096407841326
4.38	0.6574827188940089	0.029138678691462423	0.4969153225806449	0.034586902743647695	0.5691282642089094	0.03370091564893188	0.487553712528511	0.02648182085740088	0.6849462365591394	0.07811985634258839	0.4855241935483873	0.04879784807238987	0.6061021505376343	0.0329461857295366	0.38480414746543773	0.06092855524730978
4.39	0.6555741167434713	0.029055790205552188	0.493944892473118	0.03459275521367757	0.5659245391705069	0.033656666861791716	0.486650221977843	0.026527757497299118	0.6819892473118276	0.07852771795683353	0.48739247311827977	0.048656366868859456	0.6042607526881719	0.03336437180067061	0.3829992319508448	0.06071376899163167
4.4	0.653477342549923	0.028921524070750517	0.4915994623655912	0.03456906191444632	0.5630165130568356	0.03358434630168258	0.48613488717823405	0.026603873916677612	0.6814516129032255	0.07857801854448666	0.48857526881720453	0.048704921195548	0.6015994623655911	0.033758890961083254	0.3816935483870966	0.060752345845645685
4.41	0.6503821044546848	0.028788507742838056	0.4889986559139783	0.03458617995144796	0.5594863671274961	0.0335601303934269	0.4851270772238515	0.02663513154407699	0.6826612903225803	0.07841889828854284	0.48973118279569916	0.04866049344300354	0.5989919354838708	0.033912813182418323	0.3800230414746543	0.060562030503222695
4.42	0.6469412442396311	0.02868128835518475	0.4862298387096771	0.03457503058954354	0.5563124039938556	0.03351091504414383	0.48518547368849796	0.026605002867922313	0.6864247311827953	0.07838779267106467	0.4919623655913981	0.04860159656378941	0.5966129032258062	0.0340961823263317	0.3794470046082948	0.06046935843271958
4.43	0.643759600614439	0.02855673828258507	0.48468413978494596	0.034496776413383196	0.5522177419354838	0.03347390068375403	0.48507392473118294	0.026524396332306896	0.6892473118279566	0.07822867241512087	0.4929838709677422	0.04832056388631284	0.5939784946236557	0.03430541418811731	0.37755760368663577	0.06026122039470402
4.44	0.6401440092165896	0.028485310582746642	0.48415994623655895	0.03446415058548556	0.5493913210445467	0.03343884178565273	0.4849247006353863	0.026506689480454426	0.6955645161290319	0.0786083590497945	0.4930241935483874	0.048272055758703594	0.5927419354838707	0.034491888350200804	0.3752342549923193	0.06006081190026661
4.45	0.6379800307219661	0.028460300258648718	0.4843749999999998	0.03443731114970288	0.5463498463901688	0.033388307077093886	0.48520634775171084	0.02652958993630682	0.7032258064516125	0.07872964223975	0.49155913978494653	0.04814864214008585	0.5910618279569889	0.03457670415901084	0.3719892473118278	0.059693525531394946
4.46	0.6358294930875574	0.028316687039978625	0.48278225806451586	0.03432010212341005	0.5437480798771119	0.03341489973108935	0.4848275089605737	0.026509294845751458	0.7112903225806447	0.07893753943042428	0.49159946236559177	0.04802052148281383	0.589825268817204	0.034656005409862786	0.37026113671274946	0.05943787411292107
4.47	0.6337999231950844	0.028221326181736176	0.4808400537634406	0.03426922095525776	0.5410858294930874	0.033417173444236586	0.48550001018247013	0.026466545949495372	0.7145161290322576	0.07880082060817223	0.4930107526881724	0.047782424097304904	0.5874462365591394	0.03484233705992464	0.3688210445468509	0.05917673817838781
4.48	0.6337096774193547	0.028084711731865244	0.47825940860215027	0.03427304072909084	0.538037634408602	0.03345813496931451	0.48664742179863174	0.02638439323145761	0.7231182795698919	0.07884470200715588	0.4941801075268821	0.047596376312949135	0.586102150537634	0.03495221634843225	0.3650384024577572	0.058752098993500715
4.49	0.6322753456221197	0.027992218265576206	0.4772983870967739	0.03439560790453611	0.5346630184331796	0.03358898791504848	0.4886337671065496	0.02644613765093906	0.7291666666666662	0.0787847393330859	0.49465053763440897	0.04736560560076662	0.585336021505376	0.03511631407572653	0.36275345622119803	0.0584982054975276
