# Supplementary material for: Shifts in attention drive context-dependent subspace encoding in anterior cingulate cortex in mice during decision making
Source: Nat Commun. 2024 Jul 2;15:5559. doi: 10.1038/s41467-024-49845-2 (PMC11220070; doi:10.1038/s41467-024-49845-2)
Supplement: Supplementary file 4 — Source Data [file 41467_2024_49845_MOESM4_ESM.zip › fig2/fig2-k.csv]

lag	autocorrelationmouse1mean	autocorrelationmouse1sem	autocorrelationmouse2mean	autocorrelationmouse2sem	autocorrelationmouse3mean	autocorrelationmouse3sem	autocorrelationmouse4mean	autocorrelationmouse4sem
0.0	1.0	0.0	1.0	0.0	1.0	0.0	1.0	0.0
0.001	0.715294584813179	0.0823416637799444	0.8610396574459143	0.022017861543245077	0.8001052343726829	0.03741496542547989	0.8192200833951133	0.04339222260676779
0.002	0.6442800742503603	0.09242358078360396	0.8086087610839421	0.024226058646271108	0.7225773093544698	0.045259406996236845	0.7562323933054769	0.058829248145757976
0.003	0.5693503516875883	0.10463420715584101	0.7508746134386326	0.026864650731382368	0.6599905092305597	0.05013698670739249	0.7158739962238166	0.056910593348796355
0.004	0.5088064527602318	0.11406073624448732	0.6952288672418546	0.029659018711050537	0.596373027338102	0.05639814462599945	0.667961197805843	0.062566274692265
0.005	0.4517530628284132	0.1226851679706478	0.6287189238243125	0.03314173592492929	0.5290624327740505	0.06631570925064409	0.6218710655914775	0.0733818999419772
0.006	0.4145776913284468	0.12467743359213974	0.5723913561437123	0.034641784366910636	0.4747296283806117	0.07413002645318177	0.5929885102945176	0.07044826755959711
0.007	0.3921249787968072	0.12118593598832982	0.5213867812449174	0.03832697275735133	0.4351339908754117	0.08025837939415213	0.5689099154705716	0.0656076503609236
0.008	0.3618183526114078	0.12131805330914791	0.4698507282570088	0.04070970449871891	0.3920366055030027	0.08188559474761258	0.5386722477122076	0.0647655686855549
0.009	0.35926782380557387	0.11144800841208508	0.41751198401565115	0.04349946571830574	0.3642959707356309	0.08165820880729006	0.5058261047961765	0.06649057390451975
0.01	0.3515641388813846	0.1048731603510525	0.3738989909890707	0.043844203987027694	0.33406523178402947	0.08359809980722654	0.4787587603748594	0.07073922470877482
0.011	0.3402169280631667	0.09854391441328925	0.333416508155019	0.04418895820442133	0.31799033439335356	0.0810221572855027	0.4511597142809153	0.07249130063594372
0.012	0.336691026716107	0.09222461248151378	0.2919352698151153	0.04401428543967927	0.28722512770634884	0.08216487125936717	0.4241742224357461	0.07685673413825647
0.013	0.30262343939239267	0.09536776025037436	0.2593433747051071	0.04461863656840874	0.277419495803514	0.07889374319459734	0.407127484091312	0.07803448296525559
0.014	0.3104641795886641	0.0812072464307946	0.220396472411608	0.04199949514257973	0.26121801847781667	0.07788082996632732	0.3930116763312275	0.08152272366993926
0.015	0.2988217080507654	0.0771505389018612	0.18012038445982997	0.04434988096378534	0.24363809519704976	0.07063231443510966	0.36430827461484877	0.08377838012476242
0.016	0.26210564965436367	0.08232859536327441	0.14629298502917187	0.04696463872671685	0.21721081635638165	0.07021860456438073	0.34572896127319785	0.08386658743974583
0.017	0.24472024808190815	0.08082029652087666	0.11470996598632092	0.05044866445384068	0.21050024397656547	0.06758371636219873	0.32852442889000966	0.08272527770988466
0.018	0.2591257011579651	0.07036254121532513	0.08421612009777654	0.05371213984654379	0.18970450343412676	0.06734182094792789	0.29953642973993166	0.08264612649526847
0.019	0.2255469002594842	0.07380010623739312	0.050725542325002544	0.058485135048298977	0.17430894589957432	0.06839314484618564	0.28668532349284304	0.08111194768607115
0.02	0.2130006958800755	0.07430562547646268	0.028769564294435744	0.061084947597598915	0.15925288541969934	0.07152776053329814	0.2803771869201231	0.07703821236688566
0.021	0.20135044639246882	0.07809130101620101	0.011568934625310816	0.06276858142368451	0.14473001029589436	0.07242975740483175	0.26527967742601144	0.07568609550793434
0.022	0.17203344360261202	0.07980922468475403	-0.008995656887036452	0.06514885929974515	0.1372314808154504	0.07102259075913235	0.25409948527789517	0.07418844957525492
0.023	0.15940805517988943	0.08004611158918723	-0.02746805854309376	0.06664647561954451	0.1395719316658246	0.0648650996238147	0.2531767508761624	0.07074653260941519
0.024	0.15451926419013548	0.07974617615821268	-0.044858639993278056	0.06598024423175466	0.13597091540775677	0.06158980075311032	0.24473292914124425	0.07084271233670508
0.025	0.13693556071372995	0.08152062576471958	-0.055312599935689655	0.06735867742006856	0.13704382800085518	0.061722565428940085	0.22450711350382105	0.0732975195392737
0.026	0.11773775009386894	0.0846407882234008	-0.06652835652152399	0.06685099498826498	0.130098066170383	0.055270352950894386	0.22362026240247795	0.07002644493403516
0.027	0.12890414599228497	0.0817792575956534	-0.07491088508751752	0.06441901067032457	0.12085949404133167	0.05594764319725393	0.21604623804259396	0.0692260765771731
0.028	0.12793682264357337	0.07919188746338798	-0.0825286253166984	0.06346682687634418	0.1142903515581973	0.05554118681439624	0.20835258372596394	0.06686205532374716
0.029	0.1388224591679503	0.07519332774269265	-0.08519776906463347	0.060821414374855096	0.1098098380324494	0.0563150167072581	0.2028634352223096	0.06487637842802982
0.03	0.11507528547933298	0.07861879616092686	-0.09003811515158928	0.06153557283763157	0.10726051548335074	0.05229639509008376	0.20594412659073202	0.062484710023643274
0.031	0.11197498316729243	0.07681721976885134	-0.08946249538606627	0.060952210227095655	0.09604250904431391	0.05110509169837613	0.20011507304635964	0.05813364005658946
0.032	0.1391283057347079	0.07037828329834778	-0.09128163108359591	0.05867062573352693	0.08888038409519021	0.0504802407594407	0.19173297230829778	0.05606920036108893
0.033	0.11937367278219287	0.07017727272081357	-0.0984931077220704	0.06093108036119147	0.08686907353639368	0.048616098446637314	0.18510216110028882	0.05415985188626452
0.034	0.11810997917602968	0.06938984878640009	-0.10143706707957942	0.06257600617785378	0.058710818640656484	0.049777126641852264	0.18330778303743112	0.05159229547282103
0.035	0.10768503699298122	0.0686333613939929	-0.09961952141184435	0.061048657305805665	0.03600157955769003	0.04948857818367085	0.17852879815520073	0.04975658501583819
0.036	0.10944029133917017	0.0669278453817283	-0.10196596942006718	0.061236681117293336	0.02453309424391697	0.04778375683041343	0.1781120222643697	0.048424397086732275
0.037	0.08240029590520793	0.06880147052889343	-0.100933316430194	0.061308747549870236	0.017564887597055018	0.04416669134971891	0.17359996958989532	0.04717684017379611
0.038	0.07466589336823155	0.06703786840149666	-0.09866523220637337	0.05486450546220017	-0.0032683744698453745	0.04493546146635985	0.1743543497502555	0.0464606230839054
0.039	0.06870780556302229	0.06508045258554213	-0.09580870890426889	0.05297907657721242	-0.0012998399293988703	0.04198644636242441	0.1607455130712726	0.04622286944242289
0.04	0.05884451249244637	0.06202682392902949	-0.08817172927033097	0.045761899454520714	0.00012020872498361406	0.038432305737645174	0.1420766266954093	0.044179269493777464
0.041	0.059607835111488525	0.058746072450391054	-0.08583358906559108	0.04030116104801126	0.007290192561032456	0.031644905897191565	0.13626589343613166	0.042798164437866
0.042	0.055270269272779095	0.057654463730101364	-0.07873946535693005	0.036849970205584365	0.020560041470325082	0.03158554878972181	0.13071818898921478	0.04253762591133043
0.043	0.06550516117960066	0.05178679491392266	-0.07564357441991677	0.03566600521361407	0.02793222561397976	0.03461647892518952	0.1148735480462875	0.04004013739097107
0.044	0.07540426856198666	0.04640048842510832	-0.06279040640714241	0.03494294807528727	0.03471135414917489	0.035358631670060536	0.11914828462350191	0.038052141462096414
0.045	0.0795288471334265	0.041505140052827336	-0.06833380141534098	0.032630084478085054	0.0489074815262175	0.04098884530381098	0.12245581362710771	0.035241469941307134
0.046	0.07691108385920849	0.04120632442429092	-0.0658334962770813	0.03347637846488083	0.05093502446532061	0.04190224821525694	0.11468895972523671	0.033690717232206305
0.047	0.07194977093367365	0.03960962360367823	-0.05943694983645815	0.03357596553609048	0.05175287941210361	0.04083393358411319	0.1187429965483054	0.033215059088234654
0.048	0.06627559424219151	0.037727944814639376	-0.05439214421378678	0.03317082985843448	0.03881427448436216	0.0423058278629857	0.12035499523520807	0.032971262585768706
0.049	0.05099501093543341	0.03890654685920615	-0.05331898846358503	0.032414254558942396	0.02896392352719563	0.040935625232542745	0.11872052631430792	0.0305520892863521
0.05	0.04040434180978875	0.041711429114118806	-0.04592518883117699	0.03396452782896658	0.02317092869515989	0.03974974328535535	0.11805806326755891	0.030691388543200998
0.051	0.04575479646306473	0.038658094053979665	-0.03896537168604705	0.033293876301760644	0.01909527529143621	0.037514393497603396	0.1142124965513542	0.03209542382828438
0.052	0.06179560990184471	0.036092498400581485	-0.031413682294026	0.03624211238853877	0.017506819118503117	0.03749112712445251	0.11141452651300365	0.0322501245059051
0.053	0.04643045802992215	0.04304893288132914	-0.02724053812224391	0.03571955229078287	-0.003979158241839059	0.03656797918874005	0.10969017173727674	0.031105167051524996
0.054	0.04643103797331153	0.04167897012797812	-0.02201197588682204	0.03710963691260403	-0.0016847439777560001	0.037555306046350136	0.10837927126758308	0.031944416455960495
0.055	0.060680218077372165	0.03674457071020368	-0.014440360177489987	0.038891303925411076	-0.006072601156734393	0.04021380902763977	0.10391422344836919	0.031942486105917135
0.056	0.039711414022390146	0.03567795235770927	-0.013647979656436401	0.04199531927185417	0.004120685427434611	0.046939924229999715	0.09403238910612943	0.032630141087748324
0.057	0.03858082085463604	0.034068486324383675	-0.012633479183152536	0.04110563728104091	-0.0013522657134599908	0.050143244288631046	0.09895993802953892	0.03180204991489731
0.058	0.023890813169278113	0.03261208418429991	-0.009861121623681352	0.04093031377711806	0.008060613366881856	0.05466894479692309	0.10131218424908639	0.03204799118491649
0.059	0.027590691669286776	0.031008699710779956	-0.01054640031600727	0.04182400367935056	0.006275389924578417	0.05587105276053937	0.09446619986951137	0.033463508652773095
0.06	0.005887761512781317	0.0348856319682317	-0.01991681481706222	0.0403999999942825	0.012640588941596469	0.06120628129791437	0.08582962671104785	0.0341522029441964
0.061	0.017287850987515285	0.030805147568346947	-0.026280485693799475	0.037557465668218964	0.014937023793535863	0.0619704918728883	0.07724462855450903	0.03355250053694062
0.062	-0.0017285118914964846	0.03496277500574088	-0.03812499244610254	0.03576601105485006	0.010694759394127416	0.062181751307552706	0.07871075989526342	0.03270634873844974
0.063	-0.0015252914761382658	0.03573965739608281	-0.043684072232867285	0.03681457185685259	0.008671372770185114	0.06025318105951386	0.06531693428199084	0.030707025321287336
0.064	-0.0060715515404432315	0.036312833877188415	-0.04995342239110685	0.038304593131198085	0.002555544877274142	0.05841188838640591	0.05240758346386183	0.031433545551287675
0.065	-0.011871549646846662	0.038947846152403036	-0.056955086125941766	0.038519138004142556	-0.0035162433897276794	0.0518829996671892	0.04251295452176282	0.0329266628582071
0.066	0.006161703609194371	0.03962310099770161	-0.0646362644198923	0.03752166806707879	-0.017524135628225825	0.048461363640663696	0.04184586908007806	0.032784623933009245
0.067	0.012662992023245964	0.04288437036559214	-0.07007609842212248	0.03985344215725362	-0.024452159953808644	0.04699598987042713	0.031822305511641155	0.03282213879569572
0.068	0.00028956297056180057	0.04052837117516166	-0.07051706807799754	0.040377149198910174	-0.04359543771618519	0.04121700923341429	0.029660165784117364	0.03299479245831953
0.069	-0.0019115395273411086	0.04331845545132094	-0.07361851696841464	0.041109158564178405	-0.050582226995883134	0.03843652363891803	0.028701149003487924	0.033041101182778566
0.07	-0.014618994427743523	0.04230856145854898	-0.07615267314829763	0.040038629178956606	-0.05134960374886928	0.03667786599040699	0.02302901918621475	0.032410085971676994
0.071	-0.025281191922578692	0.04606102262198446	-0.0776019283824054	0.04097996214763069	-0.06395578696446293	0.037015691435140774	0.025654052530051624	0.03126882333796662
0.072	-0.038626844168243954	0.04639098991438757	-0.0683862533595831	0.0423208524785974	-0.06797551149669448	0.03314984384101978	0.019885327534290904	0.030254557990162814
0.073	-0.01617010290295632	0.046023976916428254	-0.06513098028646155	0.04446237694113303	-0.06602895439389281	0.030768725234581837	0.012955688736974514	0.030115633372146764
0.074	-0.043916580577367824	0.045306473386595277	-0.06283734552115793	0.04449917306841403	-0.060073323493310314	0.028587555381045363	0.01192132963934212	0.028928618788397323
0.075	-0.0386948937941418	0.0426182869890865	-0.06207585702393976	0.04751830360956347	-0.06653478304500186	0.026720859637196902	0.00887437219506526	0.02889117306781414
0.076	-0.03635064395210539	0.04031568376291811	-0.061037314871979734	0.049898265647022044	-0.07051009173339215	0.024065888272315046	0.012341225992138006	0.028684811445607503
0.077	-0.03246830025357241	0.0359951091047751	-0.0699264895559857	0.051604349460094665	-0.07665540044396064	0.023950596630608768	0.011104327627818737	0.02541744819405057
0.078	-0.032144711873220023	0.03347682506008356	-0.06725642104989979	0.054429529815186846	-0.07058714128903253	0.022689206391022808	0.008863740515515833	0.025083915268880628
0.079	-0.035177890294480485	0.028496070366873034	-0.06845325371289347	0.05714255132396737	-0.07784487298743484	0.0249276965788373	4.465281507128743e-5	0.026219234878268056
0.08	-0.02153651450282556	0.02659080584423252	-0.06523255322367873	0.06140348824270537	-0.08290096451129517	0.02669951042891534	-0.0073976482619840765	0.024113775230944143
0.081	-0.0023401914853673133	0.026542969179915228	-0.06209205309888546	0.062019495717887105	-0.07428394673339127	0.02574197601599832	-0.006916509455058621	0.026638351720534796
0.082	0.0035369077991175887	0.0297130948645008	-0.058203390851541706	0.06445093221726712	-0.07119706544690382	0.02675943721907191	0.001884275721662651	0.029656151167456547
0.083	-0.021738696788721056	0.02916542232491351	-0.04818081129845514	0.0670875469046235	-0.06459439121233505	0.025095442999148076	-0.0009481487848234616	0.031466067175647275
0.084	-0.01114632059676508	0.03452416641838054	-0.04508386778666014	0.06630474610113096	-0.06710655705789192	0.02388066978610878	-0.0017368923139095185	0.03506739200457727
0.085	-0.03603151371102133	0.02826409234851496	-0.04434888863354732	0.06680326928810625	-0.06077370847902683	0.026865657672784662	0.0028432272935282853	0.03660918217531643
0.086	-0.031360971596221074	0.027908432044365033	-0.0377342954785322	0.06769824773998843	-0.05245564961537649	0.024017274427664874	0.0011044961680764958	0.03741855600504601
0.087	-0.022781557359819786	0.030147243416163802	-0.03583900007684164	0.0651202758356018	-0.03663678164431364	0.02333526021743817	-0.004184344531274804	0.03830546718411975
0.088	-0.010062849285201852	0.02729503330276863	-0.030867209739749536	0.06533015735266372	-0.028340321732162055	0.023613458706269724	-0.019368231210304378	0.038126151535189584
0.089	-0.03314370946110629	0.012829777399835887	-0.03013137554717018	0.06240924818343952	-0.018414472744020007	0.025775412381457294	-0.018901138562630895	0.03969883538057496
0.09	-0.01155109117674823	0.017344279049312045	-0.02941495594545079	0.06322770974185327	-0.016021017669287527	0.028946661527799292	-0.01671348799908854	0.04190392994880392
0.091	-0.00013769456636294336	0.02495634520629286	-0.02422477877448188	0.06171398632533064	-0.011949767417537012	0.030449606181797827	-0.02841891343367277	0.04276158785475808
0.092	-0.007007438460976321	0.02492980535671963	-0.023369271676179307	0.06043249305244422	-0.01977752103727289	0.030542006936217364	-0.03171521229616458	0.04383871411922687
0.093	-0.00969475952285908	0.02560247174125038	-0.021672171254508092	0.05996082461915496	-0.018812788630458252	0.031504145256654556	-0.029414781047682272	0.04551974842072374
0.094	-0.015577244947848456	0.027493812695074036	-0.020128993547312568	0.05903285055404055	-0.025185088967919166	0.032227361038530265	-0.045005925223446	0.04251361950344331
0.095	-0.01737455206715422	0.02784536909332406	-0.011361908827134799	0.05663703837047155	-0.022795770798022932	0.0326283464527668	-0.05559274345464575	0.039421884133539406
0.096	-0.014570692041825963	0.031694887261521226	-0.003885626207710822	0.0540289939939715	-0.023792244200584085	0.030698228055405057	-0.05285467989692028	0.04164839513466584
0.097	-0.01557646870730336	0.03410230748961322	-0.0017289141642414215	0.0516719203268899	-0.02023484757223379	0.032640921703140174	-0.057070548238253936	0.04139983802262468
0.098	-0.02024807429279438	0.033780023530021804	0.0029863834682609895	0.04945568765141529	-0.031442390254336906	0.03282003868536111	-0.07349517317367071	0.039200958514116105
0.099	-0.023028651029694692	0.03624815185812984	0.008040200524675026	0.0494053406208493	-0.036042444348715105	0.030500919853264117	-0.0687466099902092	0.0395838264534972
0.1	-0.01268889244533896	0.04456721941858784	0.0039765853915238875	0.04671131423419525	-0.04126023663929556	0.0334298559862977	-0.07884648785164754	0.039724507141857233
0.101	-0.010626170900641203	0.04271408473862086	0.005222157226090411	0.046143599599704016	-0.05244229026166005	0.03000451680214534	-0.07882917108151796	0.038161085916370505
0.102	-0.010860039461864326	0.04312609602219013	0.0032453284080045048	0.04399486515190155	-0.05721817657962851	0.03157062951515661	-0.07958502719646393	0.03794620515124795
0.103	-0.003090493140670676	0.041428445014664195	0.002483285533150541	0.042546907239743276	-0.05462596719593971	0.030220700946268848	-0.0728447846936302	0.03600050460971193
0.104	-0.005387265107741936	0.041297511024267104	-0.0022774714032112024	0.04139730510730232	-0.04812090570933439	0.03196269400420925	-0.06850495286645572	0.03974998870463393
0.105	0.005238180466838311	0.043301162604695666	-0.006548533040878272	0.03965605302276711	-0.05144369787481434	0.03242197554567685	-0.07515320484173066	0.03898101954479516
0.106	0.009167797871466937	0.04204751737757555	-0.0066218188146292085	0.039678743968786186	-0.043293142366113646	0.03551041581473707	-0.08399313129869934	0.037514503865724524
0.107	-0.008548058967754592	0.03564914710586079	-0.012375848908806171	0.03873330776283856	-0.04956566668801053	0.032533318899854946	-0.08702267597967464	0.03697672129974569
0.108	-0.007016767201896109	0.037010313383694225	-0.008707372279376548	0.04093947871176034	-0.047871293375628	0.03366122874985232	-0.09058351434652051	0.03660264851991013
0.109	-0.0008281947951896389	0.04017721139210145	-0.004277787482578059	0.04415429230861039	-0.056702191429945294	0.03364635220704506	-0.09540997861686956	0.036228116855465294
0.11	-0.016275146705524685	0.03708454797821502	-0.007220295196171321	0.04421334025050104	-0.054741728169022896	0.034650912995657424	-0.08960852408671217	0.03897245611859433
0.111	-0.02316761039150564	0.03580982202718042	-0.011384838956394413	0.04386516205237717	-0.05430509425768598	0.03586104415248672	-0.09643848518008599	0.03962067362825554
0.112	-0.03695475367145045	0.03405398462132512	-0.009962910578632994	0.04500981080264454	-0.06225433020954815	0.0344265078552861	-0.10567875945437935	0.03906450407985594
0.113	-0.048663850294142545	0.034081877333503825	-0.011425116496276082	0.04947896207161523	-0.06580004266822274	0.03606928687758427	-0.10714553711529785	0.03745379501978176
0.114	-0.03550688214629341	0.0410826086179859	-0.017416712875764156	0.04861660197526823	-0.05796576429854403	0.038525134192472	-0.11656473808327766	0.03604843118329577
0.115	-0.03816191143232692	0.043994746699972394	-0.02403486052395688	0.050885484778106144	-0.05001287116547776	0.03979753760086902	-0.11697151955625482	0.03303383804598623
0.116	-0.03751722719794525	0.04691590498074162	-0.028423878287904596	0.053552513111353985	-0.05400034954713144	0.03952592882971589	-0.11517640963526589	0.035533019718018165
0.117	-0.04244998426057399	0.04830003078768309	-0.037384408460599615	0.0525006571100004	-0.05250208358138361	0.03917441992099251	-0.11647219410220996	0.034817172942109745
0.118	-0.04987891977225428	0.04755798309096033	-0.04505140711192483	0.048928516570142064	-0.061514392269603535	0.03899191911210672	-0.11247746731004572	0.03690813577690898
0.119	-0.043365481167310385	0.05228900774695827	-0.05001443593670801	0.050061445762323596	-0.06603814655813281	0.03802124881495713	-0.11681874172725254	0.03541021715796703
0.12	-0.05410733542657143	0.05062778238157146	-0.054551721044325145	0.04933582958835874	-0.060364039666049724	0.035724131584735544	-0.11456986134689848	0.036522313130635906
0.121	-0.056366523102891905	0.049764063180069734	-0.0596890043627445	0.04713559890999728	-0.0639587354812671	0.03199269085553866	-0.11783689592514116	0.03697895655254435
0.122	-0.06120455519865001	0.04834968992607768	-0.06191251365497296	0.04530652473694627	-0.06735693136673832	0.031328026608658924	-0.12457590830179986	0.036476758947499154
0.123	-0.06718582086146789	0.04662739119402929	-0.06507309191232445	0.041233772122162525	-0.0710208301573845	0.031494419062452615	-0.1289658207485312	0.034081036747688725
0.124	-0.05588899603357392	0.050625389652477426	-0.07816860908326743	0.037232650291565424	-0.06437875715906233	0.0309183009120147	-0.1274444013457136	0.03306069397456161
0.125	-0.07307229618784196	0.0474724755395308	-0.08287270278636302	0.03443938009348395	-0.061771745517979953	0.027365160901955343	-0.1350236803853991	0.03188631734558978
0.126	-0.07339807606852697	0.04764816610983588	-0.08069557712664348	0.03547538371052013	-0.06034831012989423	0.025542056738871416	-0.13797379064312706	0.03284532671325368
0.127	-0.08683286382362178	0.04449755563099051	-0.07501013066979888	0.03560405127622475	-0.06899308233765927	0.022080841386428126	-0.13503064353459465	0.03447901190051413
0.128	-0.08350791579859064	0.04623872554293583	-0.07293627645381505	0.031610369141777304	-0.0678284204937069	0.01868997476039376	-0.13642695556209677	0.03491635442497689
0.129	-0.08386984030587662	0.047876560891863415	-0.06990896654813823	0.027566213448182105	-0.0705299494167316	0.019608629408899764	-0.1365278455167531	0.035767337203335636
0.13	-0.10065016520899893	0.04461896036934524	-0.06549532841927219	0.025926972295753716	-0.07239071791419188	0.021170766252556254	-0.1375090522201616	0.03505595913572899
0.131	-0.1071257618056292	0.04459471851751897	-0.06153542537600429	0.023349489334105213	-0.07548274834150306	0.01969312507947011	-0.14031587352821512	0.037131112510660896
0.132	-0.10783786935426432	0.04314129587495764	-0.06073226623867024	0.02200051647618868	-0.07300151867575538	0.024416619260018806	-0.13896553620334037	0.03966074361960235
0.133	-0.09626686834731359	0.04638594187535368	-0.05403988635209713	0.02191097389463354	-0.07212784239343578	0.026660902209291307	-0.13851217992096515	0.039617293671051663
0.134	-0.09868202110464976	0.045767023689055844	-0.053201959516608395	0.02194068066381573	-0.07507847554180334	0.027040872087674223	-0.13048096338359366	0.040877072796951665
0.135	-0.09014864360958331	0.046886322080348125	-0.05262525564533128	0.0235002849720443	-0.07640930132583927	0.024863263435459915	-0.12882474039220207	0.04306861921838405
0.136	-0.09121263354594229	0.04427289139499646	-0.04906157338076565	0.023814204247094867	-0.08142722149004311	0.021121471983153627	-0.12718216861701384	0.04302841003445292
0.137	-0.08561593213863951	0.04544813101066131	-0.0454941018533156	0.024035454662728304	-0.08425509373729288	0.02239172399722186	-0.13959432728360271	0.041854132381765115
0.138	-0.07113790993366466	0.04777346357440434	-0.04718527216081978	0.02708217572663522	-0.09205486622737624	0.024871633643895306	-0.1352207722149268	0.04143082392858091
0.139	-0.0788881048939725	0.04576313237446823	-0.045621344087913976	0.02845708900819086	-0.08992678604274529	0.02802088727243384	-0.13879682751817315	0.042160544970092764
0.14	-0.08798672533294173	0.042523089776276786	-0.046835640614292066	0.02909730247694331	-0.09102361955673581	0.029261687975565113	-0.13388579318759472	0.04366325676549442
0.141	-0.0993755577304443	0.040506398888676895	-0.043984427291275136	0.02901788827085387	-0.09554967194259817	0.030860826967262604	-0.13115882349779032	0.043013375909172924
0.142	-0.09656960225349143	0.04230157261131639	-0.049276827392999045	0.029286046384733058	-0.1012269689272848	0.031239645619632956	-0.13366056105805535	0.04260237828537316
0.143	-0.08781891583825738	0.04360368900087687	-0.052861752734595834	0.03293476167184446	-0.10036772557704177	0.03236941912868501	-0.13657839609747338	0.0427173664274345
0.144	-0.11055952819762066	0.042755230663049835	-0.058005638786481656	0.03349914123634053	-0.10521144643967686	0.02869238529249671	-0.1370969606989552	0.039178002448977074
0.145	-0.10587107642630192	0.04756188552218876	-0.06135871077284771	0.03663771273211066	-0.10719237608085631	0.028491591262673636	-0.14555499476358846	0.03760049887444555
0.146	-0.10726551219723124	0.048230469956501	-0.06541232063109623	0.03765202427001414	-0.11171961972477475	0.02777520297536962	-0.15356673144916935	0.03538618854497628
0.147	-0.09028987399593932	0.046959129126212876	-0.06892357292782414	0.03959849450977184	-0.10505068907929471	0.026472779098831146	-0.1562281158245578	0.03589533667400752
0.148	-0.0811827805035648	0.04626983099876628	-0.06867084865318251	0.03795023274795069	-0.10309531401127207	0.027929874588101578	-0.15337202516906454	0.03502062643453135
0.149	-0.06622318803433887	0.04887683403745636	-0.07279386448275431	0.040536883846324326	-0.10055379017432933	0.025688259338920553	-0.14827133291234496	0.03705024130701906
0.15	-0.07259908136144519	0.04747996739938444	-0.07062756632260574	0.0399725239954087	-0.09087157676809221	0.027486144420709964	-0.14333367608982361	0.03888157696664001
0.151	-0.06902776368813517	0.04815077288749425	-0.07065165167789034	0.039580168975700485	-0.08468653676014556	0.02994088931159035	-0.14563440484896817	0.039763396268517014
0.152	-0.08468230276338372	0.04508260453867804	-0.06588216226720232	0.0391323534221886	-0.08460897369557059	0.031081460795576128	-0.14505591857229208	0.04030838616734459
0.153	-0.07500933838044087	0.04804935675841888	-0.063527125636082	0.039788042590007525	-0.08370305292689273	0.028598196822902586	-0.14103680103142666	0.042279448003675495
0.154	-0.09082265764768456	0.045459669198273135	-0.05580753944956714	0.03790059496197324	-0.08020382946453299	0.027459465172248777	-0.14122248953616395	0.04140560822218214
0.155	-0.0965826636006678	0.04563875075856339	-0.05495492429374446	0.0368591708240308	-0.0826613238211604	0.024592332939853943	-0.1395925224829491	0.040258157285860456
0.156	-0.0925502189758581	0.045633267468125974	-0.04894335821163869	0.03478394840724452	-0.07612066731044842	0.02190338514108885	-0.14453025127859334	0.039837707420601255
0.157	-0.08316778753361728	0.04730335259724995	-0.03569497378043834	0.03283634418453672	-0.07531430155847553	0.01926108116932285	-0.13881230571192252	0.038769419502004396
0.158	-0.08190968033543272	0.04689668398081515	-0.03057732130562789	0.030456809531306382	-0.07564225648540095	0.019525304449462447	-0.13391229726176143	0.04016324169222316
0.159	-0.08375861818081579	0.04718686960579492	-0.02435045505031587	0.02905810070737587	-0.07226736309594861	0.020650034559484637	-0.1322795440546319	0.03918031020736359
0.16	-0.06752139007707114	0.05067688632659629	-0.017843146099972236	0.029564895595935514	-0.07037172999894847	0.022811947138958313	-0.13106655164569037	0.03646857954314677
0.161	-0.07037373256479823	0.05119864671054613	-0.011176309162836354	0.030060153856029267	-0.07234223651434925	0.023194324686974365	-0.12846915454849747	0.03782876437335021
0.162	-0.08794122071189626	0.05053022360006846	-0.005444913325931343	0.03123207045987775	-0.06965167224174167	0.025281903467124604	-0.12244105845393698	0.03976348592802921
0.163	-0.09517217436027586	0.04946655087662998	-0.003933274808406243	0.03347935763457153	-0.07453500756162773	0.026560870320392876	-0.12334203903799111	0.039469540844969786
0.164	-0.08711672878938324	0.04811351177455574	0.0018412998013734817	0.03292257110151773	-0.07488575335902815	0.02714580804913679	-0.12059034361082804	0.04091509607570208
0.165	-0.1009601134084331	0.046964823006490714	0.008798518966658377	0.03802468020785491	-0.06458388265468783	0.02911265848275111	-0.1159449593259671	0.04060022347166767
0.166	-0.11043100310576799	0.04170873518406181	0.015647715187819957	0.03754083901878002	-0.06032930330809214	0.03169929373510559	-0.11121537460726187	0.042164266361923046
0.167	-0.09906899975510149	0.04325948606189731	0.023312558038860034	0.03853472506385736	-0.061758328142552193	0.03244116917570276	-0.10913262617795615	0.0423628081721726
0.168	-0.11265019216796442	0.04036294150740976	0.02940411342049508	0.04123924162152848	-0.06173257413645647	0.03477318507468117	-0.1106700402567656	0.04350485665663458
0.169	-0.09986094504384042	0.04157961956583946	0.03048016349086862	0.0415710708946036	-0.05846549797805183	0.035355371395823176	-0.11826226201202535	0.04144944580421933
0.17	-0.09753659070957285	0.04201928268168178	0.04058171711764957	0.042720586688572586	-0.05325367943443081	0.03679260373892563	-0.11666553400450322	0.041517859981817506
0.171	-0.09673204750434368	0.04249628128314151	0.035916723989123614	0.043408045396108055	-0.050471579505966	0.0400648425402429	-0.11509317448672766	0.041007102598893515
0.172	-0.0868002168373628	0.042278270851812856	0.03673656265494651	0.04428617976842873	-0.045224299682368185	0.04255134911340702	-0.11516264295403882	0.038589198550533846
0.173	-0.10528934762502296	0.03900827920723511	0.04089943126501086	0.04374133417878447	-0.035058240723344555	0.044933075981637254	-0.11599735307578454	0.035613113060969974
0.174	-0.08934570760032097	0.038637685896753884	0.04127204168259626	0.04509224900851175	-0.03172164454849365	0.048021250156544654	-0.11144746204467114	0.035538236833928045
0.175	-0.09621470577042367	0.03777139497819543	0.04199148278395612	0.04309264406377977	-0.03019303639440891	0.05037208920407331	-0.10683052453343421	0.033662486492964265
0.176	-0.09409753796396791	0.03487628462268444	0.03934123768758437	0.045761212862686744	-0.013791884500159435	0.050669636212885304	-0.10941912736994716	0.033117993115066705
0.177	-0.09844493178293964	0.034507698944068806	0.04509784936617107	0.043787131289589665	-0.01236003861039741	0.05167025032612043	-0.11166646034705603	0.030141917543827414
0.178	-0.0763539955212578	0.03458045182917271	0.043586370507408705	0.04171157378961698	-0.01635229209520245	0.04983355665005289	-0.10964768205373841	0.029387116323427703
0.179	-0.08414675191033041	0.03189821755734981	0.04212231517263873	0.04158206133202286	-0.01620291434989824	0.04632504569807183	-0.11265445800591269	0.026840969899695657
0.18	-0.08748427790180084	0.03189359627111024	0.04413141035570731	0.037819624693838566	-0.01735281135135757	0.0445839498727778	-0.11238520277522096	0.025704667084350548
0.181	-0.06456839330882767	0.03531816490369704	0.046896915358725165	0.033093471633360266	-0.02046379497484832	0.042048633396673106	-0.11593199663858805	0.023081108085964957
0.182	-0.067826160888036	0.0343513820795068	0.05303224513460431	0.030613612023043496	-0.02449775522184129	0.04092058018132917	-0.12002282221795235	0.02113659771079547
0.183	-0.06504504717951863	0.03458010805840233	0.05612636310948688	0.026432163319173915	-0.028809566592054685	0.039475998409266536	-0.12086993361913458	0.02049723562295572
0.184	-0.064945623118253	0.034260223167819764	0.05850713185848022	0.02406888271503036	-0.025873415043551968	0.03887354367436378	-0.12456213039530607	0.019569142945539006
0.185	-0.06240996209705106	0.034623171349713835	0.05780020201224848	0.021489574631679133	-0.027718085818859598	0.03798048593096755	-0.12200355053919153	0.01959262996213983
0.186	-0.07456629178313451	0.03088047717453485	0.05473262704245846	0.020813702025108936	-0.028202686649695042	0.03570826627338608	-0.1123335751372952	0.020512971030488755
0.187	-0.05729703276122484	0.03501523574710334	0.05235147329818823	0.02223541839085037	-0.028033628069791552	0.03513909611668004	-0.11098758774074674	0.02210960015510053
0.188	-0.045201617258026495	0.037970909260504386	0.04893020684913693	0.022656663655656054	-0.028604538108856083	0.03470330232210695	-0.11469674980450995	0.022207868388641756
0.189	-0.04985463797815094	0.03597368819485775	0.04276256735730677	0.02602054774848344	-0.02271195597982893	0.03542276258286372	-0.10984470976460095	0.02398467728869604
0.19	-0.041944983507048374	0.037954146092538825	0.037206090229647916	0.027614605750088724	-0.02130418363539053	0.03709835375135379	-0.11478709422959747	0.023521724130551605
0.191	-0.05552664743780851	0.035816855723428825	0.030850392657839308	0.030789261904341753	-0.01801597631265084	0.037673626705879294	-0.11230627490093066	0.023428998614693303
0.192	-0.0451171948240178	0.03831145467505115	0.028645661643576008	0.0328495612611947	-0.016359293816672636	0.03669324627189938	-0.113498362025555	0.02403642895571383
0.193	-0.035656876046953806	0.04004267128440924	0.021464158220314975	0.03709194575927639	-0.017526861533255784	0.03539393179899413	-0.1080214712908247	0.024868315747031723
0.194	-0.05303847869023783	0.03600772127671994	0.02014646572086426	0.038259064094510506	-0.015917308492196847	0.03319088760639838	-0.11021663740300859	0.024894399557192116
0.195	-0.04693624212537605	0.03774396006618442	0.019493389905572724	0.041351197153907004	-0.015791614795764734	0.02981492840678683	-0.11130674586652183	0.024674610010525122
0.196	-0.04448792974247198	0.03738634008426004	0.008461696065682759	0.04286435952654162	-0.016260586502624054	0.027610140250661636	-0.11604431890459908	0.023112575531863792
0.197	-0.05374883966958193	0.03516937919678694	-0.0003866710864963395	0.043718766420846204	-0.01631072331661769	0.0298438626896394	-0.1211294352275379	0.02290060679650706
0.198	-0.056345928396212226	0.03368656961611482	-0.004402166231156152	0.04347046949290772	-0.019207386181557814	0.029526560000596377	-0.1143956907484063	0.02319146621549695
0.199	-0.05759527504028326	0.03244027485326681	-0.0107369356492031	0.04447051087246764	-0.021780416645603567	0.026920371327521474	-0.112416262362266	0.023655401103426378
0.2	-0.0685841194379011	0.028000956320949916	-0.013402115660257195	0.043917908214972504	-0.019187891789933145	0.02523079054027443	-0.11088023992247016	0.02509441424708647
0.201	-0.06977414174464505	0.027342900529603517	-0.018407481948827152	0.04469357847202139	-0.02197450510548431	0.025510702925102047	-0.12262369279152943	0.02558945735042599
0.202	-0.057934645932302985	0.030097025466597423	-0.02160949159720014	0.04465971636256941	-0.029818254741095708	0.023866786746709903	-0.12125375599297608	0.028015381974362662
0.203	-0.060293526743437784	0.02873739158216532	-0.024156796539781804	0.046521222915954195	-0.02090513317891364	0.02397033963822765	-0.12151689460018704	0.030301861044571173
0.204	-0.06373004863182212	0.025730526237771997	-0.023801460839548795	0.048534986780665756	-0.026417064420710526	0.02332164745619002	-0.12380718154878462	0.03167722350213344
0.205	-0.039035092713225035	0.032709327781458415	-0.020263946615252302	0.04821247352034536	-0.03171291213792652	0.023323689148130152	-0.1266657069251862	0.03302001196077319
0.206	-0.03723649636350743	0.030028486069023308	-0.019086100788432543	0.04811474887526869	-0.029200311936241126	0.023437834120203803	-0.12166898961632551	0.03440084400110772
0.207	-0.03806171279393111	0.02933487014803263	-0.020049545614052262	0.04893250662562383	-0.03226225973337011	0.02383146603276205	-0.12096910657352039	0.03584508754655616
0.208	-0.032756875651213116	0.03182913918338314	-0.021217373645220847	0.04789362717686701	-0.026473016110190668	0.023184765015702675	-0.12487668580692293	0.03649690157091044
0.209	-0.03908454017117178	0.029220207390665637	-0.02188604267247717	0.04678361627883941	-0.02970756981900972	0.021859038086988015	-0.1248064905269948	0.03648368244229127
0.21	-0.03521719841764409	0.031114259924178208	-0.0262047518323977	0.044925926053693346	-0.025853772574190113	0.0207481420828916	-0.12281378981389829	0.03592931616449178
0.211	-0.04297741754964041	0.029020250794179938	-0.026054437363820227	0.042602724571407305	-0.027720539801663644	0.020420652488119136	-0.1191262795946596	0.03560874008608659
0.212	-0.04897111153723146	0.025398431583078092	-0.026042665169257864	0.03834638766146778	-0.033729760424006966	0.019227063562295192	-0.116551096779009	0.034274355452997014
0.213	-0.055600748105987405	0.0225560750665793	-0.02798108883148056	0.03538348769926334	-0.03435240221070348	0.01951598933006848	-0.11920406742536331	0.03280952319469896
0.214	-0.0699212689535591	0.01883732721690742	-0.02932380382252501	0.03368948288187567	-0.035596545061759986	0.017101744113006762	-0.1162668768676824	0.03159108709305148
0.215	-0.07521102282139386	0.0181547367551805	-0.02938591991702843	0.0318044577033225	-0.037523569466233156	0.01706396672766705	-0.11387073960086297	0.03332312588898353
0.216	-0.07205454017706411	0.022001362135331798	-0.02556870303316169	0.030144209583273286	-0.035520060652942435	0.018189933838715727	-0.11480836452217684	0.034386278374155664
0.217	-0.06265897307455212	0.02430284613384656	-0.020768523452133873	0.029200257702050737	-0.03633372559763784	0.019524397226811277	-0.11289935533607581	0.03297581139528652
0.218	-0.07450112010543591	0.021136267698948035	-0.017951913461041788	0.03002141892749737	-0.04148357294380796	0.02090412071146561	-0.11722660075282842	0.032503087352595814
0.219	-0.06639148516861926	0.024378209139996332	-0.017092291843206892	0.03164916965010362	-0.04704944061048925	0.02293740570596795	-0.1138800443233102	0.032718275036071026
0.22	-0.05884409633386026	0.027219808040647823	-0.01503989512403567	0.033325772864094695	-0.042976378226466085	0.023566013657696366	-0.11191093476890321	0.033454982250649835
0.221	-0.0642727119163626	0.02702125065988762	-0.010357541705298819	0.03351318414877485	-0.03476228674442901	0.026109145585810557	-0.11259495725569457	0.03368952505629272
0.222	-0.06433740300536286	0.027808522212189192	-0.011629424672031777	0.03638168429188898	-0.038204119608931275	0.02802232388172667	-0.11064633247745605	0.03394837934668123
0.223	-0.06827395817594445	0.0288847036643954	-0.01369020225479257	0.03825784572856897	-0.03499948178037403	0.030611158810070063	-0.1079562277250103	0.033251607936575285
0.224	-0.06555884288355462	0.028866442331382705	-0.015915786752996302	0.04085747840089853	-0.035184546618237805	0.03197398857133728	-0.10484435181714362	0.03269575730333361
0.225	-0.05896562257115897	0.031044668007522886	-0.017057010977849674	0.04080695982259758	-0.03399889703393821	0.03309214037427343	-0.09894459939277725	0.03171250155525637
0.226	-0.05941023024027581	0.03241714189462895	-0.015739789450169964	0.042679971910909324	-0.03489451587508885	0.03343122710924794	-0.09672164042541916	0.0318937493787315
0.227	-0.07214295975344343	0.03123186474905066	-0.018516102769982737	0.04362025402596326	-0.03606262099509043	0.03331768023111215	-0.09306668573504767	0.03170153311358404
0.228	-0.07926555409991387	0.03375321118808945	-0.017490316393355562	0.043585731012851556	-0.04300429333379388	0.03256813470166397	-0.08488163754189386	0.031891976808533146
0.229	-0.07778340029220338	0.035591045238913516	-0.018027187489688217	0.04418793136456901	-0.04708608406810624	0.030907130474171835	-0.08407746435167096	0.03268750794077168
0.23	-0.0840036966158074	0.034392895167436766	-0.017078473104206286	0.04380335827992541	-0.047347210169710136	0.03167468390935385	-0.08617553236101816	0.03409870305067779
0.231	-0.07906109182883742	0.034770564104294646	-0.014518610480709845	0.0428324941193354	-0.049539180090416704	0.03282644557348197	-0.0824982570448121	0.03577545926929696
0.232	-0.08161319870249376	0.03596475626236785	-0.014956352246620418	0.04297976702692036	-0.04734818195403233	0.03484649987728708	-0.08070853654895732	0.037290745375198116
0.233	-0.07101999047195255	0.037173792568011836	-0.016559126281012145	0.041935634153472	-0.048742231345471954	0.034608488476047895	-0.07355011116515713	0.03794977458506629
0.234	-0.0714978690881023	0.036727165108350196	-0.020408977087126245	0.04048581918885067	-0.051179618089005716	0.03280931701142754	-0.06553086934865461	0.03822355321139257
0.235	-0.06701452371187859	0.03745524667284471	-0.01839137711418253	0.040098892233439244	-0.047973796834631086	0.03244498653053679	-0.05980528993370871	0.040002869280616735
0.236	-0.0724880564147465	0.03704035755370171	-0.020936314000143248	0.038695453504839696	-0.042983474054243506	0.03353143146215644	-0.05411140977085828	0.040884858822674
0.237	-0.06855554358180863	0.03605493029434537	-0.0197235872854559	0.03709471444565845	-0.03856712128206609	0.03372754813304986	-0.048450739082689584	0.04261404098310946
0.238	-0.062409834955031246	0.03692010129679787	-0.022292010112668462	0.03426492006757834	-0.03911583030710953	0.03223319227168756	-0.04430097252379612	0.043103775377358496
0.239	-0.05575486790020781	0.03731517832150628	-0.017386427876810964	0.03173512578051016	-0.03686203317641784	0.03307348619902065	-0.04019450606910763	0.04336694510754344
0.24	-0.0396880464432345	0.03886138262536522	-0.020336855085630705	0.029011250585526192	-0.028931874857248033	0.03450596645419689	-0.03126421285358567	0.04497329921737964
0.241	-0.03941423135939657	0.0383229832412656	-0.019128737723040988	0.027659774008121137	-0.02359718931910989	0.034876478658823824	-0.029639154459277728	0.044403510249306735
0.242	-0.041829302412964224	0.03737516341786924	-0.012229904016899747	0.026160559227769112	-0.02510757977025666	0.03443314432798841	-0.027303133714306992	0.04243115630231051
0.243	-0.04060987013659821	0.036672692541221505	-0.00972284373007201	0.025641737285221077	-0.028207387464800313	0.033090312781176905	-0.025655701678212066	0.043344574812143294
0.244	-0.041814246264776235	0.036875949553396264	-0.007263319974759163	0.026730541108351605	-0.0304839903543556	0.030964542775081032	-0.026883545604343084	0.042559107682744
0.245	-0.04159435828865591	0.03663699121039997	-0.00944705320869314	0.026225963889491413	-0.032427955875949085	0.031300472021329115	-0.0214383166282767	0.041008993722113
0.246	-0.04958487813390986	0.03690300426298293	-0.0116999940930387	0.025534723543066743	-0.029776241070134008	0.030487119347419125	-0.020985935973425636	0.0402244332619291
0.247	-0.04424808799855965	0.036524329077140524	-0.01482445641776211	0.024217984631694695	-0.029376129195217822	0.02896197633757204	-0.020761746053005924	0.04036021185519699
0.248	-0.04359816490798549	0.0364291871621917	-0.01959861199138406	0.02292794168711794	-0.02845653294486037	0.027467798971056497	-0.01767829786858965	0.037982881332351205
0.249	-0.03938321083996696	0.03631223436074447	-0.02312886838295606	0.022170350116600093	-0.025607371556572636	0.024994179934859945	-0.013896781027824547	0.03688125520416814
0.25	-0.04394670775511361	0.03686528251299642	-0.03015345627201277	0.02229512418284862	-0.02349550549074628	0.026498539583460698	-0.01418306711386445	0.03586615650473403
0.251	-0.02310019829507794	0.03683869213971373	-0.0367257366361376	0.02187554611148159	-0.02577225625606539	0.027614643093069834	-0.011377979162656426	0.03458192905815624
0.252	-0.024544431033924834	0.03655916813463627	-0.04538481704293751	0.022529686770765465	-0.03007689071142327	0.025728163740835832	-0.010850141537485439	0.03228756021702685
0.253	-0.022988459493157674	0.036266253106527035	-0.053049559696572865	0.02201529606303216	-0.035236173183895034	0.02561538662630297	-0.012983550018565005	0.0317734137659812
0.254	-0.017127783846115338	0.034861656504635935	-0.05962138924172999	0.022831669483986586	-0.04070882042176376	0.025414983208906956	-0.01468730662417681	0.03113994736695701
0.255	-0.022380711646851667	0.03331702751259846	-0.06515091535494476	0.023076479128151948	-0.04050497830736776	0.024423310590374003	-0.01776697938614712	0.03085527824164579
0.256	-0.021558634789650373	0.03288866002755567	-0.06721752789703676	0.024267236006839554	-0.043738241248663975	0.025895063276584175	-0.0183763121111924	0.030760897244629486
0.257	-0.02500713443098298	0.03287531864239618	-0.06904503845664522	0.025106959710962162	-0.04354413782682194	0.025367733118917345	-0.016699941548103725	0.030220430686581014
0.258	-0.020255007645776577	0.032461081952562025	-0.06966251040399069	0.025387793014483143	-0.04770997309120382	0.02289119694662962	-0.01948388658723023	0.029931869031347574
0.259	-0.027653135900821506	0.03182522114271641	-0.07199079545152354	0.025883743959380406	-0.045969865371402976	0.022142593763657913	-0.023739253972843793	0.029853879544446547
0.26	-0.029758228930707745	0.03156955174969813	-0.07349053460250803	0.026146679067664266	-0.04540080297957262	0.021855092696443316	-0.02371090949546485	0.030102593700321784
0.261	-0.035279943063114626	0.030997152126429235	-0.07060921776867726	0.026121094742909964	-0.04107273430658273	0.02347557762909341	-0.027379856643340954	0.02966748991379755
0.262	-0.02828622937919523	0.030899662560857397	-0.06901986683737343	0.026133950720002738	-0.0386271868078143	0.02234364954316755	-0.027738971249213384	0.02943076483928646
0.263	-0.029299321188774617	0.03147294241484997	-0.0642044380788832	0.026173475834812825	-0.03643876847907796	0.02234494052613689	-0.026209078583521166	0.028942590958080154
0.264	-0.028392171356693818	0.030665326004810436	-0.06233665253486639	0.02609951616522187	-0.036995404800325746	0.02136585482809839	-0.02278135061187702	0.027170984709909998
0.265	-0.031499851813569645	0.03024138332773586	-0.060117979474756965	0.025938823159276696	-0.03273529878178979	0.020988449744107532	-0.022411433026523465	0.026287744670840916
0.266	-0.02983718146969825	0.029635907293484948	-0.05794534455339692	0.025919294789251854	-0.026422196165955654	0.021071912231482023	-0.025909600750273154	0.025494130986039722
0.267	-0.03784873837626782	0.02931751899408746	-0.05747976259996403	0.02496662047641575	-0.023735848195640556	0.022844518347680788	-0.0250444450548968	0.024696414623445066
0.268	-0.036935082326037524	0.030276485667484754	-0.051783330488095275	0.02502282349700714	-0.021394833419079155	0.02486713862878077	-0.025274339027722484	0.02413266359169076
0.269	-0.031645193259955545	0.02933000046846672	-0.051573307867917695	0.023915565586833956	-0.019695941670335594	0.024459178271532482	-0.021654154694043956	0.022835044811271264
0.27	-0.03379474391733035	0.029333792048043202	-0.045812023257840936	0.024728162155388762	-0.01762807218356255	0.02537704178352724	-0.022008816617837667	0.023369849959880916
0.271	-0.034298358100433496	0.02885398400984978	-0.042549528265701284	0.02350128134204201	-0.017816543593142123	0.025742968612573927	-0.021484122855493212	0.022313549956433622
0.272	-0.02983013898594146	0.027329088014842167	-0.04106014833772903	0.022204415855530502	-0.019717694370145693	0.024804748397857894	-0.022521555152148785	0.02203739716468272
0.273	-0.03368357418084551	0.027325032870087602	-0.03780693338594854	0.02189029042825524	-0.0196600120029984	0.026327411421442026	-0.02359667707901865	0.02208184874199693
0.274	-0.033230163835996834	0.02628353629143079	-0.03639944340942518	0.0215903962851645	-0.01872756138559085	0.02507352166495161	-0.019876544504894785	0.022849839195092
0.275	-0.031388756122164546	0.024977159134628755	-0.03328823538555074	0.020499924031769964	-0.02076115930080002	0.02337074417567723	-0.018223515471741156	0.02253814507669789
0.276	-0.022037090393803718	0.02392355856284966	-0.03008424138075686	0.019359802188003258	-0.020073398155145625	0.02409707446971668	-0.016827055162861638	0.02142454617015038
0.277	-0.02808302297691726	0.0227291649981867	-0.025816839935858555	0.018640435126368378	-0.02063101932115607	0.022889922671827816	-0.009657494244061562	0.02032145960725611
0.278	-0.018647984536359744	0.021982442449298905	-0.02495958986469124	0.01788245847061919	-0.0221074760865071	0.02100895139789799	-0.0031368107686356316	0.020733064025613333
0.279	-0.02293626483494041	0.02113624837711522	-0.022429738833108052	0.016345986644248515	-0.021473423264095005	0.01896653108492362	-0.0006554304122610467	0.019510567151791933
0.28	-0.014568038406235386	0.020110120255391804	-0.020169147946686353	0.015413775557998511	-0.022424871716838553	0.01752183728442793	-0.00015102540482495172	0.020146283198805705
0.281	-0.022200914356242347	0.01979468731418943	-0.022198246918601998	0.014903672992966376	-0.024139126271286664	0.016646757519055404	0.0011555278204242853	0.020588892875816254
0.282	-0.024686076902749623	0.0193490836092182	-0.02072286481805158	0.014788891530209796	-0.021623355770672224	0.017238198137519044	0.0022038445383021424	0.021910293839447138
0.283	-0.022607700159298312	0.01845127601185485	-0.021919515341306203	0.015493571173799034	-0.023066877044678684	0.015974263737881432	0.002123987851753726	0.023575208632149593
0.284	-0.025409466823443968	0.017516484905427065	-0.024721074114709998	0.016160352971532878	-0.020663984385756676	0.016106694706043086	0.004499620216953577	0.024071779064509722
0.285	-0.032781425302914245	0.01628152329482315	-0.02631125091476222	0.016359708721118454	-0.021074271518092942	0.015394999290148904	0.006272167632232468	0.022854783329599674
0.286	-0.025175853308847883	0.015460092292086782	-0.026108091257359963	0.016180136322915744	-0.022224318821496697	0.0146995467319087	0.0074455265064188834	0.02252634754847754
0.287	-0.024333798255557607	0.01532453818086561	-0.026145824029065005	0.01604862304544413	-0.018700897044499253	0.013500642065974327	0.009324295301936143	0.022517197002713294
0.288	-0.021425712310017376	0.013569695830702888	-0.023613274504331924	0.01616999578324564	-0.01621776006449651	0.012348237701816887	0.010663326072606017	0.022998873186707566
0.289	-0.025959828651096962	0.013747081137471659	-0.022497911557690313	0.016301625821018392	-0.013692084763104061	0.011753822978150006	0.011715075844479896	0.02200897381917534
0.29	-0.018665238151223913	0.011390761558011855	-0.018537753189535877	0.016411746382576198	-0.01198868641388147	0.011768554605612633	0.010366394630185216	0.020591500200665264
0.291	-0.018840094866401338	0.010921796640835684	-0.014911897050193123	0.016613257338277558	-0.0073266399720379695	0.010609475119303434	0.01174154456526724	0.018252314553509535
0.292	-0.01886940117634306	0.010679972191201563	-0.011143162680080549	0.015318918155497558	-0.006673730224534747	0.009654024194817673	0.00948377607261381	0.01766983111834223
0.293	-0.015807214744249502	0.009635911764745589	-0.008138909448148723	0.013982550972134163	-0.007507200838784018	0.00816637793832653	0.009215249930575526	0.01599087303328534
0.294	-0.014032414514742124	0.007603511928408544	-0.004647767422596282	0.01235892368162016	-0.007330267615101471	0.006703800665623273	0.007426366733539301	0.013592576286884116
0.295	-0.01629619294514502	0.006808944508844062	-0.0007954436200549612	0.011403322144019519	-0.005693823327621553	0.005976268041323804	0.004013392685029989	0.010299191944034886
0.296	-0.009609550860705897	0.0047226469089893175	0.00037109425129437656	0.009143034722774638	-0.006071432592073873	0.004380255273493575	0.0016989375427531365	0.00906714194675634
0.297	-0.008746520848289753	0.004869806366326394	0.002486757592017089	0.007228177215461707	-0.004063660744509801	0.0036967774735761605	0.003064262661541595	0.007995394769810624
0.298	-0.001093218705667507	0.0026072761686734315	0.0031587578741912657	0.004696689997181327	-0.0020725086642569878	0.003399476913101222	-0.001275838892316173	0.006875671755100116
0.299	-0.003377940826454363	0.0014684688967369736	0.001965421730138192	0.0026138099591301363	-0.0008861861629874385	0.0018486541236104768	-0.00010638077478242089	0.002591463721103197
