# Supplementary material for: Shifts in attention drive context-dependent subspace encoding in anterior cingulate cortex in mice during decision making
Source: Nat Commun. 2024 Jul 2;15:5559. doi: 10.1038/s41467-024-49845-2 (PMC11220070; doi:10.1038/s41467-024-49845-2)
Supplement: Supplementary file 4 — Source Data [file 41467_2024_49845_MOESM4_ESM.zip › fig2/fig2-l.csv]

V1consistentvisual	V1exploratoryvisual	V1consistentauditory	V1exploratoryauditory	ACCconsistentvisual	ACCexploratoryvisual	ACCconsistentauditory	ACCexploratoryauditory
0.017007936507936305	0.004405821608946425	0.017374007936508007	0.07861292989417978	0.3135902777777778	0.07629166666666631	0.1660694444444447	0.14097519841269834
0.04330357142857122	0.026152894270081717	0.06487003968253979	0.014894089706589675	0.2795972222222223	0.14295238095238094	0.23436111111111135	0.08649206349206373
0.04346974206349219	0.04402430931337187	0.10938938492063488	0.05721624729437225	0.4793263888888889	0.11700892857142842	0.21020833333333355	0.09674305555555585
0.04528918650793656	0.027560399380711975	0.146377976190476	0.07827105880230889	0.3698402777777776	0.04122222222222227	0.23407638888888915	0.16803769841269867
