# Supplementary material for: Shifts in attention drive context-dependent subspace encoding in anterior cingulate cortex in mice during decision making
Source: Nat Commun. 2024 Jul 2;15:5559. doi: 10.1038/s41467-024-49845-2 (PMC11220070; doi:10.1038/s41467-024-49845-2)
Supplement: Supplementary file 4 — Source Data [file 41467_2024_49845_MOESM4_ESM.zip › fig3/fig3-a.csv]

timestamps	accuracymouse1	accuracymouse2	accuracymouse3	accuracymouse4	accuracyallmean	accuracyallsem
-1.5	0.7442815249266864	0.6970223325062034	0.6675469691598723	0.7801075268817201	0.7222395883686208	0.07208010211180133
-1.49	0.7466275659824049	0.6956398440269407	0.6656504785537044	0.7773118279569889	0.7213074291300099	0.07182765053277854
-1.48	0.7475073313782994	0.6952144629563983	0.6628500531726338	0.7751254480286736	0.7201743238840014	0.0719095112419646
-1.47	0.7492668621700882	0.6954271534916695	0.660457284650833	0.7736559139784944	0.7197018035727714	0.07177124703808498
-1.46	0.7519061583577714	0.6973945409429279	0.6569478908188584	0.7735125448028671	0.7199402837306064	0.07219328114138202
-1.45	0.7548387096774195	0.6974831619992908	0.654147465437788	0.7736559139784944	0.7200313127732483	0.07271978727173586
-1.44	0.757184750733138	0.6968982630272951	0.6511166253101736	0.7728315412186378	0.7195077950723112	0.07314918426010644
-1.43	0.7592375366568915	0.6972172988302019	0.6499468273661821	0.7729749103942651	0.7198441433118853	0.07308036200836583
-1.42	0.7618768328445749	0.6965792272243884	0.6499291031549095	0.7734050179211469	0.720447545286255	0.07300956056350691
-1.41	0.7633431085043989	0.6947181850407655	0.6492024104927331	0.7728673835125447	0.7200327718876104	0.07296045272936083
-1.4	0.7659824046920822	0.6923963133640552	0.6487238567883729	0.7716487455197131	0.7196878300910557	0.07309127650853531
-1.39	0.7686217008797654	0.6919709322935127	0.6468628146047501	0.7704659498207883	0.7194803493997041	0.0732974692535616
-1.38	0.7703812316715543	0.691740517546969	0.6450017724211272	0.7679569892473116	0.7187701277217404	0.07314557867101107
-1.37	0.7727272727272728	0.6913151364764266	0.6436192839418646	0.7647670250896055	0.7181071795587923	0.07323754702127686
-1.36	0.7736070381231672	0.6930166607585961	0.6410669975186103	0.7626881720430104	0.717594717110846	0.07346451293777316
-1.35	0.7744868035190617	0.6937965260545905	0.639666784828075	0.7616129032258062	0.7173907544068832	0.07340023321415974
-1.34	0.7744868035190616	0.6926444523218717	0.6396845090393477	0.7617921146953404	0.7171519698939052	0.07336747392252141
-1.33	0.7741935483870968	0.6933888691953208	0.640818858560794	0.7632616487455196	0.7179157312221826	0.07294841776193403
-1.32	0.7739002932551321	0.6944523218716767	0.6421836228287839	0.763189964157706	0.7184315505283246	0.07197202676632136
-1.31	0.7733137829912025	0.6926799007444169	0.6431052818149591	0.7640501792114696	0.718287286190512	0.07154285101503806
-1.3	0.7721407624633432	0.6923608649415101	0.643371144984048	0.7646236559139785	0.7181241070757198	0.07136900705509207
-1.29	0.7695014662756599	0.6937256292095002	0.6436015597305919	0.7645161290322581	0.7178361960620024	0.07107190447160493
-1.28	0.7665689149560118	0.6964728819567528	0.6449663239985819	0.7640501792114694	0.718014575030704	0.07069678977989965
-1.27	0.7639296187683285	0.6985288904643743	0.6463842609003897	0.7619713261648745	0.7177035240744917	0.07014796782649305
-1.26	0.7621700879765397	0.7004962779156327	0.6466501240694787	0.7594982078853046	0.7172036744617388	0.06950305133308894
-1.25	0.7607038123167157	0.7031371853952499	0.6473590925203828	0.7580286738351254	0.7173071910168684	0.06886116261318273
-1.24	0.7577712609970677	0.7053881602268697	0.6496986884083656	0.7575985663082437	0.7176141689851366	0.06806174936843529
-1.23	0.755718475073314	0.7074087203119459	0.6492555831265509	0.7569175627240142	0.7173250853089562	0.06752286680718356
-1.22	0.7527859237536658	0.7079049982275788	0.6499645515774548	0.7555913978494623	0.7165617178520403	0.0668348162623752
-1.21	0.7504398826979474	0.7077632045373979	0.6523395958879831	0.7562724014336917	0.7167037711392549	0.06647673193075714
-1.2	0.749560117302053	0.7070365118752214	0.6521623537752571	0.7559856630824372	0.7161861615087419	0.06684925840442435
-1.19	0.7507331378299121	0.7060262318326834	0.6517546969159873	0.7569892473118279	0.7163758284726026	0.06766222906726269
-1.18	0.7521994134897362	0.707196029776675	0.6515597305919888	0.7577060931899641	0.7171653167620908	0.06831858280882999
-1.17	0.7545454545454547	0.7074264445232188	0.6522509748316202	0.7584229390681003	0.7181614532420982	0.06833385836178446
-1.16	0.7560117302052788	0.706097128677774	0.6520914569301668	0.7571326164874551	0.7178332330751686	0.06894430894735207
-1.15	0.7557184750733139	0.7029776674937966	0.6542006380716059	0.7554838709677417	0.7170951629016145	0.0687315815256194
-1.14	0.7563049853372434	0.7020028358738036	0.6553881602268701	0.7518637992831539	0.7163899451802677	0.06859181224038094
-1.13	0.7565982404692082	0.7010634526763558	0.656309819213045	0.750501792114695	0.7161183261183259	0.06848069918767585
-1.12	0.7571847507331378	0.6984048209854662	0.6563098192130451	0.7498566308243725	0.7154390054390055	0.068952117770556
-1.11	0.7577712609970675	0.6962247429989367	0.6537929812123361	0.7489605734767024	0.7141873896712606	0.06969709776819515
-1.1	0.7589442815249268	0.6962247429989366	0.6514888337468983	0.7500358422939066	0.7141734251411671	0.0703905566070385
-1.09	0.7598240469208211	0.6971995746189293	0.6493796526054592	0.7518279569892472	0.7145578077836143	0.07093310570504585
-1.08	0.76158357771261	0.6970046082949308	0.6461361219425735	0.7539068100358421	0.7146577794964892	0.07191721743160948
-1.07	0.7639296187683284	0.6951258419000353	0.6440269408011342	0.7563082437275984	0.7148476612992745	0.07280841131040065
-1.06	0.7659824046920821	0.6931761786600495	0.6407834101382489	0.7591039426523297	0.7147614840356777	0.07375361878797734
-1.05	0.7700879765395894	0.6881956752924495	0.6396313364055299	0.7600716845878135	0.7144966682063457	0.07451032545807594
-1.04	0.7747800586510264	0.6867068415455513	0.6377525700106343	0.7610394265232975	0.7150697241826276	0.0753978771004513
-1.03	0.7771260997067448	0.6871853952499115	0.6370258773484578	0.7620430107526881	0.7158450957644507	0.07588836443223834
-1.02	0.781524926686217	0.6871853952499114	0.6346862814604749	0.7627598566308244	0.7165391150068571	0.0769206051406662
-1.01	0.7847507331378298	0.6876993973768167	0.6319035802906772	0.7637275985663082	0.717020327342908	0.07813156951766309
-1.0	0.7882697947214076	0.6891705069124424	0.632346685572492	0.7644802867383512	0.7185668184861734	0.07849732707848034
-0.99	0.7909090909090909	0.6887096774193551	0.6320453739808577	0.7664874551971325	0.7195378993766092	0.07879703294168319
-0.98	0.7950146627565982	0.6891350584898974	0.6313186813186814	0.7675627240143368	0.7207577816448786	0.07928625461594846
-0.97	0.7994134897360703	0.6860687699397378	0.6292272243885149	0.7686379928315411	0.7208368692239658	0.08002712490403066
-0.96	0.8026392961876833	0.6826479971641262	0.6250088621056363	0.770358422939068	0.7201636445991284	0.08128330072716049
-0.95	0.806158357771261	0.6828429634881247	0.6217298830202057	0.7730465949820788	0.7209444498154173	0.08277406115742321
-0.94	0.809090909090909	0.6825948245303083	0.6205778092874867	0.7740501792114695	0.7215784305300433	0.08362032756682859
-0.93	0.8123167155425219	0.6816199929103153	0.6170684154555123	0.7749820788530466	0.721496800690349	0.08499066623528524
-0.92	0.8146627565982405	0.6796703296703295	0.6144629563984403	0.7772401433691756	0.7215090465090463	0.08625262959205376
-0.91	0.8167155425219941	0.6794044665012404	0.6116448068060971	0.7794623655913978	0.7218067953551823	0.08732193224175135
-0.9	0.8190615835777126	0.6817972350230413	0.6076745834810351	0.7820071684587813	0.7226351426351425	0.08840286360056974
-0.89	0.8208211143695014	0.6844558667139311	0.60723147819922	0.7845878136200717	0.724274068225681	0.08887372083370194
-0.88	0.8225806451612904	0.6864764267990074	0.6079227224388513	0.7875268817204302	0.7261266690298946	0.08922060774015862
-0.87	0.8240469208211145	0.6879475363346331	0.6093406593406592	0.7897849462365593	0.7277800156832414	0.08932803689463965
-0.86	0.8255131964809385	0.6908365827720666	0.6116625310173696	0.7911111111111111	0.7297808553453714	0.08923985268235841
-0.85	0.8275659824046921	0.6932293512938673	0.6155973059198865	0.7940860215053763	0.7326196652809556	0.0886288627345294
-0.84	0.8290322580645162	0.6958702587734846	0.6186458702587734	0.7954480286738351	0.7347491039426522	0.08801726554125157
-0.83	0.8304985337243402	0.6987415809996456	0.6214285714285713	0.7994982078853048	0.7375417235094653	0.08755918427547336
-0.82	0.8316715542521995	0.7034207727756114	0.6242467210209145	0.8012903225806454	0.7401573426573426	0.08702802991456406
-0.81	0.8325513196480938	0.7088798298475717	0.625416518964906	0.8016845878136202	0.7421330640685478	0.0868789083684654
-0.8	0.8322580645161292	0.7152959943282523	0.6279510811768875	0.801720430107527	0.744306392532199	0.08615329295528136
-0.79	0.8331378299120235	0.7202410492733072	0.6309641970932293	0.8007885304659499	0.7462829016861273	0.08533419556176194
-0.78	0.8331378299120233	0.7228287841191067	0.6326125487415809	0.8001433691756272	0.7471806329870845	0.08479369311383513
-0.77	0.8307917888563049	0.7230060262318326	0.6369904289259127	0.7995340501792115	0.7475805735483154	0.08385447018279385
-0.76	0.8296187683284457	0.7248847926267281	0.6390818858560794	0.7976702508960575	0.7478139244268277	0.08320783194702232
-0.75	0.8284457478005864	0.7275079758950727	0.6446295639844026	0.7983870967741936	0.7497425961135639	0.0818190104555457
-0.74	0.8263929618768328	0.7329138603332153	0.6487770294221906	0.7997849462365592	0.7519671994671994	0.08044631863346127
-0.73	0.8240469208211143	0.7350762141084722	0.6524991137894364	0.8001792114695342	0.7529503650471392	0.07927205125033367
-0.72	0.8222873900293255	0.7347926267281107	0.6536689117334279	0.7998924731182795	0.7526603504022858	0.07873485803647637
-0.71	0.8196480938416423	0.7347040056717475	0.656221198156682	0.7999283154121865	0.7526254032705645	0.07800695382525619
-0.7	0.8175953079178886	0.7362991846862815	0.6601736972704715	0.7993189964157705	0.753346796572603	0.07698151254261747
-0.69	0.815542521994135	0.7378589152782701	0.6604041120170152	0.7976344086021504	0.7528599894728928	0.07650890521409275
-0.68	0.8143695014662757	0.7387628500531727	0.6606876993973768	0.7936917562724013	0.7518779517973068	0.07631108593944358
-0.67	0.8126099706744868	0.7371144984048209	0.660723147819922	0.7913978494623656	0.7504613665903989	0.07620209632761693
-0.66	0.8120234604105572	0.7373271889400921	0.6609535625664656	0.7898207885304658	0.7500312501118953	0.07599182666169745
-0.65	0.8131964809384165	0.7376462247429989	0.6632754342431761	0.7865949820788529	0.750178280500861	0.07565852256954823
-0.64	0.8134897360703813	0.7362814604750088	0.66487061325771	0.7833333333333332	0.7494937857841082	0.07518448487447296
-0.63	0.814076246334311	0.7353775257001063	0.6655618574973414	0.7805017921146953	0.7488793554116134	0.07504391837439768
-0.62	0.8137829912023461	0.735785182559376	0.6653668911733429	0.7767383512544802	0.7479183540473862	0.07505785373164675
-0.61	0.8143695014662757	0.737681673165544	0.6663239985820631	0.7719713261648746	0.7475866248446893	0.07493469440552335
-0.6	0.8152492668621703	0.7390641616448067	0.6649415101028003	0.7691756272401433	0.7471076414624801	0.07508512025136226
-0.59	0.8161290322580647	0.7389755405884437	0.6644452321871677	0.7650537634408601	0.746150892118634	0.0749540695382583
-0.58	0.8152492668621703	0.7393831974477135	0.661343495214463	0.7615412186379926	0.7443792945405847	0.07507737652024726
-0.57	0.8126099706744869	0.7383729174051753	0.6575682382133995	0.7548028673835124	0.7408384984191436	0.0749191415415624
-0.56	0.8111436950146629	0.7373626373626372	0.6544665012406947	0.750358422939068	0.7383328141392658	0.07501218121295168
-0.55	0.8099706744868036	0.7356256646579227	0.6526231832683447	0.7469175627240142	0.7362842712842713	0.07529233049648759
-0.54	0.8085043988269797	0.7346331088266571	0.6479971641261965	0.7431182795698925	0.7335632378374314	0.07588248915717008
-0.53	0.8085043988269797	0.7334278624601205	0.6430875576036867	0.737347670250896	0.7305918722854208	0.07700383252925844
-0.52	0.806451612903226	0.7300957107408719	0.6381956752924496	0.7315412186379928	0.7265710543936351	0.07753445025696536
-0.51	0.8035190615835779	0.7272066643034383	0.633055654023396	0.7266308243727597	0.722603051070793	0.07799728252285644
-0.5	0.801759530791789	0.7243353420772773	0.6300425381070544	0.7244444444444443	0.7201454638551412	0.07772743629924211
-0.49	0.8014662756598242	0.7203119461183977	0.6274725274725275	0.7228315412186378	0.7180205726173466	0.07788777910873265
-0.48	0.8017595307917891	0.7182027649769583	0.6251506557958172	0.7201792114695339	0.7163230407585244	0.07816382720009668
-0.47	0.8023460410557186	0.7164835164835164	0.6249202410492732	0.7158781362007167	0.7149069836973061	0.07797948326963156
-0.46	0.8038123167155427	0.7166607585962423	0.624228996809642	0.7105734767025088	0.7138188872059839	0.07778937947790382
-0.45	0.8043988269794721	0.714693371144984	0.6246898263027296	0.708279569892473	0.7130153985799146	0.0779475930620286
-0.44	0.8041055718475074	0.7135235732009924	0.6230769230769232	0.7043727598566307	0.7112697069955133	0.07828448521900336
-0.43	0.8041055718475074	0.709748316199929	0.6221552640907481	0.701111111111111	0.7092800658123237	0.07853376647630253
-0.42	0.8041055718475074	0.7061503013115914	0.6205600850762143	0.6981362007168458	0.7072380397380397	0.07908188437654773
-0.41	0.8035190615835778	0.7057426444523216	0.6210386387805744	0.6964157706093189	0.7066790288564482	0.07876614618038531
-0.4	0.8041055718475074	0.7060085076214105	0.6210740872031195	0.6956989247311827	0.7067217728508052	0.07867547779495719
-0.39	0.8041055718475074	0.7050336760014178	0.6206309819213045	0.6933691756272401	0.7057848513493675	0.0784828914052762
-0.38	0.8041055718475074	0.7028713222261608	0.6197624955689471	0.6900716845878136	0.7042027685576072	0.07859645434195425
-0.37	0.8038123167155425	0.7018787663948953	0.6195320808224034	0.6880645161290322	0.7033219200154683	0.07854286940648292
-0.36	0.8029325513196482	0.7018433179723502	0.6190535271180433	0.6843727598566307	0.702050539066668	0.07841013423571365
-0.35	0.801759530791789	0.7024813895781636	0.6188408365827721	0.6826523297491038	0.7014335216754571	0.07804710528956366
-0.34	0.7997067448680353	0.7040765685926976	0.6188585607940446	0.6822939068100357	0.7012339452662033	0.07733705644457506
-0.33	0.7991202346041056	0.7054945054945057	0.621003190358029	0.6813620071684586	0.7017449844062748	0.07677427662773745
-0.32	0.7976539589442816	0.7049627791563277	0.6219425735554768	0.6823297491039425	0.7017222651900072	0.07608016766233694
-0.31	0.7964809384164224	0.7052463665366893	0.6261077632045373	0.6832974910394264	0.702783139799269	0.07493049650415509
-0.3	0.7935483870967742	0.7062211981566822	0.6275079758950727	0.683942652329749	0.7028050533695697	0.07374430664001207
-0.29	0.7912023460410558	0.7071783055654024	0.6323821339950372	0.682258064516129	0.7032552125294063	0.0726895802067513
-0.28	0.7888563049853373	0.708170861396668	0.6354129741226515	0.6802150537634408	0.7031637985670245	0.0719525536145443
-0.27	0.7879765395894429	0.7082240340304857	0.6389400921658985	0.6808243727598566	0.7039912596364211	0.07120581790345488
-0.26	0.7879765395894429	0.708436724565757	0.6410669975186104	0.6826881720430108	0.7050421084292053	0.07074734860868735
-0.25	0.7865102639296189	0.7089330024813897	0.6439028713222261	0.6828673835125448	0.705553380311445	0.07010807963345352
-0.24	0.7853372434017597	0.7094824530308402	0.642715349166962	0.6824014336917564	0.7049841198228296	0.0702556070919452
-0.23	0.7853372434017597	0.7104395604395606	0.6438319744771358	0.6822222222222223	0.7054577501351695	0.07023025709858025
-0.22	0.7856304985337246	0.7116625310173696	0.6461361219425736	0.6846236559139784	0.7070132018519116	0.06984330758055272
-0.21	0.7868035190615837	0.7138071605813542	0.648936547323644	0.6876702508960573	0.7093043694656599	0.06961095670131098
-0.2	0.789736070381232	0.7133286068769938	0.6517369727047146	0.6921863799283154	0.7117470074728138	0.0696042228549286
-0.19	0.7923753665689152	0.7140375753278979	0.6526586316908898	0.6924014336917562	0.7128682518198648	0.06988755222351953
-0.18	0.7941348973607041	0.7167848280751505	0.6531194611839772	0.692043010752688	0.7140205493431301	0.07020472625517533
-0.17	0.7950146627565985	0.7181673165544131	0.6544842254519674	0.6917204301075267	0.7148466587176265	0.07033656277617434
-0.16	0.795601173020528	0.720560085076214	0.6542183622828783	0.6949820788530465	0.7163404248081667	0.07053283999844978
-0.15	0.7964809384164224	0.724884792626728	0.6540056717476073	0.6982437275985662	0.7184037825973311	0.07090691062917939
-0.14	0.7982404692082112	0.7306451612903224	0.6542538107054238	0.7007168458781361	0.7209640717705235	0.07091424135773067
-0.13	0.8011730205278594	0.733711449840482	0.6528358738036159	0.7024731182795698	0.7225483656128817	0.07138560880742276
-0.12	0.803225806451613	0.7379829847571782	0.6505317263381779	0.7042652329749103	0.7240014376304699	0.07209547791863864
-0.11	0.8058651026392964	0.7420418291386032	0.6484225451967388	0.7051254480286738	0.7253637312508281	0.07269973575941727
-0.1	0.8105571847507332	0.7434243176178659	0.6453739808578518	0.7070967741935483	0.7266130643549997	0.07393101079001446
-0.09	0.8137829912023461	0.7437433534207726	0.6444168734491315	0.7070609318996415	0.7272510374929729	0.0746213476784546
-0.08	0.8173020527859237	0.7426621765331443	0.6425203828429634	0.7089964157706093	0.7278702569831602	0.0754525924272073
-0.07	0.8196480938416422	0.7415987238567883	0.6410492733073377	0.7129749103942652	0.7288177503500084	0.07606843790495248
-0.06	0.8225806451612903	0.7420772775611485	0.6389046437433533	0.7169175627240143	0.7301200322974517	0.0768068850430758
-0.05	0.8249266862170087	0.7411201701524281	0.639312300602623	0.7221863799283154	0.7318863842250939	0.07720084957500176
-0.04	0.8287390029325512	0.7390641616448067	0.6413683091102445	0.7256989247311828	0.7337175996046963	0.07795043553955627
-0.03	0.8310850439882698	0.7365118752215526	0.6445586671393121	0.7302508960573477	0.7356016206016205	0.07838755642492223
-0.02	0.8319648093841642	0.7332151719248492	0.6461183977313009	0.7348028673835125	0.7365253116059567	0.07889978457309237
-0.01	0.8334310850439882	0.7322935129386741	0.6486352357320098	0.7364516129032258	0.7377028616544744	0.07919204754485132
0.0	0.8354838709677419	0.7304679191775963	0.6493087557603686	0.73831541218638	0.7383939895230217	0.0798098005836181
0.01	0.83841642228739	0.7272421127259835	0.6516306274370789	0.7395698924731183	0.7392147637308927	0.08033729070838563
0.02	0.843108504398827	0.7254342431761784	0.6506912442396312	0.7415053763440861	0.7401848420396806	0.08121356117633614
0.03	0.8466275659824047	0.7222261609358381	0.6525168380007089	0.7431182795698926	0.741122211122211	0.08164181384951717
0.04	0.8504398826979473	0.7184331797235021	0.6529599432825238	0.7423297491039427	0.7410406887019789	0.08265911472821276
0.05	0.8530791788856306	0.7153846153846152	0.6543424317617864	0.7429749103942652	0.7414452841065744	0.08310776992389178
0.06	0.8571847507331379	0.7128146047500884	0.6547323644097836	0.7459856630824373	0.7426793457438619	0.0839059726200307
0.07	0.8609970674486804	0.7095001772421125	0.6573023750443103	0.7495698924731183	0.7443423780520554	0.08411186833938868
0.08	0.8639296187683285	0.7088266572137539	0.6603154909606521	0.7512186379928316	0.7460726012338915	0.08392698464049721
0.09	0.8662756598240469	0.7081354129741226	0.6602977667493795	0.7519713261648745	0.7466700414281059	0.084251178651852
0.1	0.8689149560117302	0.7098014888337469	0.6598014888337467	0.7514695340501791	0.7474968669323508	0.08496279349078942
0.11	0.8730205278592374	0.7131690889755407	0.6599787309464727	0.7502508960573477	0.7491048109596495	0.08559150052096431
0.12	0.873607038123167	0.7134881247784475	0.6622828784119106	0.7503942652329749	0.7499430766366247	0.08528583729114042
0.13	0.8762463343108503	0.7145693016660759	0.6648528890464374	0.7508602150537635	0.7516321850192816	0.0852580840293139
0.14	0.8768328445747798	0.7146756469337116	0.6664835164835164	0.7512186379928316	0.7523026614962097	0.08507432512234125
0.15	0.8780058651026391	0.715934065934066	0.6671924849344204	0.7496774193548388	0.7527024588314909	0.08542626026176585
0.16	0.8788856304985335	0.7150301311591636	0.6680786954980504	0.7491039426523298	0.7527745999520191	0.0852660813358658
0.17	0.8780058651026391	0.7155618574973414	0.670613257710032	0.7494982078853046	0.7534197970488292	0.08473465417361989
0.18	0.8759530791788855	0.7180077986529598	0.6750265863169089	0.7489964157706093	0.7544959699798409	0.08404592684905238
0.19	0.8741935483870967	0.7197093229351295	0.6794221907125133	0.74752688172043	0.7552129859387924	0.08309412592066366
0.2	0.8709677419354839	0.7219071251329315	0.684952144629564	0.7450896057347669	0.7557291543581867	0.08228981901052777
0.21	0.8671554252199413	0.7245657568238212	0.6879652605459057	0.740573476702509	0.7550649798230443	0.08169452192033255
0.22	0.8633431085043988	0.7281105990783409	0.6891350584898972	0.7389964157706093	0.7548962954608116	0.08137469865972126
0.23	0.8586510263929618	0.7323466855724918	0.6914923785891528	0.7367741935483869	0.7548160710257484	0.08086772331680629
0.24	0.8548387096774193	0.736316908897554	0.6957107408720312	0.7348028673835125	0.7554173067076293	0.07960667811036393
0.25	0.8519061583577713	0.7389223679546261	0.7015774548032612	0.7331541218637992	0.7563900257448645	0.07835241850722476
0.26	0.8504398826979472	0.7425203828429636	0.7051045728465082	0.7298924731182795	0.7569893278764246	0.0775101364119986
0.27	0.8460410557184751	0.7467564693371146	0.7072314781992199	0.7257347670250897	0.7564409425699747	0.07652081586659777
0.28	0.8434017595307919	0.7509748316199929	0.7068060971286777	0.721541218637993	0.7556809767293637	0.07606593124098082
0.29	0.8407624633431086	0.7561503013115917	0.7072846508330378	0.7182795698924733	0.7556192463450526	0.07508611930009598
0.3	0.8398826979472142	0.7599255583126551	0.7075505140021268	0.7146953405017922	0.7555135276909468	0.07486856090562105
0.31	0.8381231671554252	0.7612371499468275	0.7084898971995744	0.7138351254480287	0.7554213349374639	0.07432591259204907
0.32	0.8366568914956012	0.7648883374689827	0.7112548741580998	0.7141218637992833	0.7567304917304916	0.07340349813177485
0.33	0.8325513196480939	0.7666607585962425	0.7135412974122651	0.7148387096774195	0.756898021333505	0.07203735009747785
0.34	0.8296187683284457	0.7686813186813188	0.7160935838355192	0.717204301075269	0.7578994929801379	0.07072954382997851
0.35	0.8275659824046921	0.7719425735554769	0.7190712513293157	0.7189247311827959	0.75937613461807	0.06963162079269443
0.36	0.8266862170087977	0.7754874158099965	0.7224920241049272	0.7202508960573476	0.7612291382452672	0.06891479204864977
0.37	0.8246334310850442	0.7787841191066996	0.7260014179369016	0.7198566308243728	0.7623188997382544	0.06786364216152212
0.38	0.82316715542522	0.7827897908543069	0.7285182559376107	0.7185304659498207	0.7632514170417396	0.06684855379048556
0.39	0.8208211143695016	0.783977313009571	0.7300957107408719	0.7174551971326165	0.7630873338131403	0.0666283828385783
0.4	0.8193548387096775	0.7865295994328252	0.7328252392768522	0.7173835125448028	0.7640232974910395	0.06601934465814417
0.41	0.818475073313783	0.7881779510811768	0.7385856079404466	0.7176702508960573	0.765727220807866	0.0649249550365874
0.42	0.8164222873900293	0.7881779510811768	0.7439383197447712	0.7172759856630824	0.766453635969765	0.0638904514825503
0.43	0.8175953079178886	0.789312300602623	0.7467210209145692	0.7168100358422939	0.7676096663193438	0.06384285352581037
0.44	0.8170087976539591	0.7890287132222614	0.7480857851825592	0.7169892473118279	0.767778135842652	0.0633563334689927
0.45	0.8175953079178887	0.7885501595179012	0.748316199929103	0.7192114695340502	0.7684182842247359	0.06332462107570438
0.46	0.8164222873900294	0.7877348457993617	0.7494682736618219	0.720358422939068	0.7684959574475704	0.06284417527567765
0.47	0.8152492668621703	0.787149946827366	0.7504076568592698	0.721863799283154	0.7686676674579902	0.06239953450635674
0.48	0.8149560117302054	0.7854661467564692	0.7483161999291031	0.7217562724014336	0.767623657704303	0.06261997002988856
0.49	0.8146627565982404	0.7830733782346684	0.7461892945763913	0.722616487455197	0.7666354792161244	0.06256630203846571
0.5	0.8149560117302052	0.7819035802906769	0.7459057071960297	0.7238709677419353	0.7666590667397118	0.06252693916828304
0.51	0.81524926686217	0.7814250265863166	0.7461538461538462	0.7273476702508959	0.7675439524633072	0.061683306747713496
0.52	0.8158357771260997	0.7833037929812121	0.74734136830911	0.7308960573476702	0.769344248941023	0.06141618790084296
0.53	0.816715542521994	0.7833215171924848	0.7478021978021976	0.7334767025089605	0.7703289900064093	0.06105921003248024
0.54	0.8173020527859237	0.7814604750088618	0.7484757178305564	0.7363440860215053	0.7708955829117119	0.06056657442820271
0.55	0.8178885630498532	0.7802729528535979	0.7465969514356611	0.7399283154121864	0.7711716956878246	0.06093182812508105
0.56	0.8164222873900292	0.7793690180786954	0.7442396313364055	0.741899641577061	0.7704826445955477	0.06102461253199605
0.57	0.8143695014662756	0.778199220134704	0.7412442396313363	0.7445161290322582	0.7695822725661434	0.06134795948109316
0.58	0.8134897360703811	0.7766217653314426	0.7366004962779156	0.7471684587813621	0.7684701141152753	0.061820599907029136
0.59	0.8131964809384163	0.7754696915987239	0.7335873803615739	0.7496774193548388	0.7679827430633882	0.0620486026711739
0.6	0.8140762463343107	0.7736086494151011	0.73062743707905	0.7518637992831542	0.7675440330279041	0.06280053968698186
0.61	0.8120234604105572	0.7727224388514712	0.7276320453739807	0.7554121863799284	0.7669475327539845	0.0626041053563792
0.62	0.8093841642228741	0.7749202410492735	0.7230591988656504	0.7565949820788531	0.7659896465541628	0.06318053071392582
0.63	0.8061583577712611	0.7749911378943638	0.7182382133995037	0.7578853046594981	0.7643182534311567	0.06376388279359123
0.64	0.8035190615835777	0.7762850053172633	0.7155086848635235	0.7584587813620071	0.763442883281593	0.06424431094614312
0.65	0.8	0.7782523927685219	0.7106699751861041	0.7577419354838708	0.7616660758596243	0.06496275610322802
0.66	0.7964809384164223	0.7800248138957816	0.7063452676355901	0.7594623655913977	0.7605783463847982	0.06515272226243439
0.67	0.7932551319648095	0.7826834455866714	0.7027118043247075	0.7594623655913977	0.7595281868668967	0.0653176037333712
0.68	0.7903225806451615	0.7843849698688407	0.6997518610421837	0.7605017921146953	0.7587403009177205	0.06533601615236517
0.69	0.7879765395894429	0.7855724920241047	0.697483161999291	0.7614695340501791	0.7581254319157545	0.06538600447598232
0.7	0.7850439882697949	0.7871853952499112	0.6954803261254874	0.7638351254480285	0.7578862087733056	0.06493580007407887
0.71	0.7826979472140764	0.7867068415455511	0.6953739808578517	0.7651254480286737	0.7574760544115383	0.06409974467670385
0.72	0.7797653958944283	0.7859624246721019	0.6915101028004254	0.7673835125448027	0.7561553589779397	0.06391456957071219
0.73	0.7777126099706747	0.7859624246721019	0.6862105636299185	0.7689964157706093	0.7547205035108262	0.06418583179040925
0.74	0.7756598240469211	0.7869372562920948	0.681814959234314	0.7695698924731181	0.7534954830116122	0.06413331391200236
0.75	0.7736070381231676	0.7862105636299183	0.6792626728110599	0.7688888888888887	0.7519922908632588	0.06406725229271208
0.76	0.7724340175953083	0.7866891173342785	0.6774193548387097	0.7681720430107525	0.7511786331947624	0.06428387391795022
0.77	0.7718475073313785	0.7877348457993618	0.6760545905707197	0.7678494623655913	0.7508716015167628	0.0644468417284832
0.78	0.772434017595308	0.7875576036866359	0.6747075505140021	0.7691397849462365	0.7509597391855457	0.06500361861091175
0.79	0.7736070381231672	0.7863346331088266	0.6731123714994682	0.7694623655913977	0.7506291020807151	0.06557023526846445
0.8	0.7756598240469209	0.785785182559376	0.6719602977667494	0.7697849462365591	0.7507975626524015	0.0660981984591868
0.81	0.7777126099706746	0.785962424672102	0.6692307692307693	0.7700358422939069	0.7507354115418632	0.06711676193614231
0.82	0.7809384164222875	0.7844558667139311	0.6650655795817085	0.7703942652329749	0.7502135319877254	0.06852688671286188
0.83	0.7844574780058651	0.781814959234314	0.6623006026231831	0.770752688172043	0.7498314320088514	0.06936382556249214
0.84	0.7870967741935484	0.779829847571783	0.6592874867068415	0.7714336917562724	0.7494119500571114	0.0703393400644247
0.85	0.7909090909090908	0.7803970223325062	0.6564693371144984	0.7721505376344087	0.7499814969976261	0.07129331202177265
0.86	0.7950146627565982	0.7822048918823112	0.6545905707196029	0.7718637992831541	0.7509184811604166	0.0722921648461121
0.87	0.798240469208211	0.7830556540233958	0.6520028358738036	0.7725806451612902	0.7514699010666752	0.07324206646699823
0.88	0.8017595307917887	0.7844026940801133	0.6517369727047146	0.7739426523297491	0.7529604624765915	0.07333122886816071
0.89	0.8052785923753665	0.7856965615030129	0.6530662885501595	0.7749820788530466	0.7547558803203965	0.07350153470526279
0.9	0.80733137829912	0.7870436015597305	0.6532789790854306	0.7760573476702507	0.7559278266536331	0.07365933560241722
0.91	0.8076246334310849	0.7886033321517193	0.6525522864232541	0.775806451612903	0.7561466759047404	0.07384930587399134
0.92	0.8102639296187681	0.7899680964197093	0.6524991137894363	0.7741577060931898	0.756722211480276	0.07448382376653306
0.93	0.8131964809384162	0.7906416164480681	0.6522155264090748	0.77258064516129	0.7571585672392124	0.07456107978835838
0.94	0.8175953079178883	0.7922545196738745	0.652871322226161	0.771648745519713	0.7585924738344093	0.07481999654469951
0.95	0.8214076246334309	0.7926976249556894	0.6528535980148884	0.7700358422939068	0.7592486724744789	0.07524575404260941
0.96	0.8263929618768326	0.792626728110599	0.6548918823112371	0.7687813620071683	0.7606732335764592	0.07533892908745753
0.97	0.829032258064516	0.7920595533498759	0.6573732718894011	0.7671326164874551	0.761399424947812	0.07511507112998232
0.98	0.8310850439882695	0.7894363700815314	0.6568592697624956	0.7668458781362006	0.7610566404921244	0.0752898108326448
0.99	0.8343108504398825	0.787025877348458	0.6552463665366892	0.7645519713261647	0.7602837664127986	0.07616384260032844
1.0	0.835190615835777	0.7841900035448423	0.6536157390996101	0.7626881720430108	0.7589211326308101	0.07662490374293128
1.01	0.8366568914956011	0.782967032967033	0.6515065579581709	0.759820788530466	0.7577378177378178	0.07730476413010451
1.02	0.8375366568914955	0.7827188940092166	0.6507975895072668	0.7579569892473118	0.7572525324138227	0.07815152278538534
1.03	0.8378299120234604	0.7812832328961361	0.651010280042538	0.7553046594982079	0.7563570211150856	0.07829096741737597
1.04	0.8366568914956011	0.7786423254165189	0.6533676001417936	0.7533333333333334	0.7555000375968118	0.07789763443495297
1.05	0.8346041055718474	0.7765331442750796	0.6568769939737682	0.7537275985663083	0.7554354605967509	0.07722503828484062
1.06	0.8334310850439882	0.7751506557958169	0.6580645161290322	0.7544444444444446	0.7552726753533207	0.07685181721097444
1.07	0.8310850439882697	0.7739276852180076	0.6592520382842963	0.7555555555555556	0.7549550807615325	0.07633134707770123
1.08	0.8313782991202345	0.7724565756823819	0.6611308046791917	0.7576702508960574	0.7556589825944666	0.07596128334161296
1.09	0.8302052785923753	0.7717121588089327	0.6615561857497341	0.7564874551971328	0.754990269587044	0.07548890659854282
1.1	0.829325513196481	0.771658986175115	0.6633995037220843	0.7559498207885306	0.7550834559705529	0.07502845846996614
1.11	0.8284457478005866	0.7726160935838353	0.6636653668911732	0.7556989247311829	0.7551065332516947	0.07495271969194499
1.12	0.8284457478005866	0.7699929103154908	0.6645693016660756	0.7547670250896058	0.7544437462179399	0.07494915665309122
1.13	0.8278592375366568	0.7695143566111305	0.6643566111308045	0.7547670250896057	0.7541243075920496	0.07504662887555688
1.14	0.8260997067448679	0.7681141439205954	0.6632222616093582	0.7551254480286739	0.753140390075874	0.07524687514275533
1.15	0.8255131964809382	0.7688231123714993	0.6621056362991844	0.7548387096774193	0.7528201637072605	0.07572768052627576
1.16	0.8243401759530791	0.7684154555122297	0.6605459057071958	0.7528315412186379	0.7515332695977857	0.07629401380072248
1.17	0.8222873900293254	0.7660404112017014	0.6594115561857495	0.7505017921146953	0.7495602873828681	0.0763111005325501
1.18	0.821407624633431	0.764161644806806	0.658773484579936	0.7484946236559138	0.7482093444190219	0.0762150371543168
1.19	0.8199413489736069	0.7629563984402693	0.6562034739454093	0.745806451612903	0.7462269182430473	0.07662854591884247
1.2	0.8170087976539588	0.7610599078341013	0.6532080822403403	0.7444086021505375	0.7439213474697345	0.07667194235172223
1.21	0.8158357771260997	0.7601382488479261	0.6504076568592698	0.7420430107526881	0.7421061733964961	0.07707556096992257
1.22	0.8143695014662756	0.7594647288195674	0.6485466146756471	0.7403942652329749	0.7406937775486164	0.07710914020978847
1.23	0.8134897360703811	0.7594292803970222	0.6457461892945764	0.7403942652329748	0.7397648677487388	0.0775104695860762
1.24	0.8129032258064515	0.7572669266217651	0.6433888691953209	0.740752688172043	0.7385779274488952	0.0778663820587338
1.25	0.8111436950146627	0.7548741580999644	0.6403048564338887	0.7408243727598566	0.7367867705770932	0.07827248385871985
1.26	0.8093841642228738	0.7522332506203473	0.6363169088975541	0.741863799283154	0.7349495307559825	0.07896085396584714
1.27	0.8073313782991202	0.7500531726338177	0.6330556540233959	0.7431899641577059	0.73340754227851	0.07939985303649086
1.28	0.8064516129032259	0.7497873094647286	0.6286600496277917	0.7412544802867382	0.7315383630706211	0.080223899768624
1.29	0.8052785923753666	0.7504076568592696	0.6279688053881604	0.7389964157706093	0.7306628675983515	0.08021958896800244
1.3	0.8017595307917889	0.7525168380007088	0.6295108117688765	0.738100358422939	0.7304718847460784	0.07927537924599086
1.31	0.8005865102639296	0.753917050691244	0.6306274370790501	0.7391397849462364	0.7310676957451151	0.07881739286111905
1.32	0.8005865102639297	0.7541829138603331	0.6299007444168737	0.7404659498207884	0.7312840295904811	0.07883734865026415
1.33	0.8000000000000002	0.7527472527472525	0.6265863169088977	0.7412186379928314	0.7301380519122453	0.07902760965241748
1.34	0.8014662756598241	0.7520382842963488	0.6242467210209146	0.7397132616487454	0.7293661356564582	0.07972917251962855
1.35	0.8035190615835778	0.7537220843672454	0.622066643034385	0.7381720430107527	0.7293699579989903	0.08042265421573583
1.36	0.8055718475073315	0.7548741580999645	0.61848635235732	0.7359139784946235	0.7287115841148101	0.0814108174543983
1.37	0.8067448680351907	0.7557603686635944	0.6161290322580644	0.7320071684587811	0.7276603593539078	0.08231670537346601
1.38	0.8090909090909092	0.7561857497341367	0.6137362637362636	0.7274193548387095	0.7266080693500049	0.08319025016473211
1.39	0.8087976539589443	0.7547678128323287	0.6111485288904642	0.7197491039426522	0.7236157749060973	0.08417578160280013
1.4	0.8105571847507331	0.7522332506203473	0.6102268699042891	0.7134408602150538	0.7216145413726057	0.08510126914850175
1.41	0.8117302052785924	0.7502481389578163	0.6083835519319388	0.7077777777777778	0.7195349184865314	0.08608686566635007
1.42	0.8117302052785924	0.7458348103509392	0.6061148528890464	0.7034767025089607	0.7167891427568847	0.08697103429161572
1.43	0.8105571847507332	0.7430521091811413	0.6031371853952499	0.7008602150537636	0.714401673595222	0.08706007048044323
1.44	0.8082111436950147	0.741740517546969	0.6022155264090747	0.6965591397849464	0.7121815818590012	0.08662156897911517
1.45	0.8073313782991203	0.7399503722084365	0.6012229705778092	0.6931541218637994	0.7104147107372911	0.08636261806776471
1.46	0.8055718475073314	0.7362814604750086	0.6007089684509039	0.6898566308243729	0.7081047268144041	0.08600406400325278
1.47	0.8043988269794722	0.7334987593052108	0.5995391705069124	0.6878853046594984	0.7063305153627732	0.0857089171311825
1.48	0.8038123167155427	0.7314959234314071	0.5988656504785534	0.6852329749103943	0.7048517163839744	0.08577528385107143
1.49	0.8023460410557185	0.7299361928394186	0.5965260545905706	0.6819713261648745	0.7026949036626454	0.08614061206537096
1.5	0.8023460410557185	0.7255405884438142	0.5961361219425736	0.6797132616487455	0.7009340032727128	0.08639992411606165
1.51	0.8038123167155425	0.721357674583481	0.5943282523927685	0.6764516129032258	0.6989874641487545	0.08717284854792108
1.52	0.8041055718475074	0.7171924849344203	0.5917936901807871	0.6727956989247311	0.6964718614718615	0.08788197300174343
1.53	0.8046920821114371	0.7134349521446295	0.5899503722084367	0.6692114695340502	0.6943222189996384	0.08829242069887465
1.54	0.8041055718475073	0.7071251329315845	0.5869904289259128	0.6656272401433692	0.6909620934620936	0.08888470058017844
1.55	0.8049853372434017	0.7022332506203472	0.584952144629564	0.6636917562724013	0.6889656221914288	0.08960553307190049
1.56	0.8058651026392961	0.6980503367600142	0.5829493087557603	0.6614336917562723	0.6870746099778358	0.0901885095387605
1.57	0.8064516129032256	0.6940446650124068	0.5809110244594116	0.6571326164874551	0.684634979715625	0.09038075620991516
1.58	0.8067448680351905	0.691031549096065	0.5788904643743352	0.653584229390681	0.682562777724068	0.09055842522606573
1.59	0.8076246334310849	0.6856256646579226	0.5768167316554412	0.6516129032258063	0.6804199832425638	0.09098680535952895
1.6	0.807624633431085	0.682080822403403	0.5724211272598368	0.6495698924731181	0.6779241188918608	0.09178383386893169
1.61	0.8093841642228738	0.6771003190358028	0.5676001417936901	0.6481720430107526	0.6755641670157797	0.09277049031035726
1.62	0.8093841642228738	0.6730414746543778	0.563895781637717	0.6463799283154122	0.6731753372075951	0.09360649113771051
1.63	0.8093841642228738	0.6687344913151364	0.5623183268344558	0.6439784946236559	0.6711038692490304	0.09386954928627805
1.64	0.809090909090909	0.6657036511875221	0.5626373626373626	0.6441218637992832	0.6703884466787693	0.0937355583615855
1.65	0.8067448680351905	0.6633817795108117	0.5607940446650125	0.6449820788530466	0.6689756927660153	0.09319495191175443
1.66	0.8049853372434018	0.6576923076923077	0.5566820276497696	0.6451971326164875	0.6661392013004916	0.09352651842066928
1.67	0.8041055718475075	0.6522509748316199	0.5546969159872385	0.644121863799283	0.6637938316164123	0.09396373922069805
1.68	0.8029325513196482	0.6482275788727401	0.553792981212336	0.6432616487455196	0.662053690037561	0.09416996681722718
1.69	0.8017595307917889	0.6438851471109536	0.5512938674228998	0.6421505376344084	0.6597722707400127	0.09472565193663085
1.7	0.8011730205278592	0.6408011343495215	0.5496632399858208	0.6424731182795698	0.6585276282856927	0.09470047088681444
1.71	0.8	0.6373094647288197	0.5480680609712868	0.6440860215053762	0.6573658868013706	0.0948664884269303
1.72	0.7976539589442816	0.6356256646579228	0.5501595179014533	0.6457706093189963	0.6573024377056635	0.09417224677650654
1.73	0.7976539589442816	0.6348812477844736	0.5526763559021624	0.647168458781362	0.65809500535307	0.0935894127053713
1.74	0.7973607038123167	0.6333924140375754	0.5547500886210563	0.6472401433691756	0.6581858374600311	0.09333513220508544
1.75	0.7982404692082111	0.6290499822757888	0.5554236086494152	0.64831541218638	0.6577573680799488	0.09384241176989878
1.76	0.7991202346041054	0.6267990074441687	0.556132577100319	0.6494265232974911	0.6578695856115211	0.09386093674531447
1.77	0.7997067448680351	0.6246366536689117	0.5566111308046792	0.6481003584229391	0.6572637219411415	0.09373219766035887
1.78	0.7997067448680351	0.6215171924849343	0.5605813541297412	0.6464874551971326	0.657073186669961	0.0936451389045337
1.79	0.8005865102639296	0.6212336051045728	0.56173342786246	0.64584229390681	0.6573489592844433	0.09356005063480137
1.8	0.8020527859237536	0.6185218007798653	0.566377171215881	0.6451971326164874	0.658037222633997	0.09320419684583518
1.81	0.8017595307917887	0.6196561503013117	0.56889400921659	0.644874551971326	0.6587960605702542	0.09240764871471968
1.82	0.8008797653958943	0.6179546260191422	0.5723502304147466	0.6451612903225806	0.659086478038091	0.09165262073696637
1.83	0.7997067448680352	0.6162708259482453	0.5765508684863524	0.6482078853046593	0.6601840811518231	0.09052379279552322
1.84	0.7982404692082111	0.6141084721729884	0.5802552286423255	0.6492473118279568	0.6604628704628704	0.08951593326988065
1.85	0.796774193548387	0.6147819922013471	0.5860333215171926	0.6508243727598566	0.6621034700066958	0.08806455008473897
1.86	0.7944281524926685	0.6142679900744417	0.589755405884438	0.6497491039426523	0.6620501630985502	0.08694159193373778
1.87	0.7914956011730204	0.6127437079049982	0.5929989365473235	0.6473118279569892	0.661137518395583	0.08600210206444614
1.88	0.7894428152492667	0.6132222616093583	0.5983339241403756	0.6469175627240144	0.6619791409307538	0.08481969740475617
1.89	0.7876832844574779	0.612796880538816	0.5994859978730945	0.6465591397849462	0.6616313256635837	0.08432381059421318
1.9	0.7850439882697947	0.6157213753987947	0.6013293158454448	0.6485663082437275	0.6626652469394405	0.08349517084905003
1.91	0.7835777126099707	0.6160581354129742	0.6050336760014178	0.6522222222222221	0.6642229365616462	0.08245446510065167
1.92	0.7812316715542521	0.614250265863169	0.6084898971995744	0.6528673835125447	0.6642098045323851	0.08200655123188229
1.93	0.7794721407624634	0.6126373626373626	0.6124601205246365	0.6522939068100357	0.6642158826836246	0.08137670207707623
1.94	0.7765395894428152	0.6105281814959233	0.616146756469337	0.6531182795698925	0.6640832017444921	0.08098769457451165
1.95	0.773900293255132	0.6086139666784828	0.6162885501595178	0.6523297491039426	0.6627831397992688	0.08092615858630521
1.96	0.7715542521994135	0.6076036866359446	0.6183445586671392	0.6521505376344087	0.6624132587842265	0.08075347375994167
1.97	0.7680351906158359	0.6075682382133994	0.6215526409074795	0.6535483870967742	0.6626761142083724	0.08020301038720952
1.98	0.7651026392961878	0.6076214108472173	0.6226692662176533	0.6545519713261649	0.6624863219218059	0.07945358199042424
1.99	0.7630498533724341	0.60675292449486	0.6228819567529245	0.6576344086021506	0.6625797858055923	0.07910852851908011
2.0	0.76158357771261	0.607408720311946	0.6263559021623537	0.6616845878136202	0.6642581970001323	0.07813446341477898
2.01	0.7592375366568915	0.607674583481035	0.6286600496277915	0.6667383512544803	0.6655776302550496	0.07751654401362153
2.02	0.7560117302052786	0.6106522509748316	0.6306806097128678	0.6713978494623658	0.6671856100888358	0.07669195634124902
2.03	0.753958944281525	0.6120524636653668	0.6291917759659694	0.6749820788530467	0.6675463156914769	0.07636619302330702
2.04	0.7495601173020529	0.6144097837646223	0.6286777738390641	0.6768458781362009	0.667373388260485	0.07546947113468647
2.05	0.7475073313782992	0.61800779865296	0.6286246012052463	0.6802508960573477	0.6685976568234633	0.07500121766536642
2.06	0.7466275659824047	0.6227401630627436	0.6304856433888691	0.680394265232975	0.6700619094167481	0.07433622452546752
2.07	0.7439882697947212	0.6246898263027294	0.6314073023750443	0.6809677419354839	0.6702632851019948	0.07375631844275102
2.08	0.742815249266862	0.6272421127259836	0.6318326834455865	0.682831541218638	0.6711803966642677	0.07361343592936782
2.09	0.7413489736070381	0.6312655086848634	0.6284473590925201	0.6850179211469535	0.6715199406328438	0.0733635721396775
2.1	0.7398826979472141	0.6324707550514002	0.6277029422190711	0.6862724014336917	0.6715821991628443	0.07322585975976677
2.11	0.7398826979472141	0.6354129741226514	0.6243885147110951	0.68752688172043	0.6718027671253477	0.07349271834620574
2.12	0.7404692082111437	0.6359269762495566	0.6218007798652959	0.6898207885304659	0.6720044382141155	0.07426344737588739
2.13	0.7387096774193548	0.6391173342786245	0.621747607231478	0.690179211469534	0.6724384575997479	0.07383569214069823
2.14	0.7375366568914956	0.6405707196029775	0.6214640198511165	0.6881720430107526	0.6719358598390854	0.07361082414383428
2.15	0.738709677419355	0.6420772775611484	0.622811059907834	0.6903225806451614	0.6734801488833745	0.07375892490780717
2.16	0.7392961876832845	0.6443105281814959	0.6230060262318328	0.6909318996415771	0.6743861604345475	0.07379159814131099
2.17	0.7410557184750733	0.6471109535625665	0.6254696915987239	0.6922222222222223	0.6764646464646464	0.07365866735319265
2.18	0.7434017595307918	0.6509393831974477	0.627667493796526	0.6948028673835126	0.6792028759770695	0.07359508683615455
2.19	0.7457478005865102	0.6528004253810706	0.6271180432470755	0.6963799283154122	0.680511549382517	0.07394162340041455
2.2	0.7466275659824047	0.6534562211981567	0.6289081885856079	0.6972759856630825	0.6815669903573129	0.07379750001742667
2.21	0.7489736070381231	0.6521800779865295	0.6309464728819566	0.6965232974910394	0.6821558638494122	0.07408037236698957
2.22	0.752199413489736	0.6506380716058136	0.6304147465437787	0.6948028673835126	0.6820137747557102	0.07500179187153311
2.23	0.756598240469208	0.6529244948599787	0.6268876285005316	0.6944802867383513	0.6827226626420175	0.07584394115274391
2.24	0.7612903225806448	0.6564161644806805	0.6230946472881955	0.6938351254480287	0.6836590649493874	0.07680892093569601
2.25	0.765689149560117	0.6565934065934066	0.6188585607940446	0.6946594982078853	0.6839501537888635	0.07784410008802171
2.26	0.7709677419354836	0.6567352002835873	0.6174051754696915	0.694516129032258	0.6849060616802551	0.07893715903622511
2.27	0.776539589442815	0.6545551222970579	0.6169088975540588	0.6927598566308244	0.685190866481189	0.08034368943267277
2.28	0.7821114369501464	0.6559553349875932	0.6173165544133284	0.6913978494623657	0.6866952939533584	0.08094281813707246
2.29	0.7870967741935483	0.6555476781283233	0.6167671038638779	0.6901075268817205	0.6873797707668674	0.08223993683781443
2.3	0.7903225806451613	0.6559553349875931	0.6181318681318679	0.6871326164874553	0.6878856000630192	0.08286913969941812
2.31	0.7920821114369502	0.6549273307337823	0.6185395249911377	0.6821505376344086	0.6869248761990696	0.08358230099293207
2.32	0.7953079178885631	0.6539347749025167	0.6180255228642325	0.678100358422939	0.6863421435195628	0.08413782927700686
2.33	0.7994134897360704	0.6542183622828782	0.617564693371145	0.6724731182795698	0.6859174159174158	0.08479328848916452
2.34	0.8032258064516129	0.6542006380716057	0.6185040765685927	0.668853046594982	0.6861958919216983	0.08555255025543029
2.35	0.8087976539589443	0.6532435306628853	0.6198688408365828	0.6662724014336915	0.687045606723026	0.08665188271219602
2.36	0.8126099706744869	0.6543778801843317	0.6210209145693016	0.662795698924731	0.6877011160882127	0.0872042061295486
2.37	0.8146627565982405	0.6539347749025167	0.6205069124423963	0.660931899641577	0.6875090858961826	0.08762578654645513
2.38	0.8164222873900294	0.6543601559730591	0.6221020914569302	0.6572759856630823	0.6875401301207752	0.08798986564586239
2.39	0.8181818181818182	0.6559730591988655	0.6234668557249202	0.6546594982078852	0.6880703078283723	0.08813412546122999
2.4	0.8187683284457479	0.6574087203119461	0.6258419000354484	0.6540860215053764	0.6890262425746296	0.0876877593343646
2.41	0.8187683284457479	0.6580822403403047	0.6276497695852534	0.6534767025089606	0.6894942602200665	0.08733601540373263
2.42	0.8187683284457479	0.6573378234668558	0.62926267281106	0.6534408602150538	0.6897024212346791	0.0871746363404215
2.43	0.818475073313783	0.6589861751152072	0.6292272243885146	0.6493548387096775	0.6890108278817954	0.0874339321046115
2.44	0.8211143695014662	0.6617866004962777	0.6276143211627081	0.6466308243727599	0.6892865288833028	0.08839783737800753
2.45	0.8228739002932551	0.6638603332151719	0.6268699042892589	0.6449462365591399	0.6896375935892062	0.08910610635924097
2.46	0.8234604105571847	0.6651719248493443	0.6236440978376462	0.641326164874552	0.6884006495296816	0.08990620971234331
2.47	0.8249266862170087	0.6647288195675292	0.6213399503722082	0.6379569892473119	0.6872381113510143	0.09082231441840638
2.48	0.8255131964809382	0.6644806806097129	0.6162531017369726	0.6368458781362007	0.6857732142409559	0.09192281170859361
2.49	0.8266862170087974	0.6661467564693371	0.6116979794399147	0.635089605734767	0.6849051396632039	0.09312155253333185
2.5	0.8281524926686216	0.665668202764977	0.6091988656504784	0.6349820788530467	0.6845004099842806	0.0940832666880558
2.51	0.83049853372434	0.6668202764976958	0.6071605813541295	0.6358064516129033	0.685071460797267	0.09474192234235693
2.52	0.8325513196480936	0.666377171215881	0.604448777029422	0.6373118279569895	0.6851722739625965	0.09522021258171798
2.53	0.8331378299120232	0.6659872385678838	0.6017369727047144	0.6388888888888891	0.6849377325183775	0.09568017888895632
2.54	0.8325513196480937	0.6650301311591633	0.6017901453385321	0.6401433691756273	0.6848787413303541	0.09557482627370936
2.55	0.8313782991202344	0.6617511520737327	0.6023218716767103	0.6403225806451612	0.6839434758789598	0.09540696729534967
2.56	0.8307917888563048	0.6630095710740872	0.6026231832683445	0.6393906810035842	0.6839538060505802	0.095092434609982
2.57	0.829032258064516	0.6623183268344558	0.6020205600850761	0.6380645161290321	0.6828589152782701	0.09493676912413251
2.58	0.8272727272727272	0.6640021269053529	0.5999468273661821	0.6389964157706092	0.682554524328718	0.09458392271241856
2.59	0.826099706744868	0.6623360510457285	0.6004431052818148	0.6392473118279568	0.6820315437250921	0.09435426218579544
2.6	0.8234604105571848	0.6624069478908188	0.6023041474654377	0.6402150537634407	0.6820966399192205	0.09369116211311165
2.61	0.8219941348973607	0.6603154909606521	0.6024991137894362	0.6429032258064514	0.6819279913634751	0.09364344120296703
2.62	0.8219941348973607	0.6590747961715703	0.6020205600850761	0.6465591397849461	0.6824121577347384	0.09357045375114488
2.63	0.8211143695014663	0.6595887982984756	0.6020382842963486	0.648853046594982	0.6828986246728181	0.09329534089068994
2.64	0.8202346041055719	0.6576568592697624	0.6022686990428925	0.6522222222222221	0.6830955961601122	0.09285544122630764
2.65	0.8193548387096774	0.6540765685926975	0.6001949663239985	0.6532616487455197	0.6817220055929731	0.09297150768569135
2.66	0.8170087976539588	0.6507266926621764	0.5969691598723856	0.6529749103942653	0.6794198901456965	0.09288995091960492
2.67	0.8143695014662755	0.6445586671393122	0.5944523218716767	0.6510035842293908	0.6760960186766638	0.09291095362011281
2.68	0.8126099706744867	0.6404820985466145	0.5940092165898618	0.6501075268817205	0.6743022031731708	0.0928450627102106
2.69	0.8129032258064516	0.6363700815313718	0.5933356965615031	0.6506093189964158	0.6733045807239355	0.09331369853938118
2.7	0.8131964809384165	0.6294576391350584	0.5952144629563983	0.6511111111111112	0.6722449235352459	0.09405696230931633
2.71	0.8155425219941349	0.6214994682736618	0.59774902516838	0.6505376344086022	0.6713321624611945	0.09540882189355118
2.72	0.817008797653959	0.6135944700460828	0.5998759305210919	0.6512903225806452	0.6704423802004446	0.09638848052126073
2.73	0.8170087976539588	0.6073909961006734	0.6017901453385325	0.650752688172043	0.6692356568163019	0.09663894274399805
2.74	0.8178885630498532	0.6007089684509038	0.6059907834101383	0.6532616487455196	0.6694624909141038	0.09658152470746738
2.75	0.8187683284457477	0.5958348103509393	0.6101914214817442	0.6563440860215055	0.670284661574984	0.09598861574420328
2.76	0.8190615835777126	0.5936724565756824	0.6127968805388162	0.6593548387096774	0.6712214398504719	0.09533784846312056
2.77	0.8202346041055718	0.5934420418291386	0.6165012406947893	0.6633691756272402	0.6733867655641848	0.09461879351868424
2.78	0.8205278592375367	0.5930698333924139	0.6188231123714996	0.6687096774193548	0.6752826206052011	0.09392633449011328
2.79	0.8211143695014663	0.5918468628146046	0.6253633463310883	0.671863799283154	0.6775470944825783	0.09311881600263897
2.8	0.8211143695014663	0.5889400921658986	0.6321339950372209	0.6743369175627238	0.6791313435668274	0.091932937406086
2.81	0.8205278592375367	0.5887451258419001	0.6384438142502658	0.6751612903225807	0.6807195224130709	0.09064017813193723
2.82	0.8196480938416423	0.5894540942928039	0.6431230060262317	0.6753405017921147	0.6818914239881982	0.08983652753219924
2.83	0.8178885630498535	0.5901453385324353	0.6475363346331089	0.674695340501792	0.6825663941792975	0.08914240377766369
2.84	0.8167155425219942	0.5907834101382489	0.6531549096065224	0.672437275985663	0.6832727845631072	0.08836347275321975
2.85	0.8149560117302054	0.5890996100673519	0.656664303438497	0.6700716845878136	0.6826979024559671	0.08784371236157743
2.86	0.8134897360703813	0.5904998227578871	0.65900389932648	0.6693906810035841	0.6830960347895833	0.08731683394325801
2.87	0.8120234604105573	0.5895604395604396	0.6624955689471818	0.6698566308243725	0.6834840249356379	0.08698508924351553
2.88	0.8105571847507331	0.5903757532789791	0.6629386742289968	0.6710394265232973	0.6837277596955015	0.08676160435386447
2.89	0.8076246334310853	0.5904466501240695	0.6657213753987947	0.6710394265232974	0.6837080213693115	0.08585480348090758
2.9	0.8046920821114371	0.5897908543069833	0.6659517901453385	0.6707168458781361	0.6827878931104735	0.08546697316817571
2.91	0.8041055718475073	0.5904998227578873	0.6645870258773483	0.6696774193548386	0.6822174599593953	0.08522394256339659
2.92	0.8032258064516128	0.5919354838709676	0.6641616448068061	0.6669534050179211	0.6815690850368268	0.08463086235116767
2.93	0.8017595307917889	0.5939028713222261	0.6637362637362637	0.6642652329749104	0.6809159747062973	0.0841218449244233
2.94	0.8008797653958943	0.5936724565756822	0.6628146047500885	0.6625806451612903	0.6799868679707388	0.08427626832338479
2.95	0.8002932551319647	0.5931761786600495	0.6625841900035447	0.660215053763441	0.67906716938975	0.08459119501195336
2.96	0.7997067448680351	0.5938851471109534	0.6632931584544485	0.6592114695340502	0.6790241299918721	0.08466350482215872
2.97	0.7997067448680351	0.594877702942219	0.6646933711449837	0.659784946236559	0.6797656912979494	0.08493963143267426
2.98	0.8002932551319646	0.5992378589152781	0.6688231123714993	0.6607168458781362	0.6822677680742198	0.08507976899917345
2.99	0.8005865102639295	0.599556894718185	0.6708791208791205	0.6619354838709676	0.6832395024330509	0.08548115309136282
3.0	0.7994134897360703	0.6011343495214462	0.6729174051754694	0.660537634408602	0.6835007197103973	0.08541622902379797
3.01	0.7985337243401759	0.6042892591279687	0.673644097837646	0.6607885304659498	0.6843139029429351	0.08465491477643558
3.02	0.796774193548387	0.6055299539170507	0.6738567883729172	0.6587455197132616	0.6837266138879042	0.08462577550603012
3.03	0.7958944281524927	0.6091102445941156	0.6752392768521799	0.6577419354838708	0.6844964712706647	0.08415048345073227
3.04	0.7958944281524927	0.6114143920595533	0.6781992201347039	0.6577419354838708	0.6858124939576551	0.0844147426003191
3.05	0.7967741935483871	0.6139312300602623	0.6792981212336051	0.6567383512544803	0.6866854740241836	0.08475215376650136
3.06	0.7964809384164223	0.6154200638071606	0.6790145338532435	0.6537634408602152	0.6861697442342602	0.08514470819547812
3.07	0.7964809384164223	0.6149237858915279	0.6794753633463311	0.6498924731182797	0.68519314019314	0.08581702747581994
3.08	0.7958944281524927	0.6128146047500886	0.678996809641971	0.646057347670251	0.6834407975537006	0.08662289196260059
3.09	0.7947214076246335	0.6094292803970224	0.6791917759659695	0.6419713261648746	0.6813284475381248	0.08722444951620913
3.1	0.7935483870967742	0.6081354129741227	0.6784473590925203	0.640394265232975	0.6801313560990978	0.08754724581380749
3.11	0.7914956011730205	0.6091456930166607	0.6779510811768875	0.6375627240143369	0.6790387748452263	0.08773743016469285
3.12	0.7894428152492668	0.6086139666784829	0.6781460475008861	0.6351254480286739	0.6778320693643274	0.08830774621200153
3.13	0.7879765395894428	0.606487061325771	0.6776320453739808	0.6339784946236559	0.6765185352282126	0.08844468897878263
3.14	0.7870967741935484	0.6074264445232187	0.6789968096419708	0.6343010752688172	0.6769552759068889	0.08801296972488226
3.15	0.7882697947214077	0.6105281814959235	0.6807869549805032	0.6347670250896056	0.67858798907186	0.08768501429944484
3.16	0.7906158357771261	0.6152073732718895	0.6837646224742998	0.6343010752688171	0.6809722266980331	0.08786019101375189
3.17	0.7926686217008798	0.6178128323289613	0.6874158099964551	0.6338709677419354	0.682942057942058	0.08807959348363677
3.18	0.7944281524926686	0.6208082240340305	0.6903580290677064	0.6322222222222221	0.684454156954157	0.0881649113374592
3.19	0.7964809384164223	0.6227756114852889	0.6972881956752924	0.6311111111111112	0.6869139641720288	0.0879919023856753
3.2	0.7991202346041055	0.622421127259837	0.7009925558312655	0.6285663082437276	0.6877750564847339	0.08903135765292182
3.21	0.8035190615835777	0.6244239631336405	0.7031194611839773	0.6270250896057349	0.6895218938767325	0.0898435519768056
3.22	0.8064516129032258	0.6253278979085429	0.706664303438497	0.6287455197132616	0.6917973334908818	0.08992969160756174
3.23	0.809090909090909	0.6245303084012761	0.7094647288195676	0.6319713261648746	0.693764318119157	0.09039842775507857
3.24	0.8120234604105571	0.6223147819922014	0.7129563984402693	0.6331899641577062	0.6951211512501835	0.09112287529941888
3.25	0.8143695014662755	0.6217653314427508	0.7157745480326125	0.6351971326164875	0.6967766283895317	0.09108193062139362
3.26	0.8149560117302052	0.6217121588089329	0.718610421836228	0.635483870967742	0.6976906158357771	0.09100335234696774
3.27	0.8149560117302052	0.6228110599078341	0.7221552640907478	0.6374910394265233	0.6993533437888276	0.0904164910709626
3.28	0.8152492668621699	0.6246012052463666	0.7254342431761783	0.640179211469534	0.7013659816885622	0.08949329254633016
3.29	0.8164222873900291	0.6249202410492735	0.7252570010634526	0.6425806451612902	0.7022950436660114	0.08907186396792843
3.3	0.8158357771260994	0.6276852180077986	0.7264622474299892	0.6442652329749103	0.7035621188846995	0.08818884574526027
3.31	0.8161290322580642	0.6311414392059553	0.7279156327543423	0.6455555555555554	0.7051854149434794	0.08750782580717878
3.32	0.8146627565982403	0.6330556540233959	0.7290854306983338	0.6445519713261647	0.7053389531615337	0.08712336033353824
3.33	0.8131964809384162	0.6373449131513648	0.7303261254874157	0.6459856630824371	0.7067132956649085	0.08603868649576049
3.34	0.8114369501466274	0.6394895427153492	0.7310882665721373	0.6486738351254479	0.7076721486398905	0.08510187261666895
3.35	0.8079178885630496	0.642892591279688	0.7300070896845089	0.6503942652329747	0.7078029586900555	0.08360373341523965
3.36	0.8043988269794718	0.6443991492378588	0.7294221907125132	0.6497849462365589	0.7070012782916008	0.08240770845654952
3.37	0.8020527859237535	0.6441510102800424	0.7290322580645161	0.651469534050179	0.7066763970796228	0.08147953798521687
3.38	0.8002932551319646	0.6456043956043955	0.729528535980149	0.6540501792114695	0.7073690914819946	0.08047231326166941
3.39	0.7991202346041053	0.6475008862105636	0.7311946118397731	0.6539068100358423	0.7079306356725711	0.07988707711834446
3.4	0.7976539589442814	0.6489897199574617	0.7315136476426799	0.6553405017921148	0.7083744570841344	0.07936759836617133
3.41	0.7956011730205278	0.6503367600141793	0.7304324707550514	0.6526164874551971	0.7072467228112389	0.0788413934076566
3.42	0.7950146627565982	0.649645515774548	0.7288550159517901	0.6541218637992832	0.7069092645705549	0.07807943694661866
3.43	0.7947214076246333	0.6515774548032612	0.7259127968805388	0.6536200716845879	0.7064579327482554	0.07774630208257027
3.44	0.7947214076246333	0.6515951790145339	0.7241226515420063	0.6520430107526883	0.7056205622334655	0.07784735997675986
3.45	0.7935483870967741	0.6496632399858205	0.7207196029776674	0.6481720430107528	0.7030258182677538	0.07834779792419898
3.46	0.7903225806451613	0.6470755051400213	0.7181850407656858	0.6480645161290323	0.7009119106699753	0.07785913497084225
3.47	0.7888563049853373	0.645320808224034	0.7156859269762494	0.6479569892473118	0.6994550073582333	0.07757423012442868
3.48	0.7870967741935484	0.6415632754342432	0.7132045373980858	0.6478136200716846	0.6974195517743905	0.07748574342702078
3.49	0.7853372434017596	0.6397731300957107	0.7105104572846507	0.6456272401433691	0.6953120177313725	0.07741217060508936
3.5	0.7841642228739004	0.6386565047855369	0.7059198865650476	0.6438351254480286	0.6931439349181284	0.07725909874031098
3.51	0.7835777126099708	0.6410138248847925	0.7001595179014531	0.6450896057347668	0.6924601652827459	0.07681911848548567
3.52	0.7794721407624634	0.6438496986884084	0.6976604041120168	0.6443369175627238	0.6913297902814031	0.07609767259157664
3.53	0.7768328445747801	0.6454626019142149	0.6941510102800423	0.641326164874552	0.6894431554108973	0.07602402770511904
3.54	0.7739002932551321	0.6487947536334633	0.690942928039702	0.640716845878136	0.6885887052016084	0.07515515302992974
3.55	0.7715542521994136	0.652339595887983	0.6879475363346331	0.6410752688172041	0.6882291633098083	0.0741158254882125
3.56	0.7695014662756601	0.6547146401985111	0.6867777383906415	0.6417921146953405	0.6881964898900382	0.07331038594638833
3.57	0.7683284457478008	0.6580645161290323	0.6844026940801134	0.6428673835125448	0.6884157598673728	0.07268633722866273
3.58	0.7668621700879767	0.6600319035802906	0.6817795108117688	0.6425448028673836	0.6878045968368549	0.07215669162615072
3.59	0.7645161290322583	0.661290322580645	0.6780397022332506	0.6402150537634408	0.6860153019023986	0.07193985600644907
3.6	0.7604105571847509	0.6580467919177595	0.6759305210918112	0.6372043010752688	0.6828980428173976	0.07172570161858015
3.61	0.7586510263929621	0.6549627791563274	0.6731300957107407	0.6339426523297492	0.6801716383974448	0.0720383838878499
3.62	0.7565982404692084	0.6502304147465435	0.6708082240340304	0.6329749103942655	0.6776529474110119	0.072421428701403
3.63	0.7554252199413493	0.6483516483516483	0.667777383906416	0.6326523297491041	0.6760516454871293	0.07211494246010988
3.64	0.7536656891495603	0.6462070187876638	0.6652073732718894	0.6299283154121864	0.673752099155325	0.07168948879439264
3.65	0.7513196480938419	0.6459943282523927	0.663807160581354	0.6261648745519713	0.67182150286989	0.07130569775477272
3.66	0.7519061583577714	0.6438319744771357	0.6635944700460829	0.6260573476702508	0.6713474876378102	0.0716025684760065
3.67	0.7510263929618769	0.6435661113080468	0.6640730237504431	0.6273476702508961	0.6715032995678155	0.07101878981223099
3.68	0.7498533724340176	0.6445409429280398	0.6647288195675292	0.6289964157706094	0.6720298876750489	0.07037557305762658
3.69	0.7483870967741936	0.6428925912796881	0.6651896490606167	0.6280286738351255	0.6711245027374059	0.0705545169976837
3.7	0.7475073313782991	0.6424672102091458	0.6624069478908188	0.629426523297491	0.6704520031939386	0.0702274755296905
3.71	0.7472140762463343	0.6443814250265864	0.6612194257355547	0.6283512544802868	0.6702915453721904	0.06974852542545804
3.72	0.7483870967741935	0.6458525345622119	0.6611839773130096	0.6287455197132616	0.671042282090669	0.06933425634447223
3.73	0.7489736070381231	0.6453917050691244	0.6615916341722793	0.6301792114695342	0.6715340394372651	0.06939548587154923
3.74	0.7501466275659823	0.6437610776320454	0.6629032258064516	0.6311827956989248	0.6719984316758508	0.06936055477748825
3.75	0.7510263929618767	0.6440092165898617	0.66398440269408	0.6336200716845878	0.6731600209826014	0.06913178979435718
3.76	0.7524926686217008	0.6429280397022332	0.6652782701169797	0.6362724014336917	0.6742428449686514	0.06950216137467877
3.77	0.7539589442815249	0.6408011343495215	0.6654555122297057	0.6350537634408603	0.6738173385754029	0.07067296295646938
3.78	0.7513196480938417	0.6391173342786245	0.6672102091456928	0.6351254480286739	0.6731931598867082	0.07049725833026244
3.79	0.7492668621700879	0.6388691953208081	0.6661822048918821	0.6345519713261648	0.6722175584272357	0.0701878642172268
3.8	0.7463343108504399	0.6376462247429989	0.6654200638071603	0.6352688172043011	0.6711673541512252	0.06935790560447999
3.81	0.7434017595307919	0.6383374689826302	0.66534916696207	0.6366666666666667	0.6709387655355398	0.06829580308112339
3.82	0.7404692082111438	0.6369195320808224	0.6662353775257	0.6363799283154121	0.6700010115332696	0.06727167028645382
3.83	0.7398826979472143	0.6348812477844734	0.6663417227933355	0.6370967741935483	0.6695506106796429	0.06661066026395006
3.84	0.738709677419355	0.6326479971641262	0.6667493796526053	0.6378136200716844	0.6689801685769429	0.06614090942539586
3.85	0.7384164222873902	0.6317440623892238	0.6673697270471463	0.6359856630824372	0.6683789687015493	0.06618021123452361
3.86	0.7381231671554254	0.6304147465437786	0.6670861396667846	0.6355197132616487	0.6677859416569094	0.0660750785850079
3.87	0.7381231671554254	0.6297412265154199	0.6672988302020558	0.634874551971326	0.6675094439610568	0.06616952226987581
3.88	0.7387096774193549	0.6283764622474298	0.6684686281460475	0.6361648745519711	0.6679299105912009	0.06612187505799874
3.89	0.7395894428152494	0.6277383906416163	0.6675646933711449	0.6351971326164874	0.6675224148611245	0.06636782772359116
3.9	0.7410557184750736	0.6282169443459765	0.6675469691598723	0.6341935483870967	0.6677532950920049	0.0668286031703715
3.91	0.7436950146627567	0.6299184686281459	0.6663594470046083	0.6348387096774194	0.6687029099932325	0.06697386300193464
3.92	0.7451612903225808	0.6318681318681317	0.6635590216235377	0.6368100358422939	0.6693496199141359	0.06707563730980745
3.93	0.7469208211143697	0.6337646224742999	0.6605459057071961	0.6381362007168458	0.6698418875031777	0.06682220700795873
3.94	0.7492668621700881	0.6347040056717476	0.6575327897908543	0.6398207885304659	0.6703311115407888	0.06795398926484901
3.95	0.7536656891495601	0.6340836582772066	0.6558844381425026	0.6431541218637993	0.671696976858267	0.06925630203097541
3.96	0.7589442815249267	0.6334455866713931	0.6537752570010634	0.6459139784946235	0.6730197759230014	0.07036555555155563
3.97	0.7621700879765396	0.6344735909252038	0.6509571074087203	0.646953405017921	0.673638547832096	0.07080986377441809
3.98	0.7651026392961876	0.6338355193193902	0.6483516483516483	0.6478494623655913	0.6737848173332042	0.07161684474802835
3.99	0.7677419354838709	0.6333746898263026	0.6479262672811058	0.6474910394265232	0.6741334830044506	0.07229337698917047
4.0	0.7703812316715543	0.6342963488124778	0.6465615030131158	0.6491397849462366	0.6750947171108461	0.07245945153992664
4.01	0.7715542521994135	0.6328961361219425	0.6465615030131158	0.6501075268817205	0.6752798545540482	0.0728778881835163
4.02	0.7741935483870968	0.6326479971641261	0.6474654377880183	0.6512544802867384	0.676390365906495	0.07338332572661746
4.03	0.7756598240469207	0.6319744771357674	0.6462779156327543	0.6535125448028675	0.6768561904045776	0.07409773048878102
4.04	0.7768328445747801	0.6305388160226869	0.6441864587025877	0.6518279569892473	0.6758465190723255	0.07489708000613628
4.05	0.7777126099706744	0.6297943991492378	0.6430166607585963	0.6529032258064518	0.6758567239212402	0.07514839994095199
4.06	0.7780058651026392	0.6293158454448777	0.6432470755051402	0.6516129032258067	0.675545422319616	0.07564489797178403
4.07	0.7785923753665688	0.6302197802197802	0.6432293512938676	0.6524014336917563	0.6761107351429934	0.07556974460649073
4.08	0.7785923753665689	0.6319390287132223	0.6423076923076924	0.6553763440860215	0.6770538601183763	0.0752492194757647
4.09	0.7812316715542521	0.6321871676710387	0.6400567174760725	0.6589247311827957	0.6781000719710398	0.07546676012299887
4.1	0.7844574780058651	0.6346153846153847	0.6394363700815315	0.6624731182795698	0.6802455877455879	0.07559632399350667
4.11	0.7873900293255132	0.6363169088975541	0.6394363700815315	0.6654121863799282	0.6821388736711318	0.07576640864363046
4.12	0.7897360703812316	0.6357497341368309	0.6369372562920951	0.6673476702508959	0.6824426827652635	0.07684346293950889
4.13	0.7917888563049853	0.6351471109535626	0.6355724920241048	0.6686379928315411	0.6827866130285486	0.07777153276226312
4.14	0.7941348973607039	0.6342786246012053	0.6340482098546614	0.6715770609318996	0.6835096981871176	0.07866005505863329
4.15	0.7956011730205278	0.6335519319390287	0.6325062034739453	0.6741577060931898	0.6839542536316731	0.07937644577705844
4.16	0.7964809384164223	0.6323998582063098	0.6316377171215879	0.6760573476702508	0.6841439653536427	0.07960910964959149
4.17	0.7950146627565983	0.6319390287132223	0.631017369727047	0.6779211469534051	0.6839730520375681	0.07960172758405287
4.18	0.793841642228739	0.6324707550514002	0.6294221907125132	0.6775627240143371	0.6833243280017472	0.07958960224086366
4.19	0.7920821114369502	0.6331974477135767	0.627135767458348	0.6755197132616487	0.6819837599676308	0.07951140498818787
4.2	0.7914956011730205	0.6325062034739454	0.6264799716412618	0.6788172043010754	0.6823247451473257	0.08017133576436605
4.21	0.7912023460410558	0.6296348812477844	0.6269939737681671	0.6838351254480287	0.682916581626259	0.08072194675297711
4.22	0.7906158357771262	0.6287486706841544	0.6261432116270825	0.688853046594982	0.6835901911708362	0.08123993220310487
4.23	0.7906158357771262	0.6273661822048918	0.6263913505848988	0.6918279569892473	0.6840503313890409	0.08162052708830958
4.24	0.7897360703812318	0.6262495568947182	0.6273307337823466	0.6956989247311828	0.6847538214473696	0.08187341364134035
4.25	0.7859237536656893	0.6241226515420065	0.6299007444168734	0.6986021505376342	0.6846373250405506	0.08096870560090534
4.26	0.7812316715542524	0.6247961715703653	0.6292449485997872	0.7004659498207882	0.6839346853862981	0.08004932980257337
4.27	0.7771260997067451	0.6237681673165545	0.6271712158808933	0.7017204301075266	0.6824464782529297	0.07970538922522614
4.28	0.7730205278592378	0.6244594115561858	0.6259836937256291	0.7006093189964157	0.681018238034367	0.07900413600304705
4.29	0.7697947214076248	0.623963133640553	0.6246189294576392	0.6999283154121863	0.6795762749795008	0.07846344707605223
4.3	0.7662756598240472	0.622545196738745	0.6234845799361929	0.7005734767025089	0.6782197283003735	0.07821448992175373
4.31	0.763343108504399	0.6213753987947535	0.6230237504431052	0.6999283154121864	0.676917643288611	0.07781934916199817
4.32	0.7601173020527863	0.6205778092874865	0.6235200283587381	0.6999283154121864	0.6760358637777992	0.07745860160043035
4.33	0.7563049853372437	0.6181850407656858	0.6216589861751153	0.6996774193548388	0.6739566079082209	0.07695608877582927
4.34	0.752492668621701	0.6162176533144272	0.6211981566820277	0.6990322580645163	0.6722351841706682	0.07618890240896314
4.35	0.7489736070381233	0.6159517901453383	0.6211981566820277	0.6996774193548388	0.6714502433050822	0.0753408493523605
4.36	0.7451612903225808	0.6147642679900742	0.6202764976958525	0.7002867383512547	0.6701221985899406	0.0746446665924453
4.37	0.7419354838709679	0.6135590216235376	0.6184331797235023	0.7012544802867385	0.6687955413761866	0.07387320433724015
4.38	0.7384164222873902	0.6125841900035447	0.6168380007089684	0.7008602150537636	0.6671747070134167	0.07302898881604719
4.39	0.7357771260997069	0.611556185749734	0.6163948954271534	0.6998207885304663	0.6658872489517651	0.07233810178795647
4.4	0.732551319648094	0.6107940446650123	0.6158986175115208	0.698566308243728	0.6644525725170886	0.07171851360377283
4.41	0.7290322580645163	0.6083303792981211	0.6156327543424318	0.6973118279569898	0.6625768049155145	0.07133922263202014
4.42	0.7269794721407626	0.6066111308046791	0.6149415101028005	0.697060931899642	0.6613982612369709	0.07118252476331409
4.43	0.7249266862170088	0.6055654023395958	0.6167848280751507	0.6964874551971331	0.660941092957222	0.07045573655279666
4.44	0.72316715542522	0.6045728465083303	0.6186281460475009	0.6972043010752693	0.66089311226408	0.06974744047688865
4.45	0.7205278592375367	0.6035448422545197	0.6194966323998583	0.695949820788531	0.6598797886701113	0.06898628420660927
4.46	0.7181818181818181	0.6030308401276143	0.6210740872031196	0.6950537634408606	0.6593351272383531	0.06820031104089354
4.47	0.7161290322580646	0.60225097483162	0.6212690535271183	0.6947670250896061	0.6586040214266021	0.06782918397305357
4.48	0.7152492668621702	0.6014888337468983	0.6214462956398442	0.693835125448029	0.6580048804242353	0.0676851268874971
4.49	0.7137829912023461	0.5992733073378235	0.6216589861751154	0.6935483870967746	0.6570659179530148	0.06759141365965754
