# Supplementary material for: Shifts in attention drive context-dependent subspace encoding in anterior cingulate cortex in mice during decision making
Source: Nat Commun. 2024 Jul 2;15:5559. doi: 10.1038/s41467-024-49845-2 (PMC11220070; doi:10.1038/s41467-024-49845-2)
Supplement: Supplementary file 4 — Source Data [file 41467_2024_49845_MOESM4_ESM.zip › fig3/fig3-b.csv]

timestamps	AC001	AC003	AC004	AC006
-1.5	-0.03333333333333344	-0.24606060606060604	0.11590909090909085	0.026666666666666616
-1.49	-0.10999999999999999	-0.09515151515151499	0.17348484848484846	0.02666666666666684
-1.48	-0.053333333333333455	-0.16848484848484835	0.12348484848484853	0.10166666666666657
-1.47	-0.07666666666666677	-0.13181818181818172	0.19015151515151507	-0.056666666666666754
-1.46	-0.1133333333333334	-0.07515151515151508	0.1681818181818181	0.026666666666666616
-1.45	-0.016666666666666607	-0.2168181818181818	0.12499999999999989	0.07166666666666666
-1.44	-0.033333333333333326	-0.201818181818182	0.16060606060606064	0.021666666666666612
-1.43	-0.05666666666666664	-0.16257575757575748	0.05833333333333335	0.013333333333333197
-1.42	-0.07999999999999985	-0.036060606060605904	0.1848484848484847	-0.02833333333333332
-1.41	-0.15000000000000024	-0.036969696969696875	0.09393939393939399	-0.08666666666666667
-1.4	-0.11333333333333351	-0.08106060606060583	0.1659090909090909	-0.08666666666666667
-1.39	-0.08000000000000007	-0.06606060606060593	0.22424242424242424	-0.02833333333333332
-1.38	-0.07333333333333347	-0.0277272727272726	0.12121212121212133	0.004999999999999893
-1.37	-0.040000000000000036	0.08636363636363653	0.23863636363636365	-0.04499999999999993
-1.36	-0.05666666666666664	0.08969696969696983	0.1878787878787881	-0.036666666666666736
-1.35	-0.07999999999999996	0.09636363636363654	0.10378787878787876	-0.08166666666666667
-1.34	-0.019999999999999907	0.04227272727272735	0.18030303030303052	-0.09499999999999997
-1.33	-0.036666666666666736	-0.05439393939393922	0.25303030303030294	-0.04499999999999993
-1.32	-0.08999999999999997	-0.06681818181818178	0.21439393939393936	-0.1399999999999999
-1.31	-0.03333333333333355	0.023181818181818192	0.1886363636363637	-0.053333333333333344
-1.3	-0.09000000000000019	0.016363636363636358	0.22272727272727277	-0.10333333333333328
-1.29	-0.15000000000000013	0.03227272727272723	0.24545454545454548	-0.053333333333333344
-1.28	-0.13333333333333364	0.037272727272727235	0.31212121212121213	-0.015000000000000013
-1.27	-0.13333333333333364	0.05227272727272736	0.22196969696969704	-0.02833333333333332
-1.26	-0.10666666666666669	0.06469696969696981	0.18712121212121202	0.0050000000000001155
-1.25	-0.16000000000000036	0.004696969696969755	0.17878787878787872	-0.08666666666666656
-1.24	-0.18333333333333346	-0.011212121212121229	-1.1102230246251565e-16	-0.053333333333333344
-1.23	-0.16666666666666674	0.029696969696969777	0.06818181818181823	-0.04833333333333334
-1.22	-0.15000000000000024	-0.041212121212121144	0.16060606060606053	-0.0016666666666667052
-1.21	-0.05666666666666664	0.09045454545454557	0.23030303030303045	-0.09333333333333338
-1.2	0.0	0.05954545454545468	0.13636363636363635	-0.08999999999999997
-1.19	-0.053333333333333344	0.10878787878787888	0.22045454545454557	-0.056666666666666754
-1.18	-0.036666666666666514	0.08878787878787886	0.12045454545454537	-0.07666666666666666
-1.17	-0.08666666666666678	0.04045454545454552	0.11818181818181828	-0.13
-1.16	-0.1100000000000001	0.06378787878787873	0.05303030303030298	-0.19666666666666666
-1.15	-0.10666666666666669	0.02560606060606052	0.10454545454545461	-0.20000000000000007
-1.14	-0.07666666666666677	0.10893939393939389	0.13787878787878782	-0.15833333333333333
-1.13	0.0	0.010606060606060508	0.19545454545454555	-0.17500000000000004
-1.12	-0.053333333333333344	0.002272727272727315	0.1371212121212121	-0.20000000000000007
-1.11	-0.09000000000000008	0.020606060606060628	0.11287878787878791	-0.21500000000000008
-1.1	-0.07333333333333325	-0.042727272727272614	0.10303030303030292	-0.22333333333333338
-1.09	-0.11333333333333329	0.015606060606060734	0.2174242424242423	-0.14500000000000002
-1.08	-0.08000000000000007	-0.0027272727272725783	0.20984848484848484	-0.19000000000000006
-1.07	-0.036666666666666736	0.12393939393939413	0.1924242424242425	-0.18333333333333335
-1.06	-0.10666666666666658	0.09727272727272729	0.2689393939393939	-0.14166666666666672
-1.05	-0.023333333333333428	0.09151515151515155	0.18333333333333335	-0.14500000000000002
-1.04	-0.09666666666666668	0.06651515151515153	0.17575757575757578	-0.09666666666666668
-1.03	-0.11333333333333329	0.11984848484848498	0.18409090909090908	-0.09166666666666667
-1.02	-0.09666666666666668	0.14484848484848512	0.26060606060606073	-0.13666666666666671
-1.01	0.010000000000000009	0.038181818181818206	0.22878787878787887	-0.08666666666666667
-1.0	-0.06333333333333335	0.05651515151515152	0.17954545454545456	-0.06666666666666665
-0.99	0.0	0.04560606060606065	0.27348484848484844	-0.15333333333333332
-0.98	-0.05999999999999972	0.10560606060606081	0.20757575757575775	-0.125
-0.97	0.01000000000000012	0.12636363636363634	0.18939393939393945	-0.09166666666666667
-0.96	-0.046666666666666634	0.1172727272727272	0.22272727272727277	-0.06333333333333324
-0.95	-0.05999999999999994	0.18878787878787895	0.23257575757575766	-0.05833333333333324
-0.94	-0.09666666666666668	0.0962121212121212	0.22196969696969693	-0.07499999999999996
-0.93	-0.07666666666666655	0.07803030303030312	0.14696969696969686	-0.01666666666666672
-0.92	-0.036666666666666736	0.09636363636363654	0.12348484848484842	-0.008333333333333193
-0.91	-0.1266666666666667	0.12727272727272743	0.3234848484848486	0.011666666666666714
-0.9	-0.09000000000000019	0.11393939393939412	0.1984848484848486	-0.029999999999999916
-0.89	-0.09000000000000008	0.2239393939393941	0.22348484848484862	0.040000000000000036
-0.88	-0.1066666666666668	0.08651515151515154	0.3136363636363637	0.023333333333333206
-0.87	-0.1100000000000001	0.10060606060606059	0.2128787878787879	0.023333333333333206
-0.86	-0.05999999999999994	0.09984848484848485	0.22272727272727266	0.06500000000000006
-0.85	-0.05999999999999994	0.05893939393939396	0.22045454545454535	0.023333333333333206
-0.84	-0.036666666666666736	0.0031818181818181746	0.27803030303030296	0.030000000000000027
-0.83	-0.036666666666666736	-0.011969696969696852	0.30378787878787883	0.08499999999999996
-0.82	-0.053333333333333455	-0.006060606060605989	0.2477272727272728	0.03833333333333333
-0.81	-0.036666666666666736	-0.021969696969696972	0.1310606060606061	0.09666666666666679
-0.8	0.0	0.056363636363636394	0.2128787878787879	0.08833333333333326
-0.79	0.01666666666666683	0.06969696969696981	0.10530303030303023	0.06333333333333335
-0.78	-0.040000000000000036	0.12469696969696975	0.15303030303030307	0.14666666666666683
-0.77	0.036666666666666736	0.1321212121212123	0.19621212121212128	0.08000000000000007
-0.76	-0.03333333333333344	0.0906060606060608	0.19621212121212128	0.1050000000000001
-0.75	-0.050000000000000044	0.10060606060606059	0.18106060606060592	0.06333333333333324
-0.74	-0.029999999999999916	0.05287878787878797	0.1946969696969697	0.07166666666666688
-0.73	-0.04666666666666641	0.06363636363636371	0.19393939393939374	0.030000000000000027
-0.72	-0.09999999999999998	0.07287878787878788	0.07954545454545436	0.05500000000000005
-0.71	-0.06666666666666654	0.11787878787878792	0.05303030303030298	0.13333333333333341
-0.7	-0.06666666666666654	0.12469696969696953	-0.06590909090909092	0.10833333333333328
-0.69	-0.10333333333333328	0.16212121212121222	-0.05984848484848482	0.03833333333333333
-0.68	-0.07999999999999985	0.23212121212121206	-0.01666666666666672	0.0966666666666669
-0.67	-0.04999999999999993	0.16212121212121222	0.10151515151515156	0.1216666666666667
-0.66	-0.06666666666666654	0.15636363636363637	0.09090909090909094	0.046666666666666634
-0.65	-0.08666666666666667	0.10969696969696974	0.07727272727272727	0.1383333333333333
-0.64	-0.046666666666666634	0.14560606060606074	0.1537878787878787	0.09166666666666679
-0.63	-0.07333333333333347	0.12378787878787878	0.0962121212121212	0.10833333333333339
-0.62	-0.036666666666666736	0.21984848484848507	0.10530303030303023	0.05166666666666675
-0.61	-0.019999999999999907	0.17393939393939395	0.07348484848484849	0.07666666666666677
-0.6	-0.016666666666666607	0.20393939393939398	0.16287878787878796	0.12166666666666692
-0.59	-0.019999999999999907	0.14803030303030307	0.14621212121212135	0.15166666666666673
-0.58	-0.05666666666666664	0.1880303030303031	0.1598484848484849	0.13500000000000012
-0.57	-0.06333333333333346	0.08136363636363608	0.243939393939394	0.19333333333333336
-0.56	0.03666666666666696	0.21378787878787886	0.218939393939394	0.05666666666666664
-0.55	-0.05666666666666664	0.21303030303030324	0.321969696969697	0.17666666666666675
-0.54	-0.039999999999999813	0.1980303030303031	0.2893939393939394	0.14666666666666672
-0.53	-0.036666666666666736	0.11969696969696975	0.3151515151515152	0.07333333333333347
-0.52	-0.0033333333333332993	0.11469696969696974	0.29015151515151527	0.14833333333333332
-0.51	-0.07333333333333325	0.1321212121212122	0.27954545454545465	0.06499999999999995
-0.5	-0.023333333333333428	0.16712121212121223	0.34696969696969704	0.023333333333333206
-0.49	-0.040000000000000036	0.08378787878787874	0.24469696969696975	0.07666666666666655
-0.48	-0.09333333333333338	0.10636363636363644	0.22121212121212108	0.10999999999999999
-0.47	-0.07333333333333325	0.11045454545454536	0.3484848484848485	0.039999999999999925
-0.46	-0.09333333333333349	0.08803030303030313	0.35	0.08499999999999996
-0.45	-0.06333333333333346	0.01636363636363647	0.375	0.03833333333333344
-0.44	-0.05666666666666664	-0.015151515151515138	0.37348484848484853	-0.029999999999999805
-0.43	-0.040000000000000036	0.07060606060606078	0.2545454545454545	-0.013333333333333197
-0.42	-0.09666666666666668	0.08878787878787886	0.21363636363636374	0.0033333333333334103
-0.41	-0.019999999999999907	0.025454545454545507	0.29848484848484846	-0.04666666666666652
-0.4	2.220446049250313e-16	0.03136363636363648	0.33106060606060606	-0.10499999999999987
-0.39	-0.039999999999999813	0.016363636363636358	0.3212121212121213	-0.07666666666666655
-0.38	-0.0033333333333332993	0.08136363636363642	0.3651515151515152	0.0050000000000001155
-0.37	-0.023333333333333206	0.030606060606060637	0.40757575757575765	-0.04499999999999993
-0.36	-0.023333333333333428	0.08393939393939398	0.4515151515151517	-0.02833333333333332
-0.35	0.010000000000000009	-0.0018181818181817189	0.43333333333333335	0.01333333333333342
-0.34	-0.0033333333333335213	0.0072727272727273196	0.3075757575757576	0.046666666666666745
-0.33	0.036666666666666736	0.0746969696969697	0.25530303030303025	0.023333333333333428
-0.32	-0.02000000000000013	0.08727272727272739	0.21136363636363642	0.028333333333333544
-0.31	0.056666666666666865	0.09333333333333338	0.19621212121212117	0.0033333333333334103
-0.3	0.09666666666666668	0.209090909090909	0.27121212121212124	0.05500000000000005
-0.29	0.05666666666666664	0.1598484848484848	0.25681818181818195	0.06833333333333336
-0.28	0.060000000000000164	0.044848484848484804	0.22196969696969726	0.13333333333333341
-0.27	0.09000000000000019	0.22227272727272718	0.2787878787878787	0.06333333333333324
-0.26	0.05666666666666664	0.2039393939393941	0.27954545454545465	0.05500000000000005
-0.25	0.07333333333333347	0.15393939393939404	0.21742424242424252	0.015000000000000013
-0.24	0.036666666666666736	0.06651515151515164	0.2174242424242424	-0.018333333333333313
-0.23	0.07333333333333347	0.10484848484848497	0.2772727272727271	-0.040000000000000036
-0.22	0.14	0.019848484848484782	0.32196969696969713	-0.04833333333333334
-0.21	0.1066666666666668	0.006363636363636349	0.16893939393939394	-0.023333333333333428
-0.2	0.05666666666666664	0.07227272727272716	0.2378787878787878	-0.02833333333333332
-0.19	0.023333333333333317	0.0580303030303031	0.2628787878787878	-0.020000000000000018
-0.18	0.0	0.2372727272727272	0.1848484848484847	-0.09833333333333327
-0.17	-0.036666666666666736	0.1498484848484849	0.08257575757575752	-0.04499999999999993
-0.16	0.0	0.1265151515151517	0.15075757575757576	-0.053333333333333344
-0.15	-0.0033333333333332993	0.047272727272727355	0.08333333333333337	-0.053333333333333344
-0.14	-0.05666666666666664	0.05469696969696969	0.02651515151515138	-0.04833333333333334
-0.13	0.0	0.0337878787878787	0.06666666666666665	-0.0033333333333334103
-0.12	-0.053333333333333566	-0.018484848484848326	0.033333333333333215	-0.07833333333333314
-0.11	-0.09000000000000019	0.030606060606060748	0.12651515151515147	-0.1283333333333333
-0.1	0.013333333333333308	-0.01772727272727259	0.11136363636363633	-0.08666666666666656
-0.09	-0.019999999999999907	0.06651515151515153	0.025757575757575646	-0.08666666666666656
-0.08	-0.1433333333333333	0.09984848484848485	0.09393939393939388	-0.1366666666666666
-0.07	-0.036666666666666736	0.06151515151515152	0.15606060606060612	-0.03166666666666662
-0.06	0.0	0.10818181818181838	0.08030303030303021	-0.026666666666666727
-0.05	-0.053333333333333455	0.07727272727272738	0.08787878787878778	0.0033333333333332993
-0.04	-0.07666666666666655	0.08151515151515143	0.09545454545454535	-0.021666666666666723
-0.03	-0.053333333333333344	0.02318181818181797	0.19848484848484838	-0.1100000000000001
-0.02	-0.050000000000000044	-0.006060606060605989	0.18106060606060626	-0.026666666666666727
-0.01	0.023333333333333206	0.13060606060606061	0.29166666666666674	-0.06000000000000005
0.0	0.0033333333333332993	0.12060606060606038	0.21666666666666679	-0.010000000000000009
0.01	-0.046666666666666745	0.05227272727272714	0.3068181818181819	-0.10499999999999998
0.02	0.009999999999999898	0.1548484848484849	0.26742424242424245	-0.07500000000000007
0.03	0.023333333333333428	0.09984848484848485	0.34090909090909094	-0.06666666666666665
0.04	-0.06333333333333324	0.11393939393939412	0.30681818181818177	-0.021666666666666723
0.05	-0.046666666666666856	0.1139393939393939	0.31590909090909103	-0.03833333333333333
0.06	-0.04666666666666652	0.1780303030303031	0.2045454545454547	0.0033333333333334103
0.07	-0.01666666666666683	0.11969696969696986	0.21287878787878778	0.011666666666666825
0.08	-0.08666666666666678	0.20893939393939376	0.30606060606060603	0.03333333333333344
0.09	0.0033333333333330772	0.16378787878787893	0.18560606060606066	0.02000000000000013
0.1	-0.046666666666666745	0.10045454545454546	0.20303030303030312	-0.06833333333333336
0.11	-0.050000000000000044	0.1696969696969698	0.24469696969696964	-0.03166666666666662
0.12	0.01666666666666683	0.07727272727272727	0.18560606060606055	-0.05666666666666664
0.13	-0.09333333333333338	0.20212121212121215	0.14242424242424245	-0.06000000000000005
0.14	-0.1100000000000001	0.10303030303030303	0.11818181818181817	-0.05166666666666664
0.15	-0.05666666666666664	0.08727272727272728	0.14393939393939392	-0.1383333333333332
0.16	-0.07333333333333325	0.043939393939393945	0.1454545454545455	-0.07666666666666666
0.17	-0.016666666666666607	-0.0019696969696969546	0.1803030303030303	-0.14
0.18	-0.01666666666666672	-0.07348484848484849	0.2068181818181818	-0.21333333333333326
0.19	-0.016666666666666607	0.01303030303030317	0.20530303030303032	-0.17999999999999983
0.2	-0.046666666666666634	0.012272727272727324	0.2712121212121211	-0.19999999999999996
0.21	-0.033333333333333215	0.0072727272727272085	0.1636363636363637	-0.18333333333333324
0.22	-0.009999999999999787	-0.011818181818181728	0.12121212121212122	-0.24499999999999988
0.23	-0.026666666666666505	0.040606060606060645	0.22045454545454557	-0.2466666666666666
0.24	-0.06666666666666654	0.04651515151515162	0.16893939393939394	-0.29999999999999993
0.25	-0.11999999999999988	0.07651515151515165	0.15984848484848502	-0.2466666666666667
0.26	-0.06666666666666676	0.030606060606060637	0.21060606060606069	-0.29999999999999993
0.27	-0.06333333333333346	-0.006060606060605989	0.1924242424242424	-0.23833333333333329
0.28	-0.033333333333333326	-0.014393939393939514	0.14393939393939392	-0.2633333333333332
0.29	-0.009999999999999898	0.053939393939394065	0.22803030303030303	-0.2433333333333333
0.3	-0.06666666666666676	0.018939393939393923	0.21969696969696972	-0.18499999999999994
0.31	-0.06666666666666676	0.0072727272727272085	0.2007575757575757	-0.2633333333333333
0.32	-0.026666666666666505	-0.03681818181818197	0.23409090909090913	-0.21000000000000008
0.33	-0.036666666666666736	-0.016818181818182065	0.24242424242424232	-0.28
0.34	-0.06666666666666676	-0.015151515151515027	0.15833333333333321	-0.2383333333333334
0.35	-0.13000000000000023	0.004090909090908923	0.19924242424242422	-0.2633333333333334
0.36	-0.06999999999999995	-0.004242424242424048	0.17500000000000004	-0.31333333333333335
0.37	-0.1266666666666666	0.07409090909090921	0.20151515151515154	-0.30500000000000005
0.38	-0.07333333333333347	0.025757575757575757	0.31060606060606055	-0.3466666666666667
0.39	-0.1100000000000001	0.009848484848484995	0.2439393939393939	-0.15166666666666662
0.4	-0.07333333333333347	0.01575757575757586	0.21212121212121204	-0.16833333333333333
0.41	-0.10999999999999999	-0.0459090909090909	0.2886363636363638	-0.1266666666666666
0.42	-0.11333333333333351	-0.12757575757575756	0.203030303030303	-0.20999999999999996
0.43	-0.13000000000000012	-0.1575757575757576	0.22727272727272718	-0.2266666666666668
0.44	-0.15000000000000002	-0.16166666666666651	0.1515151515151515	-0.2350000000000001
0.45	-0.08999999999999986	-0.20424242424242423	0.24469696969696975	-0.2666666666666667
0.46	-0.15000000000000013	-0.1592424242424244	0.24242424242424243	-0.15666666666666673
0.47	-0.1233333333333334	-0.07590909090909104	0.21590909090909094	-0.2683333333333334
0.48	-0.1266666666666667	0.0007575757575758457	0.1742424242424242	-0.2350000000000001
0.49	-0.17666666666666653	-0.0851515151515152	0.17272727272727273	-0.26
0.5	-0.16333333333333322	-0.13348484848484843	0.16439393939393943	-0.2300000000000001
0.51	-0.15999999999999992	-0.191818181818182	0.0818181818181819	-0.20500000000000007
0.52	-0.1433333333333333	-0.11348484848484841	0.08257575757575764	-0.10999999999999999
0.53	-0.08333333333333315	-0.1851515151515153	0.2234848484848485	-0.13500000000000012
0.54	-0.08999999999999986	-0.09090909090909083	0.156060606060606	-0.1383333333333333
0.55	-0.06999999999999995	-0.06272727272727274	0.09090909090909083	-0.19166666666666676
0.56	-0.1066666666666668	-0.1034848484848484	0.08939393939393925	-0.20833333333333337
0.57	-0.14333333333333353	-0.05015151515151495	0.1742424242424242	-0.28833333333333333
0.58	-0.1066666666666668	0.049090909090909185	0.19090909090909092	-0.2416666666666667
0.59	-0.08666666666666667	-0.05848484848484836	0.20227272727272738	-0.2383333333333334
0.6	-0.04999999999999993	-0.003484848484848535	0.17803030303030298	-0.20500000000000007
0.61	-0.12333333333333318	-0.031818181818181746	0.15303030303030318	-0.21666666666666656
0.62	-0.14333333333333353	-0.03196969696969687	0.11212121212121229	-0.21666666666666667
0.63	-0.08999999999999997	0.00969696969696976	0.05378787878787894	-0.17166666666666675
0.64	-0.09333333333333349	0.06393939393939407	0.23636363636363633	-0.13000000000000012
0.65	-0.05666666666666664	0.043939393939393945	0.15227272727272723	-0.15500000000000025
0.66	-0.08666666666666667	0.039696969696969675	0.1946969696969697	-0.08833333333333349
0.67	-0.05666666666666664	0.1654545454545454	0.1272727272727271	-0.1016666666666668
0.68	-0.07666666666666655	-0.03439393939393931	0.19393939393939397	-0.14666666666666672
0.69	-0.09666666666666668	-0.06772727272727264	0.16742424242424236	-0.023333333333333428
0.7	-0.11333333333333329	-0.10106060606060596	0.21893939393939377	-0.1150000000000001
0.71	-0.036666666666666736	-0.07272727272727264	0.21212121212121193	-0.15166666666666684
0.72	-0.043333333333333335	-0.05272727272727262	0.18484848484848482	-0.21499999999999997
0.73	-0.019999999999999907	-0.039393939393939315	0.2871212121212121	-0.20999999999999996
0.74	-0.023333333333333428	-0.05939393939393933	0.21060606060606046	-0.23166666666666658
0.75	-0.04666666666666652	-0.04772727272727262	0.2621212121212121	-0.16500000000000004
0.76	-0.0033333333333332993	-0.05772727272727274	0.12803030303030294	-0.15000000000000002
0.77	-0.019999999999999907	-0.04772727272727262	0.14469696969696966	-0.16166666666666674
0.78	-0.07333333333333358	-0.09772727272727266	0.19621212121212128	-0.10833333333333328
0.79	-0.040000000000000036	-0.10772727272727278	0.14015151515151547	-0.09666666666666668
0.8	-0.03666666666666696	-0.09272727272727288	0.12878787878787878	-0.22499999999999998
0.81	-0.07333333333333325	-0.08606060606060595	0.17878787878787883	-0.17166666666666686
0.82	-0.07666666666666677	-0.1310606060606062	0.21818181818181814	-0.17166666666666686
0.83	-0.05666666666666664	-0.07863636363636362	0.2522727272727272	-0.16333333333333344
0.84	-0.05666666666666664	-0.04439393939393932	0.22651515151515145	-0.18000000000000005
0.85	-0.033333333333333215	0.028181818181818197	0.1416666666666666	-0.2666666666666666
0.86	-0.016666666666666607	0.042424242424242475	0.17348484848484846	-0.2749999999999999
0.87	-0.040000000000000036	-0.011818181818181728	0.1803030303030303	-0.2999999999999998
0.88	-0.08999999999999986	-0.0043939393939392835	0.08863636363636362	-0.30833333333333324
0.89	-0.01333333333333342	0.01969696969696977	0.1166666666666667	-0.2666666666666666
0.9	-0.09000000000000008	0.005606060606060725	0.26136363636363635	-0.2783333333333333
0.91	-0.09000000000000008	0.053939393939393954	0.22575757575757582	-0.2783333333333333
0.92	0.0033333333333335213	0.029696969696969666	0.2212121212121213	-0.18833333333333335
0.93	-0.03333333333333344	-0.06015151515151507	0.2462121212121211	-0.21666666666666667
0.94	-0.10666666666666658	0.01393939393939403	0.2886363636363637	-0.25
0.95	-0.07333333333333325	-0.004242424242424048	0.27954545454545465	-0.18000000000000005
0.96	-0.053333333333333455	0.03151515151515172	0.26893939393939403	-0.29833333333333334
0.97	-0.053333333333333455	-0.021818181818181737	0.26742424242424256	-0.19499999999999995
0.98	0.036666666666666736	0.04409090909090918	0.26060606060606073	-0.21166666666666667
0.99	0.0033333333333335213	-0.02590909090909077	0.30378787878787883	-0.23333333333333328
1.0	0.023333333333333428	0.07333333333333336	0.2931818181818182	-0.16666666666666663
1.01	-0.036666666666666736	0.021666666666666723	0.24090909090909085	-0.23333333333333328
1.02	-0.040000000000000036	0.010000000000000009	0.24242424242424243	-0.15166666666666662
1.03	-0.053333333333333344	-0.030000000000000027	0.25	-0.16000000000000003
1.04	-0.033333333333333215	-0.16500000000000004	0.24469696969696975	-0.1133333333333334
1.05	-0.046666666666666634	-0.11166666666666658	0.18484848484848482	-0.05499999999999994
1.06	-0.1266666666666667	-0.06999999999999995	0.21818181818181814	-0.1466666666666666
1.07	-0.01666666666666672	-0.22666666666666657	0.25454545454545474	-0.13666666666666671
1.08	0.00666666666666671	-0.14833333333333343	0.06818181818181812	-0.11999999999999988
1.09	-0.06666666666666654	-0.13257575757575746	0.2863636363636364	-0.08500000000000008
1.1	-0.06999999999999995	-0.12257575757575745	0.12803030303030305	-0.11333333333333329
1.11	-0.009999999999999787	-0.04939393939393932	0.26742424242424245	-0.08000000000000007
1.12	-0.053333333333333455	-0.05939393939393933	0.2174242424242423	-0.046666666666666634
1.13	-0.036666666666666736	-0.009393939393939288	0.1901515151515153	-0.013333333333333308
1.14	0.0	-0.12757575757575745	0.25075757575757585	-0.05833333333333335
1.15	-0.033333333333333215	-0.14181818181818184	0.24318181818181817	0.020000000000000018
1.16	-0.033333333333333215	-0.07333333333333325	0.21666666666666667	-0.07166666666666655
1.17	-0.013333333333333308	-0.07666666666666666	0.1499999999999999	-0.03833333333333344
1.18	-0.053333333333333344	-0.1425757575757577	0.16893939393939394	0.0033333333333332993
1.19	-0.08999999999999986	-0.1759090909090908	0.09090909090909094	-0.1333333333333333
1.2	-0.03333333333333344	-0.1084848484848484	0.1681818181818181	-0.1299999999999999
1.21	-0.029999999999999694	-0.15848484848484845	0.1333333333333332	-0.021666666666666612
1.22	0.00666666666666671	-0.19606060606060605	0.1765151515151515	0.08000000000000007
1.23	-0.029999999999999805	-0.21106060606060617	0.29621212121212104	-0.015000000000000013
1.24	-0.036666666666666514	-0.18772727272727274	0.2621212121212121	-0.03166666666666662
1.25	-0.019999999999999907	-0.1669696969696971	0.19545454545454544	-0.04833333333333323
1.26	-0.033333333333333215	-0.1278787878787877	0.2174242424242423	-0.07500000000000007
1.27	-0.10999999999999999	-0.17196969696969688	0.2606060606060605	-0.036666666666666625
1.28	0.013333333333333308	-0.16530303030303028	0.20833333333333315	-0.18166666666666664
1.29	-0.07666666666666677	-0.12606060606060598	0.18484848484848493	-0.16499999999999992
1.3	-0.05666666666666664	-0.07015151515151519	0.1863636363636364	-0.20666666666666667
1.31	-0.036666666666666736	-0.03530303030303039	0.2803030303030303	-0.1316666666666667
1.32	-0.09333333333333349	-0.021212121212121127	0.2537878787878788	-0.015000000000000013
1.33	-0.033333333333333326	-0.009545454545454524	0.2515151515151516	-0.10666666666666669
1.34	0.0033333333333335213	-0.05954545454545457	0.23484848484848486	-0.14000000000000012
1.35	-0.023333333333333428	-0.07121212121212128	0.2689393939393939	-0.14
1.36	-0.006666666666666599	-0.07121212121212117	0.2689393939393939	-0.07000000000000006
1.37	-0.07333333333333347	0.03212121212121222	0.29545454545454564	-0.03166666666666662
1.38	-0.056666666666666865	-0.014545454545454417	0.21060606060606057	-0.019999999999999907
1.39	-0.16666666666666674	0.028030303030303072	0.2704545454545455	-0.023333333333333317
1.4	-0.09333333333333349	-0.024545454545454648	0.3446969696969697	0.06333333333333346
1.41	-0.10999999999999999	-0.0277272727272726	0.3462121212121212	0.0050000000000001155
1.42	-0.1133333333333334	-0.07696969696969691	0.3462121212121212	0.043333333333333446
1.43	-0.036666666666666736	-0.011969696969696964	0.296969696969697	0.01000000000000012
1.44	-0.036666666666666736	0.0013636363636364557	0.33106060606060617	0.08000000000000007
1.45	0.023333333333333206	-0.09530303030303033	0.24924242424242427	-0.11166666666666669
1.46	0.043333333333333335	-0.018636363636363673	0.22196969696969682	-0.04500000000000004
1.47	0.006666666666666599	-0.1736363636363637	0.30606060606060614	-0.07500000000000007
1.48	-0.08000000000000007	-0.12196969696969695	0.4401515151515152	-0.04500000000000004
1.49	0.040000000000000036	-0.12863636363636355	0.36363636363636365	-0.011666666666666714
1.5	0.00666666666666671	-0.181969696969697	0.30454545454545456	0.04666666666666652
1.51	-0.033333333333333326	-0.00045454545454548523	0.2787878787878788	-0.09499999999999997
1.52	0.02000000000000013	0.00545454545454549	0.26287878787878793	-0.11499999999999999
1.53	-0.013333333333333197	-0.08530303030303021	0.2704545454545455	0.0016666666666665941
1.54	0.02000000000000013	-0.052878787878787636	0.2704545454545455	-0.07666666666666666
1.55	0.023333333333333428	0.00545454545454549	0.20227272727272738	-0.03166666666666673
1.56	-0.033333333333333326	0.035454545454545516	0.21363636363636362	-0.0033333333333332993
1.57	-0.013333333333333197	-0.15454545454545443	0.22803030303030314	0.05166666666666675
1.58	-0.1066666666666668	-0.16454545454545444	0.23636363636363633	0.009999999999999898
1.59	-0.01666666666666683	-0.23530303030303024	0.23409090909090913	0.026666666666666727
1.6	-0.016666666666666607	-0.14863636363636346	0.2787878787878788	0.07166666666666666
1.61	-0.013333333333333086	-0.10272727272727267	0.29621212121212126	-0.023333333333333317
1.62	-0.009999999999999898	-0.16696969696969677	0.29621212121212137	-0.011666666666666603
1.63	-0.029999999999999916	-0.15121212121212113	0.24242424242424254	-0.04499999999999993
1.64	0.019999999999999907	-0.18121212121212116	0.2212121212121212	-0.06499999999999995
1.65	-0.01666666666666683	-0.14621212121212113	0.26363636363636367	-0.1050000000000001
1.66	-0.050000000000000155	-0.05954545454545446	0.3621212121212123	-0.22166666666666657
1.67	-0.026666666666666727	-0.14121212121212112	0.37803030303030294	-0.21666666666666656
1.68	-0.09000000000000019	-0.136212121212121	0.353030303030303	-0.2666666666666666
1.69	-0.053333333333333344	-0.056060606060606144	0.34696969696969704	-0.1166666666666667
1.7	-0.08999999999999997	-0.07378787878787885	0.2537878787878789	-0.08000000000000007
1.71	-0.03666666666666685	-0.002878787878787814	0.30681818181818177	-0.1216666666666667
1.72	-0.06666666666666676	-0.007727272727272694	0.34924242424242435	-0.05499999999999994
1.73	-0.06999999999999995	-0.032727272727272716	0.296969696969697	-0.06333333333333324
1.74	-0.029999999999999916	-0.06681818181818178	0.22424242424242447	0.06499999999999995
1.75	-0.03333333333333344	-0.05015151515151506	0.29015151515151516	0.15666666666666662
1.76	-0.036666666666666736	-0.028484848484848335	0.1454545454545455	0.006666666666666599
1.77	0.016666666666666607	-0.010151515151515023	0.22424242424242424	-0.00666666666666671
1.78	-2.220446049250313e-16	-0.0025757575757574536	0.32499999999999996	0.03500000000000003
1.79	0.033333333333333215	0.09409090909090922	0.19848484848484826	0.018333333333333424
1.8	-2.220446049250313e-16	0.13909090909090915	0.1553030303030305	0.03500000000000003
1.81	0.0033333333333335213	0.18045454545454565	0.2212121212121213	0.05166666666666675
1.82	-0.019999999999999907	0.238787878787879	0.16287878787878785	0.0016666666666667052
1.83	0.023333333333333428	0.18545454545454554	0.26363636363636367	0.020000000000000018
1.84	0.04333333333333356	0.13636363636363646	0.12954545454545463	-0.009999999999999898
1.85	0.026666666666666727	0.12227272727272731	0.1901515151515154	-0.0016666666666665941
1.86	0.07333333333333347	0.1946969696969697	0.10530303030303023	0.018333333333333424
1.87	0.07666666666666677	0.2113636363636363	0.1863636363636363	-0.040000000000000036
1.88	0.023333333333333428	0.11818181818181828	0.08560606060606057	-0.05166666666666664
1.89	-0.036666666666666736	0.1896969696969698	0.07499999999999996	-0.09666666666666668
1.9	-0.039999999999999813	0.1106060606060606	0.10227272727272718	-0.013333333333333308
1.91	-0.053333333333333344	0.04560606060606065	0.08636363636363631	-0.026666666666666616
1.92	-0.07000000000000006	0.11469696969696985	0.2128787878787879	-0.05666666666666664
1.93	0.026666666666666727	0.029696969696969777	0.14621212121212124	-0.09666666666666668
1.94	-0.023333333333333317	0.1206060606060606	0.12803030303030294	-0.10166666666666668
1.95	0.0	0.07893939393939386	0.18787878787878787	-0.040000000000000036
1.96	0.09333333333333349	0.10196969696969693	0.12196969696969684	-0.07166666666666677
1.97	0.07666666666666677	0.1028787878787879	0.08863636363636351	-0.07166666666666677
1.98	0.07333333333333325	-0.018787878787878798	0.10681818181818181	-0.026666666666666727
1.99	0.03333333333333344	0.12045454545454548	0.1575757575757576	-0.08833333333333326
2.0	0.053333333333333566	0.14303030303030306	0.12803030303030305	-0.010000000000000009
2.01	-0.016666666666666607	0.14636363636363636	0.0696969696969697	-0.018333333333333313
2.02	0.0	0.13560606060606073	0.08712121212121215	-0.061666666666666536
2.03	0.02000000000000035	0.19727272727272727	0.13863636363636356	0.05500000000000005
2.04	0.03333333333333344	0.23136363636363633	0.16439393939393954	0.06333333333333335
2.05	-0.05666666666666664	0.11545454545454559	0.17878787878787872	0.053333333333333344
2.06	-0.036666666666666736	0.1354545454545455	0.26363636363636367	0.09499999999999986
2.07	0.01000000000000012	0.07045454545454555	0.1924242424242424	0.09499999999999997
2.08	0.013333333333333308	0.1521212121212122	0.1765151515151515	0.11166666666666669
2.09	0.030000000000000027	0.0546969696969698	0.10075757575757582	0.1150000000000001
2.1	0.01000000000000012	0.0580303030303031	0.10075757575757582	0.05166666666666664
2.11	0.030000000000000027	-0.014393939393939403	0.06590909090909092	0.10999999999999988
2.12	0.030000000000000027	0.0365151515151515	0.05075757575757578	-0.023333333333333206
2.13	0.03333333333333344	-0.03954545454545455	0.02651515151515138	-0.07666666666666666
2.14	0.023333333333333428	0.07969696969696982	-0.008333333333333415	-0.05166666666666664
2.15	-0.036666666666666736	-0.012575757575757462	-0.03333333333333344	-0.05666666666666664
2.16	-0.036666666666666736	0.07560606060606079	0.043939393939393834	-0.019999999999999907
2.17	-0.016666666666666607	0.040606060606060645	0.10075757575757571	-0.053333333333333344
2.18	0.006666666666666821	-0.023636363636363567	0.08257575757575741	-0.06999999999999995
2.19	-0.033333333333333215	-0.1519696969696971	0.09318181818181814	0.0016666666666667052
2.2	-0.036666666666666736	-0.11106060606060597	0.10303030303030292	-0.040000000000000036
2.21	-0.036666666666666736	-0.08606060606060606	0.12727272727272732	-0.006666666666666599
2.22	-0.016666666666666607	-0.0701515151515153	0.09469696969696961	-0.015000000000000013
2.23	-0.01333333333333342	-0.08606060606060595	0.011363636363636354	-0.06499999999999995
2.24	-0.07666666666666677	-0.030303030303030276	0.17196969696969688	-0.020000000000000018
2.25	-0.1233333333333334	-0.09272727272727266	0.11515151515151512	-0.04833333333333334
2.26	-0.1066666666666668	-0.05439393939393933	0.21439393939393947	0.015000000000000013
2.27	-0.060000000000000164	-0.09015151515151498	0.18939393939393945	0.04833333333333323
2.28	0.019999999999999685	-0.03681818181818175	0.16439393939393943	0.06833333333333336
2.29	-0.08666666666666667	-0.04924242424242409	0.08787878787878789	-0.006666666666666599
2.3	0.023333333333333428	0.0007575757575757347	0.12121212121212122	-0.01333333333333342
2.31	0.019999999999999907	-0.08606060606060595	0.1310606060606061	-0.09666666666666657
2.32	0.09999999999999976	0.047272727272727466	0.12727272727272732	-0.13
2.33	0.09666666666666646	-0.05348484848484836	0.1681818181818182	-0.22999999999999987
2.34	0.040000000000000036	0.024848484848484897	0.04469696969696968	-0.29166666666666663
2.35	0.09666666666666668	0.047272727272727466	0.0037878787878787845	-0.11333333333333329
2.36	0.02000000000000013	0.16136363636363638	0.06439393939393934	-0.1383333333333332
2.37	0.09999999999999998	0.05893939393939407	0.08030303030303021	-0.15000000000000002
2.38	0.023333333333333428	0.07727272727272727	0.218939393939394	-0.1333333333333333
2.39	-0.036666666666666736	0.10818181818181827	0.17878787878787894	-0.1383333333333333
2.4	-0.06666666666666654	0.09575757575757593	0.14393939393939392	-0.17000000000000004
2.41	-0.029999999999999916	0.034848484848484906	0.22803030303030292	-0.17000000000000004
2.42	-0.14666666666666672	0.11742424242424243	0.2272727272727273	-0.17000000000000004
2.43	-0.14666666666666672	0.09060606060606069	0.09393939393939388	-0.24166666666666659
2.44	-0.10999999999999999	0.07227272727272738	0.05378787878787883	-0.31166666666666654
2.45	-0.06999999999999995	0.05727272727272714	0.1537878787878787	-0.30833333333333324
2.46	-0.07333333333333336	0.012272727272727324	0.13787878787878793	-0.19999999999999996
2.47	-0.09000000000000019	0.08318181818181813	0.1393939393939393	-0.21999999999999997
2.48	-0.023333333333333206	0.2306060606060607	0.09545454545454546	-0.1116666666666668
2.49	-0.036666666666666736	0.18378787878787894	0.13636363636363635	-0.20833333333333337
2.5	-0.05999999999999994	0.17469696969696946	0.14469696969696966	-0.19500000000000006
2.51	-0.01666666666666683	0.11469696969696985	0.2045454545454547	-0.22000000000000008
2.52	-0.036666666666666736	0.14393939393939414	0.16060606060606053	-0.2533333333333334
2.53	2.220446049250313e-16	0.21727272727272717	0.19621212121212128	-0.27
2.54	-0.07666666666666655	0.12893939393939413	0.19545454545454533	-0.2483333333333333
2.55	-0.039999999999999813	0.05742424242424249	0.22878787878787865	-0.22833333333333328
2.56	-0.05666666666666664	0.12393939393939402	0.17045454545454541	-0.21499999999999997
2.57	-0.07666666666666655	0.1648484848484849	0.12196969696969684	-0.1483333333333332
2.58	-0.08999999999999986	0.16893939393939417	0.0719696969696968	-0.06499999999999995
2.59	-0.1266666666666667	0.16893939393939417	0.26515151515151525	-0.11833333333333329
2.6	-0.07333333333333325	0.11484848484848498	0.2621212121212121	-0.19333333333333313
2.61	-0.06999999999999995	0.15893939393939382	0.2727272727272728	-0.1566666666666665
2.62	-0.013333333333333308	0.23893939393939378	0.19545454545454555	-0.1283333333333333
2.63	-0.050000000000000044	0.20560606060606068	0.1803030303030303	-0.18666666666666665
2.64	0.010000000000000342	0.1265151515151517	0.21969696969696972	-0.05166666666666664
2.65	-0.013333333333333308	0.09242424242424241	0.2704545454545455	-0.10333333333333328
2.66	-0.029999999999999916	0.07060606060606067	0.09469696969696972	-0.08833333333333326
2.67	-0.046666666666666634	0.04469696969696979	0.1636363636363637	-0.09333333333333327
2.68	-0.026666666666666505	0.004696969696969866	0.09621212121212108	-0.010000000000000009
2.69	-0.06999999999999995	0.07969696969696971	0.21893939393939388	-0.16333333333333333
2.7	0.00666666666666671	-0.010303030303030147	0.13409090909090904	-0.07166666666666666
2.71	-0.03333333333333355	-0.005303030303030365	0.18787878787878787	-0.1316666666666667
2.72	-0.04999999999999993	0.05560606060606055	0.15303030303030296	-0.1349999999999999
2.73	-0.016666666666666607	0.023181818181818192	0.16287878787878785	-0.18833333333333324
2.74	-0.03333333333333355	-0.0060606060606061	0.22272727272727288	-0.20833333333333315
2.75	-0.0033333333333332993	0.0072727272727273196	0.18333333333333346	-0.20833333333333326
2.76	-0.036666666666666736	0.01575757575757586	0.16969696969696968	-0.19166666666666654
2.77	-0.036666666666666736	0.024848484848484897	0.12121212121212122	-0.2333333333333334
2.78	-0.036666666666666736	0.11121212121212132	0.12045454545454559	-0.20333333333333325
2.79	-0.013333333333333308	0.045454545454545414	0.11818181818181817	-0.08833333333333315
2.8	0.019999999999999907	0.0553030303030303	0.16969696969696968	-0.10833333333333328
2.81	-0.033333333333333215	-0.08030303030303032	0.19393939393939397	-0.06000000000000005
2.82	0.0033333333333332993	0.02893939393939393	0.12727272727272732	-0.14666666666666672
2.83	0.0	0.029848484848484902	0.19621212121212128	-0.19666666666666655
2.84	0.053333333333333566	0.043030303030303196	0.22045454545454535	-0.23500000000000004
2.85	-0.07666666666666688	0.08378787878787886	0.19393939393939397	-0.2433333333333334
2.86	0.036666666666666736	0.07393939393939397	0.12727272727272743	-0.22999999999999998
2.87	-0.036666666666666736	0.08545454545454556	0.16060606060606075	-0.15166666666666662
2.88	0.0	0.05045454545454542	-0.006060606060606322	-0.1383333333333333
2.89	-0.05666666666666664	-0.016212121212121233	0.17575757575757578	-0.17166666666666663
2.9	-0.036666666666666736	-0.09863636363636352	0.22499999999999998	-0.15833333333333333
2.91	-0.07000000000000006	-0.03803030303030308	0.11742424242424243	-0.22499999999999998
2.92	-0.040000000000000036	-0.0763636363636363	0.1439393939393938	-0.17166666666666675
2.93	-0.053333333333333344	0.0010606060606059842	0.13484848484848466	-0.1050000000000001
2.94	-0.056666666666666754	-0.05939393939393933	0.08333333333333315	-0.13000000000000012
2.95	-0.1299999999999999	-0.0586363636363636	0.016666666666666607	-0.08500000000000008
2.96	-0.03666666666666685	-0.08848484848484828	0.024242424242424176	-0.08500000000000008
2.97	-0.07666666666666688	-0.04848484848484824	0.024242424242424288	-0.1050000000000001
2.98	-0.03666666666666685	-0.025151515151515036	0.06742424242424228	-0.11333333333333329
2.99	-0.053333333333333344	-0.08681818181818157	0.10378787878787865	-0.1266666666666667
3.0	0.016666666666666385	-0.08848484848484839	0.15530303030303028	-0.15999999999999992
3.01	-0.033333333333333215	-0.20090909090909082	0.08939393939393947	-0.20166666666666666
3.02	-0.04000000000000026	-0.13924242424242406	0.13030303030303025	-0.18833333333333324
3.03	-0.040000000000000036	-0.20515151515151497	0.12727272727272732	-0.1333333333333333
3.04	-0.08666666666666689	-0.04439393939393943	0.24621212121212122	-0.09666666666666668
3.05	-0.09333333333333338	-0.15000000000000002	0.09166666666666679	-0.1283333333333332
3.06	-0.16333333333333344	0.06409090909090909	0.11590909090909085	-0.135
3.07	-0.1100000000000001	0.08227272727272728	0.14090909090909087	-0.10166666666666668
3.08	-0.1233333333333334	0.00393939393939402	0.1924242424242425	-0.10166666666666668
3.09	-0.09000000000000008	0.041515151515151616	0.1477272727272727	-0.10999999999999999
3.1	-0.056666666666666754	0.12484848484848488	0.1515151515151515	-0.135
3.11	-0.10999999999999999	0.18318181818181822	0.16742424242424248	-0.09833333333333338
3.12	-0.03666666666666685	0.13469696969696965	0.16515151515151516	-0.09833333333333338
3.13	-0.040000000000000036	0.12303030303030305	0.1742424242424242	-0.14333333333333342
3.14	-0.07666666666666677	0.11545454545454559	0.125	-0.09333333333333338
3.15	-0.08999999999999986	0.10712121212121195	0.02499999999999991	-0.1349999999999999
3.16	-0.11333333333333329	0.13530303030303037	0.08257575757575752	-0.07999999999999985
3.17	-0.036666666666666736	0.10030303030303023	0.07272727272727275	-0.09666666666666657
3.18	-0.02000000000000013	0.271969696969697	0.11818181818181805	-0.09666666666666657
3.19	0.040000000000000036	0.09712121212121227	0.11893939393939401	-0.13
3.2	0.016666666666666607	0.07878787878787896	0.0431818181818181	-0.17166666666666675
3.21	-0.036666666666666736	0.14969696969696966	0.019696969696969546	-0.13
3.22	0.0	0.0956060606060607	0.16287878787878785	-0.006666666666666599
3.23	-0.0033333333333335213	0.1315151515151517	0.22878787878787876	-0.05166666666666653
3.24	0.02000000000000035	0.12151515151515158	0.16969696969696957	-0.05499999999999994
3.25	-0.0033333333333332993	0.18984848484848516	0.1416666666666665	-0.09666666666666657
3.26	-0.039999999999999813	0.198030303030303	0.0696969696969697	-0.0050000000000000044
3.27	0.01666666666666683	0.13560606060606073	0.12803030303030305	-0.06833333333333325
3.28	0.053333333333333566	0.15303030303030296	0.08560606060606057	-0.09166666666666667
3.29	0.033333333333333215	0.2913636363636365	-0.015909090909090984	-0.06333333333333346
3.3	0.036666666666666736	0.25136363636363646	-0.017424242424242453	-0.1166666666666667
3.31	0.0033333333333331883	0.2504545454545455	0.04999999999999993	-0.06666666666666665
3.32	0.06999999999999995	0.15727272727272734	0.04318181818181799	-0.03833333333333322
3.33	0.013333333333333308	0.23136363636363644	-0.0007575757575759567	0.011666666666666492
3.34	-0.01333333333333342	0.12893939393939402	-0.05681818181818188	0.0033333333333334103
3.35	0.05666666666666664	0.09303030303030313	-0.008333333333333526	-0.021666666666666612
3.36	0.03333333333333344	0.12969696969696987	-0.09242424242424252	-0.050000000000000044
3.37	0.02000000000000035	0.15636363636363648	0.024242424242424176	-0.10499999999999998
3.38	-0.019999999999999907	0.2706060606060606	-0.03181818181818186	-0.08499999999999996
3.39	0.050000000000000044	0.1996969696969697	0.03560606060606053	-0.1266666666666667
3.4	0.03666666666666696	0.10893939393939389	-0.006060606060606322	-0.2916666666666665
3.41	0.09000000000000019	0.15560606060606064	-0.0007575757575757347	-0.22166666666666668
3.42	0.019999999999999907	0.09484848484848496	-0.07651515151515165	-0.24166666666666659
3.43	0.019999999999999907	0.017424242424242453	-0.025757575757575868	-0.32000000000000006
3.44	0.02000000000000013	0.05499999999999994	0.06666666666666676	-0.14166666666666672
3.45	0.050000000000000044	0.0540909090909093	0.016666666666666496	-0.18666666666666654
3.46	0.02000000000000035	0.139848484848485	0.013636363636363558	-0.16999999999999993
3.47	0.02000000000000013	0.057272727272727364	0.011363636363636354	-0.23333333333333328
3.48	-0.043333333333333335	0.04227272727272724	-0.08484848484848495	-0.15500000000000014
3.49	-0.019999999999999907	0.14454545454545464	0.10757575757575744	-0.17166666666666675
3.5	-0.0033333333333332993	0.039696969696969675	-0.018939393939393923	-0.2300000000000001
3.51	0.03333333333333355	-0.014393939393939625	0.14015151515151514	-0.2549999999999999
3.52	0.030000000000000027	-0.11015151515151533	0.2007575757575758	-0.2433333333333334
3.53	0.04999999999999993	-0.07424242424242444	0.2439393939393938	-0.19333333333333336
3.54	0.046666666666666634	-0.03348484848484834	0.20000000000000007	-0.1266666666666667
3.55	0.026666666666666505	-0.0019696969696969546	0.19393939393939397	-0.17666666666666675
3.56	0.00666666666666671	0.038787878787878705	0.2333333333333334	-0.19333333333333336
3.57	-0.00666666666666671	-0.007878787878787818	0.1825757575757576	-0.20666666666666667
3.58	-0.023333333333333206	0.1487878787878789	0.14848484848484855	-0.19833333333333325
3.59	-0.01666666666666683	0.03712121212121222	0.1780303030303031	-0.2316666666666667
3.6	-0.01333333333333353	0.046363636363636385	0.2356060606060606	-0.18666666666666665
3.61	-0.03333333333333344	0.13060606060606073	0.17803030303030298	-0.21833333333333338
3.62	-0.08666666666666656	0.1206060606060606	0.2128787878787879	-0.255
3.63	-0.030000000000000027	0.16469696969696956	0.3151515151515153	-0.2383333333333334
3.64	-0.046666666666666745	0.033030303030303076	0.21060606060606069	-0.28000000000000014
3.65	-0.01333333333333353	0.03803030303030308	0.2643939393939395	-0.21333333333333337
3.66	-0.010000000000000009	-0.009545454545454524	0.32272727272727264	-0.19333333333333336
3.67	-0.08666666666666656	0.035454545454545516	0.30454545454545456	-0.15166666666666673
3.68	-0.04666666666666641	-0.008636363636363553	0.2992424242424244	-0.18499999999999994
3.69	-0.08666666666666667	0.012272727272727435	0.28181818181818186	-0.16833333333333333
3.7	-0.06333333333333324	0.057272727272727475	0.25303030303030294	-0.10999999999999999
3.71	-0.12333333333333318	-0.03015151515151504	0.26969696969696955	-0.16000000000000014
3.72	-0.12333333333333318	-0.061060606060605926	0.296969696969697	-0.20499999999999996
3.73	-0.12333333333333318	-0.04106060606060602	0.3568181818181818	-0.11666666666666659
3.74	-0.09999999999999976	-0.06787878787878776	0.19848484848484838	-0.08500000000000008
3.75	-0.1433333333333333	-0.09606060606060596	0.1477272727272727	-0.04833333333333323
3.76	-0.07333333333333336	0.014696969696969764	0.16287878787878785	-0.08499999999999996
3.77	-0.016666666666666607	-0.030303030303030165	0.16969696969696968	-0.08166666666666667
3.78	-0.053333333333333344	0.029696969696969777	0.11136363636363622	-0.10166666666666657
3.79	-0.06666666666666676	0.03803030303030297	0.1863636363636363	-0.20499999999999996
3.8	-0.10666666666666658	0.11136363636363644	0.22878787878787898	-0.15999999999999992
3.81	-0.08999999999999986	0.03803030303030308	0.06893939393939386	-0.10833333333333339
3.82	-0.1033333333333335	0.062121212121212244	0.12803030303030316	-0.24166666666666659
3.83	-0.1033333333333335	0.03803030303030319	0.028030303030303072	-0.11666666666666659
3.84	-0.08666666666666645	0.0021212121212121904	0.06060606060606066	-0.08833333333333337
3.85	-0.10666666666666658	-0.08606060606060595	0.09393939393939388	-0.09999999999999987
3.86	-0.07333333333333325	0.08454545454545459	0.026515151515151603	-0.09999999999999987
3.87	-0.04999999999999993	0.045454545454545414	0.015909090909090873	-0.15833333333333321
3.88	-0.033333333333333215	0.09954545454545438	-0.0015151515151516914	-0.15000000000000002
3.89	-0.04999999999999993	0.021969696969697083	0.04015151515151516	-0.1533333333333332
3.9	-0.016666666666666607	0.06712121212121225	0.1068181818181817	-0.15833333333333333
3.91	-0.029999999999999805	0.06378787878787884	0.1333333333333333	-0.10499999999999998
3.92	0.03666666666666696	0.0087878787878789	0.05075757575757567	-0.1383333333333333
3.93	-0.033333333333333215	0.023787878787878802	0.09393939393939388	-0.021666666666666612
3.94	-0.02000000000000013	0.0486363636363637	0.1946969696969696	-0.15000000000000002
3.95	-0.0033333333333335213	0.08954545454545448	0.10833333333333339	-0.09999999999999987
3.96	0.013333333333333308	0.1437878787878787	0.15378787878787892	-0.05166666666666664
3.97	0.0033333333333332993	0.05212121212121201	0.17954545454545456	-0.06666666666666665
3.98	-0.033333333333333215	0.0271212121212121	0.11136363636363633	-0.08499999999999996
3.99	-0.07333333333333325	-0.027878787878787836	0.11893939393939379	-0.1183333333333334
4.0	-0.0033333333333332993	-0.036969696969696875	0.22045454545454546	-0.1100000000000001
4.01	-0.07666666666666677	-0.044545454545454555	0.22803030303030314	-0.08500000000000008
4.02	-0.09000000000000008	-0.05712121212121224	0.17121212121212126	-0.06000000000000005
4.03	-0.053333333333333344	-0.04287878787878785	0.02651515151515149	-0.08833333333333337
4.04	0.01333333333333353	-0.03287878787878784	0.034848484848484795	-0.08000000000000007
4.05	-0.01333333333333353	-0.06621212121212128	0.05909090909090897	-0.1383333333333333
4.06	-0.07333333333333347	-0.027878787878787836	0.14090909090909087	-0.030000000000000027
4.07	-0.040000000000000036	-0.010151515151515245	0.02651515151515138	0.023333333333333317
4.08	0.036666666666666514	0.025757575757575757	-0.00757575757575768	0.023333333333333317
4.09	-0.0033333333333332993	-0.05439393939393944	0.08560606060606046	-0.02666666666666684
4.1	0.013333333333333086	0.03393939393939416	0.07651515151515142	0.039999999999999925
4.11	0.036666666666666736	0.031515151515151496	0.02499999999999991	0.05166666666666675
4.12	0.023333333333333428	0.030606060606060637	0.06060606060606055	0.006666666666666599
4.13	0.053333333333333566	0.018181818181818077	0.11515151515151512	-0.05166666666666675
4.14	0.016666666666666607	0.012272727272727324	0.12272727272727268	-0.040000000000000036
4.15	0.053333333333333566	-0.04106060606060613	0.0575757575757575	-0.040000000000000036
4.16	0.09333333333333338	0.027272727272727337	0.06515151515151507	0.05999999999999994
4.17	0.040000000000000036	-0.021060606060606002	0.084090909090909	0.013333333333333197
4.18	-0.019999999999999907	0.04469696969696979	0.0901515151515151	0.029999999999999805
4.19	0.013333333333333086	0.134848484848485	0.10075757575757571	-0.036666666666666736
4.2	0.053333333333333344	0.034848484848484906	0.11060606060606049	-0.053333333333333344
4.21	0.029999999999999916	0.1122727272727273	0.20303030303030312	-0.07833333333333325
4.22	0.1233333333333334	0.07318181818181813	0.16893939393939394	-0.1449999999999999
4.23	0.053333333333333566	0.054848484848484924	0.22878787878787865	-0.061666666666666536
4.24	0.08999999999999986	0.028030303030303072	0.21969696969696972	-0.07833333333333314
4.25	0.08333333333333326	0.06060606060606066	0.19545454545454533	-0.08666666666666667
4.26	0.07333333333333347	0.06469696969696992	0.22196969696969693	-0.019999999999999907
4.27	-0.013333333333333086	0.04303030303030331	0.22272727272727266	-0.011666666666666603
4.28	0.04000000000000026	0.14545454545454561	0.18712121212121213	-0.07833333333333337
4.29	-0.03333333333333344	0.1254545454545456	0.1439393939393938	0.046666666666666745
4.3	-0.033333333333333326	0.07212121212121225	0.12803030303030294	-0.053333333333333344
4.31	0.0033333333333332993	0.07303030303030311	0.018181818181818077	-0.1366666666666666
4.32	-0.1433333333333333	0.03893939393939416	0.054545454545454675	-0.053333333333333344
4.33	-0.01333333333333342	0.009848484848485106	0.02803030303030285	-0.011666666666666603
4.34	-0.06999999999999973	-0.023636363636363455	0.09545454545454535	-0.07833333333333337
4.35	-0.016666666666666607	-0.024545454545454537	0.051515151515151514	-0.10333333333333317
4.36	-2.220446049250313e-16	-0.011212121212121229	-0.0310606060606059	-0.061666666666666536
4.37	-0.02000000000000013	0.12803030303030305	0.08712121212121204	-0.020000000000000018
4.38	-0.009999999999999898	0.010454545454545383	0.11893939393939401	-0.08166666666666655
4.39	0.040000000000000036	-0.01772727272727259	0.15454545454545443	-0.0033333333333331883
4.4	0.01666666666666683	0.08651515151515166	0.07196969696969713	-0.04833333333333323
4.41	2.220446049250313e-16	0.17893939393939395	0.046969696969696995	-0.10666666666666669
4.42	0.02000000000000035	0.07651515151515131	0.04924242424242431	-0.1066666666666668
4.43	-0.036666666666666736	0.008181818181818179	0.12272727272727268	-0.09000000000000008
4.44	0.06333333333333324	-0.01090909090909098	0.1371212121212121	-0.10499999999999998
4.45	0.04666666666666652	-0.07848484848484838	0.11136363636363633	-0.10999999999999999
4.46	0.050000000000000155	-0.08606060606060595	0.09469696969696972	-0.10999999999999999
4.47	0.07666666666666666	-0.10196969696969693	-0.021212121212121238	-0.18833333333333346
4.48	0.08333333333333337	-0.0978787878787879	0.01969696969696988	-0.24
4.49	0.08333333333333337	-0.013787878787878793	0.03863636363636369	-0.2799999999999999
