# Supplementary material for: Shifts in attention drive context-dependent subspace encoding in anterior cingulate cortex in mice during decision making
Source: Nat Commun. 2024 Jul 2;15:5559. doi: 10.1038/s41467-024-49845-2 (PMC11220070; doi:10.1038/s41467-024-49845-2)
Supplement: Supplementary file 4 — Source Data [file 41467_2024_49845_MOESM4_ESM.zip › fig3/fig3-c.csv]

timestampslookback	accuracyvisualmean	accuracyvisualsem	accuracyauditorymean	accuracyauditorysem
-1.495	0.5617647058823528	0.09431188658467345	0.5886274509803924	0.06389793810245592
-1.485	0.5581699346405228	0.09461296482573871	0.5877124183006537	0.06357696529500495
-1.475	0.5539215686274508	0.09432234575158548	0.5877777777777777	0.06323873937169869
-1.465	0.5490196078431371	0.09427331922312351	0.58718954248366	0.06292345436362413
-1.455	0.5447712418300652	0.09429575661345296	0.5865359477124182	0.06281827231164908
-1.445	0.540032679738562	0.09403077693379569	0.5859477124183006	0.06279026376515504
-1.435	0.5357843137254901	0.09390385312545818	0.5858169934640522	0.06223715867963717
-1.425	0.5308823529411764	0.0939672582949137	0.585359477124183	0.06205337390970762
-1.415	0.5256535947712417	0.09371073281557754	0.583921568627451	0.06160506576749107
-1.405	0.5204248366013071	0.0934542073362414	0.5840522875816995	0.06135555391305619
-1.395	0.5165032679738562	0.09305647929057899	0.5848366013071896	0.06133446956860446
-1.385	0.5119281045751634	0.09289455946995752	0.5843137254901962	0.061210249108017534
-1.375	0.5078431372549019	0.09285791454655799	0.583529411764706	0.061025456136181946
-1.365	0.5037581699346405	0.09253537015909934	0.5820261437908498	0.060958427586157195
-1.355	0.4998366013071896	0.09213764211343693	0.5818300653594773	0.06061648320388933
-1.345	0.49542483660130726	0.09194988668141607	0.5809803921568629	0.06015587439800557
-1.335	0.49052287581699355	0.09178087969842301	0.5801960784313728	0.05986547843945491
-1.325	0.4859477124183007	0.09149026062426978	0.5796732026143793	0.059641294474216275
-1.315	0.4808823529411765	0.09160214810935849	0.578888888888889	0.05964338497490025
-1.305	0.475	0.09191979043684038	0.577777777777778	0.059221975646207285
-1.295	0.47075163398692804	0.0920804682057023	0.5763398692810459	0.05889551313947305
-1.285	0.46503267973856205	0.09226106637966057	0.5755555555555557	0.058605117180922386
-1.275	0.45964052287581697	0.09192674494251793	0.5736601307189543	0.05841810311786344
-1.265	0.45473856209150326	0.09158946481943286	0.5725490196078432	0.05799669378917047
-1.255	0.45049019607843144	0.09161190220976231	0.572156862745098	0.057984786444106304
-1.245	0.44673202614379093	0.0915981450049895	0.572091503267974	0.05754295416272864
-1.235	0.44346405228758173	0.09181490554975917	0.5726143790849674	0.05733444510636798
-1.225	0.44003267973856214	0.09187573717344254	0.5737908496732027	0.05711427338785559
-1.215	0.438562091503268	0.09216370304768577	0.5750980392156864	0.05699116249178714
-1.205	0.43921568627450985	0.09252579268099176	0.5737254901960784	0.05667036107552613
-1.195	0.43725490196078437	0.09205734082934533	0.5741176470588235	0.05671891089776805
-1.185	0.4348039215686275	0.0915407892901761	0.573921568627451	0.05674831838874318
-1.175	0.4326797385620916	0.09082176662012656	0.5744444444444443	0.05671177051952189
-1.165	0.431045751633987	0.09128178372087146	0.5739215686274509	0.056884827742345774
-1.155	0.4294117647058824	0.09148726132114204	0.5748366013071895	0.05704268843621595
-1.145	0.4272875816993464	0.09200899923861985	0.5747712418300653	0.057561740080145654
-1.135	0.4258169934640522	0.0921293191388033	0.5752941176470588	0.05814215094065355
-1.125	0.4232026143790849	0.09165651764640274	0.5779084967320262	0.05833970933524127
-1.115	0.4235294117647059	0.09114310399622332	0.5787581699346406	0.059081439710384764
-1.105	0.4217320261437909	0.09083264752264049	0.5801960784313726	0.059722510579071415
-1.095	0.4192810457516341	0.09075302114313115	0.5832679738562092	0.0601947238685326
-1.085	0.4158496732026144	0.09044256466954831	0.5857516339869281	0.06042585359478235
-1.075	0.4147058823529412	0.0905290014028167	0.588562091503268	0.06032184573477322
-1.065	0.41045751633986927	0.09026053028666903	0.591764705882353	0.06039479396141552
-1.055	0.40669934640522865	0.08935277580212848	0.5939869281045752	0.06055741433155221
-1.045	0.40359477124182996	0.08886445597475501	0.5964705882352941	0.06064383104804954
-1.035	0.40081699346405225	0.08854161493761703	0.6002614379084967	0.0606491649185687
-1.025	0.39983660130718957	0.08842103490065265	0.6015032679738563	0.060839209109310496
-1.015	0.39950980392156865	0.08771070862920939	0.6017647058823531	0.060981818051625926
-1.005	0.3959150326797386	0.0872778423783178	0.6030718954248367	0.06117944084687566
-0.995	0.3915032679738562	0.08673066244877668	0.6027450980392158	0.061141224554293425
-0.985	0.3893790849673202	0.08590542784104006	0.601372549019608	0.06100032038918888
-0.975	0.38774509803921564	0.08538486474448341	0.5997385620915033	0.06091092954257313
-0.965	0.38790849673202615	0.08551974079899456	0.5988235294117648	0.06112205391350077
-0.955	0.39003267973856215	0.08517001033413066	0.5993464052287583	0.061224990121716664
-0.945	0.39248366013071906	0.08450603201198702	0.5989542483660131	0.06147769202914858
-0.935	0.3965686274509805	0.08381114256927469	0.598562091503268	0.061824823960955066
-0.925	0.40016339869281053	0.08297819725524258	0.5977124183006536	0.06254932625650765
-0.915	0.4040849673202615	0.08278786827744958	0.5978431372549019	0.06282828711023196
-0.905	0.41013071895424846	0.08228846005493515	0.5991503267973856	0.06272349016693063
-0.895	0.4163398692810458	0.08119538360027842	0.5986274509803922	0.06266472721716346
-0.885	0.42124183006535953	0.08024350971194795	0.597124183006536	0.0622593383262905
-0.875	0.4269607843137256	0.07945060302391818	0.5972549019607843	0.06195581528282521
-0.865	0.43120915032679746	0.07888468486861902	0.5986274509803922	0.061976809277044055
-0.855	0.4356209150326798	0.07899140199701678	0.6013725490196078	0.06178510855273912
-0.845	0.43839869281045757	0.07960177687572517	0.602483660130719	0.06169421097635931
-0.835	0.44166666666666676	0.08000217914079202	0.6048366013071896	0.06174345728346158
-0.825	0.4444444444444446	0.08044366691633531	0.6054901960784315	0.06148074815649437
-0.815	0.44754901960784327	0.08057854297084646	0.6065359477124184	0.061462230448633234
-0.805	0.4527777777777779	0.08006377533371183	0.6081699346405229	0.06105871912303789
-0.795	0.45784313725490206	0.07914356992753124	0.6098039215686275	0.061000073972973995
-0.785	0.4629084967320262	0.07855921615060238	0.6106535947712418	0.061119134590823875
-0.775	0.46699346405228764	0.07782887653092216	0.6109150326797386	0.06128531008878762
-0.765	0.46846405228758176	0.0777654699224024	0.6125490196078431	0.060719524210240565
-0.755	0.4712418300653596	0.07810516712296384	0.6120915032679739	0.060495647178215824
-0.745	0.4730392156862746	0.07797902948170352	0.6115032679738561	0.060009267099171565
-0.735	0.4712418300653595	0.07753196349988783	0.6116339869281044	0.06022294289010327
-0.725	0.4700980392156864	0.07720788688150482	0.6123529411764705	0.059765354661954144
-0.715	0.4686274509803922	0.07756186082131898	0.6139869281045752	0.059604307792700935
-0.705	0.46748366013071907	0.07691999517473809	0.6139215686274511	0.05950609348434222
-0.695	0.4632352941176471	0.07636234542958259	0.6148366013071896	0.059496777036216364
-0.685	0.4625816993464053	0.07641458805141695	0.6151633986928106	0.05955388152120344
-0.675	0.4612745098039216	0.07634328760974786	0.6153594771241832	0.05952447403022829
-0.665	0.4599673202614379	0.07644606073004821	0.6159477124183007	0.059471047658594595
-0.655	0.45882352941176463	0.07619086113953033	0.617450980392157	0.05908099018606461
-0.645	0.45816993464052286	0.07541568579621459	0.616732026143791	0.05941546145838413
-0.635	0.45784313725490194	0.07520497997509379	0.6173202614379085	0.05916440420589213
-0.625	0.45800653594771235	0.0751185840901119	0.6156209150326798	0.0595194527566396
-0.615	0.4580065359477124	0.07521781586759953	0.6124836601307191	0.05986297609985521
-0.605	0.4552287581699347	0.07499541837778566	0.609281045751634	0.05959873247687943
-0.595	0.4522875816993464	0.07455872876126535	0.6071241830065359	0.0592363603347059
-0.585	0.45196078431372544	0.07421310261923117	0.6041176470588234	0.05855910098599052
-0.575	0.4501633986928104	0.07421915366983499	0.602483660130719	0.05809782796762433
-0.565	0.447875816993464	0.07373899676943914	0.6008496732026144	0.05814458887980933
-0.555	0.45000000000000007	0.0736305702987596	0.5998039215686275	0.05779270523419149
-0.545	0.45114379084967327	0.07348320419952474	0.5984313725490197	0.05756916238912169
-0.535	0.4516339869281045	0.07333993493126402	0.5977777777777777	0.05740066116115299
-0.525	0.4516339869281045	0.07284107210349618	0.5972549019607843	0.05764194850018431
-0.515	0.45294117647058824	0.07310363795532981	0.5975816993464054	0.05733164718849679
-0.505	0.4537581699346406	0.07313021089824137	0.5962091503267974	0.05686659268846416
-0.495	0.4571895424836602	0.07323252512306537	0.5941830065359477	0.056267715342075454
-0.485	0.4607843137254903	0.07316982323087637	0.5931372549019607	0.05618505229581656
-0.475	0.46143790849673216	0.07290614389057094	0.5920915032679738	0.05609772826139865
-0.465	0.46225490196078445	0.0725747370044659	0.591437908496732	0.056046428478360194
-0.455	0.46339869281045765	0.0725507855687783	0.589346405228758	0.05566417125480813
-0.445	0.463888888888889	0.07291700599009793	0.5871241830065359	0.05539995978454131
-0.435	0.46372549019607856	0.0735128305099237	0.5862091503267973	0.05463447580732434
-0.425	0.46258169934640536	0.07434144052415641	0.5845751633986928	0.05369097489790126
-0.415	0.4619281045751635	0.07471423494564859	0.5830065359477123	0.053226741128687985
-0.405	0.4611111111111112	0.07440485733488701	0.5811764705882353	0.05259387700427489
-0.395	0.4584967320261439	0.07451925010492337	0.5781045751633986	0.0528087561664865
-0.385	0.4562091503267975	0.07565302477985536	0.5766666666666668	0.05263912840986446
-0.375	0.45375816993464063	0.07699859117924018	0.5752287581699347	0.05277808288079161
-0.365	0.4496732026143792	0.0776042440963173	0.5733986928104576	0.05316619688909564
-0.355	0.4449346405228759	0.07752112790444454	0.5705228758169935	0.05292560338533421
-0.345	0.44117647058823545	0.07727935514023691	0.5666666666666667	0.05270643009883981
-0.335	0.43823529411764717	0.07655660044898603	0.5644444444444444	0.052968117454605945
-0.325	0.4346405228758171	0.07611620882649496	0.5609150326797385	0.05290077103821978
-0.315	0.4333333333333334	0.07587807495987405	0.5593464052287582	0.053026132619685445
-0.305	0.43186274509803935	0.07600783541429741	0.5581699346405229	0.05263145952251113
-0.295	0.4276143790849674	0.07654677345230873	0.5577124183006535	0.05238759398670478
-0.285	0.42434640522875827	0.07728539441697284	0.5562091503267974	0.05265695099920435
-0.275	0.4197712418300655	0.0778660374213109	0.5577777777777777	0.052572404464558825
-0.265	0.4184640522875818	0.07827144734875606	0.5599346405228758	0.052494148828863295
-0.255	0.419607843137255	0.07827041840109258	0.5628104575163398	0.052880257080595655
-0.245	0.41928104575163405	0.07766543824491749	0.5669934640522875	0.05315885175143974
-0.235	0.4209150326797386	0.07721363526801579	0.5705882352941176	0.05360015705748999
-0.225	0.4230392156862746	0.07739813539799782	0.5730718954248366	0.05356527074264751
-0.215	0.42777777777777787	0.07712930797202805	0.5740522875816993	0.053724829444581054
-0.205	0.43431372549019615	0.07565910749425478	0.5747712418300654	0.05359220279224472
-0.195	0.43839869281045757	0.07523433847194258	0.5760784313725491	0.05369886160188971
-0.185	0.4439542483660131	0.07467419297916143	0.5788235294117648	0.05374220986788219
-0.175	0.4478758169934641	0.074376105612017	0.5803267973856211	0.053658652098948746
-0.165	0.45179738562091515	0.07428718735288355	0.5832026143790852	0.05358814281426665
-0.155	0.45784313725490206	0.07447424024586859	0.5861437908496734	0.05372747051027088
-0.145	0.4637254901960785	0.07433340318301655	0.5888235294117649	0.05390402405853325
-0.135	0.47107843137254907	0.07448953867354474	0.5931372549019608	0.05343639366389665
-0.125	0.47843137254901963	0.0740492874593577	0.5974509803921568	0.053073590970784436
-0.115	0.48676470588235293	0.0739991715774388	0.6033986928104575	0.05213232489654721
-0.105	0.4968954248366014	0.07396026396113459	0.6104575163398692	0.05117917167306442
-0.095	0.506045751633987	0.07400967834534741	0.618562091503268	0.05080645176464075
-0.085	0.5163398692810458	0.07419903014635108	0.6259477124183007	0.05021915918303221
-0.075	0.5246732026143792	0.07454793082023926	0.6326143790849673	0.04997043902866011
-0.065	0.5369281045751636	0.0740235432670444	0.639281045751634	0.04958560611331083
-0.055	0.5493464052287582	0.07377989912074573	0.6459477124183006	0.04915877792228885
-0.045	0.5578431372549022	0.07351115177177955	0.6516339869281045	0.04895363820241829
-0.035	0.56781045751634	0.07326323041585889	0.6572549019607843	0.048753395057470894
-0.025	0.5784313725490198	0.07276260633431063	0.6628104575163398	0.04839386915947757
-0.015	0.5883986928104578	0.07271990910208079	0.6687581699346404	0.047648974998376094
-0.005	0.597058823529412	0.07177379718448401	0.6748366013071895	0.04721151901068262
0.005	0.6071895424836603	0.07113721834820964	0.6835947712418299	0.04674239131355638
0.015	0.6158496732026145	0.07047276304667846	0.6913725490196078	0.04640443217067786
0.025	0.6250000000000001	0.06976231270360252	0.6997385620915032	0.04589394416691319
0.035	0.6366013071895427	0.069079270261961	0.7088888888888888	0.0455455133124533
0.045	0.6470588235294119	0.06844395876237502	0.7183660130718954	0.045179571085518795
0.055	0.6553921568627453	0.06762764242667642	0.7268627450980393	0.04521236959132402
0.065	0.6635620915032682	0.06659257308205134	0.7343790849673203	0.045317454248359056
0.075	0.6720588235294119	0.06528868756004692	0.7422875816993464	0.045452396394830265
0.085	0.6808823529411766	0.06358014865575955	0.7508496732026145	0.04544625152798759
0.095	0.6892156862745099	0.062327425344212706	0.7590196078431374	0.04524928422208439
0.105	0.6975490196078432	0.061414124829318906	0.7658169934640525	0.045330569689877837
0.115	0.7063725490196079	0.06021586774870888	0.7739869281045754	0.04525718323906979
0.125	0.7140522875816996	0.05924549176658736	0.7803921568627452	0.04528365287240783
0.135	0.7214052287581701	0.058181921384564066	0.7867973856209151	0.045301191718248056
0.145	0.7297385620915035	0.05753508418510991	0.7926143790849672	0.045247860885108605
0.155	0.7408496732026145	0.056871161521688494	0.7981699346405228	0.045669577346246513
0.165	0.7501633986928106	0.05626115562832568	0.8039869281045751	0.04575589883433167
0.175	0.7607843137254904	0.05542166155253769	0.8084967320261438	0.04524816285158094
0.185	0.7720588235294119	0.054299804407989906	0.8150980392156862	0.04513402616260574
0.195	0.7820261437908499	0.05291585554806777	0.8213071895424836	0.04497415669066396
0.205	0.7915032679738564	0.05159223617929361	0.826797385620915	0.045081587466372135
0.215	0.8021241830065361	0.050106576359335325	0.8313071895424836	0.04532248134571169
0.225	0.8127450980392158	0.04862091653937704	0.8371895424836601	0.045128786330590816
0.235	0.8228758169934643	0.047277746301923516	0.8407843137254901	0.044827889149977845
0.245	0.8321895424836604	0.04623587457901792	0.8437908496732026	0.044806389976920415
0.255	0.8415032679738564	0.04528502963835093	0.8457516339869281	0.04472164873930798
0.265	0.8491830065359479	0.044973720630551314	0.8476470588235294	0.04469675935644267
0.275	0.8558823529411766	0.04446161794175255	0.8488888888888889	0.0445739809090231
0.285	0.8645424836601309	0.043824068911860685	0.8501960784313725	0.04443560288940016
0.295	0.8707516339869282	0.04330161347780558	0.8524836601307189	0.04439344329460313
0.305	0.8772875816993466	0.04270496581167795	0.8533986928104575	0.044404472005961766
0.315	0.8841503267973858	0.04251972894062735	0.8554248366013072	0.04432041537917232
0.325	0.8898692810457518	0.04288345036538258	0.8571241830065359	0.04437639337810721
0.335	0.8960784313725493	0.0430231334248058	0.8596078431372549	0.044028957599051975
0.345	0.9037581699346408	0.042713469014966254	0.8603921568627451	0.04401900473389721
0.355	0.9088235294117649	0.04220572383523684	0.860718954248366	0.04369027878220545
0.365	0.9145424836601309	0.04187577097234009	0.8613725490196078	0.04358403047882482
0.375	0.9192810457516342	0.04128739705541005	0.8623529411764705	0.043121199198748586
0.385	0.923529411764706	0.04131865978809623	0.8623529411764705	0.04343272590490369
0.395	0.9267973856209152	0.041296767247275816	0.8630718954248365	0.04364886326780723
0.405	0.9289215686274511	0.04113540425361217	0.8633986928104574	0.04348015937124706
0.415	0.931372549019608	0.04059579379096798	0.8637908496732025	0.043495749403214
0.425	0.9344771241830067	0.039902449498190766	0.8638562091503267	0.04365947686719681
0.435	0.936764705882353	0.039658109059101755	0.8638562091503267	0.04384295015930231
0.445	0.9385620915032681	0.039117166128847865	0.8641830065359476	0.04403758681861509
0.455	0.9398692810457517	0.03882110971413311	0.8641830065359476	0.04403758681861509
0.465	0.9426470588235295	0.038143135281152325	0.8638562091503267	0.04400974608543957
0.475	0.9444444444444445	0.037435074278973676	0.8649019607843137	0.04370152247466113
0.485	0.9457516339869282	0.03746581524987984	0.8643137254901959	0.043644685501959234
0.495	0.9470588235294118	0.03731753967868362	0.8633333333333332	0.043610445215816376
0.505	0.948202614379085	0.037418002945491705	0.8636601307189541	0.04360568140157644
0.515	0.9483660130718955	0.037299405620940626	0.8616993464052286	0.043787950615536364
0.525	0.9490196078431373	0.037465738861185455	0.8620261437908495	0.043802720011081674
0.535	0.9486928104575164	0.037739808895692034	0.8617647058823529	0.04374385685775232
0.545	0.9477124183006537	0.03799839969552142	0.861437908496732	0.043716016124576804
0.555	0.9470588235294118	0.03818859214567554	0.860065359477124	0.04384639965138344
0.565	0.9460784313725491	0.03849247962502607	0.8597385620915031	0.043672350236396644
0.575	0.9455882352941177	0.038564074750629104	0.8597385620915031	0.04339321616437481
0.585	0.9439542483660132	0.03921766952187094	0.8590196078431371	0.04337657457668587
0.595	0.9416666666666668	0.04016732070782752	0.8593464052287582	0.0433684096146174
0.605	0.9411764705882354	0.040657516786258896	0.8596732026143791	0.04322769108874587
0.615	0.9401960784313727	0.041213582838127004	0.860980392156863	0.04305357127061748
0.625	0.9374183006535949	0.042755083023103574	0.8612418300653596	0.04281457395961952
0.635	0.9351307189542485	0.04349650442559439	0.8625490196078431	0.04247453403860866
0.645	0.9334967320261439	0.04426581251477805	0.8641830065359476	0.04213290837243649
0.655	0.9341503267973857	0.04407562006462393	0.8655555555555555	0.04193192093331562
0.665	0.9323529411764707	0.04494598999891551	0.8671895424836601	0.04137690891293753
0.675	0.9325163398692812	0.044827392674364426	0.8692156862745097	0.04111788030056421
0.685	0.9325163398692812	0.04482739267436443	0.8715686274509803	0.04117400193425975
0.695	0.9307189542483661	0.045697762608656024	0.872549019607843	0.04114407858646584
0.705	0.929575163398693	0.0460513537516206	0.873267973856209	0.041081081877347554
0.715	0.9289215686274511	0.046333349768982145	0.8736601307189541	0.0409604161868012
0.725	0.9284313725490198	0.046496748461792595	0.873986928104575	0.04071419898306711
0.735	0.9279411764705884	0.04666014715460306	0.873986928104575	0.04042136932721222
0.745	0.9281045751633988	0.046496748461792595	0.8736601307189541	0.04034499408040264
0.755	0.9267973856209152	0.04692701800112443	0.8739215686274509	0.04003128130912418
0.765	0.9251633986928106	0.047316750812747714	0.8745751633986927	0.0396388512032077
0.775	0.9248366013071897	0.047270753776876444	0.8746405228758168	0.0397012139692376
0.785	0.9233660130718956	0.04764623638183002	0.876078431372549	0.03937050069968876
0.795	0.9223856209150328	0.047914848157399804	0.8771895424836602	0.03977122397725221
0.805	0.9212418300653596	0.048092307247563464	0.8783006535947714	0.039714272235804156
0.815	0.9191176470588237	0.049236098097236676	0.8798039215686275	0.03966317818708078
0.825	0.9191176470588237	0.04923609809723667	0.8812418300653596	0.03961015664795551
0.835	0.9197712418300655	0.0486641766114116	0.8816339869281048	0.039649977201327284
0.845	0.9189542483660132	0.04868062904251658	0.881045751633987	0.04001969701413001
0.855	0.9183006535947714	0.048544024107049784	0.8821568627450982	0.039730905316026424
0.865	0.9194444444444446	0.04791799461184722	0.8829411764705883	0.03977281503549064
0.875	0.919934640522876	0.047573961134006186	0.8833986928104576	0.039714575894168117
0.885	0.9200980392156864	0.0474553638094551	0.8841830065359478	0.039763530104104355
0.895	0.9207516339869283	0.04688344232363003	0.8859477124183007	0.039212010709903544
0.905	0.9220588235294119	0.046029524820443424	0.8869934640522877	0.03894479896997221
0.915	0.9228758169934642	0.045339006010067275	0.8873856209150328	0.03890866615442946
0.925	0.9241830065359479	0.044903276162572725	0.8867973856209151	0.03860590139378989
0.935	0.9248366013071897	0.04462128014521119	0.8858169934640523	0.03846166306874882
0.945	0.9259803921568629	0.043995250650008616	0.8841830065359476	0.03848538439458139
0.955	0.9264705882352943	0.04383185195719816	0.882875816993464	0.03832998270233305
0.965	0.9269607843137256	0.0436684532643877	0.8818954248366012	0.03818574437729198
0.975	0.9269607843137256	0.0436684532643877	0.8812418300653594	0.038243508458261403
0.985	0.9269607843137256	0.0436684532643877	0.8799346405228757	0.03813124878210569
0.995	0.9269607843137256	0.04334165587876678	0.8795424836601307	0.03788582707499158
1.005	0.9279411764705884	0.04278558982689867	0.8788235294117647	0.03777618035576865
1.015	0.9279411764705884	0.04245879244127776	0.8779084967320262	0.03772879428153351
1.025	0.9284313725490198	0.042295393748467296	0.8789542483660131	0.037795494027813265
1.035	0.9276143790849675	0.04219878280412438	0.8783660130718955	0.03792321140310565
1.045	0.9269607843137256	0.04203244956387956	0.8784313725490197	0.03807434588152576
1.055	0.9267973856209152	0.04212744990701475	0.8788235294117648	0.038235151701556246
1.065	0.9267973856209152	0.04212744990701475	0.8801960784313727	0.03810476817474961
1.075	0.9284313725490198	0.04163336997751009	0.8805228758169935	0.038278817589736405
1.085	0.9272875816993466	0.041734536545487644	0.8805228758169934	0.03842976371187083
1.095	0.9282679738562093	0.04136293779160736	0.8812418300653594	0.03844640529955977
1.105	0.9289215686274511	0.041257073827046735	0.8805228758169935	0.03860853238245607
1.115	0.9256535947712419	0.04161242103272539	0.8808496732026144	0.03841144910936967
1.125	0.9253267973856211	0.04149208482835183	0.881437908496732	0.038216141741012205
1.135	0.9258169934640523	0.04090023582933183	0.8831372549019608	0.03794121771354815
1.145	0.9259803921568629	0.04045017344497269	0.8838562091503269	0.037870618254148045
1.155	0.9264705882352943	0.03985832444595269	0.884575163398693	0.037620151530980486
1.165	0.925653594771242	0.04013065560063679	0.8854901960784315	0.037122626450492045
1.175	0.9261437908496734	0.03969601551383976	0.8868627450980393	0.036832708827070695
1.185	0.9253267973856211	0.039968346668523856	0.8874509803921569	0.0369548006973677
1.195	0.9246732026143792	0.040250342685885385	0.8877124183006536	0.037049051834489186
1.205	0.9251633986928106	0.03981570259908834	0.8883660130718954	0.03687406559918196
1.215	0.9250000000000002	0.03989784130361832	0.8893464052287581	0.03672692009705025
1.225	0.9245098039215688	0.039969436429221364	0.8906535947712416	0.03655170002285175
1.235	0.9243464052287583	0.04008803375377244	0.8919607843137253	0.03637647994865325
1.245	0.9236928104575165	0.04027822620392656	0.8939215686274508	0.03619421073469333
1.255	0.9218954248366015	0.040737681311451765	0.8954901960784312	0.03609522500112242
1.265	0.9227124183006538	0.04042600909667102	0.8964052287581697	0.035864706457217434
1.275	0.9232026143790851	0.04038986742801231	0.8973202614379083	0.035938358652390104
1.285	0.9232026143790851	0.04038986742801231	0.8992810457516339	0.03544174719978838
1.295	0.9248366013071897	0.03989578749850765	0.9005228758169933	0.03512639127550419
1.305	0.9259803921568629	0.039545037018407884	0.9013071895424835	0.034614100745741214
1.315	0.9277777777777779	0.03908558191088268	0.9024836601307189	0.03433185081811304
1.325	0.9294117647058825	0.03843198713964085	0.9036601307189542	0.034107727638696086
1.335	0.9300653594771243	0.03814999112227932	0.9048366013071896	0.033825477711067906
1.345	0.9307189542483661	0.037867995104917784	0.9063398692810456	0.03344436632252745
1.355	0.9328431372549021	0.036997625170626186	0.9084313725490195	0.03308808069451177
1.365	0.9339869281045753	0.036644034027661615	0.9092156862745098	0.03308696417208185
1.375	0.9339869281045753	0.036644034027661615	0.910718954248366	0.0327058527835414
1.385	0.9346405228758171	0.03636203801030008	0.9118954248366012	0.03235726890554576
1.395	0.9351307189542485	0.03619863931748962	0.9127450980392156	0.03220323249591276
1.405	0.9357843137254903	0.03591664330012807	0.9132679738562091	0.03219245041687504
1.415	0.9351307189542485	0.036198639317489616	0.9130718954248366	0.0323195474124403
1.425	0.9356209150326799	0.036035240624679166	0.9125490196078432	0.03263416499936911
1.435	0.9356209150326799	0.036035240624679166	0.9137908496732027	0.03276194352470146
1.445	0.9356209150326799	0.03603524062467916	0.9139215686274511	0.0332921742046205
1.455	0.9356209150326799	0.03603524062467916	0.9157516339869282	0.03337823375361379
1.465	0.9351307189542485	0.03619863931748962	0.9166013071895426	0.03361672321577634
1.475	0.9351307189542485	0.03619863931748962	0.9175163398692812	0.03384228774846657
1.485	0.9351307189542485	0.03619863931748962	0.9180392156862746	0.03387613352410813
1.495	0.9351307189542485	0.03619863931748962	0.9181699346405229	0.03453770337115127
1.505	0.9341503267973857	0.036628908856821456	0.9191503267973856	0.034665528178854314
1.515	0.9336601307189544	0.036792307549631906	0.9200653594771242	0.034897266768374256
1.525	0.9334967320261439	0.036910904874182984	0.9205882352941176	0.034792815657055484
1.535	0.9323529411764707	0.03726449601714757	0.9197385620915033	0.0348643382195075
1.545	0.9334967320261439	0.03708703692698391	0.9198692810457517	0.03499957587789679
1.555	0.9334967320261439	0.03735089888660246	0.9203921568627451	0.034937847317196166
1.565	0.9339869281045753	0.03727930376099942	0.9202614379084967	0.035020028956770866
1.575	0.9334967320261439	0.03757930738927667	0.9201307189542484	0.03531769062624464
1.585	0.9321895424836603	0.03787536380399141	0.9207843137254902	0.03499649570912614
1.595	0.9339869281045753	0.03758400478585973	0.9220915032679737	0.03467032951279321
1.605	0.9346405228758171	0.037302008768498186	0.9220261437908496	0.034361878639585175
1.615	0.9346405228758171	0.037302008768498186	0.9226143790849672	0.034068228071480765
1.625	0.9374183006535949	0.03711006025563	0.922222222222222	0.034104360887023524
1.635	0.937091503267974	0.037064063219758726	0.9215032679738561	0.03416198406181096
1.645	0.9377450980392158	0.0369581992551981	0.9200653594771241	0.0345460750300997
1.655	0.9383986928104576	0.036893174355879264	0.9183006535947712	0.034720505775038726
1.665	0.9392156862745099	0.03669231004818345	0.9169281045751633	0.0349319683978235
1.675	0.9395424836601308	0.03651517100051828	0.9162745098039216	0.03507283156120816
1.685	0.9401960784313727	0.03636143717038527	0.9148366013071895	0.03543109041857387
1.695	0.9408496732026145	0.03620770334025225	0.9138562091503267	0.03506357684116275
1.705	0.9410130718954249	0.036089106015701165	0.9132679738562092	0.034748231622575454
1.715	0.9411764705882354	0.036006967311171194	0.9129411764705881	0.03493438122508995
1.725	0.9418300653594772	0.03585323348103818	0.9116993464052288	0.03518604875352098
1.735	0.9418300653594772	0.03585323348103818	0.9111111111111112	0.03552885653754284
1.745	0.9410130718954249	0.03588152822929206	0.9105228758169936	0.03553808504615093
1.755	0.9416666666666668	0.03569133577913793	0.9096078431372551	0.0357870540063906
1.765	0.9429738562091504	0.03539527936442319	0.9100653594771243	0.03572765492687425
1.775	0.9416666666666668	0.03571919902230665	0.9101960784313726	0.03586533912044428
1.785	0.9418300653594772	0.03562419867917146	0.910326797385621	0.03580794429463449
1.795	0.9419934640522877	0.03582813409969046	0.9093464052287582	0.03601100510200851
1.805	0.9419934640522877	0.03582813409969046	0.9090849673202615	0.036198147508297515
1.815	0.9426470588235295	0.03563794164953634	0.9092810457516339	0.0360806131944551
1.825	0.9421568627450981	0.03580134034234679	0.9079738562091504	0.03623497797320618
1.835	0.9416666666666668	0.03596473903515725	0.9073856209150326	0.036382419859499325
1.845	0.940686274509804	0.036223329834986634	0.90718954248366	0.036536456269132316
1.855	0.9401960784313727	0.03638672852779709	0.9062745098039214	0.03670641107985033
1.865	0.9401960784313727	0.03638672852779709	0.9050980392156861	0.03673100137270378
1.875	0.9397058823529413	0.03655012722060755	0.9049673202614378	0.03661206933920697
1.885	0.9397058823529413	0.03655012722060755	0.9043790849673202	0.036793187517132266
1.895	0.9385620915032681	0.036903718363572126	0.9031372549019606	0.0371550149900842
1.905	0.9380718954248367	0.03706711705638258	0.903267973856209	0.03728398327953441
1.915	0.9366013071895426	0.03766078528852487	0.9026797385620914	0.03750600162364241
1.925	0.9351307189542485	0.03803626789347845	0.9024836601307188	0.03755037131988133
1.935	0.933169934640523	0.039052533327676636	0.902222222222222	0.03765573717148514
1.945	0.9312091503267975	0.04006879876187482	0.9011764705882351	0.037884071144862426
1.955	0.9302287581699348	0.04032738956170421	0.9026797385620914	0.037504478342951786
1.965	0.9287581699346407	0.0409210577938465	0.9028104575163397	0.0374058608353332
1.975	0.9261437908496734	0.04176503677912618	0.9028758169934639	0.0373265624306349
1.985	0.9240196078431374	0.04242251540144129	0.9019607843137254	0.03727515957077964
1.995	0.9230392156862747	0.04268110620127068	0.9013725490196077	0.037246546423286946
2.005	0.9215686274509806	0.04327477443341297	0.9009150326797384	0.03690214583550063
2.015	0.9220588235294119	0.0432371722531388	0.899673202614379	0.037077506815881116
2.025	0.9220588235294119	0.0432371722531388	0.8994771241830064	0.03695541494558411
2.035	0.9212418300653596	0.04326546700139267	0.8984967320261437	0.037193677535541536
2.045	0.9223856209150328	0.04291187585842809	0.8982352941176469	0.03706503580108482
2.055	0.9230392156862747	0.04262987984106655	0.8977124183006535	0.03705586557528174
2.065	0.9246732026143792	0.041976285069824724	0.8967320261437908	0.03690342539046009
2.075	0.9253267973856211	0.04169428905246319	0.896078431372549	0.03662340605300915
2.085	0.9259803921568629	0.04129928508105074	0.8941176470588235	0.036640361970464184
2.095	0.9277777777777779	0.040839829973525546	0.8927450980392156	0.036750475594750136
2.105	0.9282679738562093	0.04067643128071509	0.8917647058823529	0.03695353640212416
2.115	0.9277777777777779	0.040839829973525546	0.8917647058823528	0.03713340366589162
2.125	0.9284313725490198	0.04064963752337142	0.8907189542483659	0.037793130908704876
2.135	0.9279411764705884	0.04074482963039035	0.890392156862745	0.03777836151315957
2.145	0.9290849673202616	0.04051849551157752	0.8897385620915031	0.038115003373923644
2.155	0.929248366013072	0.04042349516844233	0.8904575163398691	0.03804007671924181
2.165	0.9294117647058825	0.04034405312243446	0.891111111111111	0.03832009605669275
2.175	0.9294117647058825	0.04034405312243446	0.8920915032679737	0.0383543363428356
2.185	0.9289215686274511	0.04039575308822049	0.8924183006535946	0.0385283857578224
2.195	0.9285947712418302	0.04037234787068834	0.8931372549019606	0.0385211722943709
2.205	0.9272875816993466	0.0406962675285718	0.8938562091503267	0.038794434734660536
2.215	0.9263071895424838	0.040843159601376765	0.8935294117647058	0.03910060972744476
2.225	0.9259803921568629	0.040799859224027596	0.8929411764705882	0.03920174147714765
2.235	0.9251633986928106	0.040828153972281477	0.893921568627451	0.03911730674500729
2.245	0.9248366013071897	0.04106823106145919	0.8935947712418301	0.038961641367274424
2.255	0.9243464052287583	0.041585106594585364	0.8929411764705883	0.03926776878295053
2.265	0.9228758169934642	0.042027623577019904	0.8929411764705883	0.03908168992320114
2.275	0.9207516339869282	0.04250215054745607	0.8926143790849674	0.039092694336538135
2.285	0.921732026143791	0.04245230092407919	0.8922222222222222	0.038916974483449183
2.295	0.9205882352941177	0.04285118874656491	0.8918954248366012	0.03911405775653557
2.305	0.9200980392156864	0.04286343618966763	0.8926143790849673	0.03890922104443263
2.315	0.9191176470588237	0.04329370572899945	0.8926143790849673	0.038720302733414716
2.325	0.918137254901961	0.043723975268331286	0.892549019607843	0.03855935227587108
2.335	0.9169934640522878	0.043950309387144115	0.893267973856209	0.03840623841127784
2.345	0.9153594771241832	0.04418168611967526	0.8939215686274508	0.03823125217597062
2.355	0.9147058823529414	0.04431282813146917	0.8938562091503266	0.03807218434174841
2.365	0.9119281045751635	0.0451418757990962	0.8945098039215685	0.03789719810644118
2.375	0.9099673202614381	0.045747791474341194	0.8961437908496731	0.03751737031822606
2.385	0.9089869281045753	0.04617806101367303	0.8967320261437907	0.03732206294986859
2.395	0.9057189542483661	0.04717050737411052	0.8970588235294116	0.037135913347354096
2.405	0.904901960784314	0.04783318166534412	0.8973202614379083	0.03684426703295624
2.415	0.9039215686274511	0.04798007373814908	0.8962091503267974	0.036900206286647246
2.425	0.9039215686274512	0.04798007373814909	0.8954901960784314	0.0369087594661031
2.435	0.904575163398693	0.047632885881449386	0.8950980392156862	0.03676816390780712
2.445	0.9050653594771244	0.04721028867939349	0.8944444444444444	0.03664584213874828
2.455	0.9055555555555558	0.04678769147733759	0.8937908496732025	0.0367682540521675
2.465	0.9055555555555558	0.0467876914773376	0.8920915032679738	0.03693761415068945
2.475	0.9053921568627453	0.046583756056818595	0.890718954248366	0.037102210434971444
2.485	0.9075163398692813	0.04583496917855784	0.8893464052287582	0.03738011824722847
2.495	0.908496732026144	0.0455310816992073	0.8888888888888888	0.03764305544411478
2.505	0.9078431372549022	0.0456622237110012	0.8895424836601307	0.03774113684364323
2.515	0.9057189542483662	0.04619867255736038	0.8901307189542483	0.037844450871320524
2.525	0.9040849673202617	0.04601187305440619	0.8910457516339869	0.037829480255949816
2.535	0.9014705882352944	0.04644214259373802	0.8909803921568626	0.03799055836459654
2.545	0.9008169934640525	0.046526627253464216	0.8919607843137254	0.03792672964675208
2.555	0.8982026143790852	0.04738054475665082	0.8933333333333332	0.037816616022466124
2.565	0.8975490196078434	0.047662540774012364	0.8947058823529411	0.0377156167100627
2.575	0.8949346405228761	0.048031807322926286	0.8956862745098039	0.037868056894884344
2.585	0.8933006535947715	0.048421540134549565	0.8964705882352941	0.0379170111048206
2.595	0.893137254901961	0.04851654047768475	0.8982352941176471	0.037799476790978184
2.605	0.891013071895425	0.04891131590302635	0.8996732026143792	0.03784843100091442
2.615	0.8893790849673204	0.04930104871464964	0.8997385620915034	0.0378325125998294
2.625	0.8877450980392159	0.0495324254471808	0.8994771241830066	0.03780543083153711
2.635	0.8861111111111113	0.05002650537668545	0.900326797385621	0.03728539203600045
2.645	0.8839869281045752	0.05058490804090836	0.8993464052287582	0.03764020135255662
2.655	0.8818627450980393	0.05105943501134451	0.9000653594771241	0.037460160491586396
2.665	0.8795751633986928	0.05142820175665038	0.9001307189542482	0.03743784253753403
2.675	0.8784313725490197	0.05175583665428158	0.9009150326797385	0.037206777410019334
2.685	0.8774509803921569	0.0521031615296972	0.9009803921568628	0.03718445945596697
2.695	0.8763071895424837	0.0524307964273284	0.9016993464052289	0.037022332373070684
2.705	0.8758169934640524	0.052482496393114426	0.9024183006535949	0.036860205290174385
2.715	0.8767973856209152	0.052135171517698815	0.9031372549019608	0.03684428688908936
2.725	0.8777777777777779	0.05198827944489385	0.9041176470588236	0.036770369344978224
2.735	0.8776143790849674	0.05206772149090172	0.9050980392156863	0.03664215582698303
2.745	0.877124183006536	0.0523633464005313	0.9054248366013072	0.03663399086491456
2.755	0.8766339869281047	0.0527859436025872	0.9057516339869282	0.03664215582698303
2.765	0.877124183006536	0.05226906806946102	0.9073856209150327	0.03622709594943329
2.775	0.8776143790849674	0.05197344315983144	0.9083660130718956	0.03611816348755965
2.785	0.8782679738562092	0.051662314882205726	0.908562091503268	0.03616455390003244
2.795	0.8763071895424837	0.051892237339472694	0.909607843137255	0.03610872383617766
2.805	0.8759803921568629	0.05182842694929987	0.9101960784313725	0.035913416467820175
2.815	0.8759803921568627	0.051549308659675795	0.9104575163398693	0.03591519237254909
2.825	0.875980392156863	0.051549308659675795	0.9106535947712417	0.035950074273934006
2.835	0.8750000000000001	0.051549308659675795	0.9106535947712417	0.03595007427393402
2.845	0.8746732026143792	0.05176549152329751	0.9109803921568627	0.03594379193518698
2.855	0.8743464052287583	0.05196438433009819	0.9113071895424835	0.03591571736312017
2.865	0.8750000000000001	0.05183324231830429	0.9113071895424835	0.035915717363120166
2.875	0.8758169934640524	0.051657789421919086	0.9113071895424835	0.035915717363120166
2.885	0.8763071895424838	0.05164554197881638	0.9109803921568626	0.03596937895500237
2.895	0.875326797385621	0.05164554197881638	0.9103267973856207	0.03618360312958367
2.905	0.877124183006536	0.05124676385052117	0.9096732026143789	0.036175116072785396
2.915	0.8771241830065362	0.05083641409156798	0.9097385620915032	0.03633171707257926
2.925	0.8776143790849675	0.05108218937782067	0.9094771241830063	0.03656805767900237
2.935	0.8779411764705884	0.05084211228864296	0.9092156862745097	0.03652526421340365
2.945	0.877777777777778	0.05118541629426938	0.9092156862745097	0.03652526421340365
2.955	0.8776143790849675	0.05124534283336892	0.9099346405228756	0.03643243925603283
2.965	0.8774509803921571	0.051305269372468466	0.9109150326797385	0.03627163233696674
2.975	0.8767973856209151	0.051700273343880915	0.9115686274509803	0.036355998263519
2.985	0.8767973856209151	0.05196413530349946	0.912156862745098	0.03638033481995388
2.995	0.8754901960784314	0.05275684861021527	0.9132679738562091	0.03633876761411997
3.005	0.8745098039215687	0.053060736089565796	0.91359477124183	0.03628075921092169
3.015	0.8740196078431373	0.05332848190025762	0.9132679738562091	0.03648872323545264
3.025	0.8754901960784315	0.05285584344407126	0.9132679738562091	0.036339895828014494
3.035	0.877124183006536	0.05304264294702546	0.9119607843137254	0.03672602991060506
3.045	0.8785947712418302	0.052838707526506455	0.9113725490196077	0.03688634318036155
3.055	0.8789215686274511	0.052903387208690054	0.9101307189542482	0.03745192932971877
3.065	0.8805555555555556	0.05230806050533283	0.9081699346405228	0.038351364047453915
3.075	0.8802287581699347	0.05228465528780068	0.907516339869281	0.03862717034475248
3.085	0.8818627450980393	0.05247145479075488	0.9079738562091503	0.03887803067928153
3.095	0.882843137254902	0.05236371799649313	0.9076470588235296	0.039250212165164985
3.105	0.8818627450980393	0.052667605475843655	0.9076470588235296	0.039523778671133776
3.115	0.8825163398692811	0.052866498282644336	0.9073202614379086	0.03980551013917104
3.125	0.8825163398692812	0.053130360242262885	0.9073202614379086	0.040081316436469616
3.135	0.8830065359477126	0.05338917958816312	0.9069934640522878	0.0406522415460913
3.145	0.8846405228758171	0.052895099658658455	0.9066666666666668	0.04103239787448849
3.155	0.886764705882353	0.05263417224647427	0.9073856209150327	0.04110295939876643
3.165	0.8870915032679739	0.052700588206292	0.9067973856209152	0.04133369358028777
3.175	0.8893790849673204	0.05262929671302486	0.9054901960784315	0.04156076855919524
3.185	0.8905228758169936	0.05258503928192052	0.9051633986928106	0.041568933521263715
3.195	0.8913398692810459	0.0523327147496401	0.9051633986928106	0.041380015210245806
3.205	0.8916666666666669	0.05214954679733561	0.9058169934640524	0.04109316885069125
3.215	0.8919934640522879	0.052192847174684774	0.9058169934640524	0.04109316885069125
3.225	0.8901960784313727	0.052612230807836176	0.9058169934640524	0.04090425053967334
3.235	0.8879084967320263	0.0531268065480065	0.9058169934640523	0.04090425053967334
3.245	0.8861111111111113	0.053394552358698326	0.9058169934640523	0.04090425053967334
3.255	0.8852941176470589	0.053466611116434117	0.9061437908496732	0.04087918241949055
3.265	0.8839869281045751	0.05307770322737118	0.9064705882352943	0.04087101745742209
3.275	0.883169934640523	0.053471754084820106	0.9054901960784315	0.041313529194709514
3.285	0.8818627450980392	0.05358266160518952	0.9048366013071897	0.04160037555426406
3.295	0.8821895424836602	0.05364559703119188	0.904967320261438	0.041731899039472185
3.305	0.882843137254902	0.05331436623299894	0.9043137254901962	0.04211094937208032
3.315	0.8841503267973857	0.053074289143821236	0.9033986928104577	0.042573898075667894
3.325	0.8856209150326798	0.05291089045101077	0.9020915032679738	0.04302825222188821
3.335	0.8866013071895427	0.05248062091167894	0.9009150326797385	0.04365796950508212
3.345	0.8879084967320264	0.052240543822501234	0.8999346405228758	0.04404504987220089
3.355	0.8898692810457519	0.05163462814725624	0.8986274509803921	0.044660631619438014
3.365	0.8911764705882355	0.051394551058078525	0.8973202614379084	0.0452283776793465
3.375	0.8908496732026144	0.051571690105743695	0.8963398692810457	0.04576804916718819
3.385	0.8906862745098042	0.05139262230493803	0.8956862745098039	0.04621450393043965
3.395	0.8890522875816996	0.05161594753684804	0.8947058823529411	0.046689033265757914
3.405	0.8893790849673204	0.05167975792702086	0.8937254901960784	0.04701312008608985
3.415	0.8890522875816996	0.05214027780803302	0.8930718954248364	0.04753184356573457
3.425	0.8877450980392159	0.05269710624014026	0.8924183006535947	0.04777197353737359
3.435	0.8866013071895428	0.05279851881058727	0.8924183006535947	0.04777197353737359
3.445	0.8849673202614381	0.053475890635353504	0.8920915032679738	0.04813506445808833
3.455	0.8823529411764706	0.05386200957927378	0.8918954248366012	0.04823240684257531
3.465	0.8808823529411766	0.05402540827208424	0.8913071895424837	0.04856122802650356
3.475	0.8784313725490196	0.05425520350224965	0.8914379084967322	0.048806163190293926
3.485	0.8763071895424837	0.05415056210945766	0.8911764705882353	0.048764414082810965
3.495	0.8736928104575162	0.054702237753931876	0.8916993464052289	0.04882420577110034
3.505	0.8720588235294117	0.05460280753571715	0.8917647058823529	0.048814809980982636
3.515	0.8696078431372547	0.05482113895740906	0.8918300653594772	0.04903097379299784
3.525	0.8692810457516339	0.05498065379914624	0.8922222222222222	0.04894106573184199
3.535	0.8665032679738561	0.0552750490651616	0.8926143790849672	0.04922812429175316
3.545	0.8637254901960785	0.055499146824806625	0.8933333333333332	0.04916228766427861
3.555	0.8633986928104576	0.055436211398804246	0.8936601307189541	0.049203987206590125
3.565	0.8619281045751634	0.05613950039863129	0.8949673202614378	0.04862056818491381
3.575	0.8586601307189543	0.05723695004070585	0.8959477124183005	0.047868278969310375
3.585	0.855392156862745	0.05818362965659252	0.8962091503267972	0.04743968717653665
3.595	0.8534313725490195	0.05850337364873143	0.8967973856209149	0.04715926829124705
3.605	0.8513071895424835	0.0590653262930165	0.8973856209150325	0.0468141685736559
3.615	0.8501633986928103	0.05940029403113888	0.8983660130718953	0.04624559074606408
3.625	0.8483660130718953	0.059799072159434086	0.8990196078431373	0.04574047432315155
3.635	0.8467320261437907	0.06013792374862975	0.8996732026143792	0.04527574971483507
3.645	0.8446078431372548	0.06059510658705013	0.900326797385621	0.04471298956728185
3.655	0.841830065359477	0.06142415425467716	0.900653594771242	0.04433283323888466
3.665	0.8395424836601306	0.06186053456324655	0.9009803921568629	0.044350823586369596
3.675	0.8385620915032679	0.0621486393006197	0.9016339869281047	0.04410117259862443
3.685	0.8357843137254901	0.06270335085841379	0.9011764705882354	0.04392517199674474
3.695	0.8331699346405228	0.06317535330787126	0.9000653594771242	0.043868052824740024
3.705	0.8312091503267973	0.06341543039704897	0.8983006535947712	0.043935402084444505
3.715	0.8305555555555555	0.06411261314707431	0.8952287581699345	0.044403483501119514
3.725	0.82859477124183	0.06435269023625201	0.8931372549019607	0.04465911837557994
3.735	0.8294117647058824	0.06400151318889215	0.8917647058823529	0.04494903599900129
3.745	0.8290849673202616	0.06391720698805364	0.8903921568627451	0.04480038517939556
3.755	0.831045751633987	0.06385339659788081	0.8886928104575162	0.04484622692827448
3.765	0.8326797385620917	0.06352901330786462	0.8866666666666666	0.04491713679733619
3.775	0.8341503267973859	0.06336111087025458	0.8849673202614378	0.044962978546215115
3.785	0.8352941176470591	0.06301036039015481	0.8838562091503267	0.044758358958546005
3.795	0.8362745098039218	0.06345953203846157	0.882156862745098	0.044804200707424933
3.805	0.8361111111111114	0.06352925433436349	0.880718954248366	0.044755246497488695
3.815	0.8367647058823532	0.06346422943504464	0.8799999999999999	0.04439440543937504
3.825	0.8362745098039218	0.06350037110370335	0.8799346405228758	0.043951044251056
3.835	0.8333333333333335	0.06416301227729752	0.8796078431372548	0.043625297726913384
3.845	0.8316993464052288	0.06439438900982868	0.8795424836601305	0.042944441172971685
3.855	0.8312091503267973	0.06443053067848738	0.8788888888888887	0.043078853735792545
3.865	0.8294117647058824	0.0648899857860126	0.8788888888888887	0.042723339135181046
3.875	0.8282679738562092	0.06499115235399014	0.8785620915032678	0.04244373479396498
3.885	0.8277777777777778	0.06542579244078718	0.8782352941176469	0.042164130452748916
3.895	0.8290849673202615	0.0652235966250351	0.8772549019607842	0.04218621257003238
3.905	0.8295751633986927	0.06590199816463839	0.8766013071895423	0.04199982495340655
3.915	0.8297385620915032	0.06615887650945046	0.8766013071895423	0.041749655677185755
3.925	0.8292483660130717	0.06580903001936035	0.8772549019607842	0.04168587401759078
3.935	0.8318627450980391	0.06492828192936966	0.8768627450980391	0.04136970806772321
3.945	0.8318627450980393	0.06492828192936967	0.8778431372549018	0.04112481428184424
3.955	0.832843137254902	0.06435677406916405	0.8791503267973855	0.040795963647272365
3.965	0.8354575163398693	0.06370679316562522	0.8797385620915031	0.04069483189756948
3.975	0.8375816993464053	0.06314839050140232	0.8806535947712417	0.040377174080848496
3.985	0.8395424836601307	0.0629224791223102	0.8806535947712418	0.04010136778354993
3.995	0.8416666666666667	0.06302712051510219	0.8820261437908498	0.039678154600888416
4.005	0.8452614379084968	0.06210384611674767	0.8819607843137255	0.03941826670467487
4.015	0.8482026143790852	0.06141056302824659	0.882549019607843	0.039007665259386065
4.025	0.852777777777778	0.06053475298423956	0.883986928104575	0.038548895866872386
4.035	0.8552287581699348	0.05971775952018727	0.885359477124183	0.03805829917206578
4.045	0.8596405228758172	0.05892928432466726	0.8864052287581701	0.037547527288161256
4.055	0.8619281045751636	0.05874278874529641	0.8881045751633988	0.03697297374466175
4.065	0.863888888888889	0.0584159913596755	0.8894771241830067	0.0364328868450196
4.075	0.8655228758169936	0.057906842023565094	0.8901960784313726	0.03618242012185203
4.085	0.8687908496732027	0.05680939238149053	0.8915686274509804	0.03597095749906726
4.095	0.8715686274509805	0.05591441273138989	0.8919607843137256	0.03612374299454243
4.105	0.8740196078431374	0.055202001380193315	0.8923529411764707	0.0358355840522402
4.115	0.8746732026143792	0.054752828143888314	0.8923529411764706	0.035655716788472736
4.125	0.8779411764705883	0.053760381783450814	0.8916339869281045	0.03578349531380509
4.135	0.8800653594771243	0.0531215265659779	0.8912418300653593	0.03584781243445815
4.145	0.8826797385620916	0.05241107622290194	0.8911764705882351	0.03587766291125386
4.155	0.8852941176470589	0.051653889756204316	0.8917647058823527	0.03568235554289639
4.165	0.8869281045751635	0.05105117620739011	0.8923529411764705	0.035487048174538925
4.175	0.8880718954248367	0.050453505272294225	0.8926143790849671	0.0350584563817652
4.185	0.8901960784313726	0.04981465005482131	0.8925490196078429	0.03489750592422156
4.195	0.8934640522875817	0.048867271137969556	0.89359477124183	0.034862349948278804
4.205	0.8968954248366013	0.04808359647373134	0.8933333333333332	0.03509855858375074
4.215	0.8983660130718955	0.047879661053212334	0.8937254901960783	0.0353211269474676
4.225	0.8985294117647059	0.04740569502522566	0.8944444444444444	0.03532714631588283
4.235	0.9009803921568628	0.04709402281044491	0.8945098039215685	0.03532544655598615
4.245	0.8973856209150326	0.047589880195324424	0.8938562091503267	0.03559315467804719
4.255	0.895424836601307	0.04775280489806881	0.893267973856209	0.036019583349984854
4.265	0.8928104575163397	0.0479299249995638	0.8929411764705882	0.03622767671566967
4.275	0.88937908496732	0.04824025652002063	0.8918954248366013	0.03632962844843175
4.285	0.8880718954248364	0.0486856215077967	0.8915686274509803	0.036537721814116575
4.295	0.8851307189542482	0.04929925129732228	0.8913725490196078	0.036768960804249684
4.305	0.8818627450980392	0.04894888337779057	0.891045751633987	0.037091826489835215
4.315	0.8790849673202613	0.04915335093368678	0.8918300653594772	0.03728966418771146
4.325	0.8756535947712416	0.04952021105695016	0.8915686274509805	0.03772191484699971
4.335	0.8738562091503266	0.049787956867641994	0.890980392156863	0.03811654471692765
4.345	0.8725490196078431	0.04998897454777158	0.8916993464052289	0.038323962989078926
4.355	0.8705882352941174	0.05056142005492013	0.892091503267974	0.03852913866945972
4.365	0.8686274509803921	0.05120751793241687	0.89281045751634	0.03850517082000854
4.375	0.8661764705882352	0.05213596474750242	0.8928758169934642	0.03874891109261839
4.385	0.8648692810457517	0.052530703101511145	0.8929411764705883	0.03899265136522823
4.395	0.8630718954248366	0.05250982923217041	0.8922875816993464	0.039015390643141926
4.405	0.859640522875817	0.052957489386083106	0.8922875816993464	0.03889317602236489
4.415	0.8593137254901961	0.051929327270839674	0.8930065359477125	0.03894106019790145
4.425	0.8588235294117647	0.05152315672962879	0.8936601307189542	0.03900218796839432
4.435	0.8593137254901961	0.05127827021408965	0.8936601307189542	0.03887692812226135
4.445	0.8576797385620917	0.05145103190767024	0.8943790849673202	0.03908800941509388
4.455	0.8575163398692812	0.05124831099629725	0.8941176470588236	0.039221356838774396
4.465	0.856045751633987	0.0511442030944507	0.8934640522875816	0.03948642581375129
4.475	0.8549019607843139	0.0514324447158082	0.8937908496732025	0.03930027621123679
4.485	0.852124183006536	0.05195401772749195	0.8937908496732024	0.03912040894746933
4.495	0.8498366013071896	0.051999638359000726	0.8947712418300654	0.03889702399259406
4.505	0.8477124183006537	0.05212620739927204	0.8950980392156863	0.03886255734873671
4.515	0.844607843137255	0.05262437519342364	0.8950326797385622	0.03894388355638588
4.525	0.8411764705882354	0.052818971107956386	0.8936601307189543	0.0392125190498182
4.535	0.8383986928104576	0.05324016939394121	0.8930065359477125	0.039332567605744925
4.545	0.8356209150326799	0.05366136767992604	0.8912418300653594	0.03972529310696798
4.555	0.8328431372549021	0.05412532653225083	0.8891503267973856	0.04006452805980041
4.565	0.8310457516339871	0.0538870055057872	0.8873856209150326	0.04031245786207023
4.575	0.8276143790849673	0.05428178093112881	0.8859477124183006	0.040525921020482705
4.585	0.8267973856209151	0.05413637258580329	0.8835294117647059	0.04079267294178368
4.595	0.8243464052287583	0.054272557211315506	0.8814379084967321	0.04097585466404845
4.605	0.8230392156862748	0.05438346473168492	0.8796732026143791	0.04109170466200561
4.615	0.8212418300653597	0.05467482374981659	0.8769281045751633	0.04142191798798586
4.625	0.8210784313725493	0.05473480603541711	0.8755555555555555	0.04193730456664393
4.635	0.8187908496732029	0.05518956374635924	0.8734640522875817	0.042282843951770184
4.645	0.8169934640522878	0.055303205491806805	0.8705882352941177	0.04313210183923726
4.655	0.8158496732026147	0.05548066458197047	0.869607843137255	0.043279247341368954
4.665	0.8145424836601309	0.0556352598649222	0.8679084967320262	0.04363573029400574
4.675	0.8137254901960786	0.05575371347921522	0.8670588235294118	0.04429538042805195
4.685	0.8135620915032682	0.05581369576481574	0.8659477124183007	0.04474769900673856
4.695	0.8112745098039218	0.055854880047192766	0.8654901960784315	0.045010654040420234
4.705	0.8076797385620915	0.05646226968801958	0.8646405228758172	0.04534921451675743
4.715	0.8062091503267973	0.05683775229297316	0.8649019607843137	0.04511300588128549
4.725	0.8050653594771242	0.0568692177673347	0.8644444444444445	0.04526277711144901
4.735	0.8055555555555557	0.056646001045296046	0.8630065359477124	0.04556909338404529
4.745	0.8034313725490198	0.0570419794609153	0.8616339869281047	0.045505537480286774
4.755	0.8050653594771243	0.05679226702679522	0.8612418300653596	0.04537409657393271
4.765	0.8062091503267975	0.05660861642828889	0.8608496732026144	0.04521703043494948
4.775	0.8070261437908497	0.05646518563978686	0.8601307189542484	0.045110888802026745
4.785	0.8094771241830067	0.05619603840170706	0.8598039215686275	0.04526262840359719
4.795	0.8093137254901961	0.05591857585154103	0.8584313725490196	0.045429856057880344
4.805	0.8106209150326799	0.0553725532050357	0.8579738562091502	0.04543273653712673
4.815	0.8133986928104575	0.055307308901217954	0.8576470588235293	0.04510366882957987
4.825	0.8163398692810458	0.05503311904941983	0.8552287581699346	0.045130753388503676
4.835	0.8197712418300654	0.054666258926156445	0.8541830065359476	0.0449433181365138
4.845	0.8202614379084967	0.05447601319225348	0.8524183006535947	0.04522628962243659
4.855	0.8227124183006537	0.053903713356661394	0.8509803921568627	0.045120773100922294
4.865	0.8250000000000002	0.053395947531696436	0.8492810457516339	0.04516041282783989
4.875	0.8267973856209152	0.0528195719501016	0.847516339869281	0.044991641289690416
4.885	0.8290849673202616	0.05234602699461804	0.8471895424836602	0.044686852730743507
4.895	0.8308823529411767	0.05195598603719239	0.8464705882352941	0.04431157964779957
4.905	0.8321895424836603	0.051561247683183674	0.8464052287581699	0.043960158823923554
4.915	0.8346405228758172	0.05138219930484076	0.8464052287581698	0.04364458447443183
4.925	0.8346405228758171	0.051973949276268264	0.8449673202614377	0.04353906795291753
4.935	0.8338235294117649	0.052093120395487205	0.844313725490196	0.04331840608580995
4.945	0.8305555555555555	0.05239025822284868	0.8433333333333333	0.04320212075179258
4.955	0.8300653594771242	0.05261347494488733	0.8423529411764704	0.04308583541777523
4.965	0.829575163398693	0.052579915519930034	0.8413071895424835	0.04303116935244578
4.975	0.8294117647058825	0.052882046936566486	0.8399999999999997	0.042867521013733645
4.985	0.8297385620915035	0.052712258929502015	0.8373202614379083	0.04294883393009841
4.995	0.8310457516339871	0.05244028154390518	0.8349673202614378	0.043187201693077465
5.005	0.833496732026144	0.05225865155048471	0.8322222222222222	0.04344929171365553
5.015	0.8349673202614382	0.05218282936203591	0.8290849673202614	0.043816370411463
5.025	0.8369281045751636	0.05186212065804797	0.826078431372549	0.04375627054444496
5.035	0.8385620915032682	0.052086908376666616	0.8247712418300653	0.04375627054444496
5.045	0.8397058823529414	0.05231930486192363	0.8226797385620914	0.043743907024406926
5.055	0.8403594771241832	0.0525555851982539	0.8210457516339869	0.04353436324544863
5.065	0.841339869281046	0.05263256927618299	0.8197385620915032	0.04337831001488096
5.075	0.8441176470588238	0.052440620763314794	0.8181045751633986	0.0433135619348759
5.085	0.847058823529412	0.05220924403078365	0.8158169934640522	0.0430731817671256
5.095	0.8483660130718956	0.05205464874783192	0.8141830065359477	0.04301016956554193
5.105	0.8500000000000002	0.052119328430015516	0.8131372549019608	0.043044105184688236
5.115	0.8516339869281048	0.052051721286995256	0.8124183006535948	0.043031269189768954
5.125	0.8532679738562093	0.051878959593414674	0.8112418300653594	0.043414034192892324
5.135	0.8555555555555557	0.05142420188247254	0.8094117647058822	0.04348271857384684
5.145	0.8558823529411766	0.051490913431933835	0.8069934640522873	0.043567287744084644
5.155	0.8570261437908498	0.05148313565104689	0.8053594771241829	0.043148138411981625
5.165	0.856372549019608	0.051531866969438	0.8021568627450979	0.04333708465998871
5.175	0.8558823529411765	0.05149091343193384	0.7990196078431371	0.043748721309785854
5.185	0.8549019607843138	0.05137750243135914	0.7964052287581699	0.04335973759284446
5.195	0.8532679738562091	0.05120474073777855	0.7933986928104575	0.04347157284983211
5.205	0.8522875816993464	0.051263152026799076	0.791045751633987	0.043444927322441415
5.215	0.8519607843137255	0.05094555040752393	0.7897385620915033	0.043517406526272756
5.225	0.8491830065359476	0.05086101412158915	0.7890196078431373	0.04361127537682039
5.235	0.847549019607843	0.05114291508942821	0.7887581699346405	0.043668132585159614
5.245	0.8447712418300652	0.05164311371415293	0.7897385620915033	0.04336103343793169
5.255	0.841830065359477	0.05178213274522443	0.7913071895424837	0.043135648121953585
5.265	0.8413398692810456	0.05225953198005661	0.7913071895424837	0.043002831656776756
5.275	0.8406862745098038	0.052562399687683295	0.7926797385620915	0.042796503390924466
5.285	0.8383986928104574	0.053115637093547816	0.7937254901960784	0.042520389985327416
5.295	0.8359477124183006	0.053943539793861586	0.7950326797385621	0.04227193127914375
5.305	0.8323529411764705	0.054852978987934224	0.7963398692810457	0.041976467786207734
5.315	0.8289215686274509	0.056099024963424164	0.7963398692810457	0.04191700180267536
5.325	0.825	0.05743190599609058	0.7962745098039216	0.04191606714146055
5.335	0.8204248366013072	0.05882981192807585	0.7969281045751634	0.041602521649294816
5.345	0.8163398692810457	0.06008451462214596	0.7958823529411765	0.04169415834897803
5.355	0.8129084967320261	0.061010704006695754	0.7966013071895425	0.041223751611065375
5.365	0.8089869281045752	0.06209566799004385	0.794640522875817	0.04154626124776893
5.375	0.8045751633986927	0.06317593457680887	0.7936601307189541	0.041775031406660106
5.385	0.8024509803921568	0.06366835335761414	0.7936601307189542	0.0415588601271858
5.395	0.7990196078431372	0.06376927688733719	0.7931372549019609	0.04156382374173083
5.405	0.7964052287581698	0.06417582391466915	0.7926797385620915	0.04169737124269936
5.415	0.7947712418300652	0.0646729400920575	0.7929411764705881	0.04204513868994176
5.425	0.7926470588235293	0.06483460060385031	0.7928104575163398	0.04229354382758132
5.435	0.7910130718954247	0.06496329985738206	0.7927450980392158	0.04255895580692085
5.445	0.789705882352941	0.06552362442561821	0.7922875816993464	0.0429833671942614
5.455	0.7895424836601306	0.06586010794538825	0.7918300653594771	0.04324630439114772
5.465	0.7870915032679737	0.06627520996706418	0.7911111111111111	0.04355428027635568
5.475	0.7854575163398692	0.06672001381593651	0.7903921568627451	0.04349664793037795
5.485	0.7838235294117646	0.06681912812850806	0.7895424836601307	0.04374052886313779
5.495	0.7810457516339868	0.067530152468003	0.7887581699346404	0.044099778913536794
5.505	0.7797385620915032	0.06795624674259018	0.7875816993464052	0.04421079355923342
5.515	0.7777777777777777	0.06838665137051723	0.7867973856209151	0.04425561250434645
5.525	0.7772875816993463	0.06871327271518371	0.78640522875817	0.044331214725224284
5.535	0.7758169934640522	0.06941656171501075	0.7856209150326797	0.044437489720439496
5.545	0.7740196078431372	0.07032168818733217	0.7845098039215685	0.044529527851122234
5.555	0.771078431372549	0.07111814931266516	0.7840522875816993	0.04450744125374974
5.565	0.7689542483660129	0.07150038440551217	0.7835947712418301	0.044941081218297256
5.575	0.7674836601307187	0.0717303234829513	0.7831372549019608	0.045374721182844774
5.585	0.7640522875816991	0.07251879867847132	0.7837254901960785	0.04586072186224425
5.595	0.7616013071895422	0.07323121002966788	0.7835947712418301	0.046466799519265224
5.605	0.7588235294117645	0.07382949277503378	0.7831372549019608	0.04686273741124498
5.615	0.7570261437908494	0.07453636733262248	0.781372549019608	0.04701242476164054
5.625	0.7545751633986926	0.0753491058547718	0.78	0.04718735415967599
5.635	0.7509803921568625	0.07618251321137362	0.7794117647058824	0.047039165591200256
5.645	0.7467320261437906	0.07729791658533697	0.7791503267973857	0.04688582352813618
5.655	0.7437908496732024	0.07797470440554358	0.7789542483660131	0.046946321667779886
5.665	0.7410130718954246	0.07885515099915252	0.7784313725490197	0.04707126662656002
5.675	0.7416666666666666	0.07940115268639067	0.7764705882352941	0.04739345952257559
5.685	0.7411764705882353	0.07980428973227013	0.7755555555555556	0.04713110900786508
5.695	0.7405228758169935	0.08054967003101303	0.7729411764705882	0.0474075585284581
5.705	0.7423202614379084	0.08113804394794308	0.7729411764705884	0.047031145077101565
5.715	0.742156862745098	0.08202475893471507	0.7713071895424838	0.047081118179689296
5.725	0.7410130718954248	0.08271627058852327	0.7686274509803921	0.04710583338839858
5.735	0.741503267973856	0.08319366982335544	0.7658823529411763	0.04751259203775
5.745	0.7398692810457514	0.08354091214074405	0.7641176470588235	0.047653399378302486
5.755	0.7388888888888887	0.08323825302530614	0.7620261437908495	0.04797774420028119
5.765	0.7413398692810456	0.08304861710638912	0.7592810457516339	0.048499275355530155
5.775	0.7418300653594769	0.08328220772198514	0.7568627450980392	0.04877111794941838
5.785	0.7426470588235293	0.08295535105642793	0.7550326797385621	0.04891317674444547
5.795	0.743954248366013	0.08267211331706835	0.7535947712418302	0.04888536926309533
5.805	0.7431372549019607	0.08246471568826323	0.7518954248366013	0.048696717440765605
5.815	0.745424836601307	0.08215059707471072	0.7505228758169934	0.04843344071955278
5.825	0.747222222222222	0.08093653952759808	0.7491503267973857	0.048346446509344686
5.835	0.7483660130718952	0.0799054937188762	0.7481045751633987	0.04848897650076236
5.845	0.749346405228758	0.07907383733336698	0.7470588235294118	0.04904043101620429
5.855	0.7488562091503266	0.07828331933086019	0.7467320261437909	0.049170836073018566
5.865	0.7501633986928102	0.07717763435948242	0.745359477124183	0.04926386137767455
5.875	0.7495098039215684	0.07639569471719543	0.7460130718954248	0.048876649392743714
5.885	0.7486928104575161	0.07534616910133658	0.7449673202614379	0.04870113028342452
5.895	0.7460784313725488	0.07507353870721004	0.7439869281045751	0.048861418729718546
5.905	0.7437908496732024	0.0752201047123318	0.7424183006535947	0.04894916912068073
5.915	0.7400326797385619	0.07548055378440884	0.7411764705882353	0.04897882014921643
5.925	0.7369281045751632	0.07572957038586704	0.7383006535947712	0.049170959781820435
5.935	0.7343137254901959	0.07632505767009147	0.7364052287581699	0.04903122933297895
5.945	0.7330065359477123	0.07601318560072709	0.7341830065359477	0.04865383195880528
5.955	0.7328431372549018	0.07539144681141155	0.73	0.048793178957219976
5.965	0.7326797385620913	0.07531365085360507	0.7261437908496732	0.048989623612998696
5.975	0.7313725490196077	0.07489981789315228	0.7216993464052287	0.048959208323859006
5.985	0.7290849673202613	0.07504909625514536	0.7159477124183006	0.04918688207857517
5.995	0.7277777777777776	0.0755384050033207	0.7120261437908496	0.04918688207857516
6.005	0.7266339869281044	0.07571261651087138	0.7091503267973857	0.0491264450669892
6.015	0.722549019607843	0.07628861551322269	0.7079738562091504	0.04910449461697808
6.025	0.7184640522875816	0.07714189494795382	0.7050326797385622	0.0494683919226075
6.035	0.7120915032679738	0.07777817624169778	0.7025490196078432	0.04994532063673006
6.045	0.7058823529411764	0.07840307087795409	0.701372549019608	0.049813629683876065
6.055	0.7037581699346405	0.07783525046950213	0.6995424836601307	0.05005559445904316
6.065	0.7006535947712418	0.07718390476532372	0.6977777777777777	0.05041431250371106
6.075	0.6968954248366013	0.07759959095206703	0.6941830065359477	0.0505324615724172
6.085	0.693954248366013	0.0776805907484138	0.6913071895424837	0.05047841443795865
6.095	0.6924836601307189	0.07791197301430307	0.6886928104575165	0.050441261262181326
6.105	0.6895424836601306	0.07825884109595142	0.6867973856209152	0.050209651799781
6.115	0.6880718954248365	0.0784902233618407	0.6858823529411765	0.04968555008006143
6.125	0.6846405228758169	0.07821589560745114	0.6860130718954249	0.049527531339099345
6.135	0.6823529411764705	0.07776380038610063	0.6845098039215687	0.04931735409033278
6.145	0.6797385620915031	0.07740617906414049	0.6833333333333333	0.04917760773995056
6.155	0.6769607843137253	0.0767809717686085	0.682156862745098	0.049166156494600766
6.165	0.6746732026143789	0.07623630945924031	0.6815686274509805	0.04890238378612195
6.175	0.6730392156862743	0.0755343334213528	0.6818954248366014	0.04843777967779153
6.185	0.6663398692810456	0.07530731160693993	0.6832679738562093	0.048131019338548825
6.195	0.6617647058823528	0.0753203316740556	0.6835947712418302	0.048076001225468894
6.205	0.6566993464052286	0.07503409345315772	0.6837254901960785	0.04784312468962533
6.215	0.6513071895424836	0.07508229837250203	0.68281045751634	0.04775391000550613
6.225	0.647875816993464	0.07462578667277513	0.6828758169934641	0.047551794463694154
6.235	0.6450980392156862	0.07418914930678344	0.6836601307189544	0.04703150274532291
6.245	0.6419934640522875	0.07405738258920681	0.68281045751634	0.04659155823943746
6.255	0.6395424836601307	0.07383420731673589	0.6815686274509805	0.04631776961116821
6.265	0.6380718954248366	0.07443888340068402	0.6816993464052289	0.04582671799147167
6.275	0.6333333333333333	0.07504025503180797	0.6805228758169936	0.04562452043877274
6.285	0.6299019607843137	0.07521172274690485	0.6790196078431373	0.04556617043644952
6.295	0.6303921568627451	0.07582551347580725	0.6755555555555556	0.046018416979211496
6.305	0.6284313725490196	0.07639344200175052	0.6726143790849674	0.04649248703901624
6.315	0.627941176470588	0.07725521093976966	0.6700000000000002	0.04733296433852882
6.325	0.6266339869281043	0.07754281251696907	0.6673856209150327	0.04817344163804141
6.335	0.6245098039215685	0.07892367681495464	0.6653594771241831	0.04880103857448421
6.345	0.6230392156862744	0.07975875216477563	0.6626797385620916	0.04906722483380898
6.355	0.6217320261437908	0.08039443809138395	0.6600000000000001	0.04910076908011421
6.365	0.622549019607843	0.0813379062091124	0.6578431372549021	0.049325612646775215
6.375	0.6215686274509803	0.08262682097299774	0.6553594771241831	0.049603478477777456
6.385	0.6223856209150325	0.08344569098646405	0.6533333333333333	0.049978631493665916
6.395	0.6241830065359475	0.08432434547076426	0.6511764705882352	0.05050263519848796
6.405	0.6259803921568625	0.08510050187846577	0.6491503267973856	0.05090790436526032
6.415	0.6277777777777777	0.08544893507934855	0.6468627450980392	0.0512804629352307
6.425	0.6295751633986927	0.0857159061453763	0.643921568627451	0.051683568457234916
6.435	0.6307189542483659	0.08561183507653898	0.6422875816993464	0.051568198682591486
6.445	0.6315359477124182	0.08495937184938294	0.6398692810457517	0.05167577207835779
6.455	0.6323529411764705	0.0846035638201358	0.6391503267973857	0.051775261640274434
6.465	0.631535947712418	0.08463810984218566	0.639281045751634	0.05164113506898082
6.475	0.6308823529411762	0.08427512656556434	0.6387581699346404	0.05154957968830979
6.485	0.6307189542483658	0.08442192293776508	0.6394117647058822	0.05190625199494701
6.495	0.6302287581699345	0.08422929721141527	0.6407189542483659	0.05204887949467806
6.505	0.6292483660130718	0.0835493388524091	0.6409803921568626	0.05219495922939826
6.515	0.6271241830065358	0.08330423999518696	0.6415032679738562	0.052117320845374036
6.525	0.6276143790849672	0.08258805899849248	0.640392156862745	0.05197637507961089
6.535	0.6282679738562089	0.08177034140160196	0.6410457516339869	0.05172658287559119
6.545	0.6295751633986926	0.08106317632920065	0.6402614379084968	0.051059021191026344
6.555	0.6312091503267973	0.08023561677466555	0.6391503267973857	0.051111748525311126
6.565	0.6315359477124182	0.08037858747067167	0.6393464052287583	0.05102186915291296
6.575	0.6312091503267973	0.08080860645453446	0.6391503267973857	0.05062748569961646
6.585	0.6302287581699345	0.08059910823569105	0.6414379084967321	0.05042995787522446
6.595	0.6289215686274509	0.08106948755879909	0.6436601307189543	0.05046686093456778
6.605	0.624673202614379	0.08113213308764133	0.6435294117647059	0.05035286202774265
6.615	0.6214052287581697	0.0812330743307601	0.6440522875816993	0.05059951169200987
6.625	0.6171568627450978	0.08144324044950231	0.645359477124183	0.05060771135222716
6.635	0.6145424836601305	0.08179714022183997	0.64640522875817	0.050404127914036236
6.645	0.6119281045751632	0.08209917121227475	0.6469934640522876	0.05042925253821906
6.655	0.61078431372549	0.08222477916167878	0.6476470588235294	0.05038394626401752
6.665	0.61078431372549	0.08266886378375089	0.648562091503268	0.05013721886148019
6.675	0.6104575163398691	0.08327224231668615	0.6501307189542485	0.049929843306492944
6.685	0.6096405228758168	0.08390397835511747	0.6511764705882352	0.0499788164997434
6.695	0.6104575163398691	0.08479233021882865	0.6519607843137255	0.0500371305696209
6.705	0.6112745098039214	0.08551480965150571	0.6534640522875818	0.04991803724267624
6.715	0.6127450980392155	0.0863764103107719	0.6558169934640523	0.04993134017602431
6.725	0.6127450980392155	0.0868298747814583	0.6572549019607843	0.05024920853965545
6.735	0.6150326797385619	0.08735559107353283	0.6579738562091503	0.050437912181747396
6.745	0.6169934640522874	0.0881777301793053	0.6577124183006536	0.05064472766084695
6.755	0.6181372549019606	0.08878935543362053	0.6577777777777778	0.05088984605939319
6.765	0.6179738562091501	0.08945384549638877	0.6565359477124184	0.05114153814936689
6.775	0.6168300653594769	0.08968852855372153	0.6556862745098039	0.05180167883962665
6.785	0.6174836601307188	0.08925389808362263	0.6544444444444445	0.05231062034537894
6.795	0.6161764705882351	0.0890341168655685	0.6545098039215687	0.052944120892310445
6.805	0.6117647058823528	0.08932981979743178	0.6552287581699346	0.05327020792999088
6.815	0.6091503267973855	0.08942750539154448	0.6547058823529411	0.05384085873245055
6.825	0.6057189542483659	0.08863884122314457	0.6541830065359476	0.05387182231505647
6.835	0.6021241830065358	0.08812898986270852	0.654640522875817	0.053664053322422606
6.845	0.6006535947712417	0.08732199639689503	0.6554901960784313	0.05362329960162921
6.855	0.6008169934640522	0.08701007504130195	0.6563398692810457	0.05381543707005997
6.865	0.599346405228758	0.0867639731559791	0.6568627450980391	0.054044532736805484
6.875	0.5973856209150326	0.08595402326123515	0.6571241830065359	0.05439495480588276
6.885	0.5967320261437907	0.08571321592498568	0.6580392156862745	0.054533887873686605
6.895	0.5944444444444443	0.08561319458775883	0.6584967320261438	0.05477264769466708
6.905	0.5905228758169934	0.08584170436236242	0.659673202614379	0.054687746073747566
6.915	0.5872549019607842	0.0855801633748078	0.6603921568627451	0.054488286895002146
6.925	0.584313725490196	0.08555929345903211	0.6616993464052288	0.05429528813974572
6.935	0.5839869281045751	0.08522005929922462	0.6636601307189542	0.05407174243245545
6.945	0.5830065359477123	0.08511968258676524	0.6649673202614379	0.053861962459858206
6.955	0.5818627450980391	0.08529809212101078	0.6668627450980391	0.05443365608135649
6.965	0.5812091503267973	0.08559508357030317	0.6673202614379085	0.05493723460021107
6.975	0.5790849673202614	0.08583854288584407	0.6671241830065359	0.05499247612312386
6.985	0.5769607843137254	0.08546824168297668	0.6679084967320262	0.05507627526818657
6.995	0.5759803921568627	0.08499579295953662	0.6683660130718955	0.054893667982537774
7.005	0.5754901960784313	0.08479916768423877	0.6684967320261438	0.054819389359143315
7.015	0.5745098039215686	0.08469267946770813	0.6693464052287582	0.05530424679190052
7.025	0.5746732026143789	0.08425241705414699	0.6691503267973857	0.05577789870322664
7.035	0.5736928104575162	0.08437161886288048	0.669281045751634	0.056361269654057876
7.045	0.5727124183006534	0.08409224413888805	0.6694117647058824	0.056908380956847526
7.055	0.5720588235294116	0.08373808062505958	0.671045751633987	0.057454124420146344
7.065	0.5727124183006534	0.08399373779365125	0.6707843137254903	0.05763873057495199
7.075	0.5712418300653593	0.08379556578986833	0.6711764705882354	0.057834177296281625
7.085	0.5718954248366013	0.0835542723397802	0.6722875816993464	0.05822694388241764
7.095	0.5727124183006536	0.08288131299309853	0.6723529411764706	0.05855105013220036
7.105	0.5718954248366012	0.0820230107182755	0.6722222222222223	0.05913468537083997
7.115	0.5725490196078431	0.08168192913051477	0.6737908496732026	0.05967088806714037
7.125	0.5714052287581699	0.08122867969603222	0.6743137254901961	0.05982750888347491
7.135	0.5709150326797385	0.08081160949473	0.6733986928104575	0.06043305464529243
7.145	0.5704248366013072	0.0805420598833277	0.6716993464052288	0.060949608550518126
7.155	0.5694444444444444	0.08016372011237613	0.6710457516339869	0.06121053540811544
7.165	0.5691176470588235	0.08033451822412335	0.670326797385621	0.06129229109481527
7.175	0.5666666666666667	0.08003816318686649	0.6686928104575164	0.061863659366099014
7.185	0.5640522875816992	0.07975754195434914	0.6667320261437909	0.06276409513519875
7.195	0.5614379084967319	0.07957250250700681	0.6647712418300654	0.06378229706091108
7.205	0.5601307189542483	0.07894160659888964	0.6624183006535949	0.06416532350661296
7.215	0.5599673202614378	0.07832317289097644	0.6586928104575164	0.06446355485731015
7.225	0.5602941176470587	0.07759509045469473	0.6556209150326798	0.06466254452587526
7.235	0.559313725490196	0.07752693665237687	0.6543137254901962	0.06485141740277335
7.245	0.5570261437908495	0.07731168927324587	0.6530065359477124	0.06493717758346391
7.255	0.5558823529411763	0.07700416729095011	0.6519607843137255	0.0649958356044169
7.265	0.5534313725490194	0.07690249822371885	0.6522222222222223	0.06509280605588018
7.275	0.5544117647058822	0.07686928890142454	0.6534640522875818	0.06525760052718703
7.285	0.5544117647058822	0.07645091141730112	0.6519607843137256	0.06469014144299856
7.295	0.5553921568627449	0.07664424843731191	0.6517647058823529	0.06395375347987875
7.305	0.5578431372549018	0.07657853723212382	0.6498692810457516	0.06293514186906804
7.315	0.5591503267973854	0.0761075259190794	0.6486928104575164	0.062191395712659386
7.325	0.5622549019607841	0.07568471031146774	0.648169934640523	0.06166715151124606
7.335	0.5658496732026141	0.0757364807690828	0.6486928104575165	0.06125123072892809
7.345	0.5702614379084966	0.0759887757382109	0.649281045751634	0.06089429691804243
7.355	0.5720588235294117	0.07596214653409543	0.6479084967320261	0.060867088019290284
7.365	0.5717320261437908	0.07569768010183107	0.6481699346405229	0.06049402139013783
7.375	0.5736928104575163	0.07521811583730342	0.6470588235294118	0.06036920522089055
7.385	0.5748366013071895	0.07508459761431895	0.6469281045751634	0.06002972546767284
7.395	0.5738562091503268	0.07477971585282969	0.6458169934640524	0.05970131965824877
7.405	0.5733660130718954	0.07465268705857989	0.6430065359477125	0.059238070780272475
7.415	0.5736928104575163	0.07461829805294089	0.6398039215686275	0.05864754313566909
7.425	0.5717320261437908	0.0745352167482523	0.6373202614379085	0.0585926886551005
7.435	0.5699346405228758	0.074391373360558	0.6354901960784313	0.0586941320296859
7.445	0.5668300653594771	0.07514556736570521	0.6326797385620914	0.0590619818349828
7.455	0.5622549019607843	0.07562349162855002	0.6288235294117647	0.05951826413762405
7.465	0.5576797385620915	0.07565133639922919	0.6251633986928105	0.05943761534509089
7.475	0.5513071895424837	0.07618394486916977	0.6229411764705881	0.059421654877280385
7.485	0.5475490196078431	0.07652059115852294	0.621503267973856	0.059281762877583154
7.495	0.5441176470588235	0.07747421382501268	0.620392156862745	0.05884875163000966
7.505	0.5411764705882353	0.07857602258395352	0.6193464052287582	0.05847361957901468
7.515	0.5398692810457516	0.07934341536171288	0.6199346405228758	0.05800790354282715
7.525	0.5397058823529411	0.08018784577619212	0.6188235294117648	0.05737696637534975
7.535	0.5380718954248365	0.0805530636513999	0.618496732026144	0.057099284324570725
7.545	0.5374183006535946	0.08103318540946802	0.6164052287581699	0.05693388596627606
7.555	0.5351307189542482	0.08167069080667419	0.6149019607843137	0.056719055823471885
7.565	0.5330065359477123	0.08194816513283643	0.6123529411764705	0.05658739595891233
7.575	0.5279411764705881	0.08167915055711826	0.6130718954248366	0.05687032654613665
7.585	0.5240196078431372	0.08167505372614413	0.6116993464052289	0.05661976591402241
7.595	0.521078431372549	0.08190596082582904	0.6088888888888889	0.056054788747346096
7.605	0.5194444444444444	0.08276154953016857	0.6075816993464053	0.05573456717581078
7.615	0.5189542483660131	0.08376748051331415	0.6050326797385621	0.05497766855418257
7.625	0.5171568627450981	0.08423469974233519	0.6009150326797387	0.05404391586195495
7.635	0.5165032679738562	0.08492657857508246	0.5979084967320262	0.05353155155697465
7.645	0.5168300653594772	0.08563936038400471	0.5961437908496733	0.05336235816859153
7.655	0.5183006535947713	0.08631299553504526	0.5940522875816994	0.05347765492646041
7.665	0.5189542483660131	0.0872667381565063	0.5903267973856209	0.05359852746127508
7.675	0.5186274509803921	0.087596498903274	0.5859477124183006	0.05392309781001782
7.685	0.5212418300653594	0.08842082251333183	0.5822222222222222	0.054012039437132287
7.695	0.5235294117647058	0.08873507858157101	0.5774509803921567	0.05354795604146696
7.705	0.5230392156862744	0.08909745188755988	0.5737254901960783	0.053060023291844734
7.715	0.5240196078431372	0.08935839603260909	0.5709803921568627	0.0528102666629059
7.725	0.5215686274509803	0.08979949134715787	0.5681699346405228	0.05306089826978656
7.735	0.5186274509803921	0.0904200469373548	0.5654248366013072	0.053390542001003766
7.745	0.5155228758169935	0.09083436783503593	0.5615032679738562	0.05359836897376164
7.755	0.5124183006535947	0.09055908377432102	0.5569281045751634	0.05374081497385865
7.765	0.5088235294117646	0.09021221569267267	0.5540522875816994	0.05382000388134111
7.775	0.5065359477124183	0.09029396435480758	0.5505882352941177	0.053480496076165354
7.785	0.5031045751633986	0.09071256675046144	0.5471895424836601	0.0531840084158819
7.795	0.5006535947712417	0.09086196599873039	0.54640522875817	0.05369005019785524
7.805	0.4959150326797386	0.09075034031656633	0.547124183006536	0.053745615517103114
7.815	0.4908496732026144	0.09066505509223874	0.5487581699346405	0.054009380839684276
7.825	0.4862745098039217	0.09066906495525452	0.5490196078431373	0.05395572552319685
7.835	0.47990196078431374	0.09059933938170318	0.5496078431372547	0.05378797318085246
7.845	0.47401960784313724	0.0905324625350051	0.5488235294117645	0.053534486644716044
7.855	0.46781045751633976	0.09055948615257285	0.5462745098039216	0.05357304965889521
7.865	0.4633986928104575	0.09090462420953893	0.5447712418300653	0.053473927088227305
7.875	0.45816993464052286	0.09103676161882951	0.5416339869281045	0.054220272849291484
7.885	0.4535947712418301	0.0912364301655721	0.5405228758169933	0.054052612394678026
7.895	0.4501633986928105	0.09194186862341239	0.5381045751633986	0.0542686606297697
7.905	0.44771241830065367	0.09173807195442316	0.5369934640522875	0.054546819320746266
7.915	0.4478758169934641	0.09149924763009248	0.5372549019607842	0.05509756539523963
7.925	0.4477124183006536	0.0912160232275109	0.5390849673202613	0.055388408809038454
7.935	0.4464052287581699	0.0912271027623965	0.5399346405228758	0.05586614647822465
7.945	0.4470588235294118	0.09037173244144305	0.538235294117647	0.056277203218456404
7.955	0.4468954248366013	0.08905354640157276	0.5375816993464052	0.056225490573149885
7.965	0.44901960784313727	0.08833100451204334	0.538954248366013	0.05637489106882429
7.975	0.45	0.0881596726768397	0.5391503267973855	0.05621708084809775
7.985	0.45114379084967327	0.08716366188581143	0.5375816993464052	0.056097332165207264
7.995	0.45424836601307195	0.0866911279369903	0.5370588235294119	0.05639568048867289
8.005	0.45751633986928103	0.08636880976803281	0.5358823529411766	0.05691601924724223
8.015	0.4609477124183007	0.0862468160799382	0.5359477124183007	0.05734538474624504
8.025	0.4629084967320262	0.08592667268436269	0.534967320261438	0.05832380260314182
8.035	0.4643790849673203	0.0856960660397447	0.5345751633986928	0.05881669202548502
8.045	0.46683006535947713	0.08568177002219791	0.5349019607843137	0.059094374076264035
8.055	0.46944444444444444	0.08553424943229795	0.5366013071895425	0.05920331014113683
8.065	0.47418300653594775	0.08556072235723544	0.5367320261437909	0.05890570849831337
8.075	0.47908496732026146	0.08578068081316238	0.5386928104575164	0.05881677954029327
8.085	0.48562091503267973	0.08609686501590293	0.5396732026143791	0.05838923674283472
8.095	0.4906862745098039	0.08619507077095806	0.5413725490196079	0.0582590235853999
8.105	0.49330065359477127	0.08582067660674865	0.543137254901961	0.05831887637870748
8.115	0.4968954248366014	0.08524606306921538	0.5441176470588237	0.05803180485771713
8.125	0.5009803921568627	0.08413424380133798	0.5455555555555557	0.057774515788607324
8.135	0.507516339869281	0.08354819298615075	0.5475816993464052	0.058036053294612935
8.145	0.5127450980392156	0.08280293768316414	0.5498692810457516	0.05809096430766012
8.155	0.5178104575163398	0.08199719380398941	0.5509150326797386	0.057898671399839785
8.165	0.5212418300653594	0.08130318893938848	0.5530065359477124	0.057659649642156266
8.175	0.5256535947712417	0.08099461658018188	0.5563398692810458	0.057649497229240475
8.185	0.5290849673202613	0.08056665007835905	0.5600000000000002	0.05788414385412486
8.195	0.5300653594771241	0.08023817547998657	0.5635947712418301	0.05810015753762698
8.205	0.530392156862745	0.08020454064426474	0.5679084967320261	0.05864355416291148
8.215	0.5328431372549018	0.08034850076744166	0.571111111111111	0.058813004873563765
8.225	0.5326797385620914	0.08043146540877671	0.5744444444444444	0.05898957386906938
8.235	0.5338235294117646	0.08052430531714391	0.5795424836601308	0.05897474671277671
8.245	0.5349673202614378	0.08023993336955004	0.5835294117647061	0.059367635772214954
8.255	0.5375816993464051	0.07926876580515868	0.5876470588235295	0.05962033497104416
8.265	0.5403594771241829	0.078809646059048	0.5923529411764706	0.060182727919762834
8.275	0.5421568627450979	0.07868566109684831	0.5954901960784315	0.060467293295471895
8.285	0.5428104575163397	0.07849244675598015	0.5991503267973857	0.06074762883074726
8.295	0.5426470588235293	0.07789514425022535	0.601764705882353	0.0604463844588648
8.305	0.5433006535947711	0.07747232661284091	0.6017647058823529	0.0604463844588648
8.315	0.5439542483660129	0.07716945890521423	0.6013725490196078	0.06065734044455451
8.325	0.5449346405228757	0.07717697598054461	0.602156862745098	0.06074507102873114
8.335	0.5452614379084966	0.07721258793789196	0.6022875816993465	0.06077930566737089
8.345	0.5467320261437907	0.07716921533389302	0.6023529411764708	0.060331949711123614
8.355	0.5483660130718953	0.07682850422996215	0.6034640522875818	0.060426126467026366
8.365	0.5498366013071894	0.07658069505819856	0.6062091503267976	0.06023073330715069
8.375	0.5521241830065358	0.07663484015912936	0.6075163398692811	0.0597652171926448
8.385	0.5542483660130717	0.07651936001033952	0.6101307189542483	0.058980702974812116
8.395	0.5545751633986926	0.07636698984363356	0.6131372549019607	0.05885906719757961
8.405	0.5549019607843135	0.07593316732206105	0.6164705882352941	0.05840795617864979
8.415	0.5552287581699344	0.0757333585684547	0.6184967320261439	0.058175951106648964
8.425	0.555065359477124	0.07524993850392776	0.6220261437908498	0.05797630135409635
8.435	0.5547385620915031	0.07472201665662051	0.6250980392156862	0.05801598838765694
8.445	0.5553921568627449	0.0744396535878607	0.6277777777777777	0.0575101466358641
8.455	0.5558823529411763	0.07458738317267595	0.6320261437908495	0.0569490302431139
8.465	0.5570261437908496	0.07494224708031552	0.6347712418300653	0.05676748086641605
8.475	0.5568627450980391	0.07554646244041215	0.637124183006536	0.0567500440176564
8.485	0.5578431372549018	0.07597217548044348	0.639281045751634	0.056877598676696776
8.495	0.5596405228758168	0.07694220370625304	0.6426143790849673	0.056887502446046616
8.505	0.5594771241830063	0.07753802822607882	0.6449019607843137	0.0569812586118101
8.515	0.558986928104575	0.07725208525632027	0.6458169934640525	0.057168923559576576
8.525	0.5575163398692808	0.07715429772636076	0.6457516339869284	0.05686994193229204
8.535	0.5542483660130717	0.07699431936386814	0.646732026143791	0.05632846870368958
8.545	0.5513071895424835	0.07641123656491307	0.6492156862745099	0.05611914239831699
8.555	0.5483660130718953	0.07615211419334436	0.6494771241830066	0.05574623562067199
8.565	0.5442810457516338	0.07589865887071985	0.6508496732026144	0.055483997728840426
8.575	0.5395424836601306	0.07494128445521214	0.6532026143790851	0.05574623513389994
8.585	0.5364379084967319	0.0744652935430132	0.6538562091503268	0.05572395636059861
8.595	0.5333333333333332	0.07382974510346099	0.6541830065359479	0.05565037743117326
8.605	0.5312091503267973	0.0734029145354418	0.6541176470588237	0.0556106130900918
8.615	0.5287581699346404	0.0735353179454549	0.6550326797385623	0.05552240678532127
8.625	0.5232026143790849	0.07320286970267172	0.6539215686274511	0.055668559567729634
8.635	0.5178104575163398	0.07309606535108289	0.6530718954248366	0.05609478404372018
8.645	0.51078431372549	0.07343193398649563	0.6529411764705882	0.056422676219531356
8.655	0.505718954248366	0.07353351537607923	0.6517647058823529	0.05694024900176738
8.665	0.4996732026143791	0.07356870022830789	0.6508496732026143	0.05750158821904875
8.675	0.4941176470588236	0.07353129272384447	0.650392156862745	0.057955303762137235
8.685	0.48676470588235293	0.07300597885034663	0.6513725490196078	0.058012883207127254
8.695	0.48186274509803917	0.07237679387786823	0.6507189542483661	0.05812582730735329
8.705	0.4787581699346405	0.07175120562885255	0.6490196078431374	0.0577931195899125
8.715	0.478921568627451	0.07106017564873135	0.6484313725490197	0.057424494384301646
8.725	0.4803921568627451	0.07027824615715551	0.6478431372549021	0.05725888662515207
8.735	0.48137254901960785	0.06967236988693605	0.6482352941176472	0.05734340007117319
8.745	0.48218954248366014	0.06937367706350435	0.6481699346405231	0.05710106028521751
8.755	0.4841503267973856	0.06887271246523063	0.6488888888888891	0.05630442958099349
8.765	0.48594771241830065	0.06894832838043688	0.6479084967320263	0.05617526788460474
8.775	0.4869281045751634	0.06905481659696754	0.6466013071895425	0.05604827191104939
8.785	0.49003267973856207	0.06867225806407411	0.6458823529411765	0.0560128267468358
8.795	0.49411764705882355	0.0681492914082478	0.6445751633986927	0.055914778295849815
8.805	0.4990196078431373	0.06743548780318906	0.6432026143790849	0.05644825216045654
8.815	0.5022875816993464	0.06764794912582595	0.643921568627451	0.056243432240098624
8.825	0.5042483660130719	0.06790217308818719	0.6438562091503268	0.05665633552189604
8.835	0.5065359477124183	0.06748291809970107	0.6433986928104575	0.056964765921881426
8.845	0.5098039215686274	0.0670218038772227	0.6450980392156863	0.05734886507492174
8.855	0.5122549019607843	0.06712119753762268	0.6460784313725491	0.057866835857899826
8.865	0.5137254901960784	0.06780475176852443	0.6462745098039215	0.05815987627359774
8.875	0.515032679738562	0.06818893601553074	0.6458823529411765	0.058473154732789634
8.885	0.5137254901960784	0.06787384676955072	0.6459477124183006	0.05852738219597171
8.895	0.5137254901960784	0.06783435537263721	0.643921568627451	0.05841575724788731
8.905	0.5143790849673202	0.06857934275788677	0.6418954248366013	0.058683262938200816
8.915	0.5145424836601307	0.0694649122603071	0.6407843137254902	0.058873339801355895
8.925	0.5148692810457516	0.07012816285507076	0.6403921568627451	0.05887716878256642
8.935	0.5158496732026143	0.07072348343559089	0.6378431372549019	0.05859334079673514
8.945	0.5183006535947712	0.07137215453654061	0.634640522875817	0.058524374407420164
8.955	0.5215686274509803	0.07192608273371456	0.6328758169934641	0.0585993804233835
8.965	0.5243464052287581	0.07273438679101599	0.6304575163398694	0.05867516145250748
8.975	0.5263071895424835	0.0732898229877021	0.6298039215686276	0.05854629147742598
8.985	0.5287581699346404	0.07331773140572029	0.6292156862745099	0.05836695610874511
8.995	0.5325163398692809	0.07304849804646109	0.6292810457516341	0.057806316348767324
9.005	0.5354575163398692	0.07272530702010568	0.628888888888889	0.057778275731375166
9.015	0.5366013071895424	0.07284608335335693	0.6288235294117649	0.057711115323883067
9.025	0.5385620915032678	0.07350599910583396	0.6301307189542485	0.05755004613438798
9.035	0.5415032679738561	0.07341053614606716	0.6314379084967322	0.057963628949874654
9.045	0.5444444444444443	0.07392189748642902	0.6324836601307191	0.05810387533838149
9.055	0.5459150326797384	0.07444796684219582	0.631699346405229	0.05759171648837784
9.065	0.5473856209150325	0.07439514520921907	0.6322875816993465	0.05775283415629748
9.075	0.549346405228758	0.07441896428297975	0.6310457516339869	0.05803197613747183
9.085	0.5526143790849671	0.07479839808032546	0.6281045751633987	0.05792061228710024
9.095	0.5535947712418299	0.07513111972426366	0.6259477124183007	0.05797824892490156
9.105	0.5549019607843135	0.07587580150345073	0.6241176470588236	0.05843860448431671
9.115	0.5558823529411763	0.07620852314738893	0.6250980392156863	0.05851161049084866
9.125	0.5580065359477122	0.07629784175732897	0.6254901960784314	0.058819416892444326
9.135	0.5611111111111109	0.07729774344601263	0.6261437908496733	0.059191110404415034
9.145	0.5645424836601305	0.07793438264374321	0.626797385620915	0.05933744366618564
9.155	0.5669934640522873	0.07812959086118204	0.6257516339869281	0.05956095959623025
9.165	0.5663398692810455	0.07839161095854591	0.6264705882352941	0.05960797007975634
9.175	0.5673202614379083	0.07867129318552005	0.6270588235294118	0.05953331382401137
9.185	0.5665032679738561	0.07898833701573543	0.6262091503267975	0.05935074926452243
9.195	0.5671568627450979	0.07910636500773922	0.6250326797385621	0.05951394208058499
9.205	0.5665032679738561	0.08003654092629538	0.6250980392156864	0.05911293199033139
9.215	0.5647058823529411	0.08078532780455613	0.6252287581699348	0.059005058462769044
9.225	0.5612745098039215	0.08175910617479051	0.625294117647059	0.0591751920225432
9.235	0.5570261437908496	0.08261181704878418	0.6263398692810458	0.059421551496527586
9.245	0.5527777777777776	0.08336653187480904	0.6253594771241832	0.05949505818871249
9.255	0.5491830065359475	0.08384655768588542	0.6224183006535948	0.059738752375419146
9.265	0.5444444444444443	0.08460342361255274	0.6197385620915034	0.06021057947356689
9.275	0.5413398692810456	0.08514882135939783	0.6173202614379086	0.06027217949991844
9.285	0.5374183006535946	0.08586262496445657	0.6166666666666667	0.06026269610295757
9.295	0.5334967320261437	0.08632052471428425	0.6161437908496732	0.060085823306806646
9.305	0.5295751633986927	0.08643972652301775	0.6156209150326798	0.060343120774792314
9.315	0.5243464052287581	0.08680806389946538	0.617450980392157	0.06017006355196843
9.325	0.5194444444444444	0.08652466525226124	0.6179084967320262	0.06028174971155138
9.335	0.5168300653594771	0.08661607380715555	0.6197385620915034	0.060136577109276716
9.345	0.5137254901960784	0.08704000888692703	0.6218954248366013	0.059846829261591857
9.355	0.509313725490196	0.08743004792097052	0.6219607843137254	0.059956616806617
9.365	0.505718954248366	0.08725957907213563	0.6220915032679738	0.060398120162961776
9.375	0.5040849673202613	0.0870275993497979	0.6226797385620915	0.06070855258642051
9.385	0.5031045751633987	0.08681674776115664	0.6229411764705881	0.06132807523923656
9.395	0.5024509803921569	0.08664542602171482	0.6241176470588234	0.06200225279204978
9.405	0.5001633986928105	0.08688601800763424	0.6263398692810458	0.06259426913745525
9.415	0.4988562091503268	0.0862586930752217	0.626797385620915	0.06278298835808586
9.425	0.49901960784313726	0.08552733706246156	0.6260130718954249	0.06328435847076987
9.435	0.5001633986928105	0.0856364404228783	0.6262091503267975	0.06394149071377841
9.445	0.49967320261437914	0.08532706281211673	0.6263398692810458	0.0642881859200067
9.455	0.49918300653594777	0.08508481782221605	0.626797385620915	0.06430621476712912
9.465	0.4977124183006536	0.0847233333066051	0.6260784313725491	0.06411060742757123
9.475	0.4955882352941177	0.08462670552004993	0.6250326797385622	0.06387077505503115
9.485	0.4915032679738563	0.08385223883249544	0.6243137254901963	0.06352058209839655
9.495	0.48823529411764716	0.0833815904874671	0.6241830065359477	0.0632680161554059
9.505	0.48349673202614385	0.08357854050940888	0.6231372549019607	0.06333681952750604
9.515	0.47826797385620917	0.08344520756942773	0.6228104575163398	0.0628298894351775
9.525	0.47418300653594775	0.08323628207183721	0.622483660130719	0.061922848909750465
9.535	0.4700980392156863	0.08337676660229237	0.6211764705882354	0.06107065427637637
9.545	0.4653594771241831	0.08389834794412708	0.6202614379084969	0.06048993454173467
9.555	0.46111111111111114	0.08354696496625785	0.6180392156862745	0.06070485924385751
9.565	0.4573529411764706	0.08343551962736094	0.6164705882352941	0.06066308006254778
9.575	0.4568627450980392	0.08422820246635697	0.615686274509804	0.06055150922892214
9.585	0.4558823529411765	0.08438184451082198	0.6159477124183007	0.06003118124079585
9.595	0.4540849673202615	0.08487835394456056	0.6169281045751634	0.060118917047711135
9.605	0.45081699346405235	0.08539867263295178	0.6177777777777778	0.06024363276025926
9.615	0.4473856209150328	0.08482534350102587	0.617516339869281	0.06044511367457104
9.625	0.44493464052287596	0.08504852046617216	0.6145751633986928	0.060748811346574276
9.635	0.44330065359477133	0.08519423315622965	0.6118954248366013	0.061190406498315884
9.645	0.4408496732026145	0.08515326008460722	0.6095424836601308	0.06117990905477211
9.655	0.43578431372549026	0.08576024387820538	0.6088888888888888	0.061516713945781565
9.665	0.432843137254902	0.08597997525542665	0.6084967320261437	0.061710951198924995
9.675	0.432516339869281	0.08619987648718394	0.6077777777777778	0.06147402575904078
9.685	0.43153594771241827	0.0865118991094287	0.608235294117647	0.06149428336977371
9.695	0.430718954248366	0.08644618790424062	0.6094771241830066	0.06148469717972406
9.705	0.4287581699346405	0.0865826996711414	0.6100000000000001	0.06117999081630521
9.715	0.42761437908496724	0.08598320498927946	0.6105228758169936	0.06122071841959232
9.725	0.4271241830065359	0.08567295346704934	0.6124183006535947	0.06085926539757924
9.735	0.4272875816993464	0.08516028931929334	0.611830065359477	0.06048770230785734
9.745	0.42679738562091507	0.08495699929258962	0.6105882352941177	0.06011967452621211
9.755	0.42712418300653604	0.08460230782171968	0.610326797385621	0.06015866819444059
9.765	0.4279411764705883	0.08392666143152216	0.6114379084967321	0.060380851309740906
9.775	0.4290849673202615	0.08371918005867672	0.6130718954248366	0.06002433618130275
9.785	0.4287581699346406	0.08415628086439278	0.6160784313725491	0.05944610197443163
9.795	0.43055555555555564	0.0841671420751771	0.6173856209150327	0.05894293772289993
9.805	0.431045751633987	0.08424479587173678	0.6186274509803922	0.058707092687686334
9.815	0.431045751633987	0.08379095046436819	0.6201307189542483	0.058186029897119504
9.825	0.43235294117647066	0.0833161248713899	0.6203267973856208	0.057858026645844836
9.835	0.4341503267973857	0.08304665681521142	0.621830065359477	0.057476092002320324
9.845	0.434967320261438	0.08258753706910071	0.6227450980392156	0.0570184560912539
9.855	0.43692810457516346	0.0824911459905681	0.6222222222222222	0.05685886577850759
9.865	0.44117647058823534	0.0824109736764758	0.622549019607843	0.05672682096017199
9.875	0.44493464052287585	0.0824820488649107	0.6243137254901959	0.05634150820884309
9.885	0.4477124183006536	0.08254380826595316	0.62640522875817	0.05563750048737761
9.895	0.44950980392156864	0.08213724804263352	0.6279084967320262	0.054904567527495514
9.905	0.4526143790849674	0.08252452293327062	0.6280392156862746	0.05451875447089575
9.915	0.4573529411764707	0.08268490685987565	0.6282352941176472	0.054246250631358954
9.925	0.4609477124183007	0.08318414400009597	0.6294771241830067	0.05415316941966952
9.935	0.4619281045751635	0.0834924999063124	0.630326797385621	0.05386835119042862
9.945	0.4622549019607844	0.08315845908759652	0.6311111111111112	0.0532860290201214
9.955	0.46209150326797394	0.0836921541330272	0.6320261437908496	0.05280083489264868
9.965	0.4614379084967321	0.08359957362177059	0.6332679738562093	0.052714658893801045
9.975	0.46241830065359485	0.08370141053935157	0.634248366013072	0.05270476993811789
9.985	0.461764705882353	0.0832057261085453	0.6354901960784314	0.05310442952511164
9.995	0.4648692810457517	0.08310701369897831	0.6354248366013071	0.053446378804554315
10.005	0.4663398692810458	0.083186159544522	0.6347058823529411	0.05373506695643441
10.015	0.4679738562091504	0.08307716644663092	0.634313725490196	0.05438822689654546
10.025	0.47107843137254907	0.08308044097848492	0.6328758169934641	0.05504142819216531
10.035	0.4746732026143791	0.08308738274647517	0.6304575163398692	0.055624465011418725
10.045	0.4766339869281046	0.08256444501370902	0.6296732026143791	0.05624694778271286
10.055	0.4774509803921569	0.08226436372121028	0.6274509803921569	0.056873393023467424
10.065	0.47843137254901963	0.08277918767915489	0.6267973856209151	0.05693362450438459
10.075	0.48006535947712425	0.08318732459444694	0.6258823529411766	0.057372150449228186
10.085	0.4795751633986929	0.08310909231923831	0.6252287581699347	0.05783606190559179
10.095	0.4794117647058824	0.08315056821223234	0.6247058823529412	0.05856712712245446
10.105	0.47777777777777786	0.08308263819798885	0.6227450980392157	0.05838171443194962
10.115	0.4805555555555556	0.08351350477423318	0.6219607843137255	0.058732075574517595
10.125	0.4836601307189543	0.0845411747907841	0.6239869281045751	0.05847557922402177
10.135	0.48741830065359476	0.08497789365048708	0.6266013071895425	0.05826538235794172
10.145	0.4880718954248366	0.08485113253316547	0.6267973856209151	0.05832901425130606
10.155	0.49133986928104584	0.08474277398002311	0.6298039215686274	0.05824246755692537
10.165	0.4941176470588236	0.0844081054486539	0.6316339869281046	0.057652656407341324
10.175	0.49624183006535955	0.08395593096378164	0.6341830065359477	0.056975703028317476
10.185	0.49967320261437914	0.08380815809257142	0.6356209150326798	0.056872428824571386
10.195	0.5021241830065359	0.08300593939189528	0.6354248366013073	0.05640006197941243
10.205	0.507516339869281	0.08256859968668763	0.6361437908496733	0.0561006681070539
10.215	0.5145424836601307	0.08260661944699234	0.6351633986928106	0.055964229324046905
10.225	0.5197712418300653	0.0828195107589688	0.634248366013072	0.05584532379704779
10.235	0.5248366013071896	0.08287321731944061	0.6326797385620917	0.056000332002145235
10.245	0.52859477124183	0.08351065219609295	0.6337254901960786	0.05610221182237931
10.255	0.5331699346405228	0.0837104930570208	0.6347712418300654	0.05593873473316855
10.265	0.5357843137254901	0.08416603162389204	0.6355555555555554	0.055324531308829805
10.275	0.5380718954248365	0.08435731690321382	0.6366666666666666	0.05456586248701487
10.285	0.5403594771241829	0.08440139958324881	0.6359477124183005	0.054362282749311965
10.295	0.5419934640522874	0.08395790203360769	0.6342483660130718	0.05429166792258115
10.305	0.5419934640522874	0.08366772223612753	0.6324183006535947	0.05479102194855243
10.315	0.5403594771241829	0.08384752439516188	0.6302614379084968	0.05521434614287272
10.325	0.5393790849673201	0.08447269154197229	0.627843137254902	0.05590829456021096
10.335	0.537908496732026	0.0851063128891038	0.6254248366013072	0.05661829769332823
10.345	0.5366013071895424	0.08596638367763919	0.6227450980392156	0.05674328784220564
10.355	0.5359477124183005	0.08690349807726963	0.619673202614379	0.056991469501925025
10.365	0.5357843137254901	0.08740666507447215	0.6156862745098038	0.0569490490773971
10.375	0.5336601307189541	0.0881331832126327	0.610718954248366	0.05670579446499414
10.385	0.5315359477124182	0.08875680584115662	0.6057516339869282	0.05683890603306185
10.395	0.530392156862745	0.08865922757383442	0.6000653594771242	0.05713197662973001
10.405	0.5299019607843136	0.0891106857157158	0.5947058823529412	0.05749945900049684
10.415	0.5287581699346404	0.08899336646440464	0.5920915032679739	0.05767542576523839
10.425	0.5284313725490195	0.0887254776308971	0.5901307189542484	0.05784346967213276
10.435	0.5274509803921568	0.08837853367716571	0.5879084967320263	0.05755395351604138
10.445	0.5284313725490195	0.08768243275255902	0.5853594771241831	0.057119215058989314
10.455	0.5308823529411764	0.08700649488258255	0.5804575163398694	0.05709107881071691
10.465	0.5323529411764705	0.08572289801506854	0.5764705882352941	0.057066681516187094
10.475	0.533986928104575	0.08540426618876297	0.5724836601307188	0.05720284011522101
10.485	0.5357843137254901	0.08437694310152724	0.5716339869281045	0.057626164309541296
10.495	0.5392156862745097	0.08362947718603689	0.5701307189542484	0.05782567904047726
10.505	0.5406862745098038	0.08384919895569548	0.5699346405228759	0.05815675791687637
10.515	0.5431372549019606	0.0833649390211743	0.5702614379084968	0.0584478829733502
10.525	0.5470588235294116	0.08267132918004648	0.5715686274509805	0.058232972854806275
10.535	0.5499999999999998	0.08245843786807	0.5731372549019608	0.058124144022890706
10.545	0.5521241830065358	0.08237591546649912	0.5745098039215686	0.05815447163943223
10.555	0.5555555555555554	0.08229375014169828	0.5753594771241831	0.05848812515599221
10.565	0.5596405228758169	0.08219922571957428	0.5786928104575164	0.05850015109654818
10.575	0.5640522875816992	0.08190173102414214	0.5811111111111111	0.05859209177801087
10.585	0.5681372549019607	0.0819058393755354	0.5841176470588235	0.05873622666787905
10.595	0.5699346405228758	0.08184170545222327	0.5861437908496732	0.05860415178796114
10.605	0.5723856209150326	0.08220769167709135	0.5884313725490196	0.05827943885909233
10.615	0.5751633986928104	0.08254436951246286	0.5917647058823529	0.05849295611117223
10.625	0.5746732026143789	0.08191703724556239	0.5939869281045751	0.05816315340983206
10.635	0.5743464052287581	0.08066359937299537	0.5937254901960785	0.057831392216026296
10.645	0.5732026143790849	0.07966965385427523	0.5941830065359478	0.057650088495146724
10.655	0.5741830065359477	0.0792579159411195	0.5950326797385622	0.056991249932569654
10.665	0.5722222222222222	0.07891781437414819	0.5936601307189543	0.05679715049039015
10.675	0.5736928104575163	0.07907985482533231	0.5929411764705883	0.05660351903226592
10.685	0.5758169934640522	0.07921791069665209	0.5905228758169935	0.05657279109122615
10.695	0.5748366013071895	0.0792482833106063	0.5892156862745099	0.056708495162146565
10.705	0.5733660130718954	0.0803486044267293	0.5886274509803923	0.0568874140266012
10.715	0.5727124183006536	0.08041474684567018	0.5862745098039217	0.05735753209551051
10.725	0.5725490196078431	0.0803648336168764	0.5879738562091504	0.05745832914421056
10.735	0.5720588235294117	0.08031711845308524	0.590326797385621	0.05707611061710287
10.745	0.5704248366013072	0.07984400719630211	0.5923529411764706	0.05685791947744329
10.755	0.5696078431372549	0.07971264937235376	0.5935947712418301	0.0566828098683735
10.765	0.5681372549019608	0.07927703959786579	0.5941830065359478	0.056584764799411054
10.775	0.5676470588235294	0.07868344515967476	0.5950326797385621	0.0566382001341238
10.785	0.5686274509803921	0.07825920103997906	0.5941176470588236	0.05679964001781667
10.795	0.5707516339869281	0.07783051476179285	0.5928104575163399	0.056656316799326346
10.805	0.5723856209150326	0.07726295769453267	0.593529411764706	0.05663251285502593
10.815	0.5745098039215686	0.07742078054497033	0.5947712418300655	0.056034911076812896
10.825	0.5789215686274509	0.07750248795574861	0.5943790849673204	0.05608665550384377
10.835	0.5833333333333333	0.0775841953665269	0.5933986928104577	0.05629331857734853
10.845	0.5888888888888888	0.07795640464945364	0.5943137254901962	0.05590689998292265
10.855	0.5954248366013071	0.07792331736235822	0.5937908496732027	0.05629879851512432
10.865	0.6003267973856208	0.07743581458490467	0.5932026143790851	0.056188160463143254
10.875	0.6029411764705881	0.07698640735843784	0.5941830065359478	0.05638739057282409
10.885	0.6070261437908495	0.07639640098717805	0.5973202614379085	0.05657728729242345
10.895	0.61078431372549	0.07613914308508186	0.5983006535947712	0.0567241339091527
10.905	0.6116013071895423	0.0764794800314973	0.5996732026143791	0.056569562233728984
10.915	0.6117647058823528	0.07642317061157027	0.6005228758169934	0.0563512573546614
10.925	0.6122549019607841	0.07661195378167283	0.6007189542483659	0.05628336194256003
10.935	0.6119281045751632	0.07668027925656923	0.6016993464052288	0.05560428955868848
10.945	0.612908496732026	0.07689044537531144	0.602875816993464	0.05556871886314317
10.955	0.6119281045751632	0.07719230237893787	0.6041176470588235	0.055391305031509214
10.965	0.6117647058823528	0.07772849549324051	0.6070588235294117	0.05560350075834943
10.975	0.6104575163398691	0.07843546673472165	0.611437908496732	0.05574444652411258
10.985	0.6111111111111109	0.07841125235934687	0.6154248366013072	0.055802239488036094
10.995	0.61078431372549	0.07905183962694479	0.6169934640522876	0.055775552337439915
11.005	0.6104575163398691	0.0796924268945427	0.6202614379084967	0.055342112478481705
11.015	0.6099673202614377	0.07970317009125175	0.6218954248366013	0.05524556379987121
11.025	0.6106209150326796	0.08029833212266962	0.6226797385620916	0.05533164099448645
11.035	0.6098039215686273	0.08086363588640147	0.6241830065359478	0.05542130500984117
11.045	0.6073529411764704	0.08112473211772227	0.6253594771241832	0.0556738263315004
11.055	0.6057189542483659	0.08123047807669975	0.6284313725490197	0.055632155765056174
11.065	0.6027777777777776	0.0816783276499079	0.6309803921568629	0.05501782278777669
11.075	0.6006535947712417	0.08120990649100784	0.6300653594771242	0.054327470036388534
11.085	0.5999999999999999	0.08101237480576566	0.6299999999999999	0.0538825568713355
11.095	0.6009803921568626	0.08070763125468687	0.6283006535947712	0.05359438562193361
11.105	0.6037581699346404	0.08018064569320904	0.6262745098039215	0.05346240803871338
11.115	0.6058823529411763	0.07973247748528052	0.6232679738562092	0.05338205247894287
11.125	0.6063725490196077	0.07904893156826066	0.6212418300653595	0.053377575960824104
11.135	0.6075163398692809	0.07892684588342413	0.6192810457516339	0.053229095132628634
11.145	0.6075163398692809	0.07930577743537426	0.6173856209150327	0.05361038473400649
11.155	0.6063725490196077	0.07996368012698021	0.613202614379085	0.054290285858777675
11.165	0.6060457516339868	0.08062664051502039	0.6118954248366013	0.054626848469171416
11.175	0.6063725490196077	0.0807646102363326	0.6128104575163399	0.05469516982309856
11.185	0.6037581699346404	0.0804728093307251	0.6116339869281046	0.05524058124557037
11.195	0.6011437908496731	0.08055401672707417	0.6124183006535948	0.055383373929848316
11.205	0.601470588235294	0.08021764258352006	0.6115032679738563	0.05536158276596954
11.215	0.6019607843137254	0.0789233720618734	0.6084967320261438	0.05512125421693634
11.225	0.6001633986928103	0.07897857937266359	0.6068627450980393	0.054615318076049676
11.235	0.5937908496732025	0.07843133774460698	0.6018300653594773	0.0541562435681529
11.245	0.5895424836601306	0.07847577837654414	0.5960130718954249	0.055043448283041745
11.255	0.5874183006535947	0.07905923890057075	0.5911764705882353	0.05572790943921645
11.265	0.5846405228758169	0.07868884840868477	0.5882352941176471	0.05614723994664412
11.275	0.5830065359477123	0.0790917611980136	0.5870588235294117	0.056529662777840495
11.285	0.5836601307189542	0.07954320378439021	0.5858169934640522	0.05713590830960581
11.295	0.5826797385620914	0.08014881657854554	0.5867320261437908	0.05730573885788314
11.305	0.580718954248366	0.0805610923526901	0.5873202614379085	0.058008343787201516
11.315	0.5805555555555555	0.08140655952844889	0.5862745098039215	0.05833476763023357
11.325	0.5820261437908496	0.08175858803844728	0.5869934640522876	0.05844630215871062
11.335	0.5821895424836601	0.08192810310255344	0.588562091503268	0.058373254070536805
11.345	0.5818627450980391	0.0822361404087763	0.5902614379084968	0.058349895552130916
11.355	0.5821895424836601	0.08228113437404762	0.5888235294117649	0.05887072013830012
11.365	0.5826797385620914	0.08214663622604995	0.5890196078431372	0.05915617448658058
11.375	0.5828431372549019	0.08246024762200324	0.5904575163398693	0.05910619188639431
11.385	0.5838235294117646	0.08278366606652661	0.5916339869281045	0.058891544731813926
11.395	0.5828431372549019	0.08284177440615197	0.5906535947712419	0.05883443287670517
11.405	0.5839869281045751	0.08231981182817914	0.5914379084967322	0.058483791533619926
11.415	0.586111111111111	0.0820982828173204	0.5925490196078432	0.05860513727491797
11.425	0.5859477124183006	0.0817042843912405	0.5945098039215687	0.05867916526470298
11.435	0.5857843137254901	0.08100512940809809	0.5957516339869281	0.05859924179384573
11.445	0.5872549019607842	0.0802969171640724	0.5951633986928105	0.05922575982802704
11.455	0.5864379084967319	0.08022056025309707	0.5947058823529413	0.059136242247281104
11.465	0.5875816993464051	0.07978448339074948	0.5937908496732026	0.0590936710361826
11.475	0.5846405228758169	0.07993183634220999	0.5932026143790851	0.0585034365895578
11.485	0.5833333333333333	0.07980850526321256	0.5901307189542485	0.05842284419443873
11.495	0.57859477124183	0.08007812714373067	0.5881045751633988	0.057979897920789135
11.505	0.5754901960784313	0.0799690139516831	0.5868627450980392	0.057837780772636405
11.515	0.5733660130718954	0.08004914139513052	0.5838562091503268	0.05785870041133232
11.525	0.5717320261437908	0.0798972750183723	0.5815686274509805	0.058236161893162955
11.535	0.5683006535947712	0.07943185222428474	0.5796732026143792	0.058213845236960174
11.545	0.5643790849673203	0.07929893933395286	0.5770588235294118	0.058169527141270265
11.555	0.5620915032679739	0.07898628015556196	0.5745098039215687	0.05794068765866802
11.565	0.5593137254901961	0.07875664390669813	0.5715032679738564	0.05826889884317513
11.575	0.5576797385620915	0.07831330586173116	0.5688888888888891	0.05894035935546967
11.585	0.5573529411764705	0.0781874800105146	0.5676470588235296	0.059304340414583184
11.595	0.5560457516339867	0.0784114689178445	0.5661437908496734	0.0596246703360291
11.605	0.5535947712418299	0.07862787628319591	0.5673202614379087	0.05985053915055504
11.615	0.551143790849673	0.0794247506103791	0.5679084967320264	0.06013133197402772
11.625	0.5488562091503266	0.07972021107703797	0.5688235294117648	0.06037140758806093
11.635	0.5480392156862743	0.08048048178422301	0.5677124183006537	0.06059351363088884
11.645	0.5465686274509802	0.08052390569796704	0.5664705882352942	0.06094969507583552
11.655	0.5452614379084966	0.08042594931282318	0.5652941176470588	0.061052194799811915
11.665	0.5457516339869279	0.08036035995187064	0.5650980392156862	0.061015113207138684
11.675	0.5450980392156861	0.08068280312279394	0.5653594771241831	0.06118128870510242
11.685	0.5462418300653593	0.08101946457439471	0.5639869281045754	0.06165179054371135
11.695	0.5491830065359475	0.08151405881908533	0.5622222222222223	0.062138053524113425
11.705	0.5509803921568626	0.08184625404827296	0.5611764705882355	0.063000711930946
11.715	0.553267973856209	0.08272270880026886	0.5616993464052289	0.06325485894697612
11.725	0.5552287581699346	0.08348834413272845	0.5630065359477125	0.06409792484127064
11.735	0.5573529411764706	0.08375628377408964	0.5620261437908498	0.0649426882951581
11.745	0.5630718954248366	0.08406087911173071	0.5637254901960786	0.06595347558528251
11.755	0.5669934640522876	0.08385770637271453	0.5682352941176473	0.06566111862491132
11.765	0.5700980392156862	0.0836612857301795	0.5707843137254903	0.06588256298433003
11.775	0.5730392156862745	0.0839485975194021	0.571045751633987	0.06625871785652324
11.785	0.5738562091503268	0.08352389709420657	0.5698039215686276	0.0664053270167365
11.795	0.5723856209150326	0.08327176444030286	0.5686274509803924	0.0661012489660929
11.805	0.5707516339869281	0.08294533181737367	0.5667320261437911	0.06619821760018833
11.815	0.569281045751634	0.08267207152399222	0.5654901960784315	0.0660902739797216
11.825	0.568954248366013	0.08225518376772853	0.5649019607843139	0.06630770924526441
11.835	0.5658496732026144	0.08164972416017502	0.5632026143790851	0.06647888883797068
11.845	0.5630718954248366	0.08112290562288049	0.5635947712418302	0.06683925774544301
11.855	0.5607843137254902	0.08045756484346929	0.5643790849673204	0.06614161954164405
11.865	0.5573529411764706	0.0794613967372695	0.5660784313725492	0.06573593378995699
11.875	0.5519607843137255	0.07938273515368846	0.5675816993464055	0.06521650957682919
11.885	0.5467320261437909	0.0790358670720401	0.5691503267973858	0.06537174411269539
11.895	0.5419934640522875	0.07861013440269277	0.5696732026143791	0.0656702022045215
11.905	0.5398692810457515	0.07925791067184515	0.5726797385620915	0.06580194436887828
11.915	0.5364379084967319	0.07962206966070733	0.5747058823529412	0.06564211595870893
11.925	0.5334967320261437	0.07918210460815243	0.5756209150326799	0.06553333586754659
11.935	0.5333333333333332	0.07971808884910159	0.5761437908496733	0.06511697299685137
11.945	0.5334967320261437	0.08058492620221193	0.5760784313725492	0.06503047511274523
11.955	0.5316993464052286	0.08115346764504128	0.5769934640522877	0.06503938365363739
11.965	0.5338235294117646	0.08028958899741681	0.5771895424836603	0.06551593951267619
11.975	0.5333333333333332	0.0803259056515739	0.5777777777777778	0.06619181973700991
11.985	0.5362745098039214	0.0802600044522776	0.5783006535947712	0.06674337060414706
11.995	0.5383986928104574	0.08057194845682307	0.5809150326797384	0.06710098982603956
12.005	0.5428104575163397	0.08118466375887701	0.5818954248366012	0.06762563327719957
12.015	0.5444444444444443	0.08205701779848518	0.5816993464052287	0.06757638156794148
12.025	0.5455882352941175	0.0827600516076947	0.5819607843137254	0.06717605765675143
12.035	0.5485294117647057	0.08316645774335753	0.5812418300653595	0.06635536631222898
12.045	0.5496732026143789	0.08411663491544194	0.5814379084967319	0.06588608737410202
12.055	0.5495098039215686	0.08462531334592041	0.5807843137254902	0.06578835718496744
12.065	0.5462418300653594	0.0854967824057722	0.5794771241830066	0.0660685484911429
12.075	0.5434640522875817	0.08540644289749996	0.578169934640523	0.06614504460762244
12.085	0.5388888888888889	0.08579501295642349	0.5777777777777778	0.06621272437896288
12.095	0.5313725490196078	0.08571579684738588	0.5783660130718954	0.06659320629330814
12.105	0.5235294117647059	0.0847679980343132	0.5779084967320262	0.06660405923629385
12.115	0.5174836601307189	0.08484645840053764	0.5758169934640522	0.06675812212956206
12.125	0.5102941176470588	0.0839369961910661	0.5741830065359478	0.06704395125018749
12.135	0.5045751633986928	0.08333498910631086	0.5726143790849674	0.06736246837814425
12.145	0.4993464052287582	0.08245550129000548	0.5734640522875817	0.06754907305281892
12.155	0.4952614379084967	0.08243348702850917	0.5740522875816992	0.06738589577327839
12.165	0.49101307189542476	0.08270602073225675	0.5760130718954247	0.06732282057561259
12.175	0.4856209150326797	0.08243955179473121	0.5771895424836601	0.06746317258198077
12.185	0.4821895424836601	0.08141918955783448	0.5770588235294117	0.06785706344957419
12.195	0.4787581699346405	0.08071707207898712	0.5754248366013073	0.06789639562636672
12.205	0.47761437908496734	0.07965597646508098	0.5754901960784314	0.06773269564557854
12.215	0.4772875816993465	0.07851009179232028	0.5749019607843138	0.06760740358149124
12.225	0.4748366013071896	0.07732484092162406	0.5748366013071896	0.06789007101986706
12.235	0.47418300653594775	0.07707215153904369	0.575686274509804	0.06746061771303055
12.245	0.4740196078431373	0.0773223337188182	0.5777777777777777	0.06718320594661972
12.255	0.47385620915032683	0.07780017035066628	0.5799346405228758	0.06663327017457145
12.265	0.4743464052287582	0.0782095265646313	0.5780392156862745	0.06661584826714434
12.275	0.4746732026143791	0.07836559974803725	0.5770588235294118	0.06672858250534332
12.285	0.4735294117647059	0.07784982455196593	0.578562091503268	0.06665923121528904
12.295	0.47565359477124186	0.0777193642127104	0.5786928104575164	0.0667347403132081
12.305	0.47941176470588237	0.07748577359711438	0.5791503267973857	0.06682413818810606
12.315	0.48398692810457516	0.07728286465401957	0.5790196078431373	0.06633009349057442
12.325	0.48856209150326807	0.07721156169971187	0.5786274509803921	0.06564319670008523
12.335	0.4910130718954249	0.07717213972827622	0.5788888888888888	0.0649199456149143
12.345	0.494607843137255	0.07745057578719468	0.5773856209150326	0.06485297342889289
12.355	0.4986928104575164	0.07782480574948887	0.5745098039215686	0.06416851683979094
12.365	0.5021241830065359	0.07806612112877584	0.5727450980392158	0.0640767937117951
12.375	0.5070261437908496	0.07860235110333336	0.570718954248366	0.06378266020766736
12.385	0.5119281045751634	0.07848402856161378	0.5682352941176471	0.06399936060599239
12.395	0.5179738562091503	0.07836481145249344	0.5649673202614379	0.06425476366089448
12.405	0.5228758169934641	0.0782355923346634	0.5620261437908497	0.0645842389025918
12.415	0.527124183006536	0.07738338804983501	0.558235294117647	0.06454985516586084
12.425	0.5292483660130718	0.07738080771234061	0.5548366013071895	0.06489644790808204
12.435	0.5284313725490195	0.07730546649540636	0.551437908496732	0.06484941242764211
12.445	0.5281045751633986	0.07720524045003758	0.5480392156862746	0.06519803923077878
12.455	0.5274509803921568	0.07664187082740709	0.5455555555555557	0.06489601497736523
12.465	0.5267973856209149	0.07683358439731464	0.5434640522875818	0.0642476356152336
12.475	0.5245098039215685	0.0772936981978463	0.5413071895424837	0.06365157023142971
12.485	0.5241830065359476	0.07734354815333262	0.5405882352941178	0.06350617125412036
12.495	0.5225490196078431	0.07732360620141357	0.5395424836601308	0.06355071511477481
12.505	0.5227124183006535	0.07725205906774503	0.5379738562091504	0.06346339108035691
12.515	0.5214052287581699	0.07663433313142469	0.536732026143791	0.06299253604356732
12.525	0.5225490196078432	0.07578153205088502	0.5358169934640525	0.06261449732378274
12.535	0.5233660130718955	0.07514011069033825	0.5358823529411767	0.06309295916791188
12.545	0.5212418300653595	0.07528963538140243	0.5366013071895427	0.06341312262435535
12.555	0.5227124183006536	0.07438077604027532	0.5367320261437911	0.06354930245997076
12.565	0.5259803921568627	0.07372797375269675	0.5360784313725492	0.06349509077192575
12.575	0.5330065359477123	0.07299762787289416	0.536732026143791	0.063194334370545
12.585	0.540032679738562	0.07253893483538038	0.5381045751633988	0.06315436094413752
12.595	0.5478758169934639	0.07208098052971847	0.5382352941176473	0.06275696794020612
12.605	0.5570261437908495	0.07223435115287034	0.5381045751633988	0.06251551747548488
12.615	0.5665032679738561	0.07235073127428153	0.5373202614379086	0.06219982123757351
12.625	0.5732026143790849	0.07232328866091246	0.5364705882352943	0.06182689583739708
12.635	0.5818627450980391	0.07268736375345704	0.5353594771241831	0.06111255398901019
12.645	0.5895424836601306	0.07308305180881261	0.5354901960784314	0.06031419879967613
12.655	0.5982026143790848	0.07312631936219686	0.5346405228758171	0.05985429944921461
12.665	0.6070261437908495	0.07239624992233926	0.5333986928104576	0.059781322991578685
12.675	0.6140522875816993	0.07214016864969666	0.5320915032679739	0.05983713599710158
12.685	0.6217320261437908	0.07223863633257871	0.532156862745098	0.059251593790522736
12.695	0.6287581699346404	0.07278396682355183	0.5315686274509803	0.058520259946411045
12.705	0.6349673202614379	0.07365499416865708	0.5324183006535947	0.05786155464521572
12.715	0.6395424836601307	0.07410565187939198	0.533267973856209	0.057348051966893424
12.725	0.6416666666666666	0.07472345152548363	0.5333986928104575	0.056604634487686156
12.735	0.6454248366013071	0.07530386868809301	0.5328104575163398	0.05592553487088871
12.745	0.6470588235294117	0.07502384999685296	0.5322222222222222	0.0559451245508481
12.755	0.649673202614379	0.07477826187946485	0.5319607843137255	0.05592933754767139
12.765	0.6501633986928104	0.07443142194301794	0.5296732026143791	0.05598450937414249
12.775	0.6495098039215685	0.07438910603336235	0.5290196078431373	0.05601371851066062
12.785	0.6477124183006535	0.07437286399598364	0.5298039215686274	0.05521204786299154
12.795	0.6477124183006535	0.07463947378526882	0.5276470588235295	0.05487657368238947
12.805	0.6467320261437908	0.07462802649457531	0.5259477124183007	0.05455044893197611
12.815	0.6452614379084967	0.0744534949673698	0.5241830065359478	0.05493320321016752
12.825	0.6441176470588235	0.07426236852728213	0.5233333333333335	0.055826763810557345
12.835	0.6429738562091503	0.07411204036995693	0.524248366013072	0.05653734474539685
12.845	0.6416666666666666	0.07390412452587594	0.5244444444444445	0.05710677059615263
12.855	0.6408496732026143	0.07348339560477166	0.5247712418300654	0.057345015700048234
12.865	0.640359477124183	0.07301437389431531	0.5254248366013072	0.05786666399750147
12.875	0.6395424836601307	0.07272181437510601	0.5260130718954249	0.0585719615273719
12.885	0.638235294117647	0.07277482126122767	0.5268627450980392	0.0594247575937428
12.895	0.6375816993464052	0.07292321338289501	0.5274509803921569	0.059397904221326445
12.905	0.6369281045751634	0.07326996890534256	0.5272549019607844	0.05934736775356672
12.915	0.6367647058823529	0.0731701386147615	0.5273856209150327	0.05974458047589652
12.925	0.6352941176470588	0.07301837092366771	0.5263398692810458	0.06048584327479532
12.935	0.6349673202614379	0.07254311462931404	0.5238562091503268	0.06093965994474688
12.945	0.6374183006535947	0.07254907159950992	0.5231372549019608	0.0613901682840864
12.955	0.6387254901960784	0.0720604917709528	0.5234640522875817	0.061154463125443675
12.965	0.6398692810457516	0.07183117855458726	0.5227450980392156	0.06145076957064618
12.975	0.6408496732026143	0.07099994178033986	0.521437908496732	0.062015012425866246
12.985	0.6418300653594771	0.07120849840999387	0.5208496732026144	0.06212763240956416
12.995	0.6415032679738562	0.07155840866269805	0.5199346405228759	0.062069366383704694
13.005	0.640359477124183	0.07154732500818668	0.5186274509803922	0.06195475859897381
13.015	0.6413398692810457	0.07146470937731689	0.5158169934640523	0.0623953754582062
13.025	0.6416666666666666	0.07064067234395625	0.5136601307189543	0.06347072424293868
13.035	0.6397058823529411	0.07047338980007252	0.5122875816993464	0.0644741061903689
13.045	0.6366013071895424	0.07053133283461509	0.5112418300653595	0.06490365206156964
13.055	0.6336601307189542	0.07043515701424283	0.5111764705882353	0.0648555375702645
13.065	0.628921568627451	0.07074334924621	0.5101307189542484	0.06473834766012448
13.075	0.6243464052287582	0.07117108441423069	0.5107189542483661	0.06444936998100087
13.085	0.6191176470588236	0.0715348231685987	0.5119607843137256	0.06427237208276647
13.095	0.6138888888888889	0.07232456358436362	0.5132679738562091	0.06391592172643787
13.105	0.6101307189542484	0.07263245221396016	0.5145751633986928	0.06399852951478675
13.115	0.6063725490196079	0.07322207020302855	0.5171241830065361	0.06384069758826354
13.125	0.6019607843137256	0.07405266797189484	0.5169281045751635	0.06425214902265622
13.135	0.5988562091503269	0.07433589237447642	0.5162091503267974	0.06443438571713934
13.145	0.5947712418300654	0.07437677933728086	0.5158823529411765	0.06466951211944108
13.155	0.5887254901960784	0.07417075832233266	0.5147712418300654	0.06535035713406627
13.165	0.5849673202614379	0.07472291684553099	0.5141830065359477	0.06548815897634232
13.175	0.5797385620915032	0.07577034743863041	0.5143790849673203	0.06565136630303624
13.185	0.576797385620915	0.07640059481180038	0.5135294117647059	0.06556882869672256
13.195	0.5730392156862745	0.07677878428130774	0.5128104575163399	0.0660267454601771
13.205	0.5699346405228758	0.07657188019874774	0.5120915032679738	0.0668208962501157
13.215	0.5669934640522876	0.07587275347388556	0.5109803921568628	0.06735589984245757
13.225	0.5637254901960784	0.07601741634367079	0.5108496732026144	0.0674990406488985
13.235	0.5625816993464052	0.07607126712111979	0.5104575163398694	0.06774686143184618
13.245	0.5606209150326797	0.0756470230014241	0.5116993464052288	0.06824950060554008
13.255	0.5598039215686275	0.07576707954856751	0.5126143790849673	0.06847254766947386
13.265	0.5570261437908497	0.0749942194845979	0.5149019607843137	0.0681667226022624
13.275	0.5565359477124183	0.07499744264791788	0.5188235294117647	0.06800774848483462
13.285	0.5576797385620915	0.07464572317439098	0.5224836601307189	0.06785192376199597
13.295	0.5594771241830065	0.07490860042322314	0.5244444444444444	0.06809921438394126
13.305	0.5609477124183007	0.0743613047046763	0.5275163398692809	0.06806116333371226
13.315	0.5602941176470588	0.073875264181217	0.5311764705882352	0.0683476952461287
13.325	0.5591503267973856	0.07348965021564134	0.533921568627451	0.06806183055731185
13.335	0.5575163398692811	0.07338334905781778	0.5356209150326797	0.0676414251081289
13.345	0.555718954248366	0.07276052497987803	0.5362745098039216	0.06742804527517807
13.355	0.5558823529411765	0.07194173924964332	0.5372549019607843	0.06740098898569603
13.365	0.5550653594771241	0.07166940809495922	0.5390849673202616	0.06689654429267909
13.375	0.5539215686274509	0.0714453697296272	0.5395424836601308	0.06663619007438346
13.385	0.5521241830065359	0.07142015545107952	0.5382352941176471	0.0664008092972546
13.395	0.5488562091503266	0.07140142924808093	0.5375816993464052	0.06605700667552304
13.405	0.5467320261437907	0.07167012011506907	0.5359477124183007	0.06607199097941575
13.415	0.5452614379084966	0.0718673470632658	0.5361437908496733	0.06588851349199139
13.425	0.5431372549019606	0.07251656190766871	0.5360130718954249	0.0652294584585971
13.435	0.541830065359477	0.07277462828984185	0.5367973856209151	0.06454677087519058
13.445	0.5410130718954247	0.073142379677293	0.5383660130718955	0.06413783469599023
13.455	0.539705882352941	0.0736347659595676	0.5377777777777778	0.0639365676139535
13.465	0.5382352941176469	0.07388017346471092	0.5388888888888891	0.06393512552648845
13.475	0.5367647058823528	0.07445019997140336	0.5402614379084968	0.06416112066454444
13.485	0.5346405228758169	0.07533942058459318	0.5430065359477125	0.06398139078737429
13.495	0.5334967320261437	0.07548806778375396	0.5457516339869283	0.0642850703293723
13.505	0.5328431372549018	0.07518621078012751	0.5487581699346408	0.06402161327330204
13.515	0.5336601307189541	0.0753717052104398	0.5519607843137256	0.06379730557609924
13.525	0.5312091503267973	0.07549882287248952	0.5527450980392157	0.06279445147121367
13.535	0.5272875816993463	0.07596145367488163	0.5545751633986928	0.06210373638582314
13.545	0.5266339869281045	0.07675435352195133	0.555686274509804	0.061472903458894196
13.555	0.526470588235294	0.07643498928513963	0.5557516339869283	0.06131070404387243
13.565	0.5277777777777777	0.07588343020019488	0.5553594771241831	0.06138932905629349
13.575	0.52859477124183	0.07546893681040413	0.5562745098039216	0.061370339130818116
13.585	0.5308823529411764	0.07487227079739693	0.55718954248366	0.061795946096501755
13.595	0.5336601307189541	0.07438885073286998	0.5569281045751634	0.062348178266208636
13.605	0.5349673202614378	0.07444894279067951	0.5556209150326799	0.06285946640406424
13.615	0.5351307189542482	0.07466720429588829	0.5539869281045752	0.0630227893887337
13.625	0.5367647058823528	0.07510250384120928	0.5515032679738563	0.0634594027163989
13.635	0.5390522875816992	0.07564759198861079	0.552091503267974	0.0633854371390763
13.645	0.539705882352941	0.0756762889416223	0.5525490196078432	0.06320150597183254
13.655	0.5415032679738561	0.07637487742086298	0.5526797385620916	0.06333255628394607
13.665	0.5444444444444443	0.0773593856876961	0.5539869281045753	0.06356914966004698
13.675	0.5444444444444443	0.0776294494027699	0.5550326797385622	0.06391040259082131
13.685	0.5447712418300652	0.07763242743492961	0.5545751633986928	0.0638763947648691
13.695	0.5460784313725489	0.07735015295332406	0.5552287581699348	0.06421139825650023
13.705	0.5468954248366013	0.07716752359566618	0.5542483660130719	0.0637219782700807
13.715	0.5452614379084967	0.07749505704601088	0.5549673202614379	0.06305126499394101
13.725	0.5431372549019606	0.07800436479430944	0.555359477124183	0.06284213937104523
13.735	0.5411764705882353	0.07782140038381617	0.554248366013072	0.0628260564857802
13.745	0.5387254901960784	0.07823979111591257	0.5548366013071897	0.06255712208810357
13.755	0.5359477124183005	0.07889268797007677	0.5530718954248367	0.06233881636162566
13.765	0.5331699346405228	0.07940954142756132	0.5530065359477125	0.06226988724744112
13.775	0.5308823529411765	0.07978851805805227	0.5509150326797386	0.062004313581300846
13.785	0.5287581699346404	0.07989694448974667	0.5494117647058824	0.06163505050405656
13.795	0.5271241830065359	0.08001756148381367	0.5483006535947714	0.06159482492723923
13.805	0.524673202614379	0.07964721790377402	0.5484313725490197	0.06123871785570638
13.815	0.5232026143790849	0.07992790383303568	0.5469281045751635	0.0610568734484037
13.825	0.5217320261437908	0.08047681864120311	0.5466013071895426	0.060865872372015066
13.835	0.5202614379084967	0.08156685979684017	0.5472549019607844	0.060386407749350814
13.845	0.5196078431372548	0.0826830513410418	0.549281045751634	0.059973835543369707
13.855	0.5189542483660131	0.08420943744198192	0.5498039215686275	0.05994234396962049
13.865	0.5176470588235295	0.08556316256493268	0.5497385620915033	0.05975597233754632
13.875	0.5166666666666666	0.0868781198095629	0.5497385620915034	0.06032701522159332
13.885	0.5179738562091503	0.087650829715819	0.5514379084967321	0.06038307578153089
13.895	0.5191176470588236	0.08862637044678728	0.5543790849673204	0.060397659399071595
13.905	0.5212418300653595	0.0887953223311861	0.5566013071895426	0.06024361608303006
13.915	0.5212418300653595	0.08879532233118612	0.5587581699346407	0.06037455191348713
13.925	0.5199346405228759	0.08914542710071334	0.5584313725490198	0.06021116502859095
13.935	0.5189542483660131	0.08933635910808721	0.5582352941176473	0.06008990428744784
13.945	0.5165032679738563	0.08944868053648626	0.5573202614379085	0.059994229151947034
13.955	0.5147058823529412	0.08975785265771513	0.5586928104575163	0.0597002443532903
13.965	0.513888888888889	0.08986934009685778	0.5604575163398694	0.059575087335697025
13.975	0.5137254901960785	0.09023854950984077	0.5615032679738563	0.059814919708237095
13.985	0.5130718954248366	0.09021209228775305	0.5626797385620916	0.0596260986453972
13.995	0.5135620915032679	0.0898130268610499	0.561372549019608	0.059653665199771444
14.005	0.5122549019607843	0.08966897372427553	0.5600653594771242	0.059211592725180354
14.015	0.5101307189542483	0.09014901113787348	0.5581045751633988	0.05927473605378034
14.025	0.5084967320261438	0.09035202153850781	0.5571241830065361	0.05942617237660735
14.035	0.5091503267973856	0.09071743927692626	0.5567973856209151	0.0603142504199605
14.045	0.5112745098039215	0.09125415388907591	0.5547058823529412	0.06059419605846605
14.055	0.5127450980392156	0.09088963281721076	0.5536601307189543	0.06050503920618433
14.065	0.5158496732026143	0.09156533383777861	0.5522222222222223	0.06003412828665811
14.075	0.5187908496732025	0.09229712392418561	0.5511764705882353	0.05995550327423705
14.085	0.5236928104575163	0.09273650339871307	0.5495424836601306	0.0598661124276213
14.095	0.5276143790849672	0.09323767229890832	0.5491503267973855	0.05996561602417589
14.105	0.5297385620915032	0.09362559525062332	0.5469934640522875	0.059800914695580396
14.115	0.5328431372549018	0.09332381038548697	0.5466013071895426	0.059685204503793624
14.125	0.5370915032679737	0.09304030654109717	0.5462091503267975	0.05933323160971446
14.135	0.5380718954248365	0.09193227281483501	0.5443790849673205	0.05868387879337135
14.145	0.5403594771241829	0.09097576032354338	0.5432026143790849	0.05818618173119429
14.155	0.5426470588235293	0.09004801470225711	0.5423529411764706	0.058186817458832876
14.165	0.5419934640522874	0.0887007937123192	0.5431372549019606	0.057922211267019644
14.175	0.5410130718954247	0.0873418892978249	0.5428758169934641	0.05707559610442637
14.185	0.5401960784313724	0.08635773223452846	0.5443137254901961	0.05633020784560446
14.195	0.5406862745098038	0.08548149444004245	0.5456862745098039	0.056276171056889375
14.205	0.5401960784313724	0.0848905091593217	0.5454248366013071	0.055728233276112926
14.215	0.5393790849673201	0.08427196502139493	0.54640522875817	0.05565626491857129
14.225	0.5372549019607842	0.08391480128133745	0.5459477124183006	0.05598258349681339
14.235	0.5362745098039214	0.08350242033876559	0.5462091503267974	0.05591732561840547
14.245	0.5348039215686273	0.0833066552852501	0.5473202614379085	0.05574731791195599
14.255	0.5331699346405228	0.08285653512968312	0.5477777777777778	0.056014066055241916
14.265	0.530392156862745	0.0828186458628404	0.5488888888888889	0.05570602786373884
14.275	0.52859477124183	0.08256481408141973	0.547908496732026	0.05560392038416667
14.285	0.524673202614379	0.08328764620986964	0.5479738562091504	0.05600849478512647
14.295	0.5215686274509803	0.08340907501199869	0.5471895424836603	0.05662311152934331
14.305	0.5174836601307189	0.08355593630567472	0.5456209150326797	0.05689547684930138
14.315	0.5148692810457516	0.08368249340111421	0.5427450980392158	0.057431612358295095
14.325	0.5125816993464052	0.08359216136225732	0.5421568627450981	0.05804034401072953
14.335	0.5129084967320261	0.08342114915837652	0.5391503267973857	0.05836168484132001
14.345	0.5148692810457516	0.08241385426068842	0.5354248366013072	0.059082286287405854
14.355	0.5151960784313725	0.08249667676979001	0.5324183006535949	0.05976835398827129
14.365	0.5163398692810457	0.08131432414669093	0.5311111111111112	0.060281859244103
14.375	0.5158496732026143	0.0811398891730562	0.5291503267973857	0.060375206914706374
14.385	0.5160130718954249	0.08059170915417167	0.5283660130718955	0.06004508569336477
14.395	0.5140522875816993	0.07995483266468677	0.5279738562091504	0.059860754188411594
14.405	0.5161764705882352	0.07890420278257808	0.52640522875817	0.060045552643648366
14.415	0.5169934640522875	0.07870097021505615	0.5247058823529412	0.060091857066189504
14.425	0.5202614379084967	0.07820474093474088	0.5239869281045753	0.05978142464273077
14.435	0.5241830065359476	0.07742987080368978	0.5243137254901962	0.059833341093692975
14.445	0.5279411764705881	0.07662349240688028	0.5237254901960785	0.05994567513698028
14.455	0.5331699346405228	0.0766272554190141	0.5226143790849674	0.06004308759044394
14.465	0.5349673202614378	0.07603649851997746	0.5184313725490196	0.05988357951314693
14.475	0.5367647058823528	0.07572614685310217	0.5167320261437909	0.0599150827361119
14.485	0.5380718954248365	0.0753954540474125	0.5139215686274511	0.06014735194163044
14.495	0.5403594771241829	0.0749719413099512	0.5105228758169935	0.06057611669101188
14.505	0.5437908496732025	0.07492103871783655	0.5081045751633987	0.06102664623355703
14.515	0.5444444444444443	0.07499985792661842	0.5069934640522876	0.061592680569971615
14.525	0.547222222222222	0.07469348928389587	0.5065359477124184	0.06198722052747904
14.535	0.5491830065359475	0.07389457570534536	0.5032679738562092	0.06250781108436838
14.545	0.5499999999999998	0.07329131891573622	0.5037908496732025	0.06279676374217273
14.555	0.5499999999999998	0.07316051256573498	0.5047712418300654	0.06324576538868512
14.565	0.5495098039215685	0.07270139281962427	0.504967320261438	0.06361617681382095
14.575	0.5468954248366011	0.0719124458505762	0.5063398692810457	0.06409425370563893
14.585	0.5429738562091502	0.07112599927503939	0.5069934640522876	0.06436424437958531
14.595	0.5362745098039214	0.07110111319030267	0.5078431372549019	0.06484794818888873
14.605	0.5292483660130718	0.07125574017211563	0.506797385620915	0.0647590509552899
14.615	0.5235294117647058	0.07156407904403952	0.5080392156862745	0.06459428959814817
14.625	0.5191176470588235	0.0716456179681406	0.5075816993464053	0.06424772261571866
14.635	0.5129084967320261	0.07181509710438508	0.5065359477124184	0.0643975431947486
14.645	0.5084967320261439	0.0718086530632788	0.5072549019607844	0.06461993630784788
14.655	0.5029411764705882	0.07191911346482777	0.5066013071895425	0.0644253133063191
14.665	0.49901960784313726	0.07226751261231416	0.5066666666666667	0.06443816241235513
14.675	0.4973856209150327	0.07291524751763118	0.5070588235294119	0.06447726614598599
14.685	0.49591503267973863	0.07312127051603116	0.5081045751633988	0.06432747929928397
14.695	0.494607843137255	0.07324587208590001	0.5077124183006536	0.06447476490849552
14.705	0.49199346405228767	0.07348560994320236	0.5091503267973857	0.06448347350818633
14.715	0.48872549019607847	0.07392868254860027	0.5115686274509804	0.06434138794443178
14.725	0.4843137254901961	0.07421039173316711	0.5130065359477125	0.06453431972329576
14.735	0.48349673202614374	0.07365340276284346	0.514248366013072	0.06444801649657975
14.745	0.48267973856209145	0.07294939043437094	0.516797385620915	0.06445718511920503
14.755	0.4805555555555555	0.07292809654322477	0.5179084967320262	0.06447189652052741
14.765	0.4787581699346405	0.07255457239960995	0.518562091503268	0.0644235915085035
14.775	0.4808823529411765	0.07265574580898297	0.5189542483660131	0.0649983232668485
14.785	0.4818627450980393	0.07328706953751793	0.5194117647058824	0.0650523909051003
14.795	0.4821895424836602	0.07311810824457766	0.5209803921568629	0.06496263692071089
14.805	0.4830065359477125	0.07347061807136664	0.5220915032679739	0.06461337040524705
14.815	0.48366013071895425	0.07390784514934183	0.5240522875816994	0.06437856512959642
14.825	0.48545751633986933	0.07426309731267529	0.5267320261437909	0.0639602530131824
14.835	0.4874183006535948	0.07539862229999483	0.5287581699346405	0.06330979703938146
14.845	0.48709150326797396	0.07650995045602936	0.5323529411764706	0.0628370502413339
14.855	0.4854575163398694	0.07774539023795067	0.5360784313725491	0.06248354516744739
14.865	0.4838235294117648	0.07762411402332522	0.5377777777777778	0.062276352064148326
14.875	0.48104575163398705	0.07828201671493117	0.5385620915032681	0.06198333118913422
14.885	0.47990196078431385	0.07875971076376738	0.5402614379084968	0.0624102119970015
14.895	0.47679738562091517	0.07919119061863171	0.5401960784313726	0.0631078131470129
14.905	0.47401960784313735	0.08009902868073437	0.5394117647058825	0.06370682297680418
14.915	0.4681372549019608	0.08128515412003456	0.5406535947712419	0.06380064684047433
14.925	0.4616013071895425	0.08153455946877358	0.5423529411764706	0.06401283395792823
14.935	0.451797385620915	0.08151266692795316	0.5447712418300654	0.06423971171066041
14.945	0.4433006535947712	0.08123734623005185	0.5477777777777778	0.06425187185105864
14.955	0.4352941176470588	0.0810812426412709	0.5526143790849675	0.06403645011319192
14.965	0.4271241830065359	0.08064515459503037	0.5577124183006537	0.06398764305083555
14.975	0.42271241830065354	0.08048044942758768	0.5638562091503269	0.06463532296002233
14.985	0.41830065359477125	0.07959254401385295	0.5668627450980394	0.06548230086341182
14.995	0.41437908496732034	0.07872497973893258	0.5690196078431374	0.06579140960003012
15.005	0.4091503267973857	0.07881796352556843	0.572483660130719	0.06595502085541048
15.015	0.4034313725490197	0.07911146392852267	0.5759477124183007	0.06598592452685763
15.025	0.4006535947712418	0.07905361141894746	0.5781699346405229	0.06610220049746907
15.035	0.3967320261437908	0.07913535864348854	0.5813725490196079	0.06608295842854363
15.045	0.392156862745098	0.07971683322557355	0.5869281045751634	0.06566494105527527
15.055	0.3875816993464052	0.08007015242555407	0.5900653594771242	0.0649964165338113
15.065	0.3841503267973856	0.07978525352349725	0.5938562091503269	0.06424153118666927
15.075	0.3790849673202614	0.07998456873785272	0.5966013071895426	0.06406776111419688
15.085	0.37450980392156863	0.08026455584735802	0.598562091503268	0.06360592334609783
15.095	0.37173202614379086	0.08091309646435585	0.6009150326797386	0.06313990831052627
15.105	0.37058823529411766	0.08079712043317386	0.6026797385620914	0.06293869717515056
15.115	0.36911764705882355	0.08042131166067096	0.6033986928104574	0.06267133650738155
15.125	0.367483660130719	0.08024963275286429	0.6045098039215685	0.06226128319280904
15.135	0.36454248366013076	0.07993880184104799	0.605359477124183	0.06215900985930726
15.145	0.36339869281045756	0.08013694687973032	0.6080392156862745	0.06178493116848868
15.155	0.36503267973856207	0.08084752077476075	0.6095424836601308	0.061921560455048714
15.165	0.36601307189542487	0.08125999810597793	0.612875816993464	0.062335281074067675
15.175	0.3673202614379086	0.08182791352913855	0.6165359477124184	0.06223536840107712
15.185	0.36781045751634	0.08194999921397506	0.6167973856209151	0.06215916474743777
15.195	0.3671568627450981	0.08199805246305278	0.6175163398692811	0.06254212994552084
15.205	0.3665032679738563	0.08241612018093712	0.6168627450980393	0.06264581030715718
15.215	0.36764705882352955	0.08246232529339333	0.6158169934640524	0.06288327269757144
15.225	0.36977124183006543	0.08232617584336364	0.6150980392156862	0.06312582178480738
15.235	0.3745098039215687	0.08245682282882366	0.6150980392156863	0.06322638089077962
15.245	0.37957516339869285	0.08313276069880014	0.6152941176470588	0.06319960336733521
15.255	0.3846405228758171	0.08355759285604654	0.6138562091503267	0.06327127992230744
15.265	0.3908496732026145	0.08390126775066001	0.613986928104575	0.0636572322571605
15.275	0.39591503267973865	0.08429299823151312	0.6141830065359477	0.06334762240056653
15.285	0.3975490196078432	0.08395262600732155	0.6150326797385621	0.06286744796417827
15.295	0.400326797385621	0.08338504411463592	0.6147712418300654	0.06235011070780504
15.305	0.406045751633987	0.08360888520852555	0.6129411764705882	0.062070823778753684
15.315	0.4112745098039216	0.08330442571585199	0.6092156862745097	0.06263935392826425
15.325	0.4155228758169935	0.08271457556209015	0.6045751633986928	0.06291866262095336
15.335	0.4202614379084968	0.08253876783291711	0.6020261437908496	0.06295272100466738
15.345	0.42303921568627456	0.08172920166261416	0.5981045751633987	0.06323946122519275
15.355	0.4269607843137255	0.08048402202996492	0.5942483660130718	0.06374255051785996
15.365	0.431045751633987	0.07949263337571555	0.5900000000000001	0.06380077863425103
15.375	0.43513071895424843	0.07870795533551458	0.58640522875817	0.06413685056308643
15.385	0.43839869281045757	0.07824667791920649	0.5853594771241831	0.06429932593602707
15.395	0.43921568627450985	0.07750641801853664	0.5841176470588236	0.06372060410239042
15.405	0.44150326797385625	0.07689124373688166	0.5826143790849674	0.06293078669587483
15.415	0.44379084967320265	0.0763092500679069	0.5807843137254901	0.06230883595085184
15.425	0.4436274509803922	0.07568138236395672	0.5786928104575164	0.06162598934280438
15.435	0.44591503267973864	0.07574968796135073	0.5756209150326796	0.06098556315928485
15.445	0.4501633986928106	0.07619965598016855	0.5732026143790849	0.06040106618466019
15.455	0.45261437908496743	0.07666483731566258	0.5701960784313725	0.06011700455056728
15.465	0.45555555555555566	0.07708061340375505	0.5671895424836602	0.06021398922145514
15.475	0.45784313725490206	0.07713637718570478	0.5655555555555557	0.059986127561425816
15.485	0.46045751633986937	0.07762704117016406	0.5638562091503269	0.059407133743669224
15.495	0.4630718954248367	0.0787095441604156	0.5618300653594772	0.05833649536277928
15.505	0.465686274509804	0.07963076772194075	0.5618300653594772	0.05790962220435016
15.515	0.4683006535947713	0.07951574851893825	0.5613725490196079	0.05753215032381317
15.525	0.4694444444444445	0.07932840980187086	0.5589542483660132	0.057212932634768815
15.535	0.47042483660130724	0.07902494055737663	0.5571895424836603	0.05681612954105773
15.545	0.4709150326797386	0.07874461805367339	0.5537254901960784	0.05660629361983275
15.555	0.4702614379084967	0.0788120667970422	0.5506535947712418	0.05642646976288253
15.565	0.46830065359477124	0.07882290008375774	0.5479738562091502	0.0566218481052348
15.575	0.4656862745098039	0.0788560250399767	0.545359477124183	0.05674463941107765
15.585	0.46601307189542474	0.07920957652900384	0.5427450980392158	0.056425929376811824
15.595	0.4673202614379084	0.07959518476366663	0.5415686274509806	0.05646618348522404
15.605	0.46846405228758164	0.07967044519336337	0.5405882352941177	0.05660687411487825
15.615	0.46846405228758164	0.08043576373255364	0.5406535947712419	0.05602124052175764
15.625	0.46830065359477113	0.08051747507040036	0.5384967320261437	0.05586952938681951
15.635	0.47026143790849667	0.08047353033395589	0.5358823529411764	0.05619668870613987
15.645	0.4736928104575164	0.08103310822420563	0.5354901960784314	0.056727729292046725
15.655	0.4777777777777778	0.08109976126754335	0.5338562091503268	0.057114305485555024
15.665	0.47908496732026146	0.08081633100453345	0.5318954248366013	0.05699442383346513
15.675	0.4807189542483661	0.08104962085164374	0.5301960784313725	0.05703352756709598
15.685	0.4797385620915034	0.08072635692175237	0.527843137254902	0.05717458266747355
15.695	0.47908496732026157	0.0806993980391209	0.5289542483660131	0.05712423480244565
15.705	0.48137254901960796	0.08075824106906354	0.5286928104575164	0.05731061047426925
15.715	0.48415032679738573	0.08051192681856725	0.528888888888889	0.057433389844177014
15.725	0.48643790849673213	0.08048201630508069	0.5294771241830066	0.05694544920758629
15.735	0.4872549019607844	0.0805874493197393	0.5296732026143791	0.05664506265092287
15.745	0.48676470588235304	0.08028030337803273	0.5293464052287582	0.0569894202192102
15.755	0.48676470588235304	0.0802416902429672	0.5291503267973857	0.05711736891161474
15.765	0.48562091503267985	0.0805959149525467	0.5282352941176472	0.0573424875163873
15.775	0.48464052287581705	0.08080162461175511	0.5266013071895426	0.05697980436478331
15.785	0.4851307189542484	0.08068035874254953	0.5262091503267975	0.057126365766904705
15.795	0.4857843137254903	0.08048680333554604	0.5250980392156864	0.0568773870744602
15.805	0.4857843137254903	0.08032000196772947	0.525686274509804	0.05710123219446902
15.815	0.484967320261438	0.08019367112479682	0.5266666666666666	0.05747282374910616
15.825	0.4838235294117648	0.08030351057524822	0.5286274509803921	0.05743242592788967
15.835	0.4816993464052289	0.08067931934775112	0.5310457516339869	0.057282952128616865
15.845	0.47500000000000003	0.08085821681663753	0.5309803921568628	0.057490486152110463
15.855	0.4687908496732026	0.08072802305313645	0.5313071895424837	0.05726638563393664
15.865	0.4625816993464052	0.0809652177022386	0.5316339869281046	0.05679801361124454
15.875	0.45539215686274503	0.08166368748867892	0.5326143790849673	0.05661669663208705
15.885	0.4486928104575163	0.08202036347947712	0.5342483660130719	0.05594905835568007
15.895	0.4441176470588235	0.08211206567610388	0.5349673202614379	0.05582727485787375
15.905	0.44052287581699345	0.08194360689401874	0.5352287581699346	0.0561631492994937
15.915	0.43741830065359477	0.0817846849837595	0.53640522875817	0.05642787913192963
15.925	0.4339869281045752	0.08215233699148963	0.538888888888889	0.056803425708298265
15.935	0.43333333333333335	0.08239580871314621	0.5386928104575164	0.057046276180176485
15.945	0.4323529411764706	0.08242117846876262	0.5409150326797386	0.05743636174429183
15.955	0.4341503267973857	0.08259392367500086	0.5415686274509804	0.05751933159213807
15.965	0.4362745098039217	0.08297524855372561	0.5424836601307189	0.057931153732776
15.975	0.43807189542483665	0.08343561384777011	0.544313725490196	0.05815630813802751
15.985	0.43905228758169945	0.0839424194951011	0.5451633986928103	0.05810226692642939
15.995	0.4387254901960786	0.08389896322337209	0.5450326797385621	0.05851333364242314
16.005	0.4398692810457518	0.08371204440014973	0.5469281045751633	0.05912932055447351
16.015	0.4395424836601308	0.0835364888755162	0.5471241830065359	0.059372319781424446
16.025	0.43954248366013077	0.08400849425143185	0.5466666666666666	0.05941137726544018
16.035	0.4415032679738563	0.08464008334706605	0.5488235294117647	0.05941939825001114
16.045	0.44379084967320276	0.08531750563450652	0.5495424836601308	0.05995785389006765
16.055	0.44754901960784327	0.08576665467126032	0.550326797385621	0.0604458152479762
16.065	0.45441176470588246	0.08551900895424085	0.5515686274509805	0.0607054425043839
16.075	0.46241830065359485	0.08532083695045792	0.5532679738562092	0.060613949360229485
16.085	0.46928104575163404	0.08588623953832959	0.5534640522875818	0.060369810507299164
16.095	0.47500000000000003	0.08611981941048379	0.5557516339869282	0.06049187918890156
16.105	0.4797385620915034	0.08616279059531609	0.5576470588235294	0.06054181290450409
16.115	0.48251633986928116	0.0859799627835151	0.5583006535947712	0.06074926254955534
16.125	0.4857843137254903	0.08531953662099544	0.558235294117647	0.06123461063236898
16.135	0.48970588235294127	0.08542007864864813	0.5618954248366014	0.061956684072459606
16.145	0.4910130718954249	0.08523065777776102	0.5645751633986928	0.062461237170087835
16.155	0.49133986928104584	0.0847554613126678	0.5645098039215687	0.062291889354028816
16.165	0.490686274509804	0.08392667142722955	0.5647712418300654	0.062362874208522504
16.175	0.488888888888889	0.08376062402652984	0.5654248366013072	0.06277863111295592
16.185	0.48790849673202624	0.08296994628564369	0.5647712418300652	0.06312844434994824
16.195	0.4892156862745099	0.08270541934190413	0.5648366013071895	0.06371391777287606
16.205	0.4882352941176471	0.08261119014507928	0.5639215686274511	0.06422654995232537
16.215	0.4854575163398693	0.08282308931176452	0.5628758169934642	0.06423492270588463
16.225	0.48366013071895425	0.08313897694553887	0.5618300653594773	0.0645572054272265
16.235	0.4807189542483661	0.08338112038358601	0.5597385620915033	0.06512850017293782
16.245	0.47892156862745106	0.0834669401078783	0.5576470588235294	0.0659536022486237
16.255	0.47794117647058826	0.08385990577387716	0.5559477124183005	0.06601219517362578
16.265	0.47500000000000003	0.08395838166679732	0.5541830065359477	0.06628123156661384
16.275	0.4725490196078432	0.08393559169051192	0.5534640522875816	0.06644830812047876
16.285	0.4694444444444445	0.083689085805644	0.5526797385620914	0.06693782969482165
16.295	0.4665032679738563	0.08378756169856419	0.5509803921568627	0.06748089451493446
16.305	0.4640522875816994	0.08393674306635886	0.549281045751634	0.06826924354318357
16.315	0.4611111111111112	0.08403521895927903	0.5476470588235294	0.06885652554142614
16.325	0.4588235294117648	0.08377680353881128	0.545751633986928	0.06927891957910816
16.335	0.45522875816993474	0.08362259004915108	0.5445098039215686	0.06952244780395996
16.345	0.45375816993464063	0.0835782160099423	0.54359477124183	0.06986975152950396
16.355	0.4545751633986929	0.08327212866896341	0.5433986928104574	0.07028199628286251
16.365	0.45604575163398703	0.0833579483932557	0.5438562091503267	0.07080414572199029
16.375	0.45702614379084977	0.08342929371955564	0.544313725490196	0.07132629516111806
16.385	0.45898692810457525	0.08303936390851745	0.5444444444444444	0.07178712660050086
16.395	0.4607843137254903	0.08294221922231647	0.5442483660130718	0.07241230564300476
16.405	0.46160130718954256	0.08315339569464367	0.5430718954248365	0.07265463898631447
16.415	0.4629084967320262	0.08337410903879679	0.5425490196078431	0.07293854332154664
16.425	0.4637254901960785	0.08358528551112399	0.5420261437908496	0.07331345711115864
16.435	0.46437908496732033	0.08339129305451778	0.5405228758169933	0.07354813344826429
16.445	0.46552287581699353	0.08305761841465047	0.5406535947712416	0.07411496800717243
16.455	0.46584967320261444	0.08278972958114293	0.5390849673202613	0.07449214704931549
16.465	0.46323529411764713	0.08243863229235464	0.5381045751633986	0.0752258074765887
16.475	0.4607843137254903	0.08211717017148455	0.536797385620915	0.07571035985022942
16.485	0.45816993464052297	0.08176607288269626	0.5342483660130718	0.07607158026303956
16.495	0.4565359477124184	0.08167673967264101	0.5319607843137254	0.07680524069031276
