# Supplementary material for: Shifts in attention drive context-dependent subspace encoding in anterior cingulate cortex in mice during decision making
Source: Nat Commun. 2024 Jul 2;15:5559. doi: 10.1038/s41467-024-49845-2 (PMC11220070; doi:10.1038/s41467-024-49845-2)
Supplement: Supplementary file 4 — Source Data [file 41467_2024_49845_MOESM4_ESM.zip › fig3/fig3-d.csv]

visual	auditory	v	a
45	5000	-0.07909607906320837	-0.07793708290102841
45	5000	-0.03322211216925731	-0.09411446909618154
45	5000	-0.10914856963304745	0.0037590803850634097
45	5000	-0.0714645012091634	-0.06856577507959202
45	5000	-0.10312005798256157	-0.012852387628707412
45	5000	-0.09842668841055521	-0.0335305998912519
45	5000	-0.11678005773225508	-0.017934822897545624
45	5000	-0.10673263233580974	-0.028031031862119332
45	5000	-0.09663690337856315	-0.046948827924926745
45	5000	-0.10406568188429349	-0.08973269640705714
45	5000	-0.1344088425856098	-0.07301296269382285
45	5000	-0.11485920787184434	-0.15632947913221798
45	5000	-0.12026232533479556	-0.014353460802396203
45	5000	-0.1593114848840099	0.039487324565901503
45	5000	-0.1718442209079758	-0.12335848788511694
45	5000	-0.13594630808077632	-0.10450294252247708
45	5000	-0.12337525383899287	-0.11432503311905881
45	5000	-0.007741574655140682	-0.12837115820011055
45	5000	-0.052491222066347	-0.195055392478553
45	5000	-0.09315463067653604	-0.1807540277475617
45	5000	-0.09600627593630612	-0.07232563203911618
45	5000	-0.14442154038094435	-0.09432210397403293
45	5000	-0.05685227163341398	-0.096418200048795
45	10000	-0.15976746230084268	0.05231072531388205
45	10000	-0.09778769056374781	0.03250260904859788
45	10000	-0.12225821495535108	-0.005839128252941389
45	10000	-0.051177740539030625	0.09904942052597014
45	10000	-0.09908276155241086	-0.0005342293238618095
45	10000	-0.11555461337036932	-0.0007190148505575866
45	10000	-0.13594917828304404	0.04568323221985467
45	10000	-0.07654727924119945	-0.06474145437659898
45	10000	-0.07034078068271783	0.08388511538314589
45	10000	-0.10403214652212858	-0.03501899761050126
45	10000	-0.11769659296008936	-0.005999707367854559
45	10000	-0.09414290584875656	0.04292753127092715
45	10000	-0.10986926014116186	0.04744478029306806
45	10000	-0.16318671664983483	0.06345778916142802
45	10000	-0.10262626174786926	0.08679284450414405
45	10000	-0.10710367069014692	0.06237497945614489
45	10000	-0.1096694190733381	0.07182979379505702
45	10000	-0.11623947040549648	-0.020071390481549045
45	10000	-0.03395205564717178	0.06261067002572844
45	10000	-0.13714886861048306	0.07112621548671408
45	10000	-0.05992255289703342	0.06678662198784097
45	10000	-0.031145906239387018	0.13387047123873422
45	10000	-0.03791543031926821	0.08618075158919813
45	10000	0.014346243508342571	0.09993379038631969
45	10000	0.025906932562037924	0.08858350840062494
135	5000	0.13453285324835337	-0.14724689179433118
135	5000	0.04041735177523743	-0.09464773844426203
135	5000	0.08149677862902774	-0.08038258006173626
135	5000	0.08882154524128952	0.03015155992979586
135	5000	0.0466936876647796	0.018203442112777468
135	5000	0.026978245704713327	0.030773936627810847
135	5000	0.09682516166768199	-0.09853521866848339
135	5000	0.12890403886080787	0.05135515580326405
135	5000	0.09105533736984114	3.446504664766925e-5
135	5000	0.1208017217021399	-0.15268348899699716
135	5000	0.09303077327102954	-0.0465082307625061
135	5000	0.13607012221640774	0.01611064007237964
135	5000	0.02788296391494669	0.029540567574802112
135	5000	0.010167479698793565	0.05187855483070349
135	5000	0.01435527498600965	-0.0668280898774839
135	5000	0.06443991857458356	0.05030084937097278
135	5000	0.038821742384324245	-0.10697197356209195
135	5000	0.001054171126892215	-0.02931720398832169
135	5000	0.002241816496591581	-0.12434652202966812
135	5000	-0.040809369623894184	-0.04178049767059899
135	5000	-0.009134378907366604	-0.06932343297005117
135	5000	0.03857082215557195	-0.12193078453340683
135	5000	0.06541486663789059	-0.17390147676561327
135	5000	0.08113170562165234	-0.1628084225328287
135	5000	0.003612016866945296	-0.21465070267477535
135	5000	-0.022870420135667098	-0.21271694819290352
135	5000	-0.007661146897193879	-0.08643228260028321
135	5000	0.06448731266120103	-0.06676397229473638
135	10000	0.12055662768543352	0.04565795188890236
135	10000	0.13347241617848926	0.1502867905450614
135	10000	0.14300239842026877	0.15667985658252845
135	10000	0.12662071388854693	0.051876539569544404
135	10000	0.17540040795319028	-0.01060470250840996
135	10000	0.22224657053756364	0.17700085764374737
135	10000	0.1495430861104123	0.21646800868221855
135	10000	0.18390155323803956	0.09742759497655548
135	10000	0.264459886435915	0.023850521343824677
135	10000	0.11036487636362793	0.17089659887346104
135	10000	0.15823027436702422	0.1705755365270481
135	10000	0.16788459258502933	0.11283713420350647
135	10000	0.11142336309942794	0.10669490210081406
135	10000	0.08641953223924961	0.17099927269145404
135	10000	0.17261987007630428	0.14582782345108244
135	10000	0.1652874349338337	0.1155896454525914
135	10000	0.14343640571235763	0.08839142680600787
135	10000	0.09341654637201424	0.03234677134479565
135	10000	0.08122162169794012	0.07646123676039229
135	10000	0.11819607124828013	0.128824858882096
135	10000	0.09614966873205147	0.09155081839115269
135	10000	0.10104593503431619	0.11489108440073813
