# Supplementary material for: Shifts in attention drive context-dependent subspace encoding in anterior cingulate cortex in mice during decision making
Source: Nat Commun. 2024 Jul 2;15:5559. doi: 10.1038/s41467-024-49845-2 (PMC11220070; doi:10.1038/s41467-024-49845-2)
Supplement: Supplementary file 4 — Source Data [file 41467_2024_49845_MOESM4_ESM.zip › fig3/fig3-ef.csv]

mouseids	visualauditory	contextvisual	contextauditory	contextdecision
AC001	93.19913945896495	92.13881429934455	98.41903839595271	93.06637740425593
AC003	93.40892011310513	83.02992286297876	64.27676452050464	74.13403826903452
AC004	104.68874120892141	78.58924323343412	97.40673800767465	87.9261454871555
AC006	82.42181244539013	85.0954743356739	95.83962877281341	71.45087664607574
