# Supplementary material for: Shifts in attention drive context-dependent subspace encoding in anterior cingulate cortex in mice during decision making
Source: Nat Commun. 2024 Jul 2;15:5559. doi: 10.1038/s41467-024-49845-2 (PMC11220070; doi:10.1038/s41467-024-49845-2)
Supplement: Supplementary file 4 — Source Data [file 41467_2024_49845_MOESM4_ESM.zip › fig4/fig4-b.csv]

epoch	contextaccuracymean	contextaccuracysem	fractioncorrectcongruentmean	fractioncorrectcongruentsem	fractioncorrectincongruentmean	fractioncorrectincongruentsem
2	0.7292981096070129	0.019317650764954154	0.452734375	0.07414358966987271	0.49521484375	0.006096531777449864
5	0.7506844773093209	0.016681903239172523	0.533251953125	0.0726726235040775	0.497509765625	0.006340129884557629
10	0.761863915558471	0.013706670679281116	0.76865234375	0.06591649913079115	0.51767578125	0.008429606949047487
50	0.7447249090583815	0.02109966134449777	1.0	0.0	0.540966796875	0.01041900273948324
100	0.6672348380941021	0.01744563748751777	1.0	0.0	0.5771484375	0.01170289154495385
200	0.6713390780607073	0.010820010042823604	1.0	0.0	0.629931640625	0.011297305183692449
500	0.7335487506708807	0.02001057317115132	1.0	0.0	0.694921875	0.019104665049133863
1000	0.7828858608145984	0.02682706868709447	1.0	0.0	0.76064453125	0.02685270245920152
5000	0.9388934343133164	0.013215308097452453	1.0	0.0	0.9181640625	0.019672928774201116
