# Supplementary material for: Shifts in attention drive context-dependent subspace encoding in anterior cingulate cortex in mice during decision making
Source: Nat Commun. 2024 Jul 2;15:5559. doi: 10.1038/s41467-024-49845-2 (PMC11220070; doi:10.1038/s41467-024-49845-2)
Supplement: Supplementary file 4 — Source Data [file 41467_2024_49845_MOESM4_ESM.zip › fig4/fig4-c.csv]

times	fractioncorrectdecision	fractioncorrectdecisionmean	fractioncorrectcontext
-59	0.0	0.4995110024449877	0.46923076923076923
-58	0.0	0.4995110024449877	0.46923076923076923
-57	0.0	0.4995110024449877	0.46923076923076923
-56	0.5	0.49804758781084135	0.46923076923076923
-55	0.5	0.49804758781084135	0.46923076923076923
-54	1.0	0.49804758781084135	0.46923076923076923
-53	1.0	0.49804758781084135	0.46923076923076923
-52	1.0	0.49804758781084135	0.46923076923076923
-51	1.0	0.49804758781084135	0.46923076923076923
-50	1.0	0.49804758781084135	0.46923076923076923
-49	1.0	0.7490226012284573	0.46923076923076923
-48	1.0	0.7490226012284573	0.46923076923076923
-47	0.5	0.7490226012284573	0.46923076923076923
-46	0.5	0.7490226012284573	0.46923076923076923
-45	0.5	0.7495115987834695	0.46923076923076923
-44	0.5	0.7499994036615182	0.46923076923076923
-43	0.5	0.7499994036615182	0.46923076923076923
-42	0.5	0.749510406106506	0.46923076923076923
-41	0.5	0.7499994036615183	0.37435897435897436
-40	0.5	0.7480469914723598	0.37435897435897436
-39	0.75	0.7470689963623354	0.37435897435897436
-38	1.0	0.7460933866062378	0.37435897435897436
-37	1.0	0.7460933866062378	0.37435897435897436
-36	1.0	0.7465823841612499	0.37435897435897436
-35	1.0	0.7470701890392987	0.37435897435897436
-34	1.0	0.8730466933031188	0.37435897435897436
-33	1.0	0.8730466933031188	0.37435897435897436
-32	0.5	0.8730466933031188	0.37435897435897436
-31	0.5	0.8730466933031188	0.37435897435897436
-30	0.5	0.8735356908581311	0.37435897435897436
-29	0.5	0.8730466933031188	0.37435897435897436
-28	0.5	0.8730466933031188	0.37435897435897436
-27	0.5	0.8730466933031188	0.37435897435897436
-26	0.5	0.8745136859681557	0.37435897435897436
-25	0.5	0.8745148786451191	0.37435897435897436
-24	0.5	0.8745124932911921	0.37435897435897436
-23	0.5	0.8745124932911921	0.37435897435897436
-22	0.5	0.8701162860039359	0.37435897435897436
-21	0.5	0.8647468543145089	0.37435897435897436
-20	0.5	0.8583970421611307	0.37435897435897436
-19	0.5	0.9370123442065716	1.0
-18	0.5	0.9375001490846204	1.0
-17	1.0	0.9370123442065716	1.0
-16	1.0	0.9345697417854375	1.0
-15	1.0	0.9340819369073886	1.0
-14	1.0	0.931150336931242	1.0
-13	0.9375	0.9296881149740592	1.0
-12	0.5625	0.9311515296082057	1.0
-11	0.5	0.9311515296082057	1.0
-10	0.71875	0.9316381418092909	1.0
-9	1.0	0.932617329596279	1.0
-8	1.0	0.9287136978949253	1.0
-7	1.0	0.9287113125409983	1.0
-6	1.0	0.9316393344862544	1.0
-5	1.0	0.9355465442184985	1.0
-4	1.0	0.9667982586916333	1.0
-3	1.0	0.9653324587035602	1.0
-2	0.5	0.9663092611366212	1.0
-1	0.5	0.9628910489593894	1.0
0	0.5	0.9667970660146699	1.0
1	0.5	0.963378853837438	1.0
2	0.5	0.9648434611485479	1.0
3	0.5	0.9648446538255113	1.0
4	0.453125	0.9653336513805236	1.0
5	0.4375	0.9653324587035602	1.0
6	0.59375	0.9653336513805236	1.0
7	0.625	0.964355656270499	1.0
8	0.75	0.9658214562585723	1.0
9	1.0	0.9667958733377064	1.0
10	1.0	0.9677750611246945	1.0
11	1.0	0.9838881269008288	1.0
12	0.75	0.9838881269008288	1.0
13	0.75	0.9833991293458167	1.0
14	0.75	0.9824235195897192	1.0
15	1.0	0.9843759317788777	1.0
