# Supplementary material for: Shifts in attention drive context-dependent subspace encoding in anterior cingulate cortex in mice during decision making
Source: Nat Commun. 2024 Jul 2;15:5559. doi: 10.1038/s41467-024-49845-2 (PMC11220070; doi:10.1038/s41467-024-49845-2)
Supplement: Supplementary file 4 — Source Data [file 41467_2024_49845_MOESM4_ESM.zip › fig4/fig4-d.csv]

timestampslookback	accuracyvisualmean	accuracyvisualsem	accuracyauditorymean	accuracyauditorysem
1	0.4627831715210357	0.008695413312161266	0.4726822767942129	0.006569560624527898
2	0.46476299257567116	0.008108782663595134	0.47270131353512285	0.004870430273884599
3	0.48043023034456506	0.003110344297387478	0.4550732914525034	0.007266340602126476
4	1.0	0.0	1.0	0.0
5	1.0	0.0	1.0	0.0
6	1.0	0.0	1.0	0.0
7	1.0	0.0	1.0	0.0
8	1.0	0.0	1.0	0.0
9	1.0	0.0	1.0	0.0
10	1.0	0.0	1.0	0.0
11	1.0	0.0	1.0	0.0
12	1.0	0.0	1.0	0.0
13	1.0	0.0	1.0	0.0
14	1.0	0.0	1.0	0.0
15	1.0	0.0	1.0	0.0
16	1.0	0.0	1.0	0.0
17	1.0	0.0	1.0	0.0
18	1.0	0.0	1.0	0.0
19	1.0	0.0	1.0	0.0
20	1.0	0.0	1.0	0.0
21	1.0	0.0	0.9951265943270512	0.0021757013742269627
22	0.9951361126975062	0.0016213206032384504	0.9931562916428707	0.002549962187446296
23	0.9902246335427375	0.0020668992835866226	0.992185417856463	0.001957662945753428
24	0.9931467732724159	0.002940134091050594	0.964820102798401	0.003349186223190686
25	0.9814391776127926	0.003707089968358261	0.9785075195126595	0.004060546703017757
26	0.9746049876261184	0.003627924259431122	0.9316295450218923	0.008346971723998342
27	0.9805158956786597	0.004570074643285997	0.9608985341709501	0.006870241725858237
28	0.9785741481058443	0.006098783578291318	0.9258043023034457	0.011839365400913163
29	0.9755948981534361	0.006855638211381981	0.9501808490386446	0.0049582538904372865
30	0.9668379973348562	0.0052616915170493415	0.9043213401865602	0.012742162258076254
31	0.9043023034456503	0.009986854833223084	0.8750809061488676	0.010011479780834616
32	0.830020940415001	0.02246147561661466	0.8750047591852276	0.007548877929091843
33	0.9159718256234534	0.004490295115328459	0.8730059013896823	0.003720988988950101
34	0.7528840662478584	0.010340383524840267	0.7627070245573957	0.009858844896189796
35	0.7207024557395775	0.010970451767287708	0.6592233009708738	0.006462932262932346
36	0.72175899486008	0.012765667454116884	0.6279459356558157	0.015043909551587442
37	0.6855606320197982	0.010405593274368475	0.603483723586522	0.01982029488208353
38	0.674842946887493	0.016801111435250395	0.5713116314486959	0.0071480617340034655
39	0.6533314296592423	0.014886381447382418	0.5518465638682657	0.010577761179989502
40	0.6181705691985532	0.011500847889222985	0.5742432895488292	0.012375606167477515
41	0.642575671045117	0.012602564113765596	0.5731962687987815	0.011262162666123371
42	0.579135731962688	0.008088489460267854	0.5468113458975823	0.0069693540537235695
43	0.6133542737483343	0.019823243745858816	0.5761755187511897	0.011158383604902563
44	0.5635065676756139	0.019214663393887766	0.5684180468303827	0.010053618306181351
45	0.5819817247287263	0.017303025989311854	0.5537216828478964	0.008537225449423097
