# Supplementary material for: Shifts in attention drive context-dependent subspace encoding in anterior cingulate cortex in mice during decision making
Source: Nat Commun. 2024 Jul 2;15:5559. doi: 10.1038/s41467-024-49845-2 (PMC11220070; doi:10.1038/s41467-024-49845-2)
Supplement: Supplementary file 4 — Source Data [file 41467_2024_49845_MOESM4_ESM.zip › fig4/fig4-ef.csv]

anglesvisualauditory	anglescontextvisual	anglescontextauditory	anglescontextdecision
94.19914149997354	89.32406840623972	86.84534440619943	80.7539306500995
88.26998538541343	94.95657904073977	91.2088367170859	100.9688981746218
80.69208115734413	91.36456242009564	95.53552722990372	74.86448472620653
79.29877668377705	93.08194150477523	90.67222994412252	92.69662207400826
79.24291002164045	92.80267067255485	94.64316171908322	97.16518837106075
89.90380444771108	87.81120328278476	91.1993257574799	82.83981389523935
87.5326403617544	92.48876778585493	89.20052494891816	87.70646551438327
88.0057006306836	90.31485645977187	88.8962239541537	113.84029148594983
84.67699466442936	89.25295223833086	97.09776062781935	99.92106281202587
78.47500376393815	85.94696009695419	88.53761799110369	92.13278768414035
91.99143773655882	89.38801347692755	90.44910552011058	84.48441610417304
89.77546778961741	90.42210359177055	91.03972854022324	98.85963950880513
85.7339573789457	91.4336030939287	93.40212639329174	99.73131441111595
114.3528104012837	84.6064717143684	102.52041504483496	90.85417712571945
103.07546819441883	91.88507376246625	87.40281230043179	77.60004140606493
90.75589401519741	85.24703531557842	89.84344130353308	93.21074258138601
92.81291645760173	89.28090597304573	93.73639550282584	91.275215465566
88.73106369305448	88.68742052458967	88.86310955415637	81.24292258265814
85.67582268824601	87.23261594702464	88.51177918718271	90.21474087779006
91.23856368564606	80.85363625553654	91.44555688998553	94.07005551081944
83.28855773776493	88.80201231727793	90.05159069427259	102.04658241330327
84.921586439515	89.8357737733773	85.81893688613762	89.48683466834028
87.4339496576547	85.79691934075026	89.59166561255384	93.07516623435929
85.44905378395137	84.83180227680631	90.34156984653241	81.00308979073355
90.02030804382527	96.5668151711652	90.24962086456006	76.6391363681701
93.06310538784018	89.97049741106052	92.0659169126554	73.3595026049094
79.43959646499941	93.90954840818277	87.87307966088218	108.44697424495405
92.91388912031513	89.8483688068045	88.00678543032431	98.50420210639746
80.85731042103293	89.56601571618891	91.60397629306286	100.25114293742746
100.03500037220896	91.13808312951875	86.78305549767572	117.51432145024572
99.26516946848886	90.5360544600336	85.94539056963909	82.17513090325885
81.64587935741206	93.9014601169278	96.31291762861858	78.92676876888531
86.56653774052455	95.43383998033546	90.92239560090376	90.58322153954322
95.26858059760073	90.56320459492204	83.20860928233132	96.13305510485522
89.9914344128273	100.44612646013701	87.80680823725899	67.24517918918345
80.82020093417633	85.39423091715003	92.26260734343492	79.32794605386955
94.10181861163483	84.07088031118839	76.92266879239371	83.42907647704551
89.8901615316576	90.01850694771635	80.53086928385865	68.47571084786979
86.07953307353763	90.40863312473442	96.09945415247276	75.19104354654472
84.89363687876951	77.27668300690839	97.79911488785784	106.31849855703088
96.82964729351762	90.42120929238993	87.89878677348398	93.79096295908813
109.39215286867488	90.30932733398623	93.68638463631113	70.5961039054257
90.51163751407466	87.71241921146733	88.54263257950052	87.76275101930734
76.24349893730745	103.44723997105633	101.39658512440597	84.67713819967709
85.96736372444057	91.79388585848841	89.85008528216153	65.36365524265108
84.09111925860992	86.90709804149458	89.11030309491603	97.99287680669538
94.67158940435223	90.39976496483077	88.74763838555162	98.47821692953204
98.72069511183992	82.92866091602944	87.88811391507322	113.7993066598415
84.65718610190824	110.7746735027522	92.23593960873787	91.32227692781078
98.21907369748277	89.99607065167208	95.84400022916523	89.33384535502695
96.08711694624857	86.69338659867805	88.37276862153685	68.11169154150295
87.01483747320394	80.83365195607405	90.6255552161249	86.37813870587495
78.937445919559	91.54872689676304	91.21199818639958	79.14349315320975
98.47651149929335	90.80533449575714	90.1776206068647	73.53093139735113
93.48947135027936	95.24796489546239	88.22796671498759	101.64106182287269
87.60744601476597	91.49243885602372	93.99482302037993	97.30211611150672
86.69370316073586	95.36872008623486	95.2991780455476	95.45632234162855
91.29574773476457	93.84816961334252	91.22722478606433	97.90423691099785
90.61832978801465	92.46218578270057	90.13121913488844	92.23614107505588
90.7775154472251	90.73811551423263	88.55057934405075	81.60316275041012
87.23316233118409	91.05480787852031	84.83042256964579	93.6844522386129
82.39888740986906	91.26775197528598	96.3535732941602	94.76947235023401
91.80869355090539	91.42611505736075	96.38765257983492	89.15733145920177
96.94567768990747	89.11307639104368	91.13946211525868	75.25583624118264
90.61446841506944	97.20510756184105	79.34254452976677	76.03558715587307
84.63286255425699	95.206157318419	89.44822576739335	113.06012177239612
90.81924542176769	88.6610923329923	91.68501836015513	106.81984753431674
87.6702964313965	88.92599623648377	89.2901399437337	95.68038648500584
93.72211566107566	100.45263488981115	88.62784474349527	86.15716605378647
97.74195973709135	89.39613543974369	92.47539878850486	80.99400984721403
75.98364550559215	88.49404244159098	90.59908850971414	91.07973222430789
91.78245796677986	88.91559548986274	83.24412739024534	94.38971924056533
91.70782115327025	100.72991874350136	89.96902475196586	87.47093801447444
78.6391149718508	92.34532680848629	92.99390569394507	95.83414646523553
85.80999605255182	91.39209895406903	94.17673326834178	80.94517583653648
79.00856492995057	93.37178105096879	84.81800464198467	90.73793874199608
90.79632234871366	92.16889424793884	92.005053621099	95.87894647269732
90.4440221692328	90.54050500812309	82.05563138604177	101.45865039087644
85.27348240503066	93.29137602942684	83.86781587444025	111.4823255630853
79.8359888844381	88.87565258352065	84.85646902449614	97.25236238183446
77.69896617841201	83.33768724576069	83.52004163360175	88.56201177413719
90.67344171828405	89.65931896271523	94.44769905109264	87.31766767355504
88.01461435512819	87.0292096353846	90.27336799168975	99.59036729108414
90.43657305231564	76.33163932414574	92.9423978999827	83.65025713462578
90.43857985602632	87.6526827269967	85.77401789576285	93.21941742805555
89.66223734828147	114.25672678441875	98.27101712579338	85.07960817904177
98.33285757733559	97.58042581194437	89.81291173423718	88.4688449099889
74.7483875332349	85.10997028410107	86.03181026721637	88.41371462147488
