# Supplementary material for: Shifts in attention drive context-dependent subspace encoding in anterior cingulate cortex in mice during decision making
Source: Nat Commun. 2024 Jul 2;15:5559. doi: 10.1038/s41467-024-49845-2 (PMC11220070; doi:10.1038/s41467-024-49845-2)
Supplement: Supplementary file 4 — Source Data [file 41467_2024_49845_MOESM4_ESM.zip › fig4/fig4-h.csv]

visualvisualmean	visualvisualsem	visualauditorymean	visualauditorysem	auditoryauditorymean	auditoryauditorysem	auditoryvisualmean	auditoryvisualsem
0.011814461457543075	0.028621809987832886	0.011010900549008511	0.028534233376081502	0.011010900549008511	0.028534233376081502	0.011814461457543075	0.028621809987832886
-0.006844909210922196	0.02981615028142835	0.01024699222180061	0.030806164058418312	0.01024699222180061	0.030806164058418312	-0.006844909210922196	0.02981615028142835
0.011083920693490654	0.029857976728757295	0.0061677132453769445	0.03298512658972503	0.0061677132453769445	0.03298512658972503	0.011083920693490654	0.029857976728757295
-0.04017858549952507	0.032533126700110944	-0.05668649477651343	0.0343665555777932	-0.013831306995998603	0.034589714596706296	0.0018566214584279806	0.03345884757245471
-0.030621165476040914	0.03492043896166822	-0.04425628670142032	0.037704934720601296	0.01978622562659439	0.0363480973039018	0.010974689410068095	0.03580106167856775
-0.023205737895332278	0.0368072539643752	-0.061292389379814266	0.03846763586396102	0.11139928593474906	0.037359113794386216	-0.01961790190078318	0.036896528250421355
0.052406423827051185	0.037785197363901984	-0.15517864766065032	0.03879556396588613	0.17653150855563582	0.0380692561389375	-0.035192816070048136	0.03726393054100723
0.12131555658299475	0.03887118680751474	-0.23849304562434553	0.03926420256583154	0.3036519336118363	0.03698200289381278	-0.1508940975886071	0.03798267701992487
0.212999752179021	0.039288618236202916	-0.32088159266277216	0.03875480312871408	0.39580795357236637	0.035389084249245646	-0.23438433398958294	0.03776085081944275
0.3080018480977742	0.037731737535573684	-0.4067600702022901	0.03666347312220113	0.463943647055421	0.033021471091573856	-0.30319190537673424	0.03635103328904603
0.2678263549087569	0.04055826387174742	-0.33136612511472774	0.04150898844005206	0.3854779802961275	0.037802688738421734	-0.2503314983623568	0.0397254139746518
0.19338974328304176	0.042584271015652535	-0.2904395996639505	0.04240871869780413	0.33969440989661964	0.039376773349450264	-0.21569222427671775	0.04077203018292525
0.18026809708098882	0.04078246873144793	-0.19119460979360156	0.04110749192191102	0.27269593593897296	0.03927501340372224	-0.13898261521128005	0.040083147461050864
0.15247060390451225	0.04042296689825376	-0.15908109273761512	0.04002570123154551	0.19182266978546977	0.04056340524421706	-0.09005590150598436	0.04113718585208797
0.06998759985785	0.04150052418393754	-0.08320574782672338	0.04092528419228828	0.09243467109801713	0.04251485658488674	-0.030146012745099142	0.042344120302006724
