# Supplementary material for: Shifts in attention drive context-dependent subspace encoding in anterior cingulate cortex in mice during decision making
Source: Nat Commun. 2024 Jul 2;15:5559. doi: 10.1038/s41467-024-49845-2 (PMC11220070; doi:10.1038/s41467-024-49845-2)
Supplement: Supplementary file 4 — Source Data [file 41467_2024_49845_MOESM4_ESM.zip › fig4/fig4-i.csv]

p	ess
4.574510499503298e-12	1.0963064432144165
4.574510499503298e-12	0.26189351081848145
4.574510499503298e-12	0.8565653692930937
4.574510499503298e-12	2.036942481994629
4.574510499503298e-12	0.9162312783300877
4.574510499503298e-12	1.771838665008545
4.574510499503298e-12	0.3006521761417389
4.574510499503298e-12	1.157006561756134
4.574510499503298e-12	2.7194448709487915
4.574510499503298e-12	2.246763601899147
4.574510499503298e-12	1.388861984014511
4.574510499503298e-12	0.7082934640347958
4.574510499503298e-12	1.424965649843216
4.574510499503298e-12	2.657205956056714
4.574510499503298e-12	3.1451621651649475
4.574510499503298e-12	1.4937918186187744
4.574510499503298e-12	0.7931419909000397
4.574510499503298e-12	1.2537898570299149
4.574510499503298e-12	1.0579813201911747
4.574510499503298e-12	1.1832695603370667
4.574510499503298e-12	3.2736278772354126
4.574510499503298e-12	2.8204273879528046
4.574510499503298e-12	3.5302884578704834
4.574510499503298e-12	1.3843586593866348
4.574510499503298e-12	1.0193130212137476
4.574510499503298e-12	0.7640431225299835
4.574510499503298e-12	2.3271002173423767
4.574510499503298e-12	0.5052955225110054
4.574510499503298e-12	1.661206215620041
4.574510499503298e-12	1.1265684366226196
4.574510499503298e-12	0.4606401175260544
4.574510499503298e-12	1.1963144168257713
4.574510499503298e-12	1.3388406336307526
4.574510499503298e-12	3.1317684650421143
4.574510499503298e-12	3.109544336795807
4.574510499503298e-12	0.626142680644989
4.574510499503298e-12	1.2452614307403564
4.574510499503298e-12	2.878230631351471
4.574510499503298e-12	2.8325235843658447
4.574510499503298e-12	1.305120810866356
4.574510499503298e-12	0.8377605378627777
4.574510499503298e-12	0.16083914041519165
4.574510499503298e-12	0.9165962673723698
4.574510499503298e-12	1.2493628561496735
4.574510499503298e-12	0.9173626601696014
4.574510499503298e-12	0.8320202752947807
4.574510499503298e-12	3.1089426279067993
4.574510499503298e-12	0.4893889049999416
4.574510499503298e-12	2.625853553414345
4.574510499503298e-12	1.558541152626276
4.574510499503298e-12	0.53223667293787
4.574510499503298e-12	1.1935577914118767
4.574510499503298e-12	1.0311569273471832
4.574510499503298e-12	0.5852296948432922
4.574510499503298e-12	1.2265852615237236
4.574510499503298e-12	2.3293714821338654
4.574510499503298e-12	0.3232276998460293
4.574510499503298e-12	3.606888711452484
4.574510499503298e-12	2.8296391367912292
4.574510499503298e-12	1.6479390412569046
4.574510499503298e-12	0.1482332944869995
4.574510499503298e-12	1.6907262206077576
4.574510499503298e-12	3.2312076687812805
4.574510499503298e-12	2.6661959886550903
4.574510499503298e-12	0.8842874988913536
4.574510499503298e-12	0.9925035163760185
4.574510499503298e-12	0.12475237250328064
4.574510499503298e-12	1.485875852406025
4.574510499503298e-12	2.106298714876175
4.574510499503298e-12	1.778667539358139
4.574510499503298e-12	1.5708980560302734
4.574510499503298e-12	3.1005513072013855
4.574510499503298e-12	0.7670386880636215
4.574510499503298e-12	3.335804522037506
4.574510499503298e-12	2.5440257638692856
4.574510499503298e-12	1.6462427079677582
4.574510499503298e-12	0.5789267271757126
4.574510499503298e-12	-0.03767448663711548
4.574510499503298e-12	0.23761683702468872
4.574510499503298e-12	0.6569443643093109
4.574510499503298e-12	1.0520804077386856
4.574510499503298e-12	1.6172189861536026
4.574510499503298e-12	0.7355571240186691
4.574510499503298e-12	3.497852921485901
4.574510499503298e-12	0.40795835852622986
4.574510499503298e-12	1.3130944073200226
4.574510499503298e-12	1.6999774724245071
4.574510499503298e-12	1.7975676320493221
4.574510499503298e-12	0.9493178576231003
4.574510499503298e-12	0.32675261050462723
4.574510499503298e-12	-0.03517515957355499
4.574510499503298e-12	1.6337178125977516
4.574510499503298e-12	0.1785874217748642
4.574510499503298e-12	0.23843494057655334
4.574510499503298e-12	0.41807231307029724
4.574510499503298e-12	2.161444753408432
4.574510499503298e-12	1.558674395084381
4.574510499503298e-12	1.3501219153404236
4.574510499503298e-12	2.2464968115091324
4.574510499503298e-12	1.7568365335464478
4.574510499503298e-12	1.0949878990650177
4.574510499503298e-12	1.246641717851162
4.574510499503298e-12	1.368656113743782
4.574510499503298e-12	1.7051429450511932
4.574510499503298e-12	0.6433504596352577
4.574510499503298e-12	1.0377244651317596
4.574510499503298e-12	1.084931705147028
4.574510499503298e-12	0.9019156843423843
4.574510499503298e-12	2.646851658821106
4.574510499503298e-12	1.1085235700011253
4.574510499503298e-12	0.47871024906635284
4.574510499503298e-12	1.1492352783679962
4.574510499503298e-12	0.5915024131536484
4.574510499503298e-12	1.7949409484863281
4.574510499503298e-12	2.86149138212204
4.574510499503298e-12	1.8951749205589294
4.574510499503298e-12	1.723847431363538
4.574510499503298e-12	0.12574038072489202
4.574510499503298e-12	2.5259710550308228
4.574510499503298e-12	1.836942583322525
4.574510499503298e-12	2.323303461074829
4.574510499503298e-12	3.650174915790558
4.574510499503298e-12	1.7373703122138977
4.574510499503298e-12	1.0630301423370838
4.574510499503298e-12	0.3331206738948822
4.574510499503298e-12	1.3071434907615185
4.574510499503298e-12	1.6965952888131142
4.574510499503298e-12	0.618976816534996
4.574510499503298e-12	0.7179268822073936
4.574510499503298e-12	0.1841641515493393
4.574510499503298e-12	1.2019780576229095
4.574510499503298e-12	1.948954951018095
4.574510499503298e-12	2.854656904935837
4.574510499503298e-12	2.7462458461523056
4.574510499503298e-12	3.52405846118927
4.574510499503298e-12	0.45590588450431824
4.574510499503298e-12	1.5316187143325806
4.574510499503298e-12	2.752805471420288
4.574510499503298e-12	1.5308330282568932
4.574510499503298e-12	3.322080135345459
4.574510499503298e-12	0.3740158677101135
4.574510499503298e-12	2.1537793949246407
4.574510499503298e-12	1.1858490407466888
4.574510499503298e-12	1.328124761581421
4.574510499503298e-12	1.8007521480321884
4.574510499503298e-12	1.1403737416258082
4.574510499503298e-12	3.219066083431244
4.574510499503298e-12	0.257834330201149
4.574510499503298e-12	2.002621367573738
4.574510499503298e-12	0.8168260157108307
4.574510499503298e-12	0.805605988483876
4.574510499503298e-12	0.8007398676127195
4.574510499503298e-12	0.9514320641756058
4.574510499503298e-12	1.8950023520737886
4.574510499503298e-12	1.6249659657478333
4.574510499503298e-12	1.284214898943901
4.574510499503298e-12	0.19740683399140835
4.574510499503298e-12	3.222339391708374
4.574510499503298e-12	2.594307452440262
4.574510499503298e-12	1.5147373378276825
4.574510499503298e-12	1.303893268108368
4.574510499503298e-12	1.276423754170537
4.574510499503298e-12	2.873315155506134
4.574510499503298e-12	2.8565545976161957
4.574510499503298e-12	0.27023452520370483
4.574510499503298e-12	0.9454154297709465
4.574510499503298e-12	0.5526253283023834
4.574510499503298e-12	1.7958024200052023
4.574510499503298e-12	0.7887386754155159
4.574510499503298e-12	1.307607278227806
4.574510499503298e-12	0.09084019064903259
4.574510499503298e-12	2.65593284368515
4.574510499503298e-12	1.1051014363765717
4.574510499503298e-12	1.5917539596557617
4.574510499503298e-12	2.8946704864501953
4.574510499503298e-12	3.4656549096107483
4.574510499503298e-12	0.16133883595466614
4.574510499503298e-12	1.6578280329704285
4.574510499503298e-12	0.846383586525917
4.574510499503298e-12	1.181913111358881
4.574510499503298e-12	1.2089182808995247
4.574510499503298e-12	0.8956488110125065
4.574510499503298e-12	0.007328527048230171
4.574510499503298e-12	2.3460038602352142
4.574510499503298e-12	0.49947884678840637
4.574510499503298e-12	1.4479926824569702
4.574510499503298e-12	-0.02320265769958496
4.574510499503298e-12	1.3039158880710602
4.574510499503298e-12	1.5497078597545624
4.574510499503298e-12	1.0632783770561218
4.574510499503298e-12	0.63336760411039
4.574510499503298e-12	2.6296341121196747
4.574510499503298e-12	0.832820862531662
4.574510499503298e-12	0.3628673553466797
4.574510499503298e-12	1.598233550786972
4.574510499503298e-12	1.9380702525377274
4.574510499503298e-12	3.155736804008484
4.574510499503298e-12	1.6729804053902626
4.574510499503298e-12	3.153525859117508
4.574510499503298e-12	0.5649998672306538
