# Supplementary material for: Shifts in attention drive context-dependent subspace encoding in anterior cingulate cortex in mice during decision making
Source: Nat Commun. 2024 Jul 2;15:5559. doi: 10.1038/s41467-024-49845-2 (PMC11220070; doi:10.1038/s41467-024-49845-2)
Supplement: Supplementary file 4 — Source Data [file 41467_2024_49845_MOESM4_ESM.zip › fig5/fig5-de.csv]

Column1	Column2	Column3	Column4	Column5	Column6	Column7	Column8	Column9	Column10	Column11	Column12	Column13	Column14	Column15	Column16	Column17	Column18	Column19	Column20	Column21	Column22	Column23	Column24	Column25	Column26	Column27	Column28	Column29	Column30
0.09666896028449462	0.014826659193865702	-0.02955998067574745	0.015954374399205502	0.024564892716377722	0.022818408805919302	0.01117537330388917	0.032467287473661025	-0.0014461267154811967	0.0030876491033599122	-0.004889297491569199	0.02081847592489794	-0.004512835316497578	-0.013328758559179152	-0.005154293647303182	0.012464134580857881	-0.007348053740563708	0.0022157870672262197	-0.016513949553799732	-0.020300092903198674	-0.019641474526989357	0.0038781059788148423	0.013182188521485923	-0.021705935029207136	-0.0618995591787759	-0.023381600964719175	-0.022172945916033564	-0.042360325443785936	-0.010270405482680706	-0.013614257075294681
0.035158965809717876	0.10534989748190458	0.00016905620743107807	-0.009855337074523875	0.033732615450968624	0.014851776691185396	-0.002229521098673683	-0.021823526176872707	-0.0007197872523234256	-0.0014548585855994698	0.007396166763183746	0.016613432783370546	0.014204149825011635	-0.01955863001719329	-0.0172482341083444	0.026608767384790222	0.04191430528788426	0.019573391089745033	0.01944028304371221	-0.0035132436129391535	-0.006510258182970573	-0.005247596765746659	-0.0008685146035118541	-0.013781385158422794	0.01973358886921646	0.01773463108309608	-0.0009977863492994484	0.005314462683269415	-0.029509049697398124	-0.009988762728012676
0.024030273662488486	0.002057526403983833	0.11058411665594163	-0.010982663238048024	0.010901125491893088	-0.004022518372618255	0.0006595870346989777	0.005996482206021689	0.02756058428944512	-0.02064742132394961	0.019963637039340523	-0.005024509604977952	0.030180672955380447	-0.01373108855841565	0.026129866205420432	0.02375940122080713	0.022958115125220502	0.013371443303516242	0.006274790487540568	-0.010109692309263417	0.018399384875506672	0.0001273462628226061	-0.024996269413267408	0.0023348777315484103	0.012743479697912171	-0.031258927618513226	0.011324429155634292	-0.008420270904025529	0.0001757304985817014	-0.03395073115693363
0.006491740017240359	0.01935726509889884	0.024521757810196672	0.11846586461681662	0.024561439730777318	0.005710934037448498	-0.00601658841134684	-0.003014346925986253	0.015992732346851633	0.018524415049713833	-0.02288505523558177	0.0059667371268997986	-0.018287202440908666	0.023009844579395245	-0.047771373960792764	-0.008531147987841079	0.01951128743233064	0.012979632014982848	0.01075636809863764	-0.004623657126847485	0.01640879941987805	-0.005254054128520445	-0.0014198500456669453	0.0152363161022632	-0.02972549538125432	-0.007663219381356612	-0.022704915409452624	-0.005384563221014105	-0.010329825062151278	-0.025307575124315917
0.008414421944921329	0.007503021073220721	0.0016668972014237875	0.034141049544401045	0.08925338549042036	-0.00852431848232465	0.0031699611599006784	0.04199977391478817	-0.00833310779655056	0.028224561944625744	0.02663494624721352	0.01458644608084631	-0.004454359978395091	0.0011415099235653706	0.012831300168975511	-0.025474188417402645	0.01777733444297072	-0.011802269604893148	0.0025448282957024095	0.02763788597572288	0.0013927480547202074	-0.002914600173508832	-0.0038455455241174523	-0.006532659465103115	0.03757317965276095	-0.022000214219918813	-0.018384977360256016	-0.015611388931574764	-0.0024096854322124273	-0.006124616418012671
0.0049920115482316105	0.0020091432472161786	0.021774832024344836	-0.0064164237648418	0.0003839155853546055	0.06988895150160798	-0.025408675747299145	0.003627062828772151	0.006597740440073804	-0.004898854606753128	-0.0015096122164818967	0.010668643717177805	0.021905134496178518	0.021334754304420625	-0.024062597251031548	-0.005497357521645344	-0.008872089167777052	0.027040325148846023	-0.00031977128144882773	-0.01637257178398696	-0.011375637140273202	0.03510142229887689	-0.010273277619324457	-0.004348802737447179	0.00019336241001093914	-0.0022351681241575116	-0.03529302169970999	0.019541065452689178	-0.003936621066796677	-0.009680269788077567
-0.0029895351789574224	0.040145854822185356	-0.0013250485919177827	-0.013850832457881716	0.013236628489473582	-0.004639488319464199	0.10481249890422492	0.030048977546605536	0.006099205966165755	0.006483390829420056	0.002002724157633069	0.0023630272705552425	-0.006270322292535143	0.006496663939205144	-0.02551218778733693	-0.0045644883304538034	0.004281639952254905	-0.008965845537948719	-0.0009176886365325614	0.01818664270963795	0.009121599488769954	0.0037237694539891722	-0.01918669276760325	-0.009012140000281348	-0.015082898377758364	-0.0015839905800848178	-0.016976314920942637	-0.023039733097406992	-0.024622410363835195	-0.029114414698018332
-0.010966863119392656	-0.006509058481077029	0.03034329594282264	-0.004785176676415922	-0.006979625910224225	0.0361893331137253	-0.005754406662493818	0.06604430103007788	0.007237056806016798	0.01812809705469673	0.013471384597902546	0.010288887850203371	-0.012640779652759771	-0.029184285152785545	0.015854511625630865	-0.005318410043731671	0.022417911327052436	-0.013584567688998173	0.021368166987403212	-0.018392499872292814	0.009246818094569873	-0.02156365888500163	-0.02618479555266359	-0.00130016029685397	0.0018721385660517792	-0.009561190307563678	0.002909661918568997	0.02213346684948192	0.011874654642517933	-0.007124331337928941
0.018654625360795762	0.04910150335391253	0.006584534917981893	-0.014528841547540984	0.0009569166524505076	0.02732778316501274	-0.0031215617147443645	0.01823532853417088	0.08101661926511125	0.009616801757477911	0.029115328111484734	-0.0060606542987939474	-0.010842452562594024	0.004304118782535872	-0.005860463478959653	0.002363338091527112	-0.014499007155377927	-0.005172976158808689	-0.02538713934204266	0.011511846647243314	-0.01400668604368217	0.017922651483042333	0.006325489017234015	-0.022311959861491974	-0.011226223683810202	-0.004845984038018452	-0.044428506419618236	-0.0385464538852499	0.007017241102320523	-0.02022943875768264
-0.024557829880822363	-0.011162760435333687	0.0060715964328582304	-0.004253301838285883	0.00632672234099697	-0.004871274511970114	0.005740651805932761	0.01956498675016602	0.021539386725965993	0.11394236983952313	-0.02287560555789076	-0.006006358855467459	0.0024367553464385724	-0.004484531615162268	0.010101514701752669	-0.027528781615811484	0.013373091285095803	0.01902934339655489	0.005931225294427184	-0.017828615613408063	-0.00017371929822150952	0.025682936774418602	0.004099620653009466	-0.014556988228419372	-0.037054239694870456	0.01388832698218969	-0.003169459684861729	0.00022179691396476305	-0.007831354109095462	0.009633556833167942
-0.009067662204457023	-0.00763781919588589	0.0048874241342260075	-0.00031211581914579803	0.021122653480812336	0.011675583487059073	-0.002528767643856224	-0.005383669320673853	0.006924021200657906	0.030394053224881645	0.07822271652350371	0.007830352794785127	0.032564165277025575	-0.008174951090536937	0.0020526135208042847	-0.01413708410836989	0.03312339146214072	-0.013034835842766122	-0.004691021801342935	-0.00641908717410512	-0.0007189476590693548	-0.0006196151820900427	-0.01970927277480686	-0.021649414196376296	-0.024840369840438307	0.009329946769867092	-0.015776968816432847	-0.007456182382446224	0.02340315042105927	-0.002225108074278317
-0.018132717691266655	-0.013904203212322584	0.034934457019765185	0.0010512960659318858	-0.021697712102898302	-5.447706181174977e-5	0.004152038462714038	0.00775671198657206	0.022073985839431938	0.04075435053660344	0.026975862150224697	0.07966601772965408	0.0014178981939701111	-0.00031717563053296725	0.00423024114967451	-0.0025226843969324945	-0.0018113827298458837	0.00578248977068473	-0.030146639492489736	0.007207121143106964	-0.0015297702299325137	-0.019943360474743797	0.006661487338450654	0.020945977328996047	0.006925188162395815	-0.030638634198773863	-0.022221641604119213	0.0040007028732030785	-0.0006194115888898854	-0.026561104307885136
-0.004581416277109052	0.00927152404388339	0.005465777392104924	-0.013801014234063174	-0.029161472810135987	0.019553333631847636	-0.015151028783954891	0.013399697086159986	0.03542854611640161	0.014042247173744148	-0.004694466428852386	-0.030092358652671628	0.10517789843090047	0.006780792727898766	0.014543480231871152	0.007028946154274639	-0.008646229200001637	-0.018845769682560454	0.00048991512845863	0.0020972646465948347	0.002705233873381405	-0.04743349555486599	0.006815624440522781	-0.014185106426752594	-0.027367317779201338	-0.012705550887734385	-0.025574961701005865	-0.03395184908136302	0.004296360369732032	-0.01492512498523204
0.0013992885684605098	-0.010000523719844005	0.030546435455273073	-0.01208869504758199	0.0257871406614537	-0.0199643567253092	-0.030773930569094693	-0.011609775069122075	-0.02089181961359414	0.009420866595147261	-0.01592264462008395	0.013636849763067652	0.004716787869586948	0.06954363284239662	-0.009446851660455155	-0.02508357353227356	-0.0005255900601200255	-0.016810871399436357	0.0024235656369869085	0.028237150333469883	0.009007322587422095	0.03523295406061648	0.015088285695872564	0.005114460416900163	0.006457309452922675	-0.015733942990746902	-0.004284089822414733	-0.022315819374687802	0.018412892637901346	0.016915196841099798
0.021583044639555737	0.014911213953217322	0.0119891039873685	-0.004418553382327611	-0.032128399100408635	-0.02982224115707636	-0.0016048817712792452	-0.006184244613078507	-0.00730966749093072	0.009159038002094761	0.01617545632656071	-0.009964121158025757	-0.017465946947182107	-0.02566698139906459	0.071273612021204	-0.02314786114915147	-0.007574032578056422	0.004926580578533256	-0.003989189892308787	-0.02557199050153775	0.006586522490331183	0.023295675261496483	-0.00873690884327516	0.030452108511367856	-0.024289077563232488	0.003461436416149478	0.03124166915156159	0.01196841096878581	0.010395593458352694	0.0009406578914918512
0.004102042466746008	0.01992115107449618	0.004671987765256993	-0.03592637298028091	-0.0036749405487419362	-0.006488766889643475	-0.0025683090233625	-0.007204316724462181	0.00043018340180755055	-0.00135898162327728	0.02838398327598539	-0.004632529229804113	0.041444444848573105	0.0113010389640377	-0.006562735099578276	0.07849560478941633	0.011895212688118176	0.011793885086345572	0.014170238332471028	0.04582009272400517	-0.0173452019239035	-0.014877003962200515	-0.0031053646393543618	0.014034091272730042	0.024858061196441253	-0.012543152323236096	0.013528009852135174	0.006350520685704067	0.0044263599239374425	0.03874756200027398
-0.024826146578892472	0.01264117290900851	-0.0007427315848128101	-0.0037736683384123762	0.014812214288791769	0.027731417800664945	0.0030695664820748134	-0.008059337296965003	0.035471548535331916	0.02788784919804047	-0.014633130399901842	0.000547220765094442	0.004339787865650248	0.0068311459167902785	-0.0296252295057374	-0.011905189578101273	0.07942509692061735	-0.02091153400529451	-0.03020596526932257	-0.016730080650383818	0.0017577325968225273	-0.006825558359030931	0.005871099519109439	-0.006781267727174881	0.007735604711342603	0.012852677240682005	-0.004640408755883321	0.0029110695878361275	0.017728688646457158	0.010578749095326533
-0.00012854328087996691	-0.00011161570794435919	-0.016319141363386403	0.0021707445299729107	0.032496846046507766	-0.032066478808040054	0.0032258460202931683	-0.0011296606813134113	-0.01777948725529396	-0.006384429368402134	-0.03242286062397232	-0.018023087850782427	-0.009856104574034609	0.00597121877680448	-0.016461720469206655	0.0020535400364926973	0.014527059871893884	0.08489882268060517	-0.006275933386694471	0.0018863032151288776	-0.010016467913043347	-0.01382500215053865	0.03598066241300495	0.006580706415909597	0.020690989122323863	0.03168284898112523	0.002619447420742785	-0.017789709703885655	-0.014411518416719362	-0.021567312829574803
0.023668353826823557	-0.009310090072011173	-0.006602689226300837	-0.010443846641216874	0.01583984203005622	-0.0033421710977563635	0.04278458510419693	-0.016887856735345187	-0.023582837322630272	0.011390076085676396	-0.032835841012539196	-0.02813898997952823	0.005885075987448958	-0.027315526359333573	-0.007631110976779549	0.04278781257612123	-0.011187844834322195	-0.014444097570297097	0.08148125336579555	0.00795502388923937	-0.007134943109122105	0.004017831636619203	0.0038461041317945765	0.027609583852278196	-0.020347592418230226	-0.02204223542701749	0.012981500831797763	0.015025586239062248	-0.000985306723371402	-0.01859573715062817
-0.03310378011718223	-0.009484797680422409	-0.004797161277648145	-0.003889258331830867	-0.00195741582005708	0.014045637534681275	0.0040110566028901794	-0.006678752600485248	-0.016674300475477303	0.0023327113938814196	-0.008287020365638786	-0.025114302092829763	0.016391189516236245	-0.028801219940677667	-0.023697934640867144	-0.013951512801378902	0.011286600315625863	0.00576012574360489	-0.0012697773563559167	0.09210294557587159	8.490666004945524e-5	0.015446965865769675	-0.022055553323298227	-0.0018056630148996847	0.02360265421421817	0.027617941226873718	-0.017815903783643575	0.019884793919614327	-0.022868840000393735	0.012349592828699811
0.0032970638236623595	-0.030590749413849233	-0.028445063094047575	0.00048282585141185496	0.0006850682290281508	-0.013744362367354122	0.015606698484837332	-0.008971518645425516	0.004226910444479224	0.0052307276690209455	0.001340227270537236	-0.0055807549562649165	-0.009509219002211466	0.010053772579836235	0.012985417640513993	0.030193728946456264	0.01603225446094505	-0.023483858772206906	0.0006522693359081386	0.005178677320311017	0.10135283266374079	0.011399902280324817	0.01912875333007171	-0.006222328951976537	-0.0015457305020060053	-0.008386797775032886	0.01738226644804606	-0.023854435947049005	-0.013361569909400052	0.018003904617878354
0.023643213684077968	-0.014369704787069084	-0.023300934677536134	0.028129554007384948	-0.03593069754689085	-0.015196757713883098	-0.028137603205819192	0.012605802481464872	-0.0161623298567561	-0.0008736444992378397	0.01764629943301605	-0.005742158138838766	-0.00815017672688224	0.01715340936789289	-0.022951923599149188	-0.004595498763426969	-0.01573687549071937	0.014951415905009278	-0.0017360335133906283	-0.022111629604213784	0.019613461480317215	0.07760361191652589	0.002672195323611959	0.007627989595427855	0.004746654055204337	-0.0008550451377893542	0.014376556418772618	0.015134473014768446	-0.0103262263039803	-0.012554283293535595
-0.016502668485786257	-0.008954393462359307	-0.0135348406951049	0.006537710824473339	0.028653937930357642	0.013399892810742709	0.01606537172681948	-0.010658399750933644	0.012330417629775846	-0.01524791489315579	0.005301755886069837	-0.005698441287015819	0.0024505561344664206	-0.007079494821069106	0.0022193353777931243	-0.015914366260403767	0.020515881198331372	-0.004966981368025617	0.028780525930415024	-0.012777695642977382	0.004361818950697356	-0.00819481226823303	0.08461179269315008	0.0030406398793936455	-0.012205514337851624	0.004489107336584395	-0.008960794713030653	0.010938961328726939	-0.00808364222062995	0.008607454345110455
-0.0021043635464262807	-0.018350772852417402	0.03457745463641583	0.009612936367788776	-0.009711964858896947	0.005377928283616546	-0.022555288340134375	-0.0057787147616181755	-0.004630091090803035	-0.048752282944571394	-0.017829672383827114	-0.020933090818950652	-0.02378226197073342	0.006517216647890482	-0.004411359681398608	0.02459941292313901	0.02222598979113338	-0.01902052312255943	-0.019021401605806947	-0.020554026529267008	0.0002887132326246832	-0.02411941375786145	0.01886203340009987	0.05894365565572199	0.03045752287487796	-0.000940040614213186	-0.004129804373157888	0.022343412369743666	0.027421705666215115	-0.019411820232727965
0.007552947703516111	0.013357179074029607	0.010548508478677832	-0.01510731094557824	-0.015024405806219544	0.010762281107335268	-0.027147000476940197	-0.0004925475808373776	-0.005884399764578451	-0.0028426197836366046	0.005015853906198489	0.0006071972705037547	0.02225845484909686	-0.004556195328239648	-0.010078659806326455	0.02189469772168774	0.005376120359869676	0.02077782648054629	-0.022296570178282724	-0.007308866501261946	-0.004403253730825699	-0.03471008621934082	0.019369483214342672	-0.0011257029678249228	0.0903432829125615	0.04074286533068516	0.01200730483238162	-0.011613469680675982	-0.026195587438533865	-0.0030079923347908666
-0.014540075046005022	-0.011296634870218855	-0.016587416985368524	0.02081335510989778	0.00237705896440523	-0.037289030936583666	-0.012901298460499012	0.0027386694538026023	0.015791863972977313	0.012060556417219976	0.006500597228296102	0.01466364673615317	-0.010341397563355382	-0.015419490966781848	0.006533356384765781	0.010105088414010508	-0.0012591930439653388	0.011075212966798888	-0.002078522987258938	0.025998756116512763	0.005414533455305818	0.007086520152700938	-0.009951225236859913	0.007611853845777328	-0.0022886966018466574	0.11339887186642789	0.023221249467248774	0.01717314794818363	0.012635812878381164	-0.01977990179412617
-0.005690898453890854	-0.0012138513530689204	-0.007480454707547324	-0.023958963832476664	-0.01441431121334476	-0.029573702547085388	-0.000874784183741378	-0.011214346610358916	-0.007233879994931737	-0.018426191601478917	0.003116081804777919	-0.0012279605246228384	-0.009194782252465797	-0.005228430951485114	0.0036644427785755725	0.00197201663501222	-0.0028110160829700453	0.0301800151752435	-0.02438254363898357	0.01533737507369634	-0.0005622864704161084	0.024062874328757807	0.030396056643274445	0.02684509596590281	-0.003267591766251082	0.019736755033425816	0.10065044339254117	0.0027095028229020745	0.012852471390612085	-0.0017988609519803008
-0.010062285192279061	0.013610109706695022	-0.0076728674476643464	-0.017295682373514865	-0.0036173920350186317	-0.0028572726997398695	-0.022435499136918224	0.01072356431177468	-0.004509448255041868	0.03671692493133543	0.016210795231017983	-0.01266469235931502	0.010077529617609052	-0.013394399389984425	0.010649120992721608	0.03167467756429687	-0.008907316402407807	0.002250467544151682	-0.004684450705429877	-0.02169773138501279	0.03924117910950868	-0.016567834619887766	-0.007747372176791859	0.014958458406082089	-0.00696692921866832	0.008844927882984683	0.055429193623819054	0.09119693629972145	0.0113576606818242	0.010269351410732435
-0.03430877044394782	-0.015924618482214017	-0.024714880764473823	-0.043237135749553665	-0.004455735891083764	-0.010847151522863318	0.007873026484792883	-0.002434408729723973	-0.003884073803915684	-0.023082918046963063	-0.006191889038415287	-0.0008953655137288888	-0.005254561629871287	0.004368830338617872	-0.0022285691666183993	-0.018530695622757776	-0.01217273569372165	0.0035615641531463052	0.018524885333383943	-0.006415086338000203	0.017771900093066506	0.017667248462781903	-0.0021820893638174643	0.010106927309772636	0.05063844728812744	0.04024111980437407	0.01844707231397148	0.04231861988194975	0.09878761008836923	-0.013508668987924466
-0.055450514337280765	-0.014014385813921268	-0.02231404139456572	-0.029018674470452505	-0.033166427274739944	-0.02025879884868945	-0.01129279426161454	-0.012703408132603561	-0.006276691940994087	-0.005736527961826967	-0.002210180957759307	0.015672287378534253	-0.006773472667026164	0.0010119398112609906	0.013445871000426863	-0.004140361912008799	-0.0032366045177861283	0.02352804414774503	0.007414355052539826	0.026917967016660525	0.0085624732918487	-0.030758497302072516	-0.008881207349159839	0.0156852224344303	-0.0014244609000425863	0.014937851781393296	0.036775008360894965	0.010907941639412787	0.021917110521330455	0.13319594030955076
