# Supplementary material for: Shifts in attention drive context-dependent subspace encoding in anterior cingulate cortex in mice during decision making
Source: Nat Commun. 2024 Jul 2;15:5559. doi: 10.1038/s41467-024-49845-2 (PMC11220070; doi:10.1038/s41467-024-49845-2)
Supplement: Supplementary file 4 — Source Data [file 41467_2024_49845_MOESM4_ESM.zip › fig5/fig5-g.csv]

mouseid	neuronposition	contextindex
DT009	23	2.732527313398389
DT009	24	0.4120002625389747
DT009	25	1.01381700143385
DT009	26	-1.637653123432946
DT014	20	-0.6360408883323068
DT014	21	-0.41872034353154175
DT014	22	0.42131979785055296
DT014	23	-0.17147155538718345
DT014	24	-0.10148621364583965
DT014	25	-6.718312575755126
DT014	26	-5.046069884037031
DT014	27	3.190391711009724
DT014	28	-0.8731851735987526
DT017	8	-0.8155788968853726
DT017	9	-1.1241680647785879
DT017	10	-0.4773254113247041
DT017	11	-1.2191235720084752
DT017	12	-0.4975421756007581
DT017	13	-0.11138410539260946
DT017	14	-0.9057703662608882
DT017	15	0.3237528373938088
DT017	16	0.19244204882583604
DT017	17	-1.0581851342347504
DT017	18	0.3768620350686227
DT017	19	-1.1575968779969552
DT017	20	-0.18289696180947196
DT017	21	-0.12924330974719522
DT017	22	0.5684446829884089
DT017	23	0.02830439795378313
DT017	24	-0.5235041861203072
DT017	25	-0.3037018052111874
DT017	26	0.41615282043532276
DT017	27	0.1876000186377517
DT017	28	-1.72676056696088
DT017	29	-0.9350808893519071
DT017	30	0.006525898973469224
DT017	31	-0.6718749884642601
DT017	32	-0.4202458095384327
DT017	33	0.09166399223820876
DT017	34	-0.6181339135338848
DT017	35	0.9182472022124264
DT017	36	-1.6709951217515115
DT017	37	-1.0782515364632799
DT017	38	-0.6792162133426888
DT017	39	-0.7303375847914797
DT017	40	-0.1728849003831887
DT017	41	0.49576377907515656
DT021	21	-1.8876840274182154
DT021	22	0.8351184917393581
DT021	23	-1.401744587952492
DT021	24	-1.072392078360049
DT021	25	-0.8990760732159868
DT021	26	-3.674698801225638
DT021	27	-0.9020355588575439
DT021	28	1.1105890519225374
DT022	16	1.7966790578618488
DT022	17	0.5917999464037738
DT022	18	1.922504458652238
DT022	19	0.2354039038618927
DT022	20	1.8336161317158175
DT022	21	2.167143594216764
DT022	22	1.3870478908862527
DT022	23	0.5764538470634331
DT022	24	1.5321613110912615
DT022	25	-2.136877816566086
DT022	26	0.38334146384967216
DT022	27	0.2284751321818651
DT022	28	0.5751225631264487
DT022	29	1.46273609383922
DT022	30	1.3068985049030823
DT022	31	0.96335596221489
DT022	32	1.5394435486163518
ME110	1	1.2202447686666653
ME110	2	1.3464723596489554
ME110	3	1.7303575807031288
ME110	4	-0.0060299287072576035
ME110	5	1.7136028303935165
ME110	6	1.2809108718219608
ME110	7	1.5745399556598338
ME110	8	0.5062742362811119
ME110	9	-0.20782743358790123
ME110	10	0.6328589846529126
ME110	11	-0.07994488136912947
ME110	12	0.8554616143269892
ME110	13	-0.44593486291465856
ME110	14	-0.3969199924324447
ME110	15	-0.25281170823963295
ME110	16	-0.9591705244013067
ME110	17	-0.15954309847359047
ME110	18	0.006234443724257965
ME110	19	0.2579355022695099
ME110	20	-0.17102299765309795
ME110	21	-0.03583164650833217
ME110	22	-0.14809835704739016
ME110	23	-0.09154532413399244
ME110	24	0.0014100085049210676
ME110	25	-0.4941113297793676
ME110	26	-0.17690488913895008
ME110	27	-0.05698204782993596
ME110	28	-0.9840108112705439
ME110	29	1.1019465184694022
ME110	30	0.932129939812234
ME110	31	-0.6871770715369518
ME110	32	1.2455304015344448
ME110	33	-0.9733274927076554
ME110	34	0.05746294682528169
ME110	35	-1.5166606673396101
ME110	36	0.6458830033350211
ME110	37	0.016868106036820762
ME110	38	-0.2973316207125718
ME110	39	1.6106227159767776
ME110	40	-1.486968749585337
ME110	41	1.6298109910605996
ME110	42	0.8559650529205456
ME110	43	-1.059348075220444
ME110	44	1.1976249787649484
ME110	45	-4.58676781475161
ME110	46	-0.25438014979900636
ME110	47	-2.144072855958845
ME110	48	-0.7548617110096676
ME113	9	0.43549784610380726
ME113	10	0.3881191349291395
ME113	11	1.0623935342152648
ME113	12	0.5170727670649071
ME113	13	0.12673609606185376
ME113	14	0.2935073460596165
ME113	15	1.2506269012090059
ME113	16	0.2161134172454462
ME113	17	0.20230147491536543
ME113	18	0.49711232985263526
ME113	19	-0.34090457317882844
ME113	20	0.0009544674346420035
ME113	21	-0.6050053330684564
ME113	22	-0.18009950591475604
ME113	23	-0.0461942716598614
ME113	24	-0.1966295183494256
ME113	25	0.33378821876081055
ME113	26	0.8070285305200092
ME113	27	-0.24287203241519886
ME113	28	-0.15709505845227129
ME113	29	0.28502084454864796
ME113	30	-0.2764895441973399
ME113	31	-0.1389178076932568
ME113	32	1.344061103686553
ME113	33	0.023969044031311948
ME113	34	0.45871141720652897
ME113	35	0.07295456670926304
ME113	36	1.6626850029573927
ME113	37	0.2421617992070666
ME113	38	-1.777543040598626
ME113	39	-0.8485546893989708
ME113	40	-0.7974550508700688
MT020_2	3	-0.8430960967150605
MT020_2	4	-0.6418675202388604
MT020_2	5	-2.576120979635617
MT020_2	6	-1.8894250168668858
MT020_2	7	-1.946778885924095
MT020_2	8	-1.584501857969121
MT020_2	9	-1.6890158060388059
MT020_2	10	-5.846482152412492
MT020_2	11	-6.483050319629771
MT020_2	12	-1.0392889405590489
MT020_2	13	0.04156800123563975
MT020_2	14	-0.4359319824110863
MT020_2	15	-0.45004045462845266
MT020_2	16	-1.28483383126833
MT020_2	17	0.44242631411005284
MT020_2	18	-0.6961919154487262
MT020_2	19	-0.3025791295296761
MT020_2	20	0.8402529607160822
MT020_2	21	-1.298182847698719
MT020_2	22	-0.2637739292871468
MT020_2	23	-0.44596425263477446
MT020_2	24	0.2713453405702731
MT020_2	25	-0.4627310737971013
MT020_2	26	-0.13008821547622465
MT020_2	27	0.05066361248526359
MT020_2	28	-0.2121038899846926
MT020_2	29	0.04394073368578544
MT020_2	30	-0.10015367219115306
MT020_2	31	-0.3244708994708996
MT020_2	32	-2.493340571891586
MT020_2	33	-0.9976745174057285
MT020_2	34	0.7002946356559508
MT020_2	35	0.32408238372603837
MT020_2	36	-3.170503038290986
MT020_2	37	-0.4862362420068796
MT020_2	38	-0.10154273767349942
MT020_2	39	0.01232467987626873
MT020_2	40	-0.7253460059036709
MT020_2	41	0.4300163606252151
MT020_2	42	-3.231850046472443
MT020_2	43	-0.5893347483173306
MT020_2	44	-0.3620223499792067
MT020_2	45	0.6504049280790709
MT020_2	46	-3.259856042397594
