# Supplementary material for: Shifts in attention drive context-dependent subspace encoding in anterior cingulate cortex in mice during decision making
Source: Nat Commun. 2024 Jul 2;15:5559. doi: 10.1038/s41467-024-49845-2 (PMC11220070; doi:10.1038/s41467-024-49845-2)
Supplement: Supplementary file 4 — Source Data [file 41467_2024_49845_MOESM4_ESM.zip › fig5/fig5-h.csv]

mouseid	neuronposition	contextindex
AC001	1	1.214476524955165
AC001	2	-1.0633486432935244
AC001	3	-1.2802470740665162
AC001	4	-2.2474189598321512
AC001	5	-4.134953206612649
AC001	6	-0.8086027712048436
AC001	7	-2.412289218504175
AC001	8	-1.9060060914039205
AC001	9	-2.466669662348699
AC001	10	2.6579513345995736
AC001	11	-1.1673454203246045
AC001	12	-0.21361252868509784
AC001	13	-1.8811109911007011
AC001	14	-1.0284291827320329
AC001	15	0.7052448852970692
AC001	16	-0.18718577994477315
AC001	17	0.26781975503874245
AC001	18	0.4054266953225223
AC001	19	0.6944590166885518
AC001	20	-1.6751349452434903
AC001	21	-0.04753429105652629
AC001	22	0.7444863181923225
AC001	23	1.6963845064515528
AC001	24	-0.23455568662493353
AC001	25	-0.9936407367992992
AC001	26	-0.602610274870902
AC001	27	-0.10414205746360883
AC001	28	0.6993796316243429
AC001	29	-1.256617637335824
AC001	30	-0.1779407416010078
AC001	31	-2.721208580581146
AC001	32	0.890552852917111
AC001	33	-3.179385123938337
AC001	34	-3.292696612718901
AC001	35	-1.3025237024288796
AC001	36	-4.980916588195347
AC001	37	-2.026299193326413
AC001	38	-2.820707912873189
AC001	39	-9.388051177732429
AC001	40	-8.67837132215143
AC001	41	-4.677360082526075
AC001	42	-13.22445437022511
AC003	10	-1.0527815264186153
AC003	11	2.2589070907297115
AC003	12	-0.9441814119629894
AC003	13	2.9898763461036593
AC003	14	0.12286422390252394
AC003	15	0.8137479674860385
AC003	16	0.39447068429337584
AC003	17	-0.8029674110011944
AC003	18	-0.14928320340378343
AC003	19	-0.07883260411530246
AC003	20	0.41501231178242914
AC003	21	3.027496510621876
AC003	22	0.4860267906976886
AC003	23	0.7330175497882419
AC003	24	1.0505181615685193
AC003	25	-0.2315393654142565
AC003	26	1.866975578192449
AC003	27	0.9742437736738272
AC003	28	-0.7893999557438423
AC003	29	-1.3970874531617024
AC003	30	0.46498805471357363
AC003	31	-2.015204953912087
AC003	32	-2.5511396575536884
AC004	6	0.8533521668005637
AC004	7	1.9182770516109937
AC004	8	0.8261752146089942
AC004	9	1.6075359044609243
AC004	10	1.074888088171173
AC004	11	1.91117426988471
AC004	12	1.731372703207825
AC004	13	1.3015489929368456
AC004	14	1.0544648067004698
AC004	15	1.6491608786296945
AC004	16	0.7563839025319254
AC004	17	-0.20410372143387007
AC004	18	-0.02406569076999121
AC004	19	0.7068765140753183
AC004	20	0.3081354305644271
AC004	21	-0.6964763412757797
AC004	22	1.9146276378756824
AC004	23	1.1821022795397604
AC004	24	0.5158492576934676
AC004	25	0.7159530232332798
AC004	26	-0.1973835687300204
AC004	27	-0.27798263274295654
AC004	28	-0.5540462748634439
AC004	29	1.2958906942461783
AC004	30	-0.4021942663744479
AC004	31	1.1747725345950006
AC004	32	-1.2259176014117426
AC004	33	2.645087168022895
AC004	34	-0.7746118291474753
AC004	35	-1.1603550052177756
AC004	36	1.8470584022125012
AC006	9	-1.0026348274554744
AC006	10	-0.5773860590618174
AC006	11	2.429501681410196
AC006	12	0.31343497102022577
AC006	13	0.6418650436500672
AC006	14	0.42534268505634154
AC006	15	-0.5550456435838914
AC006	16	-0.4464663225323923
AC006	17	1.5142297654544994
AC006	18	-0.687601730521882
AC006	19	1.486213086246788
AC006	20	0.3416389316130445
AC006	21	1.7904373418039619
AC006	22	-1.2294600842056478
AC006	23	-2.2604154708138777
AC006	24	3.244448578787466
AC006	25	-0.6278709193531984
AC006	26	-2.967832225212147
AC006	27	-1.62972545361998
AC006	28	-1.6231907770209189
AC006	29	0.14638286455211313
AC006	30	0.007213783781227612
AC006	31	-0.9949729859253198
AC006	32	-0.10188997004055356
AC006	33	-3.9094589145126744
AC006	34	-2.8207010533792793
