# Supplementary material for: Shifts in attention drive context-dependent subspace encoding in anterior cingulate cortex in mice during decision making
Source: Nat Commun. 2024 Jul 2;15:5559. doi: 10.1038/s41467-024-49845-2 (PMC11220070; doi:10.1038/s41467-024-49845-2)
Supplement: Supplementary file 4 — Source Data [file 41467_2024_49845_MOESM4_ESM.zip › sfig1/sfig1-a.csv]

go-congruent	go-incongruent	nogo-congruent	nogo-incongruent
NaN	1.0	1.0	0.5
NaN	1.0	1.0	0.6
NaN	1.0	1.0	0.6
NaN	1.0	1.0	0.6
NaN	1.0	1.0	0.6
NaN	1.0	1.0	0.6666666666666666
1.0	1.0	1.0	0.6666666666666666
1.0	1.0	1.0	0.7142857142857143
1.0	1.0	1.0	0.7142857142857143
1.0	1.0	1.0	0.7142857142857143
1.0	1.0	1.0	0.7142857142857143
1.0	1.0	1.0	0.75
1.0	1.0	1.0	0.75
1.0	1.0	1.0	0.75
1.0	1.0	1.0	0.7142857142857143
1.0	1.0	1.0	0.7142857142857143
1.0	1.0	1.0	0.6666666666666666
1.0	1.0	1.0	0.6666666666666666
1.0	1.0	1.0	0.7142857142857143
1.0	1.0	1.0	0.7142857142857143
1.0	1.0	1.0	0.8333333333333334
1.0	1.0	1.0	1.0
1.0	1.0	1.0	1.0
1.0	1.0	1.0	1.0
1.0	1.0	1.0	0.8333333333333334
1.0	1.0	1.0	0.8333333333333334
1.0	1.0	1.0	0.8
1.0	1.0	1.0	0.8
1.0	1.0	1.0	0.75
1.0	1.0	1.0	0.75
1.0	1.0	1.0	0.75
1.0	1.0	1.0	0.75
1.0	1.0	1.0	0.6666666666666666
1.0	1.0	1.0	0.75
1.0	1.0	1.0	0.75
1.0	1.0	1.0	0.75
1.0	1.0	1.0	0.75
1.0	1.0	1.0	0.8
1.0	1.0	1.0	0.8
1.0	1.0	1.0	0.75
1.0	1.0	1.0	0.8
1.0	1.0	1.0	0.8
1.0	1.0	1.0	0.75
1.0	1.0	1.0	0.75
1.0	1.0	1.0	0.75
1.0	1.0	1.0	1.0
1.0	1.0	1.0	1.0
1.0	1.0	1.0	1.0
1.0	1.0	1.0	1.0
1.0	1.0	1.0	1.0
1.0	1.0	1.0	1.0
1.0	1.0	1.0	1.0
1.0	1.0	1.0	0.0
1.0	1.0	1.0	0.0
1.0	1.0	1.0	0.0
1.0	1.0	1.0	0.0
1.0	1.0	1.0	0.0
1.0	1.0	1.0	0.0
1.0	1.0	1.0	0.0
1.0	0.6666666666666666	1.0	0.0
1.0	0.6666666666666666	1.0	0.0
1.0	0.6666666666666666	1.0	0.0
1.0	0.6666666666666666	1.0	0.0
1.0	0.6666666666666666	1.0	0.0
1.0	0.75	1.0	0.0
1.0	0.75	1.0	0.0
1.0	0.75	1.0	0.0
1.0	0.75	1.0	0.0
1.0	0.75	1.0	0.0
1.0	0.6666666666666666	1.0	0.14285714285714285
1.0	0.6666666666666666	1.0	0.14285714285714285
1.0	0.5	1.0	0.14285714285714285
1.0	0.5	1.0	0.14285714285714285
1.0	0.6	1.0	0.16666666666666666
1.0	0.6	1.0	0.3333333333333333
1.0	0.6	1.0	0.3333333333333333
1.0	0.5	1.0	0.3333333333333333
1.0	0.5	1.0	0.42857142857142855
0.8	0.5	1.0	0.42857142857142855
0.8	0.6	1.0	0.5
0.8	0.6	1.0	0.5
0.8	0.6	1.0	0.5
0.8	0.6	1.0	0.5
0.8	0.5	1.0	0.6
0.8	0.5	1.0	0.6
0.8	0.4	1.0	0.5
0.8333333333333334	0.4	1.0	0.6
0.8333333333333334	0.5	1.0	0.6
0.8333333333333334	0.5714285714285714	1.0	0.6
0.8	0.5714285714285714	1.0	0.6
0.8333333333333334	0.5714285714285714	1.0	0.5
0.8571428571428571	0.5714285714285714	1.0	0.6666666666666666
0.8571428571428571	0.6666666666666666	1.0	0.6666666666666666
0.8333333333333334	0.5714285714285714	1.0	0.6666666666666666
0.8333333333333334	0.5	1.0	0.75
0.8571428571428571	0.5	1.0	0.6666666666666666
0.875	0.5	1.0	0.6666666666666666
0.8571428571428571	0.42857142857142855	1.0	0.6666666666666666
0.8571428571428571	0.42857142857142855	1.0	0.6666666666666666
1.0	0.42857142857142855	1.0	0.6666666666666666
1.0	0.3333333333333333	1.0	0.6666666666666666
1.0	0.4	1.0	0.6666666666666666
1.0	0.4	1.0	0.6666666666666666
1.0	0.4	1.0	0.6666666666666666
1.0	0.5	1.0	0.6666666666666666
1.0	0.5	1.0	0.6666666666666666
1.0	0.5	1.0	1.0
1.0	0.5	1.0	1.0
1.0	0.3333333333333333	1.0	1.0
1.0	0.0	1.0	1.0
