# Supplementary material for: Shifts in attention drive context-dependent subspace encoding in anterior cingulate cortex in mice during decision making
Source: Nat Commun. 2024 Jul 2;15:5559. doi: 10.1038/s41467-024-49845-2 (PMC11220070; doi:10.1038/s41467-024-49845-2)
Supplement: Supplementary file 4 — Source Data [file 41467_2024_49845_MOESM4_ESM.zip › sfig2/sfig2-a.csv]

mouse9relevant(visualcontext)mean	mouse9relevant(visualcontext)sem	mouse10relevant(visualcontext)mean	mouse10relevant(visualcontext)sem	mouse11relevant(visualcontext)mean	mouse11relevant(visualcontext)sem	mouse12relevant(visualcontext)mean	mouse12relevant(visualcontext)sem	mouse9irrelevant(auditorycontext)mean	mouse9irrelevant(auditorycontext)sem	mouse10irrelevant(auditorycontext)mean	mouse10irrelevant(auditorycontext)sem	mouse11irrelevant(auditorycontext)mean	mouse11irrelevant(auditorycontext)sem	mouse12irrelevant(auditorycontext)mean	mouse12irrelevant(auditorycontext)sem	mouse9relevant(auditorycontext)mean	mouse9relevant(auditorycontext)sem	mouse10relevant(auditorycontext)mean	mouse10relevant(auditorycontext)sem	mouse11relevant(auditorycontext)mean	mouse11relevant(auditorycontext)sem	mouse12relevant(auditorycontext)mean	mouse12relevant(auditorycontext)sem	mouse9irrelevant(visualcontext)mean	mouse9irrelevant(visualcontext)sem	mouse10irrelevant(visualcontext)mean	mouse10irrelevant(visualcontext)sem	mouse11irrelevant(visualcontext)mean	mouse11irrelevant(visualcontext)sem	mouse12irrelevant(visualcontext)mean	mouse12irrelevant(visualcontext)sem
0.4805228758169934	0.054682602308214916	0.5067577030812326	0.06273990035335011	0.43112745098039224	0.053646408839177095	0.5058823529411763	0.07753851222818067	0.49418300653594766	0.07292706717602722	0.5140522875816994	0.05924021727786292	0.4338001867413633	0.05405238475276951	0.4823529411764707	0.05742950137863021	0.5027450980392157	0.06250290929825897	0.5549019607843138	0.08138194734465448	0.4212885154061625	0.04911859724637111	0.5258169934640522	0.06371272600563388	0.45869281045751636	0.05835599611153397	0.43788515406162476	0.055149008924601374	0.451295518207283	0.05206037847001386	0.5263071895424836	0.06466297463566271
0.4824183006535947	0.05481882173226307	0.5058823529411764	0.06246645209994753	0.4326680672268908	0.05365184474189639	0.5055555555555555	0.07802596853393183	0.4957516339869281	0.07300953838919895	0.5130718954248367	0.05954873139182798	0.43702147525676943	0.054049378626170604	0.48137254901960796	0.05737248843219128	0.5018300653594772	0.06253316485994513	0.5552287581699344	0.0809038813347852	0.41876750700280113	0.049720208551942	0.5225490196078431	0.0634980879516308	0.45869281045751636	0.05835599611153398	0.4418067226890757	0.055096676205072186	0.4507352941176471	0.05218739771990448	0.5295751633986927	0.06661839647185966
0.48209150326797384	0.054646779298668305	0.5056372549019608	0.06279234318507795	0.4328781512605043	0.05364555668053268	0.5042483660130719	0.07808240020576422	0.49869281045751634	0.07309720830949236	0.5107843137254903	0.059439798929954345	0.44028944911297857	0.05410740755973593	0.48071895424836614	0.05741227047046918	0.5009803921568629	0.0628140728050137	0.5555555555555554	0.07993537097361425	0.4175536881419234	0.050523564716913466	0.5192810457516339	0.06359225693576369	0.4598039215686275	0.0585201517797384	0.44520308123249314	0.05488146599934817	0.45101540616246505	0.052032623570998845	0.530392156862745	0.06826109761732847
0.4832679738562091	0.054712732436109565	0.5053571428571428	0.06269325738939066	0.43364845938375357	0.053439208985042605	0.503921568627451	0.078710642510538	0.5012418300653595	0.07324599442087341	0.5091503267973857	0.05940905795904817	0.44355742296918776	0.05416543649330126	0.4816993464052289	0.05756872210461565	0.5007843137254903	0.06289213538508401	0.5552287581699344	0.07905946030665216	0.4163398692810457	0.0506605744217104	0.5166666666666665	0.0640095881799288	0.46163398692810464	0.05882832259363486	0.4496148459383755	0.05488552248741294	0.45052521008403373	0.05211068837431031	0.5302287581699345	0.06965399932751193
0.4847712418300653	0.05471344177660051	0.5046218487394958	0.06294967151877257	0.4342086834733894	0.05382170803176581	0.5016339869281046	0.07894687634140471	0.5028104575163399	0.07324285340688474	0.508169934640523	0.059517990420921804	0.4458450046685342	0.054744669601466185	0.4820261437908498	0.05772517373876214	0.5005228758169935	0.0626767564182132	0.5565359477124182	0.07821916346347642	0.41577964519140986	0.05118888523624242	0.5156862745098039	0.06421268962593533	0.46248366013071895	0.05871612027590759	0.45234593837535025	0.05498829852764382	0.44905462184873957	0.0518867861715412	0.5294117647058822	0.07101245237239232
0.4862745098039215	0.05471415111709144	0.5019957983193277	0.06298476086502248	0.43501400560224096	0.05387305646427475	0.5004901960784314	0.07893015034707651	0.505686274509804	0.07337801399603601	0.5071895424836602	0.059511919822882495	0.44841269841269854	0.05513834832212071	0.4820261437908498	0.05782229510863376	0.5009150326797386	0.06236233386196951	0.5581699346405228	0.07759539268731874	0.4148459383753501	0.05183613640306858	0.515032679738562	0.06444482148168278	0.4643137254901961	0.059024291089804046	0.45406162464986005	0.05489946273057987	0.4483193277310925	0.051999319710558246	0.528267973856209	0.07220811896340149
0.4871241830065359	0.05483104708158059	0.5005952380952381	0.06266470021381268	0.43536414565826337	0.053650750801342115	0.49983660130718954	0.07906919764977868	0.507843137254902	0.07328125769733727	0.5068627450980393	0.05959884345808215	0.45102707749766585	0.05497446050624376	0.4816993464052289	0.058114592977131015	0.5022875816993465	0.06226912352416565	0.5594771241830064	0.07728650410825441	0.4149393090569561	0.05255571687951826	0.5143790849673202	0.06483277461142559	0.46745098039215693	0.05943714566442346	0.4565826330532214	0.05514121419135811	0.4476190476190477	0.05233975773464973	0.52859477124183	0.07326418935143206
0.4871895424836601	0.05529952349242024	0.49856442577030813	0.062353929687908496	0.4349439775910365	0.05369396717848146	0.4986928104575164	0.07905247165545047	0.5116993464052287	0.0730002066026325	0.5065359477124184	0.05956810248717597	0.45490196078431383	0.055115725790041245	0.4826797385620916	0.05851617278982513	0.5030065359477125	0.06211808785281814	0.5604575163398693	0.07670631503754914	0.4151260504201681	0.05309106209144607	0.5143790849673202	0.06509738585767728	0.4694117647058824	0.05981550383735949	0.45913865546218496	0.055354412530715054	0.448669467787115	0.05220013924814127	0.5279411764705881	0.07469727336339016
0.48725490196078425	0.05564692402055362	0.4950980392156863	0.061832320236623474	0.4348389355742297	0.05364285488473333	0.4975490196078432	0.07881539850519273	0.5152287581699346	0.07266899889249012	0.5065359477124184	0.05988121164698402	0.4584500466853409	0.05512764513658445	0.48300653594771253	0.0585801692034778	0.5033986928104576	0.06192053901355508	0.561437908496732	0.07622824902767986	0.4161531279178339	0.05367498576049267	0.5147058823529411	0.06510226724785581	0.47111111111111115	0.060076731167468755	0.46257002801120456	0.055139599447048285	0.44919467787114853	0.05250464797103127	0.5263071895424836	0.07604484182765903
0.4869934640522875	0.05567675641808826	0.49138655462184866	0.06147261380046154	0.4349439775910364	0.05367589858327954	0.49493464052287583	0.07897834436844389	0.5184967320261438	0.07244905539465193	0.5052287581699347	0.06031694149447857	0.46199813258636796	0.05513956448312765	0.4826797385620916	0.05895131487499074	0.5023529411764706	0.061783189925866885	0.5630718954248366	0.07613813614755338	0.4165732959850608	0.05403152513428258	0.5147058823529411	0.06500014418701981	0.4716339869281046	0.06028640741945948	0.465686274509804	0.05482379154782475	0.4492296918767508	0.05247176435597789	0.5261437908496731	0.07756214533119808
0.4863398692810457	0.05629805918478392	0.48637955182072823	0.06113510328872051	0.4352240896358543	0.053869005935133815	0.49330065359477127	0.07933084643476367	0.5211111111111112	0.07218427527742141	0.504248366013072	0.06062545560844363	0.46395891690009344	0.05539048864114395	0.48300653594771253	0.05927565011143938	0.5016993464052287	0.062148785507162456	0.5643790849673201	0.07564530665994337	0.4173202614379086	0.05465752439376252	0.5147058823529411	0.06500014418701981	0.473202614379085	0.06071309121922518	0.46883753501400566	0.05473917018811393	0.44873949579831945	0.05223980651486198	0.526470588235294	0.07914888115866014
0.48647058823529415	0.05688749690040612	0.48217787114845934	0.06100565534849498	0.4345238095238095	0.05363076566085446	0.49215686274509807	0.07950265677206406	0.525686274509804	0.07162146563397528	0.5039215686274511	0.06100562946430385	0.4649393090569562	0.05573682262936077	0.4823529411764707	0.05965827835139762	0.5004575163398693	0.06231010905939587	0.5656862745098038	0.07493461224858608	0.4171335200746967	0.05501417064125714	0.5147058823529411	0.06465858332365815	0.4748366013071896	0.06101769399372104	0.47303921568627455	0.05467636922380696	0.44926470588235307	0.05241356581754735	0.5277777777777777	0.08071993463219722
0.4862091503267974	0.05720738410732471	0.47867647058823526	0.0608074741421289	0.43480392156862746	0.05350013528567343	0.49133986928104584	0.07931819101201658	0.5283006535947713	0.0714484027845464	0.5035947712418302	0.06129559719738562	0.46685340802987874	0.05603976475338905	0.4826797385620916	0.05998261358784626	0.4991503267973857	0.06219267709564599	0.5669934640522876	0.07409431540541032	0.4178804855275445	0.0552464339926317	0.5147058823529411	0.06444394526965506	0.4752941176470588	0.06098026935035306	0.47689075630252103	0.05458065490213847	0.4490196078431374	0.05267137582925558	0.5295751633986927	0.0820783876770776
0.4871241830065359	0.057828686874020374	0.47601540616246496	0.06053492861215581	0.4376050420168067	0.0536281993170926	0.49133986928104584	0.07950466097634724	0.5301307189542485	0.07102261754240491	0.5035947712418302	0.061409962733455434	0.46904761904761916	0.05659779092330435	0.4839869281045753	0.0605522944577516	0.4978431372549021	0.06207524513189611	0.5676470588235294	0.07340753651227665	0.4185807656395893	0.05544487719711967	0.5137254901960784	0.06446815964502983	0.47581699346405226	0.06105109847584275	0.48021708683473396	0.054333385959601035	0.4482843137254903	0.0528082605825343	0.5302287581699345	0.0832811164222289
0.48758169934640516	0.058073065272591776	0.4738795518207282	0.06037121840066131	0.4381302521008404	0.05382569550712782	0.49052287581699355	0.07932019521629974	0.5326143790849674	0.07059245657612734	0.5039215686274511	0.06173676011907635	0.4703081232492998	0.057150638129550346	0.4866013071895426	0.060774072111411365	0.49686274509803935	0.06214342218532046	0.5686274509803921	0.07292947050240736	0.4192810457516341	0.055512862897896774	0.5117647058823529	0.06442837760675195	0.476797385620915	0.06106300408668644	0.48168767507002813	0.05421052002064786	0.4481092436974791	0.052556246203103424	0.5302287581699345	0.08471420043418701
0.4873202614379084	0.05839295247951036	0.473984593837535	0.06039163980775883	0.4371498599439776	0.05407656279781847	0.4895424836601308	0.07898591838948585	0.5333333333333334	0.07009322764477859	0.5049019607843137	0.06206355750469726	0.4712418300653596	0.057331408952401075	0.4892156862745099	0.061302413041427084	0.4968627450980393	0.06204637804739599	0.5696078431372549	0.07254557347667097	0.42030812324929984	0.0555512177332184	0.5094771241830065	0.06431011474133375	0.47777777777777786	0.06107490969753013	0.48427871148459395	0.05389516200498462	0.4480742296918769	0.052735382964235085	0.5313725490196077	0.0859747869371221
0.48699346405228755	0.05878732598649737	0.47545518207282916	0.060246821926664765	0.4366946778711484	0.054098732887699286	0.49019607843137264	0.07878982718624586	0.5347712418300654	0.06948011706300877	0.5065359477124183	0.06225640386790739	0.47287581699346415	0.05725273703488888	0.4895424836601308	0.061366409455079755	0.4965359477124183	0.061881700978838695	0.5686274509803921	0.07194381152718732	0.42133520074696557	0.05594777126592583	0.5065359477124183	0.06440881472533506	0.47954248366013075	0.060943101962781354	0.48613445378151265	0.05391223528953888	0.44908963585434186	0.05309396384007793	0.5308823529411764	0.08745141656369156
0.48810457516339867	0.059050582013868105	0.47612044817927174	0.06033817568392733	0.4359593837535013	0.05408673755122291	0.4900326797385622	0.07883451339231948	0.5358823529411764	0.06896102328646422	0.508169934640523	0.06234332750310703	0.4753968253968255	0.05734798224689298	0.4882352941176471	0.06119155343935456	0.49581699346405234	0.06183200610371722	0.5676470588235294	0.07163062372156787	0.42175536881419246	0.05619422050600604	0.5045751633986928	0.06426310995904669	0.48026143790849674	0.06109356271307817	0.4883053221288516	0.054180663437000114	0.44985994397759116	0.05357708750587888	0.5323529411764705	0.08892804619026101
0.4881045751633987	0.059208462539494855	0.4767857142857143	0.06055344068706626	0.4357492997198879	0.05399684782967955	0.4903594771241831	0.07899350264694073	0.5377124183006535	0.06847227772334093	0.5111111111111112	0.06243025113830667	0.47763772175536895	0.0577971084613828	0.488888888888889	0.06086210214067764	0.4955555555555556	0.06161662713684641	0.5673202614379085	0.07100685294541022	0.42212885154061636	0.05612569238476594	0.5006535947712418	0.0642233279207688	0.48254901960784313	0.06161887883172713	0.4904411764705883	0.05424592697271872	0.4508403361344539	0.05385662599245341	0.533986928104575	0.09023148242701218
0.48764705882352943	0.059498418368687564	0.4776960784313726	0.060824083971448645	0.4362745098039216	0.053945448272797465	0.490686274509804	0.07896210768752411	0.5388235294117647	0.0681568333945561	0.5130718954248367	0.06294743273796544	0.4801587301587303	0.058214848000544994	0.48921568627450984	0.06082615191133576	0.4968627450980392	0.061368371138674625	0.5673202614379085	0.07029615853405291	0.423529411764706	0.05615628201932541	0.4977124183006536	0.06449194903003629	0.4848366013071896	0.06214419495037611	0.4928921568627452	0.05454667506984901	0.4513655462184875	0.05426428164822795	0.5351307189542482	0.09138259852233495
0.48679738562091496	0.05972748648930295	0.47706582633053224	0.06080260613315229	0.4383053221288516	0.05372907799409526	0.4900326797385622	0.07886075811934938	0.5396078431372549	0.06769913794148102	0.5150326797385621	0.06338316258545999	0.48174603174603187	0.05833794220767895	0.49084967320261447	0.06050370311630718	0.4995424836601307	0.06126707502723257	0.5676470588235294	0.07016093872586399	0.4246031746031747	0.05657967856984703	0.4954248366013072	0.06482331266327133	0.48673202614379085	0.06257322344866983	0.4947829131652662	0.05459292379460113	0.45087535014005614	0.054847936375307424	0.536111111111111	0.09246562779299698
0.4851633986928104	0.05959993064454927	0.47675070028011207	0.060750176482220086	0.43963585434173674	0.053745834667844716	0.48937908496732035	0.07913422684042827	0.5410457516339868	0.06740822025572676	0.5163398692810458	0.06394715462018308	0.4816993464052289	0.058393158305403065	0.4918300653594772	0.0604677528869653	0.5025490196078432	0.06113806694601454	0.568954248366013	0.0695646098505765	0.4256769374416434	0.05700307512036866	0.4941176470588236	0.06522602162280633	0.48816993464052283	0.0628813942625663	0.4954131652661065	0.054287574035064685	0.4507703081232494	0.055406454290326666	0.5375816993464051	0.09360056960607056
0.48470588235294115	0.05959114051564677	0.4759803921568628	0.06104844813493105	0.4412464985994398	0.05368454326433762	0.4887254901960785	0.07940769556150717	0.5425490196078431	0.06690429708064617	0.5160130718954249	0.0643273284760433	0.4806722689075631	0.05868944966155689	0.4941176470588236	0.06099957709483343	0.5055555555555555	0.06063673396672399	0.5686274509803921	0.06904676180242934	0.42791783380018683	0.05728775761339477	0.49248366013071904	0.06573192631914615	0.48999999999999994	0.06330682607350806	0.4971288515406163	0.0542643992691531	0.45126050420168073	0.05576844478125928	0.5385620915032678	0.09496263802162024
0.48235294117647054	0.05957203620701123	0.4758403361344538	0.06131372066562915	0.4439075630252101	0.05353007332432211	0.48856209150326807	0.07979578507748787	0.5419607843137255	0.06651184433949955	0.5153594771241831	0.06506586157387113	0.4793183940242764	0.058816901038668865	0.49640522875817	0.061044240523289856	0.5075816993464052	0.060455636061913676	0.5679738562091503	0.06868536538842865	0.4298319327731093	0.05773632275319483	0.4898692810457517	0.06607477252082651	0.490718954248366	0.0635880968780793	0.4993697478991597	0.05432996206594441	0.4517507002801121	0.05629406294435158	0.5383986928104574	0.0964799415251593
0.48098039215686267	0.05965712701808986	0.4754901960784314	0.06143199450842506	0.4470588235294118	0.05348118437703231	0.488888888888889	0.08027673141311374	0.5420261437908498	0.06622073239457897	0.5147058823529412	0.06587209463126292	0.4779645191409897	0.05881389491206997	0.49967320261437914	0.06114136189316149	0.5086274509803922	0.06033902652283785	0.5656862745098039	0.06838929499394125	0.4321195144724557	0.057992199147126396	0.48790849673202624	0.06630690437657395	0.4913725490196079	0.06385912136990725	0.5009103641456583	0.05416364500660682	0.4522408963585435	0.05677334766836942	0.5392156862745097	0.09732552400984787
0.4794771241830064	0.059514262520433764	0.4752450980392157	0.06151908842274845	0.44891456582633055	0.053585627676621506	0.48692810457516345	0.0809789959302979	0.5427450980392157	0.06602677950687365	0.5147058823529412	0.06651109994142834	0.47796451914098975	0.05845986318794993	0.5003267973856209	0.06094244493191205	0.5092810457516339	0.060339026522837846	0.5656862745098039	0.06808040641487692	0.4334267040149394	0.0580551507112033	0.4866013071895426	0.06691667254705558	0.4927450980392157	0.06412297988944345	0.5032212885154062	0.05396363256089022	0.45297619047619053	0.05713360824289034	0.5403594771241829	0.09861627745521122
0.47836601307189536	0.05911924546551802	0.4774509803921569	0.06123623725666654	0.44891456582633055	0.05351597799677527	0.48496732026143796	0.08165051030666129	0.5435947712418301	0.06590319966301199	0.5133986928104576	0.06735864411819381	0.47796451914098975	0.05824464332635001	0.5009803921568627	0.061011378219626766	0.509281045751634	0.061198504168950674	0.5673202614379085	0.06790060425584259	0.4344070961718021	0.058310307202658535	0.484967320261438	0.06763721529739848	0.4945098039215686	0.06444386321175805	0.5058473389355742	0.054062717080376424	0.45171568627450986	0.057392431425633536	0.5413398692810456	0.09968344163666573
0.4783006535947712	0.05915704873745108	0.4788515406162465	0.06147038972651506	0.4484243697478992	0.05348680130389127	0.4813725490196078	0.08193828837551415	0.5443790849673203	0.06595602785228209	0.5127450980392158	0.06829447960740406	0.47899159663865554	0.05823825388743254	0.5016339869281046	0.0609550944258956	0.5109803921568629	0.061838071908411556	0.5686274509803921	0.06754368787160489	0.434780578898226	0.05879416529372892	0.48202614379084974	0.06821590983711703	0.49549019607843137	0.06443172530725409	0.5087535014005602	0.05356121600736741	0.4505602240896359	0.0573279046750518	0.5424836601307188	0.10069275162608457
0.4797385620915032	0.058874192684746	0.47930672268907565	0.0618265638455358	0.44838935574229694	0.0533477830393771	0.4776143790849673	0.0822474491827374	0.5452941176470589	0.06631445106620973	0.5127450980392158	0.0689092262709299	0.4799253034547153	0.058413744634348855	0.5006535947712418	0.060678280953938485	0.5112418300653595	0.06224693663071567	0.5696078431372549	0.06690485657810381	0.4352007469654529	0.058650926756458825	0.4797385620915033	0.06808700691892809	0.49568627450980396	0.06431428087099007	0.5098739495798319	0.05297705839169973	0.4515756302521009	0.05741116293401405	0.5423202614379083	0.10131797742856503
0.4816339869281045	0.058564799950429174	0.4787815126050421	0.061486872207338124	0.44856442577030814	0.053132957198569995	0.476797385620915	0.08206169796160878	0.5469281045751635	0.06674891144689057	0.5127450980392158	0.06954119556909807	0.4788982259570496	0.05855307965844719	0.49934640522875823	0.06103281215310983	0.5118300653594772	0.06294735177121824	0.5709150326797385	0.06596681328347205	0.4363211951447246	0.05853411104276354	0.477124183006536	0.06823455237330028	0.49542483660130715	0.06440974883357482	0.5097338935574229	0.05238491345469222	0.45409663865546224	0.05710832531927942	0.5424836601307188	0.10179361669892623
0.48346405228758166	0.05862647658234846	0.4775910364145659	0.06148428668508638	0.4492997198879552	0.053214633197815976	0.47075163398692815	0.08176221893687091	0.548496732026144	0.06708044141275707	0.5140522875816994	0.06991279158724717	0.477217553688142	0.05883416114898772	0.49738562091503274	0.06073588653224302	0.5117647058823529	0.06340231380899636	0.5705882352941176	0.06482778654268373	0.43874883286648	0.05815121551446968	0.4741830065359477	0.06850317348256776	0.4952287581699346	0.0639063182474661	0.5087885154061624	0.05217007273426159	0.4558823529411765	0.05660656482654398	0.543627450980392	0.10224958950662189
0.4841176470588235	0.058972730213450626	0.4759103641456583	0.06142773277301622	0.45056022408963586	0.053545948152548775	0.4668300653594772	0.08135838260739758	0.5498039215686277	0.06747300781754519	0.5153594771241831	0.07012006350190511	0.47385620915032683	0.05834915199269708	0.4957516339869282	0.060492306142537165	0.5124183006535947	0.0635313847913622	0.569281045751634	0.06368190186992304	0.4401027077497667	0.058439819160767646	0.4735294117647059	0.06804274180826742	0.49640522875816995	0.0636909990900563	0.5101540616246499	0.05118985615508708	0.4581932773109244	0.05625902385209477	0.5437908496732025	0.10245782151019042
0.48699346405228755	0.059245087635629703	0.4758753501400561	0.06149224969240681	0.4523109243697479	0.053729074864341066	0.46356209150326805	0.0819030449167658	0.5500653594771243	0.06769868374455273	0.5163398692810458	0.07074690558146328	0.4725490196078431	0.05730185851063909	0.49477124183006543	0.06003660111706018	0.511437908496732	0.06318324451665674	0.5669934640522876	0.06321219635033422	0.44019607843137254	0.05871887072995628	0.4741830065359477	0.06785460145731997	0.4964705882352942	0.06326855692237439	0.5116246498599439	0.05059079273878494	0.458718487394958	0.05605273661288794	0.5465686274509802	0.10236097373978523
0.4884313725490195	0.05959718323611561	0.47661064425770316	0.06169375449645826	0.4517857142857143	0.05386972385441576	0.4606209150326798	0.0818993686218592	0.5496732026143791	0.06766363992580517	0.5183006535947713	0.07095417749612122	0.4699346405228758	0.05620389357243697	0.49215686274509807	0.059621341385171354	0.5110457516339869	0.0627094711531973	0.5643790849673203	0.06293075929859115	0.44098972922502333	0.0588848952861578	0.477124183006536	0.06743387477904443	0.4980392156862746	0.06307501160226785	0.5127450980392156	0.049820849389294146	0.458718487394958	0.05603572465858685	0.5486928104575162	0.1023922894330375
0.4891503267973856	0.06033222005126587	0.47682072829131655	0.061728879635558065	0.45080532212885155	0.05401320831326033	0.45833333333333337	0.08164130223968603	0.5499346405228758	0.06755294192107006	0.5202614379084968	0.07133680573607946	0.4698412698412699	0.055387995805261644	0.4934640522875818	0.059362294679222334	0.509281045751634	0.062416422767566135	0.5594771241830065	0.062392178077556495	0.4401493930905696	0.05906359328659125	0.4784313725490197	0.0673683551157835	0.49928104575163407	0.06330817519640272	0.5148459383753501	0.049641597405793395	0.4609943977591037	0.055870897745238096	0.5491830065359475	0.10342450875914859
0.48934640522875816	0.06136341349338937	0.47906162464985996	0.06200527793658102	0.45227591036414566	0.05417850993772869	0.4598039215686275	0.08118439236033519	0.552156862745098	0.06763190021567315	0.5225490196078431	0.07124647536461846	0.4719887955182073	0.05533336307598371	0.49607843137254903	0.05906051585413856	0.5075816993464053	0.06149696215352655	0.5565359477124183	0.061796943960282756	0.43739495798319333	0.0587766267243596	0.4794117647058824	0.06695512588002463	0.5009150326797386	0.06325720978528729	0.5150560224089635	0.04971628582163474	0.4620098039215687	0.05566426497164601	0.551143790849673	0.10390781327709223
0.48816993464052283	0.062258481422092164	0.47944677871148467	0.06205853256490747	0.4533263305322129	0.05485080225536982	0.45996732026143794	0.0809268170461303	0.5531372549019608	0.06753776989458403	0.5254901960784313	0.07115614499315746	0.47194211017740445	0.055220270476568606	0.4960784313725491	0.058325469330732516	0.5063398692810457	0.06112348347145665	0.5549019607843138	0.061967759426968055	0.434967320261438	0.0584233157589608	0.47777777777777786	0.06667057268185388	0.5013071895424837	0.06321251875979643	0.5153011204481792	0.049477490037094084	0.46386554621848747	0.055661641786694284	0.5537581699346404	0.10428451394490659
0.4869281045751634	0.0627899264645307	0.48084733893557424	0.06226124351865396	0.45483193277310924	0.055159597000193385	0.45735294117647063	0.07952546980514917	0.5541176470588235	0.06750511029191472	0.530392156862745	0.07117777696959021	0.4713818860877686	0.05544679976079566	0.49640522875817	0.05808485885886291	0.5047058823529412	0.06127273735209933	0.553921568627451	0.061791129309225735	0.4328197945845005	0.05807929012783536	0.4767973856209151	0.06643017581097697	0.5008496732026144	0.06291487989138947	0.5162114845938375	0.048865845269211255	0.46547619047619054	0.05612529808316493	0.5563725490196078	0.1047403217836222
0.48294117647058826	0.0634243439046887	0.48333333333333334	0.06220507465265865	0.45763305322128855	0.055546761202772146	0.4552287581699347	0.07862182848538521	0.5539869281045752	0.0673124649505845	0.5352941176470587	0.07105751417299229	0.46974789915966386	0.0551946431054436	0.49640522875817	0.057712701139364136	0.5043790849673203	0.06127842515147575	0.55	0.06146288121138661	0.42964519140989726	0.05764237105509338	0.4758169934640523	0.06630973967686785	0.5016993464052287	0.0627003141193464	0.5196428571428571	0.04881410217688154	0.46656162464986	0.056212012256097885	0.5594771241830064	0.1044996204777639
0.4810457516339869	0.06369566397021947	0.4841736694677871	0.062585061388459	0.4599789915966387	0.0558065874494334	0.45212418300653595	0.0777288479932637	0.5537908496732026	0.06683236660913065	0.5375816993464052	0.07098250572632023	0.4681139122315593	0.054610433523942896	0.49640522875817	0.05738587789230618	0.5036601307189543	0.06107688583873617	0.5473856209150325	0.06124636510323602	0.4271241830065359	0.05755873674533374	0.47418300653594775	0.06658376397850917	0.5025490196078432	0.06266643972538126	0.5233543417366945	0.0486403156569515	0.46806722689075636	0.055868178917004185	0.5617647058823528	0.10417483633104029
0.4770588235294117	0.06349020338938967	0.48525910364145664	0.06254213621260075	0.46179971988795526	0.056030082264399796	0.44836601307189544	0.07771845303918352	0.5532679738562092	0.0662995764295176	0.5379084967320261	0.07073962224203581	0.4661531279178338	0.05424756903369265	0.4967320261437909	0.057346228890228175	0.5028104575163399	0.060818204108907314	0.5447712418300653	0.061210176265687456	0.42460317460317454	0.05746884048762388	0.4758169934640524	0.0663449115491313	0.5042483660130719	0.0627309210003925	0.525455182072829	0.048755557470105675	0.47030812324929977	0.05557866585661354	0.5635620915032677	0.10371020405008917
0.4749019607843137	0.06350470853775307	0.485889355742297	0.06250540909949455	0.4644957983193278	0.0560223927105104	0.44526143790849676	0.07782011142296204	0.5533986928104575	0.06596286572327051	0.538235294117647	0.07052877474661128	0.46507936507936515	0.053920017538477784	0.4990196078431373	0.05778872624118346	0.5024183006535948	0.06008509292932227	0.5437908496732027	0.06115462027405312	0.4208683473389355	0.05726083403626718	0.4761437908496733	0.06596487258086853	0.50359477124183	0.06214165803881564	0.5291316526610643	0.048232433597364226	0.47398459383753505	0.05514108304751355	0.5653594771241828	0.1033474617667002
0.4720261437908497	0.06397272484664629	0.48427871148459395	0.061877445144338475	0.46754201680672275	0.05624343373085296	0.44232026143790854	0.07798289787683328	0.5516339869281046	0.06582463511923259	0.5375816993464052	0.06970324644514661	0.4640056022408964	0.05359246604326292	0.5	0.057576235352457025	0.5016339869281046	0.0594622361455808	0.5434640522875817	0.061199980607930984	0.4187208216619981	0.057346538653132766	0.4767973856209151	0.06580572692330303	0.5052287581699346	0.06168538391305907	0.5311974789915965	0.04860861515184071	0.47717086834733896	0.054441074013086926	0.5679738562091501	0.1031239505348934
0.47065359477124186	0.06508025676366627	0.4832983193277312	0.06143991365718159	0.47055322128851546	0.05652242216731022	0.4410130718954249	0.0779828978768333	0.5489542483660131	0.06555836033523901	0.5359477124183006	0.06942922214350529	0.4633520074696546	0.05387820353482047	0.5019607843137255	0.05803353807872996	0.5008496732026144	0.059079391836241384	0.5444444444444444	0.0614243619012265	0.4185340802987862	0.05727974112430489	0.4787581699346406	0.0657174644313742	0.5061437908496732	0.061529773031978215	0.5308823529411764	0.048638052000658155	0.4801120448179272	0.05466613185824517	0.5676470588235293	0.10362569885072771
0.46960784313725495	0.06551602821016109	0.4828781512605043	0.06147300619117271	0.47373949579831937	0.05737808333746221	0.4390522875816994	0.07773365108795077	0.545359477124183	0.06552310715554137	0.5349673202614379	0.06893686243847875	0.4633053221288516	0.053951780752239525	0.503921568627451	0.058316422148726385	0.49980392156862746	0.05910366122729404	0.5450980392156862	0.06111232799334633	0.41928104575163405	0.05737823998810698	0.4807189542483661	0.0658923204470994	0.5066013071895425	0.06172652589017043	0.5308123249299719	0.04862287518228707	0.48385854341736695	0.05436392688441452	0.5673202614379084	0.10403374867304727
0.4687581699346406	0.06575733348954953	0.483998599439776	0.06130610076795059	0.47717086834733896	0.057807426759230326	0.4387254901960785	0.0774691812207156	0.5418300653594772	0.06533636178843186	0.5336601307189542	0.06789166949906678	0.46325863678804863	0.05422395977849992	0.5049019607843137	0.05828713786308969	0.4990849673202615	0.05909451490449699	0.5437908496732025	0.06115485859114477	0.41867413632119527	0.05807816744024268	0.4839869281045752	0.06608861249206828	0.5063398692810458	0.06230066021848509	0.5333333333333332	0.048815094881099794	0.4864145658263306	0.054174277444854306	0.5660130718954247	0.10395712402113964
0.4670588235294118	0.06648139798310432	0.48599439775910375	0.061516768065262024	0.4801470588235294	0.0578971644951179	0.4393790849673203	0.0763900218045429	0.5390849673202615	0.06488877301653209	0.5330065359477124	0.06740311060732894	0.46349206349206357	0.054537469615367054	0.5068627450980392	0.05855409835229301	0.4990196078431373	0.059510068443647784	0.5431372549019606	0.06087147400413655	0.419607843137255	0.058698866085424836	0.48725490196078436	0.06643145869374864	0.5076470588235295	0.06269217029531343	0.5357142857142856	0.04937374324886072	0.4889005602240897	0.05413473093665943	0.5651960784313725	0.10398369885280752
0.4650326797385621	0.06734745833360117	0.4882002801120449	0.06182148424940148	0.4815126050420168	0.05789233338758738	0.44003267973856214	0.07563044084572905	0.5338562091503268	0.06509112671921015	0.5323529411764706	0.06705381260997231	0.46204481792717095	0.054704665536455394	0.5081699346405228	0.058678754636081146	0.4984967320261438	0.059436762240256805	0.5401960784313724	0.060608560629234434	0.4207749766573297	0.059290424017124546	0.49019607843137264	0.0666152768726115	0.5096732026143791	0.0634374172947442	0.5355042016806721	0.049909325143850894	0.4908963585434174	0.05461206258627447	0.5643790849673203	0.10361143507760376
0.4612418300653595	0.0677084075507973	0.49054621848739505	0.06200883748897814	0.4840336134453782	0.057793749075943826	0.4410130718954249	0.07555272768501704	0.5303921568627451	0.06533033248005016	0.5333333333333333	0.06674529849600726	0.4603174603174604	0.05468394400317121	0.5091503267973856	0.05886410840444753	0.49816993464052284	0.05935971907243934	0.5385620915032678	0.0608985283623162	0.42259570494864623	0.0598870013610516	0.4921568627450981	0.06609855947101005	0.5124836601307189	0.06421518194807606	0.5366596638655461	0.05012650671623265	0.4924019607843138	0.054782746039095775	0.5614379084967319	0.10348703328424817
0.4567320261437909	0.06804631788198931	0.4924719887955183	0.06218679934827642	0.4864495798319329	0.05784826454035504	0.44199346405228757	0.07502165083216553	0.5269934640522876	0.06516854827892596	0.5359477124183006	0.06625522230542845	0.4573762838468722	0.054961084033556394	0.5098039215686274	0.05929068107299609	0.4981699346405229	0.05904915596867466	0.5369281045751633	0.06118849609539797	0.4256769374416434	0.059443330302189075	0.4960784313725491	0.06603759068113102	0.515032679738562	0.06443351591617341	0.5356442577030811	0.050423550388160945	0.49331232492997207	0.05504232648327626	0.558986928104575	0.10337923390037278
0.4521568627450981	0.0685980223217125	0.4959033613445379	0.06250158293588448	0.4891456582633054	0.05766542486128158	0.44411764705882356	0.07447161102577762	0.5252287581699346	0.0650433912613327	0.5395424836601307	0.06622619189568754	0.45513538748832877	0.05580784428419444	0.5111111111111111	0.059736046060772166	0.49751633986928107	0.05909321983267309	0.5359477124183005	0.06094996120170589	0.4294584500466854	0.05929594644335203	0.5003267973856209	0.06613477720929554	0.5172549019607844	0.0648177390133355	0.5362394957983192	0.05023821982704491	0.4948179271708684	0.05550660080281745	0.5581699346405227	0.10316084500779343
0.44718954248366016	0.06971361723666658	0.4971288515406163	0.06259670414569476	0.4894957983193278	0.057604719100136585	0.4457516339869281	0.07384250009293514	0.5218300653594772	0.06520051956313297	0.5431372549019607	0.06598558142381794	0.454248366013072	0.056666178334925356	0.5111111111111111	0.0604084860274557	0.49745098039215685	0.05943636946137078	0.5372549019607843	0.06101092999158491	0.4333333333333334	0.059448426711921465	0.503921568627451	0.06673281598890306	0.5216339869281046	0.06523944046201935	0.5365896358543416	0.05027027061385937	0.49639355742296926	0.055650781591944344	0.5549019607843135	0.10249856050110033
0.44143790849673203	0.07019328672210799	0.4995098039215687	0.06281794949361574	0.49114145658263314	0.05785932148865446	0.44428104575163396	0.07321595359604323	0.5196732026143791	0.06488017327383817	0.5470588235294117	0.06564632633894672	0.4526610644257704	0.05715505415343475	0.515032679738562	0.060585761770492554	0.4983006535947712	0.05930075387348545	0.5372549019607842	0.060908806930748904	0.4378151260504202	0.05945543851974823	0.5071895424836601	0.06704162302703903	0.5267320261437909	0.06538164973466191	0.5346988795518206	0.05085123275262414	0.49674369747899166	0.05542473587164803	0.553267973856209	0.10159240408303472
0.43980392156862746	0.07123623872209349	0.5017156862745098	0.062425084332721266	0.4943627450980393	0.05811995777278954	0.4457516339869281	0.07326300738907242	0.5158169934640523	0.06465579549627226	0.5516339869281046	0.0660637729147854	0.450373482726424	0.05744335920808624	0.5176470588235295	0.060585761770492554	0.49980392156862746	0.059109990184545234	0.5369281045751633	0.06165176711226992	0.44131652661064436	0.05945352113647654	0.5098039215686275	0.06700479337449988	0.5315032679738562	0.06536431560094624	0.5322478991596638	0.051637680750322996	0.4971988795518208	0.05602016325991577	0.5545751633986926	0.10103189594692046
0.43516339869281045	0.07170128671075154	0.5019957983193277	0.062221454028688485	0.49628851540616253	0.05858179376837479	0.44509803921568625	0.07253820174263707	0.5113725490196078	0.06416429620365004	0.5555555555555556	0.06640302799965664	0.4468253968253969	0.05764591378658228	0.519281045751634	0.06046909217462397	0.5003267973856209	0.05908226803386124	0.5359477124183005	0.062166281365231335	0.4447712418300655	0.06020960400441623	0.5120915032679739	0.06646919926491655	0.5362091503267974	0.06502970659017245	0.5293067226890755	0.05210066638297749	0.4984243697478992	0.05656442354356078	0.5573529411764704	0.10058278968876085
0.43019607843137253	0.07223157849635992	0.5016806722689076	0.0619342418177479	0.49740896358543424	0.05847304590225886	0.44901960784313727	0.07227961935470611	0.509281045751634	0.06378783358252811	0.5594771241830064	0.06667426939364321	0.4442577030812325	0.057087013605238913	0.5215686274509804	0.06025029951791938	0.5009803921568629	0.05898322444448836	0.5333333333333332	0.0626451817944064	0.44691876750700293	0.060350154057795334	0.5124183006535948	0.06622631578063215	0.5404575163398693	0.06496574976828634	0.5278361344537814	0.05240391236341971	0.5011904761904762	0.057122515927735804	0.5612745098039215	0.10032649229343706
0.42562091503267974	0.07277480832492302	0.5032563025210084	0.06190132343738694	0.49880952380952387	0.05834022857665248	0.45245098039215687	0.07253634219203486	0.5066013071895425	0.06320371441201682	0.5637254901960783	0.06679470552775234	0.44103641456582626	0.05726959422403456	0.5238562091503267	0.06009616520160881	0.5013725490196079	0.05923956955684801	0.5313725490196077	0.06293843201506698	0.44948646125116726	0.06043401352858872	0.5140522875816994	0.0658759210594665	0.5438562091503267	0.06489328126700783	0.5260854341736694	0.052723205732616726	0.5021708683473389	0.05740788573038074	0.5645424836601306	0.10021301871178247
0.42241830065359476	0.0731387526559094	0.5032563025210084	0.06229217595259008	0.5009453781512605	0.058513143701021675	0.4553921568627451	0.07263729173233321	0.5049019607843138	0.06291561875156129	0.5679738562091503	0.06694529168421925	0.4364612511671334	0.057995379942636364	0.5261437908496731	0.05950208850802779	0.5016993464052287	0.05934836551249303	0.5300653594771241	0.06310061821749709	0.4513071895424838	0.06057729757011358	0.5153594771241831	0.06583081413140404	0.5466666666666666	0.0642063529007854	0.5230042016806722	0.052539812946661046	0.5031512605042017	0.05720058791283682	0.5663398692810456	0.10008157884705979
0.4203921568627451	0.07272552257827991	0.5034663865546218	0.06256790868261741	0.5043767507002801	0.05832347792038714	0.4583333333333333	0.07285693340973771	0.5015032679738562	0.06291253188051721	0.5722222222222222	0.06747728216588092	0.43099906629318385	0.05858218081706936	0.5274509803921568	0.05904349574889475	0.5024183006535947	0.059286715881214064	0.5297385620915033	0.06310594629361625	0.45177404295051365	0.060682041007976056	0.5166666666666667	0.06542049811886397	0.5498692810457516	0.06368823162182702	0.5180672268907562	0.052384491374937885	0.5013655462184874	0.05734476914641344	0.568954248366013	0.10003069282425743
0.4191503267973856	0.07276380912549517	0.5063375350140056	0.06301903830773016	0.5072478991596638	0.05822309671243874	0.4614379084967321	0.07299265699182074	0.4988235294117648	0.06295262764573899	0.5764705882352942	0.06749097039169377	0.42717086834733886	0.059276658391288636	0.5287581699346404	0.0586570505402135	0.5037254901960785	0.059404076700602736	0.5287581699346405	0.06318642705193628	0.4520541549953316	0.061268457899639354	0.5173202614379085	0.06549609748700547	0.5544444444444444	0.0635552720489905	0.5128151260504201	0.052988276430355315	0.5013655462184874	0.05694017809891597	0.5709150326797385	0.10002194313813229
0.41784313725490196	0.07308926063976878	0.5084033613445378	0.06337215456774371	0.5111694677871148	0.05842342348142012	0.46781045751633993	0.07250863979073625	0.4973202614379086	0.06315664161856434	0.5816993464052288	0.06729275033586578	0.42236227824463113	0.05970965570219732	0.5316993464052286	0.05811104885297536	0.5065359477124183	0.05943443622445583	0.5277777777777777	0.0628971739061948	0.45294117647058835	0.061748947867480274	0.5183006535947713	0.06558345707010071	0.5590849673202614	0.06364406060695768	0.5096638655462185	0.053584798419329366	0.5001050420168067	0.05701530791078967	0.5714052287581699	0.09984345841273697
0.4169281045751634	0.07269104188225553	0.5115196078431372	0.06397493761018286	0.5156162464985994	0.05850176531044322	0.47222222222222227	0.07155032141680127	0.49679738562091513	0.06356003517586434	0.5866013071895425	0.06722174601356726	0.419140989729225	0.059903648201632916	0.5333333333333332	0.05772437259396861	0.508888888888889	0.05869820176241098	0.5267973856209149	0.06300610636806844	0.45448179271708694	0.06167981012728682	0.5189542483660131	0.06536881901609763	0.5637908496732026	0.06334564456446473	0.5072829131652661	0.05366407223946861	0.5001050420168067	0.056790482785030794	0.5709150326797385	0.09964962429545836
0.4174509803921569	0.07205312700417024	0.5142857142857143	0.06388291415916714	0.5200630252100841	0.05906003735263807	0.4759803921568628	0.07097699904677736	0.4947058823529413	0.06427633793200405	0.5905228758169934	0.06725619617457694	0.41629318394024273	0.059542902156211656	0.5362745098039214	0.057284731407571426	0.5118300653594773	0.05802311567113284	0.5258169934640522	0.06323873476955646	0.45634920634920645	0.062014966438585124	0.5212418300653595	0.06540222030835449	0.5676470588235294	0.06332317741033992	0.5038865546218487	0.053796438533683835	0.4990896358543418	0.05662683310572735	0.5697712418300653	0.09908905127743203
0.41803921568627456	0.07183563618947651	0.5170518207282914	0.06393842491188897	0.5227591036414565	0.059540099794992016	0.4792483660130719	0.07114473881249664	0.493921568627451	0.06417085208438969	0.5941176470588234	0.06718409336524248	0.41246498599439774	0.05966104502952249	0.5401960784313724	0.05654968488416538	0.5151633986928106	0.05819876566028553	0.5258169934640522	0.06358620212512218	0.45826330532212894	0.06212374593736616	0.5225490196078432	0.06521901370526476	0.5715686274509804	0.063608950440592	0.5005252100840336	0.053897473865179256	0.49929971988795524	0.056781125020436043	0.5686274509803921	0.09882030345630405
0.41758169934640527	0.07168216471484748	0.5195028011204482	0.06407349797186267	0.5237394957983192	0.059516170578218515	0.480718954248366	0.07060158828838553	0.4926797385620915	0.06471660583706322	0.5960784313725489	0.06750545767666721	0.40896358543417366	0.05960343124878321	0.5421568627450979	0.05562194139544511	0.5184967320261439	0.05813509971922508	0.5267973856209149	0.06385225433998032	0.4598972922502335	0.0623390729863318	0.5258169934640522	0.06500944556152359	0.5746405228758169	0.06381175809821835	0.49852941176470594	0.05418806558906403	0.5005252100840336	0.05689914227892168	0.5687908496732026	0.09901899997717385
0.4167320261437909	0.07137931531683654	0.5214635854341736	0.06406798590152217	0.5267156862745097	0.05983790799530893	0.4823529411764706	0.07085624047860002	0.49032679738562096	0.06507014790668171	0.5967320261437907	0.06719665063853122	0.4064425770308122	0.05918200214421505	0.541830065359477	0.05510516680649443	0.5211764705882354	0.0580825082836419	0.5271241830065359	0.06349002350667385	0.4602240896358544	0.06293961298736707	0.5297385620915033	0.06492553166018711	0.5772549019607842	0.06394186920785298	0.49768907563025216	0.05446364242364865	0.5016806722689076	0.05731562762336216	0.5715686274509804	0.09870453894512987
0.41705882352941176	0.07149199265140942	0.5201330532212884	0.064307222223977	0.5319327731092436	0.06019146187631817	0.48398692810457516	0.07178529220975537	0.4903921568627451	0.06512509313418727	0.5967320261437907	0.06688784360039525	0.4042016806722688	0.058547856970945646	0.5395424836601306	0.05443125414639021	0.5235947712418302	0.0583494644867207	0.5274509803921568	0.06327759165712275	0.46120448179271717	0.06346572684456157	0.5339869281045752	0.0650240692995098	0.5786928104575163	0.0640788933483893	0.49751400560224096	0.05460019649161168	0.5016806722689076	0.05720938168219311	0.5722222222222222	0.09852279645516286
0.4173856209150327	0.07139434679655016	0.5168767507002802	0.06454642836690597	0.5348739495798318	0.06069268999160343	0.48496732026143796	0.0719590348559311	0.48973856209150335	0.065751325368075	0.5967320261437907	0.06666425626627895	0.4013538748832866	0.05864406638248388	0.541830065359477	0.054192401717012346	0.5249673202614381	0.058587446972560284	0.5287581699346404	0.06329916453590113	0.46120448179271717	0.063562871893832	0.538235294117647	0.06466199994311427	0.5793464052287582	0.06461007600610422	0.49800420168067233	0.05484722714382798	0.5026610644257703	0.05681851889448396	0.5748366013071895	0.09824183341960256
0.4162091503267974	0.07150493841097548	0.5147408963585435	0.06458540731694815	0.538095238095238	0.061228083533245874	0.48594771241830065	0.07232293353056564	0.48882352941176477	0.0664681909171294	0.5967320261437907	0.06677017899428944	0.39761904761904754	0.05890977389240585	0.5464052287581699	0.054143670398621245	0.5279738562091504	0.0585020926406674	0.5297385620915033	0.06311952285391055	0.4611577964519142	0.06374435217324631	0.541830065359477	0.06435721138416736	0.5815032679738562	0.06478263990304632	0.49705882352941183	0.05479643937601454	0.503641456582633	0.05643599810150706	0.5753267973856209	0.09778697900254199
0.4157516339869281	0.07121078733470793	0.5134803921568628	0.064586148914882	0.5393207282913164	0.06159476952439583	0.48676470588235293	0.07206857461179067	0.4887581699346406	0.06695049035220074	0.5947712418300652	0.06681376069974182	0.39416433239962645	0.05860594646682079	0.5480392156862743	0.05430419085231167	0.529607843137255	0.05895621923196246	0.530718954248366	0.06345146986998162	0.46274509803921576	0.0640208413849067	0.5467320261437907	0.06427873055702703	0.5824836601307188	0.06465494535827856	0.4959383753501401	0.054666957389672206	0.504936974789916	0.05579907253932639	0.5758169934640522	0.09767920935679995
0.4168627450980392	0.07057864558072893	0.5109243697478991	0.06403115913514068	0.5395658263305321	0.06176233265270978	0.48774509803921573	0.0720548863859778	0.4884313725490197	0.06692747347326199	0.5921568627450979	0.0664534752339513	0.39080298786181134	0.05857807470358383	0.5506535947712417	0.05463243895015079	0.5300000000000001	0.05937323413285892	0.5323529411764705	0.06374143760306339	0.4626517273576098	0.06440402200380087	0.5506535947712418	0.06364787861445309	0.585032679738562	0.06458728372043554	0.4957633053221289	0.05445844923749682	0.5064425770308123	0.05514424945365022	0.5756535947712418	0.09830966517383095
0.41954248366013075	0.0699810216607669	0.5117296918767507	0.06429145037071121	0.5395308123249298	0.06217528848038714	0.48921568627450984	0.07202208197444702	0.4891503267973857	0.06682808838279815	0.5892156862745097	0.06623064856184925	0.3890289449112978	0.058805870419259595	0.5516339869281044	0.054892546722621255	0.5296078431372551	0.05990481605945317	0.5326797385620914	0.06374524634012119	0.46353874883286655	0.06430254143867155	0.55359477124183	0.06297495411785638	0.5845751633986928	0.06446642603603828	0.495203081232493	0.05428646150403984	0.5084733893557423	0.05418570406587536	0.5766339869281045	0.0989646331091333
0.42339869281045756	0.07010857750552058	0.5124299719887955	0.06446091233406959	0.5399159663865545	0.06254678442420698	0.4901960784313726	0.07190760250798936	0.4875816993464053	0.06676917171632953	0.5872549019607842	0.06601595452448279	0.3901027077497666	0.059124763008938416	0.5522875816993462	0.055048759748561056	0.5288888888888889	0.06053247351328076	0.5323529411764705	0.0639576781896723	0.46540616246498606	0.06394713058892702	0.5549019607843136	0.06266641414245427	0.5837908496732026	0.06454948349052327	0.4966036414565827	0.054746743660197286	0.509593837535014	0.053553349648403505	0.5759803921568627	0.09923111656208083
0.4252287581699346	0.07062404689468398	0.513375350140056	0.06392735415668019	0.5382703081232492	0.06288380447300382	0.49052287581699355	0.07139030697794276	0.4866013071895425	0.06671725526536731	0.5859477124183006	0.06530898328300165	0.39313725490196083	0.05920604496520865	0.5516339869281045	0.05463719833729083	0.5279084967320261	0.06136111297335117	0.5330065359477123	0.06409162921208308	0.4661064425770309	0.063730433796678	0.5552287581699347	0.061921810446587136	0.5849019607843137	0.06417820695455503	0.49646358543417374	0.05448550072010135	0.509313725490196	0.053295888766195475	0.5753267973856209	0.09920786692467488
0.42856209150326796	0.0709056575306977	0.5126400560224089	0.06355749738986158	0.5370448179271707	0.06345027196947343	0.4892156862745099	0.07069849134786137	0.48771241830065365	0.06696261246031567	0.5856209150326797	0.06443384524970704	0.3957983193277312	0.05918049502662379	0.5529411764705882	0.05513822164345211	0.5275816993464053	0.06179113990330522	0.5346405228758169	0.06423957086246619	0.4670868347338936	0.0632421755784639	0.5571895424836601	0.06131559487251259	0.5859477124183006	0.06356624369951226	0.49502801120448187	0.05392106002642064	0.5083333333333333	0.05231348763622839	0.575	0.09831570037139399
0.4304575163398693	0.0713217351493315	0.5128501400560224	0.06372763427114717	0.5336134453781511	0.06364781332792728	0.48660130718954253	0.07037653426685674	0.48718954248366014	0.06658028865842049	0.5839869281045751	0.06386024059380326	0.3980859010270776	0.05947384807736664	0.5535947712418299	0.054842183312331046	0.5284967320261439	0.06187752119904606	0.5372549019607842	0.06440042144876466	0.46806722689075636	0.06331129778994497	0.557843137254902	0.06055939183971467	0.5874509803921569	0.0632667716129751	0.4953081232492998	0.0536894394451328	0.5086134453781512	0.05187178336713204	0.572875816993464	0.09810087739969961
0.4316993464052288	0.07178448685390619	0.513795518207283	0.06393248006242988	0.5322478991596638	0.06368583718707227	0.48627450980392156	0.06964287479025594	0.4859477124183007	0.06584000221600257	0.5820261437908496	0.06343910020738512	0.39934640522875825	0.06009793082426626	0.5549019607843135	0.05517505129599127	0.5297385620915033	0.06229155040557491	0.5375816993464052	0.06457409021964006	0.4690476190476191	0.06338203572689187	0.5581699346405228	0.05976426990086664	0.5888888888888889	0.0632897093350979	0.4932072829131653	0.053675273820325664	0.5076680672268907	0.05162438040538408	0.5712418300653594	0.09762450153504003
0.4337908496732026	0.0725361897881924	0.511484593837535	0.06424744877289795	0.5306022408963584	0.06391560461923254	0.4854575163398692	0.06893690648975932	0.4839869281045752	0.06520826411560104	0.5800653594771241	0.06259155603061964	0.40088702147525684	0.06058536863621029	0.5581699346405228	0.0553780953938734	0.5310457516339869	0.06217225942167799	0.5362745098039214	0.06492199343588563	0.4712418300653595	0.0639412081479789	0.5594771241830064	0.05902573680303881	0.5898039215686274	0.0629948218236897	0.49114145658263314	0.05341967174156286	0.5077380952380952	0.05127736479991143	0.5687908496732026	0.09771885189890192
0.4336601307189542	0.07276231385743048	0.5107142857142857	0.06394825558919214	0.5296568627450979	0.06421930952617734	0.48415032679738557	0.06836641569751177	0.48130718954248375	0.06439867861292917	0.5794117647058823	0.06230250457288661	0.40084033613445386	0.06087319954593213	0.5601307189542483	0.05577594005096623	0.5309150326797385	0.06202170330090123	0.5346405228758169	0.06524462913700022	0.4725490196078432	0.06410065357844126	0.5627450980392157	0.058419600362450086	0.5898039215686275	0.06327714741649476	0.48932072829131656	0.05358440679470527	0.5111694677871149	0.05135216790504481	0.567156862745098	0.09760542858994102
0.432875816993464	0.072921982779558	0.5119047619047619	0.06348711064399681	0.5290266106442576	0.06455617269921458	0.4823529411764705	0.06874767931406953	0.47830065359477125	0.06366131913221963	0.5790849673202614	0.06236202265054742	0.40121381886087776	0.060972104844893404	0.5624183006535947	0.05629145252245066	0.5322222222222223	0.062357232166761624	0.5326797385620914	0.06539217459137242	0.47413632119514476	0.06419664070479704	0.565359477124183	0.05787181667955469	0.5880392156862745	0.06366339835020031	0.4872198879551821	0.05388100309858917	0.512359943977591	0.051275360547608534	0.5660130718954248	0.09763838696830271
0.4316993464052287	0.073264650314636	0.5129551820728291	0.06339373381266304	0.5276610644257702	0.06449211121541773	0.4795751633986927	0.0689432393982323	0.47568627450980394	0.06289668627461707	0.5781045751633986	0.0620613610022509	0.4022408963585435	0.06093596485088308	0.5650326797385621	0.05602548010692887	0.533202614379085	0.06244915940881715	0.5307189542483659	0.06615027525658869	0.47609710550887024	0.06469056202498376	0.5676470588235294	0.05772915261536102	0.5875163398692811	0.06425404957962179	0.4866596638655462	0.05415620732721171	0.5117647058823529	0.05186054760352902	0.5647058823529412	0.0975494835175793
0.42947712418300654	0.0731684437058625	0.5140056022408963	0.06305921528235729	0.5267156862745097	0.0642890414689966	0.47875816993464043	0.06920767975062313	0.471764705882353	0.06252258425955229	0.5761437908496732	0.0619917883483368	0.4048552754435108	0.06081432879080492	0.5673202614379085	0.05673989135190952	0.5356209150326797	0.06281712472162178	0.5297385620915032	0.06687081800693159	0.47679738562091506	0.06548021149838411	0.5715686274509804	0.057342268640675334	0.5860784313725489	0.06473732083634742	0.48837535014005606	0.05417802540604962	0.5119747899159663	0.05224927640497652	0.5633986928104574	0.09722017389941685
0.4283660130718954	0.07300123338995546	0.5153361344537815	0.06277510177012655	0.525595238095238	0.06418582437216733	0.4781045751633986	0.0700651028042096	0.46901960784313723	0.062050216061395914	0.5738562091503268	0.06184384669795372	0.4097572362278245	0.06102416855275605	0.5702614379084967	0.057486781987394396	0.53640522875817	0.06327113607288516	0.5287581699346404	0.06735190818830401	0.4790382819794585	0.06553856207649658	0.5754901960784313	0.05748981409504753	0.5837908496732026	0.06507272062336857	0.48904061624649864	0.054605036779504484	0.5105742296918767	0.05251946548689326	0.5620915032679737	0.09676277648906217
0.42614379084967324	0.07303341555678697	0.5147759103641456	0.06311165232136773	0.5240196078431372	0.064058465789597	0.47892156862745094	0.07062210146715474	0.4667320261437909	0.0615842120065334	0.5722222222222222	0.06169590504757061	0.41265172735760974	0.06172097786441756	0.572875816993464	0.057780178080758436	0.5370588235294118	0.06387227582785365	0.5281045751633986	0.0677295445030382	0.4816059757236229	0.0657301387377738	0.5787581699346405	0.0572910704713093	0.5818300653594771	0.06494283325145642	0.4892156862745098	0.05539580784915968	0.5105042016806722	0.05251657618691953	0.5609477124183005	0.09700158778248838
0.42594771241830065	0.07287645062689252	0.5150210084033614	0.06309735828939819	0.5231092436974789	0.0639451751067888	0.47908496732026146	0.07058956894134334	0.46673202614379095	0.06092376148150777	0.5696078431372549	0.0616959050475706	0.41395891690009345	0.062362765556759465	0.5761437908496732	0.05853592342408104	0.5381045751633987	0.06426033553323633	0.5287581699346404	0.06744130068487592	0.48286647992530357	0.06555072134528034	0.580392156862745	0.056871500306409084	0.5795424836601307	0.06510626966591483	0.48974089635854345	0.056049649872257815	0.5097338935574229	0.0528692362977744	0.5578431372549019	0.09705480956771824
0.4263398692810458	0.07237406944859676	0.5152310924369748	0.06323100407443467	0.5224439775910363	0.06397366679034304	0.47908496732026146	0.07083541368665339	0.4657516339869282	0.06018943651836238	0.5679738562091503	0.06116770507752387	0.4139589169000934	0.06265124662899557	0.5774509803921568	0.05879497013003006	0.5394117647058824	0.06458472718432724	0.5316993464052286	0.06709485843133574	0.4872549019607844	0.06572184628340222	0.5833333333333333	0.056270554203309724	0.5790196078431373	0.06508615697388546	0.49128151260504205	0.05657161418768775	0.5079831932773109	0.052882914363365535	0.5558823529411764	0.09700900386625368
0.426797385620915	0.07159098431456512	0.5144957983193277	0.06310055226076454	0.520063025210084	0.0639310384414836	0.47614379084967323	0.07008744520757537	0.46352941176470597	0.05973548516209493	0.5663398692810457	0.06097252857889826	0.4126517273576097	0.0630176984291161	0.5771241830065359	0.059322773243174406	0.5416339869281046	0.06548052036363453	0.5333333333333332	0.06669252987609806	0.4929505135387489	0.06580530799370359	0.5862745098039215	0.0559151856079138	0.5797385620915033	0.06540798358920752	0.49229691876750703	0.05686853125561147	0.507983193277311	0.053078679668810656	0.5527777777777777	0.09669445034366114
0.4279084967320262	0.0709542846312675	0.5141806722689075	0.0628108927713514	0.5186974789915966	0.06330701403533268	0.4745098039215686	0.06995485886307455	0.46346405228758175	0.058781445638580655	0.5647058823529412	0.060777352080272656	0.41325863678804864	0.06318732815145102	0.5774509803921568	0.06016121969815251	0.543202614379085	0.06609069743753757	0.534313725490196	0.06599373379076687	0.49743230625583573	0.06615757209461379	0.5895424836601306	0.056097181223295677	0.5801960784313726	0.06584285645235592	0.4946428571428572	0.057183404049576024	0.5086484593837536	0.05296935142667322	0.5499999999999998	0.09655509226316779
0.42797385620915035	0.07019659009052052	0.5132703081232493	0.06325198025895887	0.5170518207282913	0.06347988784150126	0.47500000000000003	0.07069431482466983	0.4620915032679739	0.05784096769410396	0.561437908496732	0.06068865540778772	0.4140522875816995	0.06339088060794944	0.5787581699346405	0.060583606904510444	0.5447712418300654	0.06632381963326782	0.5352941176470587	0.06555561724498335	0.5015406162464986	0.06660887406936263	0.5908496732026143	0.05634158795718836	0.5822222222222222	0.0665153322302478	0.496498599439776	0.05716210918099197	0.5082282913165267	0.05286296664006069	0.5478758169934639	0.09589654325294306
0.42993464052287583	0.06914588958611695	0.5092787114845938	0.06376755735950808	0.5154411764705882	0.06337650315679907	0.47630718954248363	0.07059957318960457	0.4610457516339869	0.057386567349512946	0.5565359477124183	0.06089761487687057	0.41335200746965456	0.06322654453024133	0.5794117647058823	0.06109525597386765	0.5440522875816993	0.06660377781806477	0.5388888888888888	0.06523350485551031	0.5057422969187675	0.06724913569199646	0.5915032679738561	0.056727832411087885	0.580718954248366	0.06680976361346974	0.49723389355742303	0.05699844544143409	0.507843137254902	0.05293269380368354	0.5439542483660129	0.09574273577587095
0.4316339869281046	0.06846148492643996	0.5093487394957983	0.06414167007241514	0.5138305322128851	0.06286205979100852	0.47647058823529415	0.0707545669783195	0.46039215686274515	0.057042511514407854	0.5513071895424837	0.06086078522433142	0.41391223155929036	0.06303515497601161	0.580718954248366	0.061113539245523506	0.5427450980392157	0.06677258832257009	0.541830065359477	0.065662452813212	0.5086367880485528	0.06733868757304094	0.5928104575163398	0.05651313837372143	0.5798692810457517	0.06684363800743488	0.49618347338935576	0.056962933226848284	0.5080532212885155	0.053353192455013874	0.5406862745098038	0.09571096927632951
0.433202614379085	0.06789729292085384	0.5092787114845938	0.06483195916516209	0.5119747899159663	0.06256356344374396	0.4759803921568628	0.0702462830021199	0.4593464052287582	0.05707722239180315	0.5496732026143791	0.06115308309282867	0.4151260504201681	0.06289125950562745	0.5836601307189542	0.06135623234548364	0.5424183006535946	0.06665795499452386	0.545424836601307	0.06567614103902485	0.5109243697478992	0.06721955245581801	0.5908496732026143	0.05668799438944663	0.5785620915032679	0.06649149120543704	0.49565826330532214	0.05707273946834805	0.5085084033613446	0.05371524907898952	0.5383986928104574	0.09574800327749394
0.4343790849673203	0.06722788536243254	0.5085434173669469	0.06501852481438714	0.5109243697478991	0.062348229244410816	0.4741830065359477	0.07022124527852344	0.45941176470588235	0.056658282899459525	0.5480392156862745	0.06069485263359842	0.41507936507936516	0.0625826597176328	0.5839869281045751	0.06147649514208156	0.5413725490196077	0.06738120607969476	0.5470588235294116	0.065781111414872	0.5131652661064426	0.06716470623220393	0.5895424836601306	0.056553519104748	0.5788235294117647	0.06629585900908957	0.49359243697479	0.057375237502902465	0.5072128851540617	0.05413871517475351	0.5346405228758169	0.09528990260892224
0.4362745098039216	0.06684510951504222	0.5082282913165267	0.06576224548281871	0.5083683473389355	0.06199371980592845	0.4745098039215686	0.0694879291839012	0.4591503267973856	0.05625049119619508	0.5470588235294116	0.06096615312523937	0.4160130718954249	0.062412462611433545	0.5839869281045751	0.06147649514208156	0.5425490196078431	0.06780779944825291	0.5483660130718953	0.06579726088123931	0.515686274509804	0.0668499374767639	0.5885620915032679	0.056975578137215606	0.577516339869281	0.06626942081221224	0.4940476190476191	0.056800979556852996	0.5069327731092438	0.054321026355533736	0.5299019607843136	0.09506576171084082
0.43699346405228756	0.06606521431032489	0.5074579831932774	0.06639507535347754	0.5052871148459384	0.06196335941145969	0.4736928104575163	0.06938147804008392	0.46013071895424834	0.056012804313153246	0.5490196078431372	0.061140945649393076	0.4169000933706817	0.06203036520806886	0.5820261437908496	0.06131524883052336	0.5457516339869282	0.06868983166369048	0.5467320261437907	0.06544822330415566	0.5171802054154996	0.06660523058485983	0.5885620915032679	0.05735033919483113	0.5777777777777777	0.06606036671807247	0.49639355742296926	0.05678784426608379	0.5041666666666667	0.054411734328618025	0.5254901960784313	0.09430608938295557
0.43771241830065355	0.0654540777310565	0.5072829131652662	0.06618431257831282	0.5038165266106442	0.06158156284369072	0.47450980392156866	0.06864903512109077	0.4611764705882353	0.0558558721060804	0.5509803921568628	0.061518782271428894	0.41876750700280124	0.061933079558709594	0.5810457516339869	0.06130917823248405	0.5475816993464052	0.06917436238165403	0.5467320261437907	0.06534610024331965	0.519327731092437	0.06670446355325318	0.5888888888888888	0.05755929866391398	0.5780392156862745	0.06589341113005746	0.49698879551820735	0.05650757503019467	0.5013655462184874	0.0546990405298795	0.521078431372549	0.09381041329549979
0.4372549019607843	0.06483644548487213	0.5058123249299721	0.06579345240579393	0.5025210084033613	0.061167237875706285	0.4746732026143791	0.06807271912131117	0.4618300653594771	0.055737001648249004	0.5522875816993464	0.06256397521084088	0.42063492063492075	0.06183305856683627	0.5790849673202614	0.061125971629394316	0.5511111111111111	0.06949916712179567	0.549346405228758	0.06505960167763294	0.5209150326797386	0.06594897644992095	0.588235294117647	0.0574253476415032	0.5770588235294117	0.06529291691147125	0.4959033613445379	0.056193063237737366	0.499264705882353	0.05522857125853686	0.5186274509803921	0.09277540902808189
0.4383006535947713	0.06415096783462254	0.5049719887955182	0.06590638753978759	0.5011204481792717	0.060993071345553894	0.4746732026143791	0.06843300458710169	0.4620261437908497	0.05585449583116915	0.5555555555555555	0.06290682141252123	0.4213818860877685	0.06196199067324983	0.5754901960784313	0.06030084603848077	0.5541830065359478	0.06937112742271406	0.5509803921568626	0.06481099578297951	0.5204481792717086	0.06558130791356981	0.5866013071895424	0.05736705463799359	0.5739869281045752	0.06474677839943443	0.49516806722689083	0.05561174356220134	0.495483193277311	0.05523637924015055	0.5161764705882352	0.09170189482853511
0.4407843137254902	0.06302086687443434	0.5037114845938375	0.06565161239388535	0.500875350140056	0.060703979015225576	0.4746732026143791	0.06858905220762213	0.4641176470588236	0.05527046627748024	0.557516339869281	0.06347081344724431	0.4214752567693745	0.061798088018122636	0.5712418300653594	0.05975661958979243	0.558235294117647	0.06969271011988568	0.5522875816993462	0.06483505672850375	0.522689075630252	0.0655658187698533	0.584313725490196	0.05701596577866303	0.5718954248366013	0.06406689087712784	0.49551820728291324	0.05514393762478022	0.4932072829131653	0.055257466250561854	0.515686274509804	0.0911190688586302
0.445751633986928	0.0625754143993866	0.5009103641456583	0.06540084288976024	0.5002100840336134	0.06000933901487757	0.4746732026143791	0.06840789953690919	0.4647058823529412	0.05524169847915968	0.557843137254902	0.06404628805041268	0.4218487394957984	0.06233197931714214	0.5673202614379085	0.059197193802683484	0.5622875816993465	0.06986144600263172	0.5545751633986926	0.06478259878708854	0.5249299719887954	0.06496402634850017	0.5797385620915032	0.05699260666376503	0.5692156862745098	0.06307425922093471	0.4942226890756303	0.05519562171802195	0.4921568627450981	0.054908765622304144	0.5163398692810458	0.0903912663671574
0.45071895424836594	0.06226777313527559	0.4982142857142858	0.06498133722126676	0.4985644257703082	0.05984340604765279	0.47532679738562095	0.0684890064302117	0.46522875816993464	0.05573048130910407	0.55718954248366	0.06456574235541379	0.42119514472455655	0.06243803621767473	0.5633986928104575	0.05861578329403927	0.5656862745098039	0.07029593597103359	0.5545751633986927	0.06478259878708854	0.5253034547152193	0.06481974408588374	0.5754901960784313	0.056853700877381716	0.5657516339869281	0.06242365720826397	0.49299719887955185	0.05516781467921011	0.4919117647058824	0.0548112314789297	0.5158496732026144	0.08995562287858398
0.4556862745098039	0.06191071427848772	0.495203081232493	0.0645814561718862	0.49786414565826337	0.05965746850066463	0.47679738562091506	0.06875126816774678	0.4645751633986928	0.056036847441565625	0.5558823529411763	0.06463126201867474	0.4202614379084968	0.0627952530554266	0.5584967320261438	0.057983294353422095	0.5694117647058823	0.07031679556311558	0.5568627450980392	0.065042706559559	0.5242763772175536	0.06428025167335712	0.5702614379084967	0.05637364023754729	0.5626143790849673	0.06193012994198756	0.49096638655462194	0.05539198080866744	0.49110644257703084	0.05480685319035799	0.5151960784313726	0.08920925178509083
0.4618300653594771	0.06165489146759662	0.49467787114845946	0.06423292813936447	0.498249299719888	0.05916242445202329	0.4763071895424837	0.06971231146066159	0.4657516339869281	0.056103714278801675	0.5526143790849672	0.06473120866166929	0.41904761904761906	0.06297841852325758	0.553921568627451	0.057562599738512896	0.5726143790849674	0.07033372117334746	0.5565359477124183	0.06491176527101136	0.5246031746031745	0.06360960470644644	0.5669934640522876	0.05566666899606615	0.5586928104575163	0.06176158686851692	0.4893907563025211	0.055571368829927595	0.4907913165266107	0.05534996456418541	0.5166666666666666	0.08875135946468694
0.4688235294117647	0.0612066518575151	0.49075630252100844	0.0638886373979891	0.49740896358543424	0.059146974181163936	0.47728758169934643	0.07037505255265573	0.46725490196078434	0.056491089505109705	0.5486928104575163	0.06497485280796798	0.41783380018674143	0.06306326891287382	0.5486928104575164	0.057406386712573094	0.5745098039215686	0.07079245233040564	0.5555555555555555	0.0649381560642276	0.5256302521008402	0.06298776840611896	0.5633986928104575	0.055339871610445235	0.5548366013071896	0.06182960136932595	0.4876750700280113	0.05497987099216106	0.49145658263305325	0.055932641744281746	0.5169934640522875	0.0881651137938305
0.47352941176470587	0.0605696152257502	0.48739495798319327	0.0634251114198065	0.49502801120448187	0.05905636351597381	0.47859477124183014	0.07080791880354731	0.46849673202614384	0.05628751576850278	0.5450980392156862	0.06540487179183077	0.4176003734827265	0.06319816472536846	0.5454248366013071	0.05767099795882478	0.5759477124183007	0.07060849322948222	0.5545751633986927	0.06493410201389264	0.5260037348272641	0.06241558731120023	0.5604575163398692	0.054920301445545015	0.5509803921568628	0.06213352017711041	0.48953081232493006	0.054268688217560514	0.49040616246498603	0.05599259204125772	0.5169934640522875	0.08779108459803153
0.48013071895424836	0.06046869734234601	0.4856792717086835	0.06354087738769508	0.49432773109243705	0.05912400000422794	0.4802287581699347	0.07127096037124962	0.471045751633987	0.056237140480958736	0.541830065359477	0.06565650317064685	0.41895424836601314	0.06349388318514014	0.5418300653594771	0.05718871856959159	0.5767973856209151	0.07081517811132905	0.5542483660130719	0.06487477174961778	0.5286181139122315	0.06178129951196476	0.5568627450980391	0.05477519493856904	0.5475816993464052	0.06218065608586207	0.490826330532213	0.05435990504504862	0.4899159663865547	0.05560878608866857	0.5160130718954248	0.08710114394080333
0.4850980392156862	0.06019418888336054	0.4842787114845939	0.06338376731069871	0.49338235294117655	0.0587278092493326	0.48022875816993466	0.07178076523406504	0.4725490196078432	0.05636238017196071	0.537908496732026	0.06567383592052448	0.41932773109243704	0.06352567553852749	0.5395424836601307	0.05721510936280781	0.5775816993464052	0.07138662597880588	0.5522875816993464	0.06452547375226117	0.5305788982259569	0.061471220252617025	0.553921568627451	0.05458234857535891	0.5440522875816994	0.06273904623722962	0.49264705882352944	0.0539700182930995	0.48813025210084043	0.05535266071057413	0.515032679738562	0.08654991045690758
0.48960784313725486	0.059860886121808496	0.4830182072829132	0.0633012330927401	0.4922268907563026	0.05907831378099392	0.47908496732026146	0.07212091100831548	0.47339869281045754	0.056354542716650816	0.5333333333333332	0.06590876838181127	0.42035480859010277	0.06268452545809036	0.5375816993464051	0.057428573943393235	0.5775163398692811	0.07152768170652651	0.5486928104575164	0.06440214267326376	0.5328197945845004	0.06109064788496106	0.5483660130718955	0.05433137810382229	0.5399999999999999	0.06319370142619574	0.49604341736694685	0.05390157505856556	0.48862044817927175	0.05515035412078204	0.5140522875816993	0.08611520295487543
0.4933986928104575	0.05959068223383499	0.4816176470588235	0.0634212556635936	0.49156162464986003	0.05915751122739286	0.478921568627451	0.07225520386750144	0.47437908496732034	0.05654201807548121	0.5287581699346404	0.06545339366639745	0.42166199813258637	0.06205163572798949	0.5369281045751633	0.05762443004046651	0.5768627450980393	0.07162368707880852	0.5450980392156863	0.06403099700175081	0.5325863678804854	0.06107319642114894	0.5434640522875817	0.054012746277516725	0.5356209150326797	0.0639617956168693	0.49894957983193283	0.053699685966530915	0.48827030812324934	0.05579380120195176	0.5116013071895424	0.0857234497471337
0.4979738562091503	0.059787588457884455	0.48077731092436976	0.0632298620653901	0.4898809523809525	0.05938439282029769	0.4792483660130719	0.07226288262079587	0.4740522875816994	0.05647550506225445	0.5258169934640522	0.06518477255712998	0.4235760971055089	0.061336474740691045	0.5336601307189541	0.05762443004046651	0.5766666666666668	0.07175518770368794	0.5398692810457516	0.06381963241536286	0.533986928104575	0.0613302570281365	0.5388888888888888	0.05366800669250345	0.5308496732026143	0.06474983845679025	0.5045168067226891	0.05387226677103023	0.4889005602240897	0.05643444150344171	0.5102941176470588	0.08466766592746708
0.5022222222222222	0.05980034399713067	0.4787114845938375	0.06304840250520022	0.48781512605042027	0.05985957737991919	0.47941176470588237	0.07273852189115708	0.4729411764705883	0.056349530787030394	0.5209150326797386	0.0654524013474133	0.4234827264239029	0.06078412059323291	0.5300653594771241	0.05794687883549509	0.5758823529411765	0.07200083477653856	0.5362745098039214	0.06334130699995	0.5352941176470588	0.06082844216923895	0.5349673202614378	0.053252746960614626	0.525359477124183	0.0651962212483666	0.5102941176470588	0.05357061254992356	0.48827030812324934	0.05748713417052778	0.5109477124183006	0.08388096299249202
0.5068627450980392	0.059805748268575515	0.47664565826330524	0.06317861707662772	0.485014005602241	0.05973139022442307	0.47826797385620917	0.07345710648858349	0.47196078431372557	0.05566937988242717	0.515686274509804	0.06547173433260955	0.42436974789915966	0.060707350290908096	0.5261437908496731	0.05816151688949818	0.5743790849673202	0.0720156208255013	0.5333333333333332	0.06290104615258701	0.5375350140056022	0.06045031353966538	0.5310457516339868	0.05278523104912219	0.5195424836601307	0.0654238068127274	0.5117296918767507	0.05337539440155464	0.4899159663865547	0.05824137887016211	0.5127450980392156	0.08342962656467123
0.511437908496732	0.05977438619509969	0.47664565826330524	0.06290790061430299	0.48224789915966393	0.0596288191442088	0.47647058823529415	0.07454386913182458	0.47163398692810465	0.05493722885787182	0.5107843137254903	0.06544712771633553	0.42591036414565825	0.061069965046162474	0.5241830065359476	0.058117935184045795	0.5736601307189542	0.0722215826376933	0.5326797385620914	0.06240903251136128	0.5375816993464051	0.06008753805488884	0.5287581699346404	0.052691709532020486	0.5122222222222222	0.06585989544722076	0.5128501400560224	0.053426990665878325	0.49012605042016816	0.0590088487434744	0.5145424836601307	0.08334016109123893
0.5138562091503267	0.059788939069194504	0.47643557422969185	0.06325551583933656	0.4800420168067227	0.05924546141993325	0.4754901960784314	0.07528024889529893	0.4701307189542484	0.054529371801069614	0.5075163398692811	0.06492357123759199	0.4264239028944911	0.062185901598782074	0.5215686274509803	0.05809646730334442	0.5730065359477124	0.07225228912416004	0.5307189542483659	0.062369250473083386	0.5382352941176469	0.05980950574954956	0.5271241830065359	0.05278523104912219	0.5057516339869281	0.06597458374054328	0.5136554621848739	0.05367414951412287	0.4898809523809525	0.05967377266921634	0.5169934640522875	0.0833959090708782
0.5167320261437908	0.05989149654923045	0.47580532212885157	0.06370394374345216	0.4785714285714286	0.05871744248215331	0.4735294117647059	0.07585221812745603	0.4686928104575164	0.05430517292945574	0.5042483660130719	0.06470570631384472	0.42833800186741366	0.06253505140336416	0.5166666666666667	0.05844483756774371	0.5709803921568627	0.07197779271548124	0.5284313725490196	0.06254889215507396	0.5388422035480858	0.05967986230115504	0.5261437908496731	0.052700796316981824	0.49973856209150325	0.06621590599489897	0.5153361344537815	0.054149962552834024	0.4896358543417368	0.05977044087729869	0.5179738562091503	0.08360964008387696
0.5181699346405229	0.059659646408680884	0.4740896358543418	0.0638214297048111	0.4771008403361345	0.05835586135519304	0.4743464052287582	0.07648604370322198	0.4695424836601308	0.05342877061866355	0.5029411764705882	0.06477122597710566	0.4305788982259571	0.062324985938332064	0.5133986928104576	0.05857931285244235	0.5696732026143791	0.07235297142725496	0.5258169934640523	0.06212231948652541	0.5365546218487394	0.05934998904600947	0.5238562091503267	0.05239570573404656	0.49405228758169933	0.06618795586539689	0.5156512605042016	0.054394982507970396	0.4881302521008404	0.060267763306073766	0.5192810457516339	0.08325662774295896
0.5200653594771242	0.0601036336182154	0.4717787114845939	0.06388654176835318	0.4743697478991597	0.05791554544176171	0.4751633986928105	0.07658274934643632	0.4701307189542484	0.05293832301164206	0.5009803921568627	0.06546041791554988	0.43211951447245567	0.0625920181428829	0.511764705882353	0.058390020648960664	0.5694117647058824	0.07231782049013957	0.5235294117647058	0.062464825093736374	0.5359010270774975	0.05876437451811631	0.5225490196078432	0.052417278612824934	0.4883006535947712	0.06626561693333953	0.5156512605042017	0.054537852033319276	0.48711484593837545	0.060652680831661795	0.5181372549019607	0.08298840595344358
0.5216993464052287	0.06028182005731844	0.4714635854341737	0.06400122626329442	0.4709383753501401	0.057296919709952	0.47761437908496734	0.07623266247328268	0.46941176470588236	0.05267452282175713	0.4986928104575164	0.06579172556542155	0.43459383753501407	0.06360892193763548	0.5114379084967321	0.05801594863021811	0.5684967320261439	0.0720730880116389	0.5212418300653594	0.06234438895962725	0.5333333333333332	0.05863385289513547	0.5212418300653595	0.05222236578491735	0.48450980392156867	0.06615917138620857	0.5146358543417366	0.0549832544026362	0.48785014005602245	0.06130213504624772	0.5179738562091503	0.08279798364306538
0.5243790849673202	0.06040103301828286	0.4717787114845939	0.06405185471006447	0.4684873949579832	0.05711525774787529	0.47728758169934643	0.07660751309666673	0.4686274509803922	0.05236190665595607	0.4960784313725491	0.06593139899820136	0.43795518207282913	0.06430710496487387	0.5094771241830066	0.057706515507170736	0.5682352941176472	0.07219661406520074	0.5196078431372548	0.06226115825209687	0.5323529411764706	0.05883484058224734	0.5199346405228759	0.052579904141444436	0.48150326797385623	0.06633202219501556	0.5141456582633053	0.055117181732027384	0.48704481792717086	0.062278542944460176	0.518954248366013	0.08237675444604849
0.5267973856209149	0.060661292433954704	0.4710434173669468	0.06391842186556805	0.4653011204481793	0.056436744669215375	0.47875816993464054	0.07647607323194407	0.46810457516339876	0.05189459129136318	0.4921568627450981	0.06623579228273095	0.44108309990662936	0.06424909436697607	0.5078431372549019	0.05745437240808049	0.5667320261437909	0.07244531212750205	0.5189542483660131	0.062479023175844146	0.533940242763772	0.059584205532823356	0.5189542483660131	0.053124566450812635	0.47732026143790846	0.06656414951679972	0.5137254901960784	0.05488489934063515	0.48448879551820734	0.06265506081478923	0.5205882352941176	0.08211415550946657
0.5295424836601307	0.06147275090133528	0.470483193277311	0.06390651103253314	0.46383053221288506	0.055874537016575646	0.4777777777777778	0.07647607323194407	0.46562091503267977	0.05176897852450577	0.48856209150326807	0.06634279673374549	0.44416433239962655	0.06452688362175782	0.5068627450980392	0.057517380525056505	0.5660784313725491	0.07199455154623666	0.5176470588235295	0.062409450521930046	0.5336134453781511	0.06045974600812923	0.5163398692810457	0.05326704369160563	0.47352941176470587	0.06711998480649138	0.5119397759103641	0.05487109281992169	0.48186274509803934	0.0634826699120347	0.520751633986928	0.08216764189888574
0.5300653594771242	0.062396008625329166	0.4708333333333334	0.06417439884318214	0.4643557422969187	0.05569715462265832	0.47565359477124186	0.07654857803771165	0.4641176470588235	0.05197538083731998	0.4862745098039216	0.06660052461674713	0.44724556489262374	0.06449113503393687	0.5045751633986928	0.05714116875522277	0.5647058823529413	0.07144747946748273	0.5160130718954249	0.06223384832491809	0.5355742296918766	0.06065704462908697	0.5143790849673203	0.05355354225729232	0.46856209150326794	0.06739483584982632	0.5096638655462185	0.05477885287496679	0.4815476190476191	0.06375441736822918	0.5230392156862744	0.08177683535509314
0.5283006535947713	0.06311196495280919	0.46960784313725495	0.06402881128893892	0.46365546218487397	0.05581335544696155	0.4751633986928105	0.07648143580624789	0.46366013071895423	0.052409483001510514	0.48431372549019613	0.06662024984284264	0.4487861811391224	0.06467638936141233	0.5032679738562091	0.05697992244366458	0.5641176470588236	0.07107273138807695	0.5147058823529411	0.06181146111856016	0.5375350140056022	0.06085000603838141	0.5153594771241831	0.05391931749602876	0.46849673202614384	0.06778539892799136	0.509173669467787	0.0548804430924242	0.48396358543417367	0.06430941973153417	0.5248366013071895	0.08113768215293382
0.526797385620915	0.06382739013656925	0.4679271708683474	0.06401402517206235	0.46453081232493004	0.0557498228480498	0.4751633986928105	0.07633567835103258	0.4650980392156863	0.05292303441398355	0.48235294117647054	0.06640678526225723	0.4497198879551822	0.06465639986211368	0.5032679738562091	0.056781178819926344	0.564575163398693	0.0704517031407432	0.5133986928104576	0.06177463146602102	0.5404295051353873	0.06095274267631806	0.5183006535947712	0.05381038503415512	0.47111111111111115	0.06823096924435505	0.5067927170868347	0.05469980157898134	0.48771008403361343	0.06454748008628036	0.5287581699346404	0.08058954208392068
0.525359477124183	0.06381349569319024	0.46642156862745104	0.06386801580989122	0.4663865546218488	0.05559025777419192	0.4758169934640523	0.0765927369594062	0.46529411764705886	0.053408685806510606	0.48398692810457516	0.06673358264787813	0.4493930905695613	0.06502826791349968	0.50359477124183	0.056598575000770306	0.5670588235294118	0.07003921697612203	0.5120915032679739	0.061441763482360794	0.5449579831932772	0.0609360869763941	0.5235294117647059	0.05404908403368244	0.4728758169934641	0.06842958685701167	0.5059173669467787	0.055033871968429925	0.4936624649859944	0.0645821768658695	0.5348039215686273	0.08016059799929266
0.5243790849673202	0.06384771701793983	0.46607142857142864	0.06394374952962144	0.4660364145658264	0.05510123132271483	0.4769607843137255	0.07665263626453919	0.4664705882352942	0.053384134996253316	0.48496732026143796	0.0670880525070922	0.4478057889822596	0.06603811558779385	0.5022875816993464	0.0557578913308617	0.5691503267973856	0.06937976757378213	0.5107843137254902	0.06140928409185655	0.5523809523809523	0.060921980931432966	0.5290849673202616	0.05386196008084135	0.47620915032679745	0.06875504319847843	0.5056022408963585	0.055433123127109796	0.49954481792717087	0.06520614539142706	0.5406862745098038	0.08030584439269181
0.5239215686274509	0.06356089365775358	0.4657913165266107	0.06364902164028115	0.4686274509803922	0.05492830110157937	0.47924836601307197	0.07649364700991795	0.4686928104575164	0.05396014385261781	0.4872549019607844	0.06707328902935145	0.44789915966386556	0.06646286934244758	0.5009803921568627	0.05578195227638595	0.5716993464052287	0.06932481613327583	0.5088235294117648	0.060668593233083365	0.5588235294117647	0.060535263858540626	0.5362745098039217	0.05434624921961392	0.481045751633987	0.06914085497354441	0.5050420168067227	0.055522864878436336	0.5053921568627451	0.06522103966618878	0.5493464052287581	0.08029117542760339
0.5249673202614378	0.06330161965409473	0.4636204481792718	0.06347654659067237	0.47020308123249305	0.054664325595534864	0.48251633986928116	0.07632374575816529	0.471045751633987	0.05451561702525374	0.48954248366013076	0.0672700481224741	0.4476657329598506	0.06646557509046576	0.5019607843137255	0.05545515489076504	0.5756862745098039	0.06918387748339642	0.5075163398692811	0.060202051091788625	0.5661998132586369	0.06034777523414165	0.5447712418300655	0.05401609051649586	0.4848366013071896	0.06883628442851714	0.5053221288515406	0.055678549722136095	0.5122549019607843	0.0654422116302548	0.5571895424836601	0.07958618569636858
0.5262745098039215	0.06282900064151277	0.46334033613445386	0.06283439629520517	0.47303921568627455	0.05446217079057726	0.4857843137254903	0.07676708380313227	0.4729411764705883	0.05473180158650448	0.49248366013071904	0.06766075662112037	0.44775910364145666	0.0660794502368199	0.5016339869281046	0.05488230308768686	0.5815686274509805	0.06852045770516074	0.5065359477124184	0.05987525370616772	0.5719887955182074	0.059717415659632817	0.5529411764705884	0.05347142820712768	0.48954248366013076	0.06898620746628792	0.506827731092437	0.05591917146067932	0.5197478991596639	0.06519116580154145	0.5648692810457518	0.07865774573658153
0.5279738562091503	0.06243320118042909	0.46211484593837543	0.0627792734520348	0.4754201680672269	0.05450028759754049	0.49101307189542487	0.07731426295879132	0.47666666666666674	0.0550521353909957	0.4921568627450981	0.06723049865666124	0.4494397759103642	0.06583798527988993	0.5029411764705882	0.05473659832139847	0.5871895424836602	0.0680141541388339	0.5081699346405228	0.059450941630157766	0.5787114845938377	0.05922993392979348	0.5591503267973857	0.05290330366723914	0.49633986928104573	0.06877602093279629	0.5098039215686274	0.05633836505698487	0.524579831932773	0.0647821546946927	0.5722222222222224	0.07796748178191529
0.5295424836601307	0.06245802920727098	0.4612394957983194	0.06289651218140747	0.47671568627450983	0.053992524859234246	0.4954248366013072	0.07671948476750423	0.47960784313725496	0.054745074953584244	0.49019607843137264	0.06726131095046141	0.4494397759103642	0.06563082915180987	0.5052287581699346	0.054551244553032084	0.5947712418300656	0.06699871982952751	0.5127450980392156	0.05953552803153302	0.5870681605975726	0.05890553025540535	0.5663398692810458	0.052616457307684585	0.5030718954248367	0.06863769910562396	0.5139355742296918	0.05637562680088018	0.5294117647058824	0.06449788754119404	0.5807189542483662	0.07681628312844913
0.5299346405228758	0.06221770013484735	0.46239495798319336	0.06255082546830787	0.4787464985994398	0.053634289142548024	0.4986928104575164	0.07643663540924449	0.48326797385620923	0.05470419553034932	0.4895424836601308	0.06778347264809391	0.4491129785247433	0.06567038868436009	0.5081699346405228	0.054433401483745814	0.6020261437908498	0.06581258824023609	0.5156862745098039	0.059276618618490574	0.5947245564892626	0.0580431792917587	0.5735294117647061	0.05189774661132912	0.5096732026143791	0.06793352466654898	0.5188025210084033	0.056896983849374506	0.5347689075630253	0.06437700975716917	0.5888888888888891	0.07594109925334654
0.5313725490196078	0.06268005262937694	0.4648459383753502	0.06272008853363824	0.479796918767507	0.05320425595273904	0.5045751633986928	0.07629618001905333	0.4871895424836602	0.054272843034819246	0.48823529411764716	0.0679354241614928	0.4471988795518208	0.06511450337247607	0.5117647058823529	0.05383903879469191	0.6078431372549021	0.06476133719069828	0.5196078431372548	0.05853808552066275	0.6036414565826332	0.05702846932991296	0.5797385620915035	0.05133664681442775	0.5171895424836601	0.06738213376945566	0.5245098039215685	0.0566866805165983	0.5416316526610646	0.063777167104656	0.5965686274509806	0.07499879956338724
0.5324183006535949	0.06295760323975037	0.46652661064425777	0.06307694395238066	0.48025210084033615	0.052857864859360115	0.507516339869281	0.07632444698327966	0.49189542483660137	0.05370004783136148	0.4862745098039216	0.06758612616413617	0.4456115779645192	0.06502231485010475	0.5140522875816993	0.05338907378007383	0.6156209150326799	0.0633914149575834	0.5248366013071895	0.057948062877416696	0.6113445378151262	0.056599772230551695	0.5866013071895427	0.0503028781873257	0.5247058823529411	0.06695762624295819	0.52937675070028	0.056855696563483785	0.5485644257703082	0.06315489014556518	0.6047385620915035	0.07396130776640902
0.5318954248366013	0.06295695354763638	0.46796218487394964	0.06275592323840647	0.48025210084033615	0.05237325130569063	0.509640522875817	0.07603685884457008	0.49725490196078437	0.053724343411768606	0.48333333333333334	0.0673237518019792	0.44556489262371624	0.06497503605860451	0.5147058823529412	0.05321848348944818	0.623137254901961	0.062326404927143794	0.5310457516339868	0.05703013513583026	0.6183473389355744	0.055965176097165045	0.5937908496732028	0.04953491788001405	0.5331372549019607	0.06653629287663622	0.5358193277310924	0.05593989510977044	0.554481792717087	0.0627130631192502	0.610294117647059	0.07281010911294286
0.5313071895424837	0.06306546884678592	0.4682773109243698	0.06265539748300175	0.4820378151260505	0.052264826399552225	0.5140522875816993	0.07624728114578522	0.5005228758169935	0.05438479393679423	0.4820261437908496	0.06666129589863469	0.44808590102707757	0.0650055262060121	0.5169934640522876	0.052534147747300176	0.6300000000000001	0.06138851369738476	0.5372549019607843	0.056183694001378306	0.6266573295985062	0.05545677554048642	0.600653594771242	0.04911985800246431	0.5410457516339869	0.06575044812895506	0.5431722689075631	0.05544891412083469	0.5620798319327732	0.061802371931085114	0.6163398692810459	0.07239062463754554
0.5323529411764706	0.06333189753468982	0.47027310924369753	0.06250626451027483	0.4833333333333334	0.0518207300493921	0.5165032679738562	0.07674869137579333	0.5045098039215686	0.054825129093422464	0.480718954248366	0.06674985468228425	0.44934640522875824	0.06501227442727046	0.5186274509803921	0.05211943566361829	0.6379738562091505	0.06035009710741533	0.5434640522875818	0.05581142555856304	0.6318860877684408	0.05490402559743158	0.6068627450980394	0.04880387335338021	0.5470588235294118	0.06536264468075234	0.5493697478991598	0.05489113280533674	0.5691526610644259	0.06163262213118151	0.6218954248366014	0.07142493690866095
0.5330065359477125	0.06367858872233226	0.4714285714285715	0.06229724388977495	0.48613445378151265	0.051990136146190566	0.5232026143790849	0.07758965178808651	0.5087581699346405	0.05505613197573896	0.4813725490196079	0.06676840106316755	0.45191409897292256	0.06470380314895141	0.5222222222222223	0.05171855535983252	0.644967320261438	0.059216609144321614	0.5503267973856211	0.05556015934255889	0.6376750700280114	0.054310769893074866	0.6124183006535949	0.0485270598814231	0.5526797385620914	0.0650732961002656	0.5558123249299721	0.054245848512920615	0.5752450980392159	0.06086479522565955	0.6285947712418302	0.0711417064468522
0.5348366013071897	0.06384953280595385	0.4735994397759104	0.0626902839110096	0.48844537815126055	0.0524607031383394	0.5310457516339868	0.07743102082408669	0.5127450980392158	0.05578177013763163	0.4816993464052288	0.06663532946395402	0.45317460317460323	0.06444466331707328	0.5261437908496732	0.0512284791692537	0.6515032679738563	0.058528296403433266	0.5552287581699348	0.05559090031346506	0.6431372549019609	0.05368505853918974	0.6192810457516341	0.047631234959864294	0.558954248366013	0.06433970938085162	0.5621848739495799	0.05407214657161469	0.5798319327731094	0.06055430688148405	0.6357843137254904	0.07052700139839928
0.5369934640522875	0.06435889360124421	0.4753151260504202	0.06277497975514139	0.4915266106442577	0.05261186557961902	0.5367647058823528	0.07778790281633384	0.5173856209150327	0.056407136943166694	0.4813725490196079	0.06673684432101588	0.4551353874883287	0.06387742236815988	0.5310457516339868	0.050862099004420035	0.6584313725490197	0.05823105488189708	0.5604575163398693	0.05550263782153622	0.6489729225023345	0.0530847953397075	0.6264705882352942	0.0466487845444199	0.5637908496732027	0.0638163555801986	0.5681022408963586	0.05427408165129796	0.5853991596638655	0.060146577138910445	0.6413398692810459	0.07033348858670076
0.5407189542483659	0.06441428597721575	0.47664565826330535	0.06282098965574374	0.4935574229691877	0.05295268189329668	0.5454248366013071	0.07741760161346645	0.523202614379085	0.05685903489009619	0.4820261437908498	0.06647087190549411	0.4590102707749767	0.06379425713557182	0.5369281045751634	0.05023544687514989	0.6650326797385623	0.057885510301966536	0.565359477124183	0.05566785407714103	0.654435107376284	0.05243510260825911	0.6346405228758172	0.045985726618563254	0.5716993464052288	0.06331384696309764	0.5744747899159666	0.05436243875350973	0.5901960784313725	0.0600403096041958	0.6490196078431374	0.06957774848852528
0.545032679738562	0.06390588840516036	0.4774509803921569	0.06253538992336918	0.49639355742296926	0.053120280430203726	0.5529411764705883	0.07735677188908072	0.5283660130718955	0.05705871559609833	0.4843137254901962	0.06631673758918354	0.46358543417366954	0.06412351348396887	0.5428104575163399	0.050101495852739104	0.6712418300653596	0.057704075834825716	0.5696078431372547	0.05534105669152011	0.6590102707749768	0.052520644889296364	0.643464052287582	0.04509176631183845	0.577843137254902	0.06277076139808244	0.5800420168067228	0.054489380030305505	0.5942927170868346	0.06002314768678772	0.6555555555555558	0.06922347039319494
0.5494771241830064	0.06366356231873564	0.478921568627451	0.062044097747760374	0.5007002801120448	0.05341580596461354	0.5614379084967321	0.07718560399036649	0.534248366013072	0.057257591272466324	0.4846405228758171	0.06621176721333638	0.4671802054154996	0.06428054306287702	0.5480392156862747	0.04994203346030936	0.6787581699346407	0.057293544972249914	0.5748366013071895	0.05500818870785989	0.6638188608776844	0.052417014563348026	0.6535947712418303	0.04424532517738648	0.5853594771241831	0.06258367559866407	0.586169467787115	0.054516600420614666	0.598424369747899	0.05999428473914087	0.6622549019607845	0.06894023993138619
0.554313725490196	0.06346975722441424	0.48256302521008404	0.06192508374148999	0.504796918767507	0.05355143290751008	0.5723856209150329	0.07668245280155742	0.5393464052287582	0.05767350096171586	0.48594771241830076	0.06631462907717071	0.47110177404295056	0.06418024523524521	0.5555555555555557	0.04937110835068767	0.6869934640522878	0.05657689289477495	0.5797385620915034	0.054492303505246344	0.6676470588235293	0.052535988967052874	0.6630718954248368	0.04392934052830238	0.5918300653594774	0.062475405696936416	0.5946428571428574	0.0546156691009672	0.6043067226890755	0.059939467914663556	0.6678104575163399	0.06898531048385868
0.5575816993464051	0.06290463238243599	0.4861694677871149	0.06159065292385645	0.5100840336134453	0.05375561698342245	0.5805555555555556	0.0762511883604944	0.5438562091503268	0.05801310958800408	0.488888888888889	0.06629299710073797	0.4744164332399627	0.06441517989526793	0.5630718954248367	0.049286673618547314	0.6923529411764707	0.05602167844325566	0.5846405228758171	0.05377719893375936	0.6743230625583566	0.05249563723100292	0.6725490196078433	0.04312783544207138	0.6002614379084968	0.06213531928437374	0.6016456582633055	0.054741978282771664	0.6099089635854341	0.05988148385972539	0.6769607843137255	0.06813219745254943
0.5620915032679736	0.06246238226106874	0.4905112044817928	0.06117733832239659	0.5146708683473389	0.05349605564536566	0.5898692810457518	0.07550249626627016	0.5486928104575164	0.058492596335564445	0.49281045751633995	0.06622574344924033	0.47609710550887024	0.06462934662990463	0.5725490196078433	0.04883621368476458	0.6970588235294118	0.055198181012029376	0.5895424836601306	0.05348723120067759	0.6820261437908497	0.05186821302905018	0.6820261437908498	0.042426276998834944	0.6090196078431372	0.061846663408495386	0.608543417366947	0.05451357423343822	0.618312324929972	0.05933145390636145	0.6841503267973855	0.06764204226606277
0.5658823529411763	0.0620397119005248	0.4955532212885155	0.06100621629625738	0.5185224089635854	0.05362237812079321	0.5980392156862747	0.07520379018900583	0.5534640522875818	0.05835346750442954	0.49771241830065366	0.06624612742371225	0.4781045751633987	0.06457091470907325	0.5810457516339872	0.04858446833299025	0.7033986928104575	0.054296408284092885	0.5947712418300654	0.05306528308446312	0.6878151260504203	0.05151633276948547	0.6908496732026145	0.04104407900967923	0.6162745098039215	0.061418994064349614	0.6157563025210085	0.05442015480382994	0.6259103641456584	0.058905396721652396	0.6939542483660132	0.06733089040290378
0.57078431372549	0.06207968680023564	0.5016106442577031	0.0611957423417138	0.5226190476190475	0.05366035410235912	0.6073529411764708	0.07396057535125929	0.5586274509803922	0.058396316658809344	0.5026143790849673	0.06630271692022	0.47875816993464054	0.06446461245162369	0.5898692810457519	0.04864753401651429	0.7081045751633989	0.05391070537020365	0.5990196078431373	0.05305828058081477	0.6938842203548087	0.05140589883981198	0.6990196078431374	0.04056834857647267	0.6243790849673203	0.061574263484800454	0.6233543417366948	0.05456675869650897	0.6329831932773111	0.0584221018208933	0.7027777777777778	0.06703661955401802
0.5741830065359474	0.06192822958527608	0.5059173669467787	0.06078546200266572	0.5272759103641456	0.053594991470140504	0.6161764705882354	0.0731165963659796	0.563529411764706	0.058420614194390645	0.5068627450980393	0.06559763988523316	0.4811858076563959	0.0642399567707646	0.600653594771242	0.048352522694891265	0.7129411764705884	0.053751258197153144	0.6029411764705884	0.052952416616254154	0.7010270774976658	0.0516870103264922	0.708496732026144	0.039070774819951144	0.633529411764706	0.06171473182537373	0.6296568627450982	0.0547335454918525	0.6418417366946781	0.05810300187105021	0.712091503267974	0.0672271712574644
0.5783660130718953	0.06183274429697412	0.5109943977591036	0.0607895258114336	0.530847338935574	0.053517785457013904	0.6250000000000001	0.07248001752970523	0.5675816993464053	0.058668708947576996	0.5117647058823529	0.06470685046488918	0.48562091503267973	0.06393147889153526	0.6117647058823531	0.0480009242220208	0.7176470588235296	0.05349765839956637	0.608169934640523	0.05279782133330243	0.7049486461251169	0.05156162278301953	0.7183006535947715	0.03787747948769588	0.6424183006535948	0.06163254947041985	0.6366946778711486	0.054504616130196616	0.6502100840336137	0.05787431322596937	0.7194444444444447	0.06678444326376465
0.5821568627450979	0.06151363778260653	0.5182072829131653	0.06073484923186905	0.5336834733893556	0.05406806068260559	0.634967320261438	0.07175034159297317	0.572483660130719	0.05853818720175752	0.5163398692810457	0.06421829949692047	0.49033613445378155	0.06326056156879858	0.623529411764706	0.04778305929827353	0.7220261437908498	0.053223481488987895	0.6133986928104577	0.05248478037201911	0.7088702147525676	0.05149310764855379	0.7297385620915035	0.036873171812609504	0.650718954248366	0.061842654792656535	0.6442577030812326	0.054306415339578994	0.6580532212885156	0.057917783993166536	0.7272875816993466	0.06651210936104976
0.5847058823529411	0.061144416957381986	0.5263305322128852	0.06067421018400167	0.5363795518207282	0.054426772885562656	0.6459150326797387	0.0703930501121042	0.5780392156862746	0.05819796260568934	0.5212418300653594	0.06349280868165055	0.4960784313725491	0.06279375862284475	0.6359477124183007	0.047529839764467785	0.7273202614379085	0.052787793374708576	0.6199346405228758	0.05216407166803117	0.7147058823529412	0.05130722779808758	0.7408496732026145	0.03587478930826183	0.6601307189542484	0.06160010723259299	0.6521008403361347	0.05401206199911377	0.6656512605042019	0.05750573506370796	0.735294117647059	0.06581516945329316
0.58718954248366	0.06085558262193631	0.5339285714285715	0.0604929572978663	0.5385854341736693	0.05480410004245599	0.6547385620915033	0.0688875735368226	0.583529411764706	0.05785615569318892	0.5261437908496731	0.06270011639533261	0.5015406162464986	0.06157809511978309	0.6486928104575165	0.046767312531352315	0.7322875816993464	0.05207739409278384	0.6251633986928106	0.051896961391912355	0.7212418300653596	0.05155737282916424	0.7529411764705883	0.03478003161532928	0.6688235294117647	0.06146630053553984	0.6596988795518209	0.053906216712873586	0.6727240896358544	0.0572290497370849	0.74281045751634	0.06554721746256062
0.5915686274509803	0.06053682990241707	0.5394957983193279	0.06024430505740989	0.5420518207282912	0.05491293912940648	0.6655228758169935	0.06692074673014853	0.5868627450980392	0.05755088101193489	0.5330065359477124	0.0621164762328489	0.5078898225957049	0.060638113585726634	0.6604575163398695	0.04651556717957798	0.7376470588235294	0.05141239789865206	0.6313725490196078	0.05159217283296544	0.7267973856209152	0.05186913072770865	0.7650326797385624	0.03445323422970836	0.6757516339869281	0.06167276653725742	0.6673319327731094	0.05373995915831731	0.6808123249299721	0.056558706938530504	0.7491830065359478	0.06532709327140099
0.5970588235294118	0.05999158795538403	0.5475840336134455	0.060208026563700945	0.5452731092436973	0.05443944606121051	0.6767973856209152	0.06505851132739486	0.5896078431372548	0.05725080514893952	0.5398692810457517	0.06150980016063007	0.5148459383753501	0.06022626121476729	0.6728758169934642	0.0457050762744679	0.7436601307189543	0.05048524121972299	0.6375816993464054	0.051429206101057875	0.7332866479925305	0.051970172964974484	0.7767973856209153	0.03379963945846653	0.6822222222222222	0.06155764290360283	0.6752100840336136	0.053773468624502024	0.6879551820728291	0.055873592520807695	0.7550653594771244	0.06526908628322457
0.6022222222222222	0.059669385701397036	0.5558823529411766	0.06016962555150557	0.551050420168067	0.05386206597819833	0.6857843137254903	0.06318357510974143	0.593921568627451	0.05736063651473372	0.5473856209150328	0.06074052609189606	0.5192343604108309	0.05993284436018099	0.6826797385620916	0.04495002067691455	0.7497385620915035	0.05041865992709643	0.6444444444444447	0.0508725847500687	0.7394491129785249	0.05212072890643749	0.7882352941176473	0.033384579580916784	0.6872549019607842	0.06120998336033267	0.6808823529411766	0.05368256951064255	0.6954131652661065	0.05526416510302155	0.7607843137254904	0.0649659352287675
0.6069934640522875	0.059150973139340736	0.5645308123249301	0.06003388548440638	0.5551820728291315	0.053003359237032574	0.6955882352941177	0.06147851238180042	0.5969281045751634	0.05741607193108511	0.5542483660130719	0.059962515675367645	0.5236694677871148	0.05932282602419845	0.6928104575163401	0.044941855714846074	0.7566666666666667	0.04944536229695551	0.6522875816993466	0.05041740076138213	0.7430905695611579	0.0519604752137707	0.8003267973856211	0.032761725780581126	0.6926143790849674	0.0610089636903634	0.6855742296918768	0.05307962655578199	0.7015056022408964	0.05528208839161122	0.7658496732026145	0.06510484574996764
0.6141830065359476	0.05867179267213232	0.5734243697478992	0.05989499821132873	0.5605392156862743	0.052609624417447626	0.7044117647058824	0.05965247157414898	0.6006535947712417	0.057451226487129005	0.5614379084967321	0.05939979281402498	0.5277777777777777	0.059400757099879985	0.7019607843137257	0.04430375867628892	0.7635947712418302	0.04865553795892009	0.6611111111111113	0.05052633322325577	0.7473856209150327	0.05168460477912654	0.811764705882353	0.032217063471212934	0.6986928104575164	0.06049986369712826	0.6893907563025211	0.05299873231722176	0.7080882352941177	0.05538590020926885	0.7709150326797388	0.06499094633140692
0.6213725490196078	0.05831414476692638	0.5821778711484595	0.05964856603176563	0.565301120448179	0.05176881185472631	0.7137254901960786	0.05773374445499772	0.6042483660130719	0.05747676486010838	0.5686274509803922	0.0589749636470516	0.5307189542483659	0.060073297499353966	0.7114379084967322	0.04340979836956412	0.7699346405228757	0.048270948527479034	0.6696078431372551	0.050383855982462776	0.7510270774976657	0.051313038897351254	0.8241830065359479	0.03180900609731154	0.7041830065359478	0.05975044794912174	0.694012605042017	0.05297376413636244	0.7136554621848739	0.0552589412409702	0.7771241830065362	0.0647362261400803
0.6281045751633988	0.058276616948559935	0.5917016806722691	0.059099567351123546	0.5691176470588234	0.05155040263819465	0.7220588235294119	0.056020870250910966	0.6067320261437908	0.05687108206179269	0.5758169934640525	0.05906322613898043	0.534080298786181	0.06068541323825393	0.7199346405228759	0.04277821242499629	0.7766013071895425	0.047422166328220404	0.6774509803921569	0.05032151495990467	0.7571895424836599	0.05039909772194874	0.83562091503268	0.031105429059617176	0.7111111111111111	0.059076105591956245	0.6999299719887956	0.05298346417023105	0.719782913165266	0.054595924176783696	0.7846405228758171	0.06464037157161429
0.6337254901960785	0.05832992490164504	0.6010504201680674	0.05896834665522115	0.5744047619047618	0.05149719384365944	0.7299019607843138	0.05496188739107132	0.6121568627450981	0.05656287496968273	0.581372549019608	0.058547713667496	0.5357609710550886	0.060949041941906756	0.7307189542483662	0.042097716698856896	0.7820915032679738	0.04672695134452129	0.6859477124183005	0.05029489555744066	0.7613912231559288	0.049802038967645526	0.8457516339869283	0.031113594021685648	0.7169934640522876	0.05868905318816692	0.7042366946778713	0.052839913222666894	0.7254901960784312	0.054039453703364035	0.7918300653594773	0.0647189701612237
0.6392810457516339	0.05796498338462067	0.6106442577030814	0.058897595842652625	0.5800770308123246	0.0509320354030803	0.7372549019607845	0.0539026079582264	0.6177124183006536	0.056461822355289105	0.5892156862745099	0.057703636503846585	0.5378151260504201	0.06121273870776461	0.7424836601307191	0.04136020802627857	0.7882352941176469	0.04589120581234432	0.6937908496732024	0.050478102160530405	0.764985994397759	0.049278311205682664	0.8555555555555557	0.03123966011199004	0.7227450980392157	0.05758581045830446	0.708263305322129	0.05250044288061183	0.731127450980392	0.05315168552776384	0.7972222222222223	0.06469851917536405
0.6436601307189541	0.05783355587414722	0.6220588235294119	0.05807017173122341	0.5860294117647057	0.050699116777802145	0.744607843137255	0.05265670627516439	0.622483660130719	0.05655814749802399	0.5980392156862747	0.057188977777170136	0.5411297852474322	0.060876982059144887	0.7539215686274511	0.04047398485354872	0.795359477124183	0.04554343525778526	0.7006535947712418	0.05070140015847386	0.7679271708683472	0.048903870313275144	0.8663398692810459	0.030944648790367013	0.7296732026143791	0.056864715860698155	0.7141106442577031	0.05215403042998178	0.7372549019607842	0.052099996329451996	0.8034313725490198	0.06392042467451003
0.6493464052287583	0.05724849372583327	0.6311274509803922	0.057321875282594706	0.5917016806722689	0.050168141906755455	0.7531045751633988	0.05149077020888007	0.6256209150326798	0.05654147177111676	0.6065359477124185	0.05671825865196398	0.5435107376283845	0.06021803742576871	0.7643790849673204	0.039406669061486335	0.801437908496732	0.045210469275483035	0.7055555555555556	0.05073701398226022	0.7720354808590101	0.04867140494593686	0.8751633986928106	0.030762364010170143	0.7365359477124181	0.05603783277993491	0.7187324929971989	0.05199688893101394	0.7436274509803921	0.05172993052572095	0.8086601307189543	0.06320207403074744
0.6557516339869282	0.0568701087369428	0.6407563025210086	0.05648994691537524	0.5980392156862746	0.05020698054238444	0.7609477124183007	0.050470912747470786	0.6301960784313726	0.056055240267425345	0.6130718954248368	0.05671825865196398	0.5484593837535012	0.05941650391703918	0.7751633986928107	0.03831191136855377	0.8084967320261437	0.04497725300915325	0.7088235294117649	0.051088829928418275	0.776517273576097	0.04847294899581896	0.881045751633987	0.030874879003337238	0.7432679738562091	0.055422327450609876	0.7223739495798319	0.05180042737728466	0.7493697478991596	0.05090316000478636	0.8124183006535948	0.06304572028911318
0.6626797385620915	0.05618466868257574	0.650105042016807	0.05558903024322502	0.6049369747899161	0.05011814323166532	0.7704248366013073	0.049067281086173004	0.6350326797385621	0.05581892771542387	0.6209150326797387	0.056435374581967554	0.5517740429505134	0.05938772847684463	0.7849673202614381	0.037923590078088106	0.8152941176470587	0.045013521399006405	0.7111111111111111	0.05125531535740349	0.7797385620915032	0.04847429649096445	0.8879084967320263	0.031142520338567337	0.75	0.05475649766975671	0.7259453781512604	0.051202717749890846	0.7554271708683472	0.0504268612251976	0.8176470588235292	0.06269332159718298
0.6701960784313725	0.055561925605949566	0.6591736694677873	0.054859750718846106	0.6105392156862746	0.05020812597556781	0.7771241830065361	0.04820033844654799	0.6398039215686275	0.05578391204655838	0.627124183006536	0.05567630912139842	0.5554154995331465	0.059363633483777746	0.7947712418300655	0.0374096687396261	0.8223529411764704	0.044409746954199636	0.7124183006535947	0.051624548694358306	0.7858543417366946	0.04830314927351391	0.8954248366013073	0.031117452218384554	0.7575816993464052	0.05434702813185748	0.7286764705882351	0.050716779053331294	0.7629901960784314	0.049801336270736844	0.821895424836601	0.06255478336559558
0.6792156862745098	0.05456520425949995	0.6688375350140058	0.05421012055688368	0.6176820728291317	0.050109111276877866	0.7859477124183007	0.046694861871266376	0.6462745098039215	0.05567669405050971	0.6356209150326799	0.054522392574637715	0.5604108309990663	0.059704507223798685	0.8035947712418302	0.03741822744519212	0.8286928104575163	0.044019618635630524	0.715032679738562	0.052032227050196625	0.7903361344537814	0.04821648596165757	0.9026143790849676	0.030442284568364338	0.7662745098039214	0.05384773407125542	0.7324579831932772	0.050139283099000106	0.7681022408963586	0.04911019407542977	0.826470588235294	0.06226126131105362
0.6876470588235293	0.05347396709679917	0.6770658263305324	0.05321649801638566	0.6250700280112043	0.05010405285354398	0.7923202614379086	0.04576518410942012	0.6533986928104575	0.05584174972683427	0.6450980392156864	0.05362843226791291	0.5632119514472456	0.0598103853407446	0.8130718954248367	0.03726382392612412	0.8339215686274509	0.04391595031199118	0.7192810457516339	0.05190869521641749	0.7961251167133518	0.04816454970511202	0.9098039215686277	0.030097496835258492	0.7745751633986927	0.05366173467308987	0.7339635854341735	0.04962508555358588	0.7714285714285715	0.04826636301008886	0.8316993464052289	0.0619579252014523
0.6951633986928103	0.05253643669348516	0.6849439775910365	0.052692601906571906	0.632738095238095	0.04980892360044767	0.8004901960784315	0.044727692312441905	0.6609150326797385	0.0555204502891788	0.654575163398693	0.05286590503479744	0.5650326797385621	0.059840386225896464	0.8222222222222223	0.037010604392318375	0.8398692810457515	0.04377947721404823	0.7228758169934639	0.0519703530451695	0.8019607843137253	0.04726335531454913	0.9173202614379087	0.029289498544948667	0.782875816993464	0.05296387069787448	0.7344537815126049	0.0488996368934324	0.7740546218487394	0.04725624520432911	0.8354575163398692	0.061962977048176306
0.7029411764705881	0.05142184345391099	0.6925070028011207	0.052375568449558006	0.6408963585434171	0.05017893143390621	0.808169934640523	0.043602158872987504	0.6690849673202615	0.055206982012837955	0.6650326797385623	0.051824003077689536	0.5668067226890756	0.06012006823042457	0.8307189542483662	0.03663989369107296	0.8465359477124182	0.04346827951949823	0.7267973856209149	0.051847732357482995	0.8058823529411763	0.04605940163421899	0.9245098039215688	0.028418038849959564	0.7920261437908496	0.05245975952546908	0.736799719887955	0.04827292999397891	0.7779411764705881	0.046837152771132214	0.8392156862745098	0.061596566091245135
0.710392156862745	0.0503423230406801	0.6990546218487397	0.051758373562732496	0.6480042016806722	0.050604422094535216	0.8184640522875818	0.04235894403524096	0.6769934640522876	0.05491150749324383	0.6751633986928106	0.05113975902519143	0.5685807656395891	0.06020277223891772	0.8392156862745099	0.03600830774650513	0.853267973856209	0.04307304026424078	0.730392156862745	0.05133321810452157	0.8094771241830063	0.04513076434593514	0.9339869281045753	0.027616533763728565	0.8006535947712418	0.05144908365929375	0.7399159663865545	0.047815279415418105	0.7813725490196077	0.04642495905944911	0.8428104575163399	0.06119781430121551
0.7197385620915032	0.049150046105117855	0.7054971988795519	0.051173334909655234	0.6528711484593837	0.05114893443911093	0.8287581699346406	0.04164653268404439	0.6849019607843136	0.05472036624504896	0.6862745098039217	0.05018047269895334	0.5706349206349206	0.06004299569514068	0.8473856209150329	0.03546364543713694	0.860392156862745	0.042844101228171456	0.7333333333333332	0.0513057762036514	0.8117647058823527	0.04459567394985324	0.942483660130719	0.027176753559863893	0.8073202614379084	0.050784132689373	0.7423319327731092	0.04750663786047591	0.7819677871148458	0.046511420543607275	0.8459150326797387	0.060338713789963375
0.7290196078431372	0.048439673053122176	0.7119397759103643	0.050489483999270945	0.658018207282913	0.051064814318329356	0.8383986928104576	0.040999440471744766	0.6910457516339868	0.054520144481293116	0.6967320261437909	0.049501110036633766	0.5732959850606909	0.060167371812328466	0.8552287581699348	0.03504765214721156	0.8651633986928102	0.04227948579145537	0.7372549019607841	0.051366744993530424	0.8140522875816991	0.043915902167922655	0.9480392156862746	0.026662094833187447	0.8122222222222222	0.05021366655458426	0.7431372549019607	0.04718485818008275	0.7797969187675069	0.04629842522594426	0.847549019607843	0.0598144516236744
0.7373202614379085	0.047583862006224845	0.7186274509803923	0.04979661273636804	0.6616246498599438	0.0510393177178092	0.8480392156862747	0.04013782024886994	0.6979084967320262	0.05366353753209074	0.7065359477124183	0.048929546772368014	0.5762371615312791	0.06024725420904688	0.862091503267974	0.0346754706613281	0.8691503267973855	0.042038312497735514	0.7405228758169933	0.0511637008956483	0.8144257703081231	0.04358028544196506	0.9532679738562092	0.02579063513819834	0.8159477124183007	0.04935732217212255	0.7453431372549019	0.04683007228297176	0.7775210084033612	0.04608919857279171	0.847549019607843	0.059417742132835065
0.747516339869281	0.04661059100723667	0.7248599439775909	0.04965303630210388	0.6662815126050419	0.051359642456336174	0.858169934640523	0.03878600394756375	0.7043790849673202	0.05341052562250223	0.7127450980392158	0.04838488446299982	0.5791316526610644	0.05976406477631386	0.8686274509803923	0.03409823105984453	0.8716993464052287	0.041453205702376095	0.7460784313725488	0.05138763641743488	0.8134920634920635	0.04355049133031378	0.9568627450980393	0.025275122666713896	0.8179084967320263	0.049504720502518966	0.7454481792717085	0.04675151757466108	0.7740896358543417	0.045887176364491605	0.8459150326797384	0.058964443145487974
0.7569281045751634	0.04592710142999979	0.7314425770308122	0.04883235331942603	0.6711484593837533	0.05184610942046323	0.8669934640522877	0.03877511056520486	0.7095424836601307	0.053099665232177566	0.7186274509803923	0.04794915461550527	0.5839869281045751	0.05911445174169671	0.8748366013071897	0.03375364737109375	0.8743790849673202	0.04161986827230919	0.7503267973856207	0.05134174681147012	0.8099906629318393	0.043819604757024705	0.9591503267973857	0.025046253329629623	0.8205882352941175	0.04960565716338206	0.7449579831932771	0.04681234089890188	0.7717787114845938	0.045778019115765047	0.8452614379084966	0.058650635507999295
0.7662091503267974	0.04557648580983282	0.7375350140056022	0.04822292236820273	0.6747899159663864	0.052018802363457614	0.8764705882352942	0.038090120834546416	0.7143137254901961	0.052760775259029315	0.7248366013071897	0.047404492306137073	0.5878618113912231	0.0586323794829207	0.8807189542483661	0.033288922762777264	0.8762745098039214	0.041195035593966	0.7568627450980392	0.05147622209616876	0.807096171802054	0.04431246583585205	0.9601307189542484	0.024877322484643118	0.8214379084967318	0.049299333779642934	0.7443977591036414	0.04708960970566809	0.7674719887955181	0.04562424211279213	0.8431372549019607	0.0580922328437764
0.7752287581699346	0.04508105040488948	0.744152661064426	0.04756946529190783	0.6791666666666665	0.05236897696326476	0.8859477124183007	0.03695283254381542	0.7196732026143791	0.05281634127341238	0.7294117647058824	0.046959127318360994	0.591736694677871	0.05847658380734657	0.8862745098039216	0.03284218850194571	0.8765359477124182	0.04059754960770047	0.7624183006535947	0.05148165517036494	0.8045284780578896	0.044809381268919035	0.9591503267973857	0.0250512740927659	0.8237908496732026	0.04939099875487572	0.7450980392156862	0.04735455603564477	0.7623949579831932	0.045451652543540395	0.8405228758169934	0.05843942070047609
0.7826797385620916	0.04480856043020052	0.7507002801120451	0.047722321488989805	0.6840336134453779	0.052533915499393825	0.8939542483660131	0.03584572689291731	0.7257516339869281	0.052808657903843585	0.7333333333333334	0.04687130068711201	0.5950046685340802	0.05850708191107661	0.8915032679738563	0.032842188501945715	0.8754901960784313	0.040381849926804735	0.7679738562091503	0.05106391567035532	0.8017273576097104	0.045371224131706314	0.9581699346405229	0.02516020655463954	0.8252941176470587	0.04903342176204337	0.7444677871148458	0.047346305094957006	0.7572128851540616	0.04571626956638685	0.837908496732026	0.05824052789367542
0.7909150326797386	0.044882976998970876	0.7571428571428575	0.04717775474556483	0.6883753501400558	0.0523379782284916	0.9024509803921569	0.03407578388537135	0.7304575163398692	0.05256453437039191	0.7388888888888887	0.046682226479831605	0.5969187675070027	0.058663622832022706	0.8970588235294118	0.03231953501925152	0.8741176470588233	0.040283511400926224	0.7718954248366012	0.05079847982176568	0.799206349206349	0.045759800562584364	0.9568627450980393	0.02575577299539826	0.8249673202614379	0.04898564080348837	0.7431722689075629	0.04702183890887276	0.7535364145658263	0.045669426588862506	0.8352941176470587	0.05830433828384824
0.7995424836601308	0.0443611902382351	0.7622198879551824	0.046508687143446074	0.6929971988795516	0.05273787166873631	0.9107843137254903	0.03270977776293296	0.7358823529411764	0.05292495101217475	0.7447712418300652	0.04599781941478959	0.5988795518207282	0.0586472261940209	0.9013071895424837	0.03201444443631624	0.8697385620915032	0.040734375979018314	0.7732026143790849	0.050351709912015145	0.7950513538748831	0.046357611129106156	0.9558823529411765	0.026050784317021288	0.8254248366013073	0.04893138528738411	0.7401960784313725	0.04696861943591741	0.7496498599439775	0.04544253462468624	0.8290849673202613	0.0589031142479349
0.8094117647058824	0.04387674127978241	0.7673669467787118	0.046492150124162974	0.6974439775910363	0.05317317231612911	0.9202614379084969	0.031173096283666525	0.7401960784313726	0.05292990891069761	0.7509803921568625	0.04479956233417957	0.6014939309056955	0.0583087635710905	0.904248366013072	0.03186685165701286	0.8653594771241829	0.041523354269249226	0.7754901960784313	0.049852518659841305	0.7908496732026142	0.04689172738043842	0.9549019607843138	0.026274169271896554	0.8262091503267974	0.0484891654854507	0.7366946778711483	0.046721388386493146	0.7467086834733893	0.045253403776006076	0.8230392156862744	0.05922164316173653
0.8169934640522876	0.04330198563731803	0.771183473389356	0.04618960675186677	0.7013655462184873	0.05363143409026565	0.9266339869281047	0.02980709016122813	0.7441830065359477	0.052981138022195826	0.7575163398692808	0.044322228341647694	0.6047619047619046	0.058853060642099574	0.9075163398692812	0.03186685165701286	0.8609803921568627	0.041750679123489516	0.776470588235294	0.049594702710027666	0.7873015873015872	0.04746338181736978	0.954248366013072	0.026463087582914463	0.8262745098039215	0.04860650987198219	0.731267507002801	0.046992642645516204	0.7424369747899159	0.046058298294510046	0.8179738562091502	0.05973853711556971
0.8256862745098038	0.04244700351486818	0.7744747899159665	0.04609212149238636	0.7070028011204482	0.05330810038102819	0.9343137254901962	0.027903886979348376	0.7471895424836601	0.053289327705614495	0.7650326797385618	0.04421329587977406	0.6089635854341735	0.05898643541700749	0.9124183006535949	0.03137284276305967	0.8559477124183006	0.04238248740235662	0.7751633986928104	0.04979055880710095	0.7857142857142855	0.04761146093271813	0.9519607843137255	0.026951466098551487	0.8272549019607843	0.04857346469367279	0.7266456582633052	0.04700922009211322	0.736939775910364	0.046323566671978636	0.8127450980392155	0.06024802276393913
0.8340522875816994	0.042105581115253796	0.7798669467787116	0.04590730606839719	0.7140756302521009	0.05321706037266243	0.9408496732026145	0.026871949221997385	0.7498039215686275	0.05324847440227826	0.772549019607843	0.04369064239707987	0.6105975723622781	0.05872499556840299	0.9176470588235296	0.03107591714219287	0.8509150326797386	0.043307497987945046	0.7735294117647058	0.05019288736233862	0.783846872082166	0.047758225243419425	0.9496732026143792	0.027574319898887145	0.8265359477124183	0.04866095099404675	0.7209033613445377	0.0472693628939409	0.7304271708683472	0.04636098572223882	0.8081699346405227	0.06048095999184279
0.8420261437908498	0.041677555717456544	0.7842086834733893	0.0456920754447338	0.7195028011204483	0.05303116625200104	0.9468954248366014	0.025572202302045863	0.7522222222222222	0.05288617161327293	0.779738562091503	0.043598042702871036	0.610877684407096	0.058163285549154974	0.9225490196078433	0.030625457208410138	0.8462745098039215	0.04394307339346244	0.7715686274509803	0.05074433156149968	0.780018674136321	0.04832714995454157	0.9480392156862746	0.02763778130356643	0.8261437908496733	0.04887190714574247	0.7157563025210083	0.04717239983014677	0.7229341736694677	0.046898450857728924	0.8044117647058822	0.0603782009715539
0.8492156862745099	0.041389493763045536	0.7872198879551822	0.04538486370686544	0.725420168067227	0.05289971153506325	0.953921568627451	0.024110712882964278	0.754967320261438	0.052324137372795156	0.7866013071895424	0.04335327682422619	0.6102240896358542	0.05796843268921093	0.9258169934640524	0.030625457208410135	0.8412418300653595	0.04481764098838528	0.7696078431372548	0.051225532466188585	0.7758636788048551	0.048412309436727	0.9470588235294118	0.027861166258441702	0.8250980392156864	0.049170657499612844	0.7094887955182072	0.04765685077235425	0.717016806722689	0.04709015716017343	0.8016339869281044	0.060611699038153215
0.8557516339869282	0.041014026629520445	0.7902310924369748	0.04544585326167627	0.7306022408963585	0.05256383303878927	0.9586601307189543	0.0225808030893708	0.7579738562091504	0.052219794652093365	0.7915032679738561	0.042795111722515974	0.6099439775910362	0.057656780764575914	0.9287581699346407	0.030171737013430653	0.8355555555555556	0.04578576635847574	0.7673202614379084	0.05188365823729885	0.7710550887021473	0.04891383164462127	0.94640522875817	0.027708320480943568	0.8243137254901961	0.04927191273182988	0.7038515406162463	0.04808762285254004	0.7119047619047618	0.04776607792899263	0.7980392156862743	0.06037980611372562
0.8622222222222223	0.04060729522080664	0.7935224089635855	0.04497523939357283	0.7354341736694678	0.05188103075587718	0.9624183006535948	0.021463249465804177	0.761764705882353	0.0518839713600877	0.7977124183006534	0.04231141820302681	0.6099906629318392	0.05762993774676172	0.9323529411764707	0.029791580685033462	0.8315686274509804	0.046504851592056445	0.7669934640522875	0.05190164858478379	0.7665732959850605	0.04951550969400123	0.9457516339869282	0.027753791538137923	0.8220261437908497	0.04956245557702648	0.698424369747899	0.04850347237256561	0.7064425770308123	0.047869795348300354	0.7928104575163397	0.0599213818140853
0.8683660130718955	0.040120868370570294	0.7974439775910365	0.043996608558071276	0.7390056022408964	0.05117605163096406	0.9666666666666668	0.020257979050088123	0.7647058823529411	0.05171352502651857	0.8042483660130718	0.041638978236343265	0.6084033613445377	0.057539081495257334	0.9333333333333335	0.029295793439644523	0.8272549019607842	0.04701450920264255	0.7656862745098038	0.052450841894020425	0.7624183006535946	0.050005524808646076	0.9437908496732027	0.027841219546000523	0.8204575163398694	0.049397258296986095	0.6929621848739494	0.04863470060532436	0.6990196078431372	0.04822551162907928	0.7867647058823528	0.06020461227589405
0.8724836601307191	0.039889525862202395	0.8017156862745098	0.04306682996888368	0.7437675070028013	0.05060085848069901	0.9673202614379086	0.01997598303272658	0.7669281045751634	0.051572061146613925	0.8101307189542483	0.04161751035564188	0.6073762838468719	0.05799184353965678	0.9339869281045753	0.028975066652062915	0.8232679738562091	0.047875559016073085	0.7656862745098038	0.052565207430090244	0.7585901027077495	0.05051384563695879	0.9418300653594772	0.027906238692249667	0.8171895424836602	0.04985298394768471	0.687535014005602	0.049173303726528374	0.692296918767507	0.048723013842375616	0.7805555555555554	0.06030303822371339
0.8766013071895424	0.04010686399113357	0.8054971988795518	0.042853077793554045	0.7487745098039216	0.05002683517815114	0.9691176470588236	0.019684624014594917	0.7688235294117647	0.051659658507777206	0.8166666666666667	0.04161751035564189	0.6063492063492062	0.05807389373700296	0.9343137254901962	0.02849933621885636	0.8202614379084967	0.04836185751176118	0.7663398692810457	0.05282205020695305	0.7553688141923434	0.05077599564588761	0.9395424836601308	0.028233036077870578	0.8142483660130718	0.04995543717221801	0.6824929971988793	0.0491494825303093	0.6862745098039215	0.04884490751342154	0.7740196078431372	0.05994275275792287
0.8811111111111111	0.04029721478122694	0.8091036414565826	0.0427747240382799	0.7527661064425771	0.049210157628426836	0.9712418300653596	0.01928984858925331	0.7703921568627452	0.05148198198250759	0.823529411764706	0.04149417927664447	0.6056489262371614	0.058010979032350814	0.9339869281045753	0.028239228446385888	0.8149019607843138	0.048985115310069854	0.7653594771241827	0.05282812080499236	0.7517740429505133	0.051121620304582435	0.9366013071895426	0.028750025913645616	0.8103267973856207	0.05009109243495206	0.6773809523809522	0.04908726542953205	0.6797619047619046	0.048677591012467374	0.7678104575163398	0.05978376350330163
0.8841830065359477	0.04070662255384034	0.812920168067227	0.042449887599528106	0.7567226890756303	0.048645443011612624	0.9727124183006538	0.01869618035711102	0.7723529411764707	0.05140243141180066	0.8287581699346406	0.041732878276171795	0.6040149393090568	0.0584037261532656	0.9326797385620916	0.02833182814059472	0.8102614379084967	0.04978899348695132	0.7650326797385618	0.05297322731196834	0.7485527544351072	0.05132146652643248	0.934967320261438	0.029066010562729717	0.8063398692810456	0.05035103814164928	0.6719887955182071	0.04916472388306734	0.6727941176470587	0.04833340139318579	0.7642156862745098	0.059713497722493625
0.8872549019607844	0.040936664526563846	0.8158963585434175	0.041876657169498906	0.7610294117647061	0.04817022530621565	0.9743464052287584	0.018464803624579872	0.7745751633986928	0.05141960209071397	0.8323529411764706	0.04157056934405886	0.6036414565826329	0.05817906469918984	0.9316993464052289	0.028254681742718973	0.8056209150326797	0.05065556730678472	0.7640522875816991	0.05342372063720363	0.7430438842203546	0.051620340376674664	0.9320261437908498	0.029657947505219544	0.8019607843137253	0.05094896297382352	0.6666316526610643	0.04911543573993038	0.6661064425770307	0.048101572421600805	0.7584967320261438	0.060430247232803
0.8906535947712418	0.041224516510954795	0.817577030812325	0.04155435560120057	0.7652310924369751	0.04789441507748547	0.9753267973856211	0.01831791155177491	0.7756862745098039	0.051058554309241666	0.8320261437908496	0.041329958872189244	0.6042483660130717	0.05807202399387534	0.9307189542483661	0.02828914838657633	0.8009803921568627	0.0511080487520373	0.7640522875816993	0.05329411820538519	0.7365546218487393	0.052423406644706724	0.9290849673202616	0.029984744890840454	0.7975816993464052	0.051546887805997754	0.6610994397759102	0.04944208974163058	0.6572478991596638	0.04812681039366388	0.7549019607843136	0.06052969392064338
0.8937254901960784	0.04158014032935442	0.8187324929971989	0.04143681175627442	0.7691876750700283	0.047191859102105195	0.9764705882352943	0.01796432040881033	0.7762745098039215	0.05099281148283682	0.8300653594771241	0.04115792380028992	0.6038748832866478	0.058029142956408535	0.9287581699346407	0.028255521560827526	0.7969934640522875	0.05223774353545066	0.7630718954248367	0.053699926517017445	0.7304388422035479	0.05266988228225617	0.9251633986928105	0.03093439607679703	0.7940522875816993	0.05250869037900801	0.6565126050420167	0.04950825466156482	0.6494047619047618	0.04806545281765276	0.7468954248366012	0.060896104877574554
0.897124183006536	0.04119717005502657	0.8188375350140056	0.04132775308548508	0.7724089635854344	0.046840699754060286	0.9759803921568629	0.018454516487241703	0.776470588235294	0.05091439163291171	0.830718954248366	0.0406678476097111	0.6048085901027076	0.05794892538594906	0.927450980392157	0.027963899236081988	0.7930065359477124	0.052972585702405706	0.7617647058823529	0.05416332883810516	0.7259103641456581	0.05301527046960185	0.9225490196078432	0.031141748977176684	0.7908496732026143	0.052839074593092956	0.6511554621848739	0.04955185452739715	0.6438725490196078	0.04795656169210528	0.7383986928104574	0.06121714637132591
0.9009150326797386	0.04096186534487702	0.8199929971988795	0.04144972478065982	0.7753501400560227	0.046339708468134434	0.9761437908496734	0.01829111779443124	0.7766666666666666	0.05042857128756465	0.8294117647058823	0.041110559201337604	0.6035480859010269	0.058332872909388725	0.9251633986928106	0.028290696621702898	0.7886274509803921	0.053265834502070494	0.76078431372549	0.054613042933380006	0.7217086834733892	0.052468489387689256	0.9189542483660129	0.031728368237213124	0.7864052287581699	0.05350516667993273	0.6453081232492996	0.04985624956095852	0.6359943977591036	0.048282124241322534	0.7313725490196078	0.06173518197032227
0.9016339869281045	0.04089831760926025	0.8211834733893558	0.041434896772800385	0.7791666666666669	0.04600718344696473	0.9763071895424839	0.018172520469880164	0.7772549019607843	0.05046662813518265	0.8274509803921568	0.041727324320040296	0.6019607843137254	0.05849502034715253	0.9232026143790851	0.028378124629565498	0.7842483660130718	0.053663407204475586	0.7604575163398691	0.05500649064570961	0.7191409897292249	0.052040184327053374	0.9156862745098039	0.03241731761851342	0.7808496732026143	0.054214665048540486	0.63781512605042	0.049728025518874605	0.6291666666666665	0.04840482409850157	0.7240196078431371	0.06255134241164102
0.9022875816993463	0.04063464811923771	0.8211134453781513	0.04147757441826484	0.7839285714285716	0.0455978354117803	0.9764705882352943	0.01800912177706971	0.7790196078431373	0.05056493415147092	0.8254901960784313	0.041727324320040296	0.6016806722689074	0.05879646932693535	0.9209150326797387	0.028529014042107382	0.7791503267973857	0.05410849110887259	0.7594771241830065	0.0552748681785365	0.7165732959850605	0.05213565142219461	0.911764705882353	0.03307091238975525	0.7765359477124182	0.05470567594195428	0.6295518207282912	0.04963328177658864	0.6237745098039214	0.048531529931100034	0.7176470588235293	0.06332971350382105
0.904640522875817	0.040475720634022945	0.8205182072829134	0.04128383766090217	0.7884453781512607	0.0447913580560248	0.9754901960784316	0.01866271654831154	0.7805228758169933	0.05065018178101189	0.8241830065359477	0.04170070491757629	0.6007002801120447	0.05939350551269618	0.9189542483660132	0.02874687896585466	0.7745751633986928	0.0546782264880946	0.7594771241830066	0.0552748681785365	0.7117647058823527	0.052942621898723875	0.9078431372549021	0.03388608829101319	0.7716993464052286	0.055276478699500954	0.6220588235294117	0.04963104887690942	0.6168417366946777	0.048835721638203995	0.7104575163398692	0.0639014792753357
0.9062091503267974	0.040384576239094694	0.8191176470588235	0.04125122755634974	0.7930672268907565	0.04418971907702979	0.9750000000000002	0.019152912626742916	0.7816339869281044	0.05091022761132769	0.822549019607843	0.041556417845644185	0.6012605042016805	0.060283193104218716	0.916013071895425	0.0293334982258911	0.7693464052287582	0.055762392492972185	0.7594771241830065	0.055520405575876924	0.7059757236227823	0.05393244860253542	0.90359477124183	0.03473687801605749	0.7668627450980391	0.05570987551794876	0.6153711484593836	0.04946863307873531	0.6112044817927169	0.04923847189185426	0.7040849673202614	0.06418362108720044
0.907843137254902	0.040001063852162476	0.8190476190476191	0.04133405012867219	0.7960784313725492	0.043839162060984024	0.9740196078431375	0.019806507397984747	0.7841176470588236	0.051201935418187274	0.8202614379084966	0.04163356424351994	0.5999066293183939	0.06059377450029934	0.9143790849673205	0.02919754127887843	0.765359477124183	0.056646344172918875	0.757843137254902	0.05606506788524512	0.7011204481792715	0.05451260866787977	0.8990196078431372	0.03514082179955416	0.7634640522875816	0.055641276006510164	0.6094537815126049	0.04963146754902127	0.6035014005602239	0.050053255193848886	0.6982026143790849	0.06445351545596247
0.9075816993464052	0.040120188661789215	0.8192226890756305	0.041414323342460535	0.7993347338935576	0.04367262201077141	0.9740196078431375	0.01980650739798474	0.7862091503267974	0.05105066693881905	0.8169934640522876	0.04180947221659897	0.5969654528478057	0.060703222690066394	0.9111111111111113	0.02963327112637298	0.7603921568627451	0.057533269884359896	0.757843137254902	0.05618007094515807	0.6930438842203548	0.05500406670073737	0.8944444444444443	0.03535868672330144	0.7604575163398692	0.05566505999134373	0.6038515406162464	0.04942901082371282	0.596533613445378	0.050680921575163865	0.6939542483660129	0.06476617463435337
0.9083660130718955	0.03981517776854303	0.818137254901961	0.041549788376058515	0.8005952380952381	0.04375595818016014	0.9730392156862747	0.020460102169226575	0.7869934640522877	0.050772477801759426	0.8156862745098039	0.04167499693190033	0.5965919701213818	0.06095516269082516	0.9091503267973857	0.029564289690565706	0.755751633986928	0.05794882677077571	0.7584967320261439	0.056125999682956396	0.6872549019607842	0.055279561526694006	0.8901960784313724	0.035467619185175076	0.7584313725490196	0.055729912553730776	0.5982492997198878	0.04932370278553563	0.5908263305322128	0.05143718378207296	0.691830065359477	0.06457492386792298
0.9098692810457517	0.03951674516279509	0.81624649859944	0.04154715138149318	0.8030812324929973	0.04377649142338973	0.972058823529412	0.021113696940468406	0.7886928104575164	0.05064339870145407	0.8133986928104575	0.04191085220313254	0.595518207282913	0.061472770809900226	0.9081699346405231	0.02934090473569044	0.7511764705882352	0.05892025983867765	0.7588235294117648	0.05616161350674276	0.6827264239028943	0.05597814581070636	0.8869281045751631	0.0357274410595906	0.7538562091503267	0.056131541654941025	0.5941526610644257	0.04900854619284039	0.5836484593837534	0.0515454531175344	0.6885620915032679	0.06515740580362146
0.9109150326797386	0.039335100466398515	0.8150560224089636	0.04157551765359623	0.8063375350140056	0.04378334568016825	0.9704248366013074	0.021957484161864358	0.7890849673202615	0.05046271592849762	0.81078431372549	0.04209405880622227	0.5948179271708682	0.06151817186671397	0.9055555555555557	0.029746574470762576	0.7479084967320261	0.05938476633662444	0.7598039215686275	0.05605268104486911	0.6797385620915031	0.056540443052594945	0.8833333333333331	0.03579090246426988	0.7497385620915031	0.05697627610428761	0.5905462184873947	0.04919607754800981	0.5779761904761904	0.05171926529541203	0.6859477124183004	0.06512539581561984
0.9110457516339869	0.03924624081266322	0.8141456582633053	0.041569325489976425	0.8099089635854343	0.04379897820164763	0.969934640522876	0.022447680240295725	0.7898692810457517	0.05059896995607855	0.8088235294117646	0.04219350549406267	0.5950046685340802	0.061162512864108544	0.9022875816993465	0.0302604958092246	0.7456209150326796	0.05960758338597259	0.7620915032679739	0.055829383046925654	0.6770774976657328	0.05750852297897918	0.879738562091503	0.03585436386894917	0.7481045751633986	0.0577671888091052	0.5868697478991595	0.049201415008474976	0.571813725490196	0.051993619939179433	0.683660130718954	0.06480405873816165
0.9115686274509804	0.038679792010920304	0.8116946778711485	0.04145564878395636	0.8134453781512606	0.043620765786084335	0.9689542483660133	0.023101275011537557	0.791372549019608	0.05100533158896871	0.8065359477124182	0.04234109827336605	0.5974323062558355	0.06037370585541291	0.8993464052287581	0.03058729319484551	0.7422875816993464	0.06006134885113067	0.7643790849673203	0.05556927527445519	0.6746965452847804	0.05830912529560296	0.8767973856209148	0.03581989722509182	0.743921568627451	0.058649557775116	0.5814775910364144	0.04951108490132479	0.566736694677871	0.05198222506142975	0.6795751633986926	0.06543579477659296
0.9128104575163399	0.03813691267495061	0.8090336134453782	0.04137778670750938	0.8162114845938376	0.04303739798853185	0.9689542483660133	0.02310127501153756	0.7905882352941178	0.0512503478191897	0.8039215686274508	0.0426478978615861	0.6009803921568626	0.060224623357940016	0.8967320261437908	0.03099535056874691	0.739281045751634	0.060890958943311105	0.7666666666666668	0.05550620959093115	0.6732492997198878	0.05889303651447486	0.8735294117647057	0.03581989722509182	0.7426797385620916	0.059120184903401866	0.576645658263305	0.04941550688565543	0.5615896358543416	0.052174987093719774	0.674346405228758	0.06624288620479635
0.9128758169934641	0.038075344971988424	0.8060924369747898	0.04135437829614442	0.8189425770308124	0.042836019775318264	0.9689542483660133	0.02342807239715847	0.791045751633987	0.05146664246154934	0.8003267973856207	0.04278861638745763	0.6035947712418299	0.06000122646310509	0.8934640522875816	0.03121321549249419	0.7362745098039216	0.06135748991393709	0.7686274509803923	0.05532300298784141	0.672222222222222	0.059436325162161664	0.8709150326797384	0.03551309763687177	0.7407843137254903	0.05964419686987361	0.5715686274509801	0.049678463981871805	0.5577731092436974	0.05206269850126856	0.6707516339869279	0.06697180785042241
0.9148366013071895	0.03745932237409969	0.8015406162464984	0.041923873586914344	0.8198529411764706	0.042524931590496334	0.9694444444444446	0.0229378763187271	0.7905228758169934	0.05196897085797925	0.7970588235294116	0.04317693767792328	0.6052287581699345	0.06012287952990208	0.8898692810457517	0.03170159400813122	0.7337254901960784	0.06172917145451304	0.7705882352941177	0.054925753381775175	0.6705882352941175	0.060155221507483404	0.8673202614379084	0.036057759946239956	0.7402614379084967	0.05979843026215497	0.5672268907563023	0.04966662939028908	0.5542366946778711	0.052178278316617276	0.6655228758169933	0.06833904962752294
0.9152287581699348	0.037633614313097516	0.7977591036414564	0.042596960473162894	0.8199929971988795	0.0427929364671314	0.9694444444444446	0.0229378763187271	0.7890196078431372	0.05232651649216812	0.7928104575163397	0.043305151195918476	0.6064892623716152	0.060164909168598145	0.8856209150326796	0.03239910209499754	0.7318954248366012	0.06226724141278824	0.7725490196078432	0.05505535581359362	0.6706349206349205	0.06062263582616736	0.865359477124183	0.0361789709605868	0.7401307189542484	0.06015905611810145	0.5630252100840334	0.04940806022253532	0.5499299719887953	0.05234186015964645	0.6619281045751633	0.06875131819899788
0.9148366013071896	0.037826875316746736	0.7934523809523808	0.04318624611967484	0.8198879551820726	0.04292254545112272	0.9699346405228759	0.02277447762591664	0.7878431372549018	0.052935740449537416	0.7895424836601306	0.043544588998444135	0.6048552754435106	0.06021903737001681	0.8820261437908496	0.03298572135503398	0.7283660130718953	0.06300572141343042	0.777450980392157	0.05438109107240699	0.6690009337068159	0.06101200487478104	0.8637254901960786	0.035972934450318	0.7404575163398692	0.060725232631228136	0.5593487394957981	0.049350424234561874	0.5469537815126049	0.052418262076096185	0.6599673202614378	0.06846658045574032
0.9145098039215687	0.03787253929716939	0.788690476190476	0.043365059478283036	0.8194677871148457	0.043403459819890904	0.9694444444444446	0.0229378763187271	0.7873202614379083	0.053646931626801585	0.7846405228758169	0.04402031943165068	0.6037815126050419	0.059485542695099966	0.8784313725490194	0.032807807457353066	0.7253594771241829	0.0629035061346895	0.7826797385620916	0.053687496605865456	0.6680205415499532	0.061260900269809244	0.8614379084967322	0.0360022187359547	0.7415686274509803	0.0608045952997957	0.5552170868347337	0.04930068275408003	0.5419817927170867	0.05229089368122675	0.6586601307189541	0.06816855749795947
0.9141830065359478	0.037870611814885345	0.7855042016806721	0.04372762682003832	0.8205882352941175	0.043461967782466214	0.9709150326797387	0.022189089440466343	0.786143790849673	0.054422451570914375	0.780392156862745	0.04432541001458595	0.6005602240896357	0.05975543501430806	0.8745098039215684	0.03309465381690762	0.7216339869281045	0.06285737312113514	0.788888888888889	0.053454868204377434	0.6680205415499532	0.061546220985135174	0.8581699346405229	0.03639946834202095	0.7407189542483659	0.06084838123152481	0.5524509803921567	0.049170221205052295	0.536204481792717	0.05244507435996994	0.6586601307189541	0.06799206058880074
0.9135294117647058	0.038202343741937025	0.7817226890756301	0.04417312105242463	0.8214985994397759	0.04327743235331444	0.9694444444444446	0.02323535157076583	0.7832679738562089	0.05515038174656333	0.7751633986928104	0.044635539339950715	0.5969187675070027	0.059501980659968944	0.8715686274509802	0.03346446152210368	0.7177777777777777	0.06306420012493441	0.7937908496732028	0.05294865220921642	0.6690009337068159	0.06172069546178606	0.8558823529411765	0.036991405284510774	0.7392156862745097	0.060851594635722685	0.5507002801120446	0.049281298999509754	0.5319677871148458	0.05305550168430399	0.6584967320261437	0.06816855923730099
0.91359477124183	0.03816124013382147	0.7783963585434173	0.04457992926015695	0.8213585434173671	0.043107000587343264	0.9704248366013073	0.022581756799523997	0.7800653594771241	0.05571877007358632	0.7692810457516339	0.04528913411119255	0.5949112978524742	0.05918669228679342	0.868627450980392	0.03378044617118778	0.7152941176470587	0.06318049648410891	0.7960784313725492	0.05294164970556806	0.668674136321195	0.061276118527284554	0.853921568627451	0.037152986414526884	0.7366013071895425	0.06073401522389582	0.552065826330532	0.049369469305158516	0.5277310924369747	0.053333025539672	0.6609477124183006	0.06754596942097636
0.9135947712418299	0.03816124013382146	0.7748949579831932	0.044953310170532786	0.8214285714285714	0.0428893210597188	0.9709150326797387	0.02241835810671354	0.7775816993464051	0.056074593717860576	0.7650326797385621	0.04596071922991931	0.5934640522875816	0.058858710419539335	0.864705882352941	0.03421617601868233	0.7117647058823529	0.06308971862580492	0.800653594771242	0.05257490129388079	0.6683006535947711	0.061294519546513784	0.8532679738562093	0.037198457471721236	0.733529411764706	0.06054381038769306	0.5539215686274508	0.04918223908588703	0.5241946778711484	0.05380813988417567	0.6612745098039217	0.06720350292736024
0.91359477124183	0.03816124013382146	0.7721638655462184	0.04551954021968473	0.82125350140056	0.042286154885391135	0.97140522875817	0.021928162028282162	0.7737908496732026	0.0565063327726137	0.7607843137254903	0.046641214956058705	0.5913165266106442	0.058821998267051256	0.8611111111111109	0.03483902981901798	0.7071241830065359	0.063386273193401	0.8026143790849675	0.05218626096445598	0.6676003734827263	0.061240051104646274	0.8509803921568629	0.03779039441421106	0.7303921568627452	0.060284910836741847	0.555987394957983	0.049768782165048375	0.5211484593837534	0.05395766040332811	0.66062091503268	0.0676172123733081
0.91359477124183	0.03816124013382147	0.7702030812324929	0.04584505676963896	0.8228991596638654	0.04192280554543293	0.97140522875817	0.021928162028282162	0.7713725490196078	0.056578918467617985	0.7562091503267975	0.047632611526258445	0.5899159663865545	0.05876533242936142	0.8575163398692809	0.035785497960679154	0.7015032679738562	0.06442673765239922	0.8062091503267975	0.05222187478824234	0.6688608776844069	0.061018537874058934	0.8483660130718956	0.03819845178811246	0.7269281045751634	0.06002628675969925	0.5573179271708681	0.050141965577262096	0.5193277310924369	0.05397232079356173	0.6596405228758171	0.06769235947369709
0.9132026143790849	0.03829195908806984	0.7689775910364145	0.046479157467466455	0.8250700280112044	0.0410984346598647	0.9723856209150328	0.021274567257040335	0.769281045751634	0.05650222644970107	0.7509803921568626	0.04855744769148685	0.587955182072829	0.05924875648823622	0.8535947712418299	0.03633559334424353	0.6966013071895425	0.06526327796008186	0.8088235294117648	0.05234785432843521	0.6698412698412697	0.061101057286336954	0.847058823529412	0.03835173342629043	0.7262091503267973	0.05988180057962908	0.5588235294117645	0.05017828170912336	0.519047619047619	0.054111376133920246	0.6583333333333333	0.06838445355549722
0.9133333333333332	0.03824262233467339	0.7662464985994397	0.046963122167756964	0.8262254901960784	0.040708908020041415	0.9723856209150328	0.021274567257040335	0.7661437908496732	0.056381142888962114	0.7470588235294116	0.04923681035380642	0.5872082166199812	0.05897849530287793	0.8499999999999999	0.03691816102184627	0.6932679738562092	0.06628981133113528	0.8107843137254902	0.0526471710043467	0.6698412698412697	0.061410749613430286	0.8467320261437911	0.03835989838835891	0.7250326797385621	0.059748296713351544	0.5603641456582631	0.050506215022843234	0.5198179271708683	0.05400455596337038	0.6586601307189541	0.06867463948343443
0.9145098039215686	0.03786141840758883	0.7643207282913165	0.04756902701336672	0.8278361344537815	0.03987233810586319	0.9723856209150328	0.021274567257040335	0.7620261437908497	0.056629749074071124	0.7431372549019606	0.04998564936110903	0.5861811391223155	0.0586857590018527	0.8473856209150327	0.037193967319144844	0.6894771241830066	0.06743740344461169	0.8127450980392157	0.05302500762638252	0.6695611577964518	0.06185426096758429	0.8450980392156865	0.0387556772097871	0.7234640522875816	0.059693717023786924	0.5614145658263303	0.0506635183990471	0.5193977591036414	0.05426705181394294	0.6578431372549018	0.06960026176642152
0.91359477124183	0.03823258548944866	0.7636554621848739	0.047998758611049	0.828641456582633	0.03931612354565257	0.97140522875817	0.021928162028282166	0.7578431372549018	0.05650955364898087	0.7401960784313724	0.05064467720654705	0.5864145658263304	0.05885123873575994	0.8437908496732026	0.03735781750997998	0.686078431372549	0.06874927017029221	0.8133986928104574	0.05306398547949805	0.6663398692810456	0.062203707892444074	0.8437908496732028	0.038908958847965074	0.7226143790849673	0.05937312993001788	0.5623249299719886	0.05053321534771216	0.5179971988795518	0.05433013799170789	0.65718954248366	0.07000845382570615
0.9133333333333333	0.03838347626311853	0.7617647058823529	0.04842336303993417	0.8304971988795518	0.038771733718221124	0.9733660130718955	0.020844297717708505	0.7537254901960783	0.05661245676065049	0.737581699346405	0.050862542130294314	0.5869747899159663	0.05868581743412915	0.8395424836601307	0.038061394547674335	0.6828758169934639	0.06981435860321784	0.8143790849673203	0.05326569635945818	0.6631652661064424	0.062128579374316	0.8418300653594772	0.03906425033323418	0.7199346405228758	0.059272193269154796	0.5637605042016806	0.05046218777888377	0.5167717086834733	0.054412536555709996	0.655392156862745	0.07082835993848782
0.9124836601307189	0.038627495925770715	0.7601190476190476	0.04870397609881923	0.832563025210084	0.038369259908649166	0.9738562091503269	0.02068089902489805	0.7492810457516339	0.05696552912451007	0.7336601307189541	0.051183268917875925	0.5865546218487394	0.058815744256266775	0.8359477124183006	0.03850812880850589	0.6800653594771242	0.07100172044811283	0.8140522875816995	0.054007131741721656	0.6590569561157795	0.06168485795864476	0.8401960784313728	0.03890372987954376	0.7160130718954247	0.059390782100831624	0.5646358543417366	0.05001568155166699	0.516001400560224	0.05456803094267342	0.6531045751633986	0.07204715387375521
0.9115686274509803	0.039180272837065516	0.7580182072829131	0.04919951709549431	0.834453781512605	0.037688870102881654	0.9733660130718955	0.021171095103329422	0.7445098039215685	0.05728228313956236	0.7310457516339868	0.05161151649451995	0.5845471521942109	0.059296317035479496	0.8323529411764705	0.03951885510406051	0.676470588235294	0.07129569639232615	0.8133986928104574	0.054472049545878025	0.6539682539682539	0.06107684726170914	0.8382352941176472	0.03884744608581259	0.7109150326797385	0.059669000500950094	0.5657913165266105	0.049614430381200926	0.516001400560224	0.05437370732003278	0.6519607843137254	0.07234975444051356
0.9118300653594771	0.0391846410835957	0.7552871148459384	0.04953054846392078	0.8348389355742296	0.0376862428470324	0.9738562091503269	0.02100769641051896	0.7394117647058822	0.057973451538634736	0.7294117647058822	0.05172044895639359	0.584126984126984	0.05936523284395795	0.8290849673202614	0.0402868834057643	0.6739215686274509	0.0719645698468947	0.8143790849673203	0.054710901975255896	0.6503734827264238	0.060792314846967815	0.8352941176470587	0.0391742434714335	0.7039869281045751	0.05989930927996187	0.5677871148459382	0.04924552023485271	0.5159663865546218	0.05449255151733951	0.6513071895424836	0.07288090494109788
0.9116993464052286	0.038880624977231784	0.7533613445378151	0.05022089023108851	0.8352941176470589	0.0377436465739396	0.9738562091503269	0.021007696410518965	0.735032679738562	0.058198777457003956	0.7271241830065358	0.05211256726155612	0.5830532212885153	0.059594493852368736	0.826143790849673	0.04137257289891199	0.671437908496732	0.07194032483169843	0.81437908496732	0.05524231023936733	0.6477124183006535	0.06066731315368757	0.8330065359477121	0.03907786828284862	0.6979084967320262	0.06001493356652979	0.5692577030812322	0.04900077559096498	0.514390756302521	0.05507244368470961	0.6491830065359476	0.07336812468695307
0.9122222222222222	0.038737422318569636	0.7517156862745098	0.0511239339399971	0.8355392156862746	0.0373131543384861	0.9738562091503269	0.021007696410518965	0.7308496732026143	0.058552513762471545	0.7251633986928103	0.05251146745651153	0.5823529411764705	0.05995627624249641	0.8228758169934639	0.04195718623434654	0.67	0.07184943378501517	0.8150326797385619	0.05551428762496415	0.645704948646125	0.060285539869791606	0.829738562091503	0.039351434788817426	0.6933333333333334	0.060050071472120034	0.5715686274509802	0.04881997286928628	0.5130252100840336	0.055671958439675644	0.6506535947712417	0.07359283263218297
0.9112418300653593	0.03906610519139204	0.7501050420168067	0.051591434265369836	0.8366946778711487	0.036743216281420195	0.9733660130718955	0.021497892488950336	0.7262745098039216	0.0588097932690082	0.7222222222222221	0.05309510761899525	0.5819794584500466	0.0604417479587104	0.8205882352941175	0.04241358605178591	0.6675816993464054	0.0717483782056453	0.8153594771241828	0.0557141622012265	0.6434173669467786	0.059979840166491716	0.8264705882352938	0.03973975607928308	0.6891503267973856	0.06069695737669912	0.5736344537815126	0.04842984340407945	0.5102591036414565	0.056018931708443465	0.6521241830065359	0.07412370864307498
0.912549019607843	0.03904511541050678	0.7481442577030811	0.052201493129468535	0.8381302521008406	0.03653299657471171	0.9723856209150328	0.022151487260192167	0.7234640522875817	0.05923032056631535	0.7209150326797384	0.053228088234639884	0.5816993464052287	0.060620927492324256	0.8173202614379084	0.042856297643412415	0.6655555555555557	0.07239588915131219	0.8153594771241828	0.05620460655252815	0.6417833800186741	0.05964988075182555	0.8238562091503265	0.040015562376581645	0.685359477124183	0.06103982091229518	0.5754551820728291	0.04833494487139099	0.5085434173669467	0.056407894246975204	0.6521241830065359	0.07449201473908561
0.9127450980392156	0.03930435210960698	0.7479691876750699	0.05236092455036987	0.8384103641456585	0.03710590537037635	0.9718954248366014	0.02264168333862354	0.7213071895424836	0.05977381683495298	0.7202614379084966	0.05322808823463988	0.5791316526610644	0.06070984813346275	0.8124183006535947	0.043652329901600576	0.6628104575163399	0.07270435387241356	0.8176470588235292	0.05637452569419132	0.6388422035480859	0.05915003949252054	0.821895424836601	0.040198768979671395	0.680718954248366	0.061637688438605884	0.575	0.0481559933091073	0.5078081232492997	0.05711662791813177	0.6527777777777777	0.07503747322376174
0.9139215686274509	0.0387759945849412	0.7473039215686273	0.05214499683249483	0.8372198879551822	0.03782722613642503	0.9709150326797387	0.023197749390491657	0.7184313725490195	0.0603001997009675	0.7196078431372548	0.05353421565031598	0.5788515406162464	0.0608597874832216	0.8071895424836599	0.04405887702321398	0.6601960784313726	0.07307848045907947	0.8196078431372548	0.0560416577105311	0.6362278244631185	0.05872404600733289	0.8202614379084965	0.04044737487432484	0.6761437908496731	0.06225190089409166	0.57531512605042	0.0483263021375282	0.5088935574229692	0.05757489291057836	0.6527777777777777	0.07503747322376174
0.9145098039215684	0.038633174387124276	0.746673669467787	0.051943359015986144	0.8369397759103643	0.038031354493588757	0.9709150326797387	0.02319774939049165	0.7162745098039215	0.06067862315901108	0.718627450980392	0.053716500430512855	0.5789449112978524	0.06130665082335101	0.8006535947712417	0.0445400779279029	0.6591503267973856	0.07359975399785519	0.8209150326797385	0.0561910829157335	0.6332866479925303	0.058380808118433894	0.8186274509803921	0.04101549941421339	0.6704575163398693	0.06260031179253274	0.5750350140056021	0.04853014846365637	0.5099439775910364	0.05779777535294022	0.6534313725490195	0.07505216194370203
0.915032679738562	0.038335726612373396	0.7460084033613443	0.05178986557028333	0.8353991596638656	0.03804000629905569	0.9709150326797387	0.02319774939049165	0.7131372549019608	0.06115333092226335	0.7169934640522875	0.0540822756692493	0.5809523809523809	0.061263863383959026	0.7937908496732025	0.044668291445898095	0.6581699346405229	0.0739853134281635	0.8212418300653594	0.05616034194482733	0.6312791783380018	0.05858248321478148	0.8160130718954246	0.04140382070467904	0.6662745098039214	0.06266732657997524	0.5768557422969187	0.048382954894881716	0.5106792717086834	0.057574438458090134	0.6540849673202613	0.0750109841540955
0.9158823529411764	0.038105325379766825	0.7443277310924368	0.05153427922547898	0.8333333333333333	0.0379829454389866	0.9704248366013073	0.02368794546892302	0.711111111111111	0.06137798954377352	0.715032679738562	0.0543792012901161	0.5816059757236227	0.061192308456664235	0.7859477124183005	0.04526091742726089	0.657843137254902	0.07406176619483663	0.8225490196078431	0.05575348238972121	0.6293650793650793	0.05883658510134516	0.8130718954248364	0.04185754089965853	0.662156862745098	0.06269338060387197	0.5771008403361344	0.04858879369195293	0.5088235294117647	0.05732999794062429	0.6542483660130718	0.07489942206385436
0.9163398692810457	0.03787200845935878	0.7423669467787113	0.05157205241332251	0.8323179271708683	0.03837313920977011	0.9699346405228759	0.02417814154735439	0.7083660130718955	0.06167350788601546	0.7124183006535947	0.05481493113761065	0.5822128851540616	0.061152294297746726	0.7784313725490195	0.0455974920502057	0.6564052287581701	0.07387155363610645	0.8241830065359476	0.055517627118488996	0.6290382819794584	0.058669003609881025	0.8104575163398692	0.04216366831533464	0.6576470588235294	0.06277139355802203	0.5771358543417366	0.04829212603967041	0.507563025210084	0.05719498807658389	0.6531045751633986	0.07475358521410043
0.916470588235294	0.03776722941784586	0.7408963585434172	0.05202885965142202	0.8302871148459384	0.03882157977965874	0.9699346405228759	0.02417814154735439	0.7067973856209151	0.06129793191228221	0.7107843137254901	0.05522964322129254	0.5838468720821661	0.0610980105772223	0.7722222222222221	0.04611300452169014	0.6550326797385622	0.07367850394008314	0.8258169934640522	0.0548948559574372	0.6271241830065359	0.05850435379808684	0.8091503267973856	0.04255744121216094	0.6530065359477124	0.06312881840700105	0.5779411764705882	0.048030091865773936	0.5092787114845938	0.05689125847128762	0.655392156862745	0.07392399282564886
0.9154901960784314	0.0378717341037099	0.7392507002801119	0.05225423243520098	0.8278361344537815	0.03922800999046292	0.9704248366013073	0.02368794546892302	0.7041830065359478	0.061197524129136566	0.7104575163398692	0.055308124048432855	0.5858543417366946	0.06047738913660506	0.7663398692810457	0.04693704155505077	0.6549019607843137	0.07306872157982058	0.8267973856209151	0.054489047645804936	0.6254901960784313	0.058448110898347	0.8081699346405229	0.04261008988030341	0.6501307189542482	0.06300061034516875	0.577766106442577	0.0477115217102166	0.5112745098039215	0.056206268761250046	0.6562091503267973	0.0739177679906712
0.9137908496732027	0.038062160227143656	0.7370798319327729	0.052507083044263575	0.8253501400560223	0.03978676532110755	0.97140522875817	0.023034350697681193	0.7022222222222223	0.06088321553075491	0.7101307189542483	0.05540491903314968	0.5866013071895424	0.06045902471123435	0.7601307189542483	0.047350430965699214	0.6537908496732027	0.07286846552566717	0.8261437908496733	0.054346570405011944	0.6267040149393089	0.058126762110019776	0.8075163398692812	0.04261008988030341	0.6480392156862744	0.06324263474693483	0.577626050420168	0.04750917895827148	0.5130252100840336	0.05588949755922424	0.6578431372549018	0.07442892697122795
0.9127450980392158	0.038005824721909255	0.7346638655462183	0.05250489304096367	0.822689075630252	0.040449487565512254	0.9718954248366014	0.022544154619249822	0.7009150326797386	0.06064498236677499	0.7084967320261437	0.0553807046577749	0.5876750700280111	0.06095831747701108	0.7529411764705882	0.04791576324501221	0.6533986928104576	0.0729237587700535	0.8261437908496732	0.05446093594108176	0.6274042950513538	0.05786983441341806	0.8058823529411764	0.04249704382802505	0.6455555555555555	0.06340251919211577	0.5779061624649858	0.04748235169466802	0.5138305322128851	0.055929597300276045	0.6581699346405228	0.0745958190446093
0.9125490196078432	0.037860705456295426	0.732002801120448	0.05264809403015457	0.8202731092436972	0.04056406524245111	0.97140522875817	0.02270755331206028	0.7002614379084968	0.06031237342509262	0.7068627450980391	0.05558380610378144	0.5897292250233426	0.06123925878311032	0.7483660130718954	0.04805023852971085	0.6532679738562092	0.07284917428429688	0.8261437908496732	0.05434657040501195	0.6294117647058822	0.05791569512935915	0.8039215686274509	0.04240444413381622	0.645359477124183	0.06352076485466959	0.5773809523809522	0.04768947197141981	0.5148459383753501	0.05577785969809789	0.6588235294117646	0.07499288221103823
0.9129411764705883	0.0376143293943236	0.7307072829131651	0.05298206214920912	0.817331932773109	0.04058440277703351	0.9718954248366014	0.022544154619249822	0.6994117647058824	0.06060476877191734	0.7068627450980391	0.05576774701232714	0.5904295051353874	0.06159467718002939	0.7431372549019607	0.04860966431681979	0.6535947712418301	0.07281802022778028	0.8271241830065359	0.054370784780386726	0.63015873015873	0.057615405596159235	0.803267973856209	0.04207428543069816	0.6435947712418301	0.06343522669754485	0.5767156862745098	0.04788735084811254	0.5155462184873949	0.055816294562805555	0.6599673202614378	0.0749486953160084
0.9130065359477124	0.037530599365184034	0.7296218487394956	0.05299807362115028	0.8141806722689073	0.04081431041870858	0.9723856209150329	0.022380755926439365	0.6993464052287581	0.06088601257716542	0.7071895424836601	0.05617099637124003	0.5908496732026143	0.06213381149742648	0.737581699346405	0.04917076411372116	0.6535294117647059	0.0730270479937155	0.8274509803921568	0.054790354945286945	0.6321195144724555	0.057268239507729454	0.8032679738562091	0.04221661918482867	0.6422875816993464	0.06389418397639468	0.5764705882352941	0.04774739530863358	0.5166316526610644	0.05604847018067838	0.6604575163398692	0.07570171507064988
0.9141830065359476	0.03727919276127278	0.7272408963585433	0.053148869901796014	0.8111694677871146	0.04091170060272495	0.9728758169934643	0.021890559848007987	0.6999999999999998	0.06116872480978313	0.7088235294117646	0.05605073357464211	0.5912231559290382	0.06264338102588757	0.7320261437908495	0.04957657242535342	0.6528104575163398	0.07256412906712113	0.8277777777777778	0.05505616326507735	0.6337535014005602	0.0572211575350574	0.803921568627451	0.04211075522026804	0.6400653594771242	0.06394864277875524	0.5744397759103641	0.047658118792354875	0.5170518207282913	0.056338906801536186	0.6622549019607842	0.07599095172282602
0.9146405228758169	0.03738648147707893	0.7259103641456581	0.053144369804313855	0.8089985994397757	0.041084240686562856	0.9728758169934641	0.021890559848007987	0.6989542483660129	0.061344736227991685	0.707516339869281	0.05602916069586372	0.5901027077497665	0.06303309716641844	0.7271241830065358	0.05046758496991943	0.6516993464052288	0.07183780810024465	0.8287581699346407	0.054776640512578065	0.634407096171802	0.057083025249098925	0.8035947712418301	0.04202107013428	0.638235294117647	0.06425957321809504	0.5745448179271708	0.0476213184298497	0.5158613445378151	0.05658910440487104	0.664705882352941	0.07694272036876146
0.9146405228758169	0.03738648147707893	0.7240896358543416	0.053135335411040846	0.8066176470588233	0.041314206679629976	0.9733660130718955	0.021400363769576616	0.6969281045751633	0.06190424918377154	0.7068627450980391	0.05606534953341229	0.5894957983193276	0.06264476080735662	0.7222222222222221	0.05118268954140642	0.6519607843137255	0.07152379621502174	0.8284313725490197	0.05448152170025495	0.6350140056022409	0.056919398879067766	0.804575163398693	0.042249626775501495	0.6375816993464052	0.06444481194990388	0.5749299719887955	0.04749181645817928	0.5182422969187674	0.05657692165683887	0.664705882352941	0.07721575667684488
0.9158169934640522	0.03766074944654474	0.7219187675070027	0.05327057529675882	0.8036064425770306	0.04153417583662699	0.9733660130718956	0.02140036376957662	0.6949673202614378	0.062014318616631835	0.707516339869281	0.05600801020181853	0.5888422035480858	0.06278481520798461	0.718627450980392	0.05205755261960513	0.6519607843137256	0.07125637230300844	0.8277777777777777	0.05444254384713942	0.634593837535014	0.057014098458604084	0.8042483660130719	0.04232320462731667	0.6365359477124182	0.06448288492541895	0.5774509803921568	0.048145748616357925	0.5200980392156862	0.056677751962590284	0.6638888888888888	0.07713579087074575
0.9169934640522877	0.03792218735504147	0.7208333333333332	0.053570202127588215	0.8008753501400558	0.04150693206372599	0.9733660130718956	0.021400363769576623	0.6916993464052287	0.06201431861663184	0.7078431372549019	0.056035452102688704	0.5856676003734826	0.06245224266766647	0.7140522875816993	0.05293646974813882	0.6522875816993465	0.07105093981473344	0.8274509803921567	0.054249697483929285	0.6335667600373482	0.05677426958148942	0.8042483660130719	0.04232320462731667	0.6354901960784313	0.064879502409978	0.5807422969187674	0.04843892065807648	0.5192927170868347	0.05692024440486325	0.6614379084967319	0.07677903204327369
0.9169934640522877	0.038116808549744315	0.7196778711484593	0.05433043452420411	0.7989495798319326	0.04202977663838706	0.9733660130718956	0.02140036376957662	0.6884967320261438	0.06194750291322502	0.7071895424836601	0.05600800024295103	0.5850606909430438	0.062326937526266085	0.7088235294117646	0.05376050678149945	0.6524183006535947	0.07083159570415011	0.8271241830065358	0.05428043845483545	0.6341269841269841	0.05614333177330672	0.8045751633986926	0.04209464798609517	0.6338562091503267	0.06491273086539666	0.5840686274509803	0.04890724031286528	0.519047619047619	0.057152008340835045	0.6586601307189541	0.07688072939091324
0.918562091503268	0.037856029553667	0.7183473389355741	0.05532188286355	0.7974439775910364	0.04250250032222255	0.973856209150327	0.02091016769114525	0.684967320261438	0.06190122429632803	0.7045751633986927	0.05675683925025364	0.5831932773109243	0.06229880850091292	0.7049019607843137	0.054311175812194	0.6538562091503269	0.07014506185234279	0.826143790849673	0.054171505992961805	0.6362745098039215	0.05543170828208673	0.8042483660130717	0.04196643446809998	0.632549019607843	0.06507583243745278	0.5881302521008402	0.04940652732096862	0.5202731092436974	0.05707256447077702	0.6555555555555554	0.07753805394614442
0.9188888888888889	0.03783351662924214	0.7164565826330531	0.05608632797692073	0.7962885154061624	0.04292420538650111	0.973856209150327	0.02091016769114525	0.6810457516339872	0.061651240810834965	0.7032679738562091	0.05716338637186706	0.5816993464052287	0.06272640221789307	0.7009803921568626	0.05529937488492455	0.6549673202614381	0.0692733962714528	0.8267973856209149	0.05438937091670909	0.6387955182072829	0.054824584112245466	0.8045751633986926	0.041958269506031515	0.6308496732026144	0.0650101623994583	0.5916666666666666	0.04938045317622691	0.5214635854341736	0.05669401913143563	0.6519607843137254	0.0783377226986593
0.9207189542483659	0.03757039467701858	0.7137605042016806	0.056945811557954	0.7950980392156863	0.04324077419218604	0.973856209150327	0.02091016769114525	0.677450980392157	0.061634464895754755	0.7022875816993464	0.05735051032470816	0.5811858076563958	0.06303434565700879	0.6964052287581698	0.05554115532689545	0.6550980392156864	0.06872215686977984	0.8264705882352941	0.0543277130879571	0.641970121381886	0.0547147391626565	0.8052287581699344	0.04211111528352965	0.6284967320261439	0.0654727563826018	0.5942577030812324	0.04925738037866348	0.5209033613445377	0.0564484761919949	0.6467320261437908	0.07896761922543874
0.921830065359477	0.037528912687942326	0.7103641456582632	0.057455324970451575	0.7946778711484594	0.0434755584801377	0.9748366013071897	0.020256572919903418	0.6749019607843139	0.0615498248348573	0.7003267973856209	0.05780569431339473	0.5809990662931838	0.06314440998900539	0.691830065359477	0.0558859430600013	0.654967320261438	0.06815554522100876	0.8248366013071893	0.054922075777011005	0.6441176470588235	0.05457533919328374	0.8065359477124181	0.04232898020727692	0.6262091503267975	0.06563988568323464	0.5955882352941175	0.049246572231512326	0.5203431372549019	0.05593614717563925	0.6415032679738562	0.07991781121923049
0.9226143790849672	0.0373940848228296	0.7077030812324929	0.057859849919950614	0.7939775910364146	0.04409843815252517	0.9758169934640525	0.019602978148661587	0.6733986928104576	0.0612572936234183	0.6986928104575163	0.057712172796293044	0.5823996265172734	0.06303251919753679	0.6862745098039215	0.05638513431217515	0.6541176470588236	0.06762842372955571	0.8238562091503265	0.055160610670703096	0.6453314659197011	0.054198771200971274	0.8058823529411763	0.04272275310410322	0.625686274509804	0.0658440103510611	0.595658263305322	0.04950902368130375	0.521813725490196	0.05573590638223039	0.6397058823529411	0.07999182938566754
0.9226797385620914	0.03736359511763711	0.7048319327731092	0.05840750546218575	0.7918067226890755	0.04468547549766934	0.9764705882352943	0.019412785698507466	0.6738562091503268	0.06099832771335386	0.6957516339869281	0.05783001586557931	0.584453781512605	0.0632033957730494	0.680392156862745	0.05680996347914854	0.6513071895424838	0.06756250221830704	0.821895424836601	0.05503100823888464	0.645985060690943	0.0536831183341558	0.8045751633986926	0.04331831954486194	0.6267320261437908	0.06545854123273916	0.5960784313725489	0.048864724748598855	0.5217086834733893	0.05534643066292155	0.6370915032679738	0.08044489657026219
0.9244444444444444	0.0369882611327217	0.7019607843137254	0.059082726405634826	0.7898459383753501	0.04513388694372643	0.9764705882352943	0.01941278569850747	0.6739869281045753	0.06028501440955543	0.6944444444444444	0.0575882354236084	0.5874883286647992	0.06338050379226641	0.6748366013071894	0.056997600583922954	0.648169934640523	0.0676177430792981	0.8202614379084965	0.055064409531141514	0.6472455648926236	0.05267553258147143	0.803267973856209	0.04351663637955442	0.6254248366013071	0.06542435917281382	0.5967787114845937	0.04849109234577877	0.5223739495798319	0.054825274562940084	0.6333333333333333	0.08155730555480015
0.9258823529411765	0.036901115163222795	0.7006302521008403	0.05980218154841731	0.7885854341736696	0.04515338960015762	0.9769607843137257	0.019249387005697005	0.6741176470588235	0.060022854104219224	0.6918300653594771	0.05786021280920523	0.5878151260504201	0.06387413862801192	0.6679738562091502	0.05730238914286987	0.6447712418300653	0.0677364917547182	0.8189542483660129	0.0551184807933432	0.6476190476190475	0.0519792827662579	0.8019607843137253	0.043997837284243335	0.6249673202614379	0.06503776070944345	0.5989145658263304	0.048333575553932584	0.5218837535014005	0.05442304555089981	0.6331699346405228	0.08138072030777893
0.9261437908496731	0.03673420149235659	0.6997549019607843	0.06093268871011711	0.7866246498599442	0.04560180104621471	0.9769607843137257	0.019249387005697005	0.67359477124183	0.059958786293684965	0.6895424836601307	0.05821647114684182	0.588001867413632	0.06432693851092468	0.6614379084967319	0.05774750819230171	0.6430718954248367	0.06725689921103732	0.8179738562091503	0.05533097168206964	0.6484126984126983	0.05121678132835272	0.8016339869281044	0.04426547861947344	0.6214379084967321	0.06480396571748108	0.5992647058823528	0.04845816204448402	0.5227240896358543	0.053849453186187946	0.6334967320261438	0.08088207017145774
0.92718954248366	0.03635793560125716	0.6975840336134453	0.061353071010694045	0.7849089635854343	0.04566357226741561	0.977450980392157	0.018759190927265627	0.6726797385620916	0.05976069880502084	0.6879084967320259	0.05867470160607208	0.5885154061624649	0.06481757027432355	0.6558823529411764	0.05823120171179088	0.6416339869281046	0.06732246815430058	0.8169934640522876	0.05554346257079608	0.649486461251167	0.05057943937714707	0.8003267973856207	0.04454836268946985	0.6206535947712417	0.06545067243274853	0.6006302521008402	0.04877929434646595	0.5220588235294117	0.0539098779622636	0.6318627450980391	0.08074010664843674
0.9275816993464052	0.036309875324682654	0.6957633053221288	0.06179265242565261	0.7844537815126053	0.045625220300378536	0.9769607843137257	0.019249387005697005	0.6715032679738563	0.05936636266078975	0.6866013071895423	0.058924370121280274	0.588095238095238	0.06522396400059813	0.6506535947712417	0.058776591823255904	0.6394117647058823	0.06714250468498427	0.8169934640522875	0.05569674420897405	0.6502334267040148	0.0497539326446553	0.799346405228758	0.04456635303695479	0.6190849673202614	0.06565809572392986	0.6020658263305321	0.04925316220344521	0.5200980392156862	0.053821386024409154	0.6310457516339868	0.08021451456668825
0.9283006535947712	0.03609410139660858	0.6932072829131652	0.06218486090861703	0.784558823529412	0.04525207977688116	0.9779411764705884	0.018595792234455177	0.6716993464052288	0.059154791042018054	0.6862745098039215	0.05943414640895893	0.5883286647992529	0.06567569071967042	0.6464052287581699	0.05947409991012223	0.6371241830065358	0.06682440107082313	0.8156862745098039	0.0558536403428423	0.6490196078431372	0.04952334086328765	0.7977124183006534	0.044726873490645205	0.6175816993464052	0.06521447731884521	0.6043417366946777	0.05003301583867901	0.5188725490196079	0.053772198481819924	0.630065359477124	0.07980224599521332
0.9293464052287581	0.03583266348811184	0.6898809523809523	0.06238137480238452	0.7841736694677873	0.044765883738954064	0.9784313725490198	0.018105596156023807	0.6698039215686276	0.059003761884662775	0.6862745098039215	0.059321631415791845	0.5901960784313725	0.06604748419665715	0.6408496732026143	0.06041253511631674	0.6344444444444444	0.06668866273938862	0.8143790849673203	0.05624008555152356	0.6494397759103641	0.049040157794779576	0.7964052287581698	0.045133733045751336	0.6162091503267974	0.06443774489642662	0.6068627450980391	0.05039231013249052	0.5178921568627451	0.053832899260481085	0.6289215686274509	0.0797760666170796
0.9293464052287581	0.03583266348811184	0.6875700280112043	0.06274444033767669	0.783263305322129	0.044368062836815894	0.9794117647058825	0.01745200138478198	0.6672549019607845	0.05875596322280566	0.6862745098039215	0.05921570868778136	0.592110177404295	0.06651297993834789	0.6366013071895424	0.06113823269689305	0.6329411764705881	0.0666187674968656	0.8127450980392155	0.05674986183920222	0.64953314659197	0.04882366170570877	0.7947712418300652	0.0455010824294996	0.6154901960784313	0.0645397524528265	0.6093137254901959	0.05084160423619433	0.5174019607843138	0.05406973767011367	0.6276143790849671	0.080030144838416
0.9297385620915032	0.035983934069880076	0.6839985994397757	0.06321395952457838	0.7825980392156864	0.04431745624879485	0.9794117647058825	0.01745200138478198	0.6636601307189544	0.058744023804424055	0.6866013071895423	0.05913769308375355	0.5949112978524742	0.06653727218764166	0.6323529411764706	0.061709157806514744	0.6308496732026142	0.06722277032851313	0.8114379084967318	0.05718559168669677	0.6489729225023342	0.04898095430646342	0.7937908496732025	0.045801340910299686	0.6170588235294117	0.06495067522045066	0.6112394957983192	0.051599219672822494	0.5163865546218488	0.05418451589885925	0.6245098039215684	0.08008831049835
0.9293464052287581	0.0360259884535581	0.680987394957983	0.06337412803364117	0.7821778711484595	0.04425466450161613	0.9808823529411766	0.016405739254482493	0.6611764705882354	0.058411829431461074	0.6839869281045751	0.05936122165441998	0.5980859010270774	0.06648313416071545	0.6277777777777778	0.06164022451880004	0.6285620915032679	0.06719463408024073	0.8094771241830063	0.057384335310435006	0.6477591036414565	0.04931522537994838	0.7921568627450979	0.0464752535704039	0.6175163398692809	0.06529134878505766	0.6120448179271707	0.05228256917473711	0.5160714285714286	0.05412349793500918	0.6217320261437906	0.08047109515983313
0.9290196078431372	0.03626810503447698	0.6784663865546217	0.06368728845428336	0.7829831932773111	0.04421439305067776	0.9808823529411766	0.016405739254482493	0.6580392156862747	0.058393200514636666	0.6816993464052287	0.05989129450271176	0.6015873015873014	0.06637496671118497	0.623202614379085	0.061823431121889774	0.6254901960784313	0.06727093587322448	0.8098039215686273	0.05756821487902344	0.6474323062558356	0.04963939974686233	0.7905228758169933	0.04720446186073178	0.618235294117647	0.0654106810180164	0.6125350140056021	0.05283785084894306	0.5150560224089636	0.05368290892163296	0.6166666666666665	0.08141569219154567
0.9274509803921569	0.03664268332699487	0.677205882352941	0.06363854178765484	0.7843487394957985	0.04428146661247284	0.981372549019608	0.01591554317605112	0.6545098039215689	0.05796759354895303	0.6790849673202612	0.06033806441246229	0.6051820728291315	0.0659220597248169	0.6202614379084966	0.06215022850751068	0.6249673202614379	0.06709381384706635	0.8088235294117647	0.058175328826193695	0.6468253968253967	0.05004318738239245	0.788562091503268	0.047797087842094584	0.6186274509803922	0.06575042109951783	0.6120448179271707	0.05341085713702884	0.5145658263305323	0.05299679865490703	0.6132352941176469	0.08207751344825058
0.9275163398692811	0.03660157971887931	0.675455182072829	0.06339651282023095	0.7859593837535016	0.04424138432474228	0.981372549019608	0.01591554317605112	0.6518954248366015	0.057505755780853963	0.6771241830065358	0.06055152899304771	0.6087768440709616	0.06556396069487376	0.6176470588235293	0.06217489888037755	0.6239215686274511	0.0670868685445518	0.8098039215686276	0.05822011902490428	0.6465452847805788	0.050453154824205114	0.7879084967320262	0.0479067093428412	0.6189542483660131	0.06598217685570779	0.6113445378151259	0.05337959276973304	0.5135504201680673	0.05229538179084172	0.6096405228758168	0.08221755367630126
0.9279738562091503	0.03648432242514862	0.6731442577030811	0.0633683747447227	0.7860644257703083	0.04419723020577849	0.981372549019608	0.01591554317605112	0.648888888888889	0.05726716591586731	0.676143790849673	0.059931335514062746	0.6126517273576095	0.06521456499172167	0.6143790849673202	0.061990957971831843	0.6238562091503268	0.06655883325095105	0.8101307189542485	0.05848022679737475	0.6462184873949579	0.050832864215564946	0.7882352941176473	0.04809058891142963	0.6197385620915032	0.06633462328176984	0.6119747899159662	0.05383142823201183	0.511624649859944	0.052351437409043314	0.6078431372549018	0.08206644277950582
0.9276470588235293	0.03652998640557127	0.6706232492997197	0.06316811787645277	0.7868697478991599	0.044270231978166395	0.981372549019608	0.01591554317605112	0.6445098039215685	0.05689764681046372	0.6754901960784312	0.05925971888264009	0.6164332399626515	0.06433931015399415	0.6117647058823528	0.062012425852533234	0.6226143790849673	0.0663843672322853	0.8111111111111112	0.05826732362198223	0.6436041083099906	0.05109382040339952	0.7862745098039218	0.04853330050305613	0.6189542483660131	0.06643545190947628	0.6128501400560222	0.05426835821723956	0.5081582633053221	0.052225478468684625	0.6058823529411763	0.08142194473576331
0.9279738562091502	0.03650747348114641	0.6688375350140054	0.06316782097951901	0.7891456582633055	0.04417144037570685	0.981372549019608	0.01591554317605112	0.6418300653594771	0.05691505299426658	0.6745098039215685	0.0590743651142737	0.6179738562091501	0.06417938625374187	0.6084967320261436	0.061900507953985655	0.6208496732026144	0.06599809957776026	0.812091503267974	0.058040109755405224	0.6413165266106442	0.051264747105707276	0.7836601307189545	0.04900081641454858	0.6196732026143791	0.06647476158225639	0.614705882352941	0.054403414100545874	0.5036764705882353	0.052278003900854145	0.6037581699346404	0.08111880128727902
0.92718954248366	0.036875374474882885	0.6670168067226889	0.06296226622049252	0.7904761904761907	0.044526875151404056	0.981372549019608	0.015915543176051115	0.6395424836601307	0.05676579911362391	0.6732026143790848	0.058685724784848875	0.6192343604108308	0.06461233755837617	0.6062091503267972	0.062039413740368976	0.6193464052287582	0.06546173924515998	0.8130718954248367	0.057732245632038014	0.6389822595704948	0.05150951285492251	0.781045751633987	0.04927662271184714	0.6197385620915031	0.06655409815489163	0.6167717086834732	0.05445516352857096	0.49971988795518196	0.05214125306855976	0.6029411764705881	0.08031586419348995
0.9269934640522876	0.03684430771199204	0.6639355742296917	0.06302097127786081	0.7922969187675072	0.04428150635561028	0.9818627450980394	0.01575214448324066	0.6386928104575164	0.05654139549907268	0.6712418300653593	0.05828847517878264	0.6192343604108308	0.06451593403593393	0.6052287581699345	0.06253520098575792	0.6173202614379086	0.06505512994042734	0.8133986928104575	0.05768830603056773	0.6395891690009337	0.05120952186823687	0.7800653594771243	0.049515157605539234	0.6186928104575162	0.06647690552934801	0.6200280112044816	0.054389973274253045	0.49747899159663855	0.05187419756391665	0.6008169934640522	0.08012600355589722
0.9272549019607843	0.03669341693832217	0.6621148459383752	0.06325562536727372	0.7943627450980394	0.04380036218757041	0.981372549019608	0.016242340561672036	0.638562091503268	0.05678635941863021	0.6689542483660129	0.05784174091795109	0.618580765639589	0.06476452275962628	0.6049019607843136	0.06238729067076875	0.6154248366013072	0.06507757929194367	0.8133986928104575	0.057532484756572355	0.6394957983193277	0.051195141458526855	0.7797385620915034	0.04996349651496993	0.6201960784313726	0.06678401976928337	0.6233193277310923	0.05455520801885612	0.4954131652661064	0.0515234707536166	0.599346405228758	0.07947465868720507
0.928562091503268	0.03615084562462718	0.6592787114845937	0.06313783217446996	0.7967436974789918	0.04346326245583911	0.981372549019608	0.016242340561672036	0.6380392156862745	0.05661994620192533	0.6676470588235293	0.057738879054116767	0.6195144724556487	0.06485702903479593	0.603267973856209	0.062356549699862575	0.6135294117647059	0.06474304915399104	0.8137254901960782	0.057111758078296826	0.6397292250233426	0.05140616346733842	0.7797385620915034	0.049963496514969924	0.6210457516339869	0.06676331989236892	0.6270658263305321	0.055042502385113885	0.49471288515406164	0.05148568808282259	0.5985294117647058	0.07874909903391565
0.9294771241830064	0.035598068713332376	0.6581932773109243	0.0628634886941437	0.7982843137254904	0.04329889008274257	0.981372549019608	0.016242340561672036	0.638169934640523	0.0566349966797164	0.6673202614379083	0.057123507524631634	0.6217086834733891	0.06456664010906354	0.6019607843137254	0.06171702649552274	0.6122875816993465	0.06507397644109601	0.814705882352941	0.05672532110128077	0.6416433239962651	0.05177210603784872	0.7810457516339869	0.049801915384953814	0.6226797385620915	0.06641642190574	0.6305672268907562	0.05518329736888178	0.49397759103641464	0.0519044408515023	0.5968954248366012	0.07884800270468183
0.929673202614379	0.03529514881575938	0.657142857142857	0.06238628301020721	0.8003151260504203	0.042796947811125245	0.981372549019608	0.016242340561672036	0.6382352941176471	0.05642446054685497	0.6656862745098038	0.05624104341630552	0.622268907563025	0.064458021311757	0.6006535947712417	0.061279156896937	0.6103267973856209	0.06509940045412235	0.814705882352941	0.056515752957539606	0.6416433239962651	0.05208656949342557	0.7833333333333334	0.04978124541500901	0.6250326797385621	0.0661038926158369	0.6336134453781512	0.054952255098887	0.49131652661064434	0.0521030545452488	0.5959150326797384	0.07870224059026903
0.9299999999999998	0.03514600007800755	0.6558123249299719	0.06210972813852017	0.801295518207283	0.04230645846354216	0.9808823529411766	0.0167325366401034	0.6375816993464053	0.05665035100186281	0.6656862745098038	0.0560379993184234	0.6231559290382819	0.06421684894700082	0.5977124183006535	0.06074356278735368	0.6096732026143791	0.0656245171817566	0.8150326797385619	0.056083206154340454	0.642016806722689	0.052038685418568	0.78562091503268	0.04963365263570563	0.6269281045751635	0.06604825106537902	0.6366596638655462	0.05478859739323302	0.48942577030812334	0.05171117616256638	0.5962418300653594	0.07865061867675542
0.9299999999999998	0.03495754508897087	0.6550070028011203	0.06180749601442612	0.8024859943977593	0.04217583768234924	0.9799019607843139	0.017712928796966145	0.6376470588235295	0.05646796125293035	0.665032679738562	0.05576602193282657	0.6240429505135386	0.06394508780029991	0.5964052287581698	0.060525697863606405	0.6090196078431374	0.06595204335835614	0.8160130718954247	0.05584051305438033	0.6427170868347338	0.052208281081352136	0.7888888888888891	0.04917400726998746	0.6287581699346406	0.06591248081809131	0.6396358543417366	0.054669389432822804	0.48778011204481797	0.05138393856233803	0.595751633986928	0.07849218431196218
0.9313725490196076	0.034542094627610265	0.6546918767507002	0.06120569329564675	0.8024159663865547	0.04225928923061828	0.9794117647058825	0.01820312487539752	0.6394117647058823	0.05647941175022083	0.664705882352941	0.05547843818505759	0.6242296918767506	0.06366793032607625	0.5950980392156862	0.060391746841195616	0.6080392156862746	0.06616741104581635	0.8169934640522876	0.05593116224459811	0.642156862745098	0.05203638068579238	0.7921568627450982	0.0487856859795218	0.6280392156862746	0.065515272622608	0.6421218487394957	0.05466677405443488	0.48683473389355747	0.05113998891394285	0.5944444444444443	0.07847726504209589
0.9319607843137253	0.03421659152617308	0.6546918767507002	0.06048269118454113	0.8026260504201681	0.042024504942666616	0.9794117647058825	0.018529922261018437	0.6412418300653594	0.056290821327101	0.6640522875816992	0.05567084004854595	0.6249766573295983	0.06356284499489954	0.5947712418300652	0.060458811537247775	0.6069934640522878	0.06620674326291173	0.8183006535947713	0.056007047957075146	0.6396358543417366	0.05210308438780641	0.7944444444444446	0.04863809320021842	0.6275816993464053	0.06497429205283203	0.6441876750700279	0.05444001822463003	0.4850840336134454	0.05059667584708142	0.593627450980392	0.0784265506470794
0.9326143790849672	0.0338579824280799	0.6531162464985993	0.06017561303210003	0.8025210084033614	0.04194704638642059	0.9789215686274512	0.01902011833944981	0.6413725490196078	0.05624856621905917	0.6637254901960783	0.05577977251041958	0.6267973856209148	0.06336955876883935	0.595751633986928	0.060684988143059546	0.6064052287581702	0.06655394040963479	0.8183006535947713	0.05618593502770689	0.6374416433239962	0.05232597709459288	0.7970588235294119	0.04836228690291985	0.6275816993464053	0.06432453423870074	0.6467086834733893	0.05463149007209927	0.4835434173669468	0.04979243092184693	0.5913398692810456	0.07811302791652468
0.9326143790849671	0.0338579824280799	0.650735294117647	0.060355699043042076	0.8024159663865544	0.04176672616561704	0.9799019607843139	0.018464052287581696	0.6420915032679739	0.0563481172904125	0.6640522875816992	0.05592736528972297	0.6273109243697478	0.063881980527768	0.5964052287581698	0.06068498814305955	0.6060130718954249	0.06655667420745369	0.8189542483660132	0.05627892926094584	0.6359010270774976	0.05241871722661717	0.7993464052287583	0.04788660602935893	0.6271241830065359	0.06407477950087621	0.6489845938375349	0.054646592688403564	0.4820028011204482	0.04946024092207883	0.5901960784313725	0.07867779564752861
0.933267973856209	0.03368782831902338	0.6483893557422968	0.06022349453769138	0.8015756302521007	0.04208125929876538	0.9803921568627453	0.017973856209150325	0.6426797385620915	0.05637397057622842	0.6640522875816992	0.05625973923620255	0.6278711484593835	0.06378720221713151	0.5973856209150326	0.06099350225702461	0.6050326797385621	0.06643337829825104	0.8189542483660132	0.056748836227482974	0.6353408029878618	0.052564768599728466	0.8009803921568629	0.04767007996234084	0.6260130718954249	0.0638560409574615	0.6505602240896358	0.05444041369204334	0.4802170868347339	0.049104082082832456	0.5890522875816993	0.07905965009348714
0.9339215686274509	0.03342470636679982	0.646673669467787	0.06019481474366044	0.8022408963585432	0.04253525936315451	0.9808823529411766	0.017483660130718955	0.6449673202614379	0.05643966453097837	0.6643790849673201	0.05597215548843357	0.6281045751633985	0.06377500101163322	0.599346405228758	0.06117037932196469	0.6030065359477125	0.06632696431177332	0.819281045751634	0.057215307045883707	0.6347805788982259	0.05254927207609416	0.8029411764705884	0.04737435836608401	0.6249019607843138	0.06358425201613742	0.6518557422969187	0.05409626463026985	0.477906162464986	0.049004656358127036	0.5859477124183006	0.07952297742560166
0.9341830065359475	0.03324835200311447	0.6467086834733893	0.060243961730350216	0.8031162464985993	0.04313374910735679	0.981372549019608	0.01699346405228758	0.6447712418300653	0.05611559312159525	0.6660130718954247	0.0556670649054983	0.6283846872082165	0.06390890311827783	0.6013071895424835	0.06132659234790449	0.5995424836601307	0.06617480445858066	0.8202614379084968	0.05737776185070011	0.6348739495798319	0.05277228770319063	0.8052287581699348	0.047356368018599077	0.6245751633986929	0.0631822995555225	0.6533963585434173	0.053681007389651876	0.4780812324929972	0.04903405317018608	0.5841503267973855	0.08010837060342985
0.9344444444444443	0.03307199763942911	0.6470238095238094	0.060247477700867656	0.8029761904761903	0.043549116936903096	0.981372549019608	0.016993464052287577	0.6448366013071896	0.05596951646530606	0.6660130718954247	0.05566706490549829	0.6300186741363211	0.06368937344928485	0.6042483660130717	0.06128694334582648	0.5972549019607842	0.06651270401827912	0.8205882352941176	0.05768255040964703	0.6352007469654528	0.052939869194654765	0.8071895424836603	0.047600335986487344	0.6242483660130719	0.06270181337341622	0.655252100840336	0.05352856635694318	0.4787464985994398	0.04937066625044033	0.5834967320261437	0.08122736226666327
0.9350980392156861	0.03280887568720555	0.6458333333333333	0.060287858216269016	0.8044117647058822	0.043724239845467285	0.981372549019608	0.016993464052287577	0.6442483660130719	0.05623293303946755	0.665032679738562	0.055479427800723874	0.6316526610644256	0.06400396261083788	0.6062091503267972	0.061451821550076315	0.5958823529411764	0.06654553451864356	0.8212418300653596	0.058166839548419606	0.6355742296918767	0.05332060534157801	0.8084967320261439	0.04785717876335014	0.6251633986928103	0.06215237355899804	0.6557773109243696	0.05353813569062877	0.47794117647058826	0.04946653437206561	0.582516339869281	0.08164215655922297
0.9361437908496731	0.03268058160009471	0.6461134453781512	0.06048970999615781	0.8058473389355741	0.043636472358799486	0.9808823529411766	0.017483660130718948	0.6446405228758171	0.05637436557054787	0.6630718954248365	0.05530457178499867	0.6333333333333331	0.06462012221978897	0.6098039215686274	0.06119209169400316	0.593921568627451	0.06691721865527724	0.8225490196078432	0.05834934986210841	0.6372549019607843	0.05330823124823134	0.8104575163398694	0.047913462557081316	0.6256862745098039	0.062212374567857054	0.6568277310924369	0.053270992831595594	0.47689075630252103	0.04951087307890125	0.5790849673202614	0.0816079624345577
0.9383660130718955	0.03230674054366319	0.6466036414565826	0.06051776899442837	0.8065126050420167	0.043579052283325974	0.9803921568627453	0.01797385620915032	0.6439869281045754	0.056952678157320934	0.6620915032679737	0.05511921801663228	0.6346405228758167	0.06444235741114691	0.6117647058823528	0.06145909295908899	0.5933333333333335	0.06718674448249666	0.8241830065359478	0.05820424335513242	0.6366946778711484	0.053749149207613985	0.8111111111111112	0.04828822361469684	0.6256862745098039	0.061624343998924684	0.6584383753501399	0.05324690083786985	0.47605042016806726	0.049208046212368815	0.5766339869281045	0.08150101534824651
0.9395424836601306	0.03224995513445479	0.6466036414565826	0.06054271075457806	0.807422969187675	0.04322298223698943	0.9799019607843139	0.018464052287581696	0.6433333333333334	0.05739814816751018	0.6614379084967319	0.05485584864423809	0.6362278244631184	0.06382834712777007	0.6156862745098037	0.060893760679776	0.5914379084967321	0.06750122569659656	0.8261437908496733	0.057960275387244166	0.6364612511671335	0.0544055668525511	0.8124183006535949	0.04858514923556364	0.626470588235294	0.06123258908707377	0.6585784313725489	0.052973368599392556	0.4776960784313726	0.04965986486661349	0.575	0.08148117948069755
0.9405882352941175	0.03207662125401306	0.6463235294117646	0.06059330433799422	0.8063375350140054	0.04361729183431282	0.9803921568627453	0.01830065359477124	0.6429411764705883	0.057637386502880736	0.6598039215686273	0.05431118633486989	0.6359010270774974	0.06329025822949151	0.6189542483660129	0.060759285395077356	0.5885620915032679	0.06764453771632985	0.8284313725490197	0.05770245943743053	0.6352007469654528	0.05473633434731261	0.8143790849673204	0.04867774892977247	0.6245751633986927	0.060915158467126626	0.6590686274509803	0.05266493582595064	0.47853641456582635	0.050208344494171206	0.5735294117647058	0.08135014010605467
0.9410457516339867	0.032183909969819215	0.6446778711484593	0.060523486518829786	0.8057072829131651	0.04404238195458766	0.9803921568627453	0.01830065359477124	0.6428104575163399	0.05711859726356042	0.6568627450980391	0.05380044804070328	0.6345938375350137	0.06283456090660054	0.6212418300653593	0.060526656993589334	0.5845751633986929	0.06755685780103306	0.8303921568627451	0.05719596567282256	0.6352474323062558	0.05513701814704621	0.8160130718954249	0.04892989202886271	0.6249019607843136	0.060678453350598814	0.660924369747899	0.052803255294793766	0.4787464985994398	0.050080431626555955	0.5686274509803921	0.08128608209338335
0.9414379084967318	0.03214185558614118	0.6428221288515406	0.06061519088793636	0.8059173669467785	0.04415281270389876	0.9803921568627453	0.01830065359477124	0.6419607843137256	0.05691426401861651	0.6545751633986927	0.053458167471669406	0.63422035480859	0.06225404664319015	0.623202614379085	0.0601294073875231	0.5813071895424837	0.06768783457457948	0.8326797385620915	0.05665634695199563	0.6350140056022409	0.055192945007697496	0.8166666666666668	0.048787558274732204	0.623921568627451	0.06033559094650997	0.662079831932773	0.052786008789866716	0.479936974789916	0.05011828281348802	0.5668300653594771	0.08102632842017703
0.9407189542483658	0.032603480335378195	0.6420868347338935	0.06051237106916347	0.8059173669467785	0.04474511296650534	0.9799019607843139	0.01879084967320261	0.6413071895424837	0.0567591727702093	0.6513071895424836	0.053645494964319494	0.634173669467787	0.06171068458019637	0.6258169934640523	0.06006231648457492	0.5770588235294117	0.06821678728120345	0.8356209150326798	0.05599328902613899	0.6341269841269841	0.05539760459850383	0.8169934640522877	0.04884863204058224	0.625032679738562	0.05989177094246748	0.6642857142857141	0.052936325289887946	0.4807422969187675	0.050765289576121135	0.5658496732026144	0.08094244658258436
0.9403267973856207	0.032843135963337225	0.6397759103641456	0.06074528488444679	0.805112044817927	0.04531787701523547	0.9799019607843139	0.01879084967320261	0.6414379084967321	0.05635436014807092	0.6486928104575163	0.05415714403367669	0.6350606909430437	0.06087878297928438	0.626797385620915	0.059171303940008906	0.5724836601307189	0.06869008294509642	0.8379084967320262	0.05568819844320372	0.6332866479925303	0.05527036058716323	0.8186274509803922	0.049128213832256865	0.6254248366013071	0.059514864036970566	0.6656512605042015	0.05321130891902554	0.47913165266106444	0.05123321167533954	0.5647058823529412	0.0805247796809391
0.9411111111111109	0.0327083080982245	0.6382002801120448	0.06073720053139284	0.804236694677871	0.04549506326194385	0.9794117647058825	0.01928104575163398	0.642483660130719	0.05606029157068429	0.6464052287581699	0.05438332063948846	0.6373015873015871	0.06068333992286405	0.6277777777777778	0.05802046952102736	0.5669281045751635	0.06941256570014431	0.8401960784313726	0.05567020809571878	0.6315126050420168	0.05515269110915508	0.8186274509803922	0.0492626891169555	0.624640522875817	0.05905193653651413	0.6675070028011203	0.053244307461708024	0.47629551820728294	0.05150401096950949	0.5640522875816993	0.08023685896266838
0.9422222222222221	0.03221186922559289	0.6364145658263305	0.060666753647711874	0.8036064425770306	0.04603273930612123	0.9799019607843139	0.019117647058823524	0.6422222222222225	0.05594650367886239	0.6431372549019607	0.054726166841168815	0.638375350140056	0.06073333286029467	0.6258169934640523	0.057557369687139884	0.5616339869281047	0.06974884542329349	0.842156862745098	0.055322740740153066	0.6294117647058823	0.05513762300856382	0.8205882352941177	0.0492309030529576	0.625751633986928	0.05892318704799294	0.668627450980392	0.053383512325837504	0.47380952380952385	0.051908954880240867	0.563562091503268	0.08026460086208878
0.9430065359477122	0.031843968231856416	0.6345238095238095	0.06042090799316542	0.8040616246498599	0.04615709098735429	0.9799019607843139	0.019117647058823524	0.6429411764705883	0.05573360192871211	0.6401960784313725	0.05526176095075213	0.6400093370681605	0.060737786856313626	0.6251633986928105	0.057208058872203704	0.5566666666666668	0.06986187884732646	0.8441176470588235	0.05519313830833461	0.6288982259570495	0.05519212795009233	0.8222222222222223	0.049428098006760075	0.6256862745098039	0.05806237913163565	0.6698179271708682	0.05336817244043248	0.47156862745098044	0.0519187102311602	0.5632352941176471	0.08019604214718548
0.9445098039215684	0.03135044504702629	0.6322478991596638	0.06026458915018403	0.8045868347338936	0.046293562850597235	0.9803921568627453	0.018954248366013067	0.6436601307189543	0.05570987826196484	0.6372549019607843	0.05596683798573896	0.6400093370681605	0.060643423111316895	0.6238562091503268	0.05679774285966364	0.5534640522875817	0.06974271542858768	0.8457516339869281	0.05502792205272981	0.6266573295985061	0.05518816122552646	0.8228758169934641	0.049604005979839105	0.6252941176470588	0.05797840630794045	0.6694677871148458	0.05341078583538174	0.4712885154061625	0.05191241077553245	0.5647058823529412	0.07992435542519027
0.9449019607843135	0.03126367745848808	0.6311624649859943	0.05979694082456446	0.8030812324929972	0.046435783383565125	0.9799019607843139	0.019444444444444438	0.6442483660130719	0.055904103513234736	0.6366013071895424	0.05607259947720162	0.6396358543417366	0.06050771734160053	0.6209150326797386	0.056634776127756074	0.549607843137255	0.07022965665239564	0.8470588235294118	0.05507519668585144	0.6238095238095238	0.05530090656782045	0.8248366013071896	0.04969660567404793	0.6243137254901961	0.0574130804220731	0.6675420168067225	0.053019249745917534	0.4695728291316527	0.05204101055174521	0.5651960784313725	0.07925831622838968
0.9452941176470586	0.03117690986994987	0.6312324929971987	0.059209553738102556	0.8020658263305321	0.046444859615245006	0.9803921568627453	0.01928104575163398	0.6435294117647058	0.056216558641742194	0.634640522875817	0.05649498668355955	0.6398692810457516	0.06006076845710375	0.6173202614379085	0.056127273587051475	0.5443137254901962	0.07062606981140308	0.8477124183006537	0.05463946683835688	0.6202614379084967	0.05549938960434445	0.8264705882352942	0.049736556700114294	0.6241176470588236	0.057423354441142826	0.6651960784313724	0.05287695689414261	0.46967787114845944	0.052106447065182096	0.5669934640522876	0.07822992964416739
0.9449019607843135	0.031263677458488084	0.6310924369747898	0.05866954140909563	0.8007002801120446	0.04644611624814341	0.9799019607843139	0.01977124183006535	0.6430718954248366	0.05636353239254548	0.6336601307189542	0.0571050109946919	0.6401027077497665	0.05995796954615412	0.615359477124183	0.0565390879163224	0.5419607843137254	0.07054377532077286	0.8486928104575163	0.054785038568445375	0.6180205415499532	0.05522403350524974	0.8281045751633987	0.04985422451450591	0.6238562091503268	0.05709464922099892	0.6641806722689074	0.052888536735980624	0.47132352941176475	0.05219628688633026	0.5686274509803921	0.0771970456990799
0.9441176470588234	0.031558113797034416	0.6309173669467785	0.05807676800144624	0.7999299719887953	0.046291588251713305	0.9794117647058825	0.02026143790849673	0.6429411764705881	0.05675943521826392	0.6326797385620915	0.0572507731091047	0.6409897292250233	0.0596541040058474	0.6130718954248365	0.05652109756883747	0.5395424836601306	0.07069054915199247	0.8500000000000001	0.054289537340303735	0.6161064425770307	0.05491952442218292	0.8287581699346406	0.04985422451450591	0.6239869281045751	0.057198733884660145	0.6636204481792716	0.05281788812740119	0.47219887955182077	0.052161780450048975	0.5705882352941176	0.07653030558456021
0.9441176470588234	0.031558113797034416	0.6304621848739493	0.05761369459491571	0.7981442577030811	0.04604975021773738	0.9789215686274512	0.0207516339869281	0.6411111111111111	0.05726206938580242	0.6320261437908496	0.05803699869007877	0.6396825396825396	0.059525675849363587	0.611437908496732	0.05655038185447417	0.5368627450980392	0.07075964326040725	0.8513071895424837	0.05407167241655646	0.6135387488328664	0.055247397976337195	0.8303921568627451	0.0496890082589011	0.6231372549019607	0.05727553938319592	0.6643557422969186	0.05257196864357808	0.4743697478991597	0.05226085770945832	0.5709150326797385	0.0759440599137038
0.9445098039215685	0.03147134620849621	0.6315476190476188	0.05682668110027254	0.7960784313725489	0.04578301070571111	0.9794117647058825	0.020588235294117643	0.6372549019607843	0.05755878284596609	0.6320261437908496	0.05840241478406306	0.638328664799253	0.05930939821703723	0.6114379084967321	0.056248358490239195	0.5345098039215685	0.07101417320131978	0.8529411764705884	0.054170533877468736	0.6097572362278244	0.0558288997947542	0.8330065359477126	0.04949911155321453	0.6211111111111111	0.05721399319448635	0.6653711484593836	0.0527441844115854	0.4767857142857143	0.052938169147723146	0.5714052287581699	0.07578989714916544
0.9433986928104573	0.03169578941974174	0.6326330532212884	0.05588295041428882	0.794502801120448	0.04572825770225109	0.9794117647058825	0.020588235294117643	0.6333986928104575	0.058204955174952215	0.6300653594771242	0.05903915035908104	0.6362745098039215	0.059443254784097885	0.6120915032679739	0.055808578286374526	0.5342483660130719	0.07137096026678781	0.8529411764705884	0.05429333968020714	0.6056956115779645	0.05655829410077713	0.8359477124183007	0.04961677936760614	0.6196078431372548	0.05668293325619167	0.665581232492997	0.05273178756815051	0.4772759103641457	0.05350194473882566	0.5720588235294117	0.07506907967336479
0.9430718954248365	0.0317414534001644	0.6327030812324929	0.05550590828309611	0.7921918767507001	0.04613125118957287	0.9794117647058825	0.020588235294117643	0.6298692810457517	0.058698346535528044	0.6281045751633987	0.059369764157230116	0.6352941176470588	0.05965462203268007	0.6120915032679739	0.05601162238425665	0.5338562091503268	0.07186294381612496	0.8535947712418303	0.054416145482945544	0.6015406162464985	0.05713109283400466	0.838562091503268	0.04954124819798938	0.6188235294117647	0.05690975052767694	0.6657913165266105	0.052590814041459565	0.4785714285714286	0.05399157161676804	0.5700980392156861	0.07510245442564227
0.9431372549019607	0.03171096369497191	0.6320378151260503	0.054869049246972154	0.7896358543417366	0.04645230589191692	0.9794117647058825	0.020588235294117643	0.6279738562091502	0.059250972169071305	0.6261437908496732	0.059454350558605366	0.6340336134453781	0.05909470369947692	0.6130718954248365	0.056188252501998964	0.531437908496732	0.07263801586232878	0.8542483660130721	0.054151005926076634	0.5972922502334266	0.057884526699738426	0.8398692810457515	0.04961018148570408	0.6199346405228758	0.05701796850927862	0.6677170868347337	0.05228072141835831	0.47846638655462187	0.05482133594450607	0.5696078431372548	0.07527271971285068
0.943267973856209	0.031647367993123406	0.6324579831932772	0.054937052975584995	0.7865546218487394	0.04715051866061434	0.9794117647058825	0.020588235294117643	0.6259477124183006	0.05986912711225592	0.6241830065359477	0.059219418097318566	0.6323996265172735	0.058571000815749334	0.6143790849673202	0.0566106397083569	0.5274509803921569	0.07283442045304306	0.8549019607843139	0.054028200123338234	0.592063492063492	0.05850230776522015	0.842156862745098	0.049604110887664775	0.6183660130718953	0.0573384515268567	0.6681022408963584	0.05157611860184886	0.47811624649859946	0.055050171501129314	0.5718954248366013	0.07485801391209139
0.9429411764705881	0.03166988091754828	0.6333683473389354	0.0546267684422212	0.7837885154061623	0.0476429083928986	0.9799019607843139	0.020098039215686272	0.624248366013072	0.06022676698203338	0.6212418300653595	0.059478249551623764	0.6317460317460317	0.058186021728874625	0.615032679738562	0.056645089869366574	0.5241830065359477	0.0731374985281332	0.8532679738562092	0.05383100516953577	0.588141923436041	0.05936987138690287	0.8447712418300655	0.04942090428457503	0.6181699346405227	0.057279484672662	0.6691876750700279	0.05108014474813504	0.478046218487395	0.05531418563322321	0.5727124183006536	0.07485349135726475
0.9422222222222221	0.031949616603092146	0.6348389355742295	0.053981929954142534	0.7820378151260503	0.04824332689253157	0.9794117647058825	0.020588235294117643	0.6232026143790851	0.060699610627748424	0.6183006535947713	0.05949988152805653	0.6310924369747899	0.05745230009264322	0.6160130718954246	0.05623046585249668	0.5209803921568628	0.07358063428785487	0.8529411764705883	0.053508892780062704	0.5855275443510737	0.05951247103257049	0.8470588235294119	0.0492317725107466	0.6181045751633987	0.05804651657455814	0.669502801120448	0.05031524409765581	0.47927170868347346	0.055179958420033155	0.572875816993464	0.07497232294343095
0.9415032679738562	0.03204334086008931	0.6357492997198878	0.05353547985473129	0.7797619047619047	0.04867282942850933	0.9789215686274512	0.021078431372549014	0.6226797385620916	0.06067466668789026	0.6143790849673203	0.05977185891365336	0.6310924369747899	0.0567812009756738	0.6166666666666665	0.05591843194461651	0.5198039215686275	0.07382535295311367	0.8522875816993463	0.053252050003199894	0.5822595704948645	0.059700468747333514	0.8493464052287584	0.04873522786965243	0.6158823529411765	0.059050404448330575	0.6698529411764704	0.049639092442097445	0.47906162464986	0.05516118226312771	0.5741830065359477	0.07504392215014914
0.9411764705882352	0.032306120628178156	0.6350840336134453	0.05320551063120667	0.7778011204481792	0.04890558830451636	0.9784313725490198	0.021568627450980385	0.6234640522875817	0.06050404957973706	0.6101307189542484	0.05994177805531652	0.630718954248366	0.056490746583101374	0.6186274509803922	0.0559184319446165	0.5172549019607844	0.07425782056221011	0.8519607843137254	0.05274227371552124	0.5793183940242763	0.06038479092472617	0.8526143790849675	0.0480627879029689	0.6132679738562091	0.059368218010215405	0.6702731092436973	0.049334043435416065	0.48000700280112046	0.05489483060164475	0.575	0.07492336215179723
0.9411764705882352	0.03237149702020831	0.6369397759103641	0.05243210502465079	0.7752801120448178	0.049235251980884506	0.9779411764705884	0.022058823529411763	0.6245098039215687	0.06034245702441431	0.6071895424836602	0.06019038394996997	0.6309990662931839	0.05619862598385691	0.6205882352941177	0.05586216556167126	0.5160130718954249	0.07424083239751897	0.8513071895424835	0.05217694143620824	0.5763772175536881	0.06056578805347728	0.8558823529411766	0.047201429625267445	0.6102614379084966	0.05928019662420307	0.6714285714285713	0.049194478820731524	0.4814425770308124	0.054854861006924036	0.5763071895424836	0.07480237548634884
0.941895424836601	0.032087326055611404	0.6396358543417366	0.052290552783178734	0.7723039215686274	0.0497762668732412	0.977450980392157	0.022549019607843133	0.6240522875816994	0.0602984039739114	0.6081699346405228	0.06043478870025968	0.6309056956115779	0.056189887051016824	0.6215686274509804	0.05584417521418633	0.5160130718954249	0.07411971476514868	0.8513071895424835	0.051734229844581744	0.5737628384687208	0.06062526333379468	0.858496732026144	0.046033508071210046	0.6087581699346405	0.059660494223663506	0.6726890756302519	0.04867655569554922	0.4816876750700281	0.054413794917544216	0.5754901960784312	0.07439013021966351
0.9414379084967319	0.03198003733980525	0.6418417366946778	0.05244176200852377	0.7695728291316526	0.05025169662801371	0.9769607843137257	0.023039215686274504	0.6235294117647059	0.06022345745365764	0.6088235294117647	0.06012711177558362	0.6301587301587301	0.05636692804458721	0.6222222222222221	0.05584417521418633	0.5154901960784314	0.07390273871593206	0.849673202614379	0.051704945558945045	0.5718487394957983	0.060467036622275865	0.8604575163398694	0.04518663196649055	0.6073202614379084	0.06030687633165344	0.6716036414565825	0.048167753937170814	0.4834383753501401	0.05469652933024877	0.5758169934640521	0.07433728274776698
0.9426143790849671	0.03169222663582557	0.6439775910364145	0.052522028578751004	0.7667717086834732	0.050353854302782226	0.9764705882352943	0.023529411764705875	0.6216993464052287	0.06043612507500677	0.6084967320261437	0.060064157350641134	0.6291316526610643	0.056984719620349455	0.6232026143790849	0.055839213465831566	0.5137254901960785	0.07377580576466987	0.8496732026143791	0.051280116391971664	0.5699346405228758	0.060503118739216405	0.8624183006535949	0.04459400598512774	0.6069934640522875	0.06040186345442761	0.6717436974789914	0.04828980926389655	0.48385854341736706	0.05546771548541666	0.5736928104575163	0.07428770416209327
0.9415032679738561	0.031994768152437854	0.6466386554621848	0.05204670959852809	0.7647759103641455	0.05111047361774053	0.9759803921568629	0.024019607843137253	0.6202614379084967	0.06074974114309345	0.6068627450980392	0.060041656738905436	0.6290849673202614	0.057104051622928274	0.622875816993464	0.056281013911365425	0.5109150326797386	0.07325313934581368	0.8493464052287583	0.050917084466051525	0.569327731092437	0.060707406855111	0.8637254901960786	0.04415422578126307	0.6062745098039216	0.06098200441327783	0.6701330532212884	0.04840538333761786	0.4855392156862746	0.056084245723952694	0.5736928104575163	0.07428770416209327
0.9406535947712418	0.03215338541879738	0.6489845938375349	0.05173750117268681	0.7622549019607842	0.05168647386970346	0.9759803921568629	0.024019607843137253	0.6191503267973857	0.06114518020947089	0.6055555555555554	0.06044851629401156	0.6293650793650793	0.057263482981778455	0.6232026143790848	0.056150072622817786	0.5084313725490196	0.07319692672116727	0.8477124183006537	0.05056871420165222	0.5664799253034547	0.06120007690995635	0.8647058823529413	0.04366021688730989	0.6051633986928106	0.06140305554766676	0.6687324929971987	0.048016903186841174	0.4873249299719889	0.0568400652892035	0.5741830065359477	0.07444613852688649
0.9405882352941176	0.032183875123989875	0.6508403361344537	0.0516278082325256	0.7589985994397757	0.05204001470322933	0.9759803921568629	0.024019607843137253	0.6191503267973857	0.06141536254454689	0.603267973856209	0.060957823993321274	0.6286647992530345	0.057821923838229976	0.6245098039215684	0.05617113533991484	0.505359477124183	0.07281444533731722	0.8477124183006538	0.0502858301316558	0.5665266106442577	0.06150044611194861	0.8669934640522877	0.0432381752656282	0.6040522875816994	0.06190520892012908	0.6674019607843136	0.0479816058630182	0.48918067226890766	0.05736735557316629	0.5736928104575162	0.07481067308354368
0.9409150326797384	0.03213821114356722	0.6539565826330531	0.051410904223131805	0.7554971988795516	0.0524146087876588	0.9764705882352943	0.023529411764705882	0.6188235294117648	0.06149240571236435	0.6019607843137254	0.06091054936019964	0.6289449112978525	0.058174212684923995	0.6258169934640522	0.05619449445481285	0.5029411764705882	0.07209711336845685	0.8477124183006537	0.049669065012953116	0.5672735760971055	0.062098000068759776	0.8686274509803923	0.04298956937097474	0.6024836601307189	0.062345714113637055	0.6647408963585433	0.047955673551163994	0.4913515406162466	0.05797712446022352	0.5733660130718954	0.07536521121241482
0.9416339869281044	0.0318114137579463	0.6570728291316525	0.051197104977075705	0.7522408963585432	0.05268198575043824	0.9769607843137257	0.02303921568627451	0.6181045751633987	0.061834028783507335	0.5999999999999999	0.06098608052981642	0.6298319327731092	0.05802298882863642	0.6254901960784314	0.05650235857818006	0.5008496732026144	0.07147774024405405	0.8483660130718956	0.04903096797439596	0.569000933706816	0.06242032902369944	0.8709150326797387	0.04284197659167136	0.6005228758169933	0.062445173563852506	0.6621498599439775	0.048097234360502526	0.49380252100840344	0.05824425642787445	0.5720588235294117	0.07600970925615735
0.9431372549019607	0.031340594484728944	0.6603991596638654	0.0512162560277158	0.7502801120448178	0.05273948761137687	0.977450980392157	0.022549019607843137	0.6173202614379084	0.06195953370819817	0.5986928104575162	0.061383330135882645	0.6303921568627451	0.057929618147030446	0.6251633986928105	0.056638753400144154	0.49888888888888894	0.07118057692449571	0.8486928104575165	0.04860019987525617	0.5700746965452848	0.06308301595500068	0.8718954248366014	0.04245016005980131	0.598954248366013	0.0628873503612228	0.6605042016806721	0.04812247547324042	0.4957282913165267	0.05864409820158584	0.5723856209150325	0.07684200771657415
0.9431372549019607	0.031340594484728944	0.6643207282913164	0.05097830867402945	0.7480392156862745	0.05325424218851583	0.977450980392157	0.022549019607843133	0.615359477124183	0.06198343662256224	0.5986928104575162	0.06206269279820222	0.6316059757236228	0.057441808476210415	0.6248366013071894	0.05696555078576508	0.49718954248366015	0.07045721284812517	0.8496732026143793	0.04791757469427343	0.5702147525676937	0.06344124338672684	0.8728758169934642	0.04226252295502688	0.5962745098039215	0.0628841079055038	0.6584033613445377	0.048129698347884504	0.49768907563025216	0.05909390088845787	0.5732026143790848	0.07784234805911687
0.9430718954248364	0.03137108418992144	0.6679271708683472	0.05098634718882243	0.7439775910364146	0.05369935024188774	0.9779411764705884	0.022058823529411763	0.6126797385620915	0.06225845444862647	0.5990196078431371	0.062389490183823136	0.6322128851540616	0.05731221832115406	0.6238562091503268	0.05713212517344245	0.4955555555555556	0.07006857796084272	0.8500000000000001	0.047409742037444386	0.572875816993464	0.06369856019055203	0.8732026143790851	0.04244640252361531	0.595424836601307	0.06303381382933537	0.6569327731092436	0.04818874645194142	0.4983193277310925	0.05928105026590071	0.5743464052287581	0.07892457398965722
0.9426797385620914	0.03141914446649594	0.6714985994397757	0.05068296687296559	0.7412114845938375	0.05419455809069743	0.9784313725490198	0.021568627450980392	0.6091503267973856	0.06226468171597828	0.5980392156862744	0.06332854240079626	0.6341269841269841	0.05688844738376735	0.6218954248366013	0.05732202187912903	0.4926143790849673	0.06953706727682402	0.8503267973856211	0.047141364504617485	0.572875816993464	0.06433873863658278	0.8732026143790851	0.04274245893833005	0.5935294117647056	0.0633399939584391	0.6549369747899159	0.048288754723950986	0.4987394957983194	0.05914962632380305	0.5745098039215685	0.07942783989685644
0.9426143790849674	0.03144963417168843	0.6751400560224088	0.05056285687212435	0.737955182072829	0.05466390855326282	0.9789215686274512	0.02107843137254902	0.6069934640522876	0.06241656456430385	0.5970588235294116	0.06462092531241649	0.6347338935574229	0.056994532104462786	0.6212418300653595	0.05749261216975467	0.48908496732026147	0.0691720489619016	0.8486928104575164	0.04722459521214787	0.5732026143790849	0.06451994195595875	0.8718954248366013	0.04291933600327013	0.5915686274509803	0.06375752896476339	0.6521008403361344	0.04913071753416699	0.5011204481792717	0.058718472562841906	0.5741830065359476	0.08010916550442489
0.9424836601307189	0.03132134008457759	0.6767857142857141	0.05039251861083663	0.7364845938375348	0.05529379917085294	0.9794117647058825	0.020588235294117647	0.6045098039215687	0.06254822973583773	0.5950980392156862	0.06499876193445234	0.6370214752567693	0.056552034753507494	0.6222222222222221	0.05777575323942271	0.48516339869281044	0.0688348752524663	0.8477124183006536	0.04727925170127766	0.5725490196078431	0.06516639599199983	0.8715686274509805	0.042883722179483774	0.5896078431372549	0.0639045101640423	0.6491946778711484	0.04972562010671873	0.5037464985994398	0.0586810839792232	0.5735294117647058	0.08032327859225183
0.9416339869281045	0.031420712483570576	0.678081232492997	0.05005811962649769	0.7347338935574228	0.05615013910158947	0.9799019607843139	0.020098039215686272	0.6011111111111112	0.06274826691776016	0.5947712418300652	0.06531209997245675	0.6376283846872082	0.05657363998610372	0.6218954248366011	0.057591289607932306	0.4825490196078431	0.06858767568992148	0.8460784313725488	0.04724996741564096	0.5715686274509804	0.0658742342975568	0.8699346405228758	0.043428384488851966	0.5877777777777777	0.06447174714813879	0.646953781512605	0.05013259854874173	0.506687675070028	0.05849474589728205	0.5722222222222222	0.08077260013736874
0.9416339869281045	0.031420712483570576	0.6780462184873948	0.05038460255457979	0.734033613445378	0.056766888188066036	0.9808823529411766	0.01911764705882353	0.5964705882352942	0.06249133265899042	0.5947712418300652	0.06553568730657307	0.6386087768440709	0.056490409278573336	0.6209150326797384	0.0571805783209749	0.48084967320261435	0.06848874744262043	0.8437908496732025	0.04705581883774572	0.5721288515406162	0.06642194691384988	0.869607843137255	0.04355659800684716	0.5873202614379084	0.0653423077159219	0.6452380952380952	0.050423705613605437	0.5101540616246498	0.05816310817017484	0.5704248366013072	0.08114101310179361
0.9416339869281044	0.031420712483570576	0.6780112044817925	0.05075038340870847	0.7337885154061623	0.05715416594887708	0.981372549019608	0.018627450980392153	0.5916993464052287	0.06248773699499508	0.5934640522875816	0.06576567264944262	0.6399159663865546	0.056415923669946785	0.6209150326797384	0.05676966349420851	0.4798692810457516	0.06841532637333217	0.841830065359477	0.046765295071265596	0.5733426704014939	0.06681789606183022	0.8696078431372549	0.043556598006847164	0.5869281045751632	0.06617005183047259	0.6432422969187674	0.051278131638890403	0.5129201680672268	0.05777716522654708	0.5676470588235293	0.08151852488243103
0.9415686274509802	0.031453818480226575	0.6782563025210082	0.05109424536686648	0.7335784313725489	0.057117738391701145	0.9823529411764708	0.01764705882352941	0.5867320261437907	0.062294012693937195	0.591830065359477	0.0662304329066781	0.6408496732026143	0.05659873163439904	0.6192810457516338	0.05611865772142337	0.47980392156862745	0.06815831037552006	0.8411764705882352	0.04644393075984085	0.5736227824463118	0.06740449063230902	0.8692810457516341	0.043684811524842354	0.5883660130718954	0.06672567552720249	0.6423669467787114	0.05174120385064407	0.5151960784313725	0.058100830164175894	0.5663398692810456	0.08207519420621132
0.9415032679738561	0.031479365832376226	0.6793067226890754	0.05122070371588343	0.7346638655462184	0.057051277156176944	0.9828431372549021	0.01715686274509804	0.582549019607843	0.06177625256985181	0.5901960784313725	0.06664817240668773	0.6424836601307189	0.05594126174023122	0.618627450980392	0.05600903622067675	0.47967320261437907	0.06755381662757719	0.8395424836601305	0.046574872048388484	0.5748366013071895	0.06803399914688053	0.8689542483660132	0.04381302504283755	0.5896732026143789	0.06727296334468968	0.6414215686274509	0.05157232272753871	0.5166666666666666	0.058140406992259995	0.5638888888888889	0.08256952666385592
0.9414379084967319	0.03132401683999556	0.681862745098039	0.05142387276552465	0.735749299719888	0.05667559191354593	0.9828431372549021	0.01715686274509804	0.5791503267973857	0.0612939434583694	0.5905228758169934	0.06685608988706039	0.6437908496732025	0.055741165801675124	0.6173202614379083	0.05571851245419663	0.4798039215686274	0.06710823586614907	0.8388888888888887	0.046459496281022694	0.5757236227824463	0.06861831335041367	0.8686274509803923	0.043911886503749824	0.5928104575163399	0.06783862787860426	0.641001400560224	0.05177829600814504	0.5183823529411765	0.05798406050166409	0.5599673202614378	0.08301810501522058
0.9410457516339868	0.031410784428533775	0.6843487394957982	0.051476208090049755	0.7368697478991598	0.05646822698005251	0.9828431372549021	0.01715686274509804	0.5750326797385622	0.061361838870470774	0.5908496732026143	0.06745082289268964	0.6444444444444444	0.05547370894730935	0.6173202614379084	0.0559280805979378	0.47934640522875815	0.06627196185034125	0.8382352941176469	0.046138131969597956	0.576657329598506	0.06897195676934778	0.8683006535947714	0.04400157158973786	0.5952287581699346	0.06860978424506545	0.6405462184873949	0.052343372011273114	0.5203781512605042	0.05787625318705199	0.5581699346405228	0.08302576247814805
0.9407189542483659	0.03143329735295864	0.6856792717086833	0.0512146658848309	0.7377801120448181	0.056005226791808735	0.9828431372549021	0.01715686274509804	0.5723529411764707	0.061659046692986316	0.5892156862745097	0.06830306501840752	0.6454248366013071	0.055199742908654786	0.618300653594771	0.05572390390000339	0.48130718954248364	0.06602906049119464	0.8359477124183005	0.046288718126064866	0.5759103641456582	0.06918132945191026	0.8676470588235295	0.044158467723606105	0.5976470588235294	0.06957761573139322	0.6400210084033613	0.05271697577199603	0.5231442577030812	0.057786014826628644	0.5547385620915033	0.0831163483380326
0.9407189542483659	0.031433297352958633	0.6864145658263303	0.05119375202515218	0.737920168067227	0.05537110354122455	0.9833333333333335	0.016666666666666666	0.5709803921568629	0.06170437319866168	0.5901960784313725	0.06850724171634194	0.645798319327731	0.05508000866708434	0.6173202614379083	0.05596659699996352	0.48189542483660136	0.06553041021489064	0.834313725490196	0.04607219205904678	0.5742763772175536	0.0693427348086926	0.8666666666666667	0.04415303464940993	0.6007843137254901	0.0703619294568834	0.6391456582633053	0.053069613577742925	0.5246498599439775	0.057604110897839185	0.5531045751633986	0.08270594397724192
0.9411111111111111	0.03127832252970164	0.6871148459383751	0.051140896529811415	0.7375350140056023	0.05484317588781606	0.9838235294117649	0.016176470588235292	0.5702614379084969	0.06145338618425437	0.5924836601307188	0.06856189820547172	0.6451914098972922	0.05477905470445056	0.6173202614379083	0.05527764761866322	0.4809803921568628	0.06557863802842355	0.8333333333333334	0.04592662032895828	0.5732026143790849	0.06947559405942452	0.8666666666666668	0.04394346650566876	0.603202614379085	0.07158019963696861	0.6405112044817927	0.053328550192097424	0.5272058823529411	0.057411352604690366	0.5513071895424835	0.08304151730489212
0.9418300653594771	0.031184598272704478	0.6868347338935572	0.05106648432438669	0.7378851540616247	0.05454289490855187	0.9843137254901962	0.01568627450980392	0.5695424836601309	0.06135536010282798	0.5947712418300652	0.06841430542616835	0.6437908496732025	0.05417170848382036	0.6153594771241828	0.05496460665737989	0.47947712418300653	0.06519786402873937	0.831372549019608	0.046004811819925745	0.5704948646125116	0.06993138469968961	0.8647058823529412	0.04402165799663623	0.6054901960784314	0.07163759610684964	0.6410364145658263	0.053739803155864845	0.5295868347338935	0.05776214157351898	0.5514705882352939	0.08336503036764181
0.9416993464052287	0.031053879318456115	0.6855392156862743	0.05094620633737541	0.738235294117647	0.05477374610630529	0.9848039215686276	0.015196078431372549	0.5705228758169937	0.0608388844036728	0.595751633986928	0.06825809833117308	0.6430438842203547	0.05395335509167921	0.6143790849673201	0.05478496497538931	0.47627450980392155	0.06492978263211736	0.8297385620915032	0.045554351886143006	0.569094304388422	0.06996881061056248	0.8640522875816994	0.04378923069315121	0.6079084967320261	0.07189152079676246	0.641141456582633	0.0541518861883907	0.5317226890756301	0.05818164709893868	0.5513071895424836	0.0833011619872677
0.9423529411764705	0.03072214739140443	0.6863095238095236	0.05054838863681883	0.7377100840336134	0.055178363868421204	0.985294117647059	0.014705882352941176	0.5705228758169936	0.060263167831312484	0.5970588235294118	0.0680310233522656	0.6429505135387488	0.05401611370878825	0.6127450980392155	0.055204535140289536	0.4757516339869281	0.06456511238160037	0.8277777777777776	0.04568395431796145	0.569281045751634	0.06994111004326553	0.8643790849673201	0.04345051328446713	0.6095424836601305	0.07220647108234815	0.6433123249299719	0.054240744881058255	0.5307773109243696	0.057705466195158074	0.5506535947712419	0.0832931530841375
0.9415032679738561	0.03063306480136074	0.6860994397759101	0.0502787015457543	0.7389005602240895	0.05515057861937013	0.9857843137254904	0.014215686274509804	0.568888888888889	0.05997330209814866	0.6006535947712418	0.06813995581413923	0.6434640522875816	0.053766442318708904	0.6101307189542482	0.055478683857767976	0.47620915032679745	0.06416719683964382	0.8254901960784311	0.0459417702677751	0.5701213818860877	0.06988311659938341	0.8640522875816993	0.04354019837045517	0.6106535947712417	0.07279686604259172	0.6459733893557422	0.05409213398291301	0.5301470588235293	0.057390136434821284	0.5486928104575163	0.0833663187575463
0.9414379084967319	0.030477715808980073	0.6860994397759101	0.05021043199065226	0.7386204481792715	0.05515653905163719	0.9862745098039217	0.013725490196078431	0.5678431372549022	0.05987962202238584	0.6049019607843138	0.06846675319976014	0.6450046685340802	0.054039395986879374	0.6084967320261436	0.05576865159084974	0.4786928104575164	0.06412827293185144	0.8235294117647057	0.04634831738938851	0.5704014939309057	0.06993644999577496	0.8633986928104576	0.04356486874332203	0.6103267973856208	0.07312609313932572	0.6465686274509803	0.05394319377616003	0.5287464985994397	0.058167135399519065	0.5501633986928104	0.08350660103319885
0.9414379084967319	0.030289260819943403	0.6868697478991596	0.05018609460591059	0.7393557422969186	0.05532452083333933	0.9867647058823531	0.013235294117647059	0.5685620915032682	0.059487651028335434	0.607516339869281	0.06840578440988113	0.6468253968253967	0.05418043108746556	0.6078431372549018	0.055833670737098884	0.4801960784313726	0.06410824677181519	0.8218954248366013	0.04646136344166688	0.5697012138188609	0.07026514877597603	0.8643790849673204	0.043524917717255675	0.6112418300653594	0.07292138479057497	0.6473389355742296	0.054130166004477356	0.5262605042016806	0.05808139057663793	0.5486928104575164	0.08371495971277382
0.9413071895424836	0.029966723416872062	0.6866246498599439	0.05015698681464169	0.7396008403361343	0.055080479165942296	0.9872549019607845	0.012745098039215686	0.5686928104575164	0.05935342769157436	0.6091503267973856	0.06842741638631389	0.6477591036414565	0.054469498265499794	0.6084967320261436	0.05590076164004707	0.48228758169934643	0.06386370207368207	0.819281045751634	0.04652638258791603	0.5699346405228758	0.07067207573075768	0.8653594771241832	0.0434915164249988	0.6113071895424836	0.07284858122863327	0.6481092436974789	0.05423449424305897	0.5258053221288514	0.057525049005251946	0.5467320261437908	0.08382927263823148
0.9416339869281045	0.02957171879653236	0.6869047619047618	0.04992347129617129	0.7387955182072827	0.054831548249901704	0.9877450980392158	0.012254901960784314	0.5686928104575164	0.05961060115085407	0.6107843137254901	0.06820864068737602	0.6486461251167133	0.054787736969551845	0.6101307189542482	0.056425039877525396	0.48483660130718953	0.06392850145494816	0.8169934640522873	0.046566333613982394	0.5708216619981326	0.0710402509390064	0.8663398692810459	0.04311933493911535	0.612483660130719	0.07239137031130316	0.6491946778711484	0.054013621373373566	0.5268557422969187	0.05703504403523215	0.5457516339869279	0.08399317339366932
0.9416339869281045	0.02957171879653236	0.6858893557422968	0.049674093925227404	0.738550420168067	0.05486793215953581	0.9882352941176472	0.011764705882352941	0.5690196078431374	0.05982951301836371	0.611111111111111	0.067964494469697	0.6482726423902894	0.05487447203684031	0.6111111111111109	0.05727148101197735	0.49000000000000005	0.06377979971418571	0.8160130718954246	0.04627489083841995	0.5723622782446312	0.07088759971751044	0.8669934640522877	0.04289225996020789	0.6137254901960785	0.07170999320591463	0.6497899159663865	0.05388184922516548	0.5268557422969187	0.05661189457856919	0.5468954248366011	0.08432101582797362
0.9420261437908497	0.02941674397327537	0.6864145658263303	0.0497782436969513	0.7377801120448177	0.054715342540577735	0.9882352941176472	0.011764705882352941	0.5714379084967321	0.06000269337724078	0.6120915032679738	0.06760688479027592	0.6487861811391222	0.0546819881071271	0.6137254901960782	0.057340414299692055	0.4952287581699347	0.06371982748050291	0.8156862745098038	0.04623927701463359	0.5735760971055088	0.07049694925295166	0.8656862745098041	0.04292404602420578	0.614248366013072	0.07098485657696593	0.6494747899159663	0.0538916233979469	0.5281862745098038	0.056350812568368	0.5473856209150326	0.08457612328681294
0.9420915032679739	0.029370701611892015	0.6877100840336132	0.049674074526620274	0.7364495798319326	0.0547555789079527	0.9887254901960786	0.011274509803921568	0.5728758169934641	0.060055834807382205	0.6127450980392156	0.06718955354611081	0.6503734827264238	0.054675363183918774	0.6156862745098037	0.0572518555160425	0.5001960784313726	0.06368957544102122	0.8160130718954248	0.046259946984578394	0.5734827264239029	0.07043663688523566	0.8666666666666668	0.04279583250621058	0.6149019607843137	0.07108768970213379	0.6483193277310924	0.054074454139316275	0.5322128851540615	0.05639981370157575	0.5478758169934641	0.08515150969679533
0.9420915032679739	0.029370701611892015	0.6882002801120446	0.049265542422869714	0.7348039215686273	0.05444460786207464	0.9887254901960786	0.011274509803921568	0.5737908496732027	0.06023425558412676	0.6140522875816993	0.06658333797203626	0.6513538748832866	0.05444382604343733	0.6173202614379083	0.057164931880842845	0.5031372549019608	0.06386968689388496	0.815686274509804	0.0460313903433569	0.5744631185807656	0.07065764775918974	0.8676470588235295	0.04290476496808422	0.6160130718954248	0.07068589539259565	0.6484943977591036	0.05403003532059726	0.5342787114845937	0.05646819835536673	0.5480392156862745	0.08528251627442822
0.9420261437908496	0.02941180522000757	0.688550420168067	0.04891266922984322	0.734173669467787	0.05444244135541597	0.9887254901960786	0.011274509803921568	0.5755555555555556	0.06034031324901137	0.6147058823529411	0.06627883285683535	0.6529878618113911	0.05397991743892391	0.6189542483660129	0.05730683589565336	0.5068627450980393	0.06368931175015337	0.8163398692810458	0.045502914805546364	0.5751633986928104	0.0711188451836792	0.8683006535947714	0.04296104876181538	0.618954248366013	0.0706294657095232	0.6484243697478991	0.05447185861234154	0.5348039215686273	0.056345886640517685	0.5483660130718954	0.08548964817224608
0.9419607843137253	0.029452908828123132	0.6880602240896357	0.048946842587585804	0.7325980392156861	0.05453626128858547	0.98921568627451	0.010784313725490196	0.5779084967320262	0.06009644985416625	0.6163398692810457	0.06618063969798159	0.6549486461251166	0.05387336945540844	0.6209150326797384	0.05723790260793865	0.5116993464052287	0.06396327965462383	0.8183006535947713	0.044947248082841174	0.5764239028944911	0.0712667439068483	0.8689542483660132	0.043178913685562655	0.6215032679738561	0.07046787230155604	0.648564425770308	0.05483826326756888	0.5344187675070027	0.056273866425326884	0.5478758169934641	0.08591678326020191
0.9422875816993463	0.029407244847700482	0.6867647058823528	0.04872213574811987	0.7318977591036413	0.05454215200802062	0.9897058823529413	0.010294117647058823	0.580653594771242	0.05998954751357855	0.6179738562091502	0.06571028881962904	0.6559757236227823	0.053544597732818104	0.622875816993464	0.056826088278667725	0.5148366013071896	0.06411491403436087	0.8186274509803922	0.044754401719631035	0.5773576097105508	0.07176676785177916	0.869607843137255	0.043086313991353827	0.6238562091503268	0.07040268247447665	0.6485994397759103	0.05591656528183627	0.5335084033613444	0.05602766386678762	0.5480392156862745	0.0864085735029642
0.9427450980392156	0.029135321433579005	0.6852591036414565	0.049457431028287105	0.7300770308123248	0.05478020673606491	0.9901960784313727	0.00980392156862745	0.5830065359477126	0.05962111161448721	0.618954248366013	0.06536148260733413	0.6560224089635853	0.053502246405999106	0.6254901960784313	0.056850003796891355	0.5166666666666666	0.06432921305763091	0.8186274509803922	0.04497798905374733	0.5764239028944911	0.07206498384110818	0.8705882352941178	0.04319524645322746	0.6257516339869281	0.07015390070003054	0.6488095238095237	0.057110151849718654	0.5335784313725489	0.056155406453933694	0.5467320261437907	0.08651376195311694
0.9419607843137254	0.029270149298691723	0.6858543417366946	0.049911481382218036	0.7300770308123248	0.05478020673606491	0.9906862745098041	0.009313725490196078	0.5854248366013073	0.05938899524800358	0.6205882352941176	0.06462004722507066	0.6569561157796451	0.05381236512359939	0.6261437908496731	0.056802729163769716	0.5191503267973856	0.06450871664424358	0.8183006535947713	0.04495731908380252	0.5764239028944911	0.07206498384110817	0.8712418300653596	0.04310264675901864	0.6272549019607844	0.06979387266319556	0.6480042016806722	0.05753801501356529	0.5310574229691876	0.055892148587293314	0.5452614379084966	0.08650213650992446
0.9419607843137254	0.029270149298691723	0.6851190476190474	0.05037330811418851	0.7317927170868346	0.05475085625133074	0.9906862745098041	0.009313725490196078	0.5884967320261439	0.05903117013016648	0.622875816993464	0.064088056743409	0.6585434173669467	0.05397308132377271	0.626797385620915	0.0568698200667179	0.5209803921568628	0.06462589052402655	0.8186274509803922	0.04485845762289026	0.5764239028944911	0.07221679099167339	0.8725490196078433	0.042742448081140846	0.6291503267973856	0.0695690623803138	0.646673669467787	0.05779516098066007	0.5288515406162464	0.0553606388824829	0.5433006535947711	0.08624961363485212
0.9430718954248365	0.029045706087446194	0.6843487394957981	0.050684539618766844	0.7332983193277309	0.05473699202388533	0.9911764705882354	0.008823529411764706	0.5901307189542485	0.059121478185886506	0.6248366013071894	0.06371646072525991	0.6595704948646124	0.05392114506722715	0.6274509803921569	0.05717661965493795	0.5223529411764707	0.06426929364839237	0.819607843137255	0.044645966734163815	0.576704014939309	0.07252589965276653	0.8741830065359478	0.04242646343205675	0.6298039215686274	0.06959891577367944	0.6450980392156862	0.058222694759773916	0.5286064425770307	0.055055769181442366	0.5424836601307189	0.08594628461804361
0.9434640522875816	0.028958938498907984	0.6830882352941174	0.05064382292290454	0.7345938375350138	0.0547285033163959	0.9916666666666668	0.008333333333333333	0.592156862745098	0.058842661192553075	0.6284313725490195	0.06296627676221063	0.6603174603174602	0.05419588379276166	0.6297385620915033	0.0569105674400798	0.5237908496732027	0.06396033611105943	0.8202614379084968	0.044315808031045754	0.5764239028944911	0.07281036911210549	0.8761437908496733	0.04202079369698462	0.6316339869281045	0.0695036900455036	0.6433473389355742	0.05847917791427762	0.528641456582633	0.054892543050852574	0.5433006535947712	0.0855668722664036
0.9430718954248366	0.029006998775482493	0.6823529411764704	0.050240490295983875	0.7376400560224088	0.05416786950284453	0.9921568627450982	0.00784313725490196	0.5935294117647057	0.058272456076908806	0.6323529411764705	0.06282831389059608	0.6607376283846871	0.05507914333204705	0.6313725490196077	0.056260206952767615	0.5262745098039217	0.06351783133300717	0.8209150326797386	0.04425078888479662	0.5754901960784313	0.07265331470678654	0.8784313725490197	0.041957785580008594	0.6327450980392155	0.06934999973937621	0.6418767507002799	0.05880718778340079	0.5293067226890755	0.05412089033029944	0.5436274509803921	0.085059369725699
0.9433333333333334	0.02899444079171585	0.6817927170868345	0.0497274592193	0.7407563025210083	0.053664727931996475	0.9926470588235295	0.007352941176470588	0.5940522875816993	0.05767356736319325	0.6356209150326796	0.06302705751433432	0.6637254901960783	0.05547976971077335	0.6320261437908494	0.05555132118072299	0.5290849673202616	0.0632469280049779	0.8218954248366014	0.04406850410459975	0.5761904761904761	0.07291851101259109	0.8803921568627452	0.04151712191721635	0.6341176470588235	0.06846798812034327	0.6408613445378151	0.0588295063713485	0.5301470588235293	0.05393326853684709	0.5413398692810456	0.08451514327701065
0.94359477124183	0.029240397774114458	0.6809523809523808	0.04950151751129839	0.7435574229691877	0.053295590372953276	0.9926470588235295	0.007352941176470588	0.5936601307189542	0.05721415294361226	0.637908496732026	0.06335630316495303	0.664752567693744	0.0560603372189979	0.6346405228758168	0.054971480908248285	0.5314379084967321	0.062402584502001056	0.823202614379085	0.04436456051931449	0.576890756302521	0.07292558837442573	0.8816993464052288	0.04157340571094752	0.6319607843137255	0.06854047580896687	0.6377450980392156	0.05924713585424738	0.5312324929971988	0.054132405785332224	0.540032679738562	0.08431444715281676
0.9435294117647058	0.02925509842711692	0.6816526610644256	0.0497101886691958	0.7453081232492997	0.052839384679701194	0.9915032679738564	0.007706532319435167	0.5941830065359476	0.05668645481732863	0.6398692810457515	0.06394996107418696	0.6651260504201679	0.05677541015984457	0.6362745098039215	0.054940739937342116	0.5334640522875819	0.061785652629871714	0.8248366013071896	0.04424689270492287	0.5772642390289449	0.07339699671337277	0.8830065359477125	0.04148080601673868	0.6300653594771243	0.06828557560538119	0.6349089635854341	0.0594572342173099	0.5317927170868346	0.0543241511343929	0.5387254901960783	0.08404095931688225
0.9438562091503269	0.029237527855734895	0.6831232492997197	0.04970742128620639	0.7470938375350138	0.05279293044187779	0.9915032679738564	0.007706532319435167	0.5960130718954249	0.05658103689730608	0.6424836601307188	0.06436717562703435	0.6658263305322127	0.05732106055876087	0.6392156862745098	0.05442522746585767	0.5347712418300655	0.06114538691334334	0.827124183006536	0.04380015844409132	0.5773109243697478	0.07341983879903335	0.8846405228758171	0.041164821367654585	0.6312418300653596	0.06763516359822734	0.6336484593837535	0.05974146312553963	0.533018207282913	0.05440728227319847	0.5374183006535946	0.08396936011016408
0.9445098039215686	0.0289290841072234	0.6853291316526609	0.04973491672991503	0.7493697478991594	0.05265258894023014	0.991013071895425	0.007869931012245625	0.5962091503267974	0.05642574483479129	0.6467320261437908	0.06430317921338169	0.6655929038281978	0.05749499221495128	0.6408496732026143	0.053852375662779485	0.5362745098039217	0.06047716174571223	0.8294117647058824	0.04348302661507822	0.5764239028944911	0.07335123933324716	0.884967320261438	0.04098690746997367	0.6312418300653595	0.06720791032715524	0.6328431372549019	0.05962905147527752	0.5330532212885153	0.05456892393530038	0.5356209150326796	0.08397437074443048
0.9447712418300653	0.02893477424595802	0.6852941176470586	0.050187805168181374	0.7498599439775908	0.05243309691915644	0.991013071895425	0.007869931012245623	0.5964705882352942	0.05612553326553758	0.649673202614379	0.06427816065284454	0.664705882352941	0.05767841492484891	0.6415032679738562	0.05337766796216941	0.5364052287581701	0.06023490030922101	0.831045751633987	0.043447412791291856	0.5764705882352941	0.07327652139949277	0.8852941176470589	0.040997911883310666	0.6305228758169935	0.06676426570147719	0.6317226890756302	0.059194427393599265	0.5331232492997198	0.054428191105149085	0.5362745098039214	0.08408330320630412
0.9439215686274509	0.02932009348553904	0.6838585434173667	0.05024268333814497	0.7505252100840334	0.05225943703544911	0.991013071895425	0.007869931012245623	0.5984967320261437	0.05575205458346769	0.6516339869281045	0.0637289673436079	0.6628851540616245	0.057222785200650335	0.6415032679738562	0.05349203349823922	0.5363398692810457	0.060466293282784966	0.8330065359477125	0.04329413115311388	0.5765172735760971	0.07338091357488774	0.8852941176470589	0.04118683019432858	0.6298039215686274	0.06659767692532324	0.6295518207282913	0.059165702721246806	0.534173669467787	0.05467702994501084	0.539705882352941	0.08404557851344042
0.9434640522875817	0.029580382814489506	0.6827731092436973	0.04958027507734945	0.7502450980392155	0.0520637654468235	0.9905228758169936	0.008033329705056082	0.6015686274509803	0.05548180870320286	0.65359477124183	0.06332210778850178	0.6614379084967319	0.05698056329135687	0.6415032679738562	0.053604548491406306	0.5375816993464052	0.060448146961038104	0.8346405228758171	0.04320060963601218	0.5772175536881419	0.07393933801783958	0.8856209150326798	0.04136078180245136	0.6286928104575162	0.06632445741285214	0.6297969187675069	0.05908579130178447	0.5349439775910363	0.05471607809139948	0.5387254901960783	0.08424740356499101
0.9426797385620916	0.029646649216826484	0.6817927170868345	0.04917856004731444	0.7502801120448177	0.052053542447981986	0.9900326797385622	0.008196728397866539	0.6049673202614378	0.05544062457805719	0.6545751633986927	0.06313320513160134	0.6592436974789915	0.0563653021707461	0.6401960784313724	0.05328271285414015	0.538954248366013	0.060551618541544706	0.8352941176470591	0.0431465383738105	0.576890756302521	0.07391683305439388	0.8859477124183007	0.04153869570013228	0.6260130718954248	0.06654113532880646	0.6293067226890754	0.05844475902059579	0.5365546218487394	0.054614931235241145	0.5395424836601306	0.08408185748504882
0.9430065359477124	0.029712008693950666	0.6812675070028009	0.04954315117295206	0.7499999999999998	0.051852436358287665	0.9900326797385622	0.008196728397866539	0.6073856209150326	0.055267699139624725	0.6562091503267973	0.06306325052284321	0.6583566760037347	0.05630289003682337	0.6395424836601306	0.05296134854271541	0.5416339869281045	0.060859639076244205	0.8359477124183009	0.04341070883881836	0.5749766573295985	0.07381835231813072	0.8872549019607844	0.04134037886543979	0.6226797385620915	0.06557579946039602	0.6297268907563024	0.05816798620366945	0.5366596638655461	0.05454309226696551	0.5387254901960783	0.08395463833967727
0.9430718954248366	0.029688219292703863	0.6799369747899158	0.0497950836146428	0.7504901960784311	0.051694882789162004	0.9900326797385622	0.008196728397866539	0.6088235294117645	0.05499906550499398	0.6568627450980391	0.06321706636906123	0.6564425770308122	0.05640668340879471	0.6392156862745098	0.05327623073980875	0.5446405228758169	0.060658554232904956	0.8359477124183008	0.04388541653942845	0.5733426704014939	0.07333453781046288	0.8872549019607844	0.04134037886543979	0.619673202614379	0.06509170678271273	0.629656862745098	0.057891335974659466	0.5360294117647058	0.05381953471470845	0.5364379084967319	0.08375618526913552
0.9427450980392157	0.029705789864085886	0.6781512605042015	0.04996386822561874	0.7514705882352939	0.05157672389928661	0.9890522875816995	0.008850323169108368	0.6108496732026143	0.05500862136837183	0.6584967320261437	0.0631920478085241	0.6558356676003734	0.05602709225335682	0.638235294117647	0.05324983994659251	0.5480392156862743	0.060634093025149896	0.8343137254901962	0.04471296291879306	0.5722689075630252	0.0732407137895085	0.8879084967320262	0.04100257706648188	0.6174509803921568	0.06437061218510642	0.6292717086834733	0.05768946751712819	0.5348389355742296	0.053423921608225976	0.5341503267973855	0.08357156609003864
0.9424183006535947	0.02975145384450854	0.6758753501400558	0.05026928765292673	0.7516456582633051	0.05179822694375073	0.9879084967320263	0.009622515264901278	0.611830065359477	0.05471829335548886	0.6601307189542482	0.06327897144372373	0.6555555555555554	0.05542582969128861	0.6362745098039215	0.05331693084954069	0.5513725490196077	0.06098923409613508	0.8333333333333333	0.04519665643828222	0.5721288515406162	0.07273375516045814	0.8892156862745099	0.0405865837765565	0.6145098039215686	0.0634753553727667	0.6295168067226891	0.05776865603847699	0.5348389355742296	0.052928736836312926	0.5307189542483659	0.0828858329874188
0.9416993464052287	0.03007825123012945	0.6719537815126049	0.05056003249714176	0.7528711484593835	0.0514792477109747	0.9857843137254904	0.010502444154955935	0.612549019607843	0.054497787916716146	0.6633986928104574	0.06327897144372373	0.6546685340802987	0.05506885483656534	0.6356209150326797	0.05274323813043159	0.5549673202614378	0.061481243508914166	0.8336601307189543	0.04556892488109748	0.5716619981325863	0.07235515080764433	0.8901960784313726	0.040269451947543396	0.6122875816993463	0.06334424664031983	0.6297619047619047	0.057736747747703036	0.5348389355742296	0.052661604868662	0.528267973856209	0.08191592884310528
0.9401960784313725	0.030549070503346806	0.6693977591036413	0.05053392414977514	0.7521008403361342	0.0516760481630889	0.9820261437908497	0.011792500721658225	0.61359477124183	0.05456766222265543	0.6666666666666665	0.06327897144372373	0.6544351073762837	0.05489291525305019	0.6352941176470588	0.052774113988935195	0.5582352941176469	0.06182495529590274	0.8343137254901962	0.04565718737302632	0.5725023342670401	0.071910141140097	0.8911764705882353	0.04029452006772618	0.6100653594771241	0.06318716370759943	0.6295518207282913	0.05762009406626408	0.5333683473389355	0.05257824894701547	0.5243464052287581	0.08098447647698354
0.9398039215686275	0.030795446565318636	0.6660364145658262	0.05058326708302275	0.7505952380952379	0.051612948688668774	0.9815359477124185	0.01195589941446868	0.615032679738562	0.0545951545241045	0.6683006535947711	0.06348207288973026	0.6538748832866479	0.05490143930102545	0.634640522875817	0.05255624906518792	0.5625490196078431	0.061730328423873625	0.8349673202614382	0.04587505229677359	0.573015873015873	0.07175768367231057	0.8934640522875817	0.03967166626739052	0.6066666666666667	0.06309820428437858	0.6293417366946779	0.05742906304780381	0.5319327731092436	0.05214280906443456	0.5218954248366012	0.0795186899146491
0.9398039215686275	0.030795446565318636	0.6634453781512604	0.05085415146963701	0.7503501400560222	0.051658567072470435	0.9805555555555556	0.01260949418571051	0.6179084967320261	0.05430482410742071	0.6692810457516338	0.0634771111413755	0.6516806722689075	0.054753508369500915	0.6352941176470587	0.052905559880124096	0.5667320261437908	0.062057663375575604	0.8362745098039218	0.04596331478870243	0.5716153127917833	0.0719182189916391	0.8957516339869281	0.03929759424864797	0.6039869281045751	0.06287101068931787	0.6275560224089636	0.0572375030782078	0.5328081232492996	0.05205178378312904	0.5181372549019607	0.0782892005168026
0.9401960784313725	0.030747386288744124	0.6613795518207282	0.05125935779662305	0.7494397759103639	0.05191408327125838	0.9785947712418303	0.013409981029757302	0.6206535947712417	0.0538175725382142	0.6715686274509802	0.06297378877189692	0.6488328664799252	0.05543057085776256	0.6362745098039214	0.0531179917296752	0.5726143790849673	0.06257018566706947	0.8372549019607846	0.04600810498741302	0.5715686274509804	0.07152832216253173	0.8973856209150327	0.039045451149557715	0.6001307189542482	0.0626642900104296	0.6254901960784314	0.05742821297125374	0.5338935574229691	0.05190987211061741	0.5158496732026143	0.07730407146339474
0.9409803921568627	0.030540513648880618	0.6589635854341735	0.05156795770692385	0.7502450980392155	0.05166714801786509	0.9776143790849675	0.014063575800999132	0.6215032679738562	0.05321977118523227	0.6741830065359475	0.062384982897971036	0.6482726423902894	0.055419970825849665	0.6359477124183005	0.053550086451581054	0.5788888888888889	0.06297808004449192	0.8398692810457519	0.04584685867585483	0.572829131652661	0.07113553929232928	0.9006535947712418	0.038344581745194256	0.5986928104575162	0.06225318535977302	0.6237394957983193	0.057240116034212175	0.5337885154061623	0.05203850119953432	0.5138888888888888	0.07665957550836544
0.9413725490196078	0.03049245337230611	0.6584033613445377	0.051797653171781956	0.7504901960784311	0.05109903439804825	0.9771241830065361	0.014553771879430504	0.6236601307189543	0.0530326254430073	0.6767973856209148	0.062401312822107986	0.6464052287581699	0.05611081340296418	0.6349673202614378	0.05346568900565125	0.5858169934640522	0.06315237198348972	0.8424836601307192	0.04569334072581275	0.5747899159663865	0.07076831765502956	0.9016339869281046	0.0382601470130539	0.5987581699346405	0.06216184571095198	0.621813725490196	0.05719931329886085	0.5327030812324929	0.052155615472999885	0.5140522875816993	0.07668172072497656
0.9424836601307188	0.030380522989546483	0.6588585434173668	0.05192234943198203	0.7497899159663863	0.05039667218268832	0.9766339869281048	0.014717170572240961	0.62640522875817	0.05283258826108488	0.6781045751633985	0.0625871660362774	0.6461718020541549	0.056051227551895844	0.634313725490196	0.05432068579851458	0.5904575163398693	0.06328867223366777	0.8447712418300656	0.045545747946509375	0.5750700280112044	0.07037162336445478	0.9035947712418301	0.03789339860136662	0.5979084967320262	0.06114629978046633	0.6201680672268906	0.057296440539853014	0.5310224089635853	0.052353335194639625	0.5140522875816993	0.07637891601426869
0.9420915032679738	0.03046729057808469	0.6601540616246497	0.05195053318012802	0.7490896358543415	0.04989958786731828	0.975653594771242	0.01537076534348279	0.6287581699346405	0.052883987417632596	0.6787581699346403	0.06287540985443968	0.6456115779645191	0.056018663300271145	0.6323529411764706	0.05524924513361917	0.5944444444444444	0.06328301608612572	0.8483660130718956	0.04532244994856593	0.5757236227824463	0.07034441709532878	0.9042483660130719	0.037773350045439906	0.59640522875817	0.060707142782307655	0.6181022408963585	0.05700971576566253	0.5286064425770307	0.05266820258757134	0.5142156862745098	0.07599165389544257
0.9420915032679738	0.03046729057808469	0.6614845938375349	0.05130956832027164	0.7488795518207282	0.04974127511332115	0.9751633986928107	0.015534164036293248	0.6301307189542483	0.0526633295770094	0.6813725490196076	0.06251399143796077	0.6447712418300653	0.0556287955243459	0.6290849673202614	0.05556995383760711	0.5973202614379085	0.06299098656629869	0.8513071895424839	0.04517485716926255	0.5744164332399626	0.07017019887629765	0.9052287581699346	0.0374562182164268	0.5941830065359478	0.06052272428525447	0.6172969187675069	0.056171358696083376	0.5264005602240895	0.052802983676798664	0.5160130718954248	0.07582825520263212
0.9416993464052287	0.030748423983282952	0.6636554621848739	0.05089148833607843	0.7484243697478992	0.049707234961744146	0.9746732026143793	0.01602436011472462	0.6320915032679738	0.052429822630350176	0.6833333333333331	0.06206722152821023	0.6442577030812324	0.05528361348476204	0.6261437908496731	0.05585838818261639	0.5999346405228759	0.062319039002759494	0.8535947712418303	0.044802675683379097	0.5733426704014939	0.07006922798107525	0.9062091503267975	0.03732800469843161	0.5909150326797387	0.06016913694784548	0.6156862745098037	0.05564245688679535	0.5249299719887954	0.05274280076824459	0.5184640522875816	0.07562373908772761
0.9413725490196078	0.030746496500998897	0.6647408963585434	0.0508417799145317	0.7479341736694678	0.04964327174501216	0.9736928104575165	0.01667795488596645	0.6324183006535947	0.05258685055612648	0.6852941176470586	0.061529341108634915	0.6443510737628384	0.055547603450489105	0.6241830065359476	0.05581111354949475	0.6016339869281047	0.06209706586195055	0.8565359477124185	0.04432699480981818	0.5712885154061624	0.07009267932736654	0.9068627450980393	0.037355456558169284	0.588562091503268	0.059538094407340245	0.6137254901960782	0.055884312391920536	0.5234593837535013	0.05274179116359811	0.5218954248366012	0.07511823032651135
0.9409803921568626	0.03079455677757341	0.664250700280112	0.0511044686039365	0.7481792717086836	0.049593015818814895	0.9727124183006537	0.017331549657208282	0.6337908496732026	0.052742247301772766	0.6869281045751633	0.06078169678140303	0.6443977591036414	0.055504479210274155	0.6222222222222221	0.056353268694790966	0.6024836601307191	0.06197982173826194	0.858496732026144	0.04379558654570676	0.5718954248366013	0.06997919713452042	0.908169934640523	0.03712838157926182	0.5851633986928104	0.05898038524469926	0.6112745098039214	0.05607801736323299	0.5240196078431372	0.0529414921814115	0.526470588235294	0.07410210235900355
0.9409803921568627	0.03079455677757341	0.662955182072829	0.051478725071193554	0.7478991596638656	0.0493553193254277	0.9712418300653596	0.01808033653546904	0.6352287581699347	0.05248369958511594	0.6882352941176471	0.0600881023148615	0.6450980392156862	0.05562883498936277	0.6202614379084966	0.056498231750221145	0.6052287581699347	0.0622395853042785	0.8607843137254904	0.043423405059823304	0.573062558356676	0.06974537046873194	0.9104575163398694	0.03687711536325767	0.5822222222222222	0.05840619184834471	0.6085434173669466	0.055638508403386897	0.5248249299719887	0.05312753425553996	0.5290849673202613	0.07402927133684603
0.9405228758169933	0.031066480191694883	0.6620448179271707	0.05213096855117839	0.7465686274509804	0.04968523103969246	0.9702614379084968	0.01873393130671087	0.6369934640522876	0.05241172084313606	0.6905228758169935	0.05972630454044528	0.6454715219421101	0.055772740105645625	0.6166666666666665	0.05682502913584206	0.60640522875817	0.062498763351767773	0.8637254901960786	0.04292807931834312	0.5755368814192343	0.06952127392510539	0.9127450980392159	0.0363934218437685	0.5784967320261437	0.05775360104797609	0.6049719887955181	0.05486848958019026	0.5236344537815125	0.05332685256066651	0.533986928104575	0.0734036040794753
0.9397385620915033	0.03136091653024122	0.6617647058823528	0.05217489394809351	0.7459733893557422	0.05012735625444364	0.9702614379084968	0.01873393130671087	0.6373856209150327	0.052454920287637694	0.6911764705882352	0.05943711089886086	0.6451447245564892	0.05597114517570533	0.6137254901960782	0.0572031165171853	0.6082352941176471	0.06280003300947612	0.866013071895425	0.04279986580034792	0.5776844070961717	0.06941257967234983	0.9153594771241832	0.035957691996273945	0.5752287581699347	0.05754873051557292	0.6016806722689074	0.05415104279060021	0.5257002801120447	0.05335097233735659	0.5383986928104574	0.0731752902497439
0.9388888888888889	0.031633148647228916	0.6617647058823528	0.05211809066882819	0.7459033613445376	0.05076105233790707	0.9687908496732027	0.019780193437010356	0.6373202614379085	0.05306629884629662	0.691503267973856	0.05964582378212524	0.646031746031746	0.056513099859380314	0.6117647058823529	0.058215746585973595	0.6105228758169934	0.06271897469557877	0.8689542483660132	0.042207928857858096	0.5799253034547152	0.06912999931987747	0.9176470588235296	0.03558361997753139	0.5718954248366012	0.05715547990242601	0.5982142857142856	0.054048243848105006	0.5269957983193276	0.05352000385452803	0.5428104575163397	0.07279107317682826
0.9377124183006535	0.03198716223317654	0.6615196078431371	0.051983604141910396	0.7450980392156861	0.051235917145038404	0.9673202614379085	0.020528980315271114	0.6383660130718956	0.05338333978145713	0.6911764705882351	0.05974468524303752	0.6479925303454714	0.05678695374224518	0.6101307189542482	0.05878851740333007	0.6130718954248366	0.06272420475719159	0.8709150326797387	0.042256660176249204	0.5815592903828197	0.06869239019914651	0.9205882352941178	0.03533147687844115	0.568300653594771	0.05696797232291036	0.5958333333333332	0.05372474033663227	0.5279411764705881	0.05320440516765858	0.547222222222222	0.07290045687160852
0.9373202614379085	0.03206331591879169	0.6618347338935573	0.052046321934144754	0.7445728291316525	0.051038784339419	0.9661764705882353	0.02130117241106402	0.6373202614379084	0.054070882111019146	0.6918300653594769	0.06008624610639918	0.6499533146591969	0.05686525834078397	0.6101307189542482	0.05878851740333006	0.6168627450980393	0.062415954799501384	0.8738562091503269	0.04248004513112447	0.5818394024276377	0.06836021126393547	0.923529411764706	0.03486234573868973	0.5643137254901959	0.057167767098077554	0.5929271708683472	0.05299719363447704	0.5286764705882352	0.0533190019433944	0.5534313725490194	0.0726885058991
0.9365359477124183	0.03250816876028618	0.6618347338935573	0.05243945951883553	0.7441526610644256	0.05088469079549856	0.9647058823529412	0.022049959289324777	0.6379738562091504	0.05462268769736257	0.691503267973856	0.06067539044170218	0.6513538748832866	0.05682879828524321	0.6098039215686274	0.05881165883005635	0.619281045751634	0.061946225667488385	0.8767973856209151	0.04203331087029291	0.5814192343604108	0.06805557039525453	0.9264705882352943	0.034500193743010346	0.5622875816993463	0.05732671168092791	0.5888305322128851	0.053157563021861406	0.5292016806722688	0.05347979049802266	0.5591503267973854	0.07235466494417074
0.9362091503267973	0.03284865795424112	0.6625700280112043	0.05273882253945491	0.7440476190476188	0.05085733572849631	0.9642156862745098	0.02254015536775615	0.6386274509803922	0.0550574315939155	0.6908496732026141	0.06091290023336873	0.6524276377217553	0.057156199875008425	0.6098039215686274	0.05891562954357523	0.621045751633987	0.06178947815308537	0.8797385620915034	0.04158657660946136	0.5813258636788048	0.06771801352788942	0.9287581699346407	0.03403106260325892	0.5611111111111112	0.05713855680577151	0.5831232492997198	0.05323095928280897	0.5302170868347338	0.05341094978158874	0.564705882352941	0.07183791687637668
0.9358169934640522	0.03312979135943938	0.6649159663865545	0.052710461521187295	0.7454131652661062	0.051041430037085674	0.9637254901960784	0.023030351446187522	0.6375816993464053	0.055162795284046405	0.6895424836601305	0.060912900233368726	0.6531746031746031	0.05694788114585702	0.6098039215686274	0.0585949208395873	0.6215032679738562	0.06143197414242672	0.8820261437908498	0.040982946214761555	0.5808590102707749	0.06747164855696132	0.9316993464052289	0.0333835384300564	0.5587581699346406	0.057073375918453274	0.5796218487394957	0.053540374928163256	0.5311974789915965	0.05324170906119287	0.568300653594771	0.07156310697174209
0.935359477124183	0.03344403076129365	0.6662464985994396	0.05263409952845812	0.745238095238095	0.05138805702371769	0.9627450980392157	0.024010743603050267	0.6371895424836602	0.05549145226432827	0.6905228758169932	0.06117062811637038	0.653267973856209	0.05704652025155737	0.6088235294117645	0.058782044792428406	0.6211111111111112	0.06126305382253438	0.8833333333333334	0.040861735200414716	0.5795985060690942	0.0675247016368454	0.9333333333333335	0.03298775960862821	0.5560130718954248	0.0574594266790613	0.5742296918767507	0.05381038483805979	0.5327380952380951	0.05349651753319306	0.5727124183006533	0.07089059860759604
0.9350980392156862	0.033545829781125726	0.6677871148459382	0.0525885042959398	0.7465686274509802	0.05149711436476087	0.9622549019607843	0.02450093968148164	0.6358169934640524	0.055598799750559987	0.691503267973856	0.06098172545946992	0.6539682539682539	0.05688557883833524	0.6068627450980391	0.058885544180105866	0.6211111111111111	0.06091131913081823	0.884967320261438	0.040821784174348355	0.5780112044817927	0.06745184462390952	0.934967320261438	0.03244309729926001	0.5513071895424837	0.05820655500243816	0.568312324929972	0.05398745480069623	0.5315476190476189	0.05357226150984455	0.5772875816993462	0.07015407967200053
0.9350326797385621	0.033814299687949204	0.6693277310924368	0.05270846096383581	0.7491946778711482	0.051348155348671695	0.9612745098039216	0.025154534452723473	0.6358169934640525	0.0555335746338491	0.6928104575163397	0.06124797474160196	0.6553221288515405	0.05726491451000566	0.6042483660130717	0.059081836225074756	0.6210457516339868	0.06066987378442696	0.8875816993464053	0.040558448193406725	0.5748366013071895	0.06796120172195225	0.9352941176470589	0.03221971234438474	0.5473856209150327	0.058972820634300094	0.5619047619047619	0.053778660151903974	0.5313375350140055	0.0538767619270643	0.5823529411764705	0.06908333571273513
0.9338562091503269	0.034527611413877606	0.671393557422969	0.05291870001321755	0.7502801120448177	0.051272030457949674	0.9598039215686275	0.026200796583022958	0.6358169934640525	0.055356501165293615	0.695424836601307	0.06122975551592065	0.6563492063492062	0.05765023519929578	0.6022875816993463	0.05890698020934956	0.6193464052287581	0.06048079860146001	0.8898692810457517	0.04036869006428027	0.5717553688141923	0.06921985271966187	0.9362745098039217	0.03199632738950948	0.5438562091503268	0.06004964928826833	0.5568277310924369	0.053913720832096154	0.5325980392156862	0.054183577647332073	0.5851307189542483	0.06826458953272446
0.9326797385620915	0.03505048723087107	0.6717086834733892	0.05291601768627204	0.7524159663865545	0.05106520251100816	0.9593137254901961	0.02636419527583342	0.6350326797385623	0.05530939940012506	0.6967320261437907	0.06144762043966793	0.657376283846872	0.0577470050212298	0.6003267973856208	0.059052684975637953	0.6185620915032679	0.059926199649789146	0.8908496732026144	0.040284255332139904	0.5702614379084967	0.07020329445401154	0.938888888888889	0.03156059754201492	0.5407843137254902	0.0608204276126612	0.5518907563025208	0.0534298829303385	0.5321078431372548	0.05434126688943224	0.5888888888888888	0.06808719523459715
0.9311764705882353	0.03557953253917105	0.6709733893557421	0.05310271636083628	0.7530462184873948	0.05114010497488504	0.9583333333333334	0.02701779004707525	0.6326143790849674	0.05523142182645821	0.6986928104575163	0.06159516589404013	0.6567226890756301	0.057893226248465865	0.5977124183006535	0.05949055457422369	0.6192156862745097	0.05952059736249162	0.8908496732026144	0.0401353718441999	0.5683940242763772	0.07058858390817097	0.9401960784313727	0.030838021334965812	0.537516339869281	0.06105516002775536	0.5476540616246497	0.05267672437265836	0.5309523809523808	0.05439637914615942	0.5915032679738561	0.06754547919953058
0.9300653594771241	0.03594603581325314	0.6710434173669466	0.05374292405482458	0.7541666666666667	0.05123439739289393	0.957843137254902	0.027181188739885707	0.6309803921568629	0.055016988901200485	0.7	0.06200608072080651	0.6567226890756301	0.057893226248465865	0.5967320261437907	0.05950854492170863	0.6194771241830065	0.05932542675789768	0.8921568627450981	0.04009341489353165	0.5661531279178338	0.07086093238852183	0.9418300653594772	0.03029335902559762	0.5345751633986927	0.06140981842854184	0.5421568627450979	0.05266422503275718	0.5292717086834733	0.05429430999649766	0.5960784313725489	0.06707779831447706
0.9290196078431373	0.0364013710777692	0.6712885154061623	0.054385624708779993	0.7565826330532213	0.05108328081216986	0.9573529411764706	0.027344587432696164	0.629934640522876	0.05482748927766307	0.7013071895424836	0.062327445032231255	0.6561157796451913	0.058121485586075654	0.5977124183006535	0.05966267923801919	0.6189542483660132	0.05881448187304137	0.892483660130719	0.040127881537389005	0.565219421101774	0.07078146713404604	0.9437908496732027	0.029421899330608514	0.5303921568627451	0.06150044467725509	0.5375350140056021	0.05225862798528746	0.5281162464985993	0.05421728110147468	0.5988562091503267	0.06645044740496699
0.9284313725490195	0.036623389421877206	0.6721288515406161	0.05429910803721666	0.7592086834733894	0.05109549345364735	0.9558823529411765	0.028093374310956917	0.629607843137255	0.0548182361021773	0.7016339869281045	0.06228208469835339	0.6555088702147525	0.058084932494313964	0.599346405228758	0.05990153166739706	0.6197385620915035	0.05818868224329791	0.8915032679738563	0.04029173172822414	0.5650326797385621	0.0711963187875334	0.9457516339869282	0.028768304559366683	0.5258169934640523	0.06180105710937238	0.5352941176470587	0.05168174150893343	0.5274509803921568	0.05437142698759532	0.6013071895424835	0.06607931935853543
0.9281699346405228	0.03663594740564384	0.6739845938375348	0.05432108783372418	0.7600490196078432	0.051210765270139326	0.953921568627451	0.029177238621530575	0.6283006535947714	0.05466662383294299	0.7022875816993464	0.06263791249371523	0.6558356676003734	0.05788652742425426	0.599673202614379	0.060453090752341815	0.6188888888888889	0.05819276452393584	0.8911764705882353	0.039964934342603224	0.5647992530345471	0.07115751726229326	0.9477124183006537	0.028045728352317577	0.5222222222222223	0.06130737437507499	0.5326330532212884	0.05061869061894259	0.5282212885154061	0.054451332936879995	0.6039215686274508	0.0656490613940763
0.9274509803921568	0.03700966983959739	0.6767857142857141	0.05399315336913231	0.7601540616246499	0.05157838822699972	0.9524509803921569	0.029926025499791332	0.6266666666666668	0.054639930947097334	0.7016339869281045	0.06303207903988799	0.6561624649859943	0.05753497488906714	0.6006535947712417	0.06062202159732831	0.619673202614379	0.05776482939319384	0.8918300653594772	0.039325353718561544	0.5644724556489262	0.07091358499348864	0.9493464052287582	0.027501066042949385	0.517516339869281	0.06089368687305906	0.5306372549019607	0.05020890546870128	0.527485994397759	0.0546306431326844	0.605065359477124	0.06582614831269962
0.92718954248366	0.037160560613267266	0.6777661064425768	0.05389440612022737	0.7597338935574229	0.05217464186645286	0.9509803921568628	0.030674812378052092	0.6253594771241832	0.054698515543943074	0.7003267973856209	0.06360748232016236	0.6575163398692809	0.05731522546326395	0.6019607843137254	0.06083988652107558	0.6208496732026143	0.05731113523852364	0.8928104575163399	0.03900822188954843	0.5645191409897292	0.0705061869169557	0.9509803921568628	0.027105287221521196	0.5132679738562091	0.06060469852918439	0.5304621848739495	0.050642010713290164	0.5282212885154061	0.055084181746317726	0.6060457516339868	0.06549883091529728
0.9268627450980391	0.03721422220514947	0.6782563025210082	0.053470118454885286	0.7578081232492997	0.0526928147585282	0.9500000000000001	0.03093340317788148	0.6237254901960786	0.05509288853100148	0.7	0.06398752128842514	0.6594771241830064	0.05713751364384179	0.6039215686274508	0.061074818982362375	0.6229411764705882	0.056930210568577146	0.8928104575163399	0.038854940251370464	0.565172735760971	0.07007796956829815	0.9522875816993465	0.026887422297773918	0.5100653594771242	0.06028458485962906	0.528641456582633	0.051022718438510826	0.5272408963585433	0.05508729027045186	0.6075163398692809	0.06524965022376425
0.9251633986928104	0.03771928801264289	0.6784663865546217	0.053269745685684614	0.7561274509803921	0.05307114731053189	0.9478758169934641	0.031813332067936136	0.623856209150327	0.055100515364639495	0.7	0.06398752128842514	0.661064425770308	0.05669242763341039	0.6055555555555554	0.061159835926012394	0.6241176470588234	0.05685652947808409	0.8928104575163399	0.039107080142174906	0.565219421101774	0.06931957864600001	0.9526143790849674	0.02682396089309463	0.5079738562091503	0.06002906075966586	0.5265056022408963	0.051350138441040784	0.5256302521008402	0.05553495540334022	0.6104575163398691	0.06536707339820966
0.9248366013071894	0.037961404593561766	0.6803921568627449	0.053086806670684265	0.7553921568627451	0.053148873638468444	0.94640522875817	0.03285959419823562	0.6229411764705883	0.0555678429213574	0.6996732026143789	0.06420404735544322	0.6628851540616245	0.05585671911183638	0.6078431372549018	0.060970704152183954	0.6260784313725489	0.056903519723245685	0.892483660130719	0.03935922324126516	0.5655929038281979	0.06887237936816488	0.9532679738562092	0.02665156702654171	0.5034640522875817	0.05963804057252386	0.5251400560224089	0.051499082141413785	0.5240546218487394	0.055724922027832635	0.6122549019607841	0.06514735162855108
0.9248366013071895	0.037961404593561766	0.6826330532212883	0.05315667953691074	0.7533963585434174	0.053691403992393284	0.9447712418300654	0.03370338141963157	0.6243790849673204	0.05557620760684855	0.6990196078431371	0.06396417360502195	0.6637721755368813	0.05501169036734572	0.6091503267973855	0.06097070415218396	0.6286274509803922	0.056824909796975256	0.8921568627450981	0.039611366340355406	0.5662931839402428	0.06836049056229941	0.9549019607843138	0.02564725935145534	0.5002614379084968	0.05925628255610649	0.5232142857142856	0.05159387659263917	0.523704481792717	0.05606337246224574	0.6120915032679737	0.06511489422428826
0.9241176470588235	0.03805512885055893	0.685504201680672	0.053384568838488584	0.7523809523809524	0.05404190555415269	0.9437908496732027	0.0343569761908734	0.6258823529411766	0.05566801598107095	0.699673202614379	0.06340141345746873	0.6630718954248365	0.054799368009779116	0.6104575163398691	0.06125720271787066	0.6321568627450982	0.05687912000837967	0.8911764705882353	0.039916456923290676	0.5656395891690009	0.06785016510520411	0.9562091503267974	0.025113601455424146	0.49594771241830066	0.05920149683123265	0.5216386554621848	0.052318347757918694	0.5234593837535013	0.0557170825912886	0.6130718954248364	0.06526841217433034
0.9241176470588235	0.03781714864892795	0.6885854341736692	0.05334408246579548	0.750875350140056	0.05478619003913381	0.94281045751634	0.035010570962115226	0.6283006535947714	0.05592228364596251	0.7016339869281045	0.06232423003481097	0.6640056022408962	0.05404491347832585	0.6101307189542482	0.06167926175033828	0.6357516339869282	0.05751336073848788	0.8911764705882353	0.04003412152939649	0.5646125116713352	0.0668159141479064	0.9575163398692811	0.02424214176043504	0.4933986928104575	0.058976701771378766	0.5222338935574229	0.052754335416492944	0.523704481792717	0.055457023826013654	0.6153594771241828	0.06504451487230278
0.9256209150326796	0.03734632937571059	0.6898809523809523	0.05313976629013186	0.7481442577030811	0.05551714850327873	0.9423202614379086	0.035046712630773934	0.6287581699346406	0.05629636572567738	0.7029411764705881	0.061546631217031335	0.6665732959850605	0.053417782589235484	0.6098039215686273	0.061757277354366084	0.638562091503268	0.05782664699232949	0.8905228758169935	0.04024147442977615	0.5642857142857143	0.06613301850779606	0.9588235294117647	0.023519565553385934	0.4920915032679738	0.05917285291812392	0.5223039215686274	0.05305495395171389	0.5221988795518206	0.05550549661838178	0.6178104575163397	0.06463104753668328
0.9264052287581698	0.037139456735847086	0.6914565826330532	0.05318004024879301	0.7471638655462184	0.0559161282932935	0.9418300653594772	0.03521011132358439	0.6291503267973857	0.056263955654970256	0.7052287581699345	0.06083944893110217	0.6681605975723621	0.052917049153535324	0.6081699346405227	0.06200942045345633	0.6403921568627452	0.05840106388190771	0.888888888888889	0.04084510482447595	0.5640056022408964	0.06619340611068657	0.9598039215686275	0.023020374301212093	0.4896078431372549	0.05962308947165937	0.5209033613445377	0.05326167085029098	0.5219187675070027	0.05520376153375061	0.6176470588235292	0.06480652735855112
0.9267973856209148	0.03700873778159871	0.6930672268907563	0.053306175954966124	0.74593837535014	0.056491335155720496	0.940686274509804	0.03543644544239722	0.6309150326797386	0.05654532126283437	0.7068627450980391	0.06051700013607359	0.6723155929038281	0.052699415170977065	0.6065359477124181	0.06237922815865239	0.6437254901960784	0.05885075538981767	0.8869281045751634	0.04137876272050714	0.5633520074696545	0.06565268779358222	0.961437908496732	0.0224757119918439	0.4879084967320262	0.05984620222012313	0.5192927170868348	0.05370476576567678	0.5213935574229691	0.05532753649484318	0.6160130718954246	0.06490340561685
0.9275816993464051	0.036563884940104215	0.6944327731092436	0.053287846056591356	0.7467787114845936	0.05694167940778623	0.9401960784313727	0.0359266415208286	0.6330718954248368	0.056714783162749846	0.7081699346405228	0.06021522131098983	0.6754901960784313	0.05271608530234884	0.6055555555555554	0.0627899394456098	0.6474509803921568	0.05882364224543871	0.8866013071895426	0.041326114052364665	0.5626984126984126	0.06548209940493882	0.9630718954248366	0.02193104968247571	0.4862091503267974	0.06031834263947977	0.5176470588235295	0.05408277800895866	0.5208683473389355	0.05496049704231833	0.612908496732026	0.06548526222702612
0.9283660130718953	0.036219669308638756	0.6968487394957981	0.05322559331924853	0.747829131652661	0.057030966603391554	0.9392156862745099	0.03648270757269671	0.6349019607843138	0.056996373642412834	0.7098039215686274	0.06045107658222204	0.6780112044817926	0.05310967501632929	0.6049019607843136	0.06291308370120653	0.6518954248366012	0.05877990715780208	0.8856209150326797	0.04171793058423473	0.5626984126984126	0.06530731840809025	0.9650326797385621	0.021208473475426606	0.48594771241830065	0.06027319892633102	0.5161764705882352	0.05401553560201092	0.5203781512605041	0.054429454671962224	0.6086601307189541	0.06601552232035797
0.9295424836601306	0.03586565572269113	0.6994047619047618	0.05335203851898434	0.7489145658263306	0.057315528093204594	0.9374183006535949	0.03718640428232384	0.6367320261437909	0.05729024925118143	0.711111111111111	0.06055052327006243	0.6801587301587301	0.05318729980713735	0.6052287581699345	0.06265297592873606	0.656797385620915	0.058820910120170204	0.8856209150326798	0.04184073638697314	0.5626984126984126	0.06503377807450442	0.9669934640522876	0.020337013780437497	0.4877124183006536	0.05966070210593297	0.5131302521008403	0.05399667410473616	0.5204131652661064	0.054147024475557984	0.6076797385620913	0.0660591244217118
0.9298692810457516	0.03609794097139698	0.701610644257703	0.05354993566358077	0.7487745098039217	0.05786943743778405	0.936764705882353	0.037376596732477965	0.6377777777777778	0.05768208880190851	0.7120915032679738	0.06033762009466992	0.6829598506069094	0.053788691645748704	0.6049019607843136	0.06251225740286455	0.6606535947712417	0.059048922598733566	0.8849673202614379	0.04175247389504431	0.5630718954248365	0.06561697157682603	0.9683006535947714	0.01961443757338839	0.491045751633987	0.05910645864971664	0.5116596638655462	0.05432924862748438	0.5197128851540616	0.05363689522784128	0.6083333333333332	0.0657546659788893
0.9305882352941176	0.035771143585776065	0.7036414565826331	0.053400569459616874	0.7475840336134454	0.05794545179144004	0.9344771241830067	0.03842790083902316	0.6398039215686275	0.05796862941997141	0.7137254901960783	0.059971844855933466	0.6841269841269841	0.05431232119105291	0.6045751633986927	0.06241588221427967	0.6654901960784313	0.05903729401696762	0.8836601307189542	0.04166421140311548	0.5636788048552753	0.0656435754169997	0.9689542483660132	0.019442043706835464	0.4958823529411765	0.058963557713611725	0.5104341736694678	0.05436360811855144	0.5204831932773109	0.05314254835043202	0.6081699346405227	0.06548629229992736
0.9313071895424836	0.0356774193287789	0.7068277310924372	0.053117228960096616	0.7466386554621848	0.05799760136675534	0.9321895424836603	0.03978846685174612	0.6411111111111112	0.058524365576098206	0.715032679738562	0.05926883570047881	0.6837535014005602	0.05459633489653212	0.6045751633986927	0.062231941305733965	0.6696078431372547	0.059194514737854	0.8839869281045752	0.041115925850690224	0.5637254901960783	0.06603271679901669	0.9705882352941178	0.019235183196425188	0.501437908496732	0.05883918419547222	0.5091736694677871	0.054480490168100186	0.5218487394957982	0.05274755586894833	0.6078431372549018	0.0653039894548523
0.9320261437908496	0.03558369507178173	0.7114845938375353	0.05257344892724267	0.7464635854341736	0.05805539373893288	0.9303921568627452	0.04049216356137326	0.6435294117647059	0.058636736586026	0.7163398692810456	0.05891077308166388	0.6827731092436975	0.05490276311123133	0.6055555555555554	0.0625371658125765	0.6747058823529412	0.05930554557555965	0.8852941176470588	0.04024446615570112	0.5622315592903828	0.06569140003256287	0.9718954248366015	0.018701525300393994	0.5066013071895424	0.05919535372247246	0.5073529411764706	0.05444639877560759	0.523704481792717	0.052415694975625524	0.6084967320261436	0.06509692902509402
0.9315686274509803	0.03621321427958283	0.716386554621849	0.0519734685511464	0.7473739495798318	0.05787758160320823	0.9287581699346407	0.04107726294644932	0.6456209150326798	0.059232798228649304	0.7156862745098038	0.05868724451099744	0.6821195144724557	0.055301739517556986	0.6068627450980391	0.06320226589975325	0.6794771241830067	0.059038905407016645	0.8859477124183007	0.039869705098085594	0.5594771241830065	0.06562969312085742	0.9732026143790852	0.0181678674043628	0.5145098039215686	0.05950091377200013	0.5067577030812325	0.05404361781804363	0.5255602240896358	0.05237070016501696	0.6086601307189541	0.06521861552504242
0.9322875816993463	0.035886416893961916	0.7211484593837537	0.051491224967572635	0.7474439775910362	0.058188812801598135	0.9281045751633988	0.04173883424137123	0.6480392156862746	0.05971771755212415	0.715032679738562	0.05873451914411907	0.6811391223155929	0.05579615813971497	0.6078431372549018	0.06366049635898349	0.6842483660130718	0.058519027854877205	0.8852941176470589	0.039651840174338315	0.557282913165266	0.0656052055563752	0.9741830065359479	0.01796100689395252	0.5223529411764707	0.059293289071036474	0.5064775910364145	0.05391060944186959	0.5281512605042016	0.05269279710414896	0.61078431372549	0.06577913831095054
0.9337908496732025	0.035415597620744546	0.723949579831933	0.05154192996260307	0.7477240896358541	0.058247846776368774	0.9290849673202616	0.0418060691555379	0.6497385620915034	0.060146036781757214	0.7147058823529411	0.05829335622242834	0.6785714285714286	0.056216009954204525	0.6068627450980391	0.06341615591989448	0.6894117647058823	0.05770470941889757	0.8852941176470589	0.039498558536160334	0.5537815126050418	0.06537948802932216	0.9754901960784316	0.017238430686903415	0.5305228758169935	0.05877174080983167	0.5062675070028011	0.054153515512267186	0.5312324929971988	0.05274988978930772	0.6155228758169933	0.06630554073835156
0.9349673202614378	0.03503439369366	0.72671568627451	0.051974418990949664	0.7484943977591036	0.05868929728734973	0.9277777777777779	0.04251304039701904	0.6520915032679739	0.059850515124009844	0.7160130718954247	0.05788154189315742	0.6750700280112044	0.05663586176869408	0.6068627450980391	0.06306868856432875	0.6934640522875817	0.056982493899333235	0.884967320261438	0.03933334228055553	0.5512605042016805	0.0649745785669349	0.9758169934640525	0.0169116333012825	0.5387581699346405	0.05848630309953619	0.5051120448179272	0.05405656037817768	0.533018207282913	0.05320483229165756	0.6163398692810456	0.06690502628081209
0.935751633986928	0.03482752105379649	0.7289915966386555	0.05205850340717054	0.7495798319327731	0.058661993945209746	0.9259803921568629	0.043216737106646176	0.6540522875816994	0.059730633471919946	0.7179738562091502	0.05755970625589126	0.672875816993464	0.057030006934704267	0.6058823529411763	0.062474611870747744	0.6976470588235293	0.05599947156679342	0.8852941176470589	0.03920512876256035	0.5498132586367879	0.06471268301777552	0.9764705882352943	0.016258038530040674	0.5462091503267974	0.05834539529020169	0.5046218487394958	0.054070511492682195	0.5317577030812324	0.053337283128496706	0.6189542483660129	0.06758356059181196
0.9360784313725489	0.03478185707337384	0.7297619047619047	0.052366484951931136	0.7503151260504202	0.05864377353034724	0.925653594771242	0.043776816275322344	0.6563398692810458	0.05986459221631197	0.718627450980392	0.05747767474891518	0.6718954248366013	0.05702457786722928	0.6042483660130719	0.06207228331551007	0.701830065359477	0.0550164492342536	0.8862745098039216	0.03898621874572135	0.549206349206349	0.06434426439150491	0.977450980392157	0.015560530443174351	0.5555555555555555	0.0580174028038543	0.5051820728291316	0.05414299934745051	0.5314775910364145	0.05351092613568779	0.6217320261437906	0.0679787417041175
0.9356862745098038	0.03517401393611894	0.7318977591036414	0.05241160594355285	0.7501050420168066	0.05906847659422561	0.9250000000000002	0.04396700872547647	0.659281045751634	0.060139976012831824	0.7209150326797384	0.05705561571644757	0.6699813258636786	0.05690885796162218	0.6019607843137254	0.061469598302978566	0.7058823529411763	0.054037099306644	0.8862745098039216	0.038851743461022714	0.5470588235294116	0.06437527736613151	0.977777777777778	0.015233733057553435	0.5629411764705882	0.05814936547333652	0.5051820728291317	0.053889345580875554	0.5319327731092436	0.05374209277702105	0.6230392156862743	0.06791357332187255
0.9360130718954247	0.03512834995569629	0.733998599439776	0.052559789670755634	0.7504201680672269	0.05935069019310207	0.9222222222222224	0.044810957387123075	0.6616339869281046	0.06017636069898039	0.7232026143790848	0.05644492310325672	0.6680672268907561	0.05657704336571761	0.6003267973856208	0.06124341277837015	0.708954248366013	0.05327791398335956	0.8872549019607844	0.03853461163200961	0.5448179271708682	0.06425633553564361	0.9794117647058825	0.014502991888435856	0.5688888888888889	0.057853023367323494	0.5051820728291317	0.05369250998133823	0.5328781512605041	0.054032471005416784	0.6222222222222221	0.0670389962737199
0.9352287581699346	0.035245863613940255	0.7351190476190477	0.05304687966587485	0.751435574229692	0.05931092976488548	0.9200980392156863	0.04528548435755924	0.6643790849673203	0.06003007778799898	0.7258169934640522	0.0557981390717795	0.6664332399626517	0.05650797960785381	0.5990196078431371	0.060777056314931625	0.7133333333333333	0.05254224575349578	0.8872549019607844	0.03853461163200961	0.5442577030812323	0.06427512803307185	0.9803921568627453	0.014107213067007665	0.5752941176470588	0.05807655569902026	0.5057422969187675	0.053169161201952066	0.533298319327731	0.05433900339363491	0.6223856209150326	0.06679294917317913
0.9363398692810457	0.03467732381652414	0.7363445378151261	0.05370213305213482	0.7524159663865547	0.059122753084947424	0.917483660130719	0.04593907912880107	0.6669281045751635	0.06025173355925926	0.7281045751633987	0.05553491381415437	0.664799253034547	0.05660929256615199	0.5993464052287582	0.05995742944170069	0.7181045751633987	0.05181413920941774	0.8866013071895426	0.03831674670826233	0.5437441643323995	0.06432963297460036	0.9820261437908498	0.013376471897890088	0.5816993464052287	0.057425150578790364	0.5064425770308123	0.0531134566185481	0.5344187675070027	0.05419247927567515	0.6210784313725489	0.06647174063223885
0.9362745098039216	0.03470781352171663	0.7372899159663866	0.05474859725993101	0.7523809523809524	0.058979476361546025	0.9158496732026143	0.04643315905830572	0.6696732026143791	0.060167600419832254	0.7303921568627452	0.05531097829236777	0.6650793650793649	0.057154596066417686	0.6009803921568627	0.05998057086842698	0.7229411764705881	0.05109786689050997	0.8862745098039216	0.0384156081691746	0.5458450046685339	0.06428474867852714	0.9830065359477126	0.01316961138747981	0.5876470588235294	0.05678382573330438	0.5058473389355742	0.05337284725132548	0.5363095238095237	0.05445248602697983	0.6196078431372549	0.06603055322461235
0.9373856209150326	0.03425029718184735	0.73718487394958	0.05518921981705277	0.7521008403361344	0.05890083817056868	0.9137254901960785	0.04682793448364733	0.6726797385620915	0.060025531392758236	0.7307189542483661	0.05504333695713768	0.6666666666666665	0.05714870052319848	0.6029411764705881	0.06018229170990436	0.7280392156862744	0.050867138830502104	0.8859477124183007	0.03878778965505806	0.549299719887955	0.06416141582109909	0.9843137254901962	0.012447035180430702	0.5939869281045752	0.05632888698812937	0.5054621848739496	0.05320688132932799	0.5379901960784312	0.054314106526182356	0.6155228758169935	0.06559961978683992
0.9384967320261437	0.03411739679901868	0.7373949579831933	0.05548797544817657	0.7521008403361344	0.05868648918407767	0.9109477124183007	0.04701988299651553	0.6747058823529413	0.05966178626340375	0.7307189542483659	0.05504333695713768	0.6675536881419233	0.05710106574986095	0.6049019607843136	0.060229566343025995	0.7331372549019607	0.05051102621771476	0.8846405228758171	0.039132529240071344	0.5521475256769373	0.06379106397649352	0.9859477124183008	0.011568793595648727	0.6007843137254902	0.05619558742860962	0.5041666666666667	0.05317950343446431	0.541596638655462	0.05430210827535507	0.6120915032679738	0.06567895053372935
0.9388888888888888	0.03406933652244416	0.738655462184874	0.05579918963271197	0.7514355742296919	0.05858264556039897	0.9086601307189545	0.04753445873668586	0.6756209150326798	0.05992410858054922	0.730065359477124	0.055350136545357725	0.6681139122315591	0.05745093712781307	0.6065359477124181	0.05980525426701604	0.7388235294117645	0.05004029806774103	0.8836601307189543	0.03912552673642299	0.552987861811391	0.0635135680940552	0.9872549019607845	0.01084621738859962	0.6067320261437908	0.05620175691991613	0.5033963585434174	0.05305370205568823	0.5432773109243696	0.05395853395446607	0.6088235294117645	0.06627951338988347
0.9381045751633986	0.03413560292478115	0.7407212885154062	0.05570874924955979	0.7497549019607841	0.05852372288587432	0.9062091503267975	0.04829114843370672	0.6748366013071897	0.06004490026342583	0.7287581699346404	0.055594104513245986	0.6690009337068159	0.05764454187093733	0.6075163398692809	0.05953395377537509	0.7438562091503267	0.049713562201946435	0.8820261437908498	0.03930781151661986	0.5538748832866478	0.06341521734729087	0.9879084967320263	0.010192622617357788	0.6121568627450981	0.05595323093993258	0.5044117647058823	0.0534173983397368	0.5457633053221287	0.05404274986501653	0.6058823529411763	0.06631110746552905
0.9381045751633987	0.03390743298857178	0.742577030812325	0.05556617124139458	0.7496498599439775	0.058250113737213095	0.9039215686274512	0.04880572417387705	0.6750326797385622	0.05979333594501203	0.7287581699346404	0.05549198145240999	0.6704948646125115	0.057846516293311154	0.6098039215686273	0.0589892914660069	0.7488235294117646	0.0490163298528176	0.880718954248366	0.03955955686839419	0.5550420168067225	0.0628534230105249	0.9885620915032681	0.009539027846115959	0.6172549019607843	0.055894823448974534	0.5076330532212885	0.05413566940229166	0.5480392156862743	0.05415814352743643	0.603267973856209	0.06681260937943077
0.9377124183006537	0.03367022620408405	0.74359243697479	0.05575887158739771	0.7492647058823527	0.05783131215704974	0.9013071895424838	0.04995339887462353	0.6749673202614381	0.059965443087047654	0.7290849673202613	0.05559857127483838	0.6719887955182071	0.058332092234203096	0.6130718954248364	0.058103371427834616	0.7530718954248365	0.04838209421280703	0.8790849673202615	0.03986464745132948	0.557096171802054	0.06195833023252251	0.988888888888889	0.009212230460495045	0.6223529411764706	0.05590681483998725	0.5108193277310924	0.054926478499248484	0.5493347338935572	0.05457853887229991	0.6022875816993463	0.06703999698768574
0.9358823529411766	0.03357934065745326	0.7451330532212888	0.055797319879085705	0.7498949579831932	0.05746270396802901	0.9001633986928106	0.05005481144507053	0.6750326797385623	0.05977121783577776	0.7277777777777776	0.05565591060643212	0.672595704948646	0.05839882674667773	0.615686274509804	0.05705538674898785	0.7569934640522875	0.047755617727755224	0.8754901960784314	0.04027970732887922	0.5587301587301585	0.061278726216677265	0.9895424836601309	0.008558635689253214	0.6273202614379084	0.055454265122336345	0.5114495798319327	0.05524385034615397	0.5506302521008402	0.05498193884623417	0.6003267973856208	0.06732082641346715
0.9355555555555557	0.03332822060598689	0.7461134453781514	0.05624646072457163	0.7497198879551821	0.05724676849462538	0.9000000000000001	0.05014981178820572	0.6736601307189545	0.05953273420961888	0.7267973856209149	0.056035949574694904	0.6718954248366011	0.058377199943247526	0.6166666666666667	0.056428544669429696	0.7609150326797386	0.04737609340212214	0.8735294117647059	0.04009650072578948	0.5610644257703079	0.06096868676644177	0.9905228758169936	0.007861127602386891	0.6323529411764707	0.05540154868048643	0.5124299719887955	0.055360753689224856	0.5526260504201679	0.05544630328228601	0.6003267973856208	0.0671425818461517
0.9351633986928105	0.033369580578615714	0.7458333333333333	0.056603660875248096	0.7495448179271709	0.0573537799214401	0.8990196078431373	0.050257548582467476	0.6737908496732027	0.059291943517140254	0.7245098039215685	0.056152619170563495	0.6711951447245563	0.05837902974300835	0.615359477124183	0.05608107731386397	0.7642483660130719	0.04713047097044779	0.8709150326797386	0.040189100419998305	0.5654061624649858	0.060588489439366684	0.9908496732026145	0.007752195140513253	0.6371895424836601	0.0557421233630187	0.5136204481792717	0.05585209175247053	0.5559173669467785	0.055638625059706154	0.5999999999999999	0.0673138188744361
0.9336601307189543	0.03354722281530815	0.7442577030812325	0.056808103387601123	0.7483193277310923	0.05732562038208781	0.8978758169934641	0.0503937332079797	0.6715686274509804	0.05955158690305435	0.7228758169934639	0.05603419396046666	0.6701680672268906	0.05842396976346506	0.6143790849673203	0.05600059655554395	0.7665359477124183	0.04715307315330334	0.8686274509803921	0.04041796975708258	0.5675536881419232	0.05999244604204197	0.9908496732026145	0.007752195140513252	0.6410457516339868	0.0558236543484282	0.514985994397759	0.05615346431030501	0.5599439775910362	0.05582988126137709	0.6001633986928103	0.06778208124774206
0.9332026143790849	0.03340124621509356	0.7432072829131653	0.05691622533733424	0.7473039215686273	0.05737365584881249	0.8952614379084967	0.05103165887122632	0.67	0.059994661997212366	0.7218954248366012	0.055631467913195294	0.6695144724556488	0.058581279432012495	0.6120915032679738	0.05578769338015143	0.7691503267973856	0.047016365555925234	0.8660130718954249	0.04069948776230933	0.5690009337068158	0.0592919533610486	0.9915032679738564	0.007316465293018699	0.6456209150326797	0.055700488167565315	0.517016806722689	0.056501864311976374	0.5637605042016806	0.056273495206745384	0.6001633986928103	0.06806479397113677
0.9323529411764705	0.03341866446093811	0.7424369747899159	0.05704107044744623	0.7455182072829131	0.05689587732979734	0.8926470588235293	0.05140092542014023	0.6694117647058825	0.06012249770192002	0.7215686274509803	0.05524838673384322	0.668814192343604	0.05867736069316677	0.6094771241830064	0.05592736681293124	0.7715032679738563	0.047089808398090065	0.8637254901960786	0.04107069085352412	0.5711017740429504	0.05899441874089911	0.9918300653594773	0.006989667907397784	0.6510457516339869	0.05563829345549231	0.5175770308123249	0.05618655988530753	0.5673319327731091	0.05614737782682148	0.599673202614379	0.0685549043233366
0.9318954248366013	0.03344588066126482	0.7421918767507001	0.05697963497395835	0.7450280112044817	0.056342997459867095	0.8921568627450979	0.05116932014153824	0.6681045751633988	0.05995841185824944	0.7205882352941175	0.054990658850841576	0.668487394957983	0.05875241604967328	0.6075163398692809	0.056422868041072875	0.7745751633986928	0.04662308627766521	0.8624183006535948	0.0410370640277753	0.5746498599439775	0.05837586598031069	0.9915032679738564	0.0070986003692714225	0.6556209150326797	0.05506024543538655	0.5203081232492996	0.05589101117461389	0.5709033613445377	0.05632673152822972	0.5999999999999999	0.06924040550607671
0.9313725490196078	0.03331042429896372	0.7419467787114845	0.057173299850674375	0.7427170868347337	0.056334321481475005	0.8895424836601307	0.05153858669045215	0.668169934640523	0.059998574485014104	0.7218954248366012	0.05490826101610107	0.6678338001867412	0.05869158923650637	0.6058823529411763	0.05658517697318581	0.7769281045751635	0.04642171797842562	0.8607843137254904	0.041219348807972185	0.5775443510737628	0.05748416806796432	0.9908496732026145	0.007270994235824346	0.6613725490196077	0.05426967431243671	0.5236694677871148	0.05585963261304222	0.5749999999999998	0.056786871666991014	0.599673202614379	0.06960199760785893
0.9301960784313725	0.03334050604318306	0.7427521008403362	0.0571387702800354	0.7404061624649858	0.056440654239245644	0.888562091503268	0.05168547876325712	0.6686274509803922	0.06004719076294714	0.722549019607843	0.05424020590167607	0.6668534080298785	0.05833660196037465	0.6049019607843136	0.05722967292821511	0.7783006535947714	0.046084905652893186	0.8575163398692811	0.041219348807972185	0.5800653594771241	0.056398551630471416	0.9918300653594773	0.006771802983650508	0.6667973856209148	0.05371272560757954	0.5275210084033612	0.0562327132191364	0.5780812324929971	0.05683186701726483	0.5978758169934639	0.07042802906236516
0.9297385620915032	0.033012513556835675	0.7443977591036415	0.05699391886739041	0.7391456582633051	0.05661084727122405	0.8874183006535947	0.05152418813673061	0.6686928104575164	0.05994971327568432	0.7215686274509803	0.0539210261438287	0.6652661064425769	0.058204432788408415	0.6045751633986927	0.05779096592095636	0.7800000000000002	0.045863293640642754	0.8542483660130719	0.041700549712661086	0.5834267040149392	0.05550760723671115	0.9918300653594773	0.0069701198183429935	0.6720915032679737	0.05348557015622568	0.5300770308123248	0.056194333072265866	0.5798669467787114	0.056855205960975534	0.5952614379084966	0.0708810962469598
0.9288888888888888	0.033029931802680226	0.7464985994397758	0.05675097260066098	0.736939775910364	0.056883643319609295	0.8856209150326798	0.05222788484635776	0.6683006535947712	0.05969729596307993	0.7205882352941175	0.05386547015219437	0.6643790849673201	0.05840427901025846	0.6049019607843136	0.05804348175117572	0.781045751633987	0.04580572051748616	0.8516339869281044	0.04182059826858781	0.5845938375350139	0.054778941588235354	0.9908496732026145	0.007365898639771185	0.6773202614379084	0.05343495497182415	0.5323529411764705	0.05687496346173174	0.5816876750700279	0.05661666362883346	0.5937908496732025	0.07097505746905433
0.9294771241830064	0.03293224809534462	0.7477941176470589	0.0565481580887453	0.7362044817927169	0.057005408639601164	0.8839869281045752	0.05272196477586241	0.6695424836601306	0.059694907246037876	0.7196078431372548	0.0540797224722384	0.6641456582633052	0.05881337726518684	0.6068627450980391	0.05781518029633115	0.780326797385621	0.045941692243882004	0.849346405228758	0.042192779754471256	0.588048552754435	0.05398675656869893	0.9901960784313727	0.007801628487265738	0.682549019607843	0.05367097407459051	0.5345588235294116	0.0574075299703846	0.5831932773109243	0.05628499263601566	0.593954248366013	0.0710792875665272
0.9298039215686273	0.03270057268637525	0.748249299719888	0.05600677123706886	0.7347338935574228	0.05716138800442353	0.8821895424836602	0.053425661485489544	0.6701307189542483	0.0595053379664871	0.718954248366013	0.05409705522211604	0.6633053221288514	0.05915541959200953	0.60718954248366	0.05852186051992448	0.7816993464052289	0.04574851462262461	0.845751633986928	0.042759014942617836	0.5908496732026143	0.053490536131683836	0.9895424836601309	0.007974022353818661	0.6880392156862744	0.05424446792879869	0.5387605042016805	0.05714054276457725	0.5864845938375349	0.056000046056875724	0.5906862745098038	0.07165699518409614
0.9300653594771242	0.032362751080103155	0.7492647058823529	0.0553777101522665	0.7332633053221287	0.0573545522488588	0.8803921568627452	0.05412935819511668	0.6701307189542484	0.05883472524455572	0.7176470588235293	0.054146469606328865	0.6633053221288514	0.05926857884840888	0.6068627450980391	0.058545001946650764	0.7830718954248367	0.04605063977155876	0.841830065359477	0.04349571693653115	0.5929505135387487	0.05296179884558147	0.988888888888889	0.008409752201313214	0.6932026143790848	0.05461655152531544	0.5439075630252099	0.05699689112678526	0.5897408963585433	0.055921960078404845	0.5901960784313725	0.07187404145677218
0.9306535947712419	0.03214073273599515	0.7501750700280112	0.055359013755164145	0.7320378151260503	0.05745260587960497	0.8790849673202615	0.05473786279772489	0.6704575163398694	0.05831247548997368	0.7160130718954247	0.05420797940657403	0.6636321195144723	0.059327490554253494	0.6049019607843136	0.05860126832959601	0.7828104575163399	0.046099886078661036	0.8388888888888888	0.04390910634717959	0.5943977591036413	0.0525289482809225	0.9882352941176472	0.008582146067866139	0.6995424836601306	0.05456915692566998	0.5459383753501399	0.057403519285151465	0.5934173669467786	0.05567063085311056	0.5885620915032679	0.0722212837741608
0.9305228758169933	0.03220432843784365	0.7495448179271709	0.05539710329205675	0.7320728291316525	0.057972495541883565	0.8782679738562092	0.0550112899680202	0.6714379084967321	0.057738069707493546	0.7137254901960783	0.05387905256610976	0.6633053221288514	0.059398044141363036	0.6045751633986927	0.05867938849766947	0.7838562091503269	0.04597825030142853	0.8372549019607843	0.04435026926887032	0.5968253968253967	0.05243919173796017	0.9869281045751636	0.009304722274915245	0.7058823529411764	0.05502207813390534	0.5484943977591035	0.057650465230425885	0.595658263305322	0.05545224845502263	0.587908496732026	0.0725950090011968
0.9315032679738562	0.03183858278465772	0.7491946778711485	0.05530922463898719	0.732878151260504	0.05798674338693169	0.8769607843137256	0.055619794570628406	0.672483660130719	0.0576772579794488	0.7133986928104574	0.05391514398439611	0.6623716153127917	0.059530857053283294	0.6029411764705881	0.05945783547510955	0.7835947712418302	0.046234804130824037	0.8343137254901961	0.04493283694647307	0.599673202614379	0.052732638703642296	0.9856209150326799	0.0099822325643807	0.7122222222222221	0.05534050022448021	0.5507352941176469	0.057347858920192736	0.5979341736694677	0.055094106643035747	0.5875816993464051	0.07201773337302995
0.9320915032679739	0.03190810164123681	0.7486344537815126	0.0548465336287481	0.7336484593837533	0.05781403561936534	0.8751633986928106	0.05620515243244563	0.6725490196078432	0.057329013232117344	0.7140522875816993	0.05358338485042043	0.6601307189542482	0.058908848246484416	0.6016339869281044	0.05964177638365525	0.7831372549019608	0.046859870310181184	0.831045751633987	0.045397561554789564	0.6018207282913164	0.0531259159602876	0.9843137254901962	0.010386176347877363	0.7177124183006536	0.0557581294565464	0.5518557422969186	0.057112522835288955	0.5997198879551819	0.054478165801678524	0.5859477124183006	0.0722698732638344
0.9315686274509803	0.03223975928893563	0.7482843137254901	0.055216606599155685	0.7349789915966385	0.057769669550182645	0.8728758169934641	0.05674642212088716	0.6736601307189543	0.057110357254742276	0.7143790849673202	0.05332101048826346	0.6566293183940242	0.0587082432973107	0.6003267973856208	0.05931639390452226	0.7838562091503269	0.04705884293528274	0.8287581699346405	0.04569843597227092	0.6035947712418299	0.05331372352928235	0.9823529411764708	0.011039771119119194	0.7213725490196077	0.05628832903325792	0.5530112044817925	0.05745163647131981	0.6037114845938374	0.054328652838898366	0.584313725490196	0.07208462165888577
0.9324836601307189	0.03194156612130571	0.749124649859944	0.05537802207983106	0.7345588235294116	0.05799250882433377	0.8712418300653595	0.05734913566970136	0.6747058823529413	0.05672124986300054	0.7143790849673202	0.053430631989010074	0.6524743230625583	0.05911236134490798	0.5983660130718953	0.05970470109038833	0.7835947712418302	0.04745699871720468	0.8281045751633986	0.045605441739031964	0.607002801120448	0.053398725395875084	0.9807189542483662	0.011301549358490964	0.7251633986928103	0.05655413951413458	0.5552521008403359	0.05725150153962901	0.6070378151260503	0.053837476858883425	0.5802287581699346	0.07212219227315526
0.9315686274509805	0.03209456673445003	0.7489145658263305	0.05550037621705032	0.7345938375350138	0.05811436548674277	0.8694444444444444	0.05763701827947986	0.676470588235294	0.05608799269873273	0.7143790849673202	0.05331296738290427	0.6483660130718953	0.05968138055210465	0.595751633986928	0.06019671473161405	0.7837254901960785	0.04757794573537459	0.8274509803921569	0.045630112111898824	0.6090569561157795	0.05340977081045433	0.9781045751633989	0.012002418762854428	0.7298039215686273	0.05670688281687555	0.5577030812324928	0.05705657162106361	0.6095588235294116	0.05358737623283553	0.5758169934640522	0.07254159696946663
0.9311111111111112	0.032131561431701226	0.7492296918767507	0.05547434553751623	0.7351540616246497	0.058488885255789	0.8687908496732026	0.058153797070806874	0.6764705882352942	0.05596490383534834	0.7140522875816991	0.05338293988157288	0.6455182072829131	0.05965520653699571	0.5934640522875816	0.06069325937270822	0.7835294117647059	0.0479600776906198	0.8267973856209152	0.0455242481473382	0.6114379084967319	0.054003990305116094	0.9751633986928107	0.013239653696579978	0.7347712418300651	0.05703749809744492	0.5599789915966384	0.056897987131658743	0.6108193277310924	0.053648555943430605	0.575	0.07311879180464623
0.9310457516339871	0.03238205280616953	0.749544817927171	0.055249459058444236	0.7354341736694676	0.05863530366837068	0.8669934640522877	0.05885749378043401	0.6754248366013073	0.05589246009987861	0.7130718954248364	0.05382543723252818	0.6443043884220354	0.059360847089561575	0.5908496732026143	0.061100355273563035	0.7823529411764706	0.04818690700221205	0.8267973856209153	0.0455242481473382	0.6141923436041081	0.05429855452960897	0.9725490196078433	0.014306969488642367	0.7397385620915031	0.057354717765605835	0.5622899159663863	0.05632626742807793	0.6110644257703081	0.054059971932314745	0.5727124183006536	0.07377011421164818
0.931045751633987	0.03238205280616953	0.7493697478991598	0.055041243065925935	0.7354341736694676	0.058369861515194806	0.8651960784313727	0.05956119049006115	0.6754248366013073	0.05589246009987861	0.711111111111111	0.05424288380836687	0.6423902894491129	0.05921975675146997	0.588235294117647	0.060957878032770044	0.7805228758169935	0.04845497948146285	0.8264705882352944	0.04536179334252179	0.614472455648926	0.05513054000645057	0.969934640522876	0.015256620674598941	0.7451633986928103	0.05751826365548626	0.5632352941176468	0.05564492827428765	0.611344537815126	0.054248471922931224	0.5704248366013072	0.07399401151367574
0.9291503267973856	0.03284624644482023	0.7483193277310926	0.05518347677951912	0.7354691876750699	0.05798001865870423	0.8656862745098041	0.05952504882140244	0.6754248366013074	0.055706264086565906	0.7094771241830065	0.054405192740479814	0.6385620915032679	0.05905930538296966	0.5859477124183006	0.06123740078526933	0.7794117647058825	0.048617390385460466	0.8264705882352944	0.0454845991452602	0.6130718954248364	0.05559978102931315	0.9683006535947715	0.01598736184371652	0.7489542483660131	0.05774716753359566	0.5648109243697477	0.05550535597758153	0.6122549019607842	0.054250453048416546	0.5696078431372549	0.07509567248598904
0.9280392156862746	0.03307068965606576	0.7475140056022408	0.05520538284656852	0.7357142857142855	0.05743421061832225	0.8650326797385622	0.059715241271556564	0.6760784313725491	0.05576257958778848	0.707516339869281	0.05456208887434807	0.6350606909430438	0.05879568705575496	0.5846405228758169	0.061765381403915215	0.7783660130718955	0.048725252939192304	0.8281045751633989	0.045069887061578315	0.6135854341736694	0.0557909770116043	0.9666666666666668	0.016718103012834096	0.752483660130719	0.05749157656299555	0.5657563025210082	0.05543901263018027	0.6122198879551819	0.05474197017837773	0.5683006535947711	0.07540007910496486
0.9264705882352943	0.033732422695059036	0.7482843137254901	0.05491978209506796	0.7354691876750699	0.0568231817829853	0.8643790849673204	0.060192603862370866	0.6757516339869281	0.055637618177470045	0.7052287581699346	0.05517278148753893	0.6302987861811391	0.058688773052702065	0.584313725490196	0.062080263601008545	0.7759477124183006	0.049356179201157556	0.8297385620915034	0.04529607258618672	0.615359477124183	0.056009490575773	0.9653594771241831	0.017251760908865287	0.7556209150326798	0.05783034691917094	0.5666666666666664	0.055332106175602226	0.6148809523809522	0.05497176226031521	0.5689542483660128	0.07546269494719594
0.9249019607843137	0.03421715523525503	0.7481792717086834	0.0550269916338447	0.7342086834733892	0.05621424743347684	0.862091503267974	0.06054635644558611	0.675686274509804	0.055763336462786105	0.7029411764705882	0.055538556726275376	0.6258636788048553	0.058622211734087784	0.5856209150326797	0.06226759109365863	0.7738562091503268	0.049910787199668974	0.831372549019608	0.045256121560120356	0.6165732959850607	0.056146366191976126	0.9637254901960786	0.017982502077982864	0.7591503267973857	0.057679544595707684	0.5663515406162464	0.0554834029906666	0.616456582633053	0.05521522799091828	0.5696078431372548	0.07506588018381402
0.9237254901960785	0.03457116882120267	0.7481092436974789	0.05495510152031565	0.7332282913165264	0.05602421147357212	0.8619281045751636	0.060343881536682575	0.6756209150326797	0.05599319855367931	0.699673202614379	0.05601780602653015	0.6243697478991597	0.058751571479188164	0.588235294117647	0.062431887134285054	0.7706535947712418	0.050476841058019466	0.8326797385620917	0.045165179445731646	0.6168534080298785	0.05606605657436723	0.9624183006535948	0.01870507828503197	0.7593464052287582	0.057402047023676295	0.567436974789916	0.055613357879908426	0.6167366946778711	0.05581573832368212	0.5691176470588235	0.07466396931734587
0.9226143790849675	0.03468309920396229	0.7469887955182073	0.05534862651672352	0.7322128851540615	0.05556212270471874	0.8635620915032681	0.05975878215160652	0.6762745098039216	0.055899695805576126	0.6964052287581698	0.056647485279548354	0.6215219421101774	0.05888685458618388	0.5911764705882352	0.06257947991358843	0.7659477124183006	0.05098964108833161	0.8343137254901962	0.04500897235073638	0.6167600373482724	0.056371900910558666	0.9607843137254902	0.019435819454149548	0.7586928104575162	0.057824789573455534	0.5682072829131652	0.05585951672622835	0.6161764705882352	0.05607734659267348	0.5687908496732025	0.07419505634095566
0.9222222222222223	0.03469289715844446	0.7459033613445377	0.05574839510962803	0.7323529411764704	0.05477881027739445	0.8624183006535949	0.059859948719584076	0.6783660130718954	0.05568261298049614	0.6934640522875816	0.056974282665169275	0.6187675070028011	0.05895327293213029	0.5937908496732025	0.06254624683133718	0.7622222222222222	0.05124265291162296	0.83562091503268	0.04512468670240288	0.6183006535947712	0.056287746457852485	0.9594771241830066	0.020158395661198657	0.7579738562091501	0.05772762790944196	0.5684523809523809	0.05592334203249679	0.6157913165266106	0.05639002103488637	0.5696078431372547	0.07429070257344954
0.9218300653594771	0.0347690508440596	0.7442927170868345	0.05589918535060632	0.7335084033613444	0.05424685644323077	0.861764705882353	0.0596844546570459	0.6804575163398692	0.05538252423882844	0.6898692810457515	0.05764720716176599	0.6166666666666667	0.05847525749618877	0.5964052287581698	0.062270440534038615	0.758169934640523	0.05146194651210866	0.8375816993464055	0.04524040105406939	0.6202147525676938	0.05652348462195804	0.9581699346405229	0.020562339444695318	0.7549019607843136	0.058144775353113645	0.5682773109243697	0.05586893206435206	0.6144607843137254	0.056887393551724244	0.5709150326797383	0.07444369758694348
0.920326797385621	0.03487194437854087	0.742471988795518	0.05586888927794938	0.7344187675070026	0.05392124479211626	0.8607843137254904	0.05923528300873914	0.6818300653594771	0.05493857251594161	0.6852941176470587	0.05797943762158307	0.6167600373482727	0.05817675079961633	0.5986928104575162	0.061943643148417694	0.7538562091503269	0.051834149639153865	0.8382352941176473	0.04550110285872566	0.6243697478991597	0.056445316984649586	0.957843137254902	0.020671271906568953	0.7519607843137254	0.05846521669642496	0.5669817927170868	0.055791684935333104	0.6131302521008403	0.057188324784806066	0.571895424836601	0.07435460149104973
0.9195424836601307	0.034989458036784826	0.73984593837535	0.056214208698380376	0.7341036414565825	0.05365467868472415	0.8602941176470589	0.058789385892286376	0.6818300653594772	0.05513124671492486	0.6813725490196079	0.05825358633906152	0.6164799253034547	0.05802936859281406	0.599346405228758	0.061664809434791384	0.7485620915032681	0.052608545976612846	0.8385620915032682	0.045827900244346575	0.6275443510737628	0.05672193878602592	0.9571895424836602	0.02110700175406351	0.748235294117647	0.05815856899313569	0.5672619047619047	0.05567938536329884	0.6139005602240895	0.05692817593539469	0.574019607843137	0.07433415050519009
0.9195424836601308	0.03443178850680504	0.736939775910364	0.05660831871710979	0.7325630252100839	0.053573762889390905	0.860294117647059	0.058626632112913114	0.6820915032679739	0.054966190135865935	0.6784313725490196	0.05864703405139112	0.6152194211017741	0.05786863885693519	0.6006535947712417	0.06093261844466644	0.7429411764705883	0.05350280755335716	0.83921568627451	0.046045765168093854	0.6287114845938375	0.05657576893230129	0.9568627450980393	0.021433799139684427	0.7421568627450978	0.05812816459908785	0.5680672268907563	0.055848980967451695	0.6139005602240895	0.05680272739634427	0.5771241830065358	0.07469190935553711
0.9183660130718955	0.03456250746105341	0.7356092436974788	0.056914544314165136	0.7327731092436974	0.05311497130667437	0.860294117647059	0.058030085717310054	0.6826797385620914	0.054788224053996935	0.6771241830065359	0.059001565250562465	0.6139122315592904	0.05792761038386323	0.6022875816993463	0.06060131079479477	0.7373202614379085	0.05423515924157752	0.839542483660131	0.04624296012189632	0.6283380018674136	0.05649820682793317	0.9562091503267974	0.021606193006237347	0.7369934640522875	0.05842547007110153	0.5696078431372549	0.055656161409755996	0.6128501400560222	0.05647795304310456	0.5779411764705882	0.07498381840117051
0.9168627450980392	0.03503332673427077	0.7348389355742295	0.056787374859660095	0.7342787114845939	0.053073314834384794	0.8606209150326799	0.058077347281999654	0.6836601307189543	0.05458791730292723	0.6741830065359475	0.05932836263618338	0.6135854341736695	0.058062551423369656	0.6039215686274508	0.06094656755939599	0.7309150326797387	0.05473082664113564	0.8405228758169937	0.04626802824207911	0.6282446311858076	0.05682642836056566	0.9552287581699347	0.022105384258411187	0.7306535947712418	0.05862210832557454	0.5699929971988794	0.05571009884378056	0.6110994397759102	0.05678182844650268	0.5779411764705882	0.07498381840117052
0.9160130718954249	0.0351919440006303	0.7340686274509802	0.056571116643791275	0.7357492997198881	0.05252561809589742	0.8617647058823531	0.057488973365069605	0.684640522875817	0.05462802012694766	0.6705882352941175	0.05963124450358067	0.6141923436041083	0.05811431301748083	0.6052287581699345	0.061000638821597675	0.725294117647059	0.055099693824989006	0.8411764705882355	0.046324312035810285	0.6278244631185808	0.05742872278804367	0.954248366013072	0.022604575510585034	0.7250326797385621	0.058552347384302705	0.5715686274509802	0.05587258994134931	0.6095938375350138	0.05693189504618046	0.5779411764705882	0.07545844477278033
0.9137254901960784	0.035629105931378635	0.7329481792717085	0.056625776229215254	0.7374649859943979	0.05250626513941421	0.8629084967320263	0.05724790745783458	0.6856209150326797	0.05482627709322115	0.6663398692810457	0.06022532119716168	0.6150793650793651	0.05829166878453268	0.607516339869281	0.061366414060334114	0.7172549019607845	0.05593323060057741	0.8405228758169937	0.046416911730019106	0.62703081232493	0.05728228409998164	0.9532679738562092	0.023103766762758868	0.7205882352941175	0.05857169046686945	0.5726190476190476	0.05578369367579976	0.6089285714285713	0.05686391177535723	0.5764705882352941	0.07546595698717816
0.9114379084967319	0.036080795223158366	0.7318277310924368	0.05658211270949254	0.7394257703081234	0.0523177614190847	0.8633986928104577	0.05681326737103754	0.6866013071895424	0.05499149828456996	0.6630718954248365	0.06050835843166119	0.6127917833800187	0.05862106235438488	0.61078431372549	0.061224080306203604	0.7099346405228759	0.056784747638920684	0.83921568627451	0.046591031548147505	0.6260504201680672	0.05701761238476177	0.9516339869281046	0.02364842907212706	0.7145751633986926	0.058831615764064336	0.5734593837535014	0.05522755184619798	0.6079831932773108	0.05673874156053428	0.5745098039215686	0.07562743083617357
0.9095424836601306	0.03612580029116161	0.7291666666666665	0.05663928761372534	0.7411414565826332	0.05179138078580679	0.8632352941176472	0.05689540607556752	0.6875163398692808	0.05512895466145934	0.6594771241830064	0.061384269098623295	0.6111111111111112	0.05946945070010336	0.614705882352941	0.060958940749334695	0.7022875816993466	0.0576927493353739	0.839542483660131	0.0464733637337559	0.6253501400560224	0.056611938177946936	0.9496732026143792	0.024182086968158253	0.7094117647058822	0.058853010029863526	0.5742997198879551	0.05523471833784816	0.6057072829131651	0.056277094965838347	0.5740196078431372	0.07578573213042099
0.9072549019607842	0.036577489582941346	0.7267507002801119	0.05647130214490418	0.7426120448179273	0.05157760234844877	0.8643790849673204	0.0564411902255442	0.6879738562091502	0.0553334677392796	0.6555555555555554	0.06216746630168357	0.6107376283846873	0.059925241340368446	0.6176470588235292	0.06112885989099786	0.6943137254901962	0.05872333924882889	0.83921568627451	0.0464843681470929	0.6250233426704015	0.056206785707950395	0.9480392156862746	0.024726749277526446	0.7041176470588235	0.05875552159554789	0.5748949579831932	0.05501264208864331	0.6029761904761903	0.056090241276290434	0.5740196078431371	0.07624110079553359
0.9054248366013071	0.03697190116104055	0.7235994397759102	0.05610613561494546	0.7443627450980393	0.051377072024903235	0.8653594771241832	0.056192997373920854	0.6877777777777777	0.0556010967313145	0.6516339869281045	0.0630899685805717	0.6110644257703082	0.0602425540064775	0.6196078431372547	0.06107259350805261	0.6876470588235295	0.05976391454782768	0.8401960784313728	0.046167236318079785	0.6243697478991597	0.05617928316410136	0.94640522875817	0.024933609787936722	0.6975816993464052	0.05895284474846457	0.5729341736694678	0.05516105133596625	0.6018557422969186	0.056165625305811026	0.5732026143790849	0.07640014913932613
0.9024183006535947	0.03788693384077911	0.7215686274509803	0.05531562025785491	0.7446428571428573	0.051380018665331206	0.86781045751634	0.055657999927230105	0.6866666666666666	0.05611302160174722	0.6483660130718953	0.06318521281663247	0.6114379084967321	0.06012095704473193	0.6215686274509803	0.061044921034459444	0.6796732026143791	0.06055399194382037	0.8418300653594772	0.04601283279901179	0.6236694677871149	0.056254453892626136	0.9447712418300654	0.025478272097304914	0.6914379084967319	0.05938344363897645	0.5701330532212885	0.055305976990131324	0.6006652661064424	0.05660063543545106	0.575	0.07692687730912555
0.9008496732026142	0.03812491404241009	0.7195378151260503	0.05470012184386865	0.7454131652661066	0.05113918306291849	0.8692810457516341	0.055282517322276535	0.6858169934640522	0.056538428767742135	0.6450980392156862	0.06367237359604419	0.6105042016806722	0.05971606111885132	0.622875816993464	0.06065628070503463	0.6716993464052289	0.061313582814418816	0.8437908496732027	0.045498911460549775	0.6236227824463119	0.05611320677650762	0.9431372549019609	0.025685132607715194	0.686470588235294	0.05957027844781117	0.5675770308123248	0.055024003048192015	0.5997198879551819	0.05628469163341618	0.5763071895424836	0.07700759695621533
0.8988888888888888	0.03837314665490243	0.7171568627450979	0.054406735548773906	0.7462184873949582	0.0510926075720639	0.8689542483660132	0.05597236415127054	0.6850326797385621	0.05697994672682363	0.6428104575163398	0.0641148709469995	0.607609710550887	0.05962583523220937	0.6222222222222222	0.05998384073835109	0.6639869281045754	0.06194912349656507	0.8454248366013073	0.04483988361511177	0.6216153127917834	0.05639749096987397	0.9411764705882354	0.026407708814764296	0.6795424836601306	0.060215460799986735	0.5663865546218486	0.055477354719841276	0.5994747899159663	0.05585995020046013	0.5795751633986927	0.07734699109346763
0.896470588235294	0.038675688171514726	0.7163865546218486	0.053748391153933706	0.746218487394958	0.051092607572063894	0.8705882352941178	0.056270611716833716	0.6862745098039215	0.05723786936005851	0.6398692810457516	0.06454381890470118	0.6040616246498599	0.05911692127513791	0.6218954248366013	0.05960976871960855	0.6556209150326799	0.062330921352649726	0.846732026143791	0.04430622571908058	0.6202614379084966	0.056775347307372714	0.9401960784313727	0.026906900066938133	0.6718954248366013	0.060887646476999464	0.5653011204481793	0.05597251667483859	0.5976190476190475	0.05573728464519068	0.5826797385620914	0.07716328728606434
0.8948366013071894	0.0389441580783382	0.7148109243697478	0.053233975973234704	0.7466736694677871	0.05110373087425877	0.8728758169934642	0.05575603597666339	0.6865359477124181	0.05715977146048959	0.6375816993464052	0.0646068270216772	0.599859943977591	0.05877094797060569	0.6218954248366013	0.05960976871960854	0.6485620915032682	0.06293921393820831	0.8483660130718956	0.04419317966680221	0.6178804855275443	0.05676638423808593	0.938888888888889	0.027440557962969327	0.6654901960784313	0.06131873785537847	0.5635854341736695	0.05598267430600262	0.5969187675070027	0.056082619916569355	0.5849673202614378	0.07718493044004807
0.8924183006535947	0.039542552026566355	0.7121498599439775	0.05302573939353325	0.7476540616246499	0.05118157466818277	0.875326797385621	0.05529682153168126	0.6876470588235293	0.05760892207474384	0.6352941176470588	0.0649897011333471	0.5963585434173668	0.058495352195219015	0.6225490196078431	0.05994402363619198	0.6418300653594773	0.06338066157792893	0.8493464052287584	0.04435563447161862	0.6146125116713351	0.057020779184993334	0.9372549019607844	0.027985220272337526	0.6601960784313725	0.06156301881075925	0.5612044817927171	0.05540931792325246	0.5944327731092436	0.05642451781562597	0.586111111111111	0.07713462808603988
0.8896078431372548	0.040188524777288126	0.7088235294117646	0.052639443450907666	0.748109243697479	0.050939825100532576	0.877124183006536	0.05517491315056858	0.6865359477124183	0.05819646896330307	0.6320261437908496	0.06527381980956498	0.5932306255835667	0.058175937384920745	0.6235294117647059	0.06048868594556018	0.637450980392157	0.06412187760114428	0.8509803921568629	0.04392597522216337	0.6113445378151259	0.05748521412928409	0.9352941176470589	0.02870779647938663	0.6556862745098039	0.06198760976249176	0.5569677871148458	0.05508908812697235	0.5934523809523808	0.056242075599173894	0.5877450980392156	0.07702688745289778
0.8872549019607843	0.04054894020121699	0.706267507002801	0.05242396546263291	0.7493697478991597	0.05093752233744043	0.8769607843137255	0.055568738634798664	0.6867320261437908	0.05844934028113537	0.6284313725490196	0.0654746428544023	0.5894491129785246	0.05787123444345001	0.6235294117647058	0.06075382550242909	0.6330718954248368	0.06470599925679574	0.8529411764705884	0.043442970741547175	0.6068160597572361	0.05820523078138402	0.9333333333333335	0.029078507180632034	0.65	0.062224940090744627	0.5536764705882351	0.055201668544637435	0.5911764705882352	0.05564877104159228	0.5869281045751633	0.07706805030420302
0.8863398692810457	0.04105334091091433	0.7042016806722688	0.05245303051179017	0.748844537815126	0.050656342998388705	0.877450980392157	0.05556485478372539	0.6849019607843138	0.05908253958130783	0.6261437908496732	0.06551600350680988	0.5849673202614378	0.05734700864482442	0.6235294117647058	0.06127346925126013	0.6290196078431374	0.06507531227557388	0.8555555555555557	0.04313684332587107	0.6026610644257702	0.05876532025089208	0.9320261437908498	0.02980108338768114	0.6433333333333333	0.0628499567865058	0.5505952380952379	0.05510563876217959	0.5888655462184873	0.055203562088762925	0.586111111111111	0.07690677636162695
0.8843137254901959	0.04151340474413478	0.7039915966386554	0.05192245798301792	0.7501050420168067	0.050324454819973795	0.8769607843137255	0.055864858412002644	0.6830065359477124	0.0601298501550403	0.623202614379085	0.06607307893817753	0.5808123249299719	0.057047867760932	0.6245098039215685	0.0616159748584711	0.6246405228758172	0.0651937778702755	0.8571895424836603	0.04330205958147587	0.599439775910364	0.05900620886122414	0.9303921568627452	0.030805391062767515	0.6377124183006536	0.06286966935481623	0.5462885154061623	0.055526727530400985	0.5863795518207282	0.054442384026939426	0.5833333333333333	0.07680519497204333
0.8819607843137253	0.04188555993457249	0.7047268907563025	0.05167550354914208	0.7510854341736696	0.04977888206036503	0.8769607843137256	0.05612872037162119	0.682156862745098	0.06045577497454703	0.6218954248366013	0.0664484515118992	0.5756302521008403	0.05719248804127525	0.6245098039215686	0.06174557729028954	0.6216339869281047	0.06561399959211672	0.8598039215686276	0.043020541576249134	0.5952380952380951	0.0593927398209096	0.9284313725490198	0.03157335137007916	0.6326797385620916	0.06276047743804114	0.5429971988795517	0.0559334666055766	0.5840336134453781	0.05349710879589632	0.5789215686274509	0.07695529261104776
0.8792810457516338	0.04189185566369362	0.706267507002801	0.051554808448661824	0.7528361344537816	0.04934697633922167	0.877450980392157	0.05638753971752141	0.6813071895424837	0.06073306488185997	0.6209150326797385	0.06701501395975326	0.5704481792717087	0.05722047045321605	0.6241830065359477	0.061627314424871335	0.6196732026143792	0.06567003106310665	0.862091503267974	0.04279167223916486	0.5923436041083099	0.05975037483635115	0.9258169934640524	0.03227422077444262	0.6288888888888889	0.06261946131999675	0.5387254901960783	0.05533555404286745	0.5826680672268907	0.053003861895539586	0.5745098039215686	0.07693025488745131
0.8766013071895423	0.041899546574439776	0.7070028011204481	0.051574688728747355	0.7543417366946781	0.048545511435599605	0.8784313725490197	0.05640320882551662	0.6797385620915033	0.06065965420797374	0.6192810457516339	0.06802587886614675	0.5664799253034547	0.057694626919160934	0.6228758169934641	0.06178421055873959	0.616732026143791	0.06557437827349008	0.8643790849673204	0.04285473792268889	0.5891223155929037	0.06029792580797991	0.9228758169934642	0.033301887564427	0.6240522875816994	0.06276426358285055	0.5349439775910363	0.0549695756783612	0.5813025210084033	0.05253969461435862	0.5702614379084967	0.07692235206869122
0.8735294117647058	0.042241752649848203	0.7069327731092436	0.0517941064746775	0.7564075630252103	0.04838973788528605	0.8799019607843138	0.056659971771805276	0.6786274509803921	0.061104862791291355	0.6176470588235293	0.06916238846240176	0.561577964519141	0.057713094997146344	0.6235294117647059	0.06186812446007608	0.6139869281045753	0.06512929553171075	0.8666666666666668	0.0424835348314741	0.5858543417366946	0.06047956456880427	0.9202614379084969	0.03425153875038358	0.6187581699346405	0.063069736418304	0.5328081232492996	0.054856047754363986	0.5809173669467786	0.052461818022182055	0.5669934640522876	0.0767964933639872
0.8711764705882352	0.042598063394888364	0.7057773109243697	0.0522928291270893	0.756652661064426	0.048368022188302676	0.8797385620915034	0.057027410467178456	0.6777777777777778	0.061791381176089996	0.6160130718954246	0.06965545197418666	0.5570494864612512	0.057634788425884854	0.6245098039215686	0.0619046137135961	0.6124183006535949	0.06549770174887391	0.8686274509803923	0.042328243346205	0.5830532212885153	0.06110867793336634	0.9183006535947714	0.034765460088845596	0.6142483660130719	0.06309250873217993	0.5292016806722688	0.0547864544002534	0.5815826330532212	0.052352126334260736	0.5630718954248366	0.07674391435556877
0.8684313725490196	0.04265129924629815	0.704656862745098	0.0523843832069519	0.7574929971988795	0.048492009206331926	0.8812091503267975	0.05728417341346711	0.6755555555555556	0.06237593563007329	0.6133986928104573	0.07050533879039739	0.5531279178338002	0.057673608704128354	0.6248366013071895	0.061926245690028865	0.6118300653594771	0.06587967221000766	0.8702614379084969	0.04214595856600813	0.5811858076563958	0.06147966811338923	0.9166666666666669	0.035081444737929686	0.6098039215686274	0.06303418579633485	0.5260854341736694	0.05412793177135817	0.5837184873949579	0.05168029955740355	0.5604575163398692	0.07648618647256712
0.8645751633986927	0.042848183000198686	0.7041666666666666	0.05229692240214493	0.7588235294117647	0.04819748860257447	0.881045751633987	0.05762747741909353	0.6737908496732027	0.062470885527713925	0.6111111111111109	0.07100257843813709	0.5492530345471521	0.0578248023508069	0.6241830065359477	0.06121179512624147	0.6146405228758169	0.06638799090400713	0.8722222222222223	0.04234427540070062	0.5793650793650793	0.06198930247171663	0.9150326797385623	0.035812185907047274	0.6045098039215685	0.06282686813609237	0.5235994397759103	0.053964931097628795	0.5861694677871148	0.05118225399715979	0.5581699346405228	0.0763970088475328
0.860392156862745	0.04286874073637868	0.7021358543417365	0.05276938669990494	0.7591036414565826	0.04812365071124057	0.8820261437908498	0.057858731488954485	0.6707843137254903	0.06301397358677911	0.6091503267973855	0.07150588868391612	0.5466386554621848	0.05796398333059989	0.6228758169934641	0.06055698061639852	0.6147712418300654	0.06666248875778955	0.8748366013071897	0.04209462441295546	0.5774976657329598	0.0617506166287086	0.9137254901960786	0.03596546754522525	0.5997385620915031	0.0623497908842928	0.5223739495798319	0.05418328685631291	0.5879201680672268	0.05094956064295955	0.5566993464052287	0.07663777290764466
0.8565359477124181	0.0432156476945215	0.7024159663865543	0.05269112512342481	0.7598389355742297	0.04787810016329259	0.883169934640523	0.057617665581719456	0.667450980392157	0.06360647408070254	0.6081699346405227	0.07185038539913417	0.5426704014939309	0.058049873242389964	0.6215686274509804	0.06018620192076096	0.6145751633986928	0.06713343156534776	0.8758169934640523	0.04243713002016642	0.5760037348272642	0.061817576402214185	0.9127450980392159	0.03594039942504248	0.5938562091503267	0.06202234157172638	0.5221638655462184	0.053761328479299916	0.5891806722689075	0.05084546932970288	0.5521241830065358	0.07632615192508614
0.8507189542483659	0.04360407080242196	0.7029761904761902	0.05262902333723434	0.7586134453781512	0.04807303749527994	0.8841503267973857	0.05758621645460692	0.6655555555555558	0.06420852965354247	0.6065359477124181	0.07217486943828033	0.5410364145658263	0.05769481423557342	0.6196078431372548	0.060414503375605534	0.6144444444444445	0.06752704451773586	0.8781045751633988	0.04206494853428296	0.5741363211951447	0.06189979501690155	0.9111111111111113	0.036355459302592215	0.5888235294117647	0.06164966404096118	0.5239495798319327	0.053961865543745734	0.5894957983193276	0.05103014831163339	0.5491830065359475	0.07665687342723591
0.8460130718954247	0.04405144593079078	0.7028361344537812	0.05275523219606691	0.7575980392156862	0.04818571007306821	0.8852941176470589	0.057345150547371895	0.6625490196078432	0.0648381117401391	0.6045751633986927	0.07219198684941237	0.5389355742296918	0.05718095161425635	0.6186274509803921	0.05988267916773738	0.6126143790849673	0.06802194743517609	0.880718954248366	0.04176922693802613	0.5739495798319327	0.062041456653576785	0.9091503267973858	0.036618795283533845	0.5837254901960784	0.06108151012093455	0.5212184873949579	0.05380581637562324	0.5895308123249299	0.051548573446455	0.547549019607843	0.07665687342723591
0.8417647058823529	0.04462973761206289	0.7029761904761902	0.052676149370106395	0.7550070028011204	0.047846160816458205	0.8859477124183007	0.057131649916176135	0.6601960784313726	0.06577354300950601	0.6039215686274508	0.0722080921284605	0.5355742296918767	0.0571385046907829	0.6183006535947712	0.059802198409417355	0.6113725490196078	0.06826373747872454	0.8843137254901962	0.04119637513494795	0.572782446311858	0.062032744199474826	0.9075163398692813	0.03716345759290204	0.5798039215686276	0.06067522995877699	0.517156862745098	0.05364887805663596	0.5898809523809523	0.05214750888774142	0.5452614379084966	0.07706717806406996
0.8371241830065359	0.04545004808193638	0.7004901960784311	0.05249243883144827	0.7524509803921569	0.04798091445649197	0.8861111111111112	0.056922033136053644	0.657843137254902	0.06654890933441895	0.6026143790849672	0.07247337971383624	0.5316059757236228	0.057196252535517036	0.619281045751634	0.05972171765109733	0.6107843137254901	0.06874512772076036	0.8872549019607844	0.0407829857242995	0.5719421101774043	0.06194542903727298	0.9052287581699349	0.037508053562124145	0.5773202614379086	0.06043280321080907	0.5151610644257703	0.053173437854967136	0.5884803921568627	0.05265732107006709	0.545424836601307	0.07711365591380881
0.8310457516339869	0.04623733128258991	0.6998249299719886	0.052404069971823876	0.7498949579831933	0.04756666802553442	0.8862745098039216	0.05671241635593116	0.6541830065359477	0.0673515809737781	0.6029411764705881	0.07305873359029089	0.5279645191409897	0.057543070654497985	0.6199346405228757	0.05928598780360277	0.6096078431372549	0.0691680331557012	0.888235294117647	0.04053201525276289	0.5698412698412698	0.06212195202447784	0.9049019607843138	0.03751621852419261	0.5737254901960784	0.06032762762843573	0.5119747899159663	0.05300637215958034	0.5874649859943977	0.052834711592199636	0.5449346405228757	0.07752846729529879
0.8249673202614378	0.04702461448324345	0.6996848739495798	0.05209148532453147	0.7480742296918768	0.04737940392559859	0.8864379084967321	0.05650279957580868	0.6504575163398693	0.06754720263400862	0.6029411764705881	0.07313597816653636	0.5246031746031746	0.05757951906905334	0.6209150326797384	0.05844519980360458	0.6086928104575163	0.06928436719387646	0.8901960784313726	0.040178316912244424	0.5682539682539682	0.062173890810921555	0.9049019607843138	0.03739015243388821	0.5705882352941176	0.060062577277823624	0.5100840336134455	0.05289942634435031	0.5871848739495797	0.052649323443648956	0.5403594771241829	0.07822217018755423
0.8203267973856208	0.047539245508349925	0.7000350140056021	0.05223213710744586	0.7457282913165266	0.04711063449412287	0.8877450980392158	0.05625251914630436	0.6480392156862744	0.067974957368642	0.6029411764705881	0.07332058159688169	0.5221755368814193	0.058049817223907174	0.6222222222222222	0.05826125889505888	0.6071241830065359	0.06911280497935567	0.892156862745098	0.03983352917913857	0.5676937441643323	0.061936601694610044	0.9055555555555557	0.037158602516944486	0.5692156862745097	0.05945128820481412	0.509453781512605	0.05240853987383018	0.5877801120448178	0.052837429242817216	0.5375816993464051	0.07830897313734464
0.8156862745098038	0.04825298891249856	0.6998949579831931	0.051939106849050426	0.7451680672268908	0.04689684821520856	0.8890522875816994	0.05605857433327844	0.6452941176470588	0.06812675734657107	0.6029411764705881	0.07392671803747042	0.5201213818860877	0.05803240700455722	0.6222222222222222	0.05847485316850181	0.6041176470588235	0.0691120893205276	0.8947712418300654	0.03936880457082209	0.5670868347338934	0.06167292856486169	0.9068627450980393	0.03667740161225558	0.5674509803921568	0.059049640020128996	0.5103991596638655	0.0514912633226276	0.5876400560224089	0.05287058384402093	0.5352941176470587	0.07918418466825407
0.811437908496732	0.04899714569675691	0.6991246498599438	0.05179218943208587	0.7448529411764705	0.04683392160780458	0.8897058823529412	0.05570405363608757	0.6412418300653595	0.06839522250072243	0.6039215686274508	0.07449100919682802	0.51937441643324	0.05780296533301479	0.622875816993464	0.05810811886141412	0.602156862745098	0.06856364918320594	0.8954248366013072	0.03883021285949321	0.5639589169000934	0.061810967845331896	0.9078431372549021	0.03651355142142045	0.5671241830065359	0.05884179900517438	0.5098039215686274	0.05095601592291323	0.5877801120448178	0.05307856709777896	0.5333333333333332	0.07976167368758293
0.8083660130718954	0.049305769832849615	0.6989145658263303	0.051455627068362327	0.7438025210084033	0.04676883515595807	0.8900326797385621	0.05567709843849324	0.6375163398692811	0.0686474092032406	0.603267973856209	0.07508189566051535	0.5176937441643324	0.057222791388849	0.6251633986928103	0.05803816425265601	0.6007843137254902	0.06814658820303877	0.8957516339869281	0.038182688686290676	0.5630718954248365	0.061552472340339136	0.9098039215686275	0.035985075883609906	0.5656862745098039	0.05831596616498038	0.509453781512605	0.05035352218236949	0.5873949579831932	0.05296450483771451	0.5336601307189541	0.07964099177204062
0.8049019607843136	0.049995361348474744	0.6976190476190474	0.051627535609218976	0.7422268907563024	0.04657922876780404	0.8893790849673203	0.05562372196825394	0.6341830065359478	0.06907174318058101	0.6026143790849672	0.0757312325840389	0.5169467787114846	0.05746693555692652	0.6267973856209149	0.05791973904255917	0.5991503267973857	0.06768187529587828	0.895751633986928	0.037826062244306444	0.5618580765639587	0.061216932455717216	0.9114379084967321	0.03528149884591555	0.5645098039215686	0.05790226461516676	0.5088585434173669	0.05009216668190133	0.587219887955182	0.05289998813764028	0.5308823529411764	0.07939494467149986
0.8014379084967319	0.05031378343904961	0.6964635854341735	0.05205574446414815	0.7409313725490196	0.04661344587953835	0.8901960784313726	0.055350294797958645	0.6325490196078434	0.06963665023757254	0.6016339869281044	0.07579522899769155	0.5161531279178339	0.057590604221339686	0.6294117647058823	0.05751264314170435	0.597516339869281	0.06750244765457555	0.8957516339869281	0.037560922687437534	0.5609243697478989	0.06103763584223752	0.9130718954248367	0.034713374306027	0.5630718954248366	0.05745500414877549	0.5079831932773109	0.05022425998452126	0.5872899159663865	0.05295105505051629	0.5316993464052286	0.07952011880774182
0.796797385620915	0.05129918773474834	0.6953431372549018	0.05220322173168422	0.740406162464986	0.046348836079300106	0.8905228758169935	0.055310365694262634	0.6311111111111112	0.06987597571272533	0.6006535947712417	0.07560108041979631	0.5163865546218488	0.05845934277523223	0.6316993464052287	0.05770679171959959	0.5968627450980393	0.06713465014829426	0.8967320261437908	0.037189719596222755	0.5625583566760036	0.0608153404261911	0.9147058823529413	0.03426291437224426	0.5616339869281045	0.05716616981332982	0.5086834733893557	0.05046022992130943	0.5865896358543417	0.05309825977539614	0.5305555555555554	0.07986400516569377
0.7922222222222222	0.05198106234081258	0.6957983193277308	0.052165604331529024	0.7408963585434173	0.04643462804711308	0.8892156862745099	0.055773768015350354	0.6307189542483661	0.06983675827185055	0.6009803921568626	0.07537780269780435	0.5169467787114846	0.05889598736190694	0.6339869281045751	0.057636837110841485	0.5962091503267974	0.06673104892806862	0.896078431372549	0.036748672066274815	0.5642390289449112	0.060770222877029954	0.915686274509804	0.03396790305062124	0.5605228758169933	0.056453526639794825	0.5100140056022409	0.05030976389360352	0.5862394957983192	0.05290276481481219	0.5274509803921568	0.07996060127399048
0.786470588235294	0.053081177039640416	0.6963585434173667	0.05194400749075166	0.7416316526610645	0.04670688185062309	0.8879084967320262	0.05623717033643806	0.6293464052287583	0.06970269259124677	0.6009803921568626	0.07537780269780435	0.5158730158730159	0.05932122343427283	0.6366013071895424	0.05697438120749697	0.597516339869281	0.0661995089686462	0.8954248366013072	0.03667969063046754	0.5642857142857141	0.06072265943367253	0.9169934640522877	0.033563959267124584	0.5594117647058823	0.05637628846727968	0.5115546218487395	0.04997996334134598	0.5863795518207282	0.05272292994347809	0.5248366013071895	0.07983910553773227
0.7805882352941175	0.05365472499384828	0.6950980392156861	0.05233389028352378	0.7420868347338936	0.04714818174149381	0.8882352941176471	0.05597599060924546	0.6275816993464054	0.06980515198837944	0.6016339869281044	0.07518668024951371	0.5163865546218488	0.05946771848990277	0.6388888888888888	0.05631475942539036	0.5994771241830065	0.0652075908939915	0.8944444444444444	0.03636051087262018	0.5633986928104573	0.061267496837863894	0.9173202614379086	0.03352949262326723	0.557908496732026	0.055761740643255606	0.5112394957983193	0.04953008123389957	0.5848389355742296	0.05257556055713613	0.5217320261437908	0.07984541626962117
0.7753594771241828	0.054577035836838574	0.6951680672268906	0.05185911900634874	0.7428221288515405	0.04757032609807123	0.888562091503268	0.05594903541165114	0.6259477124183007	0.06980064339790236	0.6022875816993463	0.07518668024951371	0.5178338001867414	0.05977817940620181	0.6388888888888888	0.055769369313925336	0.6011764705882353	0.06467866328964363	0.8918300653594771	0.03681117318564395	0.5617647058823528	0.0614040360108855	0.9186274509803922	0.033125548839770556	0.556470588235294	0.05587760859752538	0.5126050420168067	0.04909700148265786	0.582563025210084	0.0524512946953091	0.5174836601307189	0.07976460452029985
0.7702614379084965	0.055306447836177795	0.6954831932773107	0.05165672178085603	0.7428221288515405	0.04771408817116675	0.8877450980392158	0.056422610567428144	0.6243137254901963	0.06975055701201427	0.603267973856209	0.07473671523489563	0.5179738562091504	0.05974768932385873	0.6379084967320261	0.055676077595597416	0.6028104575163399	0.06395567948640557	0.8911764705882351	0.036627966582554204	0.5600840336134453	0.061789016281420285	0.9196078431372549	0.03272977001834237	0.5556862745098039	0.056464536178806	0.5140756302521008	0.04871807761310279	0.5802871148459383	0.05227060127238052	0.5150326797385621	0.07978935865176787
0.7660784313725489	0.05628457793436628	0.6960784313725488	0.05136241681256393	0.7430672268907562	0.04792477512518126	0.8859477124183007	0.0569576080141189	0.6213071895424838	0.06962386524184193	0.6055555555555554	0.07446329431951403	0.5188608776844071	0.05983524040391567	0.6359477124183006	0.055521482312645684	0.6056209150326796	0.06356461637293064	0.8895424836601307	0.03666136787481108	0.5577497665732958	0.06203801966975993	0.9209150326797385	0.0323258262348457	0.5549673202614379	0.056745914873929486	0.5161064425770308	0.04857069168351996	0.5795868347338935	0.052411473893487534	0.5104575163398692	0.0798027562086981
0.7612418300653595	0.05649352171612036	0.6968837535014004	0.05100095706099125	0.7426120448179272	0.04858170968767585	0.8857843137254903	0.05731984376722905	0.6179738562091505	0.06979513944331046	0.6088235294117645	0.07426700227454514	0.51937441643324	0.05968129701212372	0.6339869281045751	0.055918731918711925	0.6067320261437907	0.06331534145588479	0.8875816993464052	0.036545653523144574	0.5538281979458448	0.061770973942854114	0.9222222222222223	0.0316032500277966	0.553202614379085	0.05725822380711526	0.5184523809523809	0.048482910076155614	0.5799719887955181	0.05209879945127464	0.5052287581699346	0.07953826143790223
0.7564052287581698	0.05685803663126757	0.6974439775910363	0.051073611960563786	0.7421918767507003	0.0492169833479875	0.8862745098039218	0.057261027187274334	0.6149019607843138	0.07019437225411704	0.6127450980392155	0.0739405200314886	0.519281045751634	0.05976505877538273	0.6333333333333333	0.05646651560160733	0.6075163398692809	0.06351849158676931	0.8859477124183007	0.03651119915975855	0.5508403361344536	0.06142151047121879	0.9238562091503268	0.030872508858679017	0.5518300653594772	0.05784154080200534	0.5211834733893557	0.0482393536384738	0.5807773109243697	0.05195496625510977	0.5014705882352941	0.0797451451737396
0.7515686274509803	0.05706158607328627	0.6992647058823528	0.050985852910530316	0.7417717086834733	0.04965718185994772	0.887091503267974	0.05766699520003109	0.6132679738562093	0.07031979483076548	0.6192810457516338	0.0738261544954188	0.5188608776844071	0.05990101230429008	0.6326797385620915	0.056955621919341184	0.6078431372549019	0.06342626781390605	0.8856209150326797	0.036466408961047955	0.5458916900093369	0.061150385124557706	0.9245098039215687	0.030436779011184464	0.5505882352941177	0.05846120623722989	0.5250700280112044	0.0482036178525474	0.5800770308123249	0.05180880936208284	0.49918300653594777	0.08049734451467548
0.746470588235294	0.05739940767955837	0.7008053221288514	0.05108223296688894	0.7413165266106442	0.050266135469132465	0.8879084967320263	0.05807296321278785	0.6105228758169936	0.07040699579937405	0.6238562091503266	0.07384772737419719	0.5185340802987862	0.059888056107016974	0.634313725490196	0.05681671613295787	0.6084967320261437	0.0626936426470445	0.8836601307189542	0.036466408961047955	0.5422502334267039	0.06122951137325978	0.9251633986928106	0.03000104916368991	0.5505228758169937	0.058688744348425796	0.5268557422969187	0.04848879093060877	0.5775560224089635	0.05214027304391779	0.49624183006535955	0.08139526937018855
0.7416993464052287	0.05784419549455295	0.7029411764705883	0.05073365490693631	0.7410364145658264	0.05031726717089191	0.8872549019607845	0.05834901374658625	0.6082352941176471	0.07043669740975686	0.6287581699346403	0.07360887494481931	0.519514472455649	0.06012083875883143	0.6349673202614379	0.05698730642358351	0.6094771241830066	0.06183388896077631	0.8810457516339868	0.036490324479271585	0.5390289449112977	0.061450522247213854	0.9254901960784315	0.029674251778068997	0.5498039215686276	0.05888343477191349	0.5280462184873949	0.04852952254807458	0.5757703081232493	0.05224952371140422	0.4921568627450981	0.08116030180453337
0.7369934640522875	0.05816881180482064	0.7042366946778711	0.050672013388014026	0.73953081232493	0.05098698189792708	0.8870915032679739	0.058711249499696416	0.6054901960784312	0.07043669740975686	0.6316993464052286	0.07322505946001127	0.5209150326797386	0.05988963364867785	0.6352941176470588	0.0569932315943222	0.6104575163398694	0.06096411028007708	0.8787581699346403	0.03663791725857496	0.5374883286647991	0.062084837733640034	0.9264705882352943	0.029175060525895156	0.5470588235294118	0.0590304159711924	0.5274159663865545	0.0489354628907438	0.5737745098039215	0.05195655913781829	0.488888888888889	0.08122515158637203
0.7320915032679738	0.058276252115538794	0.7055672268907562	0.050268398646845944	0.7377450980392156	0.05123141962994988	0.8861111111111113	0.05877728468943197	0.601830065359477	0.07049450989042835	0.6339869281045751	0.07308845452454447	0.5219887955182073	0.059853139544085596	0.6366013071895424	0.056403208951076145	0.6118954248366013	0.060579621474999214	0.8738562091503266	0.036943007841510236	0.5369281045751633	0.06238546719572357	0.927124183006536	0.029002666659342233	0.5450980392156863	0.05938531343941105	0.5255252100840335	0.049276826815298935	0.5719887955182072	0.05137208546385217	0.48431372549019613	0.08116799470373094
0.7268627450980392	0.058606279086981974	0.7059173669467784	0.05016072026405029	0.7355042016806722	0.05163529276349181	0.8852941176470589	0.05908895690421272	0.5978431372549019	0.07064657823101446	0.6362745098039216	0.07236788424209725	0.5239495798319327	0.05975939382537467	0.6379084967320261	0.05637658954861215	0.613202614379085	0.06021075429114584	0.8699346405228756	0.037244786666594	0.5382819794584499	0.0623502054731733	0.9281045751633987	0.028503475407168397	0.5436601307189544	0.05965910359626041	0.526470588235294	0.04926167026249271	0.571218487394958	0.05100108245756412	0.4826797385620916	0.0806090991870547
0.7219607843137255	0.0589590657371705	0.7073879551820728	0.04993557684252802	0.7326680672268907	0.05176263162347326	0.8854575163398695	0.05901899346087826	0.5952287581699345	0.07083066093533605	0.6385620915032679	0.07187666941235056	0.5262838468720821	0.05930920447710937	0.6388888888888888	0.0560108143098757	0.6171241830065359	0.05976429788267621	0.8669934640522874	0.03762786784594608	0.5392156862745097	0.062485992980926774	0.9290849673202616	0.028004284154994556	0.540653594771242	0.05943515245127429	0.5269257703081232	0.04924920434152403	0.5698179271708683	0.05078765462272771	0.481045751633987	0.07998241371057721
0.7174509803921567	0.058829412150387075	0.7090686274509803	0.04935012515409385	0.7303571428571427	0.05187270605319256	0.8848039215686276	0.05941042991212529	0.5929411764705881	0.07072458282690719	0.6392156862745098	0.07157216429714966	0.5289449112978524	0.0589648805221886	0.6401960784313725	0.05612652866154221	0.618954248366013	0.059449606699138104	0.8640522875816992	0.03789624537877297	0.5404761904761903	0.06312665423428468	0.9307189542483661	0.027459621845626364	0.5392156862745099	0.059134874963180824	0.5271358543417366	0.04952688246535062	0.5672619047619047	0.05059436637947623	0.47892156862745106	0.07954675582373191
0.7136601307189541	0.05932334256291197	0.7109593837535013	0.049256428144157705	0.7287815126050419	0.05214590490533653	0.8861111111111113	0.058974700064630736	0.5917647058823529	0.07079636571072088	0.6392156862745098	0.07086146988579235	0.5316059757236227	0.05852057838124889	0.6415032679738562	0.056242243013208716	0.622156862745098	0.05895679508025754	0.86078431372549	0.038743121483492474	0.5420168067226889	0.06365682888464773	0.9326797385620916	0.02692596394959517	0.535359477124183	0.059224592378680684	0.5275560224089635	0.04960356392770559	0.5667016806722689	0.050812502911939283	0.47565359477124186	0.07918129175704537
0.7094771241830065	0.0597350901574009	0.7128501400560223	0.048962392473182056	0.7262605042016805	0.05258235839395896	0.886764705882353	0.059141033304875565	0.5909803921568628	0.07045252641712058	0.6408496732026143	0.07031680757642417	0.5316526610644257	0.05833531759012719	0.642156862745098	0.05598540023634592	0.6263398692810458	0.05828687879091762	0.8555555555555554	0.03977327750689127	0.5432306255835666	0.06405118087308793	0.9343137254901962	0.02638130164022698	0.5319607843137255	0.05936002530114614	0.5275210084033612	0.04964328216533852	0.5670868347338935	0.05057574094964115	0.47238562091503267	0.07904782151929272
0.7048366013071894	0.06009887331719751	0.716281512605042	0.048498035539129895	0.7240196078431371	0.052974900346904316	0.8874183006535948	0.059307366545120394	0.5895424836601307	0.07000287121708917	0.6415032679738562	0.06983701688916254	0.5307656395891689	0.05854746539728445	0.6428104575163398	0.055775832092604755	0.6279084967320263	0.0574770315519267	0.8509803921568626	0.04091307184351119	0.5441643323996264	0.06393432903256877	0.9362745098039217	0.025847643744195785	0.530718954248366	0.05910175429636279	0.5290616246498598	0.04965227015750222	0.5667366946778711	0.05031460641878822	0.47042483660130724	0.07900039885766426
0.7001960784313725	0.06105304042646127	0.717717086834734	0.048516156709881714	0.7220238095238094	0.053181022671461284	0.887091503267974	0.05958143657962697	0.5894771241830066	0.06931000506200705	0.642156862745098	0.06987320572671112	0.5298786181139121	0.059246171449574316	0.6428104575163398	0.05602136948994519	0.6318300653594772	0.056825140647378446	0.8460784313725489	0.042087332823988466	0.5434640522875815	0.06383813567247905	0.9372549019607844	0.02573871128232215	0.5301960784313725	0.05897187595155353	0.5306722689075629	0.04984809637609052	0.5651960784313725	0.050045447395517646	0.4683006535947713	0.0786559735329399
0.6942483660130718	0.06164150678348144	0.7191176470588236	0.04849424747043222	0.7195378151260503	0.053548296817238314	0.8861111111111113	0.059953035333507265	0.5886274509803923	0.0692562448755083	0.6424836601307189	0.0696489583222015	0.5286181139122315	0.059765882685432786	0.6415032679738562	0.05641000981936999	0.6354248366013073	0.0567421880707821	0.8408496732026143	0.04317665744272484	0.5408496732026142	0.06394754568206498	0.9382352941176472	0.025704244638464796	0.5292156862745098	0.05884909075316306	0.5315476190476189	0.05031359204418785	0.5629201680672269	0.05041804071634949	0.465686274509804	0.07869668747716403
0.6874509803921568	0.0626080095883822	0.7213935574229693	0.048132526800601975	0.7172268907563024	0.05361381227256294	0.8875816993464054	0.05942447913103976	0.5884313725490198	0.06916037568120374	0.6441176470588235	0.06985791779128434	0.5283380018674135	0.06027360450082421	0.6428104575163398	0.0569577935022654	0.6377777777777779	0.05682113547559652	0.8359477124183006	0.04403442891190109	0.5392156862745097	0.06375892430877214	0.9398692810457517	0.0253084658170366	0.5284967320261438	0.059092380487815614	0.5308123249299719	0.05034617272617827	0.5601190476190476	0.051010515344564585	0.4619281045751635	0.07840706351751411
0.6822222222222222	0.06337283650207555	0.7225490196078432	0.04811837633735328	0.7163865546218486	0.05337280557193625	0.8887254901960786	0.05926108043822931	0.5875163398692812	0.06912514307694581	0.6444444444444444	0.0699329262379564	0.5281045751633986	0.061111596473866256	0.6428104575163398	0.05757455862096809	0.641437908496732	0.05696071014461923	0.8310457516339868	0.04473800594959545	0.5362745098039214	0.06317965884272307	0.9408496732026145	0.024809274564862767	0.5297385620915033	0.0589524929297089	0.5283263305322128	0.04983537829391068	0.556267507002801	0.05115147376958675	0.45718954248366017	0.0783194372523779
0.677843137254902	0.06370683809634374	0.7247549019607844	0.047821457350052256	0.7157913165266105	0.05338070694649051	0.8897058823529413	0.058607485666987466	0.5865359477124183	0.06902032196812916	0.6444444444444444	0.07003884896596689	0.5297852474323062	0.061205411687063366	0.6447712418300653	0.057695567981059695	0.6424183006535948	0.05686517658594464	0.8271241830065358	0.045205521861087894	0.5346405228758169	0.06337588041390997	0.9421568627450981	0.02427561666883157	0.5296732026143791	0.05885726356822375	0.5271008403361344	0.04958853541693788	0.5521708683473388	0.05084082991069619	0.4527777777777779	0.07793065938702304
0.6757516339869282	0.06363385816236633	0.7275210084033615	0.04746042258166688	0.7154411764705881	0.05346087992740618	0.8887254901960786	0.05887858591386094	0.5852941176470589	0.06864789465901515	0.646078431372549	0.06969850545209542	0.5309990662931838	0.06143508127351759	0.645751633986928	0.057155276554207456	0.64281045751634	0.056948347991875196	0.8241830065359476	0.04533646314963553	0.534267040149393	0.06313291056186995	0.9437908496732027	0.023730954359463378	0.5296732026143791	0.05890310610862529	0.5263655462184873	0.050578226641811955	0.5485294117647058	0.050499252160176214	0.44983660130718955	0.07822671480244768
0.6737908496732027	0.06372337857516087	0.7297268907563025	0.04785197308731334	0.7146008403361344	0.05368729111566161	0.8892156862745099	0.0588127159404242	0.5856209150326797	0.06799929493680482	0.6470588235294117	0.0694407775690938	0.5313258636788047	0.0616523149871838	0.646078431372549	0.05658294177124611	0.6418300653594773	0.05693768379379197	0.8199346405228756	0.04574145202622391	0.5319794584500466	0.06283407013366057	0.9454248366013073	0.023335175538035186	0.52921568627451	0.05874314796604192	0.5268907563025209	0.05124965046076296	0.5453431372549019	0.050740027216763524	0.4470588235294118	0.07871252370425463
0.672156862745098	0.06416316923957895	0.731687675070028	0.04783082533266987	0.7130252100840335	0.05368192053530405	0.8915032679738563	0.057761411833879006	0.585359477124183	0.06767217213281283	0.6480392156862744	0.06948962303946465	0.5329598506069093	0.06184279702438256	0.6473856209150326	0.056753532061871746	0.6405228758169936	0.056854747182676066	0.8166666666666664	0.04607503130163769	0.5297852474323062	0.0626183318437541	0.9467320261437909	0.023136858703342703	0.5284967320261439	0.05896557188751838	0.5275910364145657	0.05149074125510662	0.5426470588235293	0.05114522635568037	0.4452614379084967	0.07900374657109749
0.6694117647058823	0.06443140352437866	0.7334383753501399	0.04765643165784022	0.7116946778711484	0.053610961199952754	0.8926470588235295	0.057271215755447635	0.5866013071895425	0.06744927087656177	0.6480392156862744	0.06965954416473079	0.5355742296918766	0.061952753104620256	0.6470588235294117	0.05671758183252986	0.6402614379084968	0.05705686338577848	0.8137254901960782	0.04652875149661718	0.5262371615312791	0.06256605996592278	0.9477124183006537	0.02274107988191451	0.5294771241830065	0.05888785055779847	0.5291316526610643	0.05198595855142213	0.539985994397759	0.05122070928454878	0.4450980392156863	0.07927276114681568
0.6666666666666666	0.06444702782637321	0.7335784313725489	0.04757417291051296	0.7091036414565826	0.0537145543442461	0.894281045751634	0.05661762098420581	0.5885620915032681	0.0665381391846983	0.6499999999999999	0.06898579913749456	0.5372082166199812	0.062272312120626484	0.6477124183006535	0.05679464639021911	0.6396732026143792	0.05753789988771044	0.8117647058823527	0.04674661642036446	0.5213818860877684	0.06290831881833828	0.9480392156862746	0.02245934841387725	0.5294117647058822	0.05963871830354116	0.531267507002801	0.05245614051949696	0.5380602240896357	0.051648013587708035	0.4459150326797386	0.07967150404042851
0.6635947712418301	0.06457093643788717	0.7342436974789914	0.04709055097017952	0.7068277310924369	0.053819596361052824	0.8954248366013072	0.05612742490577444	0.5880392156862746	0.06619626866043307	0.6513071895424836	0.06841802470028452	0.5398692810457515	0.062236315650436594	0.6506535947712417	0.05725940664745458	0.6369934640522877	0.057875838790647824	0.8091503267973854	0.047386197044406136	0.5177871148459383	0.06252277368304167	0.9490196078431373	0.022087166927993795	0.5300653594771242	0.05999825364965121	0.5328781512605041	0.052016616438869144	0.5372549019607842	0.05190491375822338	0.4457516339869282	0.0794406867543343
0.6627450980392157	0.06474029712335888	0.7343487394957982	0.04662402456157564	0.7065826330532211	0.0539597443366709	0.8965686274509804	0.055637228827343066	0.5888235294117649	0.06532515676913177	0.6519607843137254	0.06798785707439454	0.5428104575163397	0.06209632098354744	0.6542483660130718	0.05764228075912448	0.6352941176470589	0.058242827426171116	0.8071895424836599	0.048045834480630205	0.5163398692810457	0.06263662109267899	0.950326797385621	0.021790241307126992	0.5300653594771242	0.06070359634094885	0.5342086834733892	0.05215835234611363	0.5349789915966385	0.051918048848848056	0.4455882352941177	0.0792098694682401
0.6606535947712417	0.06470791423012666	0.73578431372549	0.046154200761597465	0.7065826330532212	0.0542819438302555	0.8972222222222223	0.055242224855930624	0.5903267973856211	0.06464511714365505	0.6516339869281045	0.06716019877109079	0.5457516339869279	0.06179152552347235	0.6581699346405228	0.057834682622612835	0.6345751633986929	0.058335323705805235	0.8055555555555554	0.04836088822810349	0.515266106442577	0.06287985791759533	0.9506535947712419	0.02193581303721549	0.5311764705882352	0.06096246070640648	0.5366596638655461	0.052689200628344854	0.5324579831932772	0.05199279429833448	0.44526143790849676	0.07856308543676288
0.657908496732026	0.0645890301054961	0.7363445378151259	0.04561315095300617	0.7065476190476191	0.054177568723273006	0.8973856209150327	0.055172261412596166	0.5921568627450983	0.06421299159421176	0.6509803921568627	0.06632473884721178	0.5503734827264237	0.061891573644055	0.6620915032679737	0.05805646027627261	0.6346405228758172	0.05846626476494318	0.8026143790849671	0.04892198802500486	0.5142390289449112	0.06318904000298067	0.9519607843137255	0.02151981974729011	0.5330718954248366	0.06111262893333596	0.5370448179271707	0.05272163890391263	0.5302170868347338	0.052234482851061546	0.4449346405228759	0.07768413093955881
0.6550980392156862	0.06418514875100828	0.737955182072829	0.045169765636738815	0.7074579831932774	0.05375295890593377	0.8965686274509804	0.05537339821613518	0.5933333333333335	0.06356505879859942	0.6513071895424836	0.06578914473762848	0.5539682539682538	0.06190924679107856	0.6643790849673201	0.05784517849859888	0.6332679738562093	0.05817831918772803	0.7983660130718953	0.049368722285836414	0.5115312791783381	0.06293494428192416	0.9526143790849674	0.021441628256322644	0.5350980392156863	0.06179211769818719	0.538970588235294	0.052712647098802586	0.5271708683473388	0.05249977864836277	0.444607843137255	0.07731128600995746
0.6530065359477124	0.06461431464845716	0.7401260504201679	0.04475106910042535	0.7078781512605041	0.05303651464703034	0.8957516339869281	0.0555745350196742	0.5958169934640524	0.06268425451514847	0.6513071895424836	0.06493925792141775	0.556956115779645	0.06234648962418365	0.6666666666666665	0.05765627584169842	0.6325490196078432	0.05783135103387057	0.795424836601307	0.049762371652421256	0.5085434173669469	0.06262958981259399	0.9526143790849674	0.02169376814712709	0.5362745098039217	0.06255700902853568	0.5398109243697478	0.053154349558062086	0.5223739495798319	0.052788836201361565	0.4436274509803922	0.07729552605702462
0.6520915032679738	0.06477678545437984	0.7408963585434172	0.04462737732010559	0.7068277310924368	0.05291940314422569	0.8959150326797386	0.05551460848057466	0.596013071895425	0.06284782139246366	0.6513071895424836	0.06446000862116297	0.5589169000933705	0.06262829222731013	0.6702614379084966	0.05736869209392944	0.6287581699346406	0.05742893035807801	0.7924836601307188	0.04993632326054404	0.5064892623716154	0.062261220738064074	0.9516339869281046	0.02191267816396608	0.5366666666666666	0.06300137490905389	0.5404411764705881	0.05290449530834146	0.5170518207282913	0.05308747330516638	0.44297385620915036	0.07735042299893585
0.6515032679738562	0.06547955021309602	0.7423669467787113	0.0441017689706551	0.7070378151260502	0.05243267416323091	0.8950980392156863	0.05590484441957029	0.5955555555555556	0.06224553005448303	0.653267973856209	0.0642712830873883	0.5612044817927169	0.062419830239848935	0.672549019607843	0.0572790070079414	0.6266666666666668	0.057150368589538474	0.7882352941176469	0.050155233277383034	0.5039215686274511	0.06225518246038036	0.9513071895424837	0.021877064340179726	0.5362745098039216	0.06337094755438478	0.5408963585434172	0.052652870392559586	0.5127100840336134	0.053129771826503795	0.4419934640522877	0.07723393223320404
0.6505882352941177	0.06562419771740224	0.7413165266106441	0.04431144005420811	0.7072478991596637	0.0521272964913879	0.8937908496732027	0.05609580838842001	0.5961437908496732	0.06192026931565633	0.6549019607843136	0.06402770269768246	0.5638188608776843	0.062424752256512846	0.6758169934640522	0.05688175740187517	0.6241830065359477	0.05663445606000668	0.7862745098039214	0.050174958503478535	0.5015873015873017	0.06231378457381472	0.9513071895424837	0.022030345978357697	0.5357516339869282	0.06377789029876756	0.5403361344537814	0.052478520094398566	0.5106442577030813	0.05351894256148983	0.4434640522875818	0.07735095563924575
0.6500653594771243	0.06574813118877941	0.7413165266106441	0.04446271051734346	0.7081932773109242	0.0519459284886697	0.892483660130719	0.05628677235726972	0.5961437908496733	0.061559177831157455	0.6562091503267973	0.06357355273986752	0.564752567693744	0.06245393056838767	0.6784313725490195	0.05617874824642052	0.6224183006535947	0.05654286034026912	0.7836601307189541	0.05075957183891309	0.49771241830065366	0.06284100442578648	0.9509803921568628	0.02199473215457134	0.5356209150326797	0.06432156815200506	0.5384803921568626	0.05227583864443556	0.5074929971988795	0.053713506995173764	0.4439542483660131	0.07645119931808822
0.6498039215686274	0.06613078564228349	0.7422969187675068	0.044161450007374835	0.7091386554621847	0.05159914951541056	0.8916666666666667	0.05626665853731215	0.5971895424836602	0.0613654127307061	0.65718954248366	0.06356073455529059	0.5670868347338934	0.06298464522823065	0.6816993464052286	0.05582068562760559	0.6195424836601305	0.0563966162900009	0.7816993464052286	0.051055293435169916	0.49318394024276374	0.06295509046752325	0.9509803921568628	0.02225987171144025	0.5355555555555556	0.06487384726957544	0.5390756302521007	0.05272615776402594	0.5049019607843137	0.05351709171835471	0.4436274509803922	0.07586831614988045
0.6480392156862744	0.06657474361678387	0.7424019607843135	0.044337949462371795	0.7108893557422967	0.051735189253713634	0.8918300653594772	0.05592335453168573	0.5972549019607843	0.06102429568743349	0.6578431372549018	0.06327734996828238	0.5688141923436041	0.0635457545813261	0.6846405228758168	0.05548590665403679	0.617450980392157	0.05615083475221461	0.7781045751633986	0.05153102386837646	0.4893090569561157	0.06314481202231091	0.9513071895424837	0.022002055761626615	0.5351633986928105	0.06528788334825648	0.5401960784313724	0.053002773041691015	0.5037114845938375	0.05338973695880945	0.44281045751633996	0.07619065835678063
0.6450980392156863	0.06698749995994827	0.7448529411764704	0.04461199180057934	0.7133753501400559	0.051348355419550615	0.8919934640522876	0.055592673294991526	0.5979738562091503	0.060649080656473286	0.6588235294117646	0.06284615112065627	0.5721288515406162	0.0636828566310658	0.6872549019607841	0.05514434579067513	0.6150326797385621	0.055507781031247795	0.7748366013071893	0.05203177286212016	0.484500466853408	0.06332812857811955	0.9529411764705883	0.02216257621531704	0.5325490196078433	0.06558951646073968	0.5410364145658262	0.05340909982703314	0.50203081232493	0.05326689918782547	0.4421568627450981	0.07584685769514445
0.643921568627451	0.06736696868744448	0.7468487394957981	0.04465015703354566	0.7143207282913164	0.05093804321063842	0.8921568627450981	0.05554111034792141	0.600326797385621	0.06033759795361389	0.6578431372549018	0.06276396913759583	0.5757703081232493	0.06377419802506294	0.687581699346405	0.05561954094271622	0.6118300653594771	0.054482866393897746	0.772222222222222	0.05271304010695515	0.4815592903828198	0.06313562969716	0.9526143790849674	0.022430217550547134	0.5314379084967322	0.06564297064842126	0.5443977591036413	0.0539785043013489	0.49975490196078437	0.05327063320102852	0.4387254901960784	0.07564663537664443
0.6427450980392158	0.06730390519020066	0.7472338935574228	0.04514926301176232	0.7147759103641456	0.0508945545682951	0.8937908496732027	0.055047030418416756	0.6019607843137256	0.060418827129875514	0.6555555555555554	0.06245951069477335	0.5794584500466853	0.06448494653471012	0.687581699346405	0.05581583298768512	0.6096732026143792	0.05388103949025768	0.7689542483660129	0.05308780116457068	0.4786647992530346	0.06313562969716	0.9522875816993465	0.022274552172814266	0.5310457516339869	0.06586894075994928	0.5461834733893556	0.054488375062999986	0.49922969187675076	0.05334643077421804	0.44133986928104574	0.07550168984402356
0.6401307189542484	0.06727551366687293	0.7466386554621847	0.04537544337557465	0.7138305322128851	0.05105800853755607	0.8937908496732027	0.05476365295188988	0.60359477124183	0.06058556484916809	0.6519607843137254	0.06249773393653005	0.5815592903828197	0.06504885862535567	0.6872549019607841	0.05561595841142278	0.6097385620915033	0.05372022455518056	0.7650326797385619	0.053895688731564	0.4748366013071897	0.06335647845052673	0.9509803921568628	0.022626150645684722	0.5299999999999999	0.06610515104829151	0.546673669467787	0.0547379999631135	0.498389355742297	0.05326036011342161	0.444281045751634	0.07612169936741067
0.6379738562091504	0.06735045223474469	0.7463585434173667	0.04586428874767381	0.712079831932773	0.051105335316712304	0.894281045751634	0.0544680280422603	0.6045098039215686	0.06111303415365668	0.6473856209150326	0.06234933617010987	0.5823062558356675	0.06594124776519142	0.6872549019607842	0.05540236413797985	0.6088235294117649	0.053350979922018524	0.7594771241830063	0.05482756722410293	0.4726890756302522	0.06415430510683229	0.9483660130718954	0.02303182038075686	0.5297385620915033	0.06614644482403492	0.5467086834733892	0.05512155441621435	0.4970238095238096	0.05343099677890132	0.4460784313725491	0.07602406754205523
0.6345751633986928	0.06723680416657248	0.7452030812324928	0.04630404956593304	0.7106092436974789	0.05119220677811003	0.8954248366013072	0.054140393144629095	0.6062091503267975	0.06101261123574878	0.6411764705882352	0.061865658668550566	0.5827264239028944	0.06642844315843315	0.6866013071895424	0.05528984914481276	0.6071895424836603	0.05321573277841814	0.7549019607843135	0.056134756766586594	0.4714285714285716	0.06486829361793214	0.9467320261437909	0.023260689717841135	0.5283660130718953	0.06604330498070214	0.5457282913165264	0.05555909177100588	0.49611344537815133	0.05301865134723188	0.44640522875817	0.07586214450250744
0.6303921568627451	0.06730831648695058	0.7435574229691875	0.04671989084559616	0.7083683473389355	0.05141088757299644	0.8954248366013072	0.05363369044619223	0.606797385620915	0.06118672458494067	0.6359477124183006	0.06132350352325436	0.5834267040149392	0.06689736789239006	0.6843137254901959	0.05526563476943797	0.6051633986928107	0.053058574916117235	0.7503267973856207	0.0573523435725515	0.46984126984127	0.06547128919514394	0.9447712418300653	0.023666359452913274	0.5280392156862744	0.06663835413737253	0.5424019607843136	0.056183391309824006	0.49628851540616253	0.05283705693981709	0.44460784313725493	0.07583596512437374
0.6254901960784314	0.06690876452808832	0.7424019607843135	0.04680504519236603	0.7058473389355742	0.05154675744924446	0.8952614379084967	0.053454622645386564	0.6061437908496732	0.06095551769884873	0.6313725490196078	0.060653103882633765	0.5819327731092436	0.06700668271784234	0.6826797385620913	0.054950581021964685	0.6024183006535948	0.05278558644247239	0.7457516339869279	0.05863512580068574	0.4689075630252102	0.06580805742881317	0.942156862745098	0.024082352742838653	0.5266666666666665	0.0668854184767265	0.5410364145658262	0.056211912952629436	0.49597338935574237	0.05248391526555077	0.44428104575163396	0.07594054723722946
0.6190196078431373	0.06712573263954962	0.7413515406162463	0.04680089287670464	0.7021358543417366	0.05162778334403823	0.8928104575163398	0.053514549184486115	0.6046405228758169	0.06081377776577912	0.6284313725490196	0.060609164281163475	0.5778711484593837	0.06694174080173172	0.6803921568627449	0.054684752426222796	0.6009150326797386	0.05228077402613699	0.7388888888888887	0.05956017301036218	0.46704014939309063	0.06601783419396691	0.9385620915032681	0.024454621185653922	0.5277777777777777	0.06719255152961534	0.5401960784313724	0.05602923835086939	0.49691876750700287	0.05186223415203567	0.4413398692810456	0.0754497995856015
0.6130065359477125	0.06671231013975006	0.7400210084033612	0.046929646983968905	0.697408963585434	0.0523835297465385	0.8923202614379083	0.05328105111788681	0.6032679738562091	0.060920453403015655	0.6258169934640523	0.06084409674245027	0.5740896358543417	0.06634257855234575	0.6774509803921567	0.05442351294537937	0.5990849673202614	0.051980463313534536	0.730065359477124	0.060852555921982424	0.46512605042016814	0.06646483882364751	0.9349673202614379	0.02482688962846919	0.5281045751633986	0.06750451846090878	0.5385854341736693	0.056197819277467094	0.4976190476190477	0.05146860040328321	0.4388888888888888	0.07496249668394202
0.6083006535947713	0.06679874979808542	0.7377450980392155	0.04715260042283875	0.6926470588235293	0.052692362879482764	0.8911764705882352	0.05298552691423794	0.601111111111111	0.0612028112239615	0.6238562091503268	0.061089006440875	0.5711951447245565	0.06656013424857443	0.6738562091503266	0.05437957334390908	0.5975816993464051	0.051667017934749926	0.722549019607843	0.06210169913976219	0.46311858076563966	0.06669531371257385	0.9303921568627451	0.025389542285322315	0.5284313725490195	0.06779512377770858	0.5351540616246497	0.056377898385562696	0.49929971988795524	0.05144451482280773	0.4369281045751633	0.07411931701596508
0.6035947712418301	0.06675846279025262	0.7353991596638654	0.04730885491422966	0.6867296918767506	0.05311386179108216	0.8900326797385621	0.052690002710589066	0.5975163398692811	0.06162981547636138	0.6205882352941177	0.061089006440875	0.5696078431372549	0.06677956002901608	0.6718954248366011	0.054562779946998825	0.5941176470588234	0.05157069279201503	0.715032679738562	0.06294567812504188	0.4614379084967321	0.06660157324065372	0.9258169934640522	0.026067052574787773	0.5290849673202613	0.06811477085328078	0.5332633053221287	0.0565319796641399	0.5004901960784314	0.051328253859422586	0.4352941176470587	0.07396844350119884
0.6001960784313726	0.06705219336001868	0.7332983193277309	0.04709108901420275	0.6825280112044817	0.052964268924749695	0.8879084967320261	0.05275697137652395	0.5945751633986929	0.06187661015224735	0.6163398692810458	0.061055881484656044	0.5667600373482726	0.06699980573712085	0.6689542483660129	0.05484451141503609	0.5916339869281044	0.05171775065532918	0.7101307189542483	0.0633706193743519	0.46013071895424845	0.06571651487941553	0.9215686274509802	0.026290437529663042	0.5309150326797385	0.06845608642587456	0.5334733893557422	0.05665153610014295	0.5021358543417367	0.05105043520678819	0.4346405228758169	0.07381756998643259
0.5961437908496733	0.0671741615397996	0.7312324929971987	0.04737157506345109	0.6780462184873949	0.05291407691547	0.8862745098039214	0.05261286225365154	0.5912418300653597	0.0619796931201086	0.6124183006535947	0.061055881484656044	0.5636321195144725	0.0666866278680743	0.6666666666666665	0.05503364318886452	0.5890849673202614	0.051478136311790386	0.7058823529411764	0.06359664366241247	0.4591970121381887	0.06535048939138738	0.9166666666666665	0.02668621635109123	0.5326797385620915	0.06844404280170945	0.5333683473389355	0.05657131673866376	0.5056372549019608	0.05104892919618785	0.4346405228758169	0.07374032541018712
0.5919607843137256	0.06748902856323157	0.7283963585434172	0.04759976458995371	0.6740546218487393	0.05293510449064219	0.8841503267973854	0.052458580296089824	0.5875816993464054	0.06211848885970134	0.6091503267973856	0.061265449628397216	0.5601774042950514	0.06662593595363303	0.665032679738562	0.05474904459312309	0.5862745098039215	0.05144740837075062	0.7003267973856208	0.06418073056928798	0.4592436974789917	0.06475018207188694	0.9117647058823527	0.02708199517251942	0.5349019607843137	0.06808619921505434	0.5325980392156862	0.056793043337225416	0.5098389355742297	0.05091033662479849	0.43447712418300644	0.07372750432750796
0.5867973856209151	0.06779726069100228	0.7258753501400559	0.04744150782500593	0.6700630252100839	0.05301612456116593	0.8825163398692808	0.05231447117321742	0.5845751633986931	0.06228735047157667	0.6049019607843137	0.0611421185493998	0.5573295985060691	0.06654383662316363	0.6633986928104574	0.054909565046813505	0.5830065359477123	0.05115356093264948	0.6950980392156861	0.06467513239017547	0.45901027077497675	0.06400551190859448	0.906862745098039	0.027477773993947616	0.5366666666666667	0.06794759679719109	0.5317927170868346	0.05677737141633378	0.5133053221288515	0.05071866493515803	0.4352941176470587	0.07388982201952718
0.5823529411764706	0.06863259593201941	0.7226190476190475	0.04723789319617023	0.6663165266106441	0.05276462909261707	0.8808823529411762	0.05217036205034501	0.5815686274509806	0.06236449481565039	0.5999999999999999	0.061268455985610586	0.5544817927170868	0.06646173729269425	0.6627450980392156	0.05481911502896732	0.5811111111111109	0.05080069391547035	0.6905228758169933	0.06531186796519346	0.45905695611577974	0.06374270410359181	0.9016339869281044	0.028200350200996722	0.5384313725490197	0.06793555317302599	0.5301820728291315	0.05680075065110898	0.5157212885154061	0.05080135299984731	0.43513071895424826	0.07428588442440617
0.577124183006536	0.06959021993997588	0.7200980392156862	0.046927372366469454	0.6623249299719887	0.052622108900934224	0.8792483660130717	0.05202625292747261	0.5779738562091503	0.06235531157520904	0.5947712418300652	0.061287788970806834	0.5519140989729223	0.06648675907553336	0.6604575163398692	0.05455306281410918	0.5795424836601306	0.05016034370951752	0.6856209150326796	0.06586734355193097	0.45784313725490206	0.06359362160611894	0.8964052287581697	0.028922926408045828	0.5416993464052289	0.06762370980764862	0.5283963585434173	0.05718300568519301	0.5182072829131652	0.050856947695626105	0.43398692810457506	0.07418155827135767
0.5730065359477126	0.07068206957219475	0.7162464985994397	0.04715866235699567	0.6585784313725489	0.05246832167455363	0.8771241830065357	0.0518719709699109	0.5747058823529412	0.06248891821270463	0.5888888888888888	0.061544631747669644	0.5487394957983192	0.06640147376580204	0.6581699346405228	0.054196804476472585	0.5787581699346404	0.049723143634449206	0.680392156862745	0.06636174537281846	0.4576097105508871	0.06343030042716713	0.8911764705882351	0.029645502615094934	0.5436601307189544	0.06701883697350525	0.5271008403361344	0.05742627278256893	0.5219187675070027	0.05090176988001602	0.43284313725490187	0.07377281394509053
0.5684313725490198	0.07162502691639752	0.7126750700280111	0.047026202490298215	0.6548319327731091	0.05226480715931459	0.8749999999999998	0.05171768901234918	0.5721568627450981	0.0624904265978007	0.5839869281045751	0.061670969183880424	0.5461251167133518	0.06667315285893213	0.6545751633986927	0.05420272964721129	0.5783006535947711	0.049570341626146104	0.6764705882352939	0.06678061602408916	0.4573762838468722	0.0629883130885506	0.8859477124183005	0.03036807882214404	0.5452287581699347	0.06712124349126158	0.5266456582633052	0.057231431065028995	0.5261204481792716	0.050872111227330374	0.4312091503267973	0.07314969899421206
0.563529411764706	0.07246101805187781	0.708298319327731	0.04725599049352345	0.6513655462184873	0.05229992996079701	0.8738562091503266	0.05141018119666632	0.569934640522876	0.06257396378360416	0.5784313725490196	0.06190982161325829	0.5428571428571427	0.0666198924404248	0.6519607843137254	0.054008780241687634	0.577516339869281	0.04968135627184273	0.6732026143790848	0.06717557115713625	0.4583566760037349	0.06276730221459653	0.8807189542483658	0.031090655029193146	0.547450980392157	0.06725649769672615	0.5254901960784313	0.05712494704288128	0.5293417366946778	0.05087150852213875	0.4307189542483659	0.07328126662829518
0.558954248366013	0.07340397539608058	0.7042016806722688	0.0472638771213986	0.6476540616246498	0.05217526131972026	0.872222222222222	0.05126607207379392	0.5677777777777779	0.06264351198875875	0.572875816993464	0.062148674042636166	0.5392156862745097	0.06663081999431346	0.6486928104575163	0.054008780241687634	0.576078431372549	0.049866224400965886	0.6696078431372547	0.06757645146092203	0.45830999066293193	0.061966372283257395	0.8754901960784311	0.03181323123624225	0.5508496732026145	0.06723069615265019	0.5251050420168066	0.056978003502008254	0.5327731092436974	0.05105201866675949	0.43022875816993456	0.07291660498206301
0.5545098039215686	0.07435472737511226	0.7003851540616246	0.047444247024654315	0.6434523809523809	0.05218821052950067	0.8710784313725488	0.05095856425811105	0.5662091503267976	0.06273418847628433	0.569281045751634	0.06254212175496576	0.5365079365079364	0.06644563383773087	0.645751633986928	0.05414162822178489	0.5745751633986927	0.04993572431860113	0.6676470588235293	0.0679480474790711	0.4573295985060692	0.06147301292895246	0.8705882352941174	0.03220901005767045	0.5546405228758171	0.06709764555717518	0.5265756302521007	0.05652698314904163	0.5372198879551819	0.051191413921314724	0.43022875816993456	0.07267808097709115
0.5500653594771242	0.07530547935414394	0.6973039215686274	0.047371471736004325	0.6394957983193277	0.05221899615840513	0.8684640522875815	0.05103778036714864	0.5646405228758171	0.06282486496380989	0.565359477124183	0.06319273742865487	0.5329131652661063	0.06640087874066221	0.6424836601307189	0.05426769431208929	0.5724836601307188	0.05028013029469943	0.6653594771241829	0.0681740717671317	0.4554154995331467	0.06117775755146258	0.8653594771241828	0.032931586264719565	0.5575816993464052	0.0671538000292781	0.5256652661064425	0.05647638729716595	0.5409313725490195	0.051118955331972034	0.4297385620915032	0.07280964861117428
0.54640522875817	0.07604454233617429	0.6939425770308123	0.047288774244698656	0.635609243697479	0.05240271727944513	0.8653594771241828	0.051154598656460416	0.562418300653595	0.06273145874701387	0.5617647058823529	0.06345565080355699	0.5286647992530344	0.06650075719535951	0.6395424836601307	0.054400542292186556	0.5698039215686274	0.05024243233625635	0.6627450980392156	0.06837507749465513	0.4532212885154063	0.06103245215777679	0.8601307189542482	0.03365416247176867	0.5609803921568628	0.06761229605025676	0.525455182072829	0.05655782835499757	0.5454481792717085	0.05112099243612176	0.4292483660130718	0.07315310362584301
0.5427450980392157	0.07712079923989681	0.6906162464985994	0.04747777454073783	0.6311974789915966	0.052528710574979036	0.8632352941176469	0.0510003166988987	0.5595424836601308	0.06291485836646232	0.5591503267973856	0.06359812804434997	0.5257236227824462	0.06635981061856623	0.6362745098039215	0.05452660838249095	0.5684967320261437	0.05005498889012688	0.6604575163398692	0.06860110178271571	0.45037348272642397	0.06077199465020752	0.8549019607843136	0.03437673867881778	0.5639869281045753	0.06806039242130885	0.5249299719887954	0.05639846830128155	0.5504201680672267	0.05111888472233435	0.4292483660130718	0.07346236451584648
0.5379738562091503	0.07771871845959077	0.6878151260504202	0.04736243039138324	0.6265406162464986	0.05268690761545277	0.8591503267973855	0.05167320104007858	0.5555555555555556	0.06292039699366819	0.5565359477124182	0.06385497082121278	0.5224556489262371	0.06613524664709457	0.6330065359477124	0.05465267447279534	0.5661437908496731	0.049989181221229896	0.6578431372549018	0.06845598039926334	0.4478524743230627	0.060513597327282335	0.849673202614379	0.035099314885866886	0.5689542483660132	0.06820316869856907	0.5249649859943977	0.05627372815007131	0.5544117647058822	0.0509693717595542	0.42941176470588227	0.07392507988456842
0.5339869281045752	0.07825357418204093	0.684733893557423	0.04749363168435256	0.6223389355742296	0.05273593723210087	0.8560457516339868	0.05179001932939035	0.5515686274509806	0.06320596871498776	0.5529411764705882	0.06400288113620194	0.5201680672268907	0.06602144527566603	0.630392156862745	0.05467658999101897	0.5631372549019606	0.04997789000579052	0.6565359477124182	0.0682804248746298	0.4446778711484595	0.06036150226180671	0.8444444444444443	0.03582189109291599	0.5742483660130719	0.06852710442117738	0.5254201680672268	0.05627351170886865	0.5579131652661062	0.0508969131702115	0.4295751633986927	0.07415580142435649
0.5307843137254902	0.07877615839461999	0.6811274509803921	0.04770838236871408	0.6176120448179271	0.05298912512486336	0.8529411764705881	0.05190683761870212	0.5485620915032681	0.06370332963567486	0.5503267973856207	0.06394661475325669	0.5181605975723622	0.06572984374864321	0.6284313725490194	0.054653230876120965	0.561111111111111	0.050102826693205364	0.6542483660130718	0.06800623545011215	0.44178338001867423	0.06023417755304481	0.8392156862745097	0.0365444672999651	0.577843137254902	0.06885504184446953	0.5258753501400559	0.05627329526766599	0.5608543417366945	0.050668850837709375	0.4289215686274509	0.07417574337627555
0.5271895424836601	0.07882812703132996	0.6777310924369746	0.04778692894690846	0.6136204481792716	0.05329795116303463	0.8498366013071894	0.05202365590801389	0.5456209150326798	0.06405636971167969	0.5470588235294116	0.06385415953276288	0.5164332399626518	0.06530281678948345	0.6267973856209148	0.05456821393247095	0.5583660130718953	0.05031402261043661	0.6519607843137254	0.0677320460255945	0.44019607843137265	0.06006756310813187	0.8346405228758169	0.036831313659519645	0.5807189542483661	0.06905458660778759	0.5268557422969187	0.05612180338955633	0.5645658263305321	0.05050571689366423	0.4277777777777777	0.07424779944997546
0.524640522875817	0.07932381939578251	0.6746148459383752	0.04777600103619417	0.609908963585434	0.053580102403591574	0.8473856209150326	0.05204294547795194	0.5430065359477125	0.06428604794802513	0.5431372549019606	0.06385415953276288	0.5147525676937441	0.06504182844948198	0.6261437908496731	0.05427902029088652	0.5562745098039215	0.05000153612065552	0.649673202614379	0.06760625436749701	0.4392156862745099	0.060058045222199555	0.830392156862745	0.037054698614394914	0.5836601307189543	0.0694340530604508	0.5290966386554621	0.055767070744242433	0.5682773109243696	0.05011632299607678	0.4271241830065359	0.07426774140189452
0.5225490196078432	0.07963809554135662	0.6712184873949578	0.04803439611380468	0.6064775910364144	0.05384602222797064	0.8442810457516339	0.05215976376726371	0.5394117647058825	0.06459966028673685	0.5385620915032678	0.06370919647733272	0.5124183006535947	0.06480578572722062	0.6251633986928103	0.054012968076028386	0.5545098039215686	0.04964271278111757	0.6470588235294117	0.06771201585895967	0.438562091503268	0.059891430777286606	0.8254901960784312	0.03745047743582312	0.5871241830065359	0.06924400019459578	0.5316526610644257	0.055400694826605805	0.5723039215686273	0.04988004615389651	0.4266339869281045	0.07439930903597763
0.5196732026143791	0.08001012332788536	0.6678221288515405	0.048292791191415205	0.6018207282913164	0.054423636464693136	0.8406862745098038	0.05234245203001222	0.5361437908496733	0.06498325808948278	0.5359477124183005	0.06356423342190255	0.5104108309990663	0.0645141842001978	0.6241830065359476	0.053746915861170245	0.5527450980392156	0.049485492060231194	0.6450980392156861	0.06787404373336758	0.438562091503268	0.06002188828099749	0.8202614379084966	0.03817305364287222	0.5889542483660131	0.06914162618231245	0.5366946778711483	0.05520221053928162	0.5773109243697477	0.04969861934009867	0.4266339869281045	0.07450186661876651
0.5155555555555555	0.08076028045508989	0.6639355742296917	0.048622301535808786	0.596673669467787	0.05474717036984258	0.836111111111111	0.05350553244962347	0.5332679738562094	0.06537701265209848	0.5330065359477123	0.06362822983555522	0.507796451914099	0.06467091267791267	0.622222222222222	0.053513988602531065	0.5520261437908496	0.04932211544202288	0.6424836601307188	0.06807504946089102	0.4379551820728292	0.059710716094395364	0.815032679738562	0.03889562984992132	0.5923529411764707	0.0691158246382365	0.5407563025210083	0.05532176697528468	0.5818277310924369	0.049829155222804275	0.42679738562091496	0.07473258815855459
0.510718954248366	0.08152122866679831	0.6602941176470587	0.04896592807930286	0.592016806722689	0.05488524608926439	0.833986928104575	0.05335125049206176	0.5311111111111113	0.06558000195150633	0.5290849673202613	0.06372817647854977	0.5046218487394958	0.06477767588805274	0.6202614379084965	0.053613435290371464	0.5515686274509803	0.04896701154127995	0.6398692810457515	0.06827605518841445	0.43664799253034553	0.05953522534747906	0.8098039215686273	0.03961820605697043	0.5949673202614381	0.06922880478746128	0.5435224089635853	0.05457291686916722	0.586344537815126	0.04966902597916105	0.4271241830065359	0.07427847641756316
0.5061437908496732	0.0820720977292412	0.6576330532212884	0.048785224764334945	0.5878501400560223	0.0550307872483067	0.8303921568627449	0.053533938754810266	0.5283006535947714	0.06601664409605423	0.5258169934640522	0.06382812312154432	0.5013538748832866	0.06481916507024352	0.618627450980392	0.05377395574406188	0.5507843137254901	0.04844497896143884	0.6375816993464051	0.06872566681059133	0.43697478991596644	0.05940866994655439	0.8049019607843136	0.04001398487839863	0.5975816993464054	0.06934178493668607	0.5457983193277309	0.05400695930558194	0.5901610644257702	0.04926741769104355	0.4258169934640522	0.07369204946932334
0.5011764705882353	0.08256729071513184	0.6547268907563024	0.048843396043847076	0.5839285714285714	0.05537276536476006	0.8263071895424835	0.05420682309599015	0.5247712418300654	0.06625918679842262	0.522875816993464	0.06370479204254692	0.49743230625583573	0.06470225179795538	0.6160130718954246	0.05358000633853824	0.5510457516339868	0.04808931645307602	0.6343137254901958	0.06924668803394282	0.4375816993464053	0.05935818089291833	0.8006535947712418	0.040237369833273896	0.6012418300653596	0.06904255591447599	0.5467436974789914	0.05327655709105053	0.593767507002801	0.048992138077259995	0.42385620915032673	0.07325626381960315
0.49660130718954254	0.08320768019036928	0.6515406162464985	0.04881027020611335	0.580532212885154	0.05585774647592357	0.8227124183006534	0.05471630874435957	0.522091503267974	0.06607856699084665	0.5209150326797385	0.06346038530865422	0.4938375350140057	0.0647529200171314	0.6140522875816992	0.05344702572289361	0.5502614379084967	0.04774262124684774	0.6307189542483658	0.06964756833772859	0.43982259570494875	0.059136056724872044	0.7957516339869279	0.040633148654702085	0.6043137254901962	0.06884474713209748	0.5476890756302519	0.05266684605748416	0.5975840336134453	0.04889808057241007	0.42075163398692805	0.07304790514002818
0.4924183006535948	0.08402739112939187	0.6486344537815125	0.048950700232952726	0.5773809523809523	0.05617008562776384	0.818627450980392	0.055389193085539454	0.5190849673202615	0.06624742860272198	0.5186274509803921	0.063484599684029	0.49089635854341745	0.06489804370933684	0.6117647058823528	0.05318097350803547	0.5501307189542481	0.04721401678750381	0.6267973856209148	0.06984857406525202	0.44206349206349216	0.05872981657741061	0.791830065359477	0.04063314865470208	0.6073202614379086	0.06829939987842623	0.5486344537815124	0.05187335978828429	0.6001750700280111	0.048753753605181416	0.41764705882352937	0.0728395464604532
