# Supplementary material for: Shifts in attention drive context-dependent subspace encoding in anterior cingulate cortex in mice during decision making
Source: Nat Commun. 2024 Jul 2;15:5559. doi: 10.1038/s41467-024-49845-2 (PMC11220070; doi:10.1038/s41467-024-49845-2)
Supplement: Supplementary file 4 — Source Data [file 41467_2024_49845_MOESM4_ESM.zip › sfig2/sfig2-b.csv]

mouse9relevant(visualcontext)mean	mouse9relevant(visualcontext)sem	mouse10relevant(visualcontext)mean	mouse10relevant(visualcontext)sem	mouse11relevant(visualcontext)mean	mouse11relevant(visualcontext)sem	mouse12relevant(visualcontext)mean	mouse12relevant(visualcontext)sem	mouse9irrelevant(auditorycontext)mean	mouse9irrelevant(auditorycontext)sem	mouse10irrelevant(auditorycontext)mean	mouse10irrelevant(auditorycontext)sem	mouse11irrelevant(auditorycontext)mean	mouse11irrelevant(auditorycontext)sem	mouse12irrelevant(auditorycontext)mean	mouse12irrelevant(auditorycontext)sem	mouse9relevant(auditorycontext)mean	mouse9relevant(auditorycontext)sem	mouse10relevant(auditorycontext)mean	mouse10relevant(auditorycontext)sem	mouse11relevant(auditorycontext)mean	mouse11relevant(auditorycontext)sem	mouse12relevant(auditorycontext)mean	mouse12relevant(auditorycontext)sem	mouse9irrelevant(visualcontext)mean	mouse9irrelevant(visualcontext)sem	mouse10irrelevant(visualcontext)mean	mouse10irrelevant(visualcontext)sem	mouse11irrelevant(visualcontext)mean	mouse11irrelevant(visualcontext)sem	mouse12irrelevant(visualcontext)mean	mouse12irrelevant(visualcontext)sem
3.346122279615141	5.049362431236227	1.578013322466135	3.5326250985712697	0.8791602967144698	2.483577521025222	2.4380397553699225	7.417175219339565	1.2265920702416735	3.494430831188765	0.5294888636038348	2.970484179114401	1.7314889381483323	2.6794029737546246	7.053124610706646	4.355623683152281	1.4747173054037321	4.188399620996282	2.7954890269036783	4.7190523229369505	1.8868937173533087	2.2979924473353255	3.137232661150719	6.851415917958678	2.066828021663522	4.40647345442917	1.684440062714966	3.5338594948324786	0.895271639344549	2.736831058407146	3.1111928684769765	3.600578586885223
3.2810415337338283	4.9912342087390975	1.5597549928211671	3.5038175307766073	0.8947229318146618	2.446511777249173	2.4005010420300974	7.328453378109799	1.196967210354979	3.4476511907630654	0.5169398554147272	2.93856063803888	1.6976407587740223	2.639025631844442	6.879231954009519	4.3099517016888145	1.4711631627966233	4.1354979972718375	2.8043032228304785	4.687075180038209	1.8630384924453958	2.268828469387276	3.134301603535472	6.829662954058286	2.0376128803129023	4.349595626364719	1.7391842037131222	3.508978021759742	0.8945509367494171	2.7136946542822313	3.058952506125592	3.556220109083875
3.210263865233069	4.934698227544176	1.5467661889546669	3.473006421208538	0.9088835853911318	2.4091444988458273	2.378694110171102	7.24157942224294	1.1623577290108356	3.400540372414684	0.5054919633209978	2.9052149595546464	1.668564822009882	2.597871395301668	6.719549596490404	4.265003817656256	1.4731571716412735	4.0835478452518625	2.8197115432664184	4.653285719805925	1.83695317844117	2.2404789831737437	3.119240048272288	6.805854239776625	2.006556269880151	4.294371215759524	1.7911699134128405	3.485383307860866	0.8975998992145072	2.689111444294789	3.015450055363207	3.511851262255106
3.151719323427545	4.881581248352172	1.5274435166878004	3.4398152849858246	0.9201384090459923	2.3716672500872376	2.384030147232447	7.150374652876334	1.1302826536210475	3.354173873429645	0.4983092905554931	2.8720199970332816	1.635517241809939	2.556896342945445	6.555400092110062	4.219113378549533	1.4780058807071637	4.03201590749575	2.8310460441225	4.61908163831159	1.8124398221895013	2.213081897414701	3.111635995837599	6.785369022316831	1.9682813522537423	4.240300466708794	1.822415802247973	3.4592397315950345	0.900900413737241	2.660786469673219	2.9690985755026085	3.4655640823033007
3.1011282854545303	4.831173501132197	1.5009311310516202	3.407457933331096	0.931704280777504	2.3335917844251974	2.3879723240432638	7.061071119888072	1.095871375118622	3.3067332875750535	0.48853433155608234	2.8394384262849544	1.6020505500090023	2.5163537455857874	6.393280565909142	4.172378770954677	1.4807091045270815	3.979272866341521	2.8465094838018627	4.579513151829575	1.7865805847134093	2.186462457371311	3.104776967161418	6.7641876809723245	1.925255505764882	4.186883268255631	1.8520150553147972	3.433804673750738	0.9063056702997293	2.6313893160387383	2.914342610898079	3.4191700680535693
3.052635758139357	4.7805020204466295	1.475598251273892	3.3734249522360087	0.9385281009972107	2.296623581196557	2.386274065348091	6.965646529587979	1.0762449040195052	3.260635324197537	0.4776521893454274	2.807752116182048	1.5750426762841805	2.477769058433728	6.234835322572778	4.125396833775708	1.496272432118847	3.930459271615951	2.8591176754171017	4.5357468420920855	1.7472845356185676	2.1597518538697096	3.131270491568703	6.743331416445233	1.8766205245624912	4.1358653214955226	1.8790134015337956	3.4050663499080334	0.9152225132878337	2.604736706323712	2.8663654250200024	3.3751918386215563
3.0008829405213273	4.727911787706693	1.4501799893147231	3.3379329669096998	0.9438377744056217	2.2602822390919357	2.3823254273185945	6.872159082839104	1.0594211460444163	3.2137106919931995	0.46490152792248834	2.7770622484953993	1.5488126588958446	2.4389896619376894	6.065300700007113	4.081160933730124	1.5248200574606057	3.8806196531625625	2.8707155084315596	4.488297470708557	1.7093669198109909	2.132393112703485	3.1465768309070272	6.72088547215159	1.8222801653427223	4.086018343727004	1.8982875700702537	3.3752522751141574	0.9248462418458302	2.5790791832711197	2.82831823924684	3.333022787558342
2.9518273689554966	4.675379392746905	1.4362057911750183	3.2994594652266027	0.9466167656834794	2.224265483409448	2.3974950432712356	6.780530368396441	1.044644214217343	3.1674003496554635	0.4526903123880336	2.7475421013591563	1.518220441795162	2.400611023737723	5.899151114411464	4.03550576080213	1.5426003876189185	3.8330496889301275	2.8839768254415374	4.43921515648786	1.6715669339931225	2.1042677386294586	3.17182581546493	6.693759764753328	1.7787944975860235	4.037691713360543	1.922766327416921	3.3439893511973184	0.9347846004446014	2.5532986567077036	2.794965925525831	3.2915850236213546
2.8932653822789622	4.624622809552173	1.4211604794645623	3.2618077329307846	0.9452075328525912	2.190673159153962	2.406562340439473	6.685120827718468	1.0374038621572186	3.1231425042232672	0.4486881109523564	2.7182445214186375	1.49653888078533	2.363739299525008	5.731271669076918	3.9913559458344854	1.5590294060072658	3.7850409994678227	2.891111541158897	4.384870512250619	1.6362578459931862	2.0767873668885732	3.2192310336064605	6.664025360778707	1.7452174617070555	3.991536523024737	1.9285406523834963	3.311083197141551	0.9457444532568351	2.5248034195064504	2.756527774959266	3.249835461018165
2.822944552796891	4.5728113670202255	1.4059152012657399	3.2216288083671145	0.949053900169331	2.155616812602469	2.4169163672601583	6.593610929640596	1.025458007734439	3.076611319886365	0.4425956037992484	2.687295388922157	1.4760359058963837	2.3274808322229763	5.565554128016546	3.9478661666575303	1.5739165133684814	3.7354492789617413	2.879352806170031	4.3299336395989885	1.5951152740699581	2.0493559474162764	3.260198602290022	6.634442150653924	1.7025176014219319	3.9459556227805077	1.934822050415757	3.2723425681247305	0.9547575010343617	2.497170292396376	2.7131872599592795	3.2078065283846486
2.7566111451648307	4.519419378207334	1.385435907383587	3.18091443858021	0.9471198321943505	2.1206929053767145	2.4369006120899472	6.501148286845517	1.004971854667702	3.0284705617335357	0.4301155195330065	2.6560994252677723	1.4532077474268168	2.291048148109825	5.4050802200754475	3.905055623069356	1.5938314796006183	3.686789962276565	2.8654863910302697	4.274033288830203	1.5580383910472515	2.022638729807491	3.2861105666172787	6.60573535493925	1.6557211987341747	3.899378111826938	1.941756231252146	3.236604188689084	0.968409626176898	2.471398039348954	2.659462456189041	3.166345411581969
2.6858886163203723	4.467566345360377	1.367885943231787	3.1384771144601284	0.9535472743042004	2.0864855799990862	2.4508479175304547	6.407534226577597	0.9879830235204808	2.9816154419120213	0.42024703125007895	2.6244161851594043	1.424645096127971	2.2570512112278687	5.23032659730589	3.859756983706888	1.6164301396283585	3.636202443134345	2.8578475626681525	4.219410568351034	1.5304831060813586	1.9947275595907128	3.3079846274390734	6.576470694732226	1.620962619468306	3.8514149973518275	1.942166439756749	3.2013731945901744	0.9759999500174039	2.44376870003201	2.604294836190676	3.1227342479226694
2.616510378257596	4.416415304609344	1.3416940945526141	3.0953374954106585	0.9494973932871575	2.0519470039207577	2.4929576330478436	6.314783958126228	0.953062229109875	2.934373054016594	0.42075950434071663	2.5932153175557295	1.3894243490968485	2.2240525986468307	5.042308509421004	3.814331846434733	1.631306631741279	3.5862421118347627	2.832199702796598	4.163693166100161	1.5057997272074346	1.9686685157409283	3.3011053235304884	6.552724743741113	1.5922922785521274	3.8005169625159057	1.931642443223483	3.167382834203381	0.9799592186397448	2.4175674783330856	2.555063223781666	3.0787072521244436
2.5585344048514824	4.362481860162577	1.3163835259231507	3.052252025072478	0.9382174615932373	2.017483301605766	2.522519648225244	6.224559056130178	0.9212033482600832	2.887945928685498	0.42866395988693556	2.563462542108119	1.348865034860041	2.1918979112410066	4.851027561185247	3.767931413013459	1.6476889578321028	3.536542998945832	2.801749367069862	4.107821347527517	1.4858286831162972	1.94226009743762	3.283406772696491	6.52773205823741	1.569178798092749	3.7504757893541965	1.9140258743677276	3.133537174589515	0.9854363108119208	2.3926878085468126	2.510139918077008	3.03437971449221
2.4916302393967524	4.309023405354071	1.2845787594831581	3.008443407879867	0.9310875225530686	1.982113900192363	2.558642781537933	6.136621728620181	0.8966826147238944	2.8430408230816893	0.4314652860683838	2.5341096407295702	1.3110554585365222	2.15867712179285	4.658414785788319	3.7218705235850513	1.6569550685039887	3.4894147902272117	2.7734526954880225	4.055694438352129	1.4622602290152238	1.9144703180342133	3.2638878099593414	6.502531818237994	1.5464743505656948	3.6994024030407986	1.8974524786024065	3.1011879247858096	0.9792554131002622	2.3688115901240065	2.4486773525430143	2.992970881875913
2.435996849417503	4.25511421525234	1.2571065080092032	2.9669472067695715	0.9245268717501356	1.9469838191110607	2.582157911392735	6.046524823183238	0.8816623397853273	2.7973835324684417	0.45045559796693474	2.5051847943249417	1.2742769340879168	2.1260379527171938	4.461127910137688	3.6759320960308566	1.6614193539529984	3.441400099287759	2.7425755884727065	4.007166791408832	1.4449397953073908	1.8847771804104128	3.256503163538225	6.473986677215494	1.532448686900769	3.643855374406603	1.8874007905097705	3.0697904458686645	0.9823576869473932	2.3434296447647402	2.371227884692687	2.9512444732712693
2.373986249896278	4.202795239815011	1.2330965520510666	2.9259442982294073	0.9174089503151234	1.9116167779583237	2.590593866078566	5.958979999463874	0.8828543012389644	2.748958609363507	0.47546251302416986	2.476781589961034	1.2318527739910996	2.0930487954770585	4.262684744220211	3.6302633865186156	1.6654063272759305	3.394641072939253	2.7066168439839933	3.966203199401664	1.4338756798137	1.8549745461636349	3.245019266388086	6.446052597044157	1.507770667366611	3.5903504591933366	1.8807001192750024	3.041506790641372	0.9777210272469684	2.3195189376557583	2.2941965445426025	2.9087738084741885
2.3129881545982154	4.149196948354501	1.2083430535526232	2.8845069364107836	0.9162758265989827	1.87464625815965	2.6117485409691152	5.871807270191673	0.8963969039827582	2.700600046115974	0.5001197007975166	2.4451207492643587	1.190407584677822	2.0594560165410774	4.076367725768574	3.585268405014298	1.6757069096418864	3.3497877056699483	2.67305497282506	3.926023057098236	1.4251784434869337	1.828185389449692	3.2433367007298854	6.420369559794038	1.469155927325184	3.5349624623963996	1.871744732256268	3.012869452184826	0.9599343820588616	2.2957326882843607	2.207280225478245	2.8627319415737804
2.262293377170771	4.094436879257224	1.1845252468472338	2.844851320093024	0.9095555502326078	1.83857377117396	2.650372689145539	5.789240328687741	0.908412005173828	2.6535107344061126	0.5134042161020443	2.4153979023266476	1.1546241466834422	2.024289995935797	3.8882612473066227	3.53935376370977	1.6721991433967556	3.3037534527191346	2.6438473119570665	3.890739962268059	1.410688492802063	1.802667380711978	3.219957774006826	6.3921498152715825	1.4444167108796664	3.4763808861159537	1.8709479298172966	2.9867149730883242	0.947835473445952	2.2739109937516226	2.1233852526089563	2.8173540401580532
2.2102347388185013	4.041067500995725	1.1521657205444156	2.805660739073123	0.907161545966604	1.8026965865973985	2.680671852742223	5.708230165393836	0.9234029865190958	2.6075577296525867	0.5292751002021165	2.386100666371457	1.109689268333941	1.9872510523226063	3.7064272532006406	3.495627942256129	1.6726308910633991	3.2571216301967163	2.6268469194639885	3.8569971725152263	1.3930450807363102	1.7770707266810672	3.2028418344273057	6.354310754885652	1.4144182543273336	3.417384676256177	1.8617316907024928	2.9621074533714937	0.943436234526079	2.2510514443657037	2.031777068466467	2.768821381688256
2.163828576261178	3.9882040156043197	1.107585102650365	2.768661858166991	0.9041134080632679	1.7681978216443395	2.7544952254086033	5.622705292438922	0.950307846251117	2.5607132006108673	0.5462096369803385	2.358107439747952	1.067946280694622	1.9508165052203508	3.521798370752244	3.4541603293482535	1.680505155101513	3.2086125953583733	2.6025156289763136	3.824317453306704	1.383786430315934	1.7527121100699081	3.1724870158562517	6.316976291331846	1.3994903483333916	3.356912820900871	1.845815063813714	2.9378784231765978	0.9356822639353977	2.22825145475884	1.9388211493674739	2.7217238154617562
2.129637032782078	3.934770609879614	1.0653455093626603	2.7324702680375417	0.8982341575082511	1.7341437054003137	2.836812735994746	5.530773522403066	0.9702494358596293	2.5137281805278104	0.5565961209986093	2.329024741014549	1.0277545709552132	1.9138503050063733	3.339434429192694	3.412232206143354	1.7013184183177195	3.1594163415762044	2.5864464164321728	3.79650646938391	1.3704726699395116	1.7278368671093873	3.1617276730875354	6.278675630188939	1.3774109088996829	3.2943643376518805	1.8439491149381497	2.916109991376992	0.9164118696978589	2.207096124088209	1.8460008045245948	2.6749910424358463
2.0833367274498835	3.8788464111864984	1.0191387662372657	2.6958860328418437	0.8921923763549651	1.7021882417183252	2.889306997897976	5.442880389245369	0.9945713518663	2.4661316946303504	0.5780172561039747	2.2992171083003905	0.9836423483942599	1.8777168281076497	3.141573112372959	3.368540712690607	1.7381130318913125	3.1129692854464945	2.596511638120209	3.766083829272095	1.3674974775781625	1.7038375932952416	3.1402750823375873	6.242886779752933	1.3580643880205803	3.233206513689513	1.8463131761075968	2.89375253067327	0.9001177418308249	2.1864325291706135	1.751442223729694	2.628554543688026
2.0428788907840385	3.8225742070250774	0.9731175571945024	2.660780225462558	0.8816367844103555	1.669329983365145	2.9287703870313835	5.35772513191729	1.0207067192720438	2.419656850926733	0.5996681839052272	2.2713578135621373	0.9380570038757919	1.8423735512871473	2.979240547260496	3.3253351508039684	1.7845806218119453	3.0670205797237036	2.5928953543209046	3.735365887683183	1.3614972953218947	1.6803601703110447	3.140517638030321	6.207017577809671	1.328267953542318	3.170571472705797	1.847066313154153	2.8710650439498386	0.8949074540382355	2.1656325548729463	1.667639841855189	2.584332108834325
2.0270745624890005	3.7652904190939376	0.9309446733087676	2.6256828481188816	0.8733828679722454	1.6346905786327703	2.954889243067352	5.274876345539188	1.0479998198180918	2.374026114661986	0.6255475395814002	2.2403402716153793	0.8918423077740035	1.807637363679654	2.8122452774815065	3.2825986655723107	1.8244746623896793	3.020578848632468	2.58054571499509	3.7043969956484104	1.3492073126508495	1.6556108390735607	3.1254517844842677	6.1678220676701	1.2858629215157353	3.1070775102406576	1.8617073823167334	2.8472138549872104	0.8788368095216191	2.1458288563129804	1.5858354384913245	2.5373381321958406
2.0218679265725203	3.705803032675321	0.8999454689083586	2.5920178787373027	0.862897425441329	1.6006627901929642	2.9710831748676103	5.189641099714795	1.073214951155247	2.329443611901611	0.6499729445928799	2.2094893561132705	0.8516885856448703	1.7724960099915137	2.637982458225575	3.2392016910088492	1.864211401586121	2.976885134153922	2.5644375212461203	3.674080091977966	1.3418015877346998	1.6309342862195524	3.1235518679361354	6.1256611190376935	1.2396315051611169	3.044426603239088	1.8843226507458042	2.824632627713885	0.8601403934186993	2.129588159578938	1.5023076295313635	2.4896104382649087
2.015724196818732	3.65566443880459	0.866594839354365	2.5660633824465617	0.8554455781945355	1.571303989772956	2.9618268568991772	5.119440173591343	1.1055242467263988	2.293219678364223	0.6814294328893192	2.1826677296607375	0.8218777996899149	1.7415441282952764	2.464173482698399	3.2046881053490277	1.8871628628290629	2.939448990713101	2.547486670812211	3.6516617306293337	1.339744862047568	1.6123613063394993	3.07815063290057	6.085383893711817	1.191543640476655	2.988900611479462	1.8945253525576289	2.809226857875001	0.8430420376304387	2.119408360243256	1.4245186964099184	2.4483440232653715
2.007023082431814	3.616451851124153	0.8396399097255648	2.548881012211367	0.8444738883649427	1.5454119051022428	2.9492787552784154	5.065708476721968	1.1391251185343392	2.2631791254918716	0.7200870101332023	2.160861252015286	0.7792083914389292	1.7145577135650036	2.2952929926617496	3.17613904305854	1.9019994921207262	2.907558469889195	2.550121088062153	3.6376477899153596	1.344564280456867	1.5979946215088925	3.01501202698039	6.054915272364018	1.155368333458585	2.9388659932439065	1.9124620813811932	2.799324765434229	0.8174706502588343	2.1100947353156223	1.366879177633671	2.411472460659861
1.9902774382012043	3.5842647591212233	0.8181725824765818	2.5372260860412816	0.8364788995871543	1.5247314860984114	2.9165305928871654	5.029033459008072	1.1664876758388896	2.239501482598477	0.7629980467226908	2.14324854081728	0.7401435349864914	1.6927652614039612	2.1440148348774737	3.1607429899891026	1.9343396480734567	2.8852290113755807	2.5554920532337615	3.631464312082423	1.3522999769621853	1.588064787973091	2.9448485506627344	6.033238664199101	1.1409599990369896	2.899917101650167	1.935978968305688	2.796056764395205	0.8095553895991453	2.1039832761525328	1.3324987190807196	2.3839845535953854
1.9638216154541563	3.557734128068573	0.7954305813253614	2.5304745626763445	0.8256942337137567	1.508461417604278	2.8808415404366783	5.007651741675376	1.1970022970505176	2.221204344443113	0.7989140373542667	2.1277808305237986	0.7163873286764231	1.6741595507313796	2.0093131050338977	3.151046914730311	1.9890561745888964	2.868599981813333	2.563789234689333	3.632040142587311	1.367919507175066	1.5813550179517053	2.854769504335895	6.014005849391533	1.1475478059951354	2.8649494540703104	1.9742336696223572	2.7980102123781045	0.8041078115765771	2.1014386078063136	1.3071157792280175	2.363677572657575
1.929238722268748	3.5367041431262862	0.7658978439056683	2.52821918237347	0.8159072040602884	1.4965936225799819	2.8249485228143807	4.993309074177709	1.2268878513563335	2.20839495287441	0.8378887400193843	2.115689663657177	0.7042915568214148	1.6601683157014149	1.8889718409055314	3.1437222415124824	2.050902318085165	2.8567145953485538	2.5766545799592753	3.637074755000248	1.3761458230489836	1.5821410338427282	2.7854312219472632	5.997940942924103	1.144575857512299	2.83897450529364	1.9959181970143272	2.805095081482481	0.80235845628248	2.1037642127801224	1.2773545972508458	2.348087797335701
1.8798983227920876	3.519733667666075	0.759087050755648	2.5313685475638574	0.8131420053413086	1.489154488348856	2.7935555712238056	4.991403556437811	1.2658625144075528	2.2009190860317323	0.8744210074721568	2.109332635941126	0.6944770067360752	1.650580787879525	1.7864158530241834	3.1442491420267857	2.1158037934661165	2.8528699083241182	2.5987365952107506	3.6478847074040344	1.3885743019826289	1.5866289662895476	2.7416314935016444	5.9912733167175025	1.12421944219017	2.818445717514745	2.009676815216663	2.8157456629639697	0.8108392664624696	2.109789154096519	1.2554261098574258	2.3370404965229827
1.8522580735709082	3.5077311403757543	0.7593942201397065	2.5372821615983177	0.8091501715387899	1.4856522659704097	2.7740017422051526	5.000190966740227	1.3028549301474133	2.195023429062027	0.9192718681826075	2.103952078935474	0.69042484329738	1.6438274106671877	1.6954729616481723	3.152090465045623	2.1957341865619324	2.8522802801599356	2.6162318580991974	3.6625263400054173	1.3880540899496967	1.592428335554873	2.6877745105542625	5.988545260175429	1.1137748018299787	2.800487690080213	2.0255367077660513	2.8273261376340355	0.819909967310521	2.1159061854493877	1.2536182989420177	2.329533881725385
1.83914543368533	3.498306897501515	0.7563068290731979	2.5472301116825196	0.8077843445906211	1.4865864704005305	2.7678087928643773	5.006315126306908	1.3543107178961076	2.1938593932811465	0.9523761405645699	2.098741554848889	0.6960035468768807	1.6411361218370895	1.6146386508702821	3.1644459021558013	2.287136651143684	2.853365982024756	2.6472118651734116	3.6804832043962348	1.3933347109839984	1.5964881372894077	2.625164935509541	5.98583547731607	1.098041725281607	2.791907927322772	2.039745675553135	2.833396694470848	0.8178577994533462	2.1210688779612163	1.2611893393198002	2.326340437130129
1.8233349689842986	3.492635344942423	0.7490673033672252	2.558164051131365	0.8168796892898434	1.4909232296864865	2.766464815070887	5.016089380885108	1.4099461637331323	2.196369439855298	1.004615367417436	2.0929577934958985	0.7074789474416319	1.637745261245066	1.5674576762098635	3.1808772875324505	2.3812004167863323	2.855453618210248	2.684249520250293	3.699497242566172	1.3839806901230138	1.6020191551418117	2.5747494729990836	5.984830479464808	1.089933364788846	2.7798760192773906	2.0627667357004853	2.8395927124624225	0.829188827766953	2.1273530783621766	1.2731961732708654	2.322772118268916
1.8121501943170757	3.4853549039512837	0.7449575340394743	2.5649257356191644	0.8218088693337061	1.4969959894715374	2.72164774035909	5.022305551447459	1.4524233767629933	2.1976366740083826	1.0694132175213655	2.08637079302629	0.7224731357971087	1.6369925131106609	1.5377173104982917	3.2022550337929534	2.481315005432977	2.8574455777451786	2.7174677134454805	3.7131558486891856	1.375427224326798	1.6097575926464887	2.5049785104689097	5.980768179039514	1.0940383856917986	2.76742760093121	2.06374747992168	2.8452888631522026	0.8282518223520677	2.132596920202924	1.2769671627891663	2.323317054395788
1.8072301653040004	3.480131996061331	0.7378220462036144	2.5686999328900373	0.8303128119193537	1.5025291456243886	2.6851806736115957	5.034971914610531	1.4902435055991605	2.2015249572539006	1.112434766433946	2.080891767878532	0.7350528297615503	1.6364268757296134	1.49613909558511	3.229698857280068	2.5759415006998445	2.861021486197772	2.7620107600036574	3.724749781945154	1.3485178098522674	1.6170337045698795	2.443514665609197	5.969114683095434	1.1173818491046672	2.7556513803395144	2.0513939827566863	2.8493161527105193	0.8501889194370332	2.1415155352597095	1.2835064907479035	2.3241254053422042
1.8087616526375547	3.4761768217315887	0.744515126705182	2.571410169033484	0.8256420193335817	1.5052131345975521	2.651231191844943	5.045615266487034	1.5111938212553897	2.2066076902291902	1.1440637170802401	2.0746815844277653	0.7518205042051482	1.6375385334232528	1.4789574201439835	3.255180224309645	2.664566772650802	2.869449967684587	2.7754722236255454	3.732997893723888	1.3186805410576743	1.6244671574675213	2.3468372875855668	5.955311966409707	1.1512674117661252	2.7447963951945247	2.0403930452774657	2.8500219181711874	0.8627378272653464	2.1518944426204487	1.2831682172353795	2.32541750440581
1.8032032382971377	3.4736615473432715	0.7491137615746589	2.573882905765725	0.8115071216914634	1.5079554863554905	2.5813830874313366	5.049728137511202	1.5243730324316236	2.2087733649280197	1.1772722437566283	2.0693517020683188	0.774589358215135	1.6380222580102168	1.4479020845623556	3.2797142611494086	2.794462877990529	2.8739453018233427	2.798691743036852	3.735747549019436	1.2974898808123807	1.6306492142876337	2.2473813984618403	5.94028651892472	1.1813147000808382	2.73718846394112	2.037116483328892	2.8554115529800077	0.8704640345978601	2.158485213455525	1.2926426507245623	2.3286106063081844
1.767437226049382	3.4714074395266246	0.7559295380104787	2.575021289977202	0.7957482068773347	1.5106941462612014	2.512861013787502	5.049396928832293	1.5474896511480494	2.2125625479245836	1.2236520383859675	2.0634874466894004	0.8010318759019128	1.6382874098745417	1.4156907013120605	3.3075260137159614	2.9207596537960208	2.877101110772898	2.8233390804968064	3.732090541727523	1.2807231646095152	1.6366531438593954	2.1538596603477203	5.935770330788291	1.2385834681916692	2.729269957672936	2.0302632588957015	2.858338816288818	0.871138663953742	2.1658973043668563	1.3091174843777196	2.333228190074852
1.740872940103764	3.472583861160998	0.7502496151953486	2.57357308878334	0.7803678290522383	1.5123031556294055	2.453482106317328	5.054930794618082	1.5723627233299131	2.2166287546357073	1.260940435584462	2.056528535258691	0.8219700329646258	1.6384024459060567	1.3863778104622244	3.3347388517570273	3.0159378388965905	2.883609205835242	2.8357445515380175	3.7260874505407577	1.267913642147597	1.64009919399323	2.0624884369080085	5.931517159230019	1.2912718480691503	2.725593113053316	2.0213286473393217	2.8573896783898234	0.884261806524365	2.1760268259899918	1.316863002283832	2.334805289894536
1.7371138319154953	3.4807803666108064	0.7473474232247271	2.5701422693766456	0.7651100772172472	1.515483169280095	2.3907591478115067	5.050074092874717	1.5906766505736536	2.2219262643823225	1.303078584035431	2.0480004676890093	0.8572886408836531	1.637253100916606	1.363479357485329	3.3617515522044465	3.1077418539485384	2.8892029992044637	2.8305927392726615	3.7161515539830865	1.2562035277632773	1.6421951121246299	1.9844174157985046	5.9288780951021	1.3509381261698674	2.720207836214406	2.004366090192657	2.8581836874410116	0.8855761542882972	2.185465356595638	1.312033635376424	2.3363873437214657
1.7208444189044774	3.494791344082942	0.7408732742255445	2.5667146143059045	0.7460378872405508	1.517852936700971	2.3412913935965003	5.051780109142056	1.603682683268411	2.2264369269720006	1.3570692033402023	2.0403625784497144	0.8770959007627535	1.6360405071131299	1.3482123533526842	3.385395373987134	3.185969059966093	2.89401520965302	2.803799983103364	3.699584404414337	1.234106188342242	1.6454626130669294	1.9264777622421232	5.9298025916260615	1.4042630533687461	2.718894281759414	1.9543305850950194	2.85346075572607	0.8931020827551265	2.1959296039237817	1.323504625587289	2.339940200526513
1.7332276706086118	3.5065309653416525	0.7350848314499766	2.563721422854748	0.7360639750933643	1.5188871813631424	2.3047023411640404	5.048339630852675	1.6076167014470963	2.2329571453367056	1.4044698693327884	2.0349844744670813	0.8858919786241704	1.6363588901049277	1.3396154438381156	3.404040592027427	3.2398592204954197	2.901120340273702	2.752086492058483	3.677342326394596	1.2176003130281425	1.6484666955947793	1.8743783640595395	5.92141059935231	1.4553356459502613	2.7203896472360523	1.9073393674862897	2.8443515045156844	0.9014719329696785	2.203722871831779	1.3512917045244988	2.3478424817446957
1.76693770730052	3.5208857252239847	0.7321320136803422	2.5605215392956415	0.720570432072443	1.5186843145872349	2.2519691904967543	5.04641127104486	1.6036074099578819	2.2392754408463453	1.456129421581909	2.029423851530315	0.8992456937284178	1.6383926025846423	1.3197995283698896	3.423710924599612	3.2865228780210622	2.9055348946112147	2.690613001665987	3.652423640258482	1.196127290055349	1.6505125066127866	1.834216696151728	5.91690029103134	1.4929694460688339	2.7212620342975735	1.8473215513027563	2.8335334487138533	0.8962946164441863	2.214854643594501	1.3679672983489244	2.3553936403015454
1.7549308773238173	3.530861604407749	0.7369295328395535	2.5599218588565615	0.7015739045121653	1.517930382158152	2.19500607199593	5.04282334750932	1.5991375604120819	2.244373490117748	1.494268280308481	2.0267418430470325	0.9084172466049356	1.6415809065489395	1.2898436072579649	3.446707086976071	3.3187654278492342	2.9081983151806106	2.650449090381736	3.6282907623866083	1.1748938078195017	1.650258883355008	1.7902870283761811	5.909581925055223	1.5338968368228711	2.719550253797468	1.7885647667543085	2.822877867609608	0.8917172726416821	2.2241837182463535	1.3705484693431234	2.3643651672286996
1.7607806572898825	3.5490250636189824	0.746972795207727	2.5584513620951577	0.6789187097195386	1.5169716717929655	2.1593494202288106	5.034673924963151	1.5987124907700911	2.246065395123812	1.5233715825436076	2.025582871747135	0.902288911499623	1.6449485688321472	1.2488623945947097	3.4664625149228767	3.343835810889212	2.912473278499691	2.598484726228007	3.6019899453810265	1.1575637817656974	1.6523893120998838	1.7869938107516734	5.903064197317494	1.574800297683073	2.719264960533665	1.7336883049967653	2.8127817423918873	0.8730092559312391	2.23241764855192	1.377127260384013	2.3728582207454356
1.7818769142618087	3.5661746972169306	0.736079289777272	2.5548398084291923	0.6541060181698065	1.5157130226931175	2.157760728171672	5.031793417446908	1.6094904196873874	2.2512331856919783	1.548438622612988	2.021441153237612	0.9031717359319188	1.6488742454732623	1.2147933664671573	3.483226016061003	3.3947179185201084	2.9177019996436115	2.5536583303511686	3.574785681407921	1.1408751154923331	1.653750117912697	1.7995605653512619	5.900631333605587	1.612966987909139	2.720602621637689	1.6880099317517658	2.8007705482613336	0.8521819973413303	2.2377655582172484	1.3543485288254116	2.379939648200743
1.7764112979788935	3.5823582333804795	0.7284200343038022	2.552005509119965	0.6292592578923515	1.5147963417782997	2.1419198880795083	5.02509400194025	1.6268081443461446	2.255915473152398	1.5734400303659841	2.0173140402450827	0.9091031653775684	1.6534991952376479	1.189153785967249	3.495951720260471	3.447062593062273	2.924351932237154	2.4864542783235004	3.541855985526162	1.1278551089299385	1.654971669101737	1.803904476865527	5.902306471141678	1.6463866127623972	2.7203393783786005	1.6242467309288346	2.7900922522438356	0.8220045709553641	2.246854975138548	1.3394480364093513	2.3871405930295913
1.77117372393203	3.6014313773021085	0.714720239813533	2.5468456173722953	0.6113003514969806	1.5152465006524882	2.1505086116662038	5.01938653132017	1.6378492911796723	2.263057153048002	1.597622052407445	2.013350489410253	0.91759676637785	1.6569574284087558	1.147377917001441	3.508026063684747	3.483399629841648	2.9333639228744817	2.4160134785457865	3.5042963698204574	1.123592206975496	1.6552998124012615	1.7986973179209658	5.8935659769753075	1.679230032900795	2.723157376053783	1.5521040723025752	2.78200862602365	0.8143788854375125	2.253384013227628	1.3272911037147377	2.391370278951587
1.7745084347357054	3.617687920097458	0.694414761568122	2.5431123311869333	0.609978776230331	1.5183114326834612	2.1572335096170354	5.012452789829602	1.6557586454887279	2.270255976543448	1.6276453568393379	2.009783926990937	0.9203767196444785	1.6619538259984428	1.1032714954975622	3.523975883690781	3.4924500330192543	2.9395642520526177	2.3468599355802473	3.4674539937224096	1.1066228169943133	1.6586445379631498	1.7700630261728423	5.887536128159192	1.6888782112832426	2.7255801050748323	1.4726693027187012	2.777288704616449	0.7954455632953437	2.259512602824432	1.297879749214439	2.3925774113593605
1.7759617878103835	3.6297921760839342	0.6780793719552991	2.5396311504178937	0.608317591791549	1.5194859280566777	2.123501068528634	5.010447648365347	1.6701562394438918	2.275016053028318	1.6673095207452724	2.008709663446427	0.9242599800145068	1.6673152488226548	1.0804368111121598	3.5371518805215145	3.486206701143242	2.943325336334489	2.287946314090628	3.438484700296626	1.0891772088831233	1.6612932398172953	1.7589115116369147	5.884720868885978	1.6934132671874629	2.7277633792664955	1.4094373285687358	2.7764870931373764	0.7781365690030032	2.2629306016008006	1.263158506083607	2.393265336333535
1.7730745244319652	3.6440071445472784	0.6500959051180856	2.536942541899613	0.5906536959649638	1.5234617873974539	2.1276717654179733	5.011044690080371	1.696515382352247	2.278914030969522	1.7042449517101563	2.0095830745698535	0.9215023394319332	1.6729648035476536	1.0700960088250313	3.5500269006950504	3.48357950698547	2.946571105934157	2.2407347895634153	3.410187283118958	1.0803747949835294	1.6642721491381018	1.7829265713853024	5.879142100548985	1.6837572434536179	2.7299497850092576	1.357539054210827	2.7755447603166323	0.7681223058346541	2.268117394457773	1.2417913125491196	2.3966989059276442
1.7722868060893817	3.6550251271686394	0.6251839662141953	2.537594734630459	0.5787821027578172	1.5281250615815074	2.116161763050093	5.007565336530469	1.723999943808741	2.2824486149938905	1.7331165346624844	2.011669957011811	0.9109768695643222	1.6784454867661172	1.042636074430019	3.5614735264274775	3.46422833843213	2.949478472899091	2.18375654188204	3.3834379907011543	1.0737226949780638	1.6672098896284142	1.830367240830143	5.878013797260695	1.6897270511974174	2.7280436326953805	1.30476629658512	2.7750992633229163	0.750289711030643	2.2758406343722135	1.225701740495051	2.3999939081067496
1.766659798281413	3.6594399841335825	0.6208482463242334	2.541575437770463	0.5743052069630058	1.5307579176709938	2.0744078518514084	5.013374505698418	1.7567079058879669	2.2865118524958277	1.7574443093657166	2.013202611294846	0.9089464827540075	1.6825891196029106	1.0085483087863496	3.570836770058273	3.44255043784156	2.952059792963383	2.1312237192134598	3.355901925349034	1.0694802729760609	1.6680271715656416	1.8498938860015706	5.8734552810275105	1.7104166611724465	2.727278720882266	1.2640716308645479	2.780684942530519	0.7378370125815356	2.285667307094761	1.2225947527790773	2.408146197389723
1.7490357969827948	3.6596488624199717	0.6224024186165866	2.5470976784738855	0.5692751303819258	1.53466060597663	2.037846134526102	5.0217846264045845	1.7782771542429094	2.2913985642280954	1.7766036301415868	2.0143016476368256	0.9062936259473455	1.6869971274680946	0.97800571713312	3.58393743361181	3.412828971368938	2.954919922206373	2.0751983502278364	3.3348656117548265	1.0575578843905518	1.6671703876273678	1.8833149109219824	5.863538273394253	1.7119634554052812	2.7277204352891062	1.2276623732238503	2.7883481027791372	0.713065267824901	2.2973184994937563	1.2208680170625272	2.4152520491609937
1.741435280770443	3.66328433536944	0.6257662754253094	2.5567381863132126	0.5600350828265214	1.5378334142231302	2.018274161437093	5.039004971943411	1.7760865509417598	2.2953745235017293	1.7965498102277722	2.0165233631338597	0.9012453861651142	1.6872335151519582	0.9416251272999066	3.59467486177545	3.369302505809965	2.952087540643235	2.023239508588159	3.3185842530827196	1.057150746341427	1.6676442355052379	1.8850052492080054	5.854504695122075	1.7333519117966285	2.72542414549227	1.2027326245575163	2.7979179888853527	0.6848803583937351	2.30323733507918	1.1977472465280348	2.418903752863866
1.734012882935235	3.669100766866133	0.6398286553318402	2.56854184515487	0.5479539768810096	1.539537366410304	2.0039376280585244	5.057852136998077	1.7652170698748686	2.298517356825912	1.822729342403088	2.018864096930307	0.8975833396540812	1.6881464472676944	0.9176583371847947	3.5981034010034896	3.3247146818845787	2.950347197473443	1.9674631330779087	3.308442447210516	1.0560039297003299	1.6689397249723732	1.8951756304535583	5.844845374037417	1.7547094610632425	2.7223522154591944	1.1916066799074367	2.8126389254382915	0.66362715246668	2.309574391334166	1.161888325139695	2.4224045467499473
1.7111543550943837	3.6747308889974173	0.6293386288303426	2.5846732845030567	0.5365672786617038	1.5426657164983537	1.9823359878043203	5.075920621846759	1.7454577074654603	2.2980194180000084	1.8460535960914153	2.019852925563444	0.8928876713824048	1.68927758659684	0.9117869164961215	3.6018837429312427	3.2993274909525745	2.946608611417008	1.9085821845889814	3.3037779061287473	1.0530923428838839	1.6712775057319216	1.918302308397599	5.840370515023857	1.7481755321618815	2.7165474461320955	1.1640627841120406	2.8296728781363485	0.6366797496168298	2.316389127337598	1.1290752687718373	2.4268941634619106
1.7043485696925968	3.6784881036922727	0.6309071352279936	2.6023304289208893	0.5292770445759779	1.5422978339823399	1.9716694742186087	5.09751203832607	1.720084734933356	2.2990492572845436	1.8660516410846792	2.0222909223212793	0.8762918174215606	1.6889250952679906	0.8917614102805276	3.6013126430710005	3.2677469348166617	2.946149153154402	1.8581568140793179	3.306954450687199	1.047393454844635	1.6730165789788973	1.9483774057684018	5.837195328704448	1.731857315653329	2.708833286972313	1.1447482806650304	2.8487095769978272	0.6106253179255602	2.327881802966295	1.110582669436063	2.4314807402987615
1.7168414112425627	3.6820728968480787	0.6294430168008243	2.6237468449859445	0.515209295740117	1.5425477665969676	1.952980824283845	5.113332385670745	1.6954795665207463	2.3048710646530792	1.8891739963629064	2.026478748874101	0.8558748857567936	1.689191459237986	0.8722988688954749	3.5999565073926547	3.2498267902632327	2.9480751476804192	1.8231183563162285	3.309990466217304	1.054970405331968	1.675249829869979	1.9710525789688178	5.833050222822126	1.7241350968676616	2.7001633805730063	1.1281321973933414	2.874486746190967	0.6031382106159343	2.33427615273663	1.0880448971684158	2.4391105826747266
1.7245801630646937	3.6877809434468345	0.6271103795455752	2.6446356724307423	0.50878507817576	1.5427778196808701	1.9164676283540572	5.129691442678909	1.686040664895774	2.3125254957717387	1.9084416560987412	2.0315033575549837	0.8393669294582732	1.6885743616048166	0.852053861126204	3.596738042513336	3.228088222926983	2.948849828854864	1.796114185814035	3.3128640795849	1.0546118441558625	1.6771231234711894	2.0248113101109575	5.828289484554358	1.7280161710637676	2.6889243939665435	1.1186921272883306	2.896186680392761	0.593147615456147	2.339566302092973	1.0783106390643185	2.444969637731875
1.7335950827382707	3.688148659407958	0.6275544626842899	2.6684735198002323	0.49733358348016626	1.5441432531206702	1.9023709737184924	5.152237052560009	1.6671091332907644	2.318557108741159	1.9288114523395041	2.038880468972811	0.8212077569049042	1.68496755087199	0.8402671446159815	3.59365237939292	3.2127631267786403	2.9507636422435657	1.7742119340571276	3.316669749116186	1.04623721987731	1.6791616937484357	2.0869870206051653	5.817188268906877	1.7270758516361455	2.6804566144421123	1.1058627662814076	2.9173043790145634	0.581534405189599	2.3467665876279176	1.081169499179652	2.451873127828452
1.7505165400498015	3.6874218928453995	0.642388600844549	2.693324147553785	0.48894642501066315	1.5459471483248897	1.8718976897003137	5.175709402588955	1.6711482080042963	2.3253476469586927	1.9286549433797682	2.0449352097858107	0.8100687980993647	1.6822885525730515	0.8506107486322203	3.596490120682737	3.2118771250584506	2.9525701613743305	1.7807142045290578	3.3224107932735203	1.0410467063595463	1.678634816283272	2.1762254341243636	5.79929311381716	1.7274024971883797	2.675835463835098	1.1197785767671764	2.937791357251742	0.5665181554619517	2.3542096695091757	1.0725141046228368	2.4570659835613
1.7850046408492366	3.69111757989834	0.6567150669723472	2.718091865459146	0.4929068036279995	1.5476364567347447	1.846715516408865	5.193222475807957	1.6808339859289676	2.3313987672347376	1.9187090865890777	2.048049679044824	0.8109976260894134	1.6793121530903448	0.8611034236533331	3.5994543129318988	3.210947261670762	2.9523247191566737	1.7885576620261368	3.3297284191666505	1.0304823246259245	1.6782694444092343	2.245490240457337	5.781493223901655	1.7163858273945543	2.670428187733702	1.1452974911040656	2.9606029563855745	0.5508683646928938	2.3587648560164154	1.0562812372852568	2.462342003999425
1.8342750645463857	3.6993736458238855	0.6828913535579979	2.742950638548505	0.5003163080231146	1.5517430216931696	1.8270385274277445	5.2107650396907825	1.69636803395617	2.3366100869584754	1.917413357150167	2.04906842282389	0.8137061080555641	1.6763367541132859	0.8842425352822783	3.5974883109567877	3.213346302039081	2.948983305734514	1.816177387249462	3.3314940312524977	1.0175994999556086	1.6787448617915215	2.2946400921433567	5.760208572474044	1.696730227732847	2.6649110322296665	1.1777148021348403	2.9815843420797425	0.5442772235416713	2.3611275342102345	1.0604428621431503	2.465438357502478
1.8627149214612382	3.710408003829083	0.6933565329282579	2.7647893873027884	0.5166656662567272	1.554810472676266	1.8317842637560733	5.228804635910215	1.6994238753997217	2.3430500089832	1.9070736418374885	2.05028706493812	0.8247508906305211	1.6722226000446245	0.9275600546738252	3.601912605588216	3.226730900477477	2.9456195182416907	1.8404068045279898	3.3271493746347898	0.9929743711925474	1.680674676404528	2.3333928874699867	5.7388777113889065	1.6622363928624126	2.6620739614374687	1.2074524766955037	3.0008252984917214	0.5248889833581399	2.3658035054569413	1.0673157304477021	2.469300757756942
1.8984041614884632	3.713844197672909	0.7075241809944623	2.785126724727874	0.542306522101364	1.5579514370530356	1.8488888004431019	5.243598835973212	1.6896801313860315	2.3519836105006378	1.9018438600751548	2.050484593978873	0.8420873236410009	1.6693133863446339	0.9651189953569911	3.60795393317235	3.2430998969311906	2.9390563403450956	1.8795778717598859	3.3180640144310125	0.9653349745055518	1.6804415337531529	2.3748111343728304	5.713420182887414	1.6438723993011637	2.659973412736648	1.2300477217203791	3.016842684917273	0.5234547500235585	2.3691353297620372	1.0776508990914773	2.470744093240104
1.9487771469647903	3.7208085381378866	0.7311590635514149	2.807631228233417	0.5483446533511204	1.562982252416169	1.8121760767215802	5.256844374323067	1.6654498263102795	2.362619068881386	1.9015554525330896	2.053057932222059	0.8491763014793544	1.6691197938887021	0.9811017210269734	3.6121348563961093	3.253113965550563	2.9319766628263046	1.9108608535536113	3.310262468749516	0.9339796471658717	1.679095544723983	2.3941026713027944	5.681925125604313	1.6436703853416774	2.659380781093737	1.263475216995638	3.031678943226297	0.52609257356351	2.372695230989647	1.0938419064912528	2.4745773455642457
1.9777638449927655	3.735620308162439	0.7478240426662688	2.8275508372138063	0.565390474352162	1.5668174078956962	1.779947863392245	5.26391030624373	1.6478775499381206	2.370380054550617	1.9197990529299287	2.054993034269975	0.8537544938393216	1.6705692711973263	0.9954158109712928	3.613123338752921	3.2585096352893212	2.9266336223657006	1.9559425783932223	3.294144374673977	0.9036462495849396	1.6764733897320006	2.4328471377032446	5.648866506811508	1.6385298708643972	2.6626800647302726	1.3026484688683528	3.0435781764602323	0.5434495003675172	2.3728506833524934	1.0966606831902406	2.4785274375119464
2.0048897828291983	3.748696362354917	0.775469634672227	2.846519076395746	0.5861871294955513	1.5709249546472481	1.7459799898044033	5.26437345137429	1.617429071928794	2.377408014996012	1.9358506338383166	2.0544446075458658	0.8680997233780071	1.6723877312278872	0.9868489885765866	3.6140431661710934	3.254782621698201	2.921477883870447	1.9916437670621336	3.2751725949932524	0.879865528549999	1.6740075541476496	2.4647456295423664	5.6266546154306925	1.6435230494020894	2.6694306918762343	1.3426396053551957	3.05311824790792	0.5531746976893553	2.3762784348963364	1.1057162065435024	2.4830731707157336
2.0335659091377263	3.758678135599782	0.8158304423855414	2.8646226730867466	0.6042291915702813	1.5716475993586259	1.6746812838507696	5.271404585096891	1.5839201357614545	2.3849397734476936	1.944957503721744	2.053425120669604	0.8806587084828992	1.6731622632053575	0.9958529356152067	3.609520287205472	3.2562809495074845	2.9166609579270353	2.0276264044428363	3.2536057582194826	0.8522081810769906	1.6718159715794774	2.527459561275291	5.600621743695585	1.6250035179883335	2.6792029232448034	1.388989189357915	3.0620597469569097	0.5549731635908818	2.379230287275321	1.1231252024328409	2.485006758660466
2.0185153073767053	3.7699410775178346	0.8550325469319322	2.88052977112683	0.6358850733531171	1.5736255349380348	1.6175359427439482	5.280640492103349	1.5599341250346768	2.393728501651882	1.9670985011657955	2.0532428809551715	0.8948266489184356	1.6754038268202427	1.0292244236140884	3.60574081109554	3.254624483201215	2.914401392020794	2.059127151801905	3.2234003327932594	0.8313000184668297	1.670416816551609	2.5632918824258053	5.5735447920868495	1.6092323363631902	2.69161122961877	1.4344983444106127	3.069531475588062	0.5718003268011621	2.3771227305708837	1.1402438999134905	2.485347569874342
2.012501284896366	3.7835471738832114	0.8876919785015819	2.8946283840491316	0.6702608114670346	1.5732511123691921	1.5804654359071812	5.2849579194199965	1.530572089805059	2.405338447583074	1.989038110705815	2.053107308770198	0.9163523035033186	1.6780037918968655	1.072105752179016	3.605398629221749	3.231474353906666	2.9055325250431014	2.0693326358568616	3.197805987001425	0.8108968180805084	1.665263144344303	2.6098225154023753	5.543044565725665	1.5816868113271247	2.707245992670803	1.470151541462061	3.0738777049419586	0.5934057785889668	2.3723584870262213	1.1685637830945577	2.4832721674019407
2.010091621997619	3.7985079338453533	0.9181429947789022	2.906140211203746	0.7038525293488882	1.5733261450583447	1.5567989045069015	5.2862767537490045	1.4953479936778507	2.41718174042987	2.0096829097039985	2.05025379086935	0.943453268179599	1.680440471539669	1.0748260091693442	3.600605584709176	3.200655339875183	2.893561476715441	2.0925148495573866	3.172660993518109	0.7964607471678014	1.6594952454508205	2.6499341257586324	5.514049215629167	1.5616013792678956	2.725048204577777	1.5083136321569184	3.079456830838869	0.5888383418796479	2.3666558066654724	1.1758940635486959	2.4776597294388036
1.9889784900852796	3.8131331532329775	0.933095061660474	2.9159360946912987	0.7342415159105575	1.574433470758809	1.5270215343361424	5.2833024764814125	1.46051977807266	2.4274896996389144	2.027724036662619	2.0504606127221816	0.9738625588204222	1.6816343102600126	1.071951473869188	3.595902143844493	3.160028314006011	2.882371992401528	2.123310397078099	3.1490205424620945	0.7855797972264642	1.6584622349493916	2.7037866394045733	5.486689073695693	1.5531090102394667	2.7391321746814445	1.5414953208632456	3.0837120705863232	0.595975331952046	2.3587230955581657	1.1782287605707935	2.4744962666109482
1.9570325840243794	3.8320640849898635	0.9249569686138303	2.9230646083497023	0.7666497619157464	1.5744520167145726	1.5213868389489944	5.282606214525964	1.4219872139798129	2.4363982090489475	2.0429782652333968	2.0516081445414187	0.9887797294483132	1.6833276300657571	1.0690127203643338	3.5905825626681547	3.1156115974320557	2.8709257681114835	2.1607994076687116	3.123792745732789	0.770088540369734	1.6553084478299374	2.738762910108845	5.464000954788139	1.563705185527592	2.7512428991476243	1.570056807076562	3.0860068344469473	0.6239983053947452	2.347779448390098	1.1871832836846004	2.474695328271565
1.9043981841047437	3.8507459748146524	0.9295232341592279	2.92588725696682	0.7918932947651203	1.5780286563947947	1.5220512448955257	5.275301041509442	1.3585096875888436	2.4430968546393896	2.0491075410085533	2.051397354444984	0.99533873501301	1.687432630714117	1.0749022135883615	3.58347538956102	3.0976943063703613	2.8595600501555682	2.2032777909020473	3.101137505349373	0.7477221066893175	1.6488910948488442	2.7802729877440067	5.446386593425016	1.5627740402085633	2.7679784138004875	1.6152699555599184	3.089497468971748	0.6361316510830627	2.3347335923042616	1.1984738693674666	2.4735416858649826
1.850268040111389	3.864663042546069	0.9242164073034553	2.9270827051030097	0.814957822685044	1.5827372142083371	1.5094436488702927	5.266116679995271	1.296279686961511	2.4499806968743583	2.052546542929665	2.049687777913698	1.01029582136864	1.6904456497900875	1.0880880490991387	3.5818058122366403	3.071710591427108	2.849685389285127	2.231901569532535	3.0822000553114877	0.7223904907200758	1.6421916633318152	2.836419182410515	5.42770861712639	1.5625298486976422	2.7871050818700387	1.647547622485033	3.090830106778025	0.6506000860811485	2.323708499587866	1.1974861733543256	2.475794244194891
1.8075233324508357	3.8787206800634175	0.920360463548232	2.9280616106858064	0.8450035174355932	1.5871380287652765	1.486386686562712	5.24832703896656	1.235520869872407	2.459108617585714	2.0509007556490824	2.050244821976281	1.0241660850710983	1.6926397187732967	1.1046998414593916	3.576863341857808	3.0190258351323305	2.8408664201353395	2.2659748474863135	3.0611135240950906	0.6957808793670683	1.6348227054121334	2.874224801159789	5.401945446673947	1.5648841131132278	2.8019367508304156	1.7006126271443727	3.0912087593433455	0.6604628202361523	2.311258434187994	1.1837142340988076	2.476415074063021
1.7754829907128449	3.8920958379676027	0.9301464628830362	2.928645351070947	0.8603694551512833	1.5901207659914136	1.503948814455777	5.232176565534004	1.1845690289045676	2.4670988078895344	2.0543496558015724	2.052525425533902	1.0246603617874381	1.6973419600541204	1.1161700671987744	3.575786487648768	2.930112323303418	2.8336421396895686	2.2963725729620585	3.040968067431527	0.6700668493003887	1.6289372174849905	2.90277844436347	5.3754531704267	1.5424905975498686	2.82055403960682	1.746307905277742	3.0906305099559868	0.6696097621175244	2.3008486181172763	1.1696487411610954	2.478596673394693
1.7227369729952275	3.906373881704473	0.943488056683957	2.928236854560074	0.8874843496581453	1.594760351650668	1.5194092487100541	5.2191468294673715	1.136767547441518	2.4770777476055623	2.0519286487903705	2.0591409473117377	1.0148303707176387	1.7015886109694551	1.1209438617753198	3.5768996071661685	2.8457945367909114	2.825408025391591	2.3106006819675504	3.0218031994756425	0.6381626347689245	1.6203536576872761	2.9193899805303927	5.348618061457042	1.529855394480785	2.835551268436264	1.8116949389453614	3.093144137105135	0.6950103738283308	2.2904722559661925	1.1765792167437261	2.482436307552994
1.6723499119164646	3.9191728080323207	0.9453689984819788	2.9229216959133226	0.9138534451146771	1.59793809789359	1.5510633046519977	5.204787275548362	1.0841492800478125	2.48546284215073	2.0573919789455144	2.0627786569194297	1.0147952245128737	1.7061370831471103	1.1283961239663038	3.577422247931008	2.7427793135124365	2.819171259268979	2.318548866011842	3.0061025962771803	0.6042700643147404	1.6141474374899882	2.9003346715885288	5.317958122298793	1.5522540081791791	2.8506968277953493	1.8908976436859064	3.0970877330215885	0.7221284637668461	2.280138585654554	1.1847531135241705	2.4890819002715916
1.6169211142266384	3.934771190798453	0.9529629005415051	2.918206313684923	0.935066394093609	1.599889127110788	1.5610265357823616	5.191469387911437	1.0365845100239963	2.493790881464249	2.0611552516285423	2.0649852289556834	1.0103364698967445	1.7121013548716353	1.1431306256845972	3.581057770950342	2.626218022772791	2.8125942239888997	2.3175984986229095	2.9909867550640343	0.5861509828515323	1.6102981802178467	2.8803979529711503	5.286704817181024	1.564474589568096	2.8672645606526377	1.9733325831973154	3.103032492870086	0.7453757526969477	2.271853645573993	1.1712743173748241	2.497203158553259
1.546113256340963	3.9468002702080636	0.9646137114096283	2.9124446217479125	0.9635286870218986	1.6005626879056838	1.5490939089974896	5.186309883744847	0.9769253530979969	2.4978960765936504	2.074109013594597	2.067688185970881	1.005846223445446	1.717268543808707	1.1554446598992336	3.576472065064293	2.5012354761069773	2.808974452992544	2.300068619324749	2.979684924508861	0.5633956079308037	1.6103830316924654	2.8633019693093975	5.256210857297429	1.597710173696591	2.8803825285207854	2.0413661098730667	3.1129282748576275	0.7728837589670936	2.263724948475782	1.1523526326377793	2.5087616052769888
1.49747937801539	3.9584513740923226	0.9904050094070161	2.9053273896532	0.9805115849904089	1.5994406094900124	1.5569003329139126	5.179515461123294	0.9330732702005551	2.505323274536266	2.0799920760468753	2.071674643144416	1.0014654171011452	1.7236041108116733	1.1763655839898672	3.5681986495288474	2.3750997045918445	2.8056454480641086	2.2715540657235387	2.9683865559687623	0.5654824838618169	1.6092049262026522	2.8629601197725556	5.224137803149888	1.6160300603747082	2.895186353639407	2.094579487528001	3.1222705503239014	0.7744380924332662	2.257482649903977	1.1257075401782763	2.5222657633015753
1.4496325363203588	3.970023045455018	1.0145411840418166	2.9021728112421146	0.9930783244627124	1.595418474708577	1.6032960426596239	5.172453997175698	0.8973035594529547	2.5123468933212183	2.078519262306497	2.077034155251212	0.9873694409366285	1.7270521073830292	1.2043287290187852	3.55802950479465	2.244580247445619	2.8009709629507142	2.2222076584945682	2.9611255166635533	0.5587660100880945	1.6061566708942372	2.8719402288808644	5.19287542767726	1.6206975291204717	2.9084250962267144	2.164888070915269	3.1330251362157107	0.7827919769236663	2.2529774144995254	1.1284771463286547	2.5371016094671495
1.3886681209013756	3.9776175483381833	1.0254472011395837	2.9036628445554387	1.001396396060916	1.5931193076027046	1.5981393830166932	5.159305414485858	0.8776401646470797	2.512916444109283	2.092001228690082	2.082080711382282	0.9672919400977751	1.733101996809299	1.2172739460638395	3.546096711125895	2.1202469916877984	2.790756591048235	2.1665860002794415	2.951863178888645	0.5751866526132292	1.6047222058611772	2.8879782673294776	5.166876774750054	1.6218311799706662	2.920799747964128	2.2221802721916233	3.1420849614054465	0.7744419510079439	2.247812441792084	1.1240404494031684	2.5498563283467237
1.354223878959115	3.9838870933601003	1.0314058099860366	2.907149774698954	1.0123564544119243	1.591240810830023	1.6050342476782011	5.148948469340805	0.8667695994014692	2.5119236553290474	2.116067738454042	2.09020728840377	0.9371150110271437	1.7370325093039098	1.2087741379484307	3.5335007142714034	2.015691208958313	2.7775317030402893	2.12661362924948	2.9454022872641796	0.5945614700245669	1.604525884270082	2.9177043552617765	5.141694339928579	1.6150404826408002	2.932771327307718	2.297345196162767	3.1506629051356945	0.7716572461231705	2.2414694224122593	1.1161690438209426	2.5604412551161384
1.3090809541464208	3.9885123941692133	1.0528360145482767	2.9127921292829457	1.0426652036431883	1.5916582764986846	1.644353941757026	5.136464319918668	0.8567458063688436	2.5106243117040563	2.1422763643868046	2.0994608354572537	0.9035934673840883	1.7399387101185233	1.2326589947828652	3.5173472914022574	1.8843652121552161	2.7679170683359158	2.078063333272207	2.9388184885716964	0.6172579566044092	1.6045297338552214	2.9688536249196043	5.11650298189948	1.614753039484399	2.9452791394206823	2.3693389226012918	3.157970622305724	0.7623702299490192	2.235012891278944	1.108663991277133	2.5710498612716712
1.2938229824294716	3.9898655966845107	1.063063093834723	2.9194679002652637	1.0781227024749778	1.5908406355032587	1.6732885247802323	5.121805729706755	0.8345716603265129	2.5076791107816767	2.1410449819488813	2.108125573948756	0.8732826091176129	1.743292469275247	1.267152672355434	3.501189643509837	1.762660825799779	2.7596526884691195	2.0126307009024593	2.9346174775780067	0.6400395956572263	1.605119043287585	3.00550894800651	5.083618979975895	1.6053835489293222	2.952528299463005	2.432430256490501	3.169199135187081	0.7498163799400868	2.2282076757428566	1.1162718750930125	2.5785441223036885
1.2693246890397714	3.9913623561076257	1.0767666344474547	2.9293880786189774	1.1076312613069892	1.5906059234324366	1.6872761040395785	5.104977099445547	0.8146878386854491	2.502239466332169	2.1377082972173795	2.118745542408585	0.8484021831002089	1.7464401876878204	1.3067233898236805	3.4830367906099355	1.662041521655869	2.7493606354973203	1.945929175275633	2.9300227809948742	0.6557563374806282	1.6065363992804238	3.059472346645427	5.049829915801231	1.6038902818681147	2.954708971787742	2.4938942235257553	3.1799654868821823	0.741447082342678	2.217825484036277	1.121785524310919	2.5868315171578784
1.2449732733522247	3.9909074573668297	1.0989930987507417	2.9406090576091035	1.1490546906355144	1.592736126726005	1.721458552924265	5.096171567824275	0.8094894245909244	2.496756379200261	2.1354061333233814	2.1313508083351533	0.8232440649656297	1.7503476143407994	1.3148015718587422	3.4698449747705644	1.5731828069721414	2.74131591882594	1.904482068611833	2.9246608693302916	0.6640296178770079	1.608597290720441	3.097421590135743	5.015518253678784	1.5797613595642241	2.9578527514409507	2.552962297572379	3.1860905133212536	0.7371293922007044	2.2119825238253696	1.1191215561171348	2.5968301852840776
1.2108248440874394	3.9843816974636583	1.1176445580403067	2.9508497218738365	1.1754575208312856	1.5935438476650943	1.7506518336597325	5.076859539482491	0.8019371937898144	2.492712376721443	2.1204656093094303	2.140538861642383	0.8012780195396481	1.7543178791416605	1.3384904395030754	3.456102331028516	1.4884206327819842	2.7330859109712855	1.8698011888214208	2.9198370549424264	0.6828038592246908	1.6099845894583673	3.139554620994889	4.978202588655361	1.575956460981656	2.9577041313646557	2.6295152598429046	3.195990026268367	0.7291621695882442	2.204977644416936	1.1020274853676966	2.6051596031544326
1.1689858913194846	3.9810437836600876	1.1371311288761303	2.961116807478535	1.1952413591955908	1.595939558770516	1.7781742021014497	5.0632426499050815	0.8152710496238238	2.486368773235303	2.101471625175498	2.14641192884105	0.7840302610190789	1.757484938996211	1.358800206698957	3.438583299322374	1.4359239043287286	2.7296055082097515	1.8448395860441578	2.91537011974472	0.6821793436667185	1.611415125754125	3.175234016841613	4.9481453658305234	1.5724830846506284	2.9556830596752026	2.6992989519569113	3.2074704997005195	0.7188040209201122	2.1959688099693118	1.0770329519918014	2.6096713426272857
1.129462218732696	3.969749963212433	1.1648367030443243	2.971961515808657	1.227429366621887	1.597806862319368	1.7986391622510167	5.056692279131171	0.8495833548732461	2.481131353471593	2.088066674594616	2.152353179321684	0.7686923994914123	1.7597144164653244	1.3997457757191265	3.4199230881715454	1.3917841093369174	2.7289000924981632	1.8444693803115273	2.908260232129301	0.6993202748176165	1.6127258263932278	3.1728110949490818	4.915693160762231	1.5539091239176424	2.9539538110158743	2.7696876559231374	3.218222755369971	0.7245688281363852	2.182666664322214	1.0568482825200467	2.6121595695941973
1.1355925478271232	3.9647190945071102	1.1905377594541728	2.9806546375732204	1.2696677501394724	1.601040793542147	1.822709389427474	5.047729370593874	0.8955487389886192	2.479808829351555	2.084303524647173	2.156319941095714	0.7693737061752761	1.7612758182254469	1.4339570760424758	3.401645187274082	1.3581410180905107	2.7267201965310353	1.8286683573013003	2.896992893676917	0.7150576614433352	1.6150942542896118	3.179674258079048	4.8812525241518205	1.5328130453897983	2.95404998961166	2.82767451351608	3.222319496979152	0.742392809156775	2.1716141667084625	1.0342663823856078	2.6163823868806007
1.1376957477461562	3.9582822288235238	1.2001178794593381	2.990851974772244	1.3142711774785865	1.603732260465506	1.8161508009975125	5.038568064393521	0.9398790711217664	2.4797577173005916	2.0994813690742333	2.162069038560056	0.7567873422900157	1.7617846337910128	1.4756890491466834	3.3838944534218696	1.334874137321888	2.723482838909697	1.7946279893020252	2.886847080894254	0.7347511756117566	1.6157815581589297	3.1646119461748667	4.842695341116655	1.497828198097227	2.9529653979999213	2.8915339136289213	3.229925368037277	0.7732055238766717	2.1617897794202774	1.0176284923275198	2.61881740791624
1.14195452000937	3.9544576197068717	1.2313899045200924	3.0039419114802532	1.349129970725189	1.6036274456979283	1.7947782741912037	5.028903645441584	0.9949787041899234	2.480574174677343	2.114755293220325	2.1688761036851485	0.7397006169107985	1.7626797445930187	1.5115096280020657	3.3747560513638795	1.2908859847937089	2.7236907906881997	1.7536552007411934	2.8801328820479366	0.7535600442000401	1.6174981669272221	3.148101726031909	4.804931375136332	1.4560897486817264	2.9455570652489818	2.929080527777685	3.238126314763591	0.7851484202641034	2.1546474620963685	1.0104694319757959	2.619275834938874
1.1855333727737836	3.953232766771354	1.2514873529010373	3.015398631359106	1.3732724631101367	1.6038295476518736	1.798872234658293	5.021200782023318	1.0301397053009462	2.4805769556791324	2.124129313680792	2.175373974817587	0.7294924228892821	1.763816121698552	1.5468880426362726	3.368605308341569	1.2446991851945572	2.7206113876688756	1.7456774004742561	2.8745614445773993	0.7659948130843393	1.6182561609346167	3.1246946299702896	4.765291691888098	1.4240615792042508	2.9361076594361384	2.980515507755179	3.2471049166717876	0.812540840836544	2.1447062700317003	0.9946114719360255	2.6157604708831554
1.2269150622381184	3.9523924200294918	1.2661693846836113	3.027013842555811	1.393021410541863	1.6063447935753021	1.7859160049145975	5.01447915160301	1.0785400344648453	2.48051912882589	2.14865496992531	2.181889989867992	0.7216761421020964	1.7647511201653296	1.573922576989636	3.367338945156199	1.2147102137838557	2.7180819291439717	1.7533184560603916	2.8721752025491827	0.772139202920921	1.6189951008154029	3.098420291200731	4.731350320635175	1.389613035458284	2.929436084033305	3.015364259269548	3.255014608747779	0.8399154427046104	2.134655359816663	0.969899745003946	2.611102884466542
1.2537799451989622	3.9487813479157827	1.278730030627228	3.037359582458746	1.4075567028220843	1.607355385076887	1.79905612505119	5.006853562409492	1.1224735235473986	2.48144539258828	2.1625914542113445	2.188622585755357	0.7136617353702264	1.7669371378365022	1.605143268183867	3.3621907905223516	1.2191769561374872	2.7179223865714617	1.7561191095751516	2.8681702117570533	0.7818394752946859	1.616457349362012	3.082666706393262	4.693213467588582	1.3687182972999263	2.9245479606435687	3.048798733845148	3.260690362051462	0.8755130860783285	2.1204234328866187	0.9559496781969962	2.6065891011330398
1.30040318926074	3.949684960961262	1.292310326739237	3.0423129480854008	1.4217263714284178	1.6104196918838012	1.8125969626158605	4.993460463632211	1.1563509259909293	2.4808259312963115	2.1772075720713735	2.193456543120372	0.707716849155625	1.7663984786986944	1.6238167531940397	3.3608607472331062	1.2533971681197225	2.722489876556536	1.7729733951831492	2.8597422317033936	0.8025022180965126	1.6171035874759085	3.044083988339921	4.651765772678574	1.351814615921241	2.9203764261504097	3.067176001860452	3.2629890898536282	0.9075404569056832	2.108062507383421	0.9440004774292232	2.601419418540658
1.349530763328091	3.940865301758616	1.3029353773643695	3.047940235772863	1.445436003793483	1.6107030582124218	1.8388089635637674	4.977435480823476	1.1812690743747276	2.48260982349519	2.2028511307345062	2.1959802425038997	0.7229960548357298	1.7671223159893454	1.626048921737367	3.3578744159976788	1.2820618221145335	2.727397370467723	1.7906673493092864	2.8503488934715837	0.8026267356564382	1.6162931043384126	2.981511824871454	4.609940593369383	1.3522716961430132	2.918410883263402	3.070704737109889	3.2642240176608035	0.9314389044975891	2.0939382210865602	0.9347595002487795	2.594533656443304
1.404265382562245	3.932778127873393	1.3036229661856007	3.051114413374944	1.4587919978845922	1.6142303119704864	1.8720913015823406	4.97254236525509	1.2092450951731386	2.487264094204364	2.2198965980688707	2.1981533299342493	0.731339316559348	1.7690884339130757	1.631980220181965	3.3541599322873954	1.3204088234042326	2.7287675236563524	1.7905088609366588	2.8429202289900743	0.8081401153791448	1.6146558633063741	2.9177690587943754	4.56496138747071	1.3378306255661983	2.915088595093153	3.076369683702313	3.2625427270559473	0.9626526465858759	2.0790886938077406	0.9091959839539512	2.5890100801356484
1.4542312196951732	3.9267472618526167	1.2963100410823738	3.052885860973801	1.4610334613625375	1.6199504811621046	1.9146423778445103	4.962768126201988	1.2285718937152987	2.4903741360831715	2.2429454390989436	2.200478371182164	0.7337249610024167	1.772259990448089	1.6391915645673911	3.3604026316802096	1.3482061092918878	2.726688166000663	1.8045651888276255	2.8359422143528454	0.8123892103949408	1.614420215123819	2.8618835012375805	4.519368626878889	1.3172744057812047	2.9081885137357206	3.0895575319567117	3.257700825910067	0.9920376828046387	2.06700867487288	0.8655795732438575	2.582049058894052
1.4987176790244352	3.917911387801272	1.2739250038846142	3.0534356746448705	1.4625108113867697	1.6249521070375217	1.9692888238215962	4.944929941021457	1.2621363185129195	2.492693557546803	2.2690746801858683	2.202572987949468	0.7410900871520444	1.7756498827069138	1.6318019391118068	3.3621246527768243	1.388090913632157	2.726187214760747	1.7979532495488664	2.8262912199834886	0.8219562780525997	1.616235687419785	2.7937711147644095	4.480483972365899	1.3136627711761966	2.900963387031373	3.099252085249779	3.2503900809441326	1.0316688390809947	2.05341154560995	0.8303871726034571	2.5801615155251647
1.5160816266043897	3.906376473349061	1.2511289834736083	3.0523375634270833	1.4776973345266322	1.6307204873862382	2.0519981098129367	4.9256234984625165	1.296918857050484	2.495977094466452	2.2836978338267144	2.203341730838658	0.739470493554097	1.7828154924772952	1.6389794483867337	3.369562865911294	1.431795002802901	2.72885240022162	1.7886113298317117	2.8141870588478626	0.8330441934215903	1.6160952536622961	2.719811623014869	4.439899466484276	1.287974401099501	2.895313410241292	3.105775639378771	3.245047108024026	1.0659996854589688	2.041532628378919	0.8172545955591729	2.5805861714457543
1.5211558513333285	3.8976819733497883	1.2240698101919938	3.047663597513583	1.5021068230846921	1.6371957489444444	2.1239427518774083	4.900449819817968	1.3346101974880138	2.500816019044398	2.2907568266152447	2.2040151194295055	0.7228562667529606	1.7909388037026068	1.6509372370785962	3.380755641961104	1.4633806747146874	2.733598237288314	1.7857455045439152	2.8030300123011656	0.8449118485111449	1.614506521848098	2.648271132691282	4.401860859742755	1.274193745869092	2.8915544366744053	3.1009719521224572	3.233673717707996	1.1043199174085918	2.029807500505075	0.803045526432138	2.5829578411406056
1.5614361734796314	3.8884667174678933	1.212790360336919	3.0401768983687876	1.5216581269957372	1.6421929939682967	2.1715925633159943	4.870471608244218	1.3789901854227233	2.5060460155646247	2.290239413612593	2.2014685152258275	0.7228737038167224	1.7994070282559937	1.6324101498066361	3.3988632117116246	1.4853355478426802	2.7413985187657026	1.786618222995793	2.789287315773034	0.8572122795924568	1.610965157700164	2.5527550054025894	4.365855615598462	1.2784751272028188	2.891596923288853	3.106117371103872	3.222912484222364	1.1455068710567837	2.016409345900101	0.7751627631684447	2.5814117874105946
1.5954120921169954	3.877454904800537	1.1891405278895772	3.0310416200734442	1.539269837091891	1.6458636581173174	2.2070291277448693	4.844377246113305	1.4108811145009363	2.506688489404937	2.2793274557308942	2.1963921173950722	0.7345284017732471	1.8082714817945493	1.6360288291028822	3.4203830630679914	1.5145990289954936	2.746777939808821	1.794442348436191	2.7737208716718125	0.8695086533238684	1.606653526606613	2.442437098839677	4.331240313081166	1.296235118490509	2.890315224832626	3.112034292504192	3.210772203939724	1.1734776233188877	1.997729235599301	0.7373141653170942	2.5805509315664494
1.6237534713142703	3.8685320067919267	1.1638729569620854	3.021410370104463	1.5527622766828924	1.6509545180785716	2.238219348574155	4.823718723420701	1.4413198520722688	2.506660592179402	2.2781953715942027	2.191951096163022	0.7510150464655101	1.8160041840712577	1.6417943256925678	3.443701627560546	1.5352859176837175	2.7491588666588367	1.8216455105062497	2.761619390087568	0.8669084263694731	1.603233330814577	2.342034104884107	4.294534294191846	1.3064600196289053	2.88953382760553	3.1051570344995287	3.1961430885160182	1.2004281185875174	1.9818396926557709	0.7145621734711961	2.577651386882219
1.6681102706959359	3.856179746657288	1.1429957463544826	3.012449025851159	1.562499328240865	1.6545394632578858	2.3036772897403583	4.809626038757497	1.4600786629808504	2.505997868806061	2.280725771898364	2.1866681902088927	0.7736488291190511	1.826086867281603	1.6426647012003552	3.466896867419958	1.564113525874777	2.754137751373895	1.8457968156925981	2.7525389682345422	0.8686606779038281	1.598532726464177	2.226453986277916	4.26229746693049	1.3096682103184396	2.894267834214199	3.095061949901657	3.1830193941099414	1.2246364227280777	1.9675887957229794	0.6924443423070216	2.5750216606553895
1.708034584665803	3.846565169463921	1.1155278235901556	3.001640961171315	1.5679536767068336	1.6561820451699942	2.3393402297781645	4.793993708359682	1.4810357384575419	2.5041298886006427	2.26632332649977	2.1798020633100856	0.8053842993251795	1.8369341005173407	1.6362514654738853	3.4999818022697338	1.5799570506817209	2.760369901472423	1.874068221705618	2.7401439533568053	0.8642314746065044	1.5963670779907193	2.1160380179456237	4.233111324349739	1.2889423650794625	2.8936106860872814	3.0941294988529533	3.1693613877991353	1.253598176727827	1.9541188715383262	0.6518916042282749	2.571293263236109
1.7377520198234984	3.8390391017888192	1.0853053098786614	2.9898113622192524	1.5930587628393458	1.6577792574826535	2.3656028916542002	4.778376594018543	1.4939365508517533	2.499388045251993	2.2640337889458695	2.1751789359371583	0.8390508293475992	1.8471277736764007	1.6309564404993548	3.5317418213465666	1.5979116614808724	2.7671257966920333	1.894425097735966	2.727104847403301	0.8551835076374037	1.5955841263431454	2.002751160556425	4.20767967292254	1.2792490959578477	2.890262561215725	3.0739913760562425	3.1554100033442083	1.2833152968742831	1.9402953178326339	0.6342997148059488	2.5715536051612373
1.732896524557174	3.829745538547389	1.0505879947313588	2.977750678118289	1.6157020404740645	1.660036213513874	2.40420039326905	4.766780268528145	1.4934611247562493	2.496370080579582	2.269580104498032	2.172052475828806	0.8651733034687072	1.8558072834741692	1.6385152923538053	3.5742994730526036	1.5994446910355737	2.7726233446605644	1.924204611289365	2.7117536420161876	0.843896807817652	1.594891899643853	1.9614004857690497	4.18507141652526	1.2853098791849935	2.8870571047951326	3.057548596518197	3.1395041972288866	1.3166251608218194	1.9301442135281306	0.6170606041165807	2.5719297710939144
1.708625121465766	3.815193044848633	1.0085475638533508	2.964418416225546	1.6333456149917607	1.6587448759305634	2.431887555711055	4.753038227277356	1.46754379722435	2.491118217424324	2.263286628603928	2.1699384665304318	0.8901688401225194	1.8647276159951423	1.6442443934852533	3.623724510669896	1.6170831627060542	2.776958485368277	1.9547806858747623	2.6974893397717152	0.8369811374544472	1.5964092996695856	1.9131214178968363	4.164085165141849	1.2932694410845824	2.8843010732119563	3.0263938594131687	3.1223900889344987	1.3519505778759824	1.9233101719818504	0.5891352512732341	2.5688482284638594
1.6863261873497581	3.7974490562123426	0.9799930214149609	2.9519649982435423	1.6344053083828924	1.657717188260366	2.436244987850965	4.741067057294134	1.4535421200307912	2.4838607097176832	2.2423024495142787	2.1671849617795664	0.9084420719486812	1.8735854399978233	1.6239848938567953	3.6642884595057894	1.631066598334922	2.7826370343571587	1.994654225936509	2.685409816862977	0.8344509673689313	1.5981548174046145	1.8661096472490657	4.150781468358744	1.3011050380723792	2.883535764344906	2.989320823450257	3.1066244189752843	1.3818567215354558	1.915776797110469	0.5813335110310235	2.5661405375341313
1.6534942446289516	3.783084819402543	0.9581321617079706	2.942503195742943	1.6191893066173433	1.6572861092825342	2.433320472176999	4.728518217686875	1.4441906899993773	2.47715675604586	2.21782097232767	2.164694904291043	0.9177703438797521	1.8818669303078601	1.6118926603645407	3.7070551162652543	1.6305386795046053	2.792917699390771	2.0137246035881633	2.6710623719039273	0.83548404391962	1.6024315457130525	1.8180857217308926	4.145736834561458	1.3028466624103796	2.8816777313909636	2.958270737207232	3.0888937470406264	1.4202271458491065	1.9092805628532044	0.5859975513837592	2.5649896867825435
1.6251254977236347	3.7642892765605165	0.9239625375721473	2.9322835872334827	1.6248973175901773	1.6585771316836724	2.4471077025993546	4.712953226026069	1.4463309615344613	2.467381996059909	2.1885747201262356	2.1643883626773057	0.9432755549911007	1.8885419830451362	1.6170029365178509	3.7552022137107395	1.6295494149960499	2.8017161062924325	2.037565976957727	2.6556184447278484	0.8301315414586834	1.6020957987545212	1.7886679580273133	4.144449766340348	1.2921461863709915	2.883319042552877	2.9189780177624494	3.072294302791061	1.4664836236432959	1.9022973094470308	0.5830401138566682	2.566228824666841
1.5976627184868089	3.73907023286559	0.9050833800219358	2.9226236805057373	1.6334319466325762	1.6605359249881988	2.4566204811978465	4.706549185135066	1.4306497057705203	2.4608169462335945	2.1519911147445674	2.1607588484852807	0.9657555070978772	1.8955141379489708	1.6353899592190086	3.80875555043972	1.6526185620089544	2.8086035244572343	2.042564096480964	2.643625281891248	0.8336069061981545	1.6025914987288805	1.7548164462675755	4.142325858735762	1.272819821908615	2.8864615365152293	2.8657647073072114	3.0562487311726065	1.4774930873628171	1.8962041018515683	0.578521324801522	2.5668624074792974
1.5756759321067184	3.7134127507792623	0.8816060975003182	2.9136001433768968	1.6444006945436125	1.661623771771766	2.4837045696534905	4.699501348694194	1.4302111711753407	2.452270057537721	2.1211987888840134	2.1594420337482436	0.9956571547931535	1.9036977273575715	1.6682880524590715	3.8559349708686463	1.6832341333813443	2.81823781323902	2.0491254648031463	2.6334813363608935	0.833411184286929	1.6037314625348522	1.7388134803765913	4.137991903013789	1.2509449763416196	2.8838698523272144	2.8247256282301043	3.041029536668377	1.4787090960938454	1.890507757621161	0.5879110196845393	2.5724256198423125
1.5563378831590045	3.696959727207283	0.8606427999319097	2.902407302510242	1.6583018095879307	1.6643301718211532	2.5104451889011346	4.687777886644398	1.4153888644183945	2.444586276124877	2.0962520936260187	2.1588294216623627	1.0027123520809549	1.9102786640799487	1.6861277647592532	3.9078692250128024	1.701960129062592	2.8268064171769027	2.0812444719297476	2.6234271306625034	0.8244143686424241	1.6018790623805113	1.6911250213755726	4.127961143964822	1.229438143734885	2.8830965595567934	2.7779647353097454	3.026797422431511	1.4918639088094645	1.8837898587224975	0.6003146299375386	2.580801161372346
1.5511017360435282	3.684974458081644	0.8403891476151162	2.8923131814344423	1.6540713043327422	1.665487345971687	2.519556908860809	4.684749715798501	1.3975998407659087	2.4354068674124147	2.0670926521887196	2.159290394343032	1.0096115043340548	1.9177093330389727	1.6945074996118308	3.9571476529151766	1.7164922853708184	2.8295995031355665	2.0962295433354963	2.6177922972978065	0.813447389940791	1.5994770956435445	1.655605568926967	4.12558062785286	1.2165045501969811	2.8819109805264627	2.720780543157259	3.0109353163793373	1.5077984804759033	1.8769995553039056	0.629981043403691	2.591597732177521
1.555389442761825	3.6725355133740845	0.830150129695781	2.883600086719524	1.648726725956422	1.6664903505590147	2.5411242880820057	4.688773393261904	1.380495535253758	2.4216563716553563	2.037607819130873	2.1602920722330476	1.020312149501068	1.922015388021596	1.6987621146587972	4.006812978983746	1.7671895169079914	2.8370295044245033	2.1008451865931304	2.607826629706324	0.7997060435718127	1.6014917396151305	1.587594693794754	4.1261018454149365	1.2102709851243445	2.8753834909945826	2.6736212695704458	2.9997702855918402	1.5308472970057083	1.8723985841768853	0.6819075655296183	2.6021062850464336
1.5407644575412325	3.6607715932350913	0.8324505322609589	2.875544839442608	1.645245466157548	1.6683787804408148	2.574950299907133	4.693719077424628	1.3713063652300979	2.406829258217525	2.003706039763454	2.1621341666220006	1.0110863484867698	1.9269158508166186	1.7119293989388635	4.05930190647435	1.8299497435469192	2.8455204888439223	2.1291343994000416	2.5972288152747374	0.7793855658420484	1.603941923201071	1.5128783361619185	4.127595092606088	1.2078715892904248	2.869821641364238	2.62317576958488	2.9883581053528148	1.5801585999906673	1.870160688442561	0.7845053115913162	2.6110936091875714
1.5263189714829248	3.6524613704994535	0.8538955366773986	2.870165928763609	1.6409629222875068	1.6722749782573396	2.6268826439030497	4.698573098082428	1.369018152790305	2.396037624099204	1.977195724037501	2.1655911316520347	0.998420710710256	1.9325040186805649	1.7299956597144674	4.11417424513814	1.9242187487399574	2.8553897177762635	2.1507913574073583	2.58528684850791	0.7594526427001177	1.602157369908597	1.4523323978627976	4.12740715014315	1.2284214311348431	2.8679557877113377	2.566873510610215	2.9782981537369904	1.6322137917507065	1.8707804149578657	0.925416687195392	2.6169128785418416
1.5056903100006929	3.649984609980311	0.8718451241417445	2.867101431409585	1.6375251082524256	1.6767879462220994	2.660013609925434	4.709202684050856	1.372873820952679	2.386108916294039	1.9674934248539127	2.170187507178507	0.9874524457499605	1.935221290887448	1.7564502094928982	4.170706579819948	2.02233987650591	2.861047704035365	2.1749824142400223	2.5708171912546547	0.7366629858277672	1.6013521778053035	1.386944219378481	4.12675030052152	1.2460598937808542	2.8693387958066254	2.5101858433111803	2.9654003199456973	1.667592862451068	1.8695796860822689	1.0702481214359933	2.6166196919772418
1.5084629412665653	3.641533570270602	0.8846722674104048	2.865573017770065	1.6327201279599868	1.6779184114880314	2.691308720433439	4.729093528191454	1.3918965752770367	2.378042387399918	1.9543894207363461	2.1739321458572887	0.9762561730933108	1.936720911296078	1.7809321638272173	4.225597153570308	2.1190086617851853	2.871336623592321	2.2000379848328016	2.5575999059035976	0.7336872045378595	1.6035650054174828	1.3582005213580541	4.124695348962522	1.2773848307856346	2.8665058778601162	2.4689356781256673	2.9535909179938837	1.7047298480500452	1.8710764037205159	1.2529402581779374	2.6206617795368143
1.5259471201171053	3.6330288913792748	0.9068949346845409	2.864014392895266	1.6207148747076867	1.6792022660865569	2.7463586563801456	4.745739967277975	1.395583494792939	2.3670330985632435	1.9303616059955915	2.1786795179853926	0.9564967755334266	1.9399142298910066	1.8029326729755433	4.277319783260686	2.2365524654104036	2.8777429932526966	2.2200431931269784	2.5420225553995355	0.7444894312923304	1.6095141904684005	1.368387199803136	4.123632425449633	1.2889558182994814	2.8618218217416183	2.4140534876842272	2.945522511512764	1.7267288457347254	1.8718667779913416	1.4431077920485094	2.6243310445819894
1.5231685551286434	3.6301646789186917	0.9258111614252527	2.8624685948745268	1.6094156892212106	1.682542707293775	2.8079044782523526	4.767596353494619	1.413134452170825	2.355221729498339	1.9003769631138632	2.181336750328495	0.9544867102588143	1.9432840194672725	1.8214425777369616	4.325554603093224	2.347238177161846	2.879864356852353	2.2238691191180626	2.5300514926514177	0.7474578038219124	1.61637899083119	1.402015143784067	4.126810925426542	1.2930494036026845	2.8578122674555777	2.3339941518090725	2.936954049019966	1.7451699349282463	1.8769132193122238	1.6338980318884462	2.6285696459211434
1.5021368195134228	3.627126099794977	0.943128011047034	2.863438008583034	1.6054003442533338	1.6884076459576371	2.8553271406372187	4.791983307106863	1.4213246489575562	2.3441271690062626	1.8832011579988244	2.1837226794839455	0.9606121932272715	1.9457295330001232	1.860017930752882	4.365519586343724	2.4868148572290716	2.8842902745748145	2.2258494332620176	2.516511984968313	0.7578397785640082	1.6214588673297816	1.4707681897836418	4.133301981436188	1.2967458931782787	2.8533456448019687	2.251713433124178	2.9282590225601877	1.7667851578916158	1.8828343860136707	1.8270333217052628	2.629251247203874
1.5126772342978787	3.623242036573397	0.9647800500633867	2.865311541289048	1.5995918152191706	1.6926974433332502	2.911142891152121	4.811938886869821	1.4249833551600317	2.3317675206377095	1.878092940316055	2.1837385245258827	0.9807589944958659	1.9478869738638092	1.9051271115116664	4.401571147711372	2.6168746259875917	2.889291728589011	2.2158714140402784	2.508229484239335	0.7793287171786846	1.627299920492583	1.5248318853615346	4.141092404042528	1.3406912150097634	2.852347217690027	2.1696066248523413	2.9184401400514455	1.763414641885669	1.8835737461644428	1.9990098411487978	2.62744977433463
1.5170822079452653	3.625711350256272	1.0007778455741279	2.874591636452364	1.5854878987076344	1.6997260260402014	2.915365258856575	4.831872288583993	1.4212677362132196	2.321701432924103	1.859978691315759	2.188859715204912	1.0001898309951756	1.9494426175236752	1.934269353072099	4.442028395005306	2.7604272052922467	2.8893183470164803	2.1958165043315665	2.4996178002152503	0.8079888232443588	1.6308171542730898	1.5846627765166776	4.147171497413445	1.3628060914197166	2.853098131524269	2.097293458059338	2.910438452234922	1.7434257889699234	1.8832420849913372	2.1529553855883186	2.6257057126768717
1.5349060513284918	3.626011985100012	1.0304542852154988	2.892749493798546	1.5674237143554428	1.7093154999378426	2.9776381048698934	4.850998092190953	1.4189629386848077	2.3144864063304347	1.8293868955353532	2.1984934277575885	1.0215755651933598	1.951400230860398	1.972059909585347	4.470825038298454	2.9129010367152692	2.889280739321558	2.14755717748178	2.495981742385451	0.8222701872960533	1.6333137615796574	1.648199961135246	4.151361194384216	1.4128946050400368	2.8522733168612464	2.0540902972889166	2.9042039973699096	1.7361444004028765	1.8833791200426617	2.272725946167008	2.622789364103715
1.5470587678088057	3.6339804722357965	1.0695583424325834	2.9190999736978887	1.5280505398686042	1.7166716670778404	3.079828749706024	4.86525406635032	1.4169070270951163	2.3097599604344334	1.8028845656766521	2.21182094891372	1.0418912623237189	1.9513727177619535	2.0297383986960567	4.5044889894327556	3.0575083104656624	2.8857266398771615	2.127296059912177	2.4954662292156033	0.8439568244510278	1.6345239531681601	1.7014845873114122	4.160211650623116	1.4494645762802383	2.8489839862232706	2.048818590516306	2.89928214927493	1.7232866615415445	1.8823715194295207	2.350696798245425	2.6138815995400955
1.5444835090073663	3.6418903776838003	1.0922763998287095	2.9610430868574196	1.4842664422493932	1.7205628447456436	3.1301686015339305	4.880614932194475	1.4169812901652112	2.3020014044156505	1.7828020912427487	2.2336337084194926	1.0708685223691392	1.952107685647393	2.0512294605163515	4.534560486696392	3.2198851879633104	2.8816399755213404	2.1561730350199313	2.497958167435739	0.8497774584682262	1.6361758858372286	1.7528446992756717	4.169424136516307	1.495647024526509	2.8472918185370344	2.0903242000199223	2.8959119846834356	1.7124652515293628	1.880299330128624	2.4067415445315548	2.6086289985361706
1.5724128323706237	3.6555689314915116	1.1356910425381403	3.0118668839328526	1.4503436664566824	1.7288995473371689	3.1845745654477144	4.8986030248159524	1.4387747975779661	2.29716049881946	1.7688995832267747	2.263734643064543	1.1204048921358911	1.954199849361999	2.0690998285732243	4.560818962781806	3.374866686711736	2.8825674661808214	2.287125841506328	2.5056714894595324	0.8443931026257492	1.637022735159824	1.7699263179683364	4.179864885478862	1.5517661619071226	2.8486481658747516	2.147051103060287	2.8912644665008393	1.6951372348499225	1.8766353651315477	2.419070515082628	2.605069712334675
1.628508705682361	3.6709199183736674	1.2018073635953248	3.075702529097374	1.424200320776768	1.7353793120844276	3.272707670219579	4.917624740604034	1.4724585046725276	2.2947029362165714	1.7622384932754207	2.3031438830408004	1.176804434325761	1.9547378486175269	2.0832994982770754	4.581020776176953	3.5262262827622366	2.8864772934742775	2.4491220659806565	2.5164930046368594	0.8320978717463174	1.6380950629494637	1.808244838736098	4.185511696435072	1.591096082662832	2.846560154930648	2.250689628891603	2.892836162120731	1.688600878571886	1.8739798146163948	2.44012097837755	2.602089587888359
1.6875215072368874	3.6827533654705378	1.2587875894139744	3.1485177104346795	1.417188742892921	1.7411583308244007	3.3710737228630667	4.93220341205094	1.5018139853959538	2.2925947941259124	1.7508822435313451	2.3470668771639414	1.236302792191156	1.9556320356042363	2.1024455136323748	4.6016996643909565	3.68031097647159	2.889345563921702	2.655219404200472	2.5335625829206	0.8151747533615014	1.6374524772369004	1.844587167818363	4.191632979144757	1.626326607578553	2.844275730525318	2.3686050064268143	2.898956935801293	1.6855014398894985	1.8715240074178752	2.5098003461642477	2.6025525755664822
1.7377316845156732	3.695017186208285	1.315045529362737	3.2340858341403007	1.3903559391304234	1.7430889726697587	3.471445052959108	4.955662926400216	1.5413251328539326	2.289201433129414	1.7415134581759206	2.394917261136338	1.2963635157844227	1.9573934397132127	2.0988569854819534	4.626527862747481	3.848986138337838	2.894690854354895	2.9052471907986392	2.553965618450219	0.7926974162113278	1.637980946876431	1.8700934814923804	4.190040734414556	1.6426537144981423	2.8406728930265213	2.5120245922421	2.90746567524608	1.6945626584888298	1.8698812312858855	2.608446293268282	2.6013689188297953
1.7819802298785368	3.709305804284189	1.3761449024675492	3.3268079213333093	1.3726429561939497	1.745764483174519	3.56926457992473	4.975057848559075	1.582987030665313	2.2874601685628004	1.7509237385955063	2.4521656104840868	1.349152097123336	1.958791845377471	2.0653721341042344	4.6555421554533964	4.016813609883688	2.897879577659393	3.192655327106227	2.5826362029267798	0.77508422073318	1.6381890967476693	1.9027715689831501	4.1869995184024775	1.6508984119172223	2.8393412028681597	2.6807456343812834	2.9148556489907222	1.6961129119482823	1.8678887535045965	2.722195896155809	2.6050769459097993
1.839724988692652	3.7222404781234224	1.4489669804030865	3.4265085252040905	1.3515021391655913	1.7439104633771714	3.6560002368403035	4.991835608070792	1.6321061582673235	2.289262592454503	1.7672200022844413	2.5121207097628324	1.406984060645319	1.9606283511632343	2.0264864095849604	4.689243291181301	4.194838545282172	2.9023255306155624	3.5221209785537653	2.6092855518119356	0.7417347981939122	1.6393090695684338	1.9423415272546616	4.183107677005963	1.6560694930172304	2.8391161354759165	2.875396401749253	2.925046007566202	1.6947868463338367	1.8693832921702414	2.8770339771694884	2.608565053523479
1.8922534745038897	3.731736953642761	1.5390870538214676	3.535739383442025	1.319965694889101	1.7423099726869868	3.7248013369795956	5.010073999826099	1.6664079386290207	2.2883152610970514	1.795510318677124	2.577390651923983	1.4434711368261737	1.9624308380789344	2.00568067796365	4.719293958232028	4.378617879041501	2.905778751390499	3.8588545886610253	2.6396045393783187	0.7271647773488452	1.6400452294649053	1.9852944092842664	4.176868869401654	1.6798740779957195	2.836680821939375	3.071011319393788	2.9352919738422036	1.697332232460237	1.8648446344846934	3.0683914440454307	2.6092652961948
1.9745237299642036	3.7416882031785716	1.6254473163487395	3.6555090606429466	1.2929198745529493	1.741400231396273	3.788643324732686	5.035097588472864	1.6922832279465607	2.286737585800429	1.8399791505757663	2.652224497087018	1.482785312568466	1.962532618931484	1.9672526377489508	4.754705497382492	4.573472041198972	2.9096254286055374	4.209130880015809	2.675348144845666	0.7129588208638268	1.6394160527447168	2.0155227395908857	4.169669592986939	1.6930505782069258	2.83464326126223	3.303326121388219	2.9440226213815013	1.7068435912822497	1.8613875441271788	3.3090811788767445	2.6112679795739244
2.0601530349794936	3.750942044595889	1.7223210831550553	3.7869557517901953	1.2632876770480164	1.7394843844985381	3.8496999281902182	5.050294749768932	1.7147065265983874	2.28607895892579	1.9040900588216134	2.7313274053675762	1.5290884228810568	1.9621396834000742	1.9298904474224234	4.794476119880928	4.731843278741301	2.9097859835776134	4.579708185097646	2.7153557702562625	0.7038799513865931	1.638697100527821	2.0364810745320403	4.153945547190879	1.7010746544206499	2.8345176173042463	3.546568767666852	2.9553438146143987	1.7037202687278816	1.8571886641489992	3.592713724700652	2.613646874122782
2.171910624653565	3.76263977909064	1.8068574239833182	3.923814234827921	1.2399472827028888	1.7371836495679378	3.897908506831343	5.057785145006009	1.752297937518956	2.281438496801137	1.972529219433385	2.816774936996603	1.561525471781629	1.9616215045187504	1.9030718077788173	4.834251542157982	4.882383440345023	2.911336134955172	4.958927687660369	2.7621144457822	0.6948351202404456	1.6381100752864406	2.099890677520491	4.1376584193794805	1.714129074946821	2.8337707978851405	3.8060057485266587	2.967030545945956	1.6998199722435807	1.8531983342035783	3.930737394100213	2.6173874636583996
2.267788745386179	3.7681271097760924	1.8858342817193907	4.070001654376872	1.2174833670941227	1.733332989798728	3.919332476830677	5.069715676655879	1.794336300908591	2.2736290503952787	2.0486481955749682	2.9061429892930932	1.5933889892685271	1.9607285384429403	1.8928846582109948	4.868495411953712	5.027804830709602	2.9130596134122646	5.359432026741036	2.816904242998048	0.6894721488460759	1.6388410651007526	2.157311135114895	4.121096443358957	1.708104772247871	2.83257287226474	4.072090373143091	2.9851997536147064	1.678081291431819	1.84782531196479	4.3097227142257095	2.6147609999089747
2.3972028898472173	3.7729515448034716	1.9878555230488792	4.222138397442418	1.195920159085762	1.7292789312482313	3.961310161433017	5.079216904582721	1.8405882627011383	2.263306840744843	2.1209957362754324	2.9972860355756	1.634132310084128	1.96217286393574	1.8835110787759817	4.906779644144447	5.168146683959258	2.918502766486932	5.799512085487489	2.8773548704171388	0.6831765883077972	1.6401560560566422	2.226977202579475	4.102391475080495	1.6967732525082835	2.8308875075251616	4.368509332600255	3.0026837222180105	1.6590052318679303	1.84406410368455	4.701328763832013	2.6117650582574647
2.532523691792178	3.778066543221312	2.0961779686630897	4.3784848657086055	1.1818672179650058	1.727814849308582	3.9763071044347438	5.088989917417545	1.8640235369772735	2.2520492751425643	2.2212450490818956	3.094136107627272	1.6814563854300524	1.96331015618257	1.8819948262861579	4.938329722859703	5.327647152821214	2.920629583461172	6.25683046350148	2.942031303271016	0.692670413585132	1.6402274012989815	2.307274042624271	4.079642487559184	1.7072799758155788	2.833173575581378	4.7096239801220285	3.018155726499763	1.6466866920448127	1.839568594714685	5.148971372356693	2.607555347475711
2.6585347670100496	3.7796524495850163	2.2165454139667062	4.542577965359413	1.1864686665732767	1.7248434496439955	3.988182586749718	5.101808066215063	1.8991630578300742	2.24378299159356	2.3487866963947583	3.1934985147116612	1.7187331283442067	1.9652860167304418	1.8907932457070256	4.963920174706613	5.4932501655766295	2.9220407604511727	6.700607914319923	3.0098570854643794	0.7064552628616426	1.641774370869185	2.3583264336934042	4.05381506282592	1.7094992084794802	2.8363166408483624	5.048072447016987	3.034663212981632	1.6319958728666908	1.8353789624703403	5.608876877354722	2.607509498137997
2.809408015474179	3.774951857330296	2.3326676277633194	4.710719251285613	1.1961805820073916	1.7208130750268578	4.012044514993125	5.114670985051327	1.9293703462199532	2.233347346441424	2.477228311816999	3.296412794471784	1.7452342726794852	1.967993638815432	1.9352548111876362	4.989507720832565	5.664311131534698	2.9255348244632957	7.146896064383183	3.084110597771236	0.731016261535835	1.6440840560277978	2.420028732979734	4.02621228154472	1.7294886351257617	2.836447584557454	5.422395524566294	3.0546684995401394	1.612653852004461	1.833062591406398	6.082564565957004	2.6072225466258616
2.988794754817057	3.7765333260275256	2.4506185486881704	4.879911698648209	1.1986631605045528	1.7148226248818264	4.0116762723313535	5.124277420097746	1.9599279004613064	2.2253706772900106	2.61627280597865	3.402112593484606	1.7653953276272254	1.967605666624546	1.9824004845584349	5.0180459641255775	5.8205802402381615	2.923024793106091	7.607761639009366	3.1630251440763604	0.7664592651697536	1.6473811946972314	2.483151573706841	4.00036518041128	1.764306040903123	2.837589335460014	5.794080198690048	3.0790545699686085	1.601150870666786	1.8364654626084922	6.569642102449496	2.6085048871222827
3.1535253026162176	3.77958830232681	2.541075908316537	5.051181210513019	1.1930438111559931	1.7075603959192143	4.04923580456769	5.141535321449734	1.9935877081910915	2.2212523106651805	2.7640151287321117	3.506413900562433	1.7761219714266452	1.9687945046026187	2.024737367877712	5.045948288706408	5.966472520246843	2.9167864973768993	8.042673230386058	3.246987768728933	0.8072826988770475	1.6509864616958696	2.561300956946834	3.9738844177046957	1.845865764120846	2.8341418832070233	6.167665901404838	3.104579106371096	1.6131432782678923	1.8416044630261097	7.061021573792971	2.6089064421774384
3.312131727782231	3.7889166473361158	2.6089524707155234	5.217972096936467	1.1950483646888503	1.702399269980307	4.085817819817821	5.163081441401117	2.023902617488024	2.214151968893022	2.91731090704327	3.6074407356066662	1.7707633147534756	1.9672549574049478	2.0908895431114334	5.06922413794924	6.123144205095449	2.9116981022314508	8.457258818829443	3.333380613105792	0.869349440148833	1.6538757804353497	2.654195081736672	3.949642536448422	1.9187415960440415	2.8286764850266968	6.529030058393166	3.1305106405237106	1.6332963126774689	1.845394038397466	7.549739118698246	2.60821601097902
3.463392051127249	3.8007218412052612	2.6801633389584496	5.375572586745267	1.213778346528756	1.6944988644002588	4.147680856686033	5.176541426599184	2.068037967776174	2.2044262145548803	3.0863089823063605	3.703116525217141	1.7708844718106183	1.9658689411377093	2.1683164012165523	5.095302473737198	6.271121502280667	2.913051240315293	8.866750139953984	3.417766011174737	0.9238908360477723	1.657446843491345	2.7557043429214096	3.92769885883912	2.0096711007406816	2.8287105397877443	6.866578829193746	3.157118936898211	1.6459581434660708	1.8499459657411617	8.010117471360521	2.60813704220892
3.6218928922779425	3.811564945449888	2.7323198407505913	5.5222242480475465	1.2431647089550792	1.685586030340866	4.225459361087322	5.188537078290016	2.1081182290298246	2.1956047074211824	3.2582227733156848	3.7904849812955868	1.7831607723878926	1.9628580126370416	2.2812074701324976	5.113002906187285	6.436746370693007	2.9212734718912285	9.222095547091397	3.5008911735592982	0.978592396975298	1.660399263511531	2.8833060769295975	3.904378238481227	2.1087549172466513	2.8293934346620064	7.1865101568754834	3.181343584046962	1.6733581266802418	1.8532439495197683	8.45796854154221	2.6065561139163473
3.8043356779593624	3.8289439994983385	2.8151898627647456	5.6531529482193115	1.2640798224441132	1.6766615940114307	4.291099247488534	5.201056819511252	2.144440980366986	2.1876426409532375	3.4378878815757656	3.868330592017248	1.793637002748315	1.957853298623471	2.4074301614793443	5.131387563071218	6.606787741402355	2.929565065776328	9.551830814883047	3.586593091050399	1.0408787624339497	1.6630572256174547	3.033165207928753	3.885507028808618	2.2352801140678817	2.8303335204202487	7.474429561557493	3.203539299359414	1.708442734981407	1.8600524035723163	8.87879279007955	2.598294209256581
3.9870260547641028	3.8407873791770735	2.8922355055218025	5.774365788016439	1.2745320506618194	1.6655191803178482	4.35028685595431	5.217229451854098	2.170240713049462	2.1763706931491344	3.62214336922213	3.9373020380795474	1.8012633283974888	1.9505427001178868	2.534735713770958	5.147676461713607	6.783575086466546	2.9381176644519984	9.831156529043444	3.67218610275483	1.1024015461960184	1.6659815928751645	3.2205768574622797	3.866239286647223	2.380994770993824	2.832666417405062	7.751804692178884	3.224798055714107	1.765325871759979	1.866287609864378	9.260273389141968	2.5868541667026483
4.173744998007977	3.849490368598258	2.963302012649722	5.884836487745704	1.2837000958934217	1.6545622611279134	4.413423537100701	5.2372542974579135	2.193984268643851	2.165277736256302	3.8024933942980117	3.996866088428631	1.8300864007034492	1.9416405166110873	2.6543874002634285	5.166104023823126	6.969853500672211	2.9439737458867383	10.085595519753177	3.754434054144009	1.1608091747659488	1.6686722515251184	3.4303036871073553	3.8481247409356305	2.5111332702453595	2.835405534381905	8.013835516288788	3.244207595495679	1.7870121086177415	1.869575887131486	9.609176375029195	2.5720818561391208
4.339458000405035	3.8593919606836673	3.032475808290889	5.988959877271844	1.2922899628972788	1.643904965958038	4.533067919764609	5.26309383873207	2.2291688440517192	2.1569049966063782	4.0003882065811105	4.055250912686679	1.8482081125020418	1.929086655247315	2.7805094143727835	5.1771221273996035	7.155263773822366	2.947169755872722	10.29443014092733	3.830144031125663	1.2158602244501502	1.6740258473206744	3.650360986354201	3.824105528623863	2.62377721456062	2.8348068583720414	8.248429569033654	3.2606735537489655	1.8292065056532951	1.8741981384066257	9.940734340388033	2.559800021188379
4.50554763267415	3.870022261625182	3.0925702625365017	6.082309720556502	1.3063670457717886	1.6363729392908164	4.68563477194198	5.281896411426609	2.2808404204779915	2.1529656970272693	4.200727731162741	4.109831416195755	1.8489217713078623	1.91557106552963	2.900573057458905	5.184896675866801	7.351010339098354	2.9491449810761945	10.459507884976118	3.8994193499470238	1.2672339273521347	1.680158594792326	3.867925780476299	3.8032053601202263	2.7200190854644966	2.8388560333279833	8.46564818258403	3.277148027537419	1.889852078024358	1.8827096492729323	10.248308708175733	2.549251290043779
4.688732650485175	3.8783558222248296	3.1720078990007248	6.164114485003384	1.3220296032293084	1.629681641161289	4.866699838147135	5.301348628336694	2.3324877281434837	2.1478522314195603	4.38790383540073	4.1573026594746345	1.8534245502866256	1.9033942459456836	3.0170968027531524	5.187511724495055	7.529846510152656	2.954557794644692	10.575171010595955	3.9613803025631205	1.3222283627754632	1.682816770917534	4.0997388148718406	3.7847234262876763	2.8038630573062227	2.842865901562244	8.695375149336867	3.2931193143513457	1.9401962853360077	1.8943719349888075	10.524618277308273	2.5370257394600895
4.853299089239567	3.8881044841471812	3.2583557124895455	6.238539618275884	1.3333916094367213	1.626032884001015	5.039872487080748	5.314522759029387	2.3820644140382017	2.143361517312294	4.581774887104464	4.202969695016515	1.8504480983558216	1.8872768591008073	3.153527311472049	5.19230100519591	7.710166038734959	2.954627661806091	10.653179697062077	4.015436828194072	1.380286773497212	1.6875684440707117	4.342616452889186	3.761876639239675	2.8819881163773333	2.845755596006349	8.895990490621772	3.308321807254655	2.0018681683731763	1.9026675398426702	10.775926418858315	2.5240621710068125
5.0302802966613935	3.899362816607537	3.3235143777927907	6.301634799156158	1.3550496716259353	1.6240189357543142	5.262400586388898	5.322882661693244	2.4372567914448307	2.140673991095768	4.775003166062623	4.24235384704379	1.843816529733814	1.871129342780592	3.310280048861042	5.190517530256561	7.890799228930141	2.9545113982272406	10.709836463943837	4.066208522554917	1.447645589945599	1.6910996829256	4.577602781873254	3.7431432662727655	2.977157470151358	2.8506597611077225	9.094188213323227	3.323122828671673	2.069262705166878	1.9114511005735113	11.03272705740745	2.5114766543818474
5.223299274838191	3.906770296570534	3.3936681495040464	6.357461890403113	1.3727915254376661	1.6229429675733886	5.492270986463457	5.327966650036195	2.4974180528036434	2.1380409650118564	4.962133540150175	4.277270170213783	1.8388143544277795	1.852850768384549	3.4527360964684792	5.179854564025162	8.059824357388498	2.9537341122962095	10.771092055451769	4.112497729973491	1.524695368438791	1.6941313470356816	4.823264702284429	3.723202001072088	3.06350567089785	2.8581939476810105	9.277166578778745	3.3371508269613925	2.145914488860513	1.9193358687857789	11.265586507834158	2.4964898341155233
5.398726075036661	3.9124806031803727	3.4642198082124334	6.404350046394706	1.3797990942936738	1.6201862728540632	5.719828357933779	5.32638059370371	2.554463869171388	2.1331536298612286	5.131382624814437	4.3094416832904345	1.8392285645770712	1.8366475790485857	3.5826159287646826	5.159586777880933	8.241320743747437	2.9582476491052963	10.805833363977518	4.154285483242956	1.6011779918632383	1.6964717780553549	5.03017643611654	3.70689293520174	3.1382677984094363	2.864944492663073	9.446261498106121	3.3504533929652114	2.2197201704205045	1.9268859793524546	11.500944163642648	2.482480389599919
5.5688976665098355	3.9176605586017335	3.5476187045650875	6.443034856446748	1.3764815169607494	1.619413054314574	5.9506538078834055	5.3206780047455196	2.6080142209044594	2.131844855177475	5.299173804075855	4.336913272191991	1.83321347081657	1.8204142228312412	3.7119711626034535	5.132128779536507	8.403442767950494	2.962805167351589	10.826060849735898	4.194347045586804	1.677677305376685	1.6968295204383563	5.277982786519168	3.6923258847910567	3.206723051459686	2.8692548255522805	9.6263641091592	3.3632410633179997	2.2961490111650087	1.9358160339865635	11.749376185086204	2.470981000086795
5.747180593276509	3.9225857105270934	3.632596278862447	6.4733792698816695	1.3757244261782444	1.6182997518197895	6.201223594317319	5.315665138826011	2.655290885576372	2.1312804328546093	5.466031982977543	4.359164630752174	1.8207034040464212	1.8061545907501904	3.8511857334583217	5.106138563772415	8.551873824161522	2.9657029598749505	10.844175370871257	4.229706327766199	1.7534740700631	1.6976931943251459	5.512217983641087	3.674925514202794	3.285338038839266	2.870616970886548	9.808728092457898	3.372725794120181	2.3746170048169337	1.9444827603662387	11.987675258010908	2.4598133387705614
5.938530529467304	3.928595312880401	3.6986400636674897	6.494782228687462	1.3763419258810339	1.6160052699400584	6.489623226324459	5.310223360361244	2.6937929828116305	2.128488743974491	5.608609141783753	4.377892185246614	1.8059123005978381	1.792050624227939	4.002982490561568	5.070415771730351	8.71438487806463	2.9669306647606373	10.862081635049304	4.26057707597803	1.8246887722592193	1.6994494932952682	5.730495005696685	3.6512768612388076	3.355437979835546	2.870728214839364	9.975488137743092	3.3825122697053365	2.4479118062093503	1.9492667940874133	12.217908878693944	2.4474663603514424
6.1051988770185455	3.9352643028664653	3.766834848897181	6.507505049073628	1.3733263908947455	1.612639979170538	6.805554643653315	5.316800544356125	2.7327518538488884	2.127502544982067	5.733341004549988	4.389999064266214	1.7769362883116409	1.7784373621321115	4.146002376925476	5.029339890859524	8.86240569006333	2.971063042683743	10.883040040991522	4.289759401887135	1.9076857669151865	1.7027232931264376	5.9208251434028485	3.6259193027004137	3.4268776755310455	2.8692327766329697	10.140366784737408	3.388506905339015	2.5353830107471422	1.9535654218788974	12.442741103025769	2.4357903805399324
6.273547431947125	3.937998817811932	3.8262774388765277	6.516408464659573	1.357669257587951	1.6103353810278003	7.094024850815844	5.3090656064995505	2.776506726543771	2.1239699474089484	5.837450199351375	4.402343412429706	1.74539243372801	1.7644584980789122	4.278921600430361	4.986153753969838	9.007970452356272	2.977276935726895	10.909728144149684	4.319278697570467	1.997089918717007	1.7053776976648336	6.12978189546433	3.6038480269507343	3.487338449740712	2.8633471392332397	10.302821119960683	3.39187483072992	2.625807877148679	1.9570672379522585	12.690358279933323	2.422507292925209
6.441077651405409	3.9402904158945993	3.8979820315775524	6.520479479460922	1.341448634753855	1.607594320398845	7.4138761015768475	5.310272465588104	2.814743300386313	2.1226702748164836	5.927580718758761	4.410474109978109	1.712302972270384	1.7518821992793778	4.409551942335912	4.945265093550539	9.148883452856296	2.979725742618623	10.922650766038378	4.346881915830625	2.0846885663889516	1.7073113301042846	6.315967112116318	3.582764184022973	3.5496022495069437	2.8588974564197227	10.431182871036926	3.394709085544878	2.7250597995101273	1.9558883657743442	12.911367256265454	2.4073901922893164
6.60506235800307	3.9339758170109866	3.9724130068374772	6.52333571014744	1.3249588280883182	1.6045828832452116	7.746262471571808	5.317450247768429	2.856395746223575	2.1206412840749604	6.001334517024296	4.413639280748822	1.7055060549881136	1.7410495208557963	4.54938343150118	4.897780140948637	9.285999445971932	2.9854939977252517	10.90775223369175	4.374856572033262	2.179922643490312	1.710151530506581	6.513767153639518	3.5684740437928286	3.604931464464344	2.8534967559656033	10.545615719440192	3.398233549432456	2.8314364447094604	1.9558743917530952	13.10865992998582	2.3915545150451787
6.7842648089572934	3.92292433950801	4.066140355530746	6.522352887185875	1.3101368942473572	1.6024787923674118	8.093880315294475	5.321582438425031	2.9081232024001498	2.1210095344624627	6.058512102521798	4.413756300029947	1.700778230370102	1.7280065888278218	4.6703943218162065	4.85230588450253	9.413375129296432	2.996427508885626	10.904934684050668	4.398901405424151	2.2711835937135003	1.7140767479360073	6.71643070152944	3.5489701146629766	3.621497744577396	2.8492588589944154	10.637268498426112	3.4008317699947685	2.9305882077212586	1.9593076776375629	13.28521767942245	2.3743083229181656
6.9570969346183	3.9155787164828686	4.177516060245626	6.518202342191778	1.2868021854785319	1.6006026933471122	8.43465366416785	5.321451735520855	2.956164122135591	2.1237661140011466	6.089146886482606	4.413084929392271	1.682333783396967	1.71790304276793	4.80716377070564	4.803197141904932	9.516397439282471	3.0037426054560146	10.920805642712564	4.423526009351714	2.3515736051475518	1.7182329101765748	6.946122521383948	3.527477863811753	3.646290059673577	2.8456735327555376	10.71628001141794	3.410552606363681	3.0160576385514957	1.964799134520593	13.415153570629668	2.359186791019111
7.138428086477212	3.9039222844717822	4.279212947370687	6.5129634834216885	1.2596033994246811	1.5991053788819898	8.790358945232201	5.326924508792191	2.9933422593237182	2.1264333138849256	6.119002108949885	4.41274739300238	1.6861090778736245	1.707218576896187	4.933888519219762	4.758073816720903	9.630110254899064	3.011062189934519	10.905274119007974	4.44676132350307	2.4413579306768907	1.7231842177167895	7.162739794521122	3.5040342011316685	3.674365086901675	2.8446627631065864	10.80002165409892	3.425392149448807	3.102044424028258	1.968493838125577	13.51501683769526	2.3493010190808836
7.319756832062875	3.8887986701232906	4.383997129052916	6.504021445064806	1.2319499603905262	1.5960433188024141	9.168781943205966	5.330999026704164	3.0359744039640773	2.126760770295134	6.128775522913721	4.406680149989873	1.6906021776919158	1.6963236581236882	5.052268300071104	4.70656374622436	9.732815878335558	3.0165829439195484	10.90207666940645	4.471608128261749	2.5401291615312376	1.7293751899054968	7.363234657174938	3.4858765386535873	3.6903113730147834	2.840719162937194	10.86660890327494	3.443736305562884	3.1855257722348895	1.9692665155478974	13.578414378352257	2.3415979680882977
7.503296141621721	3.869146443008359	4.5006107414347225	6.493222307052727	1.216450077730763	1.5924086618782909	9.565242804409992	5.325468446408946	3.0726347941540855	2.1263198810891106	6.107354735740503	4.398095632955174	1.6957719556871662	1.6890686773154997	5.15796747428905	4.655471258062602	9.808215531037138	3.0214765245544664	10.892435177390846	4.495408616511019	2.6336156620724838	1.7368261368576672	7.555030764002686	3.4616756524624295	3.676990925591517	2.833262342241342	10.922886884399421	3.469005709021797	3.2611588325887304	1.9689508705245056	13.624593757330633	2.3351886065219185
7.702343498923073	3.8605978636999514	4.610993153013559	6.4809822420556955	1.2140235621681237	1.5898258933384408	9.987045672748588	5.318337546876856	3.1168431134185495	2.126491561062236	6.089209007248729	4.391695111005044	1.7008449559905114	1.6814938138187128	5.261634312134006	4.604079074691581	9.86779220760869	3.023184688268946	10.857425015755517	4.520357805300867	2.706647831183184	1.7427438214191755	7.692914400428111	3.4422604625795317	3.6605017571016942	2.8280478394156146	10.950959213886119	3.489109092962668	3.3427540027942855	1.9723632135765048	13.635846834721109	2.3254158210885283
7.889784320286566	3.858017359800045	4.7235942408229254	6.468545947588451	1.2281904823416594	1.5860222452292734	10.40639083951691	5.313602580678797	3.167023155583115	2.129185014336645	6.080621219229814	4.383549439682587	1.703096865054386	1.6743978574519196	5.355825669965672	4.551310282589685	9.914939585447447	3.029854402972381	10.822947152913802	4.540330999995786	2.7669039599180523	1.7449530304278933	7.764367136051265	3.4238097489175456	3.6488887148094458	2.824014025298879	10.978073812624691	3.5107414376225012	3.457669651121556	1.9791660935127966	13.633410897616479	2.3178016027153974
8.096309115892927	3.8532362985424973	4.84040371386308	6.4546828295570196	1.2307156548834906	1.5837036875136774	10.81958173887243	5.310302353514602	3.2178514915603436	2.1299807680284184	6.063894414361701	4.376390027538148	1.6964222903925026	1.6675273968148847	5.460178896797087	4.50364712779731	9.982237580183597	3.038741984107094	10.803027628580038	4.559845842948854	2.8317996361017594	1.747957395668466	7.831002819780047	3.408418016354904	3.643578284182785	2.8190902610769233	11.020152268064932	3.534431941330552	3.5625077401664194	1.9857378563352501	13.63453394250872	2.3114490563970906
8.336994695877717	3.8513912365402687	4.95224721854617	6.437450340167633	1.2359414153824282	1.5815837996725286	11.260652226618536	5.299397952479615	3.2652392571182682	2.1304265938776568	6.041464423843144	4.369008997571129	1.6917150591878611	1.6603008931390622	5.540749708411911	4.465102673708335	10.019190914245016	3.0421180636722407	10.781929575919893	4.58092214881785	2.8952964399772156	1.752250388497724	7.888245015608835	3.3926137713137132	3.6320247725791495	2.812338405902722	11.059006470980208	3.5586909597510603	3.6645049652844497	1.9892060913375054	13.64705578693971	2.305721841788566
8.547593300438797	3.8527770900228675	5.050689143703628	6.419567268170036	1.2336882993555518	1.5783797697513768	11.702964875031764	5.294588749013541	3.3214693566438864	2.131517435230723	6.013294433660592	4.36035790081811	1.677516367298284	1.6534206537404637	5.614990220128933	4.430871556288691	10.054404753156307	3.0464021769159406	10.783653295177785	4.597775773169392	2.96385294116194	1.756326502402527	7.932705856835074	3.377193541435521	3.594949794325736	2.8058209164657475	11.075732055169244	3.5830372323130057	3.7779282205549776	1.995011596287335	13.674542762399554	2.301522953007925
8.781899102001264	3.8482921144687325	5.133343612709164	6.39680153522582	1.2508808268971743	1.5754060516492014	12.171249261808196	5.29223484334678	3.3856444256208658	2.1312768895274163	5.992962578067346	4.348243100906005	1.642687021860959	1.6464518002873294	5.694310618505939	4.388603202981613	10.065942521982612	3.0544240658436577	10.803070763667455	4.609371065644847	3.021824260243458	1.7626663675141259	7.9836872477808605	3.367426802193933	3.553936328491398	2.8000389974999043	11.082706501394874	3.6086998242744173	3.892533719302411	2.000938024698703	13.70944974867228	2.2973337582223468
9.010242560710527	3.840342227305344	5.216020723304731	6.364435601781009	1.2660285894085657	1.5703574577029464	12.5906578353467	5.291783834104942	3.451081247378628	2.132664238203359	5.98411133262045	4.333185585238224	1.6029758687962863	1.6372055207436307	5.756489764567669	4.353484629125705	10.071603975590051	3.0636832495693347	10.858769882716533	4.616249085921441	3.0918169460636666	1.7689820602836517	8.040464613057617	3.358941317238539	3.495181542919327	2.7957838305864424	11.058050281974252	3.636192816583165	3.994263261859874	2.005621212378501	13.781814626010705	2.294111260659276
9.251177026725525	3.8294375421338156	5.284842480468944	6.318825990807739	1.286120379990682	1.5677441498567624	12.995052056210683	5.292505639268959	3.5265269980271317	2.1346626950294376	5.980740012456045	4.3152856069458245	1.5628264279867772	1.6299745609480927	5.819161802823771	4.322498821760128	10.068851545648114	3.0742518865313007	10.86246824155707	4.615572813173216	3.143331103444211	1.776233982360885	8.112448706354725	3.3446435361423066	3.4347602447545076	2.794144030782746	10.990035266663105	3.6599781783870697	4.104517190797184	2.012766483670806	13.887739751428173	2.2927779832942927
9.508991630141754	3.8183372024748987	5.355994313125845	6.25925250857965	1.3179601151675855	1.5674009528609263	13.442528796964426	5.295957565049228	3.5940551399470393	2.138645643428717	5.96914186267741	4.289534981394479	1.5146265793766749	1.6227269395199189	5.914691840353771	4.291406520250098	10.064648205477676	3.084400948825897	10.833395117944018	4.61184254015607	3.202957901658848	1.7842257581688963	8.142345267198168	3.329900334230781	3.371765379755707	2.7938666985992646	10.873225983381676	3.6853417539786992	4.219494125148546	2.017715100814095	14.013648270983373	2.288590505337238
9.766006853979478	3.804818875024877	5.396739305799536	6.193945550298781	1.3577666193175963	1.5638653986945952	13.897414989822108	5.298807866627614	3.639488098225427	2.142413942944721	5.951166125117187	4.253141798351301	1.4561049352069966	1.6157076976864817	6.0027976378170464	4.26417816195468	10.077308178855198	3.0880555516295445	10.688437579047465	4.599446673004314	3.291786010178966	1.7950694743792044	8.180974173175214	3.316607249593849	3.316667906160286	2.7933542485441665	10.725301114628754	3.70958781365805	4.36177611257468	2.0259042744098736	14.163545672988171	2.280797686881767
9.993830659278967	3.793453571236644	5.4197203299721775	6.113461357709399	1.4040868785601506	1.5650626835211223	14.362841879034471	5.299105951912567	3.660239752557302	2.1477836492316458	5.944296055328999	4.207302861315204	1.3979525623048794	1.6086164266754173	6.10126963932437	4.240068515072318	10.101579155390406	3.0904742915252044	10.519478271255837	4.582060101569615	3.3799404758506815	1.802330772941444	8.20640534534543	3.3048533151098476	3.2784874723015744	2.7955358057617965	10.542732593344304	3.7297860801417113	4.497531539511959	2.0324183686526234	14.301950858007089	2.2724991413650315
10.204210835355278	3.7829918704532397	5.455366105794822	6.0212470397560525	1.436598697401585	1.5670677009291392	14.816628857938314	5.311747885279034	3.6946945435086587	2.1541870733977118	5.9325131961533035	4.152911614861747	1.3482424378512468	1.6029830356149377	6.192842739785416	4.218149369127734	10.118283472486148	3.095742162913285	10.313067239266395	4.559934912912103	3.474270510434994	1.8093648044589938	8.233730842048601	3.2914142625378204	3.266371768003601	2.8009355127383815	10.328179586054894	3.747645529569898	4.6324030486691665	2.0396942345185063	14.397707390953212	2.2604724390749253
10.448769948659058	3.7704205566525744	5.479255114664908	5.917610352032273	1.4832288290121045	1.5678849951287455	15.260907001452704	5.312065500419127	3.7321032206045732	2.1633274800056075	5.925563536787335	4.094229352271802	1.295271084813932	1.5982890725231813	6.301761937242597	4.1917389956523525	10.126864987797875	3.0985914525570357	10.079233602366898	4.538168346272535	3.565407719278351	1.8169941460736603	8.268674762193266	3.2843486101467607	3.27177840076443	2.806684664013787	10.099639067369289	3.7640284349463187	4.751444756499305	2.050591995534483	14.456687741906944	2.24931741321213
10.695221383078211	3.7594338397045273	5.5077894151417475	5.805665848664011	1.533672661967398	1.5682809357125262	15.748230818115868	5.329719454130112	3.7698825527771347	2.1765908034599954	5.908638249200603	4.0257113616312346	1.2421867504309536	1.5956164545233509	6.431507997089256	4.158790362815332	10.105959914650018	3.099948678295634	9.823628202005972	4.508968237279924	3.651991964319528	1.8252795364920191	8.299011915654976	3.2757287810618356	3.276906550547483	2.81546470108474	9.875831255597099	3.7780433616898286	4.880294973476456	2.0621410569912197	14.473548350328118	2.235630902174673
10.924812297507277	3.7480432902167604	5.529822332585313	5.686099202703074	1.5743552388234903	1.5728873454250145	16.237877183317835	5.34715626533537	3.7894476625832123	2.189826229693765	5.896762406292157	3.95274640052046	1.1770655203019178	1.593317663141425	6.558992119609877	4.1210049147277195	10.086306695532818	3.1011793458836396	9.542264208032087	4.48258246505463	3.7514213938590744	1.8335757493719627	8.301630540950061	3.2675335923803965	3.2855526919567932	2.8249444497393577	9.62376769396363	3.786935494318491	5.005891516456973	2.0711003875745972	14.461959254680318	2.221463689254173
11.144435625479787	3.738456813319924	5.520701285939462	5.557585165210576	1.631949177003437	1.5782362486498476	16.738759889802907	5.358131259559105	3.813371097007029	2.2048677259313902	5.8719243015311	3.873466111606444	1.127239002875987	1.5906113494654606	6.690106789370981	4.083427507084617	10.04867296755574	3.10378210198238	9.237840950772304	4.452651113128605	3.8428629356658757	1.8433842356856978	8.296998472585317	3.259751574624158	3.2917558559263957	2.8351546281618107	9.359006190981964	3.7926030173352654	5.112083611971333	2.0815094432645838	14.421235703887548	2.210264557724464
11.381673754230395	3.732600387886177	5.514726982172365	5.418101974649187	1.7095259819845838	1.5855316122447414	17.263451152616447	5.3749665439784415	3.8309365819192216	2.2204025600159754	5.832772249056122	3.7878961935337316	1.0815187546709417	1.5888976600731646	6.8269409867132085	4.038636566285512	10.009339870682968	3.105979257984817	8.92229204534882	4.417858973553009	3.927774045803261	1.8546703497627073	8.299759067345187	3.2541347216491916	3.2960808242208106	2.8476217353172	9.069943950422333	3.8004841632256876	5.209942366223111	2.091472969585873	14.341525209567122	2.200175781124411
11.594102002598303	3.7236786213704938	5.498199241535242	5.267439436789829	1.7819286341886813	1.5923740056922684	17.81247905747702	5.393278534596986	3.8432162122324423	2.233647857945378	5.778828665686063	3.699689460905023	1.0260379349354936	1.5883875824287246	6.9389072086034425	3.9967042232678747	9.982602911023537	3.1075395991118566	8.605643090640237	4.3782093467828	4.007722826843985	1.866708336263729	8.302857778539153	3.252468028297017	3.3016604558213443	2.8587053169759553	8.784045479016207	3.806013515987788	5.308506159135412	2.1027077692185583	14.223301342387213	2.191076456863118
11.790184744417425	3.719327614822289	5.497556509244842	5.10884577494273	1.8450366087255494	1.5999213674090011	18.378516901665208	5.412821329261723	3.8261695798806277	2.2495217870669557	5.713777049793101	3.605812752045059	0.979237113508276	1.5876955708375937	7.057296964792465	3.953358005361331	9.945209743546298	3.1088319835663554	8.268916130552945	4.33420870906764	4.069502702755066	1.87749243178512	8.281614314396325	3.2537329017104697	3.322953677380262	2.868420417410148	8.489737887950495	3.808634785454677	5.401640347476003	2.112232274375526	14.047080096511337	2.183133886331716
11.969058454876782	3.715188594153806	5.498909920035475	4.942320441740299	1.9069749305942851	1.6094531897311242	18.957814261698076	5.430676615263864	3.7904654853754254	2.2626962990043866	5.644937939033397	3.5078813300149387	0.9272399310196773	1.5879404377212392	7.161837543475194	3.916600808829198	9.905846630085092	3.10803405141282	7.923811810542031	4.2832529528875645	4.1284391020859585	1.8864446565129174	8.265240122776964	3.250914187397523	3.365860860897766	2.876596831668411	8.193807439342091	3.806344200112833	5.492242282828433	2.122748047456226	13.823549191883194	2.179444050977064
12.115383207751025	3.7079785660625606	5.482785057209875	4.773311719233343	1.9620789602952766	1.6175893650648443	19.543112876014195	5.45506367132408	3.740163854794614	2.2792403712788936	5.568731678986687	3.4084024491622182	0.8817798065205974	1.585684641303877	7.268939761680981	3.8744892490451464	9.880334302040799	3.1041190927692632	7.559545319579063	4.226744815457549	4.183547560479416	1.8957307682371916	8.251327243892094	3.251174714791903	3.4311933398328502	2.88724429053742	7.886886123255626	3.796960815043595	5.571279508542014	2.1315195804393787	13.586281087398307	2.1763447537674794
12.25683254353873	3.695081528334133	5.450757188907986	4.59861901812093	2.014960656008938	1.625466301911062	20.126520408391535	5.479136310626913	3.696018687267503	2.2971474952060764	5.473858297649231	3.302883627582888	0.8392125349124815	1.5834139934422928	7.358503933678717	3.835553199611146	9.85004071016066	3.102387531122582	7.186170448331872	4.160531323703206	4.227717093970462	1.90491030012729	8.257525317474407	3.251707422906827	3.4957232725854825	2.900137231817192	7.567843035874328	3.7916896133675975	5.65597734569661	2.139478709252063	13.301028673018722	2.17625936579544
12.399134756725578	3.680690668881165	5.406036712370232	4.419340648045522	2.0513062319620152	1.6353545415306072	20.724982153516642	5.498687154187671	3.652671713810886	2.313013252975585	5.370141249298193	3.193602143835993	0.8118795651150257	1.5820421813557843	7.426658063886236	3.7956284079210314	9.821843234580886	3.100425687601063	6.8316141769624625	4.090907251061008	4.265413359326889	1.9144648656405137	8.309662683980061	3.250316647106876	3.571119000842961	2.9110476196340658	7.245871087067588	3.7805844892105083	5.746087241539445	2.1467873110268587	13.005085171250096	2.174994645919516
12.521996526324617	3.666390443324409	5.3677409741219275	4.237039869010562	2.0984358411659088	1.64348878135691	21.320734166677262	5.515795799509683	3.6090437119156804	2.3296250216021117	5.247925629368612	3.07947959861937	0.792139475067522	1.5812386275405934	7.471151101922559	3.749236230855129	9.783623138513814	3.09885673866054	6.468258766434557	4.014939064210733	4.293117997087077	1.9213061054646507	8.36318683349591	3.247192041275101	3.6178806271245336	2.9194998828585654	6.925370648943124	3.764242523316746	5.824082984530513	2.1522432941427803	12.683904180791513	2.174392879789891
12.608767680212969	3.6495060763013196	5.332242393088236	4.055768872378324	2.1500390512428176	1.654250039227481	21.897865952501842	5.536000857614769	3.5630881535576298	2.3426089454849377	5.115562021904823	2.962012994868151	0.7895586422470462	1.5792272828030556	7.511723138243302	3.698670724809658	9.759295281123643	3.104594405356393	6.094978715166721	3.9344506170020854	4.31226861304464	1.9282145514550382	8.405956279854765	3.243940251846613	3.6440068568802757	2.9278101643380796	6.594289375565669	3.747195869552886	5.897227253667119	2.158700870250032	12.332337042840177	2.1729088875969604
12.689531306584524	3.6309108893286743	5.308468868629367	3.8756260326677485	2.2054204570952116	1.6643141436476538	22.43025454252368	5.551300510637859	3.5197183355307886	2.3529651681867536	4.970767907716755	2.8468242752993445	0.790136986296435	1.5772412961372426	7.542735114568961	3.6462153672316493	9.743531250874566	3.11088957431893	5.740174391049657	3.848191550233386	4.315370153944064	1.9310054176450215	8.460086832529356	3.2420816869839673	3.6218509436839383	2.9399151727675927	6.273942013466963	3.728114488424827	5.958686995066858	2.1630767038535366	11.972158700383286	2.171306266555504
12.773354109467036	3.613403519915377	5.315836088744715	3.703003858020986	2.2404847264888774	1.671376362536917	22.94760933999997	5.566205045624461	3.477468181590436	2.3627521306921464	4.807521790406372	2.735373018917729	0.7958972164797168	1.5756335412375173	7.5552135403204455	3.5975693127470167	9.741695029055967	3.114795474019576	5.3910861278832805	3.758541712450115	4.302711391959232	1.934163304493438	8.505328548533829	3.241905474749578	3.593941718830603	2.9560184782571595	6.000666564632545	3.710504150438355	6.010256045306037	2.166716762381765	11.612075491172323	2.1671271624411994
12.862734700937482	3.593087257031446	5.326392913798295	3.5412066734306564	2.270893671181931	1.6780772996449353	23.44314710003236	5.5764351020084435	3.425358578217179	2.373057870754396	4.639451592678909	2.62911878290995	0.821940576586392	1.5750114271083584	7.549395065142052	3.553257375157015	9.756324018095825	3.110891228011873	5.070778019720791	3.66662841128866	4.30050082906909	1.9359988930125769	8.526798249774265	3.241900642815799	3.559403263947815	2.9710072641436316	5.750060911130846	3.6891791023219116	6.072567628463071	2.1689793774255883	11.278196052523628	2.162294774828441
12.94141238095695	3.5755691820232656	5.350153709032002	3.3930913240862353	2.2990639885625757	1.6851089052677937	23.914373906986064	5.591408574875888	3.3626722746130957	2.381031962088154	4.4547753787293285	2.532047824376972	0.829546163648006	1.5747743884263217	7.511991412650721	3.5086723903105415	9.762717555052593	3.103819902378114	4.787923321006027	3.5778127054689466	4.294677736909825	1.9357115782655467	8.538747332600295	3.2428834529111183	3.5112052084210137	2.986653768670751	5.517664053744378	3.6707243537184224	6.1125912310245365	2.1705699728275913	10.96754297757834	2.1552546582665992
13.006556186623074	3.55787403664249	5.358621232815575	3.260045488348139	2.3365767710659338	1.6953006846421723	24.365443650122998	5.602161973953311	3.3026888677327744	2.3885565089126577	4.272411625395869	2.445267360968137	0.8368544160206552	1.5762474049438981	7.447372045111808	3.467635720308738	9.75629053637343	3.0943193629116967	4.55898310768134	3.4874583040235265	4.28926638197322	1.9361227746735075	8.52849679562418	3.2391320432310984	3.4346652767612893	2.9959853365784297	5.317766277909929	3.652888066976066	6.14760755244872	2.173043921137069	10.69548465615552	2.151888643068616
13.075975942942106	3.5465236364206283	5.383939963200196	3.135259394474575	2.3849464013695165	1.7070811113743423	24.771044364897033	5.611857833929924	3.2649959026589137	2.39830569776885	4.097003147097395	2.3675196137321115	0.846110275821928	1.5777036966305755	7.35995598615213	3.4268709825648145	9.740810337166755	3.0848019851220068	4.377441188712482	3.40034794242134	4.269854286608701	1.936537723410737	8.485338832056572	3.237149901975059	3.327662770133012	3.00364643334816	5.124993263953014	3.6357670187416673	6.159974277674573	2.17669745085859	10.462960372664579	2.1501397222851013
13.150962260007969	3.533607997295144	5.419987212978534	3.0264654586346893	2.4247943539117682	1.7177886803077933	25.18140482133874	5.622304212689524	3.22662150828773	2.4079519096073314	3.922156211677074	2.2979560373376704	0.8556683594902441	1.5782847681527843	7.27762798317649	3.3884167580420113	9.710191038309791	3.0758883138062107	4.220786583699714	3.3133298381439125	4.253946005089599	1.9382374977651398	8.445296549329825	3.2315048903693238	3.2165761005270634	3.0117299410158482	4.952074920697867	3.619339865165846	6.1950130644513	2.1809060089883374	10.267622426946486	2.145390527767976
13.223630977158479	3.51841646582664	5.446482235478908	2.9255651242778544	2.4701467465534894	1.7276138180259122	25.549311982127332	5.626693937998184	3.1663341243037566	2.4163078042174417	3.7467222577422157	2.235581192537261	0.8627029505241149	1.581049890021428	7.201958920362187	3.3487268403307784	9.669907855860789	3.0650077098070567	4.107544979698709	3.230485928641924	4.229993626727315	1.938841079818168	8.402902198269807	3.2257396730252546	3.097181483820867	3.019131232630915	4.820225671996337	3.603954772180101	6.199644720461475	2.184869875775486	10.08319187699038	2.1391863885426434
13.290933974421275	3.5068954963109156	5.477925589427979	2.833814880386735	2.513372494333697	1.7386429970254824	25.928288535007642	5.6375027050969	3.1003103000615178	2.422632812404213	3.5716390963807902	2.1779247424629133	0.8798455216658997	1.5832284297173391	7.106488763353481	3.310920483361274	9.611716950744194	3.054180198670818	4.019912633087292	3.1545508546789316	4.224370042591032	1.9361422494380025	8.336298525089541	3.217970367714549	2.9777953517969276	3.0242311395805266	4.70629559350499	3.5880573980751787	6.211031167449655	2.1885842491845047	9.914065285523602	2.129857459141858
13.355035477082271	3.4997760013390993	5.501834192054277	2.754785922296711	2.558504744727555	1.747795423712647	26.26135774705466	5.639259231290105	3.043794668412742	2.4249410659524697	3.4000370358342273	2.12504582328528	0.8858431065340794	1.5848630338634258	7.019385987620703	3.2755003744710933	9.571513743447678	3.046664155267362	3.9653641950725147	3.084019166071116	4.216331645653596	1.9356479956658987	8.262200269930677	3.2091402466853514	2.885916141406979	3.028304025236743	4.585536222140211	3.5726842314584264	6.219412173000033	2.1908455009225762	9.777909372318339	2.122272231174355
13.440950334343098	3.495818336404719	5.51975086047145	2.683074485745176	2.613273883121507	1.7540772143427399	26.59361680602216	5.644721775220846	3.013919935606566	2.426082960595346	3.22763466172549	2.0745005568070667	0.9030098979655683	1.5890369976364382	6.915982650857	3.2414218479780774	9.51175748903458	3.0382875471197215	3.953554980084984	3.0185106452077943	4.194864568655163	1.932894787737914	8.184531673458379	3.197989756680176	2.797191145040453	3.034022466978118	4.474532219015584	3.5586619652768667	6.203606212322284	2.1927830235924946	9.661855299624248	2.1181459890767695
13.519170740352763	3.496715550285422	5.580187126477026	2.6250383531125077	2.650256272569266	1.7585079072333574	26.907803821480073	5.650692006148358	2.9759680927979626	2.4266027810924022	3.0682985123428277	2.0296848764373343	0.9170968420626038	1.5935599900277653	6.807745449862762	3.2077277694878052	9.472302153213231	3.0297649082471825	3.953016753008498	2.958137333813615	4.1756629363435165	1.9307707617992849	8.137627605759397	3.187283457150823	2.7023232439979847	3.0413243048988052	4.37667983962905	3.548128280566492	6.194246315423191	2.1923555392777927	9.542334177781404	2.1161862232624213
13.55459829518174	3.495530667444541	5.632995374191699	2.5751232487138753	2.6785921913436876	1.7609989085411342	27.209839729358567	5.651559131139868	2.9364210724824935	2.4305715597649225	2.919293117455172	1.9874055023574069	0.9277089237542765	1.600110086672707	6.699092502204762	3.178676872009202	9.432657302989208	3.0230352903265736	3.9474552488151367	2.903128433505898	4.145139466778437	1.9287625409611144	8.076385226256498	3.1764252951950107	2.615480219133198	3.0462515528350647	4.299549666357839	3.5361003087389626	6.1747525551401345	2.191380990997894	9.42654642054922	2.1143767852023823
13.65403552167602	3.4971310531911226	5.694117971484549	2.5371144740651412	2.7277898246695638	1.7668208054708927	27.523920935926057	5.654248223250958	2.9068260357771076	2.4378138064495816	2.7839769741561966	1.9489681716328495	0.938198665606772	1.6060697666546044	6.580744972745135	3.1504192332157976	9.408983319892624	3.0142664799090433	3.9597964710308435	2.8544153696608467	4.118762997812667	1.9264871116831528	8.008086227690224	3.160470778388762	2.5348769752799796	3.0511233581063815	4.223352255938303	3.522539888171211	6.148011952000069	2.19015355750289	9.318489028192383	2.110419957708895
13.7657082861193	3.499345457958721	5.745636131614528	2.513472460944575	2.784071500336375	1.7713973492726436	27.839552386797173	5.6621337577201105	2.8891666454697638	2.4424909088350995	2.6656252795794115	1.9178514249175433	0.9478966331196024	1.6107650450340725	6.43868257346453	3.129926935848539	9.38430702187172	3.006727768312745	3.964504052064207	2.8084524353725664	4.10350387363786	1.9257892760105293	7.9416791077212	3.142802566267131	2.4571338116967048	3.058418707940259	4.14168699656894	3.5129041736901563	6.11501563050707	2.1860235317027645	9.203373761877636	2.107054779823611
13.891094110457	3.5079304835011693	5.8059957730499	2.4952119085225988	2.846887251256966	1.7775719729788488	28.15769971758703	5.667054702159203	2.8676691265166903	2.447987819595645	2.55552050392206	1.8923753751299055	0.9672595570365299	1.6144103357098407	6.293305199143611	3.1055784705184757	9.361987796439607	3.001238299621357	3.9673634216751577	2.7671525313809644	4.092250500799156	1.9252431774069392	7.895868016513029	3.125658201035748	2.3752965760825795	3.068601473854281	4.05439505357718	3.5067540369371564	6.099752762694448	2.183428701687092	9.092765945816188	2.102663019613855
14.018843282337226	3.5200923758471614	5.8711035091163355	2.4862451825872927	2.9166302502869867	1.7845351116531711	28.466289754762496	5.671943150884519	2.8536218725204305	2.4552789212590587	2.4600469701005663	1.872139155194626	1.0121712990413563	1.617452734885569	6.131345408644836	3.0874002946136536	9.335406555556565	2.997606867124198	3.9775839496578484	2.7291242527710136	4.08751052152218	1.9239472607546497	7.864109246266377	3.10974025430261	2.29284470414635	3.078851096642426	3.974298939558911	3.5032873914134175	6.066905540033899	2.1844502394209058	8.972111946590125	2.1015659455267186
14.13228228946736	3.5341091175968598	5.942344375994556	2.486817001187711	2.985250787185695	1.7929513739713085	28.825629088223856	5.667161762274571	2.818700949586564	2.4632476802616767	2.383886425367107	1.8572548830155973	1.0524422973300105	1.620230278514885	5.9745706761192245	3.0720423202266334	9.317993023325092	2.9888301504330648	3.995973061070711	2.691821284212673	4.0655871521288445	1.9235373085869374	7.85052564555924	3.0938294601306766	2.2191819042462857	3.0884934450504433	3.880170835457779	3.503817635809744	6.002071049047202	2.1903175123722236	8.863794590819147	2.0978302432541955
14.264099382612782	3.555203113432026	6.021022277556445	2.495031126913258	3.0632173912091694	1.8001584415453113	29.212785190458533	5.672310580727743	2.7967915980814064	2.469117077272765	2.3187778405920243	1.8462978088391655	1.0825460105328695	1.622755608385826	5.819772835523729	3.0549618348886445	9.287002015313801	2.9771013954793273	4.004738891129407	2.656644081457662	4.034210171048812	1.9218567226454633	7.825583193001159	3.0828444679515696	2.157952185222723	3.100922782152878	3.790991139291701	3.505564049944773	5.937713799086292	2.196842150564055	8.744154956815665	2.0966308857605007
14.400059003171595	3.5785100977581754	6.101288976989702	2.5117489079617084	3.13560702362322	1.808463010646968	29.563023073242192	5.673454593682097	2.7516032696992307	2.474898238581763	2.27451601022311	1.8406706865743812	1.1047806417897352	1.6223698855787807	5.661194112804253	3.039240428430781	9.245866369007887	2.970074786294361	4.03265859520608	2.623383309312617	4.01147975166297	1.921258285705422	7.7971983694275595	3.0716959718856924	2.1171539213154213	3.1156530628325427	3.727557220122695	3.5087364470480056	5.872832422069196	2.2041036266882554	8.634514282683217	2.098074805194228
14.531561734045916	3.604028124772624	6.188097560861151	2.531855867880846	3.2059740431339767	1.8174319182028957	29.91040604878987	5.674530270832269	2.72145556470899	2.48164325753352	2.2478287410027344	1.8381984740311414	1.1219698348073506	1.624367252324248	5.514113442874216	3.0251362993695747	9.205857573920389	2.960310117818973	4.069090534618511	2.5891052102118213	3.9827245637075555	1.9214434897997574	7.7795712296157955	3.063076061987501	2.0975018360934383	3.1301721306244707	3.693769945397055	3.507477484286587	5.791451201775519	2.2109817169270984	8.545492561281485	2.0983342639865104
14.690397782578614	3.625106693758726	6.247444902527607	2.55819399851583	3.278902642399531	1.826179030180499	30.2708193558031	5.670347840853449	2.688440479741483	2.4871451095215122	2.2334578321124243	1.8395656744998912	1.131896085204932	1.6260094971702965	5.371329112773367	3.008912776587396	9.170011931159694	2.951095639406541	4.112286697798777	2.557213573642327	3.954119004880423	1.920034476931303	7.753395514134016	3.0571982433409493	2.103903260814441	3.143319857768249	3.6830474760143277	3.509139838519907	5.697726545567154	2.217316461698584	8.451133942157876	2.100680673272122
14.854170402620047	3.6446769921992006	6.288159855271771	2.5886223149790166	3.3655321025501665	1.8360013038487677	30.65078493254419	5.663266788980254	2.661991038181386	2.4935758242841386	2.2367997518774096	1.8415907814223174	1.156787476728733	1.6269071106426891	5.24003326746611	2.992734204012324	9.116691168849682	2.9460175395260118	4.148774507418854	2.5279507157212318	3.943437607474933	1.9182314498442588	7.7292077280874905	3.049690562588574	2.10220750613748	3.1547015324691596	3.6593527911593027	3.501660143128469	5.602605134734696	2.2223820267323826	8.376317906604715	2.106006017665593
15.024975471154818	3.667324768105672	6.331266446876031	2.6206000103695115	3.462876739999648	1.8462240206806284	30.98087156382957	5.652762945911792	2.6362178159346263	2.502444887410999	2.2532431328630445	1.8437909687224112	1.1773125580509016	1.6279328232657948	5.117062257129796	2.9720477814844815	9.034080121349033	2.944571279086866	4.19927910981284	2.4990411514660806	3.9171514327196615	1.9143486462610881	7.715832762689698	3.041207154434559	2.0775835694235942	3.1640516712948505	3.6354637837472774	3.489192951975532	5.4939229019657025	2.227065402908835	8.28281757528211	2.1095299292969196
15.195050784363405	3.690386609230483	6.374844015989619	2.6518296804486026	3.5599545643008987	1.8546636553975422	31.29285937721743	5.646667591229533	2.589785416420617	2.5095872062168523	2.284563656869399	1.8516863623059079	1.1996413675724091	1.6281214985669532	4.997421435954637	2.95412428266116	8.960012954671255	2.944435491385559	4.253018068382687	2.4687486717802303	3.887224114658805	1.9108694315967134	7.709421123937257	3.0319953942412314	2.0386146247775923	3.17444449742731	3.6228391192893867	3.4729371211340894	5.391919463436039	2.2332471480987666	8.190697016382977	2.114397909126022
15.378380974746904	3.7087746288285106	6.431795203339722	2.6845049364974276	3.6460757881858776	1.863499717131578	31.626680299324388	5.647652265000301	2.5494218299557407	2.515767843964723	2.337641943529334	1.8596866887813288	1.2294766315465533	1.627407387817025	4.894222753472595	2.9362852388269682	8.898362163082263	2.946905874229783	4.306983378145784	2.4405321719696325	3.8619479081177603	1.908712839134656	7.737657932208475	3.0256069400269725	2.015374727196343	3.1876408091766963	3.643837005482955	3.4533517268952196	5.297806843684469	2.2398071529477956	8.10586714158906	2.11991113401271
15.538466886526841	3.720452315802531	6.486929592918812	2.7189683161958578	3.724402145235089	1.8712557082684809	31.944129881733875	5.64309238509667	2.512735467863072	2.5229963682343883	2.397871644501028	1.8661033375497975	1.2619106363228259	1.627895497085217	4.792241856148525	2.919924564233989	8.845884205401061	2.9493516644601914	4.374439769352082	2.409152250811817	3.836015249755877	1.9074706826779875	7.789922092952382	3.0135783082432908	2.003828649279249	3.198923634327558	3.673410277542756	3.436983575283116	5.1897649689507785	2.2412470449025794	8.021973624329155	2.1255556449932165
15.719506860778989	3.726640234351159	6.545840373685744	2.7542644840756987	3.7929620847836802	1.8778555574013691	32.27253455866939	5.6401319758635555	2.486424198115035	2.5288298555595494	2.450789572588704	1.87575702331563	1.3045653345712689	1.6269462534158992	4.701001595907508	2.9024083725476486	8.801681864301102	2.9493405693484114	4.437696084187282	2.3813795494157843	3.8098822246889146	1.906860726242252	7.849958806882038	3.0061220166543956	1.9985837159216526	3.210175994903972	3.7365086347859586	3.417925300022712	5.063359954353855	2.242598419774133	7.937938597257305	2.1326594984806375
15.904690387497048	3.7273295544324783	6.605689388721823	2.7927404929176203	3.879401500308594	1.882998328680802	32.6130695601417	5.635092226535147	2.4526868156716275	2.535979562390294	2.5186735926328456	1.8844154934774286	1.3431356722435999	1.626381162913197	4.588992674198921	2.883704551576884	8.747411166295308	2.9485473596141514	4.495738713198663	2.3523976960445596	3.791646219658388	1.9063794870272628	7.912104513183506	2.994344257440039	1.9831761900522853	3.222413282908617	3.7791836445413325	3.3994970725779408	4.950432462152737	2.244718084987303	7.853671376597008	2.137487356587366
16.068018676574567	3.7252218382881304	6.658350025240172	2.834214178618961	3.956327258891753	1.8874665228810432	32.90700683383815	5.629272232494687	2.423098963799545	2.54000693731426	2.567678877147034	1.8946716651243118	1.371101474035313	1.6247532229813937	4.491286133856324	2.8630962202279027	8.726794971922843	2.952400127690145	4.568201418821088	2.3216364315313647	3.7565725989422227	1.90649839175255	7.981839745044591	2.9869530877977066	1.9732092506526477	3.238434556067931	3.821609239689341	3.3786272029471007	4.834855116026022	2.2450327813250963	7.778084902147426	2.1420939528572362
16.238158120725025	3.719315630741581	6.715302535555003	2.875262917629314	4.041567597001065	1.8930961433817872	33.20197089537996	5.620361714839879	2.385318932628803	2.544942153342643	2.6207578168649848	1.904291041166772	1.4146273164548657	1.6219857443939938	4.372233615211822	2.8453186186405923	8.698730583149764	2.9560182815495004	4.644386287607233	2.295202825829042	3.7262687245868373	1.9090161793884624	8.071905056479563	2.976724761434788	1.9473224644050275	3.248604791729027	3.870471290703806	3.3568917880665468	4.711865476294001	2.24881710587322	7.6954093825133425	2.142676043039533
16.39320268161411	3.7135061386516566	6.773424029384707	2.9165995627644006	4.128191101907397	1.8994022323285866	33.50791156153236	5.611694625470639	2.3414769123048718	2.5497798127588616	2.668747008952636	1.913529645483467	1.4567676278626551	1.6194165678804213	4.256358196455425	2.829332554036837	8.684190060480628	2.9578416921225927	4.716633654202312	2.272165074994507	3.7046939489531496	1.9092915311222145	8.180035326644909	2.9679074092680073	1.920574511871117	3.2585820460035504	3.911317234682076	3.331339183467188	4.61193835574476	2.2491209336725957	7.609574225357553	2.1442241541138785
16.547315767767966	3.7066690071044577	6.818574874902287	2.9567966751352506	4.22521184015242	1.9079409474883893	33.8251097749343	5.607509772908662	2.2927775142998907	2.552671443057699	2.7246905279095417	1.9231844280225547	1.5056742877312188	1.6185708433942279	4.1350582141180645	2.8144535996237816	8.664362927116889	2.958393464601505	4.777559521506338	2.244477869206263	3.6884646775443546	1.9092607810621425	8.26787425256408	2.9581512827835192	1.9036288511535981	3.263609875962197	3.948718818312094	3.3011364439925597	4.515691573590159	2.253542034253736	7.533639842585279	2.1446720616449353
16.722984392976823	3.698248801727468	6.864501683833295	3.001851496569933	4.3185348256639395	1.9142317425656294	34.11051738475076	5.600503438032559	2.2463398077225243	2.555469021589098	2.766144623729269	1.9321559483993207	1.5630296353423538	1.6158222685340007	4.0061928417317985	2.7990886030407522	8.667067576921857	2.956647271502939	4.868044277567022	2.220424797443399	3.676848945220718	1.9082511206893664	8.371771416595134	2.954961549392816	1.887818642815071	3.268635914133788	3.973956952506353	3.2739882488080947	4.4252734407317575	2.2579323480435467	7.45287948864001	2.144222225989823
16.87639601913583	3.6901804184990845	6.909489769874404	3.0443433568380596	4.408849047925119	1.9197020367621898	34.3941827112854	5.5938160383600675	2.199509253930611	2.554346589955025	2.7996341152395825	1.9384057425927046	1.6167193157386182	1.614158018039802	3.868544109033126	2.7871404361704077	8.640265968422689	2.9548800614808344	4.961702684779596	2.196655596148966	3.670792198257992	1.9051340108205992	8.502533858686963	2.9508091566242567	1.8720846159979507	3.270143631341692	4.017060434553757	3.2465167346197648	4.344516499893708	2.2626820700568535	7.3747750414287045	2.143896860590529
17.01479871941651	3.6829940510014922	6.949312348753629	3.0793820101740637	4.501985366691648	1.9255761866667926	34.66633054621269	5.583591534979592	2.1594328031717103	2.5527938085339437	2.8271701972026624	1.9454810653178758	1.6667167617640297	1.611152873126485	3.7308297965017823	2.7737566754484058	8.621333430206935	2.9573188578956655	5.099771644814209	2.1768239276648744	3.643895870884616	1.8988967736170674	8.648345429713258	2.9461658822823535	1.8583857794477707	3.2718911922243605	4.060340033695303	3.224036489994481	4.2485814711865695	2.2657748422676987	7.315874492030138	2.1411353797110375
17.155615158464464	3.6724554864089156	6.992949897159995	3.1157614090120935	4.585754009584976	1.9308654346698737	34.9521343832631	5.576659277861895	2.1199792254278034	2.5475947728333135	2.8383659083350334	1.9512629882207886	1.7100553985891265	1.6077106373127472	3.5972195916047407	2.766340660605371	8.60380832002484	2.959328135008089	5.230306558816028	2.1597683141368	3.6180794885676044	1.896831809416599	8.803000714871736	2.9434116720256513	1.8389292883617423	3.275470049984061	4.1259985288563685	3.202042116944864	4.138787265883531	2.269036622381772	7.256202225610983	2.1401247175963296
17.314152054981122	3.6614839033548643	7.037814906259412	3.151516357359701	4.674764313944329	1.9376483639622692	35.22138326487641	5.563760968649089	2.070204616843713	2.5419799665786105	2.856013731147287	1.958507684690031	1.729998253273845	1.6053994330890529	3.4759175501805624	2.755257813047922	8.57961101235252	2.9594384549789705	5.3563631980327395	2.1415444974099964	3.58331163018905	1.8925765094757534	8.971293722936743	2.9406795036879334	1.7962774393591905	3.274321825554306	4.200830129387068	3.1795471781057065	4.043592934823575	2.2708835066089526	7.197585931198737	2.1411904486324174
17.458910135028955	3.6517963746287734	7.080735745804468	3.18424632282261	4.759182256288764	1.946176013489747	35.48977230664379	5.5561851414115395	2.030002192777697	2.536650782441052	2.8555675069549125	1.9644358744698016	1.742411329593111	1.6038409539464333	3.3373613421052113	2.7478247355790546	8.55773954957284	2.9588910827302937	5.48469860329574	2.123148951677144	3.5539839142361322	1.8871574132816356	9.112149501251698	2.9366610729156015	1.7473026314890858	3.2729280824037956	4.262091698158906	3.1542174608568256	3.9665448378487023	2.2691216897324558	7.143256666203447	2.141987785794881
17.60188877915127	3.6417021350818386	7.120489074100958	3.2155264055974193	4.8380467661616215	1.9553574983356588	35.72639116321045	5.535654629655171	1.9923277012971585	2.5286559299638087	2.8729676379438147	1.9717345826848693	1.7582395641309532	1.6006572845502753	3.1932358345309932	2.7416336530450307	8.562096109145354	2.9591974360839095	5.605920108981226	2.106980459515889	3.522637951639565	1.8793711630277388	9.270144248846679	2.9357795217462743	1.6834063879292438	3.2705973397186776	4.306997080932614	3.1315663036643535	3.8804533035042983	2.2650817212253322	7.1085444715285915	2.1418869773233364
17.75807617434487	3.6339201776894168	7.149074733650282	3.243991268778401	4.922417521809437	1.9613976451887982	36.00233990426317	5.524135208945018	1.9660028301817198	2.519989035486175	2.8701404860250355	1.978985697140822	1.7729255455595714	1.5978620249731446	3.0569074940555705	2.7398438416688955	8.553759265086317	2.9581698189900303	5.726592493412737	2.0918006960457145	3.486683674833053	1.870206251812987	9.443161315455358	2.932032311667916	1.6202919809984848	3.270971518699566	4.331109227720035	3.1142659420573526	3.8081849566961137	2.2615554946676473	7.065988055363321	2.1415801824328113
17.937578402619703	3.6272459366320096	7.173686419173814	3.27342240435302	4.998471977107825	1.9645043326916445	36.25698421314689	5.516885476520895	1.9466700466114664	2.5114177096743955	2.8643883570589828	1.9892058432495532	1.7883759908807588	1.5957381443210101	2.944453533691832	2.737615453704066	8.569481176189594	2.956129905969941	5.85078997976248	2.0780793953331274	3.4584974005454554	1.8589264727010775	9.648994152767424	2.9317665263615442	1.5568462276196913	3.2675883451958176	4.39342883133541	3.1005790233006114	3.755735717588728	2.2601520246900875	7.031142937091771	2.1403928472903684
18.086905168639017	3.6216212114293316	7.203980596626176	3.3015067066851884	5.06904827715431	1.9659456838919007	36.50783211456058	5.506175007681918	1.9291188356124462	2.5028456124127763	2.86885515561094	1.9984080695940714	1.8013677587889758	1.5927555582623625	2.838199362005768	2.739868401115348	8.577731472207468	2.9529425175182293	5.974698962615029	2.065922446208913	3.4353279414771674	1.8462708808942117	9.851666262757973	2.930106528466988	1.4877947438235102	3.2640611512538205	4.453417043169911	3.0850201707986	3.7181151444901976	2.2561885956287857	7.003813618542149	2.138556775327302
18.241739230692094	3.6198088581476076	7.226925581896763	3.3271872110516005	5.1461143334371755	1.9684678048966218	36.77097130872802	5.500808453381184	1.9049309076410252	2.493893600675806	2.8804733078063647	2.006352650374024	1.8236260833078421	1.5904685224468433	2.761431064309576	2.7405473726357945	8.594306543945773	2.9474823573471407	6.0928346357493135	2.0536052886773293	3.419883201488374	1.8331872604313735	10.064980547842259	2.924558816867639	1.4267375751357423	3.2593249611324553	4.524006185978296	3.0704924825581097	3.6841738241711153	2.2524739155925424	6.967770820701239	2.1364688415234387
18.382538914193322	3.6148550453072397	7.235885344454153	3.353388653038163	5.21870581633281	1.968652018570093	37.05821077514083	5.4932361059653045	1.8861731458751136	2.4845190004613364	2.8827608276568397	2.0150350615981165	1.8442312424434817	1.5879718929789715	2.662574509811971	2.739674479512531	8.619819300963565	2.9406567308099643	6.2014966187365	2.043844815880586	3.417597008434686	1.8208633277000996	10.317266492481647	2.918071629790779	1.3658342446997989	3.257293340210053	4.596699222894458	3.0584819715077125	3.6447936733290556	2.251474765953036	6.947867851117155	2.136577871843622
18.54020657184679	3.6161337888672045	7.23050810784993	3.379964456902966	5.293313611396261	1.9706149015890457	37.368504222234684	5.4837831108838735	1.878925806363552	2.481492569109504	2.8828120483010524	2.023406915916498	1.8649805340490841	1.5835735683229635	2.5700514658393816	2.7363638952443483	8.645199981456805	2.9348480593196613	6.283311191042572	2.0359537138110833	3.4097215120720468	1.8084429637373476	10.572762753349304	2.91309432410133	1.3200529834377162	3.2521963827920692	4.673496643231347	3.0521791130540543	3.594381086879975	2.2491347068105236	6.924794663709575	2.1373550653742543
18.714577465500312	3.623215294844275	7.233830112730931	3.4002329401572915	5.3796991073686495	1.974845011994683	37.66415672144514	5.473408880885994	1.8771513466457888	2.4794378986548358	2.883192011197752	2.028879269674492	1.879515240491284	1.5791021036792536	2.4781849646376894	2.7330899535970032	8.669261983200053	2.9322394997443584	6.371241539414946	2.0288610865723076	3.3963767003242773	1.7941765922763568	10.807101309197982	2.9093043892014583	1.2772420131455764	3.2451137054992674	4.714494712368815	3.0482975831507084	3.5397926825924357	2.250876002373151	6.882676157361709	2.1376527065359774
18.893462448176415	3.634232629671693	7.250701982924636	3.4189749322605727	5.464594813445443	1.9799334379982503	37.99851721423564	5.4572710165448095	1.8701409831451374	2.474979106805168	2.869924099114545	2.0347403148210805	1.8866134642990946	1.5743727300981412	2.4083279699061433	2.7295170410852525	8.671844207006593	2.931454607620425	6.469005556728023	2.026012872061489	3.3905010158709303	1.7804759683455704	11.01837211235369	2.9064591188091677	1.2251761720195014	3.235907214966849	4.746005477470783	3.045266660612664	3.4966589509976536	2.252270716193112	6.839835501576696	2.141639919827046
19.063755617146306	3.645422526794209	7.276717045704816	3.4347945407274434	5.569562986487882	1.9838195671549856	38.347072153859926	5.441982025958256	1.85884350847477	2.46921137211454	2.8464028338430643	2.0403147178138803	1.8733954590073087	1.568976011774669	2.357256587615709	2.726486335740963	8.67250449790895	2.9352284090065406	6.564002916410061	2.0283383564056585	3.387399260783918	1.7671374533386088	11.21436706964824	2.905319863093886	1.1660697543535858	3.227428113904702	4.786739564921683	3.0443839056740813	3.4412879562005934	2.2558788380782735	6.796514807240132	2.143939514311798
19.233708515304137	3.661376869508262	7.296567862979702	3.4474105230141214	5.654864307138634	1.9877938070050656	38.70992940773223	5.433504297089283	1.8407253471956997	2.463800377062184	2.8305503329760007	2.046090431251394	1.8656151686695865	1.5641658459189345	2.3170972092282875	2.728483215969375	8.676673778373827	2.9388725185369577	6.671914698979899	2.0313524621588046	3.3880623015361313	1.754117481273757	11.41039626450209	2.9077767712791487	1.121478616646893	3.2212472348785632	4.8117732902170225	3.044426215828712	3.3947575197637665	2.2597287592310966	6.745598456100492	2.148582976440048
19.42453498348221	3.6762972952718322	7.318804081882189	3.4569680044272646	5.745942784309982	1.9895974790184845	39.09334425355657	5.4197483541392915	1.8162215098360468	2.4620391173713303	2.827550983957881	2.0521725827176733	1.8553727833409057	1.5615052724395286	2.2723740230682816	2.73204189872552	8.663680022720133	2.938936501237891	6.777050635827458	2.034758085882586	3.39178465449326	1.7397530249075122	11.60768959178063	2.909860519088791	1.09324599606154	3.21275533858624	4.8527871462293115	3.041971556400083	3.3495950449485994	2.264264541207744	6.706636160220266	2.1534958009417955
19.647662333809663	3.6948298165102877	7.350683049085465	3.4646136617185763	5.8365413287990995	1.9935971165457425	39.50388996474785	5.414956855201405	1.8101744096539314	2.4642676301188597	2.8179587597886853	2.059338786370306	1.8475373708727898	1.5589792232408823	2.239914561985318	2.732414282521311	8.655367142262525	2.9393685305321333	6.873231359896154	2.039689301469955	3.392403653760502	1.7275351349590795	11.789229658815675	2.9105571712802347	1.076571229453214	3.2056027859972773	4.907653352809405	3.039685917891381	3.3091463859426944	2.266856402840339	6.671229695311385	2.159669572152208
19.88031846053133	3.711172512460787	7.390245490354236	3.4688989455582933	5.928623081921304	1.9977153831641785	39.91846698264198	5.4143671473589805	1.8026257271702681	2.469673672721636	2.8129085314240547	2.06407580634685	1.843598641934926	1.5562563570227217	2.2287482604536253	2.733363817874661	8.641035531165874	2.938311658418126	6.984710606168099	2.046429038056839	3.402843406719297	1.7180035460195555	11.95875318426819	2.910012576114265	1.0576704266229422	3.1952969411780625	4.9437998521943705	3.036143082615215	3.253220803610132	2.270032893546837	6.639175597092883	2.1707116301336207
20.13344196033484	3.732898188678866	7.42448011401615	3.469199533794357	6.017345185925077	1.9999969263387363	40.32752510019205	5.416004835412233	1.8049214984022932	2.4726684027680954	2.803746324708935	2.069163412092766	1.8173873571738106	1.551612393308333	2.213019434244247	2.7294469151534684	8.622341435454532	2.942287832016294	7.100462415763734	2.057207856932033	3.394614377515182	1.7109769482018677	12.138704058269164	2.9104273840366544	1.0197654065414317	3.1874987110352864	4.991123010431474	3.034793409682554	3.1712436228789387	2.2706340285431383	6.598563844840151	2.1787999806013123
20.381609563700156	3.7529068867854036	7.453593286473942	3.4655532415799493	6.104118865154849	2.002821664284681	40.77012887379305	5.412076458985876	1.8088214617088967	2.477098400248942	2.814251014760863	2.0733781320275244	1.7901993164081205	1.5482901727439056	2.200017261527388	2.7278130907136737	8.604898399053122	2.9468104116059983	7.224270259045217	2.068395885002314	3.400311433963393	1.7064265306839475	12.291137624093228	2.9143439195335965	0.9795273990879791	3.1818162973938318	5.058970107476994	3.0332456779071353	3.1031254757186284	2.2706446636649287	6.553774883536302	2.1900856640017867
20.633469599979744	3.769007271912083	7.48055467329661	3.4635320735440582	6.198952196094477	2.003171418107917	41.210554586854045	5.42145005783521	1.81089732700311	2.4824051051012264	2.8288933310161295	2.076989055521293	1.7566818199711183	1.5438182362839978	2.202230550921481	2.722371583663951	8.593625529489483	2.955518883573005	7.332439506903052	2.079405698860009	3.4025429369030533	1.7008285032300983	12.447485761994052	2.919618831899477	0.948540553714771	3.1810863611612468	5.116352468685326	3.0337081600013143	3.028460844405192	2.2676091189339553	6.486610763516219	2.201570088917546
20.895338117201888	3.78265223464659	7.507511237106452	3.460929418517769	6.290012933602103	2.0053141091593005	41.6740599457209	5.429952040094387	1.8038262644009608	2.485721656817954	2.83346174252605	2.079476771979961	1.7319512698800748	1.542124697385168	2.2144276319104885	2.7173183269025643	8.578093759368194	2.9648196083698215	7.434590852240812	2.088708824517078	3.42525408247387	1.6963996888901243	12.61185937163621	2.927257097959473	0.929829280989651	3.1797767717865595	5.190094329844394	3.0320524301041756	2.9556916345594817	2.263179971963093	6.397270210147211	2.2139167830011797
21.17319281694843	3.7998324664569174	7.517627910023705	3.4563391491079676	6.384555285975935	2.006501803278745	42.157420074806325	5.438471970797103	1.802344056709528	2.490746031065118	2.8381621837508955	2.0804318834516717	1.6954890847192075	1.5430128283074844	2.227845562882956	2.7086620863952358	8.559172227234553	2.9726987594016716	7.530668324761633	2.095536122194421	3.4501651660925114	1.6946324857675494	12.758890370676749	2.9353661745912514	0.9240988417307939	3.175354844834332	5.264955434257525	3.0319924733645185	2.898456346744505	2.2634302718019352	6.310418287874778	2.2289160755663633
21.45969389986678	3.8165768980567836	7.53776366172767	3.4505876970381606	6.477647140521906	2.0072519358278287	42.661018749426084	5.450826999940933	1.8182632161246286	2.4980947367919772	2.8399136909239697	2.0786383892667657	1.6620879884606532	1.5437429007031147	2.2479158829343038	2.7005418586777123	8.557243225794922	2.984216432487549	7.627786754941345	2.1027822103005858	3.4909278277002915	1.692457645764774	12.892579218194083	2.9483274720773363	0.9626444402587195	3.172337906621687	5.31570385896524	3.0324553486026242	2.842938045233613	2.262305397613594	6.2219101631842335	2.246153098182136
21.745124413333983	3.8316583049458544	7.566027445576373	3.4460154914344376	6.5718796471582195	2.0065263168647265	43.11540551971729	5.463903311911943	1.8287172953815924	2.49939509754408	2.843104575366204	2.078164983248078	1.634164950046842	1.5465161065552306	2.2660114714656374	2.6956691787316656	8.560554737920587	2.9992852024607153	7.7069554440043335	2.1085259574782187	3.5217078892774056	1.6922699441537994	13.05435856489045	2.95811057317929	0.9967075914906425	3.1691841558271134	5.3851698461115305	3.033673711170339	2.780239210040435	2.2613299531747515	6.134808411191778	2.265494066889243
21.992605948780724	3.8443261665268347	7.589901393594397	3.4400489064005737	6.669115082270842	2.005422084519118	43.60847460842364	5.476728091817334	1.8366183099081594	2.50277745048989	2.8454471331775752	2.07924778043963	1.6180648370575992	1.5482984247639808	2.289211079311989	2.688941657569833	8.558113049162984	3.011939602063506	7.7873838430837505	2.1128630199647547	3.560120526876941	1.6902521293976946	13.201924215328711	2.9690534762359966	1.0348595589972451	3.1652096406720855	5.447232518382738	3.037067550276536	2.717489183156185	2.257825798623489	6.029808056690038	2.2810108023216413
22.216956517164924	3.85299043112888	7.621078311304988	3.4337446588091707	6.77583466698598	2.0077243237914395	44.070767322702594	5.485007798881516	1.8304265090189384	2.5044184432714323	2.849274204200445	2.080227647363204	1.6003872339733467	1.5482457802855332	2.3104134625082438	2.681826993135006	8.573059313474774	3.024505246366899	7.852810169483983	2.118548932182484	3.6105604313532766	1.6911078665855306	13.348935853860423	2.9807730485569577	1.0654079390409965	3.1569778502375403	5.539118060031572	3.0377533884758057	2.6703773228069942	2.2592932075689363	5.9320295512583	2.2951217741749788
22.45743649619814	3.8543501048035553	7.640572258467814	3.4284221705460536	6.888813757400508	2.0110970961759715	44.56240509563014	5.488594792338162	1.8194506029789597	2.507271382076634	2.847164228845386	2.0828331822953	1.58078970094718	1.5477702250668255	2.335793671104846	2.67121361056438	8.573042880778626	3.0341778463922124	7.913738682129187	2.121562777408714	3.6590767373702926	1.6921951128736006	13.445582601665194	2.9890705926221326	1.1061736768493255	3.147424324012115	5.592272177383679	3.0368246115193975	2.608450424720239	2.2631058703890137	5.835916049926639	2.30921919227944
22.730982423658617	3.862629988259048	7.680950268171361	3.425499944951961	7.009723823376958	2.0146553068449164	45.03612110395466	5.496160205727784	1.815721063447102	2.512348749774113	2.8462636951446405	2.086723234214658	1.5616432837898617	1.5476202095262277	2.3728820726135558	2.6661442322228788	8.575196900322437	3.0414174577470954	7.9756909516098355	2.1226130769371103	3.7128126986421415	1.6940972610353355	13.560118439121384	2.996996441152704	1.1317762275995968	3.136599862043409	5.647362957297645	3.037837828148859	2.5365214397112723	2.2701244334930006	5.744262569134245	2.3218191326066395
22.973368284177013	3.8722435049179915	7.72970319002139	3.421723269948447	7.110721513073324	2.014326479467918	45.479798127843054	5.506204711658479	1.813715819243238	2.5150804551027357	2.839155070503893	2.090622954203901	1.5320025994840554	1.5456273362125024	2.423981485033089	2.6571792501339786	8.564577094602605	3.0521535161649376	8.034619234844422	2.1224185104661974	3.7596098321372207	1.6947161075932493	13.67877276351082	3.006108810499525	1.1471566376909603	3.1254222256131667	5.712064784422129	3.0378632712698397	2.4769530893139153	2.274282079842441	5.648959383834835	2.3341848622711643
23.23638342676086	3.881322566570612	7.78140329090391	3.412406487429083	7.209800509228194	2.016641176412114	45.91170458867874	5.516325282134492	1.8239477360960903	2.521679689403068	2.8223179732440387	2.092502799514504	1.4990560714442815	1.5452251478301184	2.4929801101768727	2.6449459419350507	8.564503353572746	3.063685530232838	8.102597208773687	2.1212609054938323	3.8015235140903894	1.6950510217031591	13.775267901539168	3.01783459442834	1.178874311245306	3.11485429747977	5.763496265621275	3.034216712452991	2.422425828223412	2.276340505844197	5.55715986612748	2.3449910976416017
23.47595660411171	3.883392753659779	7.832906187962485	3.4064175719567573	7.3104654034592	2.017093800829897	46.33974591362603	5.52242556228948	1.8355508570886916	2.528383734422006	2.79741417835672	2.095144197744734	1.4568649763832193	1.5428536184657313	2.5700183679606137	2.6369189039923997	8.580314894182813	3.075278285818756	8.187419124315799	2.1219763946792103	3.8443475870202635	1.694572754130992	13.865012727191237	3.0224020968568905	1.2242457143769025	3.1062114210543825	5.816589764594078	3.028823081176813	2.371436432677792	2.277692759550696	5.464341505384943	2.3522127439973604
23.710284430636204	3.8795800870965906	7.874820359407941	3.398759485759327	7.406140534147718	2.0153184092433962	46.754650596687654	5.529733100590961	1.8451399072847785	2.5339077058536392	2.773676125591703	2.0957094813209105	1.3966313930880088	1.5421587529580232	2.6436750674970515	2.6336347224181313	8.593192578963425	3.0851513598122025	8.265614704310504	2.1243595889564726	3.886471275468857	1.6942922765197077	13.978287807916056	3.0248121599490543	1.2694580134058415	3.0995102401609844	5.880488804840255	3.021009463940688	2.3363615460885097	2.275068744277743	5.3752832490850855	2.3587267934074005
23.959283341702044	3.8747896796749983	7.9083745288053615	3.390141532588479	7.504871943995654	2.0095204548633894	47.11958559232636	5.533070281824966	1.864502217017563	2.538019766303267	2.757665429761621	2.0959607818748363	1.349727341022018	1.5408968481584855	2.7053180687472773	2.625499729335164	8.612257342001621	3.0941657276506542	8.321129152376415	2.1284889804753493	3.945716094542583	1.694123266987299	14.101938184769008	3.0279504701921733	1.3204056186412587	3.0920521410230446	5.956332626874829	3.0111012505800927	2.3106507067267223	2.267183847525775	5.288656360368517	2.3649828038784775
24.226080250557256	3.86502963705262	7.927537061821317	3.3789649264711374	7.596993742878231	2.0059564335376248	47.45800129404484	5.537529867817273	1.8797991144641395	2.5467966395094255	2.7576299054740447	2.0942751281716947	1.3184527642402133	1.540800594233261	2.7756554620745093	2.6248818703492653	8.620923329574339	3.1025503674085684	8.386467687630953	2.129544172107588	4.002949307329328	1.6935200658850693	14.234781700067206	3.0270235823133276	1.3710542270736092	3.0847139645484556	6.0255940090410265	3.0031446409249574	2.3051454628872925	2.261211081529949	5.209684736071173	2.371592393404016
24.500989935352454	3.855152224004457	7.949404602526454	3.3633180173903336	7.686147309304837	2.0007450470013928	47.78414096446276	5.53617407449754	1.9175579698145009	2.555644655498715	2.744953067787711	2.090658879756673	1.2856274302245096	1.542253167897296	2.851250276115754	2.624489490504395	8.65281775275088	3.1080731086740996	8.441340694465714	2.1307826202968463	4.048847692928582	1.691056655935926	14.372981504532103	3.025745388669076	1.4098811147835904	3.0772495767611554	6.10074590036445	2.995306208598243	2.300597298223973	2.2595499676122763	5.141506892253014	2.377172624577141
24.778558489606034	3.845588680703174	7.964566082031415	3.345660213730878	7.784990460451103	1.9960088477145994	48.130464186336255	5.531824703846266	1.9474761119411887	2.561822553347197	2.7224570207351304	2.0871805705352746	1.2641290272581804	1.541274404398023	2.921145703624814	2.6238728045431876	8.695908754820994	3.1123823487645432	8.491039546713683	2.1346122602680513	4.099953415674757	1.6890220933279343	14.502821602903678	3.023680582615941	1.4188268191967586	3.070521065255723	6.158068904093154	2.9888514147765304	2.303359698723615	2.2590915694343217	5.065207230735712	2.383284544146318
25.02508613068704	3.8382795942682177	7.9823550347382755	3.3232376244685518	7.883047354060153	1.9896221514631793	48.42981743093739	5.5266795023313176	1.9571212630234995	2.564870265286778	2.706667447727004	2.079917751427112	1.2483770862577144	1.5417202296274055	2.980415552811929	2.632599274224255	8.737583174478505	3.116129463114221	8.535151874618768	2.1390554109792577	4.1556212190711594	1.68821961562507	14.6515097995363	3.022907930084811	1.4282936894589302	3.065192730238521	6.202786349274046	2.980928260645051	2.3090097654432205	2.2610118417380924	5.006719583492469	2.3888750529681166
25.271012812444894	3.832675203820154	7.9936037982571255	3.2985233849423072	7.979587824149264	1.9839337320930919	48.68606186855829	5.518707950619554	1.9644365261301595	2.5645378586898926	2.6806704556965357	2.0726515697497674	1.2250664418205988	1.5417740628389296	3.0176350584723024	2.644798887744109	8.794426318139452	3.1207500706777473	8.569846294722034	2.141429939037028	4.1849132490554855	1.6848585047355846	14.795088627975336	3.02170102536449	1.448153854479456	3.0615417669972005	6.269713434685536	2.9733056028885505	2.3102022849364436	2.261720837268832	4.948591306140339	2.390342358523092
25.506974498988846	3.8249530719317812	8.00193071753245	3.27544532499991	8.073028371791008	1.976118910386973	48.97947616010705	5.5065497229892495	1.9814374168292366	2.563474592579839	2.641106148732564	2.0644417120539855	1.193289688900839	1.542318818076594	3.070628402142864	2.6576887630873633	8.85594215602557	3.124539910001374	8.606959108772154	2.1442458686397425	4.237627469764345	1.6790525514098296	14.915907409710027	3.0218795703023402	1.483323663611501	3.055855272797521	6.327497581208376	2.9643723213255098	2.3269507656163135	2.263960956646644	4.906410581187869	2.390589571120666
25.7446404562104	3.8184837858415244	8.003016253166592	3.2556360938716424	8.172340647651888	1.9718649621424393	49.27609945822001	5.490791881936638	2.013546827626378	2.5638809100379865	2.584877094545	2.0553104351365095	1.154362954878018	1.5406107945500964	3.1502801116597285	2.669464306134909	8.901489890119146	3.1245030061346677	8.63504775366336	2.146186516973735	4.283189753769765	1.6754940346559988	15.055901567208013	3.0204571581306383	1.531002792213847	3.0532253513376	6.395919694430601	2.9586365515926487	2.327307309872838	2.26885484721194	4.8648842600649305	2.391452446908559
25.977052271364165	3.811117679234873	7.994426403259076	3.232842640464281	8.265418654342364	1.9675029548344902	49.52991487157731	5.465654349013553	2.043014732974386	2.5644716432708288	2.520340983810649	2.0449775069852127	1.1152153508334883	1.539911423328106	3.2314196711136947	2.6780263213818984	8.955406595868737	3.124821733167879	8.66931912027572	2.1522228421454423	4.328748867384148	1.6709557156686041	15.18710847593914	3.019664919960985	1.5767325260036247	3.0488993474999595	6.431149379200271	2.9522660926527173	2.332777235419617	2.27432770125521	4.82858896306322	2.3934732936552177
26.223608270738676	3.8063602902281817	7.995849094138745	3.209700118505409	8.363425557282364	1.9640733383339748	49.79673383726776	5.441974375751782	2.073009192725336	2.5645613825675144	2.463519293601201	2.0341353989687123	1.0859796860524287	1.5387089440139259	3.317620221878724	2.685778988793255	9.010233108331393	3.125105916621624	8.706188338976213	2.1575355344400036	4.382330747139215	1.6681939960773722	15.33225725823946	3.0239492989123877	1.61095537243497	3.0445918025604444	6.458762713154123	2.9461155452308203	2.3667068462721157	2.2808455253599798	4.80731674247016	2.3977556023614897
26.457812678821945	3.8007589500546652	7.99769593232738	3.1853185903662693	8.459471770333991	1.9613272620871447	50.01570594033026	5.42155464016703	2.107687307676924	2.563078476609669	2.415493559394398	2.022190771182482	1.057784714065392	1.5383431797071432	3.39650154585978	2.6947523043276917	9.06497842193955	3.1266589981503214	8.754372685239789	2.1643483452801395	4.425386472636351	1.6661556602077419	15.4816873758814	3.0237421662713406	1.6351795260188307	3.0384234516892294	6.463571768839685	2.9375320224829156	2.397001040713623	2.2862969750696056	4.793359375058402	2.3997472986401345
26.66729227299199	3.7997063217582427	7.998191535261678	3.15698111488195	8.55345495502774	1.9596667494482318	50.22996450188274	5.401470872265742	2.1244930767631396	2.5609616654761997	2.3636575795694763	2.0104949373580228	1.0320303853918584	1.5362299780036746	3.4759514040160497	2.702417810672572	9.10776245016196	3.1290986342592295	8.81637115078454	2.1726286180743166	4.4639765902741395	1.662387443879989	15.645996621646136	3.0230576714010486	1.65443969469185	3.031455854218492	6.479541319514995	2.9288783722643648	2.422550134777481	2.288936873768303	4.791669800801043	2.4043482331124713
26.89257336416833	3.801122104803077	7.9947476383047	3.127368124482509	8.65181850041755	1.956957761423649	50.458306484061254	5.378829374574988	2.1502138603726357	2.5658546066729695	2.3318214754324718	1.9951014367894806	1.007138081588742	1.5360095128051143	3.5462478446776484	2.698584679689401	9.136814083801603	3.126976331240136	8.89194031772204	2.1821740643895575	4.519309779595669	1.6583237327326028	15.793595089766516	3.019953155913131	1.672109402540579	3.022768070630551	6.498719606574782	2.923254549152325	2.448033392560972	2.2948298390109696	4.792184720414242	2.4097209381573346
27.147251331345192	3.7993517121386495	7.993263344647657	3.095024446306321	8.73199285948946	1.9553371966881712	50.68467081974293	5.3621039191813145	2.1737767529007477	2.566527369233708	2.292084070876992	1.9811673054928942	0.9626000190229697	1.5369927053099703	3.636899298027366	2.6895403589561364	9.179735835409021	3.129149600352238	8.958781483890915	2.188686049606563	4.55879429253964	1.6510494582328552	15.939637965168254	3.0183497065164904	1.6892656447088077	3.016648111013528	6.516688465495468	2.9141118501938643	2.492517254981305	2.2985584333429956	4.800431961737959	2.4196213233953863
27.404294185948352	3.7991691232112768	7.989836764681624	3.0623126510443903	8.799614070997576	1.9521732599269839	50.9058364626073	5.343287083272982	2.209427035105194	2.5696061033072546	2.259925141143277	1.9676496004586947	0.9327456881068072	1.5372153798215198	3.730685989777205	2.6827187413488414	9.231929708862696	3.1313775209690857	9.02585354427856	2.196033335448456	4.595406093411051	1.6443739466008318	16.074567573354418	3.0136051436948845	1.7144685280502783	3.0128194463447078	6.547755604405503	2.904687295683717	2.5196353250245225	2.307310495492304	4.8104532610662565	2.4277238361920745
27.636694417822106	3.8025230205559812	7.995244434739608	3.0307516396052816	8.868909701209388	1.9500193542259074	51.10112402219433	5.314004839585943	2.2442181722175145	2.568539002566642	2.2202641242638737	1.954025482921463	0.8988736965804435	1.535089528954374	3.835829892172162	2.6783221608289245	9.269024726831164	3.1343609901686778	9.11656832560028	2.2097522383360104	4.632368800819073	1.6370550138093558	16.222031338977974	3.0110778848582282	1.7274777299432797	3.0134968283921704	6.6026803247791745	2.893231116328112	2.5606633757119885	2.3114791554475476	4.808355547335734	2.4388807991169075
27.850322820407424	3.809906339423961	7.992372044083044	2.995159041317739	8.935288459789515	1.9482418310899525	51.35028870080038	5.299399636571116	2.2592194320688717	2.5687051756327492	2.1741896195212473	1.9390931097191908	0.8647896497811162	1.5347881436873896	3.9355455442026837	2.6718374309319204	9.298325698020633	3.139025662271004	9.201474729640578	2.22149651277881	4.668908881384304	1.6312175162199818	16.355594423554034	3.005309591464779	1.7535165600511335	3.016830406750268	6.677020677410014	2.8844876793838528	2.6009315075440003	2.3141931807373406	4.8110919981309195	2.4519473496192012
28.077788640810137	3.813115689290648	7.990048259908247	2.9627872836585043	9.000363165572594	1.944108852250056	51.58302412202682	5.288282240898594	2.261032189612957	2.5712017087724552	2.13727492058	1.9278714882484502	0.8324070455218591	1.5341744851815369	4.031102863803679	2.665299833186825	9.328956004451767	3.1416895440434134	9.302058025919901	2.231953627873481	4.6983092387115795	1.6266451182368542	16.48747823768826	3.001204888736488	1.7893395001862706	3.024468996709815	6.731747365711561	2.873964538482729	2.629951739050385	2.3177768599256248	4.821721077273123	2.465038189795771
28.2710668545866	3.8169887537469194	8.000917582556127	2.936613017500258	9.058056070717969	1.9422453417146794	51.84667425922215	5.278932774296136	2.2523492080893766	2.574464640503794	2.1061778443574934	1.916325337359632	0.7981874002843053	1.5341563445925368	4.144614034766372	2.6568831963103077	9.350144747624753	3.1427003194169987	9.389274648292886	2.237729488429583	4.726893058012911	1.621763166083152	16.62220895184478	2.9945238559047325	1.8137415391858271	3.0318645801886706	6.806813074479449	2.859961925343125	2.661585562029129	2.3204820231032186	4.8244523333482965	2.4811931841569446
28.47740923510906	3.824349581990356	8.014408489955816	2.9081295235840026	9.12128290756294	1.9399429927293557	52.08668439949857	5.272918282042402	2.256993636519524	2.5788193368932086	2.07771667451954	1.9060163022804357	0.7703092409148287	1.5328035560917717	4.2575489247962395	2.646724258415178	9.348916260199474	3.146673548445746	9.472760106182527	2.242784902007839	4.755851752913805	1.6170885579299568	16.750337459064184	2.9850352625145704	1.8386122576673136	3.0373773960408963	6.84877729486128	2.8465856046970024	2.7039077899016046	2.32191024950781	4.822274986151554	2.496908877622038
28.65896740106273	3.832009328732213	8.028130591444105	2.880791595233176	9.181264058717613	1.9349859235465452	52.372044401060705	5.267672737500057	2.2629838915021026	2.5853426652705696	2.0498211612877575	1.8996467196803135	0.7487471890524631	1.5300028882557153	4.384323057868674	2.633195162852934	9.346252978186115	3.149461527407564	9.558383094622464	2.2492214594329574	4.782174674507604	1.615274355376465	16.859702713339118	2.9762369800382404	1.8738461794425985	3.0466760007112983	6.877532042644224	2.834113361299926	2.7164143301566983	2.3256878643254466	4.817240859279957	2.5118404245779016
28.84892822559128	3.8386891916374184	8.030327975320757	2.855527665436675	9.24301376524609	1.9324709835952165	52.631857590388485	5.266107121396951	2.2519488966725953	2.5913504316626925	2.0256000135668524	1.8923731560446295	0.730011776679117	1.5278010984068457	4.53180097074107	2.6208372338992763	9.35114730760864	3.147576606720738	9.642092651795885	2.2532562619665146	4.79658599160993	1.6113859775072539	16.97882322111481	2.9720919595612414	1.8995488234488516	3.054865226854783	6.904115123162893	2.822945491136086	2.725863656387486	2.331882059495269	4.820115425998307	2.526583678141124
29.001481043868473	3.845455908739551	8.04154112618651	2.8322247695646614	9.292223059488046	1.9289155655430372	52.90413728031192	5.272882374053159	2.2514928624332633	2.597313979666759	1.9967754942563258	1.8865744826880926	0.7178329974592296	1.5243225103809366	4.67898916258063	2.6041759253322736	9.35237567281881	3.145942204051436	9.70548291886508	2.256039749567441	4.811220821341788	1.6091101631344251	17.09665561379019	2.9684457103410757	1.9401340403134766	3.0605999184184287	6.919926070077588	2.813247373230639	2.7356514367576437	2.338896379911798	4.815100245552498	2.544355678323348
29.150462495758674	3.850010519238238	8.054192659836227	2.8116710518819983	9.353502080944992	1.9279205749321469	53.16718382211708	5.275698005493347	2.2500960454934824	2.6006807990766188	1.9694976140247102	1.8815161508389007	0.7130338711277076	1.521286157152925	4.845848035215801	2.5839004757939588	9.3486477903779	3.14451589044604	9.761422405375441	2.257517024749872	4.832893067353138	1.6079902797186953	17.214384283741424	2.9685999902153126	1.9807969603726616	3.064867147147193	6.953640661247158	2.7997874217858354	2.7363227264841226	2.3444081734421363	4.812429818547373	2.565047719646589
29.30161506305208	3.8533987387623396	8.078004102426172	2.790949804805181	9.40008442394579	1.9280145323149667	53.41791126399798	5.278381755819117	2.237499827566988	2.602693267216877	1.9551572053493405	1.8719733423065723	0.7087768504755337	1.518823655470862	4.978513762873981	2.561011949976993	9.32762510462288	3.142327975783296	9.811850352187927	2.256305262991189	4.8524373146367505	1.6071167927424421	17.320600052257912	2.9673954372345333	2.036597991145364	3.0729026506672596	6.975864025754159	2.7848934233654816	2.7355521279942736	2.34783512734647	4.800239267079132	2.5851097552969686
29.465436990153556	3.8517214698386826	8.093471173521786	2.7727353021384293	9.443880046954582	1.9279358976312584	53.68372003903552	5.2809433239494545	2.2389468688215306	2.604268896458734	1.9386250585754075	1.8649194730717742	0.6953703774829815	1.5181416684671594	5.103720970384871	2.542449641338852	9.307320395052555	3.141458164737697	9.867734714842484	2.2546162797168394	4.871562416556024	1.6052198396266513	17.418522422518855	2.9665990045194177	2.0949023043479347	3.0786045495077365	6.995479679292425	2.77213616829442	2.7322008632532335	2.352594625050974	4.766973730432967	2.6029062442365785
29.62008587947671	3.848647033858355	8.133849177411067	2.7566580157706873	9.486431189878552	1.925797932484031	53.928800915258876	5.2805930784945705	2.247398953126275	2.608823090376687	1.9276265806441153	1.8591950900591212	0.685236972046051	1.5168491099174497	5.230905888855384	2.5218964764048004	9.268147772678443	3.142480367693152	9.918184954084083	2.2527165549018826	4.897162301414297	1.601893547438335	17.526962689535004	2.968095669374756	2.1416615674349115	3.083161478825382	6.992644205077237	2.7627716949980643	2.7443348877887375	2.36070307475388	4.738830896261909	2.6232249634915457
29.77979884402189	3.8448645342989254	8.170436798388346	2.741087763858045	9.534238470452504	1.9278087105769155	54.153389413466456	5.2799125625327115	2.258338203102741	2.6128644715238707	1.9340074457559964	1.8497182229169535	0.6735375316388486	1.5154917181106338	5.35641070572013	2.500983165375716	9.240305854874334	3.1439992309842437	9.966468119950356	2.2472471982843616	4.907837715782733	1.6000251429176395	17.627748830942643	2.967789490511249	2.2056086479446773	3.086083563147877	6.979476914997543	2.75197617596326	2.75881312025759	2.365781358175997	4.702293671911296	2.640832142052148
29.937047531049654	3.835329672208029	8.225634504132461	2.723433858624571	9.584917862822095	1.927304813001976	54.367452976347586	5.283981616694379	2.257922572681871	2.6132091791340044	1.9389201236430549	1.8427430797534141	0.6688023143942163	1.5168552272251719	5.472883598444937	2.4796899729767565	9.212618677198423	3.1509628136813896	10.035046691981792	2.24359933693881	4.921312950177107	1.594513471810808	17.723400957506872	2.969370552963503	2.2602008544719996	3.092212280328784	6.941782015346959	2.737198387894096	2.7989928177933936	2.3707468799757154	4.683176425830143	2.6577012986930177
30.07050546800724	3.823831231487524	8.293359224781552	2.7103318976435977	9.618819985507784	1.924270082361606	54.624383670900144	5.284123335441923	2.2637789868802143	2.612274410457282	1.959273087610082	1.8365683356652729	0.6676900402803791	1.5216161726110788	5.578312072674935	2.4592294899586324	9.174398460796867	3.1562457046533408	10.108230140674753	2.239980851908588	4.940648233991868	1.5920006494412362	17.820160028095046	2.9660383413632956	2.296964155021097	3.0980288958867064	6.931617549572342	2.7209939840629005	2.84712968463602	2.3764839941798455	4.67446213049244	2.677760018543444
30.178564331994536	3.8097605520578206	8.354511201202348	2.7016403128816866	9.650791397594146	1.9207832910800693	54.86239543406427	5.286095535828522	2.2696922505500967	2.6093316319192557	1.978822562916663	1.831932762369144	0.6559314919170771	1.5267676662654184	5.674121168614052	2.4396515887699004	9.148942895042918	3.1603059098423714	10.184094906548518	2.237649627368892	4.947526984110228	1.589652487505019	17.898157358731467	2.9619346034657146	2.3473777223162218	3.1041603499138244	6.92039545790275	2.702106903267055	2.8737104422976083	2.382726482840225	4.665144735634311	2.6916578106385587
30.28719725254602	3.797062431199674	8.401788911154304	2.695704759873354	9.671347913752381	1.9188449406974806	55.10552344505082	5.28491353674699	2.2765493843768296	2.6096337766626965	2.0026988664420804	1.8316906455339665	0.6554040805232398	1.5308379665419505	5.776018067684042	2.4219444558677097	9.105078087409478	3.1603728250769096	10.267039268671073	2.2357443404328072	4.9610300185295815	1.5903296253476598	17.991964668379065	2.9599029231516103	2.4082224424741705	3.1126984840951564	6.910508043089403	2.685468226690942	2.8942355720216244	2.3855353555002248	4.647569677151379	2.7076608237477804
30.418023277709587	3.7844205725061437	8.461727418476766	2.6908273151597624	9.700733049809259	1.917866231507516	55.30556820639937	5.27607773469181	2.3104686550786684	2.609920048768392	2.018674049667262	1.8310697973378316	0.6452396708781902	1.534187462158077	5.889132080933947	2.401516571747464	9.067798033305547	3.1578667831893616	10.334867866641448	2.232601009507297	4.969805307582192	1.5945835202073644	18.05698355517576	2.955587787206894	2.456600024798425	3.1203691046881192	6.908568932717791	2.6735166333601756	2.917552252998583	2.3920974856669814	4.650507026173985	2.7181040267714116
30.54813460934351	3.770129993797632	8.523037938079193	2.685237685894989	9.71462735222418	1.9178401468195285	55.49776458262613	5.275512780564774	2.3512937428803165	2.603883076524592	2.0245775706256843	1.8324803520423092	0.6345260312107242	1.53929418412042	6.000717726450278	2.3841298522908274	9.029067333857077	3.153511582564502	10.389691890930372	2.2333257237270017	4.975341842590767	1.6004082257820755	18.133033606579538	2.9499059856308354	2.505897292146909	3.131724400330457	6.894263907725694	2.6632204381990676	2.950256628787534	2.3960416630241714	4.651659578377749	2.7271185729891854
30.672115386608237	3.7576716728878914	8.575814626517385	2.68002739778796	9.737472910169735	1.9186659590700692	55.67915005739424	5.269931352904053	2.3753141311608155	2.596700843939521	2.039495928769656	1.833278231544503	0.6283168747553516	1.5442000579493642	6.10340669242864	2.37549373277382	8.97462687953159	3.1452805473095755	10.455300332093023	2.2353471209757574	4.990949908521967	1.6052021981808637	18.21586611129335	2.947040993528464	2.5361876248967916	3.1427700961964353	6.876003563564961	2.655231229531875	2.9705870945658797	2.403477561153456	4.655005553093315	2.7350470150766157
30.815324132737583	3.747337944839742	8.621467384947556	2.6752093751609145	9.762854703507003	1.9189749964527263	55.85999009482512	5.262456465910916	2.407302644257401	2.5870299904528045	2.05082877135728	1.8367685705394565	0.6261990580565387	1.5495076840354178	6.196366956485316	2.36819230846449	8.914982659535411	3.138738300788305	10.526555786187043	2.2376632939655097	5.003671781784155	1.6076547390313294	18.304270413779733	2.946103896071585	2.56757201923878	3.1539248592505205	6.832225141702231	2.647043170902545	3.0008457411471623	2.4103402165434415	4.657964189955831	2.738801750261025
30.942879798835786	3.735851365179887	8.669321224743435	2.672076329136424	9.77998276161885	1.920491609189958	56.01801090526927	5.260842590445814	2.440432683259977	2.582564739338889	2.0697770660532533	1.8397282080434585	0.626803996985093	1.555287163915213	6.291514457947703	2.3613791240758664	8.86946601472462	3.1349319306069754	10.590592919027094	2.2379437238291713	5.020097033908198	1.6098449299219404	18.392725318225512	2.940561502472567	2.6025101455791826	3.16082950729243	6.770203721342548	2.6407371871253913	3.0346499007119143	2.4215518525766546	4.673870758046019	2.742678473129863
31.08289273537518	3.7257021724371033	8.722483562963316	2.6727701238936366	9.800248573033677	1.925296178196927	56.13145731669636	5.255049946787484	2.497771305013527	2.5772348445540896	2.0761242757759324	1.8447559399135898	0.6346354329446308	1.5597025813123215	6.391162431879802	2.357222419261481	8.841474016616623	3.1308309326437618	10.653662038871497	2.2380265229522656	5.030418885019287	1.6126861341684846	18.513332042560915	2.9347508597095042	2.626517647365986	3.164551488504402	6.694544050262336	2.633873953598638	3.0668870644684687	2.4342408650877974	4.6983140151304505	2.745164487400305
31.215729238574575	3.7168103769939043	8.781651170505034	2.6722014757043966	9.817176931503646	1.9307721315420525	56.25727864902791	5.233542709616478	2.568267417968706	2.569643768882611	2.070879365402876	1.8485531425176471	0.6462448278936336	1.5647044170563613	6.514283540996811	2.355395135048975	8.825104555290414	3.1265990021851304	10.708501511323558	2.238199565855243	5.034163984833896	1.6151367637717218	18.625646390383	2.9270381195838873	2.6419878025992465	3.168169886544538	6.62187707178298	2.62447824352539	3.097392530048925	2.446029764232193	4.724829947541826	2.744946411743597
31.3682363110632	3.7094133064783192	8.826930669474631	2.671575235560178	9.832815659102724	1.9332149123863451	56.346383306209646	5.208470106064119	2.6455875074933743	2.5650540371923776	2.0735985300996793	1.8529447707635882	0.6628630296346425	1.5694843131187093	6.629030844049429	2.3502970834267094	8.80230442812468	3.122569149635811	10.778623244877773	2.241282854522018	5.026653977232773	1.617675011462132	18.729311493397564	2.919843428697487	2.6708009078298907	3.1721391299912325	6.524863255595476	2.6183164587212753	3.130947488416255	2.461385502657296	4.7658748092136305	2.7418074129899463
31.50340564415018	3.6985967364601837	8.887590073508168	2.671995794332604	9.836979946664977	1.9361273484605603	56.42402798217691	5.178802886607003	2.7251344015826655	2.558877007450812	2.08155612821677	1.8582553858353594	0.6708113793771795	1.5742452078825877	6.729949011179998	2.3484355873707865	8.787918627797222	3.121520748888285	10.85147582376278	2.2478220779723634	5.01624516013099	1.6186559773666345	18.84297657136606	2.9172856994352654	2.6934101198109963	3.1767365132926297	6.431127557335677	2.611580409338597	3.1548233020592047	2.472478776255922	4.804797380839044	2.7366449253463867
31.6394779827198	3.6948566634140803	8.933801076122275	2.673823740242159	9.846900812713544	1.9411002227127572	56.45696183587478	5.152752901318264	2.8037553603573753	2.5516664761887236	2.0860096243322106	1.8628196718543175	0.6819414742525348	1.5797446056369358	6.814033638543535	2.348424115498131	8.777627563947565	3.1191365714277715	10.926836491484053	2.253439181431409	5.000278883431188	1.6208362934269551	18.95851123084387	2.9133100120807134	2.6931852985613194	3.182066652025668	6.36053957539153	2.6026550594835953	3.1912531163413043	2.4839085541504833	4.861612107524761	2.7279362768291135
31.772632326676312	3.6939180780764302	8.985039283026243	2.673409277929781	9.854125443474176	1.9457218540867818	56.52398575089979	5.128176946909989	2.888488955896206	2.549474846494386	2.086544754506924	1.8658095787319762	0.688788668669436	1.5848753548911927	6.904124398388805	2.346093865011273	8.764392944742841	3.1160643698498194	11.04236711867681	2.256998292396055	4.971280614064524	1.6255564707843895	19.06457943580295	2.9085377486955104	2.704860346088238	3.1861204215762755	6.282871081954503	2.5957251451014023	3.217054709710161	2.493192718621041	4.917206479578741	2.716409831426127
31.931393451531804	3.689955982851979	9.025425518234337	2.672984902356474	9.869168016887677	1.9491684639315336	56.571882403623654	5.110230858437958	2.9635469027989947	2.5489322119448743	2.0805725539875244	1.8679493888206187	0.693751020237716	1.5907323585542172	6.966670182606379	2.3470711648569886	8.757772276207225	3.1118132569494565	11.169451705505399	2.2594548143749074	4.950481372827791	1.6330030273640195	19.173522817502384	2.9022948589701887	2.7025384924347637	3.1915737787726353	6.228574069173674	2.5874911824743845	3.249246496371094	2.5041267965467853	4.982208827797266	2.7056516038881884
32.088904632370166	3.6914247375097697	9.055052231271926	2.6717021738269784	9.877617965987822	1.9499573833670807	56.63920957234159	5.087949412831579	3.037613485780589	2.5515512364646336	2.078156327923935	1.8687459493985914	0.6883891933249277	1.5976059441638752	7.023103200117189	2.34893257103038	8.744985212620222	3.109295554798103	11.29767378901707	2.261277587193178	4.927480611405756	1.6374907444565494	19.27215935310805	2.895143911609966	2.7100298232590525	3.1974675393659338	6.1482522529322265	2.5821995491625875	3.275726417390453	2.51100086572261	5.04181215923232	2.6926354613188765
32.22490033958486	3.699395335105167	9.074375876214543	2.6669626946007976	9.890892645567368	1.9498545788149937	56.66338304423604	5.072769655487635	3.129983132393236	2.5546487016705686	2.0799647638481082	1.8691767224700078	0.6815631346742822	1.6034711342067787	7.070937242008459	2.354681932409239	8.724139563104314	3.1067361330336665	11.436088929677402	2.2646760018726684	4.8946220948643395	1.641702994421376	19.40087505209327	2.891377769339342	2.715177962641681	3.205579116932372	6.089383201023134	2.5769371281439986	3.295273674937553	2.518176858093713	5.117583677049079	2.679554298727746
32.343942682172674	3.7053517133935245	9.079353409573999	2.65917017246288	9.88217308931484	1.950572151512688	56.70333395728187	5.0556906330913405	3.200931182444772	2.5561734194241006	2.0760349541674876	1.8684594839333541	0.6808922051387325	1.6043416118512153	7.1083153499442355	2.3535675805216782	8.698246185759025	3.105673809866687	11.562739627407526	2.266948036179662	4.850264044378325	1.6455397055324066	19.51018621094887	2.8873124775653913	2.7256815545338617	3.2176110098671225	6.00764909438677	2.573326105612424	3.324430949759635	2.5214169851543504	5.201544987425051	2.667629485634519
32.47194499273135	3.7082822036639325	9.057844261043742	2.6495086014843547	9.881631596052506	1.9549396837910307	56.78222619140658	5.034570461910482	3.273326894536346	2.5582733361198136	2.0729090518293485	1.865585775809105	0.6831947129776897	1.605739348701182	7.146177151324456	2.3557887274527625	8.696979254163622	3.104107956056519	11.691276760766163	2.270493971725209	4.805468520596004	1.653270071728218	19.631535476801165	2.880882379692482	2.755312716365967	3.2311577752034655	5.9266920079868495	2.5704832422591326	3.3394595745374636	2.5252597568909656	5.281448157447581	2.6560043929918256
32.572902106464085	3.7080862489828164	9.050053803001791	2.642401225887075	9.884699166540372	1.9574890365357875	56.88319211235007	5.015576456203031	3.3261976543038556	2.5610321031034275	2.0773585634803635	1.8632485701305876	0.684808945984416	1.6078224349145043	7.173915693183298	2.358520755081751	8.676975833850877	3.0997866616315983	11.81112308995078	2.2773997872328353	4.768667209646345	1.6592031619034096	19.763447610630326	2.8762583830653154	2.761308371166364	3.246107291001737	5.8573740366508265	2.5693283011854597	3.3573474439720092	2.5325170887824946	5.367409526616278	2.646627580550204
32.679170222044924	3.7114078815705294	9.026527663115155	2.633992526430497	9.8787918902921	1.9606580473480957	56.95770480176809	5.00581503559179	3.383012731846412	2.566650569082336	2.101384126158945	1.8594020640808058	0.6930027369898142	1.6110131809810022	7.195997720391329	2.3566481138549307	8.632008419773767	3.0935606448616575	11.91585881696328	2.283461217041831	4.723413169934655	1.666067932411587	19.893887935721867	2.8760636303160747	2.741324689291982	3.2595185564533495	5.795350080662968	2.5710047996244367	3.3522869777503956	2.538007732166526	5.4469672735226915	2.641043457701724
32.78856971256264	3.7208020162185336	8.997542350125446	2.624830950759844	9.881630756536092	1.9655933003236508	57.00430952583774	4.999036944938462	3.43343453315362	2.575723103838648	2.1144484396831844	1.8569516089232094	0.704161319571059	1.611820376027053	7.218851483264488	2.3490227427569352	8.587503971491262	3.08941213232694	12.02037327330597	2.2882317926753437	4.6714044801538686	1.6706679743033674	20.008373738029256	2.87967478493635	2.7339701514141046	3.2710881882632963	5.723645918162427	2.576020282730202	3.3268841686733612	2.542126767653233	5.521889276927752	2.634541609946302
32.89586578722237	3.730007484195426	8.973253718806268	2.614766573823706	9.87380249774444	1.9706794166896175	57.03572635997881	5.000085060033251	3.4836268889263597	2.5849175874806005	2.1254061598178144	1.8532185374606178	0.7096403053652199	1.613617305117357	7.2507148708647735	2.3481145613769314	8.533875643842526	3.091277428027463	12.133687170057188	2.290433002495654	4.610847440746386	1.677004243399965	20.13284742836102	2.8838311279079303	2.704218215036603	3.282570946260938	5.649965308230651	2.584167575759131	3.3042123023036307	2.546392120307828	5.610754469736797	2.62953251765693
32.960457928450346	3.740862065616212	8.972274204826356	2.6042749760849206	9.873784949073123	1.9723614064559818	57.051492699488726	4.998151119508192	3.535776999702891	2.5956167114379713	2.133243635279219	1.847453587624299	0.7044423331865298	1.6160689776031847	7.255386558908029	2.343764855666039	8.504082259887749	3.100068051203601	12.225240368437744	2.2942677272363556	4.553165201621009	1.6844453772473482	20.235316464463164	2.8850365964519664	2.6762754448595523	3.2914669002303913	5.577323997078297	2.590212611761487	3.273323639876335	2.5509940661241237	5.696763506627582	2.6211500644203083
32.98482076582123	3.75217114293205	8.946979148135808	2.594083613969986	9.86821133159227	1.9741249240290757	57.12610180620411	5.000330716263702	3.581522117739836	2.6053119007580055	2.143757893985765	1.8433764552733871	0.706736826804161	1.619151129943491	7.267111919942715	2.3430344786550967	8.456080162969974	3.104523260489541	12.316512299590029	2.2984805134638506	4.496597900514959	1.691204005156601	20.332078096842178	2.8859961906498617	2.6405419991598458	3.29726402396379	5.495444254097698	2.5960854295606786	3.2374024390818	2.5506132730644033	5.756932801019873	2.609650757657811
32.98865375585014	3.7616170297024976	8.9349743103691	2.5864283683461764	9.865452199457602	1.9766841268405069	57.15793690347617	5.001424566708699	3.6092117881169736	2.6149251998021366	2.1608779908071507	1.8402575385205953	0.6963997249083974	1.6232353877457752	7.263221014165506	2.346376207230723	8.4103331209252	3.111360916998425	12.433962596079782	2.3018222083808455	4.435175735702332	1.6947636391079202	20.418473883477397	2.8864160898466418	2.633850817947238	3.298646712069258	5.42315575299052	2.601198015787166	3.1976127709991196	2.5504452303894674	5.81575658015858	2.596615601359002
32.978797821974865	3.7724513752333593	8.941865117785362	2.581617775782559	9.865646391598878	1.9799751619957449	57.16816059062997	4.997716324270447	3.641999620986938	2.6270593710917503	2.1711024626662185	1.8385863666950848	0.6864498043706052	1.625591878741965	7.25712846345865	2.344307410896874	8.36327343620741	3.1176536405701696	12.545277769471417	2.3052221759379217	4.379211563758988	1.6976207666218248	20.48123371059252	2.8812846839072734	2.6299383195747597	3.295776001710793	5.360909584827782	2.6063608231571886	3.167980285083686	2.545812770152573	5.868116380538064	2.5837668049657356
32.93418874739043	3.7781043371953777	8.951875265032724	2.577561109964119	9.865189553525708	1.9826305374864703	57.21070727664679	4.991892508661799	3.6574103256394164	2.6426593605453097	2.191968278133317	1.837471188814332	0.6702516257791503	1.6296769425868785	7.260766620520565	2.343273016398804	8.298984792778716	3.123031210317602	12.650265313859204	2.31105078568716	4.332219941789899	1.702638121267439	20.5551138905162	2.876456942880383	2.6269965586512525	3.292235464735885	5.298452214001332	2.6127627792172365	3.1296164094935053	2.54376581180897	5.924223232268745	2.5743974748105782
32.88615025021738	3.782701381495107	8.971913636011351	2.5724221724413603	9.872392998865342	1.9865235580491483	57.233155122948375	4.992910153656202	3.6683791955608194	2.6557593343878154	2.2194736031014894	1.8366013892132054	0.6645957590918508	1.6307706144524834	7.250384509629623	2.341273131991627	8.225942286805173	3.1276104922095898	12.73981753849559	2.316798800882169	4.266615153785865	1.7094098579507149	20.641686803461194	2.8710175157223863	2.634221183445338	3.2907475577298113	5.23972467394185	2.6194798154205494	3.0844634536953435	2.538583102241364	5.973948235763265	2.5652151286136258
32.80848306086779	3.786072303150048	8.987452636280585	2.5673597070157235	9.886394560888794	1.989809477531467	57.252643620903	4.997007582534803	3.6596232461662854	2.6657721282224336	2.266264963158836	1.835765219126307	0.660395421500726	1.636487077926967	7.222647750430378	2.3430714635251384	8.135370065346514	3.13326061420948	12.824490339437304	2.324238621387683	4.199115395133186	1.7116688926586598	20.686315322642827	2.8663398458233127	2.635446941755752	3.291881694283301	5.15517814400747	2.624686695990556	3.0426826278437216	2.5317437992918514	6.0097619259166715	2.555667455361837
32.70317347259075	3.793247080587515	8.998173519038842	2.566076950125946	9.906481662033254	1.993515438831048	57.2822236907181	5.012085168643283	3.651137781103285	2.676123094072491	2.3172259416728562	1.8389217116940724	0.6539678329816635	1.6413097519996562	7.170447314470125	2.3443331538888703	8.048081858237145	3.13687068609719	12.90184627447189	2.3328243408844056	4.137334081284648	1.7164468981740826	20.722051871070057	2.862062524533062	2.6334347752734213	3.2924280352843835	5.070295193996825	2.6300033577125723	2.999115555601176	2.5297663578772256	6.049356127451296	2.5464394764345535
32.57344431461527	3.7983262861355422	9.002574235459884	2.5667285971064366	9.922054739171397	1.9961503504326519	57.31645541883928	5.026697114840987	3.627224689040594	2.68688414775229	2.360721232802013	1.8447352157414916	0.6373110080599297	1.6450545093363753	7.100718768261009	2.3470811723533065	7.961773735233254	3.142085114071634	12.979606596162096	2.339297144767407	4.082138329221056	1.7207984538545793	20.761591720297965	2.8571807415439396	2.625496112143716	3.2969573689058844	4.997348781482122	2.6362786827342073	2.9386823558625945	2.5270344839223724	6.073920019153224	2.536761303248012
32.44050364777822	3.806623574065014	9.001688665053644	2.5666292090558445	9.95282772311746	2.0022726004878453	57.35156547259316	5.040349746287115	3.5908795451406896	2.698451955663418	2.404069648901439	1.8498612238308754	0.6309276056683798	1.6464631318112155	7.043895423552514	2.349357477509895	7.889875324618363	3.1484345401431844	13.053974356729864	2.347986015713115	4.040661881043269	1.7239942855937969	20.815449384505232	2.85512564888679	2.6217442521022485	3.3031516226127056	4.941255872910589	2.643974692792019	2.8843219455394142	2.5246116990659475	6.112717768531015	2.5270195101827775
32.31487521669004	3.808906225640534	9.01074300851939	2.5715121957450657	9.969630506344155	2.0080768213019913	57.39660914364002	5.055376744173565	3.56569476053559	2.709608594352692	2.449112632908987	1.8551880141548474	0.6231464352599518	1.64814172140042	6.978506239828905	2.3567342636318913	7.826453501973191	3.1543961412587147	13.133874862634844	2.35709736988972	4.000519447524929	1.7267404513885023	20.856139148776517	2.8560079751474863	2.6168490708270866	3.309438802141939	4.8706301162073276	2.6519399756243773	2.831158221443009	2.5213792900510215	6.1345956871503855	2.516115079553235
32.168630110080464	3.806913425764919	9.023312333180542	2.577585451966159	9.98031005499176	2.014434241140268	57.41870008550353	5.076093902802617	3.5360303730820637	2.7190475900738447	2.497967957224696	1.862350392708335	0.6199382008285008	1.649248761703329	6.920549227869678	2.3755344089100436	7.767632312679892	3.162483843648528	13.187193021066598	2.362710250716181	3.9699389944852306	1.7305104264309046	20.897984268955337	2.8539283993435114	2.6154530372109552	3.314809801097028	4.797860205224615	2.6580549935211883	2.7879842543710227	2.5184612623162117	6.139948178321152	2.505583380899405
32.00700247564413	3.805793909661382	9.03762853304827	2.5851872941806504	10.003126200601624	2.017945662988842	57.40597181500089	5.095924007998711	3.509063958851471	2.7311726893385595	2.5462914425630987	1.8706077188598325	0.6167826998081399	1.6500554522943367	6.873822893109319	2.3955668683563336	7.708877754227085	3.168620224475554	13.245285568817165	2.3690458285044467	3.941139178739267	1.7363047681749681	20.940817088621195	2.8519294240065847	2.616675118126908	3.3230392964010487	4.727301773960189	2.666375944450699	2.7271624851349094	2.5170506175419436	6.13781270873999	2.49323321623485
31.844736314074726	3.7990184868745116	9.06077210110839	2.5953754124305184	10.022425156132117	2.0222744262840746	57.38524439029303	5.118251572751549	3.470724451983743	2.737638216355376	2.592804570105531	1.8803539690353481	0.6090843213284217	1.6526313461940443	6.827760492156774	2.4138594285694004	7.648482881250749	3.1753543833817566	13.30278389983138	2.374257682131141	3.9197505236960657	1.7429024648596492	20.988790438894743	2.8510369551410997	2.6132392661106825	3.3255005117258865	4.635216858602472	2.674253389594729	2.6691974221969335	2.513413793741601	6.147782680605613	2.478981868581601
31.687163321396188	3.7907684018377035	9.09328194012588	2.609375433803911	10.042992833373402	2.0230037843481004	57.366852188968245	5.1417205860074535	3.4390395822678874	2.7486499749424476	2.625818796487687	1.8921236014019833	0.6001019833000554	1.6552874335706884	6.771866516365097	2.4343477548823933	7.597085343937485	3.184866293764094	13.336258103826887	2.3781821467593858	3.9038985253389527	1.752107022826704	21.024549911964517	2.847140146009631	2.6028788377276473	3.3288549696229293	4.531444528385861	2.682706046845234	2.6088192210881638	2.513921188570193	6.153613894167067	2.4612293198163187
31.520899982072383	3.775485472335972	9.133370695706489	2.6268367909999735	10.076446217528243	2.0244557423967757	57.31650527752869	5.1577478249330495	3.4129984235379753	2.757590790760273	2.660723311022283	1.9060241588507136	0.583238425904485	1.657290445432692	6.7109991412003405	2.4585812169976164	7.5622535315434245	3.1949988573735104	13.386543299404956	2.38417344071725	3.8862474437241104	1.7586173103163267	21.08181501564722	2.841768914657805	2.578319046209949	3.327861879784547	4.434418894877464	2.6876476734485184	2.5444114071104207	2.515760034483399	6.163183373372394	2.4442671952117627
31.32576856231017	3.763941683259629	9.176526491496745	2.642608868295513	10.100004227317887	2.0278445731556443	57.26990774661732	5.1703108581748545	3.3905025492166483	2.763931015330186	2.6874453563879697	1.9182102989885061	0.5621456671380309	1.6584337513735588	6.636758842363502	2.483167086018287	7.530008163347965	3.2062190030733237	13.408440324917317	2.3915926800947838	3.8741954582471756	1.765751595441036	21.113335673839032	2.8396549087474865	2.535524600582473	3.3263733880020854	4.339366158101752	2.692821646680613	2.4902621559792553	2.5192404302134688	6.166697102223566	2.4261361982705325
31.15331101524548	3.7477019200024717	9.219648773543238	2.6564847518392956	10.120703754496297	2.030095698148945	57.17627649748964	5.187535864254855	3.37071169833394	2.767535875464155	2.6969491253758533	1.9345238375612204	0.5502278055396975	1.6599513013455216	6.544199824708806	2.510037644901968	7.507224510749123	3.218297748268029	13.432676330084986	2.401248871238555	3.850567914754987	1.7724989203838513	21.14132348270312	2.837069322204213	2.5015637933037227	3.3256468427761954	4.229932114417913	2.6964990005202094	2.4229268506492394	2.523293536192757	6.161172840341441	2.4074392312518986
30.96853019411996	3.727720605046757	9.260269273102148	2.6745889145311375	10.137733361434647	2.029907048551365	57.081050279986876	5.201112438937415	3.333456181118264	2.7709357079554504	2.7000663237948235	1.9506684984520415	0.5341538758864586	1.6624048985162225	6.456024804852992	2.532618901990188	7.5095255827441285	3.2299243887627886	13.460398893113425	2.410110999392292	3.8303317085031505	1.778833500161304	21.178095627763298	2.8350114269069575	2.481112624024383	3.321906332226456	4.13000319758683	2.696990241643001	2.3663720451564765	2.5271408324624454	6.160989897612864	2.3887047543866604
30.78221602623285	3.7078058980582096	9.286667709607347	2.6929735071257648	10.155487039639462	2.032490580897214	56.972610128658744	5.215289465221247	3.3004893247588285	2.770592104200298	2.7073807237254908	1.9642666980294237	0.529609531892286	1.6658744311311078	6.357967102014104	2.561981331282991	7.517495196412467	3.241252770650069	13.482810886629679	2.416268470792725	3.820061973468447	1.784953552915147	21.210228781146256	2.833261607977981	2.4514914215564803	3.321528422572786	4.044073015991402	2.6985141902269376	2.3412534677242913	2.530441823728632	6.168210041381108	2.3689797359843565
30.581146851781476	3.689147689012968	9.32844560633473	2.708378148941978	10.17276961313364	2.032232024926836	56.87869075825945	5.228356023337652	3.27270175226901	2.767438120832708	2.714581997612228	1.9788707977060058	0.5296532274049991	1.6666105092768277	6.230203395591142	2.587380885635428	7.527627111787964	3.2564505920465012	13.498845460259135	2.4223288866740926	3.8265425626190326	1.7925666946725607	21.25279980248562	2.827934639800668	2.4523898487287457	3.320761233279456	3.959162622314594	2.7004730644539197	2.319061408083918	2.5331525325882267	6.15416343512521	2.3514237430111278
30.413933073779074	3.6697545150629844	9.344852335608929	2.7221041445704106	10.191607301262447	2.032075972632159	56.77820332340511	5.2311256637420565	3.2465615587439625	2.760409943152857	2.7066962301059454	1.9933976272272993	0.5315966611283879	1.6681463805536132	6.108254226270966	2.613764914381741	7.528571697219986	3.2691750212092776	13.54597617337205	2.427301654725946	3.825839123164094	1.7998539784265597	21.277215477228964	2.8210486741770278	2.4503908496933513	3.3184594196087858	3.8738159211138634	2.6998120653008435	2.311958391597506	2.5365779616983875	6.136798551277031	2.3321783077369584
30.248497578581187	3.651943307283766	9.363864896304499	2.7335245276322837	10.21021914336384	2.031616547245228	56.616099901319785	5.232433541903315	3.224555700736249	2.754391528201871	2.705207249505363	2.0057125802512994	0.5277719093855565	1.6697281032963867	5.951000446135137	2.6440982949706218	7.5459035677373185	3.284541853405122	13.594688848787037	2.4309155557028834	3.8228762367828675	1.8075515972930891	21.322908661332555	2.8167818075784608	2.4529294949332856	3.3166983761282633	3.7706890194960168	2.7036331097355575	2.293385826551178	2.5413499620598934	6.128569098387948	2.3070347123765633
30.0886217046954	3.6375802353323503	9.371961287776402	2.742160285398903	10.237430445517326	2.0311495567515974	56.47782540515249	5.231426126570386	3.1998017726365817	2.7516525297558605	2.693878551930523	2.0206815960059443	0.5216989091494302	1.6695320969770175	5.801084867081112	2.670580062275982	7.556407117667763	3.2999201141270067	13.640652971715872	2.4359921544011423	3.8222512702007077	1.8144299306841518	21.367209595470307	2.8092368159094385	2.4437677321819002	3.3187529176369144	3.6594201422300157	2.706849757095622	2.269580735470862	2.545606159362047	6.1321642973153825	2.2813139197793944
29.923615445905607	3.6240424122793873	9.374618683517093	2.7485883358754295	10.25889546419815	2.0298726326154117	56.33530625476321	5.228187484141256	3.1585520310338855	2.75088054789792	2.6724168334594873	2.033239168227138	0.5223713510581484	1.671035792219775	5.661875346462246	2.7000345824325716	7.563127496307888	3.310407761764211	13.695523146268044	2.4411022883777767	3.8145088219234053	1.821405435405372	21.416181045101023	2.8040210662788647	2.447188481069438	3.321366443288331	3.563673050627483	2.711650657481996	2.2379972194449858	2.553294714864652	6.152267487407692	2.255617897835336
29.782494487875816	3.610826877767512	9.353930640218799	2.754942810757573	10.278439948306245	2.0298650824714444	56.18084160812958	5.220743354949923	3.1131937175118085	2.747003836139007	2.6339410532615672	2.043653922149028	0.5196660179478818	1.672421266149211	5.498927832170924	2.726476573761079	7.6019645464687535	3.321956030748554	13.747798065628698	2.4462319431841535	3.794346925127018	1.8319467000654783	21.439104935306982	2.7985078397885905	2.450098567949931	3.3258606740082644	3.474790532313355	2.7124715090790907	2.1998553282021014	2.5584436324093014	6.1654093358262205	2.2263910861592877
29.640674240994542	3.599720229144005	9.330435687722085	2.7615055463709797	10.28903022192606	2.0295986574083185	56.06181251986337	5.216444689708264	3.070478419675505	2.7449591722541733	2.5897804514345055	2.05666223952017	0.5082812618332501	1.6754537994017904	5.341422164447795	2.7531587464955916	7.633917838886032	3.333481898648176	13.817528801679405	2.454458912832538	3.7968695401221844	1.8443958942353365	21.46450048496946	2.796252027794359	2.4352590473418774	3.329043321549726	3.3835948251942494	2.715274016895905	2.164762145243009	2.5663848161715315	6.183666403481254	2.1996900424405434
29.52553800318891	3.5933548699227784	9.299446806486559	2.769132220616087	10.27464100827317	2.0276390622975806	55.938334993492944	5.206979991279405	3.0259557664754353	2.741675792954796	2.540535822495298	2.066445149058697	0.49004786882232243	1.6776258365620924	5.196547932859547	2.785563571692444	7.657041570206148	3.3420992434097956	13.881407771841292	2.457656252219431	3.7939493466304075	1.8583433768998592	21.498349254410872	2.7914004567893467	2.4084386263559696	3.3329476580085293	3.314917356872329	2.720313571467108	2.128635313288349	2.5758684075321563	6.204010857797714	2.1694963677289447
29.437995881800703	3.585595533986458	9.244837314502737	2.7726058810587157	10.27323767935985	2.0258287845428202	55.799798798579516	5.193689003799993	2.97638724172323	2.7393764931073803	2.48119799307626	2.0770905942904707	0.4786189650135205	1.6766021159011757	5.052802236669982	2.8206800429064094	7.677985178672327	3.3527852916974163	13.936712872429048	2.4596531219318627	3.789157350918578	1.8683786569637377	21.53455395282079	2.787295619391972	2.39598785774961	3.340010713691139	3.241533020967477	2.7312506021682124	2.100615586667937	2.5792913197625755	6.220619103195228	2.1372219121597573
29.362095600378055	3.5875760758433115	9.188772831693566	2.7732538337621353	10.274549369408799	2.0247934996999732	55.66279610038508	5.182455933719247	2.9292972237135073	2.7360183556996236	2.424948495682239	2.08522168376138	0.4725544119927905	1.6770654462370758	4.902409142055939	2.8565290909449885	7.699968296149955	3.359693367871584	13.980184694504288	2.459797991052389	3.7827169027074707	1.87743781855077	21.572744421088352	2.7836641923610053	2.378376897004732	3.349421980616352	3.187771694923168	2.7444688486112443	2.0714469125299724	2.5796941184923585	6.242183510683586	2.1098635907283025
29.281305041690914	3.5922832903716126	9.138637268424565	2.771190471345936	10.270088759372296	2.0209780044221097	55.51990486739092	5.166026706241285	2.8945702311706905	2.730263393304329	2.3690161417727875	2.0910456643281496	0.4641125575794436	1.6787254636749611	4.744540381510257	2.894775414169863	7.7148977783164465	3.3667462237575316	14.01342262063869	2.4589262015116775	3.762632918631191	1.8814071340464902	21.59733152896677	2.777844842794322	2.3498395757222985	3.359189497718561	3.1378903656595556	2.758813245803543	2.0500089808931192	2.582821070673982	6.257837393822013	2.082593887104498
29.16319081424235	3.5961150122511722	9.076973093547911	2.7656014702899236	10.263952708107666	2.014622133078197	55.39504345218852	5.153858606469277	2.838198684190885	2.726554844970879	2.320222531558734	2.0968572694310508	0.46018737529521264	1.6795919018785845	4.560607286687732	2.936986674279275	7.711569638584622	3.377038380112721	14.04262540901884	2.4564398987927722	3.752373809357535	1.885144367652222	21.644628737451587	2.771087809828388	2.3511098803576562	3.370778270119278	3.0699773148045786	2.7686955255304744	2.0173990021901558	2.5845833911405394	6.262372044135985	2.0587208831414894
29.050047904996493	3.605448535503683	9.024650504860052	2.7591933268931323	10.273091844201321	2.0087488184819913	55.273042855726395	5.1349312207781415	2.78908311380954	2.725298996575047	2.268899680952685	2.1003777124110314	0.4542871788934653	1.6777418192200322	4.389604581225754	2.97843620371713	7.710454383897621	3.387625452529516	14.081199779056082	2.453755738469002	3.735675605175567	1.8895619547938323	21.69298911255929	2.767280480931025	2.3414722076024352	3.3838437418957823	3.032899816992793	2.777384347850002	1.96840613856403	2.5892983502811937	6.271451120603366	2.035828231235237
28.91245600267712	3.610555490171014	8.979691541237578	2.7547421825693648	10.266763609908603	2.003285850219989	55.16564834363277	5.118109592912915	2.73995191248046	2.722557723241436	2.2214481614307173	2.1017442187120237	0.4512122770594246	1.6755325397678478	4.232744141545765	3.01501829471933	7.700087265518865	3.3973534443921825	14.106641448333553	2.4494712322890972	3.7181739330565513	1.8949857802713959	21.733422341708692	2.7635193465131738	2.341484715642709	3.399427897564749	2.9950032713995234	2.7845149110939333	1.9228311034333196	2.5904111048545424	6.282514238890823	2.0124403401895514
28.74352380073889	3.6159878110515233	8.93315131897485	2.747076361022248	10.263217056640395	2.0008596270516286	55.04502002328826	5.096523820645656	2.6921588231742057	2.724108766341999	2.169635835154556	2.1022421503476068	0.43475312720645387	1.6751710869654373	4.088627180844178	3.0530370325311535	7.693422998680548	3.4051739980174602	14.130622110075656	2.44306674853756	3.693039180413498	1.9017220376157393	21.770785656884758	2.758120868455566	2.3486981292851787	3.4143620043590386	2.9700202058025917	2.791736093579688	1.8729080561079823	2.593974049177755	6.281025601325758	1.9939786559618076
28.57586624673544	3.6182423293386905	8.884099554172007	2.7406172896150514	10.256945219312591	1.9989971697418858	54.950998907289005	5.067622524653242	2.6321306186194975	2.722465079026801	2.124474535964745	2.1020787023635488	0.4293075393553227	1.6734290822626805	3.9451715957711877	3.0864294283325724	7.675262744272808	3.4119691326785095	14.163022233504936	2.43877742591069	3.6649412755522386	1.9051087949656094	21.799863793319677	2.757760783687453	2.369150343723879	3.431812446540516	2.957531541060868	2.8007341065750637	1.8370088766220931	2.594985657630975	6.281227406461372	1.9773909433096128
28.410261250675727	3.6202728282746013	8.838772745198497	2.729898328101499	10.252055781333025	1.9934676096909394	54.85471359228492	5.04520219868324	2.5522450291346686	2.7208060478260534	2.076562599870096	2.0988937672528514	0.41695280667451784	1.6708312207210068	3.807000189291073	3.1191964495709574	7.619773758420264	3.4174828804655673	14.194664500094339	2.4353602674351276	3.638191779611369	1.9094591759455406	21.814997365019252	2.7558756360544003	2.3991265413623695	3.4503809847596165	2.9301010369588836	2.8102429655600916	1.7943546077758257	2.596707284416598	6.276675331972733	1.9608463823019453
28.253244299511824	3.625668785511834	8.79066918770811	2.719562703480678	10.243843642543599	1.9870424930852684	54.77742983229411	5.029048075858587	2.461523116526263	2.719345042355988	2.030990512646468	2.0977177500442696	0.41413926329119227	1.6683895232114412	3.658032836017486	3.149685434943351	7.545507757092627	3.4205038172619986	14.247773818564935	2.4316765092316084	3.6190078938919292	1.9140478042532707	21.85062095455931	2.7539943146754964	2.4387614693056556	3.467834920672264	2.9108190746098104	2.8205978563434497	1.7585855384316083	2.597449034281821	6.285873753542769	1.9476708950612394
28.08148289644923	3.633271116392597	8.740308180919312	2.7100973065429597	10.21920728811094	1.981638150237602	54.68426995003155	5.016466823097469	2.3634835342513734	2.7183269777027927	2.0003245077032785	2.093993993722283	0.4046174114839741	1.6658460865476052	3.519690040407651	3.18434658822904	7.475943497759107	3.4238000398405144	14.32778711275232	2.4253897115359258	3.6144313400615347	1.920075442046896	21.892426650256162	2.7483478109492894	2.4740683590562416	3.4843404713925556	2.916031900541707	2.8275436036383153	1.7452230604199983	2.5977932690271204	6.300230966208401	1.936653527413115
27.926886468233764	3.641860702955528	8.69137097234743	2.6979083648738973	10.2093992904451	1.9793118657913684	54.607545525852714	5.00782682959544	2.261099308034915	2.717180817473742	1.9712230664908033	2.0902900553556187	0.39835790506854696	1.6593667496078484	3.388388109622652	3.213142880448403	7.393122697798144	3.427286786933876	14.40655104028399	2.4180629838756955	3.6069670573297197	1.9251287950334828	21.912043695281216	2.737505076765295	2.5203374364235946	3.4990382368897053	2.93165618738062	2.8367916285908445	1.7113506116535486	2.596612319761357	6.318181506892752	1.9259575101469006
27.7798911035991	3.6467076259192805	8.663787326528709	2.6856692078910793	10.197430380661249	1.9736935806125326	54.540135166599704	4.995185898489464	2.150790887660168	2.714794048228819	1.9308430540038477	2.087204003867274	0.3926344178911304	1.651287837190452	3.2714044515990306	3.2450273557424354	7.297347786021087	3.4299308242048685	14.493312982705053	2.4127515072717856	3.60309223791579	1.9301100739522976	21.951225626616175	2.7265557308987454	2.5632153792598396	3.5113100229427805	2.9461728803272194	2.847978550447056	1.6714954049044697	2.592897263616931	6.340515034249625	1.9177187054383793
27.64985244650503	3.649376867703617	8.612457587129775	2.6757266541209366	10.180437723075261	1.9690919580343298	54.43633225741061	4.974615804311344	2.035171692808721	2.7156018359910976	1.8993061531997826	2.084392688069594	0.3788694884831504	1.6418178861809116	3.1733175407484873	3.278544652533986	7.199488477546764	3.4315540884926676	14.561087989038056	2.410227671206881	3.603773699348464	1.9357048703042263	21.979098248591345	2.7190998341897425	2.5891500032973847	3.523264419611967	2.955335939827063	2.858548540346888	1.6402394502645528	2.5894183513125593	6.359605121299829	1.9120159140904487
27.52422855776774	3.6530825860186025	8.577965486410415	2.664601031265036	10.16360144157167	1.966167470385441	54.3481756264254	4.953934341990544	1.9264866369572695	2.719777700573284	1.8804589359268327	2.0807598860554495	0.3583698002371626	1.6323581135057392	3.088319957997833	3.3122915326194753	7.1026310687373275	3.4299739287843525	14.614230350975308	2.409680315195951	3.5907065036143058	1.9417664127392562	22.033055465924985	2.709719469459928	2.610441511415526	3.536232606926731	2.954819926050138	2.8690951330325625	1.595969566893355	2.586713394522622	6.383783320062038	1.9060603926225324
27.409622064104074	3.653391398598802	8.550167335122591	2.656043180601128	10.136401345236347	1.9614390616401127	54.254085792396566	4.935946719820582	1.8277950406511396	2.7246719594754842	1.8507235410652636	2.077739705397754	0.3419530119090927	1.6230024709045128	3.0067515845157895	3.344463623239897	6.9991928265831005	3.4295048252268745	14.681352142578207	2.410929211177779	3.5803915922911025	1.94905700263336	22.081688447350153	2.702684718276523	2.631691188057331	3.5520038318478893	2.9649357554623017	2.8797269711309292	1.573289135014762	2.58727677182639	6.3991446635184515	1.9045791184868162
27.304549717640196	3.6464375496340007	8.528618785054558	2.65091332728636	10.105913285409294	1.9581639821522832	54.16227508229001	4.913450839187377	1.728565898716207	2.726759102783754	1.8210586250439704	2.0728259925565653	0.3317625549229671	1.6160224399581782	2.9195376118964536	3.3798792966737072	6.897355038079576	3.4352638804028715	14.72239620243978	2.413084594861081	3.5778763524522987	1.9565621402184539	22.127114289565192	2.6952584533251573	2.63985658799275	3.5673658238378265	2.9744906132259565	2.8911864016399313	1.5515144399168748	2.583658952590925	6.404846509023295	1.904537042908013
27.193924856546932	3.6384880753231124	8.498190499876507	2.646180240660334	10.097249857308986	1.9539080622372365	54.07206204259894	4.9037316384911644	1.6329281745341742	2.725708134549574	1.7999840985947342	2.066886682863175	0.31694320144412763	1.6118431913820357	2.8295336779416385	3.4111823693601395	6.8042752606015675	3.438953699490446	14.775031682486373	2.4170161751380275	3.5739981825775375	1.9629647759259365	22.198895153633163	2.6894360351005915	2.6385753153887177	3.578461894220239	3.007224716291442	2.8999607979374504	1.540250339473953	2.5776824886639247	6.392848505830227	1.903429041110267
27.07594560764014	3.629335074360732	8.489756949308223	2.642464419328699	10.08245882847111	1.9485680550033997	53.971171062974264	4.904414142422224	1.5429831936688183	2.7237717128252763	1.783106252923575	2.062582124295883	0.30125999640614776	1.6065484410755086	2.735333659619315	3.4408413043018973	6.68493331651821	3.4387569818924733	14.83163705034059	2.420895100734379	3.5858859735848565	1.96515439729479	22.259546380853596	2.6865305429758077	2.6329515478583843	3.5836411237257297	3.036896674645493	2.9118415183863995	1.5293298315665929	2.5720936541241692	6.382547413944397	1.90428890060103
26.987165190093904	3.6241307705830406	8.470374560685332	2.637280467620808	10.067162046585295	1.9436386796940908	53.86674882143741	4.899523623896545	1.4518583343531717	2.7185593130312733	1.7666386188963688	2.0576485576749284	0.2985395623845411	1.6025779324128078	2.6306354635061187	3.4687300593022408	6.575256210268342	3.4383795505878254	14.881636014438257	2.4227321932277537	3.5788353885637743	1.9676799472070376	22.313140838568312	2.682987332325284	2.643787091921328	3.5880385388003164	3.063748130991652	2.923287661915568	1.5061585093642542	2.563160109703896	6.36347699136105	1.9019008123732868
26.874243422409517	3.6167797182709434	8.451576239066512	2.6335840885755863	10.06476531332161	1.9402771191210872	53.77433201407277	4.8955773426867895	1.347001396759465	2.7130526583007026	1.7394551653041672	2.053494112073821	0.29455017417944274	1.6009477327702508	2.5401244280069135	3.4973698729749625	6.482407871483056	3.4366857652634852	14.93846999819305	2.4259511616682135	3.5876084881520507	1.9711046601340276	22.372183711624853	2.6808783184846527	2.662571157096571	3.590587506177749	3.0806552925729327	2.9297416877480957	1.4931184411107246	2.5556021773998823	6.349289918776424	1.8993399909124626
26.7433052265314	3.608616643674813	8.45778706760487	2.6324652726367646	10.045909269210606	1.9364928552720198	53.70514809194404	4.894786141715581	1.2444323204143428	2.704161318363395	1.7194234342696906	2.0493816646471945	0.2917954888835327	1.600398341551032	2.46014021303739	3.5269221601744296	6.396996587301372	3.430609099704673	15.0126476515747	2.4300618464757413	3.60182599724343	1.9779903203656652	22.424782180383087	2.678166377436715	2.663818733115633	3.5912486064210656	3.1052244629143155	2.9327296575687014	1.4875694420917056	2.5541646890195544	6.337809734811476	1.896482886032403
26.62766152753162	3.6005763923572602	8.475259317471828	2.6309523983679486	10.041197062466711	1.933246216651877	53.625648944646954	4.891806005828647	1.1453722115459486	2.6968610699443656	1.695417941545422	2.0455002250520575	0.2854745615085016	1.5992636795413506	2.3743967172529996	3.5545343584804545	6.312848575103529	3.4214317215841907	15.094254423970705	2.435940188546618	3.6229559722029565	1.9825645286906226	22.463806759692815	2.67733962641195	2.668726485213882	3.5891875879926123	3.11386426654786	2.9325979301202136	1.4830600445134947	2.5548016676364242	6.313759556272868	1.8935196163803512
26.540185372758117	3.587840444778272	8.469295884955484	2.62863416554575	10.031939495148238	1.930477551786928	53.56797337103652	4.887563731726145	1.0493430025699595	2.6891869688409558	1.6567681747119036	2.0449109247755066	0.29000538204346854	1.5959734083654007	2.309062993112236	3.577116649808775	6.223925733056978	3.4097884600937602	15.202600830053054	2.439444797435282	3.6503543868934445	1.9886105770888336	22.50865972511338	2.679785170605545	2.6718540771202384	3.5880828960187214	3.126440190417272	2.933765664406425	1.4677544767020079	2.5572662083502067	6.2942179797570645	1.8943067951622958
26.49156765265498	3.575089266097013	8.473707899744834	2.6255864861988876	10.035921516434195	1.9297814737714876	53.48411206584237	4.889997223909379	0.9538002290751305	2.6789055579340793	1.617219988353518	2.042493014978148	0.2889067473654104	1.5905156701945995	2.2434455886438656	3.5934569598428627	6.1537517340646115	3.4006475796526203	15.30269954448671	2.4432751002199242	3.674629865199997	1.9967095400505084	22.57888390033351	2.682456471547013	2.6445606354534372	3.588171481045085	3.1575219939769306	2.9326925616714385	1.4650392463242266	2.5611580528275586	6.295855279266114	1.8946506826193752
26.458205092522043	3.567915412224726	8.459786262814152	2.6208658952481994	10.026663384490071	1.927605912120289	53.40475077164685	4.899194333353641	0.8835404096457	2.6729878161978267	1.5804850377906652	2.03994003628111	0.2914231502034375	1.585857357538441	2.183998729997593	3.604426965683627	6.060857214339347	3.3944761269067074	15.371611083507133	2.447913976063857	3.7041179548034333	2.0110836047760814	22.656821171957326	2.6892503975184696	2.6080265902708852	3.5896078594022693	3.1763269827655614	2.9368614621830385	1.4767917284223642	2.5661181449985606	6.306033923013179	1.8980724957968467
26.46020302595095	3.5621832028548726	8.430746881789453	2.615855070835535	10.025840117713702	1.926197591901199	53.375323770633784	4.91079720431662	0.8259666435249747	2.6650720077130656	1.540352535881063	2.0402858019471326	0.2877403671632027	1.5830291099784426	2.1328144046738085	3.6180871588137893	5.974533668489535	3.3872046364088204	15.455358477885277	2.4520456490937907	3.7156543380906233	2.0256975538459177	22.74128787631447	2.6960220943049102	2.5785383209064623	3.5946681056070697	3.202042288081045	2.9422983288777984	1.4868929328553793	2.5752112222535493	6.3123611764382375	1.899931684439187
26.485908997313327	3.5601386979590575	8.407192161961024	2.6106147297714877	10.01468605650857	1.9230155225783638	53.352103396527944	4.933456415887793	0.8006585099035811	2.6579411672442634	1.503107972923521	2.0390704650297	0.2892629330583267	1.5789297124403905	2.087605195467079	3.625720244632894	5.9014446770069195	3.3790682262082385	15.551566867780926	2.4522719926061045	3.7320092962618077	2.036461576353862	22.82659435006221	2.706443399855822	2.5482918804071746	3.6015121088776385	3.229105769589516	2.947097563286469	1.519148386140144	2.57988788881324	6.318387909386222	1.899170309736651
26.519958351990105	3.5582464617242815	8.378365177851482	2.6046832131933626	9.997366792556765	1.9182866857427499	53.32434934219714	4.9534458582549545	0.772083197796127	2.6508798211821483	1.4648057245799733	2.037976037909958	0.28635579243261505	1.57645879462255	2.040114067116539	3.6352517790803636	5.843109766739646	3.3692693479552993	15.66754105370272	2.4539297279163566	3.7632188032355813	2.049413185765477	22.92339778503549	2.7185476726904754	2.5148436441359485	3.603248542469845	3.2737634287326802	2.951209488150811	1.5439139874465238	2.587335006891754	6.321911142587177	1.9003878684314723
26.555458138037967	3.5575211460587455	8.346271118043582	2.6002641048306376	9.97033612418302	1.913515746565944	53.32407496579421	4.972068130567204	0.7460384585218497	2.6472990682737434	1.4227505734782153	2.0370687452872023	0.2884934678461727	1.5727906530433977	1.9841795305513998	3.6401597754545385	5.824533130169875	3.3598116725322287	15.785387923374104	2.452259019905179	3.7985870183773778	2.063771236703435	23.034748799664385	2.730969252248637	2.4730136227718003	3.601972061123584	3.3408919798590824	2.9546227707985415	1.5673827631258215	2.593581032869017	6.337743315820089	1.9021754835303106
26.605852478456367	3.5504825031354437	8.326405659811222	2.596479335839643	9.949386196504062	1.909755802511075	53.30850638210213	4.989394638865986	0.71729899267898	2.6470189540732143	1.3851788911461616	2.0353033891865393	0.2885063487621949	1.570226375044245	1.9491813123428399	3.6467100091280207	5.813443021570585	3.3514761724574615	15.913159479359175	2.4495195249533883	3.8304532939186835	2.0739696412673383	23.145114044597555	2.743965618914955	2.4398763478165573	3.5999827456439126	3.4171499768977487	2.959758070888243	1.5766284749929969	2.5957936859817727	6.339871177431903	1.9028882892929924
26.660436960849744	3.5411596886280945	8.312309475136349	2.593608348264032	9.948781665968525	1.907829032954682	53.31838334054916	5.013096245448193	0.7007801658101019	2.64503230038193	1.331549463124997	2.032195315911503	0.2942810178644484	1.567729025917271	1.908226209644589	3.649520229090476	5.78230596275329	3.3400826583799765	16.021352155248604	2.4522975500783333	3.8477738305204756	2.081372630768219	23.254667937128847	2.755862889071544	2.4214532896042273	3.5947393135502663	3.4623684266368024	2.9631814522817237	1.5735319116055937	2.5971650387058265	6.345869768724547	1.9044758884593422
26.695301519065353	3.528235448732893	8.296207857071199	2.5917930335336807	9.933576643778075	1.9020372932925154	53.3467412502848	5.040263422099571	0.6970046354003473	2.6413322162365738	1.2711837086941196	2.0289309902772437	0.28271248139544003	1.566351430437299	1.881939787667523	3.6569860901803106	5.747734142920042	3.325467947704194	16.132392035134842	2.4520315597593556	3.8631312876542307	2.0927325323922368	23.357823197982093	2.7648225714832084	2.409725372970714	3.5929376175322703	3.4958281821186112	2.967069575517893	1.5813358753589108	2.5998261330576162	6.333894996674825	1.904084055688092
26.714264146747055	3.5157254669784037	8.271800752475855	2.58901060588128	9.911711308449808	1.8945536245704406	53.348381861676046	5.067688041140432	0.6924725077042323	2.639088511293013	1.2179198150802604	2.0262448905524097	0.2800040916646156	1.5646493632163363	1.880060236628582	3.6545699207531106	5.714992974611909	3.309021386902358	16.214122118413993	2.4522019896212566	3.863333549789242	2.1041874482508707	23.456452289941684	2.7731939268511603	2.3852583489022066	3.5916372183283904	3.5404768737108854	2.967474325648737	1.5783502374543112	2.6066341226473293	6.32427063541962	1.9033038274725185
26.734264470768288	3.5063309438715557	8.262585941389924	2.5873088947958527	9.903318279924392	1.886895260608757	53.38170078681557	5.093698935082813	0.6901146368334983	2.6339069099338426	1.1605007200014623	2.02295160980307	0.26948096249622805	1.5618263997883777	1.8617454112021306	3.652178413358903	5.676440069759961	3.2950185263924245	16.304405676566798	2.4558311870702894	3.8502976100140462	2.111882730551355	23.5591239988296	2.782234095360662	2.360978456732957	3.5921957931245156	3.6042905920405115	2.968443188305655	1.5661068247142327	2.6095408181929183	6.331781420538143	1.9033749860353797
26.742011803610186	3.496393973923625	8.255252128406429	2.5869243568977733	9.89735585930145	1.8824190013553443	53.40757007414632	5.11031444788414	0.7020003176294201	2.6298786893842	1.1003459015809374	2.01786572772326	0.2602985010004951	1.5582079349040043	1.8605561048878798	3.6480831679038714	5.639755507942799	3.2794567801105843	16.39424187449638	2.4555182221633167	3.845944188448138	2.117269651006676	23.661763594539483	2.7903157037239503	2.331214867338442	3.591655201712184	3.649245756700978	2.972499440145741	1.5697286531183896	2.6119165822562413	6.3481451750399795	1.903200156237618
26.767953922546972	3.491885371597619	8.250882874629744	2.585482268519064	9.899759142991273	1.8780868398165005	53.46060702543171	5.130405885612527	0.7091653575059114	2.627239611061604	1.0523588070420005	2.012724204466787	0.25638102570432797	1.5534961641067109	1.859623572693538	3.6410615470548793	5.607756034111974	3.26171515782112	16.479480912893635	2.4566489902307898	3.8340851168226835	2.12285253691894	23.767497418311827	2.7996384776985215	2.3051807127541735	3.5926587353405766	3.709527223996703	2.9762367402544383	1.5592508676999561	2.615735892534261	6.361959714535467	1.9034000554581696
26.801118601963463	3.490544858390758	8.240319247030623	2.5821225870578615	9.899787078539466	1.8746950019825235	53.51764318984304	5.157270490948258	0.711280147045077	2.62174100006476	1.0100305110951628	2.0061001409602817	0.2511808372323168	1.550285847128663	1.8715093753979197	3.62705649669144	5.602236212344582	3.2369714722941714	16.586480829106236	2.4545436853692975	3.8058865301378155	2.125102661541554	23.87654673783246	2.808936809034171	2.281689169730032	3.59364608226894	3.759034324470146	2.977727258239869	1.5414642018626625	2.6171090503987875	6.374137048815793	1.9053714717780834
26.835413668643273	3.4931759610187716	8.241981788058245	2.580896273684184	9.893206824552902	1.8713397743261275	53.583681884799496	5.177267664606868	0.7239436300844689	2.6158635429232233	0.9806051563934837	2.0003308295333633	0.2442247988766636	1.5472057284737915	1.904847692788105	3.6133908691182226	5.579797547171199	3.2132773216260806	16.66935161211268	2.448737957831204	3.7957186982123488	2.1303481725122047	23.967992914802487	2.8179846902034633	2.262301970818984	3.601456695055346	3.7986194403475286	2.981198323878133	1.5212905941083688	2.6161522390736867	6.393885447760283	1.9070655011123738
26.880958073836705	3.4941637330376247	8.24859454014425	2.5809463581479544	9.898339035582826	1.8711093920085857	53.626195887976685	5.200692409762017	0.7227650736832847	2.6112784025339844	0.9475619755116652	1.995373392557423	0.24382234994732305	1.5442092434085577	1.951864890469699	3.599899864489525	5.556518019759918	3.1910550792959933	16.758967541381896	2.4453079471546997	3.7844788804891016	2.1356332701138183	24.082713276444725	2.8247787415681125	2.245947086358456	3.6086289622885115	3.84585442793801	2.983861976272928	1.5114704180561558	2.6165963599057585	6.416532403025149	1.9105573370619477
26.912409184031688	3.493935391147566	8.259114458944751	2.5871842978509934	9.906193392114318	1.8709681050688083	53.6375063247182	5.221817589290017	0.7228583572503685	2.611043814644284	0.9289389593151287	1.9909961325829746	0.2425879366398524	1.5422718622806861	2.0255487171361306	3.5874018624319475	5.526802711394571	3.168237553074425	16.84689722169506	2.4417754297608547	3.7907804123890605	2.1420151070648483	24.199562301911268	2.8309433777648834	2.2225799213527613	3.61236763227705	3.9111428115944222	2.990158064690803	1.518825544842633	2.616746799481901	6.444786833929004	1.9135698614304
26.962395793965864	3.4921470425910894	8.28605553290731	2.590321328805253	9.91663552009444	1.8724645082323503	53.662236248647375	5.244719623095341	0.7547750712186406	2.612789307967459	0.9161910701614298	1.9870541428496196	0.25091407689377104	1.5418186219234797	2.0924236389173547	3.5791214042588906	5.498552415623423	3.147488498194921	16.93934275412611	2.4392214437806135	3.7944197491654443	2.145093330619073	24.309614604463313	2.835143069330318	2.20265201682639	3.6203520094061847	3.9767257207993554	3.0006824456349617	1.5251025924379527	2.6168269898678287	6.4715089458100845	1.9169142121393747
27.045215367635794	3.495895298529144	8.325002889343953	2.5972335046900277	9.928553803282849	1.8719023652285882	53.67305185845527	5.261157994319929	0.7885778916266356	2.6182214423053916	0.9063761804947541	1.9809901357069648	0.2521027329838212	1.5418146833697552	2.159780742615507	3.5675883096132113	5.467326463922983	3.1281696817512588	17.032919274148313	2.436870555914319	3.79549823907108	2.1469605084192622	24.440724338738626	2.838726998120521	2.1874282147278143	3.6253257249163617	4.020943267277555	3.010534736844541	1.5083580177626106	2.6128222883509205	6.50701452927982	1.9204904315824565
27.119516128255285	3.5012698552347534	8.35580614783688	2.6083787097304567	9.936230343849443	1.8730946506875141	53.68045646674753	5.286450930460026	0.8213748171712641	2.621055880755625	0.8978435329406482	1.978055740208186	0.2529159322877908	1.5423211645125345	2.2415320878522804	3.5553759049651035	5.425120579911122	3.1103917755880963	17.11854178326765	2.435968436201728	3.7942632051913128	2.149623841268101	24.566107984847378	2.8434708783691414	2.1443086771921793	3.632378598613219	4.076877960985666	3.020541347783345	1.500359452027498	2.6074533850508885	6.559090992308716	1.919390864020205
27.173908432611885	3.5098235452636963	8.418391585040043	2.6224649655557863	9.95000323030528	1.8742392286113063	53.67457829050321	5.316071204371062	0.8354122995196016	2.62336718484307	0.9017468856222501	1.974350194928121	0.24420270829629723	1.5443520008085292	2.328249106351541	3.546790751475933	5.393390440178249	3.0964669079331832	17.1753370849685	2.4354955190935486	3.7911391706783526	2.1531414625216696	24.703831690924655	2.851695853361753	2.109935491394155	3.6426330977380927	4.150761012819752	3.0330412443651964	1.4904719977500238	2.6011837964975344	6.617175826111298	1.9174664558035817
27.233753905210747	3.5163917485459915	8.482694917406391	2.6376501220919844	9.952431481197825	1.8764266572219546	53.69312942868142	5.346603382247086	0.8667609607489599	2.628908810401965	0.9034757416324545	1.9702259535486848	0.23810833676515178	1.5453151640238982	2.4333273152753736	3.537675555184353	5.33753683897667	3.0804076725973744	17.242550219207878	2.4361950655897253	3.7861948075502223	2.155887025772135	24.810626394393534	2.853179009138871	2.0901655212312127	3.652313362265037	4.229018948847457	3.042370268408906	1.4962803163801768	2.597828210415498	6.67436040885039	1.918405318922681
27.27044517608534	3.5243083202946726	8.56519160521374	2.6559368784305057	9.960437297716283	1.8779028865726655	53.725295935504484	5.369046613161876	0.8945936936436601	2.6312322370074614	0.898508353620594	1.9662069368359136	0.23738844665994527	1.5486962789047807	2.5290056086771378	3.532728699609219	5.311848709317718	3.065031102267285	17.324503179819878	2.4351807070970564	3.7835043784451883	2.1581191472354924	24.9039608677222	2.8563145169455555	2.068697679748419	3.6562169199427337	4.307177389621294	3.05127288160137	1.499896375927174	2.596263221184664	6.718945617108541	1.9209939038337396
27.301104242170503	3.5317476479804375	8.659239634234376	2.674559763775882	9.96301440950388	1.8783695331028758	53.72360021731533	5.394215173840135	0.9337490324954771	2.62922372855532	0.9044119072120674	1.9613729226941736	0.22958741145590822	1.5499304727723149	2.6097402277618085	3.5184187206316766	5.292214439362133	3.054734009768094	17.394949639983448	2.434930426882122	3.7874720832584017	2.163580568094097	25.009853878746565	2.85912272931687	2.0312058501854073	3.658730017650479	4.361587999772162	3.0547489924057567	1.502202953838678	2.595034808261252	6.769520910444305	1.9237359526298248
27.319190212546093	3.54096874349852	8.761927559972307	2.6914520362721177	9.977495465011938	1.8810396081285443	53.714978045280574	5.4218829102545465	0.9669879585112998	2.6292782085700144	0.9094323812906524	1.9575562073233974	0.22538885343938586	1.5516075807681065	2.708092167262742	3.513405330132374	5.241427092072035	3.0421644254184486	17.472522761712504	2.4369025912756985	3.7968676870445774	2.166628618338482	25.1282379442027	2.860080458076026	1.9964724275964247	3.6609669148064135	4.413302803786243	3.06076186945831	1.497372403536114	2.592288472807911	6.828364837114193	1.9267447683449812
27.34203389133927	3.5490507876796045	8.864740721005454	2.706258643224461	9.993344478268915	1.8816173617894822	53.67416357500866	5.449685192210703	0.9963770119565684	2.6309771532417456	0.9131140801534547	1.9521317899589106	0.2305050608707872	1.5519973048089273	2.8033854078138867	3.5057714385283933	5.223387356846171	3.031113154085525	17.5300239075369	2.437725036494389	3.793225268174101	2.166376297096909	25.234282541102168	2.861069926996465	1.9589755708233356	3.666002585519262	4.459241266316591	3.0658305399713557	1.4950099186070784	2.590589235192246	6.881512894466592	1.92873618395737
27.343656462829845	3.557610072866772	8.976550143488879	2.71798273352039	10.03178375076594	1.8832386701115293	53.60421238454527	5.478328853408539	1.0432040572611907	2.6317903205233346	0.9189618391371678	1.946422393504913	0.23111522860903078	1.550759575003153	2.8997307044339076	3.494052135738924	5.205046961047157	3.0200453196989203	17.589875893552133	2.4391431798390126	3.796713654202147	2.168032058076634	25.343265822780147	2.8655230632578093	1.9205403134715784	3.673903662226386	4.5072410751465775	3.071027600809123	1.5015679140093954	2.588086315021316	6.916460611752551	1.9331353434738543
27.344902681809106	3.5688403687416783	9.092476240083439	2.7294741123936843	10.058216691256247	1.8841902192529512	53.493831819988436	5.5142655683993205	1.103119970465421	2.6288611040018743	0.9307881449133784	1.9392703390596453	0.23246142132908323	1.5502943045811832	3.011579153361628	3.4814538063353533	5.178095317840251	3.0089214059603573	17.6481888322303	2.4405604249376336	3.799621119556528	2.1712167750840545	25.463014123425594	2.8712393998493795	1.8776149294178865	3.6784815534028867	4.558794671684749	3.0706751212894114	1.5008627059426263	2.5879979134602076	6.964872058140643	1.9377643246813987
27.344545106121476	3.5702594060521644	9.201954293888237	2.7374082243389104	10.081510658405753	1.8846181292648987	53.366813451825266	5.549837705052395	1.1480076834364048	2.6287525158674163	0.9489761483546271	1.9324633630632033	0.2422067316516392	1.5502075986601385	3.1502157211187227	3.4726031948916716	5.1588267765075315	2.9987421148372277	17.703101706402744	2.444601023129563	3.8113504102276328	2.173593739470668	25.580058850204583	2.8730700845707076	1.8239051326427247	3.6789432507521855	4.604678158613887	3.0687026040290912	1.5147066509284237	2.591800195027724	7.01419106322644	1.9391307042980581
27.347036809707827	3.5710113183576935	9.316468512390221	2.7477751573768474	10.119118099747752	1.88800613942904	53.209907708036155	5.5912595678729895	1.1960094701377626	2.630968714027259	0.9650953755670958	1.9257761184808497	0.24529537848464109	1.5500007303660632	3.28089018442832	3.4590907480653583	5.155342555890184	2.991019202105431	17.75183134879393	2.4449021172335823	3.8258657666838816	2.1762696234659162	25.716723647892216	2.876445540339437	1.7707040004584869	3.676492151894216	4.65371782454984	3.0671579652766834	1.5313129992790924	2.5926561008204563	7.080009795601397	1.9396429213552744
27.380110849282435	3.5713027065475136	9.436540456225687	2.760972710087127	10.17282309076716	1.89421996430756	53.07485378803697	5.6342635714028795	1.2443177377525816	2.629006133468806	0.977813771343458	1.9190699454972946	0.2539382350574664	1.5522489389846577	3.4119404753766207	3.448181620603827	5.173668870424685	2.978388931638802	17.820195381959994	2.4508712401733987	3.8386670379015735	2.1777720460767758	25.852720865849125	2.882467668080199	1.7171985352696053	3.673692971288375	4.717145617836411	3.0683594652997566	1.538058173321678	2.590181611745167	7.145990151574186	1.9425735518554317
27.42398920807737	3.5667802653301433	9.542572073998715	2.7746203464542134	10.226953240443926	1.902682090956281	52.92244130704539	5.680553558802806	1.286758317586513	2.6321369846642435	0.9830557483587111	1.9124193248440138	0.26568420811871557	1.5549769611372668	3.5431670506833743	3.4349672991455735	5.197019319631817	2.965479258953736	17.89747989358343	2.452837838224504	3.8572903344415357	2.178770174277203	25.98711376538104	2.88716762265287	1.675767600148095	3.666561751243233	4.740439306188059	3.07104132151551	1.559513412565614	2.5870430285248363	7.213082363100048	1.9440739353300605
27.486003041369536	3.565995819636814	9.65350241876702	2.7866746619770884	10.269654173677246	1.907625771570108	52.75245064648965	5.723609539083771	1.3304980989192723	2.634476166454932	0.9799798169533742	1.9069145687516469	0.2777809789123402	1.5587585242241833	3.643153264684425	3.417685034091764	5.219610475913393	2.954762865792314	17.975384253025595	2.458166522642016	3.8699852255858684	2.178139509767648	26.127183477170345	2.892728537185544	1.643620217017193	3.655402343671027	4.766406553123587	3.0727559000566735	1.5698867074794254	2.5851011441628127	7.279685690214709	1.9482950569160118
27.551436724335026	3.5628415245157234	9.767001723077252	2.7980341519736647	10.309137391905685	1.9118487466182028	52.58622232511992	5.770466158460109	1.370823648087815	2.6367120654470657	0.9738767233801503	1.901947803788051	0.28809508039985504	1.5621951409863089	3.7463094527203156	3.3999662592869875	5.2320337980652605	2.9439301828605995	18.045175166782247	2.46391051467792	3.8881951551228204	2.1769291183733506	26.25636073595907	2.897410904084051	1.621039476015912	3.644806591898632	4.79678601349418	3.0738393842083456	1.5928522125730347	2.580281831600069	7.354002298190367	1.951810078059333
27.593261722707663	3.557232949891568	9.87587789652509	2.806010904534532	10.357414331384664	1.917155627282238	52.41991666197116	5.81860662166588	1.4095133212789037	2.640350023901075	0.9614083601588849	1.896866850509767	0.305606603128339	1.5674713186708011	3.8581138010628147	3.3871475003636538	5.233303627574825	2.9286612564879233	18.108347150528832	2.466577238850121	3.9184114649441995	2.177641700253678	26.39762457172105	2.90186171519046	1.5907590123643143	3.633981682373663	4.832177089062988	3.075250592243262	1.630144618588631	2.5771020415498076	7.427566196400313	1.9556504723856447
27.627799944039065	3.5538003134548983	9.984068060741043	2.8133473536105953	10.398145991308063	1.9227600909994447	52.24123404206436	5.866180565257234	1.4585100478063258	2.647477096283399	0.9549328967052381	1.8912926123044842	0.32635707212627435	1.573842833956124	3.957530163327834	3.3703341361700363	5.253640932446466	2.9169046936676435	18.16635448047488	2.468263495705154	3.9413326923810144	2.1780525170765164	26.544443562556328	2.90475248533342	1.570817414077008	3.6234531911248355	4.8792276924590965	3.0746105398389183	1.673290937956523	2.5743779828953754	7.492120536618406	1.960963103516856
27.64121063566493	3.551715827393141	10.08572094568104	2.8178453280288203	10.431079431988758	1.9271764073074638	52.05521517480613	5.912652451031602	1.5156659136101347	2.655551735201221	0.9482894842992475	1.88632923204065	0.3301803484249328	1.5799457741331613	4.049112984739716	3.354409526612457	5.288542770023719	2.905803034783704	18.226427817732983	2.4721578620903606	3.9563340183529734	2.1761065898848626	26.67392169951261	2.908471665168347	1.5575912059696881	3.6133345745811845	4.930625057929188	3.073506379660154	1.7058383419346874	2.5725555090087626	7.545636669106996	1.9645069960286494
27.671312398378184	3.549400755056053	10.178546017355174	2.820321737432802	10.474905861292017	1.930502594584575	51.901730669538104	5.954971308899301	1.5888377916020606	2.6655472370981244	0.9370312197133072	1.8833114110163072	0.33755102517978064	1.5855013339230941	4.1411323682086065	3.334556258469698	5.331305529939055	2.895917261358039	18.260166437196844	2.4776811572972695	3.9607573037841366	2.1717026774481254	26.78777883046749	2.911537263782829	1.5472099272808895	3.600981932883394	4.9703477246723065	3.0728123696380134	1.7234996873666186	2.571595049121366	7.594104230121737	1.9694230915652644
27.69341947734641	3.5495557361838395	10.259573608113685	2.825309903686634	10.510116787648872	1.9315579567564014	51.694845079997535	5.9971048774491225	1.661797699042564	2.6728365740393247	0.9308279810951013	1.8816857809613705	0.35844474463208315	1.5928670800572637	4.2438609057636905	3.3173597104796877	5.387688366418402	2.8868593471717845	18.29827461746581	2.482669428932061	3.9624952167497676	2.167483299179125	26.909731416536513	2.9149259448390437	1.5413229276029738	3.5896462437536973	4.99566880609168	3.0721135395466646	1.752834542586902	2.5729901903515184	7.641273054807971	1.9766407501901593
27.693011231713882	3.5494392746995853	10.328322976148886	2.828779139744115	10.552233266495694	1.9351756032307272	51.490684538992106	6.040568530968027	1.7388690965374543	2.679436843885539	0.9351411290468105	1.8801438735708582	0.37866302455647255	1.6031351019458422	4.337499712839779	3.297720999504354	5.447013305412614	2.8750397902119076	18.32595420017284	2.4871175853100778	3.959454626109689	2.164021081590995	27.027934058451564	2.9179233311025894	1.5324383103802233	3.5806917165739542	5.0318749160557505	3.074377171600357	1.7874356296264748	2.579813886456931	7.685012154828017	1.98367034052427
27.691814291131134	3.5494977248290294	10.411974362660748	2.832113675865999	10.592644248511506	1.9384606024926214	51.313764561158635	6.082847099861031	1.8191041616338568	2.6836295596373687	0.9318568090902667	1.8790291334537559	0.3999515110000328	1.6145145096088491	4.438149332805327	3.279585226756607	5.512369712037421	2.863021837452171	18.355519116694218	2.4907903158490647	3.9588362806271618	2.1580919063907382	27.142220706174783	2.920134084162854	1.526815119273655	3.57323638394344	5.071998173986862	3.0745733555366734	1.810824189719698	2.589809138013977	7.718729628993435	1.9877944147155302
27.678947008608898	3.5526084574984633	10.486056983083472	2.83641374235329	10.620106155545558	1.941131398138532	51.103818612835624	6.12200615700772	1.8996478656320441	2.686279472787677	0.9166214512095119	1.8795970420696557	0.4182262302659114	1.6254845495935222	4.541262077334544	3.258392962633798	5.563325089140831	2.8502055192248834	18.38974170253979	2.4942860103287523	3.971620360354121	2.1480206662713903	27.229918421557876	2.926174642341381	1.5364319738625407	3.564673552530402	5.095445441008343	3.0751906411093404	1.8332981791095382	2.5985806860163914	7.743291441924706	1.9946775852469043
27.65120769869981	3.5547325612792067	10.560471136983578	2.8375895402524933	10.64932714520612	1.9462100197687007	50.87132458617349	6.159048320931275	1.9376548234089295	2.684807674890398	0.9110394826599035	1.8806843266062596	0.426348887995909	1.6376419484167406	4.649656389644948	3.234562089123565	5.629491566787968	2.8358723220851854	18.39920240322168	2.4951058444618943	3.9781915990813466	2.1387791221591574	27.329439667994937	2.934239632713256	1.561222373386045	3.5536855299410437	5.116995351155239	3.0764828980161787	1.8312270536262998	2.603964202593059	7.763055378032523	1.9983255006582359
27.624556488413663	3.560627451782662	10.61370488313993	2.834180920512634	10.670837116321191	1.949161672541238	50.614248193866636	6.202009205305637	1.9861193873646834	2.6854788264411567	0.9033021626352105	1.8817443199701431	0.4322236107402492	1.6469217762236952	4.769884204170126	3.204053960651794	5.697246079739187	2.82209456872671	18.42432962814322	2.4964354197359357	3.9830740230317985	2.1277090177082045	27.432880527574817	2.943212105911145	1.5949682008864399	3.5434234384142753	5.1596959350641765	3.0739654894314903	1.8445433787825551	2.6106412330479873	7.782418036801216	1.9992101742848278
27.61537798677868	3.570469341792053	10.669971030483206	2.8332078650296397	10.685600888804142	1.953227252276977	50.361117259728736	6.236520638640232	2.0399163458761254	2.6885352126392865	0.8907346627459627	1.8851137225426473	0.4374630502862157	1.657870722040102	4.913981497771126	3.1823235296234027	5.755834889788667	2.807354003827513	18.449229806601306	2.4977221410232224	3.996146991283645	2.115845884454384	27.516901476618578	2.949305566016798	1.630660940058375	3.53583969466293	5.197612378404436	3.0736231521987842	1.8660154767777306	2.617897058570392	7.799596185700314	2.0013281517308754
27.60174653148823	3.583695037429923	10.722092123213812	2.8340352109232994	10.7053983892794	1.9543324128950539	50.07121325574075	6.264964632446767	2.0839976273521246	2.6900537827402324	0.8715816593879903	1.885581208723277	0.4435989287373855	1.671743413189612	5.040740961047691	3.157180273997133	5.825400674583706	2.794922540102516	18.456345924820717	2.4962582138331277	3.9968740220355676	2.1056494292195183	27.60148278214586	2.9536350348950715	1.654519093100824	3.5329989946539238	5.233278796617729	3.0710252889505907	1.895626710965347	2.626141507998838	7.810119741444773	2.0029681498454464
27.563021691543888	3.5956311976099533	10.777012874181459	2.8369432826038175	10.729895228465246	1.9551821626928203	49.7647216755204	6.295247902404504	2.1441798086757045	2.691253956311445	0.8505954765693117	1.8884410885083731	0.4511719462541296	1.6838190370074566	5.186307149669589	3.1344701173633864	5.892422516822281	2.7855779723166227	18.467560055936588	2.4922534755133783	4.008136340507296	2.0965269441358045	27.697250871207345	2.9567164596336086	1.6760304188175725	3.526576208483472	5.275917709952113	3.06710676418259	1.9429790721802747	2.6382198152041716	7.810659238967774	2.005112356247793
27.547983979488375	3.610742995571378	10.826391583641632	2.8377405858680396	10.738752073781363	1.9581880798312428	49.46034677436141	6.320197166496871	2.207281176504952	2.6877337437532787	0.8340738638613423	1.8909828268493896	0.4500466508019801	1.6954497566016489	5.309491358126286	3.1107253703011852	5.962206525606025	2.7763280106984216	18.460277397830126	2.4873061829154453	4.007483154466572	2.0843166647188864	27.78618833867893	2.962305373946685	1.689502602236252	3.5176767130078876	5.317267632352313	3.0675525814663165	1.983973559597504	2.6461442916012863	7.816451020277793	2.0077406790640797
27.527605397553433	3.627331024998075	10.861540558794061	2.8359070679438747	10.758572448535267	1.9630861628228633	49.16487824545494	6.343749364041571	2.26630079834536	2.6852926806814432	0.8367212261350706	1.8932738905881419	0.4466020030798274	1.7069152783303485	5.411091003124912	3.086630154015844	6.042876277476741	2.766144385774891	18.448547559392555	2.481954327891855	4.000316192043568	2.0700842509663993	27.88094304977226	2.966853680845315	1.7186801420543096	3.5096526172104032	5.350124029851645	3.068197018678874	2.0219507746612724	2.65503423540436	7.81629265222232	2.01231852054845
27.493587672844303	3.6450665302694736	10.885728370400203	2.83853509426283	10.770044244782616	1.968597783673341	48.856528368683186	6.362595809837325	2.3309199129345086	2.6790831843786336	0.8364413308233031	1.8988044954212522	0.45275829008452034	1.7177094953807797	5.533411512521053	3.0571456986096477	6.158566957204726	2.7557870925813277	18.437170666832376	2.476280194551259	3.999283284530384	2.0579029818106513	27.977570877497413	2.9688398844026804	1.73776287930487	3.503577665130723	5.39505572078721	3.0696855735706587	2.0750522721741262	2.6637569766515803	7.812967632841736	2.021463877227224
27.47003204901053	3.6664453558655894	10.920304333655178	2.843078012671834	10.777166641017578	1.973100879178514	48.525669055617605	6.3829570439521035	2.3673291389013538	2.668011027578571	0.8508141580995907	1.9043422093224074	0.4628934711979209	1.7296058731398856	5.639178101616547	3.0358902369820413	6.290490703530524	2.7438760125470427	18.41335627827211	2.474875595385034	3.9858165939660095	2.045585141312291	28.071526229404462	2.9706514046173718	1.7369449781132613	3.499059687821741	5.428576931532355	3.071815771514794	2.11832563728806	2.6691736678424776	7.792406961404529	2.0296257904235198
27.43239320791314	3.6916058460301073	10.963020372461749	2.8479471752875694	10.763134708037093	1.9770181678066652	48.15858501160371	6.402569593367259	2.4147549510144826	2.6618806286418466	0.8603899014509473	1.9110137544303882	0.471988618733635	1.7435161726500503	5.743149759185301	3.0139038640923874	6.421475956841125	2.7331998936297373	18.39155601092064	2.471561110978338	3.977861126923613	2.0310873087140124	28.15423467255334	2.9731809705314047	1.7411519796371608	3.4954078744055965	5.432592958973821	3.0744178281209944	2.176258234736587	2.6730072205283366	7.766627414528005	2.039347009286759
27.369833477184883	3.7123186904388152	10.998021343025814	2.8547976790926213	10.743949630247306	1.978890625586156	47.77701024784499	6.413275071631525	2.452376044560676	2.6523872247192926	0.8767783724444859	1.9158434206088943	0.48333714770216435	1.7534216267849376	5.835170415021527	2.99550396169926	6.592876071303299	2.7223589663700043	18.3657532642162	2.467431649973156	3.961297486268258	2.013176518027385	28.227604833906135	2.975622634501388	1.7621324207147455	3.4907462546504964	5.451352964856228	3.070150826103679	2.222271798093165	2.6738772476108243	7.724211782197106	2.046230360787162
27.27458205635358	3.7322806981119565	11.035426439786065	2.862614655510309	10.729927014168128	1.9802524153285472	47.39921808471312	6.429772151315937	2.47832984858689	2.6467735241550963	0.8856958874519836	1.9208296638323825	0.48876331927928657	1.7623533249343166	5.9344735623336655	2.9764898296787825	6.790501189852985	2.712396055894659	18.318868729077348	2.46506459621577	3.950240420507516	1.995585490494463	28.2916342871273	2.9757792646498324	1.8170558759423918	3.486103562817097	5.473901920849034	3.0646867735076744	2.2722613706478474	2.676028082826745	7.673752760633681	2.0513504841218944
27.139357678669967	3.7487523670000558	11.060398702843106	2.8721292475818045	10.720633116282134	1.9822073017187793	47.00016396438722	6.43305963904451	2.491662574637283	2.6402706465185473	0.8925065872875563	1.9288752672172609	0.4939856718744965	1.7697829219489756	6.007915768296741	2.959138470998316	7.015476837206999	2.700858008075495	18.27179294936557	2.4622761641471578	3.9307844996769097	1.983650634292067	28.349096421882315	2.971472404300872	1.8906774000759912	3.4787690961450197	5.480575289206663	3.059071309716026	2.3168369079843356	2.683318439951733	7.617138493719524	2.0577872162253708
26.994795636704914	3.7707540580400796	11.079002127611684	2.884365803375211	10.70157320172266	1.9846719781349937	46.60498294459784	6.431164670344336	2.496439348378404	2.6330341633443006	0.8960409733987655	1.9374637046336731	0.49632553677019103	1.7760434119039403	6.0731065574764225	2.9465400313079617	7.255922666861251	2.69285617488009	18.21455345655722	2.457815574144547	3.901515335461631	1.9700938663298342	28.390736500555512	2.963880505319846	1.9829140705814279	3.471820195293026	5.4608026468766	3.053395130815437	2.3519318428669647	2.691714111235931	7.554051160576192	2.0633769858233757
26.87343708259981	3.792847447398826	11.099087819649608	2.8943240986169467	10.685546289715397	1.9862514689073296	46.173097683263954	6.4292821273442975	2.514552842089929	2.624848301335845	0.8975921068824756	1.9454321624881006	0.5002288495811325	1.7811529997869002	6.149907330099717	2.9342913087748963	7.501791987447605	2.686206995947112	18.169338112968596	2.45378895602195	3.8735546504048095	1.9568739338657737	28.434085142082488	2.9546665774520395	2.1028062970263415	3.4692397648881728	5.435599320219182	3.0504377550429	2.394047511746871	2.699895571536681	7.4955382567505815	2.069241978560886
26.7642521449965	3.8200217813649138	11.110342672392035	2.9046013748445985	10.663808711943002	1.9855063822858068	45.73504112941335	6.425064563688372	2.5401818266838316	2.613305894750256	0.8984161950882513	1.950555252087323	0.5159540816073677	1.783797000833751	6.2267043825376325	2.922793895331096	7.755922116481936	2.679794956633061	18.112263575804892	2.450571406070245	3.842868136645635	1.9447378969653	28.48306614861791	2.9434522572712907	2.2440462023246655	3.4693662439951054	5.408537246882672	3.0469412160667773	2.438240680071387	2.7120178753682356	7.441339404353716	2.0769868244657577
26.647339850426032	3.8537508926168162	11.12982993960237	2.912470766631534	10.644313654359339	1.9835296548654213	45.25207695036954	6.414288121591534	2.558052265102394	2.6015949237337166	0.9019548645827614	1.954018278199467	0.5287731143529759	1.7870863533622887	6.317625620137374	2.9190833891552135	8.028381051039199	2.6727413196268732	18.06969880894073	2.446396879378532	3.8166549431390098	1.9332015798661895	28.530365493944586	2.9332147961878356	2.395422378591767	3.474826697631892	5.390888996771738	3.0458357129618614	2.502567847675582	2.7243088428131204	7.3768156356049	2.0837879186943473
26.552140258609388	3.8903478255344637	11.14930464346843	2.919602515534341	10.61864862882291	1.981196114383017	44.787050378704535	6.393695637224446	2.568953582492294	2.5896277807763513	0.9107796724304981	1.9576423000596126	0.5533548092191024	1.7912812699529466	6.380396601793959	2.9136469703113765	8.305644209849016	2.673285772064334	18.013502995563822	2.445138056858777	3.784469812370709	1.920504673036362	28.5835187284325	2.9258406282764224	2.5605378980815803	3.4775812013696106	5.384386955978815	3.04462671751006	2.5484242208609493	2.7339738540983896	7.309928765320138	2.091428044833232
26.482574732915758	3.9342066663420825	11.16014627247979	2.925597953353315	10.596301841003614	1.98211708565617	44.31189838405421	6.372045551417933	2.591360685721651	2.577926460434794	0.9196749757391038	1.9618390407519137	0.568397281008856	1.7964062367154348	6.42042757465606	2.906488515770237	8.600558547452222	2.676791937469562	17.961384311937135	2.4456069614757068	3.7601591904953917	1.9084356903383486	28.64232781305661	2.9190456709938233	2.7607829728063673	3.480053892224907	5.363966763984846	3.0437578726931402	2.606723354905478	2.7410239569901167	7.219764285831513	2.098450678686885
26.41439113780067	3.9764635957033296	11.157878492510505	2.92723670953708	10.569364714709874	1.9823863960554169	43.79420451082786	6.352930604004461	2.615576560421125	2.5662002428566755	0.9153618724188848	1.9667618946877083	0.5880275951391475	1.8032545975711047	6.483828458949462	2.9035566213668615	8.91381814010526	2.67776751292009	17.908733080794214	2.444344751642174	3.7375282501139893	1.897362894539124	28.700899754089118	2.913458791093099	2.984708504408876	3.4785784401753865	5.3269929634111355	3.044620102973172	2.6665904767580098	2.749218433552033	7.116395366260064	2.1099472838930886
26.36173434321723	4.02016320497203	11.151997384622282	2.927677277815491	10.537973071926965	1.9821565876995204	43.31165473039702	6.337721889431148	2.6462978518134532	2.554818877055721	0.9165677548988979	1.9726517495728395	0.6125763224183595	1.8111023925256486	6.505335908890038	2.906080233762786	9.23798084728735	2.6793725696000967	17.847188397473314	2.446291683457961	3.7096459400728	1.889527560586838	28.76413415730903	2.9104610576824403	3.222306784976413	3.4749201234061697	5.315417440214396	3.04179112465976	2.720154677505664	2.7578447873795002	7.003104552350065	2.1218706343325278
26.282471867630818	4.061175372769405	11.15021239896623	2.9281453589301023	10.497759935155667	1.9783446162881908	42.8015523914512	6.320300423348761	2.7060984631289777	2.5482422494467714	0.897800662465516	1.9775496977936242	0.632671260826492	1.8186392481742935	6.510447275976341	2.909889627078512	9.570016752111608	2.687822036372863	17.802030568106456	2.44592900053279	3.691005188804382	1.8791820082966817	28.810628847918085	2.90376879424454	3.4800363000267	3.4702516213690964	5.297420411480254	3.0399281911720286	2.7804319629798693	2.76469316699391	6.888819276795097	2.1354957904090868
26.210236837107797	4.0972488755083045	11.158563912379012	2.92833996232427	10.457292333437229	1.9764761235802504	42.286530238944884	6.297815900172547	2.76642763082285	2.5451885605652773	0.8832490858179441	1.9830469630522098	0.6658539937573464	1.826460267726519	6.514686306874936	2.9144681542340147	9.883666753807802	2.698917014864587	17.74434954469271	2.4487183920085287	3.675287204157333	1.8716546079043077	28.851980772361582	2.899933111042646	3.736946783078505	3.4653540538513186	5.2748086190742915	3.041398110746777	2.8381425678014733	2.769822069930249	6.776973964738204	2.150040114593415
26.112616274700102	4.135264936242145	11.161684897039224	2.9245343342094063	10.414919769008076	1.973554427447739	41.74095154740534	6.280241808444485	2.813373075716091	2.5473721026584992	0.85783658419868	1.984867354102695	0.6931502489332185	1.8341218324758997	6.505641367085655	2.9141061186632506	10.197191759175212	2.7097853192486503	17.68206154301451	2.4549166371149176	3.6496079561958314	1.8625350468195327	28.884970795135047	2.89829295591663	3.9883887658934896	3.454770918735302	5.255817942526795	3.040233002194749	2.8825439416833047	2.7766304107447737	6.658678129293547	2.1654704282185278
26.05719668772745	4.177406693430242	11.160497774478888	2.9167746405087227	10.365265772210515	1.9693820587275508	41.217861648024744	6.252815612557064	2.8982160893218496	2.5525229219793233	0.8422151363826501	1.9854528380300192	0.7165722782401462	1.840282617664804	6.503505274226123	2.9154519069958407	10.512898878754179	2.719059273748227	17.626294412399623	2.4594443100892938	3.636674692230839	1.8534345078451584	28.923088667652166	2.8926986977336533	4.233358843627648	3.445031161956726	5.224335992376654	3.0393312125812253	2.910052886918214	2.7804962828291417	6.530950300760192	2.1810643621809818
26.016241592299117	4.224321638092742	11.14679897154225	2.9013106083056543	10.319856450506721	1.9651896020301416	40.72877165434618	6.226583843165169	2.9750316025987527	2.55855043538101	0.8286271366207179	1.9807849194901346	0.7484043130611802	1.8462388664372933	6.479396158061857	2.9153316182890525	10.7799361124464	2.7344494130451693	17.56956803080669	2.466007158100751	3.6125673888311147	1.8419976432816254	28.94738011423293	2.8878858126047686	4.474690415627827	3.4400716331052896	5.1891245941054684	3.0347500028808705	2.933015168324515	2.7837554741041464	6.413939025843303	2.197171298028344
25.98321979114102	4.275187731370276	11.136506450159668	2.8872634429545485	10.272134820356385	1.9609234187241582	40.21640725280462	6.199146424393956	3.0473276439721553	2.5621604694916362	0.8218775799546978	1.9752475519668093	0.7710893717647175	1.8511170866767246	6.458704843696705	2.9099680808232136	11.01331928467107	2.7478926357741185	17.52066058888593	2.473441515521624	3.596481184399257	1.8352000050087542	28.960747607022086	2.88312221234297	4.685766120077264	3.4339104910078686	5.159248457341713	3.0269362338315995	2.953256657273787	2.7898205507121263	6.291652378178354	2.2128074720326585
25.972933667901117	4.320037101873687	11.12096622349535	2.8671250390545415	10.229993829189915	1.9567451401274905	39.68108221088729	6.1789217921737185	3.1223943325510763	2.5641070899995984	0.8168776883490606	1.9694122701367873	0.8013606904794613	1.8558065021914922	6.42661020642871	2.902184719746339	11.24305367522208	2.7621975690317964	17.459486952924106	2.479685394101318	3.589673166700935	1.828480526169684	28.957729563647717	2.8813910580741724	4.870630302884781	3.4268129154904585	5.144717688372122	3.0153434044178966	3.0004006631790134	2.799064222031665	6.14899548030295	2.2296031602165987
25.983777253752326	4.364733386394231	11.121695406106758	2.842688759769012	10.183979876209804	1.9513370481588082	39.154355101986084	6.147046198784199	3.1949563340502904	2.5730356993273116	0.8190462970933532	1.9591999727058569	0.8342013130709904	1.8618247204520002	6.367018016005141	2.8972046042340347	11.435267814083748	2.777059006071896	17.38521773764436	2.4829508034724523	3.5736850469056995	1.821250463873594	28.94493002549812	2.8780180296908853	5.0533523709869685	3.4140685475009738	5.113136061506503	3.0015375526274424	3.035244869632547	2.807115851893566	6.0012580465060665	2.2443929696283216
26.01664348063769	4.404850456161495	11.102444083840467	2.8156158796622557	10.132241608061742	1.9460823595708685	38.63959491398103	6.115039550605642	3.287512141947584	2.5860309839094726	0.8203270710855085	1.9494432884900998	0.8671170019728773	1.8660150531978843	6.300418887055964	2.8945801032301985	11.593160702823562	2.789172087141286	17.32150249435578	2.487091486488063	3.5793799185821142	1.8133036917720418	28.921971697681684	2.8715913198376337	5.205126827838829	3.4024424952722834	5.054701795606975	2.9852540129680905	3.0760515566039053	2.8131652749369884	5.84890227783585	2.2588999466047293
26.059643991761714	4.443696485786482	11.079539042626678	2.787363566599347	10.089880727640812	1.9402829326669262	38.1633480078753	6.083605562076582	3.3445255785247796	2.5965166399043595	0.8251032190555269	1.9392332181310474	0.9047635100835715	1.8697069013098335	6.231005151441161	2.889128539955263	11.763349697262997	2.8046296415785736	17.23845701434788	2.4932077612472097	3.582873976487518	1.806852676259375	28.90052020100077	2.8670887706137913	5.316285472969966	3.38692393931683	4.998089994121514	2.9739459846113068	3.1070398809555546	2.8195535796006603	5.696086933351467	2.274560088226518
26.122144935739964	4.473063845990549	11.063141652117089	2.7554521241945213	10.049681596310604	1.9378028075254476	37.68504740025597	6.059853394968675	3.4125837533597054	2.609376163665674	0.8466505870153143	1.9282812308517887	0.9337130221555785	1.874388676877031	6.161873350254922	2.8834831703303756	11.886118505247572	2.8226171296521008	17.144301990379233	2.499150122292431	3.5900290378994337	1.79972263618241	28.872300243570486	2.860017618182326	5.391133914811919	3.3750268286281147	4.945290163584139	2.9645866410022204	3.114255917471145	2.8254609465241147	5.556402638663896	2.289424053075431
26.212406387228405	4.500108445097257	11.039846571115067	2.7241804749078025	10.021528506758711	1.9372723826399703	37.20538712881543	6.039051165738463	3.4795557014010425	2.6243710494509798	0.8652576552664933	1.9193403705162189	0.9794693807552786	1.879561510572932	6.111407057658051	2.876488957827576	11.964984810871904	2.8425527562475383	17.05051905146165	2.5043649189936117	3.6087238963103756	1.790951240123792	28.840080064566276	2.8563867794182234	5.430241938643356	3.365458710581603	4.896931211331158	2.956170639781045	3.1181758948749048	2.824929975703135	5.411386648618267	2.3043305206306064
26.345373103781238	4.526079663623475	11.026682730719115	2.6962682852299396	9.987354974859507	1.9354203059884756	36.725339490302666	6.017418595824856	3.559311164119856	2.638606428004241	0.9007009320638788	1.9097462786630972	1.0221251277695633	1.8845926184594504	6.058938976322312	2.86458973452311	12.04510276763153	2.863714005039023	16.93348339184805	2.5067839646834478	3.633144780705795	1.7823517581406443	28.82384350958475	2.858102396066691	5.449121017048582	3.35540374712112	4.845391312398532	2.945939095653892	3.1273341468027396	2.8254853052423514	5.2731867805166495	2.321135273908348
26.501869316619416	4.54432267377682	11.029514028844709	2.6673679761862914	9.96088441448084	1.9338332316394398	36.230805485082044	5.998220300702855	3.656638688515198	2.6516620258246246	0.936731348826988	1.8995245192900958	1.0602978352020749	1.8917750769488284	6.009596605668572	2.8562042877923193	12.078773891253583	2.8832086453771035	16.81351450048725	2.5103024079965435	3.6653662776365126	1.7753114353737156	28.796232798459688	2.8597237521082803	5.438691438025017	3.346525523680131	4.803866799694642	2.9376992742420422	3.135106430614448	2.822712553163112	5.137429651205742	2.3347413997077076
26.65075792304438	4.560779398935633	11.014843905928892	2.6401900881326235	9.924384717792154	1.931224839529632	35.76631027514017	5.977305416165034	3.747763498269837	2.6651526269666963	0.9713521541325336	1.891521735899614	1.0996392413298302	1.9003396180118386	5.926371348345941	2.844268340449055	12.102647255137095	2.9012265689671124	16.68498088769018	2.511557766024519	3.695288138440772	1.7682633139620703	28.74890487002979	2.858160876735611	5.466936649077963	3.3349032278038213	4.757425383679684	2.9262634409750268	3.1248739354404442	2.819386741051454	5.022562011867622	2.3495732339020687
26.819334519389844	4.576093343079558	11.006513804184344	2.6143978570599167	9.89880120258678	1.9318945290781073	35.32446174497551	5.954893552015447	3.828765576435614	2.685349376597545	1.0027984378131973	1.8843924897727755	1.1280094442797044	1.9078976421628886	5.839202088716379	2.8300050927764895	12.118036151870289	2.91745711862823	16.54999869470338	2.511157235549795	3.7290849213885138	1.7607677389217127	28.69781132196698	2.8594801464251396	5.5111241312231245	3.3263013840227393	4.69405430613693	2.913562956996497	3.122856444496041	2.8142042141965633	4.902988612118902	2.3640039218358435
26.98868390138007	4.594180733785392	10.997475434463112	2.5925195594251824	9.862277594885759	1.9292168341604177	34.88403341314716	5.9303119376115045	3.926977863014507	2.7044155979088087	1.0281695424911532	1.8777021883945066	1.1525590256237406	1.9129309186733652	5.722218795325083	2.8109494718953187	12.119963940168812	2.9344529132682995	16.411099443107634	2.5082467337787335	3.7588846170835315	1.754371433302799	28.65743471744877	2.8635103307035545	5.57059263481473	3.323273344138027	4.61978006255055	2.9000304037124605	3.0971961726645216	2.8083005183339127	4.782052079502394	2.3817396424666084
27.16798922861972	4.610645019066358	10.986412139988168	2.5701780713233235	9.81918581322261	1.9246548278059215	34.45403684299192	5.905321646611072	4.024251064610441	2.726045559280702	1.0622285884017066	1.871597365676805	1.1784344510373093	1.9170923564629236	5.584616703359264	2.790828162360375	12.10548598802061	2.9479815683744897	16.26299582371705	2.503338432100281	3.802544143177623	1.7479493965029316	28.582329322112514	2.8659162298249656	5.643236648982122	3.3265885166600624	4.526459380106442	2.8832587792408564	3.086418199028294	2.8023419296091605	4.673354924786558	2.4009951883025584
27.345903098842445	4.6286593258554465	10.97945214819393	2.549545524977533	9.765076671627906	1.919036137808807	34.00772183146722	5.881460930303062	4.114578654837619	2.748770770724665	1.0999645892155252	1.8655379425602914	1.1892370177949856	1.9194030107095092	5.4607079362794275	2.764534769951892	12.074063964636938	2.9651902280277707	16.104718802612126	2.492839386907894	3.8475907535549676	1.7427508504131197	28.493734618650652	2.8676303009788913	5.72341233819235	3.3322226695915544	4.422909106775888	2.86215877773758	3.089876972862794	2.800478504594073	4.568241666258325	2.4161893170455664
27.50318342743269	4.648319624350847	10.971170054674896	2.533000045501896	9.702093706538228	1.9117298146876585	33.57010319439066	5.8613579625932415	4.205138369165086	2.7694823532033204	1.1348190342044788	1.8615643825495827	1.2106739677823521	1.9231797520176657	5.3286469473591325	2.7371101506932876	12.035393558920072	2.985434781302459	15.938162227651707	2.482718082363062	3.8901486501119575	1.7384798264436114	28.39374493381347	2.873039051681949	5.807819141661075	3.3423375882783857	4.328565626273275	2.8392757067188223	3.0786202195771026	2.7987355808461887	4.463736424934461	2.4292394984758707
27.657441480942946	4.666760076697129	10.956353088821848	2.5163580734819506	9.654941900061196	1.9039541445943589	33.12512569070619	5.8357597463385735	4.292929951561999	2.787213373613616	1.1735818035995405	1.856319943844442	1.2288651429738393	1.9257138960356468	5.219039565877975	2.7130854337875543	11.996036870939871	3.005628076984568	15.779702246129572	2.470677523917949	3.938698541128218	1.73678753740037	28.270812428107572	2.8767253019595103	5.902224659349668	3.353661894686936	4.222885160548509	2.8172888856343956	3.0834155075657184	2.8004847628518994	4.365904896816684	2.4373032316221592
27.827926308044308	4.689114246960185	10.924209145987955	2.5026019368237806	9.6106253547997	1.8987499558384635	32.68871686639268	5.808995764954226	4.366805563916499	2.799964589133945	1.2212526736065514	1.8475427204946984	1.2600121355419371	1.9275248003736674	5.10422476170859	2.6893439507172268	11.94914630101567	3.026700276583757	15.611104382910751	2.4588584598075665	3.9784198812872082	1.7352738579960327	28.144050890266293	2.877426892193112	5.987586031097324	3.366200065655295	4.11832600246422	2.7978976335762806	3.079985167097407	2.803312809242165	4.2673690175929995	2.4449929149781875
28.01651948593442	4.714883241929574	10.891058766119357	2.490330731604062	9.563667102749296	1.8929191705163324	32.24606815944794	5.786204809348293	4.444670417621895	2.811042459768359	1.270102895789303	1.8406384002844094	1.2556112845754885	1.9309362475019918	5.005527349236426	2.6657505167338846	11.908654536546889	3.0492002855230815	15.441040113806935	2.448922616831792	4.012997623257103	1.7326280679951362	27.995883792437123	2.879910293164362	6.075367652286869	3.3786215663180275	4.0071564775823045	2.775642734842689	3.054893004141066	2.803634630917699	4.176515744701108	2.45310818488414
28.228992868716933	4.740008092285898	10.854460964851942	2.4805453513632645	9.519845048378642	1.887021663690057	31.81792579695912	5.765878186778098	4.518772735921907	2.82090883306898	1.3202958105017324	1.836491862490487	1.2665032352129075	1.9360767770238843	4.909716784891791	2.6444607970034895	11.874627378109189	3.068507934591328	15.278069615403377	2.4385785336617434	4.0389786035173225	1.7296152091380934	27.844321697849825	2.8780441376382546	6.152509905019234	3.389156662953191	3.892368253366367	2.754664284113943	3.021668991395699	2.805916002556588	4.101137192411875	2.460589122589339
28.430378170671478	4.7650445468586184	10.81508706681404	2.472908137494186	9.484360309984964	1.8799225461330527	31.3762037390993	5.749527924595478	4.56627357888375	2.831414273764337	1.3714628942716405	1.8312673501622447	1.2843416109585104	1.941141787802652	4.8228186803666775	2.622517403317183	11.850865736399848	3.0883449303766244	15.099773112369443	2.426898636190224	4.047777499544314	1.7299681985454616	27.672347920688875	2.8774809358862448	6.211073959389682	3.402816037534509	3.7708181612580534	2.732321284642275	2.9901040253146887	2.8083818252886976	4.0143079849884815	2.4665764038754836
28.6194038984236	4.78730282946412	10.802356797420034	2.4693615442856927	9.440622734711663	1.872691263521554	30.91339118148764	5.737209807283281	4.607894969265659	2.8379303630756403	1.4104442472344658	1.8264084841402797	1.2847008641060844	1.943916617752947	4.7509592431239	2.598919163367765	11.83977121570974	3.102576999760719	14.904810958326003	2.411555802869207	4.0572802611016066	1.730355845754413	27.511933193557052	2.880186287913084	6.271436099807016	3.4201700154387153	3.648323911903703	2.7117672962087855	2.9442029032439687	2.80962059578949	3.937101638054333	2.469251770057193
28.799747562228966	4.810135637017802	10.789204200918721	2.4652311952513606	9.403125702724246	1.8664637555011727	30.465444259489903	5.722862266047859	4.641816487153185	2.8472678648536385	1.4400388633671592	1.8209312093738945	1.287637514901805	1.9472826646524253	4.6786795543761555	2.5752660511278784	11.84302653152988	3.1139914207774853	14.704681459705434	2.399580131049728	4.065888369695131	1.7313688140932944	27.3539740396517	2.8815659585575046	6.301168345963723	3.437787415659344	3.527249443186669	2.690491232987855	2.906685845054877	2.8124381621027887	3.857946847741434	2.4706789254067463
28.940353323874803	4.829909329162362	10.78703047206139	2.4613302561980563	9.355719079227645	1.8598882949516475	30.031110635469698	5.706226049632061	4.667675161514746	2.8567718375278814	1.469623905187142	1.8143539666341721	1.2847698094056317	1.9493930747864914	4.617202557873214	2.5519359719560004	11.851274839516158	3.125282367364716	14.49753324225103	2.3875716067873953	4.065027982149421	1.7291947020419436	27.167353609996432	2.8808154305677545	6.320847259007058	3.452446114780405	3.3834128420267047	2.666494795045173	2.8491925099641366	2.8120264037561076	3.7731668616499308	2.4744781320723535
29.067694808587863	4.846405662791757	10.777952868773514	2.455297244017998	9.321848482426052	1.852059295729	29.565372820160917	5.689625669025734	4.706156555071568	2.8641955814588456	1.50479706038839	1.8066364608491357	1.2813503737529153	1.9496111023185692	4.550666813632325	2.5266774475100506	11.885963175190474	3.134530576785206	14.304777132625237	2.37557184111602	4.065181413832408	1.7256579634147444	26.98195889684457	2.878956014085417	6.344040804513803	3.4657918489653863	3.243738977848414	2.644038188612914	2.80273382187614	2.8113796960427373	3.701492807333513	2.4808827382138383
29.19221927905911	4.862048131011512	10.773276981113632	2.447729247847931	9.288668956962056	1.843445561846054	29.105531808615126	5.67500734398247	4.7329068715490905	2.868207718432437	1.5480219464134954	1.7990285530925014	1.2816397365494427	1.9504754971325342	4.482443005289666	2.499307112359656	11.936307273986142	3.1465449082937584	14.110767289139787	2.363441011225198	4.059648894507638	1.7248252139513787	26.802476927536222	2.8746506780021854	6.353384844955017	3.4800065799232343	3.1071141910747633	2.6210103750300737	2.764111257140292	2.810845075483394	3.6467325634260908	2.4884139122421702
29.316148779853798	4.878889454286419	10.762630893371293	2.4427640579638137	9.249530015743947	1.8341845295175714	28.6288621061796	5.66251745693656	4.803348587123298	2.875230123423743	1.5962299969433875	1.792533184005947	1.2810446147258918	1.951132913182695	4.41585833756565	2.4750153364420666	11.963408493978905	3.157452722062439	13.94553635228066	2.3511907651465545	4.061883058997526	1.7208658501764786	26.612150465116823	2.86769938597688	6.338114082526983	3.494396871903508	2.971392972484349	2.595677775823244	2.7269989823291407	2.8072433338783727	3.6093400255414934	2.4980380791483685
29.421489924754002	4.894384752833053	10.773732311529429	2.4419232913519062	9.209012157070703	1.8238234315550514	28.174348001169236	5.644614595310698	4.869093019359028	2.884118234832805	1.6519415141384728	1.7882718060320286	1.2745275188566358	1.952872823724999	4.361198461808518	2.4522052792381985	11.997125047298654	3.15961295816561	13.77619299824467	2.3370598170520274	4.06743802202518	1.719589564834508	26.423333994486093	2.8562423356203825	6.319679245083402	3.5095181377973117	2.8279588592241396	2.575109897408135	2.711128348482832	2.804674156080011	3.565490740565496	2.5063601969292315
29.519213579443683	4.901806345573734	10.776815943786923	2.4385785006944554	9.158961175727894	1.81377227250194	27.690720160672036	5.622834353370284	4.940603989490824	2.8974923340837573	1.6994243801850208	1.7802370305818418	1.2647275518406422	1.9539842245497274	4.2821325318998	2.4294784768803575	12.061940562187575	3.1631804694456847	13.622643138301298	2.3240952164076476	4.0687080718979844	1.721202303121077	26.226325726330327	2.8460766698450617	6.288805809287607	3.523693299468931	2.6906021963059987	2.5520819960099397	2.6905974126354413	2.808037434064186	3.537819478678959	2.5156845884516095
29.602036965170907	4.901731055595239	10.768729984919554	2.4320030063740536	9.116271733973946	1.8072824252695157	27.213800488586458	5.603689098435034	5.000261133255447	2.9132895056942734	1.7481477275258777	1.7749140022656418	1.262069053831147	1.9535711706366794	4.2383630997286525	2.414024550510526	12.101124995447902	3.165284408403747	13.479286314682795	2.31269332551406	4.069014412918123	1.722103040632229	26.006999487237604	2.835779783640275	6.252407685400612	3.537181728776289	2.5476159138044356	2.530815927446045	2.6571216511018765	2.808701781280608	3.513253504442942	2.5234955735950777
29.67972104859919	4.904665081544136	10.750744692124991	2.4239202990940085	9.056598431908872	1.800673742339836	26.726098240575514	5.5847947548372865	5.036825981647979	2.9292115012302355	1.7898480227554696	1.7661569620396602	1.249193146331332	1.9527958038256574	4.203547468154495	2.395316850739516	12.137812447455847	3.166783228355399	13.338894047780803	2.3022702625578644	4.062990095915018	1.7227629561311744	25.794111956909003	2.825820494693657	6.211739305132089	3.550297481821348	2.414647500774232	2.5125080594897207	2.6156047098214446	2.8066913743514554	3.498602823258404	2.5356297668791457
29.7662579092713	4.90167948768019	10.746465097699948	2.4166154791419916	9.007763679984656	1.7935074194626317	26.221948582371994	5.5656228371384255	5.067796840880587	2.9479267159877294	1.8202073714451992	1.7569821950948095	1.24357525422445	1.9502581494988542	4.198650689790043	2.3830754313706266	12.167740685948928	3.171674968508481	13.198717823243161	2.291437906882057	4.067520661697316	1.7219745341138752	25.5812281921199	2.8120700542883172	6.182012895839558	3.564902839672959	2.294709111839774	2.4914173081758326	2.5729957707822577	2.804920464974039	3.480084006744284	2.543367623545463
29.84329206095933	4.891911091436464	10.741508305551216	2.4101694177908457	8.956585932362646	1.783391302955283	25.707332341375068	5.540906780321258	5.096496180335335	2.96483883363407	1.8434925631575658	1.7488430947230613	1.2446019743830128	1.947234502751131	4.208231204924818	2.372563135643668	12.17411515714895	3.1796737365888914	13.054645618736386	2.281832518802227	4.073317737572812	1.722180945413597	25.345112942714703	2.797972116680782	6.133532759065002	3.579764677013503	2.1912411939776457	2.4726333867688157	2.534125257726127	2.8007111844217585	3.469453624648952	2.5492038954871195
29.936952354663447	4.880706847874652	10.742369929824429	2.3983090157687643	8.90115769350569	1.7743149631373243	25.223566330159468	5.522201938144731	5.117670744029475	2.9834436027997455	1.8656167905644399	1.7375180366898735	1.240693063361021	1.9446225933520571	4.203202050789743	2.367046458179154	12.159893481233313	3.188905647998402	12.916861531151794	2.2727572863968435	4.073407575932369	1.7211364580668878	25.104214289859584	2.781384255721359	6.118198326306726	3.59487547006403	2.0980218089797367	2.4555758248490758	2.501835649995241	2.794399130978087	3.4626156584837635	2.5482271663645824
29.98185265247443	4.866075664307201	10.7407499362328	2.3859520368836855	8.849517831956918	1.766766307821116	24.72844753924862	5.498475052968336	5.139802101917386	3.001972866722943	1.8795405715817632	1.7248450867403184	1.2304515492059267	1.9400412489283911	4.22778863760973	2.3541765139532607	12.12649521118081	3.1966108657200225	12.794183136484595	2.2598532872807606	4.072982995154582	1.719573896379257	24.88277931663119	2.7634175174652795	6.126089594103797	3.6102629324611306	2.0162530463067245	2.438140189188511	2.4700118904830353	2.7890299364096633	3.465227733628011	2.548007581710654
30.013360307794432	4.8458621838654725	10.736263908314436	2.375540065960657	8.805652478289378	1.7569272724230878	24.247100132648292	5.467781737855703	5.157090749282568	3.021034292850872	1.9008941608329861	1.7121026180262844	1.2233628658394438	1.935242664990594	4.255190947525585	2.3483687664347164	12.069940046470046	3.2041405476236737	12.680691061758008	2.248748194656123	4.067152612181563	1.7176239950744694	24.64493789438635	2.7442169803460965	6.147694786827637	3.6266981722500677	1.948676312654946	2.4210134502421994	2.4038634280925693	2.7860815843020137	3.4685980675173806	2.546621859701551
30.054718370479424	4.830215063548568	10.745309588838287	2.363576866082701	8.784408764675645	1.7510380294130883	23.777290941486292	5.442192559057814	5.1732494938171465	3.040546060064205	1.9183376036137263	1.701096955708498	1.2068508287820967	1.9318647994389078	4.263857814710395	2.3388058741881452	11.983078097392276	3.206692102653971	12.581115802826378	2.2385940358175307	4.054891928100886	1.7170082891902116	24.413826708279636	2.717578368518256	6.14689982389946	3.6437072967766544	1.876318870882008	2.4045660998886653	2.343633808979771	2.784064620175428	3.474475090622759	2.5484520363915917
30.12033447543731	4.811986906351148	10.752446615435057	2.35208991448538	8.754359270677064	1.746335943670912	23.28007639657323	5.42582242357344	5.191310244156667	3.0583012883274328	1.9549975063252816	1.6869598877812473	1.2055707136898548	1.9284806348191663	4.27329879434683	2.3244439834679924	11.869346011939232	3.2065369542066464	12.500197103995605	2.226152431863363	4.040690698182518	1.7150194428881227	24.18491413528666	2.6951450801055716	6.102668783642097	3.6594189774472454	1.793721672415296	2.3869585242521367	2.2854851711687796	2.7738364109949925	3.485798749182176	2.552224232032205
30.228719126491335	4.793991794162784	10.780103480182891	2.3394905634798144	8.728389525843548	1.7412918092644836	22.761276822728444	5.412705121163031	5.202318106288021	3.0734846660476194	1.9872791974475121	1.6721335361427132	1.2049517223021842	1.925267049022516	4.295795878924401	2.3149062382783216	11.72765134231733	3.2046691547557953	12.419156233244355	2.2169038509791865	4.036227355462262	1.7097423395655917	23.961434682355513	2.6769753711964723	6.037919948098822	3.6789807264320205	1.731825569872395	2.370477844305117	2.2278613659571054	2.7618122406597223	3.49508364365873	2.5577812954455723
30.32089219471783	4.774503775646392	10.805965474065731	2.3247220656232015	8.709315587152322	1.736346572196385	22.266673954744917	5.397326765054593	5.220600269704973	3.093382985086744	2.0198522444898783	1.65563236734008	1.2051615614814237	1.9224438868335583	4.314349582090634	2.3023082759255935	11.567344539823045	3.200548694829476	12.3377271533979	2.209360621797732	4.029284304092569	1.7047086257042368	23.739982376855636	2.658519142905598	5.939824695500982	3.7026692724735795	1.6831937206616634	2.3556655606438466	2.1778367094090676	2.750683305131193	3.507401663719041	2.5604183440211767
30.387705095088936	4.753502988755936	10.825819715939693	2.310412511764836	8.688327472651554	1.730620471128674	21.766999808865535	5.379404040844651	5.229835047029338	3.111439369611196	2.057114869003486	1.6381205632404603	1.2014666344452494	1.920312588178079	4.323937177079267	2.2938549144146907	11.384994295189584	3.1994031648338623	12.25468788808908	2.2037243655845082	4.028707664341116	1.698726706509414	23.51100886975229	2.6438460618414044	5.818723563411609	3.7234064842067127	1.655231405401866	2.342469617101553	2.1430601421341278	2.739777092024094	3.5128836869444133	2.5588566936075177
30.452548418018694	4.729885591030783	10.848963913457936	2.2943330117034155	8.659703369290906	1.7252954932768891	21.26804070794971	5.353419414334208	5.2359719325812035	3.122203835147712	2.0911404043066093	1.6214968590435659	1.1926938929183284	1.9185711830785133	4.320451289163265	2.289596987126946	11.178235869832045	3.1985199528839185	12.182961374027302	2.1966316706881	4.039040044161915	1.6916070515513255	23.274340272654126	2.6313956734033037	5.679939094692664	3.7419952455615526	1.6218694874517938	2.328034812064602	2.1091543096037424	2.72495814401194	3.532619964728611	2.5567252711184514
30.521921672105144	4.708489497165644	10.856790729666217	2.278970523610338	8.61493993926152	1.72292323552871	20.782433483363477	5.32759249132008	5.247438634068105	3.133232090180219	2.129730067789486	1.6080363874378851	1.1800831709424424	1.9163663636705492	4.310363095422248	2.282701395173087	10.970441260140632	3.2006971550792387	12.139415270046499	2.1915997221264925	4.052309863151846	1.684991429802851	23.032397441618926	2.620062560218528	5.522509314946845	3.7537480175161484	1.6064049096504136	2.3112343940978026	2.0706624021364437	2.711028060979754	3.5601203542929047	2.5535092642633463
30.571087436047797	4.679636663798215	10.861421163246657	2.262905819140086	8.577397954311134	1.7223329232124442	20.261983713710315	5.30913583946718	5.257663291287079	3.144274720754581	2.1676766825377167	1.5961862557933386	1.1594002911902817	1.9133263840974033	4.298550076672225	2.2744673107530544	10.75290933225403	3.199047866848184	12.106526235123727	2.184156249709257	4.078534001876489	1.6778853748736582	22.768291174193838	2.6070477711616546	5.351608928150858	3.7638696805608327	1.5927862171425775	2.292065509790125	2.028236789799235	2.6974217962037113	3.593970268630635	2.550599050612758
30.633944900161456	4.651716110892961	10.863068026262793	2.2460056844330327	8.540878363663436	1.718766501124586	19.75841144649604	5.290406493526458	5.263021704845609	3.15285840946081	2.206336184099107	1.5826530526834919	1.1452710774087567	1.909121982995619	4.3051785102406805	2.2733082748093	10.510527197491221	3.1956673106977327	12.091645816777604	2.172472273632317	4.112663700038725	1.6701313640815663	22.494631117154352	2.5946542187730044	5.168206192823975	3.774634979625011	1.5909993955461095	2.2740616711708577	1.9798011682939538	2.685081200562221	3.659358946548982	2.548062308285092
30.70389602190317	4.6272116110325525	10.871231445071196	2.2324461711168118	8.49156770709288	1.7171938623854983	19.27949205499234	5.268282632587504	5.262800553312728	3.1639773468780343	2.252516638149616	1.5692795305848057	1.130501443856806	1.905553826864835	4.314705443720652	2.265559760423313	10.248706439530821	3.194184365414705	12.071429263837622	2.160474176734208	4.146445555723743	1.6641156632372465	22.227193379757065	2.5818310697440783	4.980777618285777	3.786341043328065	1.5906830682675235	2.2570302851991215	1.9185965098544746	2.6750982083180745	3.7244690767308777	2.5383052206286942
30.746153805182644	4.602927887636456	10.88787582320512	2.2204671742893667	8.444059631650557	1.712318383343159	18.80475863087751	5.246177969016679	5.243680031420198	3.1730926055100035	2.3044354063863337	1.5551028782760155	1.1118944487385338	1.900999990094819	4.329929627718574	2.2541462017159817	9.97787546792599	3.1922790015878912	12.05438118869021	2.147574717644802	4.16533572591574	1.6561395377480086	21.952435979763795	2.5670194478129886	4.7864742389009605	3.7998380078616907	1.588776692661602	2.241519433167728	1.8621761783701463	2.6648621672637502	3.7880453700404617	2.5284266671696187
30.764533510052146	4.580071378544956	10.900540494201401	2.206600205308584	8.407973716209199	1.7089198621233257	18.340726509331642	5.218152013528166	5.188854119868831	3.1797749347817175	2.3535291846364834	1.5411243354882314	1.096105421328537	1.8945622871387344	4.356314822764459	2.2443132803498744	9.6878152583227	3.18613085583284	12.011798198134906	2.1377575745677952	4.179529368442933	1.6491845708537236	21.676592994564515	2.556194043932584	4.5683627247023	3.8181708824629648	1.5886132614373043	2.2240633180105975	1.809609766518593	2.6557731948797985	3.843887061401532	2.5160886519616192
30.7907990928545	4.563102588173264	10.885976510671306	2.1899689188443197	8.375114127533484	1.704005519978044	17.87844621645758	5.193451928264371	5.13114336675988	3.1809121967016973	2.398239003116259	1.5267151744792293	1.0611444652015818	1.88796685101676	4.366877857146613	2.23087459670749	9.401494514681412	3.1825043750639455	11.977569373178188	2.124815314973659	4.191571003584661	1.6400195271039457	21.406787525272442	2.5439714988565676	4.35554631253563	3.8359807496549023	1.6014511634099124	2.206919435725969	1.767709824548827	2.648372571450348	3.909314931934547	2.5007481550378023
30.84336035848567	4.545407981921711	10.881252143545158	2.1745372641061813	8.345522683932208	1.7016654548928103	17.4298659170639	5.165973938789228	5.067581097066819	3.175654262622445	2.4436622335811995	1.514944459812176	1.0349528158682686	1.8799780461699886	4.3800387190925845	2.2199310792657907	9.117657813716852	3.1772724037289968	11.957731057732406	2.1100593854654934	4.202799212721619	1.630815523834627	21.142993528221947	2.5331262608599387	4.141099316796182	3.8540206427376646	1.6288060029446123	2.1941872395548567	1.729393821010419	2.6385150559167796	3.980060875385575	2.4830881727392704
30.84529925626084	4.524336384193417	10.876026273466488	2.1627054890048933	8.306707784285583	1.6984054758419604	16.974605879702285	5.145915466820914	4.982762655359494	3.1698920728082705	2.4951552455487955	1.5053878742074889	1.0136812225942364	1.8733319860442632	4.372526490624341	2.2103849690182904	8.843893809923129	3.1700159740807026	11.941556375747568	2.0941258027978837	4.199262023433088	1.6221971143584613	20.87432912845495	2.525924550919489	3.938892941761019	3.8691148803519493	1.6722825716186898	2.1821727553585166	1.6878175943448177	2.629751849616659	4.0680889912003435	2.463966614125671
30.840915688535965	4.495978028466509	10.879749919297643	2.1510139970157094	8.265950061784762	1.6952623716872315	16.531785822514486	5.124627554712139	4.914560516075129	3.16324412193478	2.5398178218364973	1.497274185005049	0.981109595090798	1.8655668298428525	4.369606736008722	2.2006115836602413	8.624347226471633	3.1574267311950597	11.927366407690249	2.077128766298623	4.209910232911974	1.617586257735803	20.60487349598229	2.517694567959795	3.7295153020464684	3.88422574589456	1.706957046805819	2.1701063089704293	1.6575570213791566	2.6235362005924987	4.144667459406115	2.4430916009042076
30.811394899951175	4.469161037646786	10.86981697533005	2.1384372392297513	8.220115537796497	1.6890808777011208	16.08808091305183	5.1006309131931244	4.828098784680938	3.157045578419403	2.5801003962138442	1.490023714273966	0.9561054147490549	1.8581266477109741	4.3627097365095535	2.1946729585938303	8.420458442667458	3.142537913366471	11.907353211468262	2.0594119959289086	4.203155553281233	1.6106596216054667	20.338198094999694	2.51624703689105	3.5382135484269397	3.8991580839437505	1.7358876026433563	2.1575798325966553	1.6269568356238997	2.617276257546984	4.224356903471691	2.4224875451999845
30.732638049871582	4.444927502036206	10.873630685158059	2.1275368942591326	8.172089808425605	1.6828327051122527	15.64578711748349	5.07697752514817	4.72748939301973	3.1514259649566596	2.6115036668948677	1.48526191074283	0.9239832414191577	1.8486573485089974	4.351219192643886	2.1882056559028498	8.2260956755034	3.1289699974670593	11.909942344976013	2.0461965652732657	4.19523025432868	1.602662392772835	20.096213790702205	2.5114388529824296	3.381838891509653	3.913429677590045	1.7621158136614699	2.1476887616545848	1.576562199384954	2.6080923749573657	4.311172601383879	2.4034063643348262
30.630986640781114	4.415675080373987	10.853663719535856	2.1194190762808844	8.12268180138517	1.6766283047492785	15.185946202291937	5.054429558155246	4.619921311941897	3.1422336299292626	2.642933333950055	1.4824988021775445	0.8941492549962773	1.8388359050544514	4.376557813981118	2.184618544497762	8.062116563365686	3.1106693021724694	11.929333184081123	2.0348173294290066	4.186375147822291	1.594512251886147	19.84907058930514	2.5078012588505283	3.2320436260699865	3.933263745686365	1.7925585002515299	2.138289552904926	1.5189332283047894	2.600251973608903	4.395361640989633	2.38523934595348
30.522387181192965	4.389303128938398	10.842444803626075	2.112771321297688	8.080789991882172	1.671082336198449	14.719199213354134	5.03433640427699	4.50791422423065	3.133371123855022	2.671090971453611	1.478965135706795	0.870090802387819	1.8301317798624146	4.394905766620007	2.1772940622143153	7.923493606762857	3.0963108826963945	11.953078098427396	2.022178668380534	4.17709810535762	1.58822242855265	19.59256530928255	2.5026940026330085	3.094029855213879	3.9495664596817197	1.8289860300901528	2.128682161002264	1.464750894614713	2.5934020303078147	4.481708212207595	2.3659607341220132
30.385145884075133	4.3665496912492365	10.82681139002532	2.1062130591238946	8.039292939711183	1.6640619487070507	14.244442896125765	5.00580257656743	4.401874983165991	3.127668521119025	2.699314121975217	1.476306629787362	0.8385132622621715	1.821500186801992	4.413109975648574	2.1737290313707742	7.7942933976266895	3.078792992067552	11.986434536346126	2.007610348687226	4.173261665719187	1.5800660749635098	19.34814519289284	2.4988310954464095	2.979041843248302	3.9662102948122575	1.8739552176282928	2.1153171684669227	1.4322423671700624	2.5804036339293077	4.5547686847663735	2.347842971542013
30.238988743819267	4.34538507675966	10.794581253896855	2.1032529909880493	7.966851341991462	1.6523476266363355	13.774687971970769	4.975211239647131	4.3019754549796145	3.1267485117685525	2.7192340512925233	1.475297467077349	0.8090409563279856	1.8096417431273697	4.456453275181856	2.1712466208394803	7.685242801726754	3.058802794590444	12.019119356630934	1.992955831891159	4.16491835834811	1.5734746326072053	19.122420623633875	2.501938274221798	2.895888137097133	3.980665862492124	1.9176041309191973	2.105161845891597	1.4090044067392775	2.566092396977096	4.626031908963741	2.3268860357548675
30.05653472620469	4.326895611252018	10.762261588336024	2.099491925094786	7.889869463131518	1.6400204251257633	13.303816316479962	4.938908412492263	4.197389364674691	3.128684724461796	2.7346798127556857	1.4733760752222562	0.7703786367217672	1.7992271169579808	4.4907878198187765	2.1766026231918105	7.6157632182722805	3.036781812954263	12.049945064194459	1.9781009041368012	4.145572561348884	1.566572310597631	18.902644086728138	2.4985979456224	2.8444799934775653	3.9929809098831446	1.970006280732736	2.095667243562513	1.386370064700961	2.5570370673143348	4.695563177670349	2.3094955838661355
29.82261803780023	4.30825889503093	10.71975127764688	2.0958968493335055	7.807552181028222	1.6287325851927503	12.878914779225026	4.904445356987687	4.08760563005801	3.1317848008058897	2.741902649307248	1.4721655828387301	0.7247506935751779	1.7888753309179755	4.530414796830599	2.1782782265746583	7.562467663377535	3.015079733512105	12.10448070526525	1.964614750185508	4.118885407297786	1.5601857201309384	18.66235821684791	2.4904135828728013	2.8093152253891533	4.004230054645203	2.0327008164997267	2.086658270865125	1.3593361906876436	2.5495207457571434	4.766580094119311	2.2897019036412773
29.575257015809875	4.297908536331834	10.68038622578088	2.094578325707171	7.7263507085540235	1.6164095150138769	12.44101052904519	4.868192414897068	3.9758050214847773	3.137717335939896	2.7478074174378793	1.472443741161195	0.6820047675309809	1.7776006170697916	4.554639642117359	2.18136523166324	7.527534199739566	2.997372340120418	12.169169571190583	1.9513339937290906	4.093677370549706	1.553533716726164	18.45484690492506	2.4854854843720333	2.8200913133436893	4.009330813980869	2.0834684277065056	2.076288538306338	1.3314987146479549	2.5446929245892664	4.827240705280352	2.2709184343320277
29.339452360388805	4.288219332303513	10.661504798277353	2.094771972594384	7.648083132128749	1.606524726110387	11.997412621383107	4.829674278520696	3.844240740885247	3.1447403468601314	2.7524775964669206	1.4724542342028282	0.6431662968139168	1.7657673670846472	4.608879624786574	2.1837819604975937	7.512648343071193	2.9792401302298614	12.23107992222965	1.9417799510333744	4.065070549359905	1.5486250798115815	18.27593858077949	2.484605139985765	2.801065774238745	4.016370010696638	2.1378459766280185	2.067236683386131	1.300695882932859	2.5353438429680657	4.873391485165715	2.2508471648995734
29.049204211751718	4.279432103590194	10.636650914585184	2.096213349490152	7.569032178086163	1.5965337319715909	11.560398974176447	4.791009829056321	3.7049359921645766	3.1512850058312143	2.7520878904960258	1.4722177937236762	0.6169447618602467	1.756560372703803	4.659927831706461	2.1872572794018006	7.508709539045365	2.9621108192194963	12.303863202403369	1.9344222219104008	4.03162180972539	1.5444330921518463	18.096868910803195	2.480101880610148	2.749488211955183	4.0210678821723	2.2063116302423884	2.0590212753649877	1.2638397923633597	2.5304657589614163	4.917386277674623	2.2327676980037805
28.73190253846144	4.268886565485703	10.62046333555173	2.0960835255600077	7.497919250890392	1.5882662444517128	11.139315232283957	4.755210395163055	3.5721788177145926	3.160830415280764	2.7607020121490975	1.4723204610551055	0.5865045808549503	1.7481491171329606	4.722979862882072	2.191911148353331	7.521597752449748	2.9477571251656878	12.378270880867065	1.9279756751609634	4.00049566785304	1.542831316013959	17.914977969996112	2.4750250488509313	2.695713991831941	4.023591535654077	2.2728768236269277	2.054490046099015	1.2433892687923205	2.525434607177153	4.960292522583215	2.213036773676809
28.416987794399322	4.261153144027399	10.615087755504709	2.098250284721434	7.420441049432024	1.5809729301552036	10.7348499047236	4.7267848261170675	3.430105393994818	3.1630348791863954	2.759158225108283	1.4723210128460533	0.5608191574326381	1.7393846978414684	4.818228589669691	2.2014096392614793	7.535663648869546	2.9339591746335314	12.463982332560901	1.925279131903499	3.958179311847037	1.5421109219342173	17.76426157654614	2.4723171263458252	2.6255117924327367	4.024760201186122	2.3500993579987366	2.0546687381791937	1.2137177654282174	2.5242740211076993	4.985876321508885	2.1918799211102393
28.068762467725424	4.2539623337136945	10.607860867498774	2.1000978137564528	7.353734882017354	1.5757906107753992	10.350592741300732	4.693550865250845	3.3071096461867318	3.167390605859996	2.7435612293309926	1.4732205883936027	0.548067922633728	1.7307970379321715	4.902269546955528	2.211773561877211	7.575413792138974	2.9187134331691738	12.54465914416281	1.9250160004742591	3.911593816410353	1.5434660314399278	17.62136711678221	2.468059541158222	2.5323416969807875	4.01979569681094	2.433252260598236	2.0542651552226068	1.1855989859866993	2.5201472819093698	5.011809309483817	2.172551918839124
27.719739106346413	4.245585563194952	10.602339837896185	2.1006410106093174	7.286715843282754	1.5691500116555888	9.968533922276334	4.657556646185615	3.1852290511712154	3.1709922706168387	2.7400526721254175	1.4744840187215538	0.5264866161479954	1.7224872370333026	4.991142485721562	2.221614728936334	7.607314706761518	2.8996600091226123	12.622955696353799	1.9264205527055416	3.862199159051155	1.5394611320118625	17.47131453091502	2.460090607657797	2.432519963702705	4.011221138055124	2.5199851155060022	2.053182570862662	1.1661335334720915	2.514469378605057	5.033286985549225	2.1595491294288482
27.36892685187873	4.235133086141239	10.591927927457583	2.101546443114986	7.217800412114048	1.5635810081388608	9.584676037937252	4.622669907587057	3.0571558203025555	3.182111125013427	2.7279769158785605	1.4763223406546608	0.5058302615149417	1.7153485125347798	5.096710051890164	2.235053678210212	7.648837661515794	2.882332681436168	12.707607681274617	1.9284519937436009	3.8178695261523603	1.53502831688839	17.331926967047565	2.4499650663375294	2.317071082631017	4.0027304303850535	2.6156467664943146	2.053105003190554	1.1436062736660106	2.5073791481630296	5.053948157309205	2.1464273999233514
27.008756421030792	4.221303426382226	10.588227756081382	2.1020579028974455	7.147925519977341	1.5538333429117115	9.192140638324416	4.584984961781649	2.936584810978106	3.194222311258339	2.7187406015399893	1.4806710235916063	0.482527818397443	1.7086814043124747	5.190890102916217	2.246638776896849	7.710877907343403	2.867316149911122	12.813734351805891	1.9320961103457481	3.777574286275242	1.5297419085336597	17.2162473278329	2.4432527519267944	2.19003411227257	3.9929482456593495	2.7092474256611845	2.05214787198754	1.1242224403423375	2.500570346729016	5.08623916068103	2.1316379969779953
26.64305471387855	4.206955354751103	10.602020342736791	2.105107342534583	7.0736036082199245	1.543259679580613	8.77732840832272	4.54557710261717	2.8263395974159105	3.205279743644356	2.7082188190660412	1.4850137283079865	0.4848119691448847	1.7011829750080687	5.288890977659376	2.256150200553846	7.778780428063603	2.8563822031978896	12.930303716360719	1.9371149459648158	3.7271568811023026	1.524151376917304	17.10869066254828	2.432813728205829	2.06537589311478	3.982728381629549	2.7884154811555932	2.0513199015568313	1.1216752461600483	2.4958459970108104	5.111261514308408	2.1157016005192677
26.236227949335344	4.191125914096447	10.617628416960752	2.108594424760189	7.0012164047456	1.532792719511975	8.3840253296133	4.505238894492352	2.709711022538473	3.211445485588303	2.6926398668715223	1.48914433763595	0.4776780163509814	1.6929565934323152	5.371951365459481	2.264966743022571	7.837530553778737	2.844261604295005	13.031442092339077	1.9408217071038576	3.6894822996250807	1.5158399008198644	16.99963797776969	2.4290874110168392	1.9453279183854613	3.9755779951055015	2.86056413926412	2.0511982616456508	1.114534094529384	2.4862644004225976	5.10333542623627	2.0986386472932668
25.8441899463711	4.169864894347798	10.638871403619454	2.1113850058118397	6.93412824851564	1.5255426711437465	8.013155634603137	4.465434596595385	2.6025490628129226	3.219747696170586	2.6753888301510385	1.4932742225978701	0.4791971410559758	1.6846198200388092	5.449464799503488	2.272703935215787	7.880951351474535	2.829827351019979	13.136100045751387	1.9440732186985938	3.6685926407020366	1.5067291842597619	16.91295209032197	2.4244027643315302	1.843625726492672	3.965153563556893	2.9367797094311032	2.053377024633362	1.1125659508487702	2.47528802881958	5.10619300997451	2.0825862544812765
25.458603836250255	4.146213150499685	10.640756166855107	2.111190250355288	6.878757095777801	1.519516051101098	7.658135291023651	4.419650405069729	2.495079119637527	3.225912967575719	2.6714925590172913	1.4982020724660625	0.4819561169685541	1.6766106678413164	5.505578921383773	2.28985751406309	7.893920671185459	2.814147326217366	13.256022388861984	1.9507619295784446	3.6394120690716436	1.4990327722466816	16.829777700467755	2.416724088822158	1.7259187696806673	3.9518644771213993	2.9998221013020085	2.0548132968821613	1.0952772879805748	2.463417451970714	5.109159235760895	2.0675322382054313
25.064435269142308	4.120508343811633	10.654272713930201	2.109810650214546	6.823372462486422	1.5129717363368527	7.317599684774419	4.378667180261498	2.386376645722651	3.2327185738476305	2.677933830799023	1.5029743455656033	0.47894582098920513	1.6687408315126364	5.556847144371046	2.3047112075432232	7.890111169797569	2.798376727660427	13.392384651099064	1.9574776673993226	3.6108933810421258	1.4901170012092273	16.74392215513875	2.4115803840563195	1.645126664045096	3.93622467772371	3.057374137239212	2.0576000299317454	1.0749792554778776	2.446878938628425	5.115519341189763	2.053628298744532
24.705166045245214	4.0983946345204	10.644834873681779	2.110521298576153	6.76691085440632	1.5077386431028614	6.979146490716347	4.3345611248872995	2.279912361626198	3.2382221956377344	2.6852721601705603	1.5076370499925456	0.4737104308748066	1.6620254991268262	5.601733665641598	2.3211536625693374	7.881159398004414	2.7884692524517813	13.510591175492136	1.9626379804096787	3.591779652882622	1.4875575943583805	16.660427363374644	2.4084353065992343	1.5886486181200719	3.9207085693212984	3.113351251220675	2.0601141400523635	1.0754621599556469	2.4322712225527203	5.115085875305547	2.0371722748185372
24.33164879683287	4.07900712676751	10.64562492471477	2.113448320594038	6.7135969987706074	1.503096529246966	6.655387292631075	4.293880253665201	2.165843889364257	3.2445624999771994	2.689325219762417	1.5118352461621045	0.4752355960587219	1.6579848172583032	5.630924001394466	2.33967348604168	7.843704547556452	2.7818309167150947	13.608502302864446	1.9689610210735025	3.5828969193468168	1.4882614175362845	16.582638755532475	2.404438451411981	1.5243659030039671	3.906423261007028	3.159074707631141	2.063537299501698	1.0871440313401122	2.4163574915963513	5.122304384465272	2.021728831513679
23.95800053283967	4.0566843546468805	10.640887709559825	2.118817824624737	6.6553749934624244	1.5006982605038115	6.365371929574335	4.252874334121903	2.0609859685313787	3.2517721675746896	2.689693033038058	1.5172670161494517	0.4802504527172221	1.6520141793527054	5.666051606186537	2.367778868564994	7.811441982370639	2.7754214772849215	13.703834315918519	1.9745382243529561	3.5643058722433865	1.4884357859497648	16.53989449296084	2.404464569905507	1.4589314373214655	3.8896406991477273	3.2298805263406907	2.067412913470427	1.0876319098493494	2.399837173922452	5.115496674327288	2.0044830402405633
23.570706316145067	4.0366148045114265	10.645074575905733	2.1255786572983353	6.609607914310663	1.4994064313093853	6.089030952025118	4.210710431280858	1.948140301771907	3.254336690377232	2.6812443430381427	1.5220092568040489	0.49893478012529546	1.6458507479013722	5.689024787180555	2.3936648243901084	7.798080275520694	2.7720638515485305	13.77857522867618	1.980213357735391	3.542294744775331	1.4884323671927537	16.506236287216694	2.4020307331787394	1.3855584340549738	3.872669720368168	3.2975748714800672	2.0729999232531666	1.0901072342258993	2.387118758651491	5.105728245298779	1.9865933035189296
23.201520390710343	4.018080994631472	10.646428674270293	2.127760260239633	6.5814063478637435	1.4990554527064641	5.800060361866808	4.173887399499224	1.8189918221164154	3.24885915569135	2.6617703329163347	1.5251572120891836	0.5318221105620188	1.638937465680721	5.6855254818384395	2.4164689333003246	7.801771458497103	2.777157068477902	13.85183941505156	1.9866492248589926	3.5252092063362483	1.487444237054245	16.45040016641592	2.403396645931008	1.316126381918431	3.856129970411471	3.3588082829574386	2.0740772597697825	1.0842848429178582	2.376178807536433	5.102456777576249	1.9718018208647559
22.832870009378805	4.0011225730241025	10.659239537739793	2.1293606418292805	6.553404959831888	1.49667450379221	5.55090310820125	4.1346551253051524	1.6857871076484223	3.2381980452968038	2.6500793505824425	1.531679769081084	0.5699169296934024	1.6320231027626202	5.684685395626517	2.4342952231228847	7.776435779381758	2.7795312737238627	13.907781770424942	1.9948393843498984	3.5065368249554627	1.4865879000469173	16.41432808398849	2.4067028762621088	1.2686885580628597	3.842251522067093	3.425715391184509	2.0770696135881397	1.0700137197561912	2.3622224220785792	5.0898260016561965	1.9561519132904428
22.463002543521913	3.9877728007605637	10.683574709751502	2.131284542406309	6.516581732369584	1.4926224248998596	5.290522111699116	4.093023341924198	1.5647458741714728	3.223832878921507	2.6461534116447982	1.5375634164092733	0.6044159810464708	1.6235256798156887	5.656056064988385	2.451021271268898	7.761746697541014	2.7816613858150427	13.957892257515171	2.00414346246197	3.49525715076715	1.4862466491789303	16.41262023306837	2.4086968935255797	1.2495595840973426	3.826011874290402	3.492740867813726	2.078420322337699	1.0714201551721085	2.349223339485104	5.0617686962574995	1.9424005281730603
22.099065157324457	3.9730486639265097	10.706869948546286	2.1310862956223384	6.486758585450979	1.4900317832723768	5.0612254128905265	4.057004497349051	1.4762769724809393	3.210604640781123	2.64453688700746	1.5431493911536436	0.6565372510452371	1.6162640736490004	5.6099741343084	2.469078532087623	7.7600384570662655	2.78281333363984	14.00515575973987	2.0145703498307004	3.4779601685833152	1.4838487403302045	16.39666561725907	2.4110414591487386	1.2267873196317796	3.8121496053771877	3.5658672969446097	2.0798982464777835	1.0708325404560186	2.338132927210489	5.042426015600029	1.9280519685843802
21.710592345615392	3.9573177787818428	10.721900792886286	2.1307066038899203	6.457408167797502	1.4842205578658032	4.855599762461799	4.0247659826696145	1.3884997795148477	3.1982896724734737	2.6493325915323465	1.5481248697485115	0.704174525862568	1.609413191295541	5.530912786192969	2.4834307517772265	7.758412320295368	2.7805893475184535	14.066226831665038	2.025472485030957	3.4601841046841453	1.4839240353694074	16.37180667937012	2.410520074188521	1.2093829114538661	3.802212727728559	3.6160359687839168	2.0819195766019	1.076873346567716	2.3319954259595055	5.02464982288582	1.9184190857679773
21.347315481551302	3.9467965698390772	10.742740622492242	2.129438548151993	6.428083866993403	1.4790224035442945	4.677983566400321	3.985812110223431	1.307031058102184	3.188464647569839	2.649738331444996	1.5491322478012357	0.739136087015462	1.6028849692651048	5.4551921145533155	2.494628676511995	7.766342068947216	2.7797643270607617	14.120183531421022	2.0350243014239906	3.4441393816281494	1.4844971432332326	16.37040787296236	2.410562436784047	1.219810473540137	3.7931881177650477	3.6539120993845557	2.085229290358421	1.0883842330093603	2.3277519358788896	5.000716748272822	1.9092259347610159
20.962272272729567	3.936260363411653	10.754545068019619	2.129630588949005	6.409526331308702	1.4750055346308575	4.482350916071981	3.9477422769729973	1.2220470080588437	3.181428132498159	2.6497239219248176	1.5530677221629243	0.788236262408921	1.5962687569309997	5.3570169823995935	2.5046103229968018	7.753135296782256	2.7785289820309194	14.161196338363519	2.045552359808802	3.420925935039054	1.4830078505587232	16.376516515426516	2.4121668203994537	1.2240567654234054	3.7833439892693326	3.6803863875073635	2.0857446247436076	1.0766607855413164	2.322025769375498	4.972324147877668	1.9020138208937922
20.57456544163798	3.929267204523685	10.755252211630541	2.1288782059236744	6.392871390621635	1.4698019166268566	4.327167741243242	3.9108528077231086	1.1596146193487764	3.1753361273260885	2.6575339864958503	1.5569986195703658	0.8373629104143903	1.5914787070583756	5.2361093224717035	2.5211549455453324	7.748654578506276	2.7795562642766436	14.180443339788498	2.0536413729571117	3.393721098551213	1.4809538330224594	16.377208425606433	2.4131526128905856	1.2227923436506267	3.7709792592344438	3.701711677556024	2.0826964579638334	1.0824676329989733	2.3164136524073453	4.948131332779031	1.8925230287734467
20.195940716490178	3.9242663842556107	10.760171286313371	2.1263826346200134	6.363902992656	1.4656213045483355	4.144531581117475	3.8833113387719234	1.0959829240176933	3.1647327792657163	2.670199156707174	1.5625565901034055	0.8852877186781779	1.5868484921208557	5.112405552184631	2.537907639038667	7.7316908605873	2.7822325519404494	14.202565802491005	2.0626777547491395	3.3737939403348953	1.4810664268521943	16.405152944212965	2.4180909546606735	1.2268233218593627	3.7563570458501423	3.7337479411473096	2.081255127676957	1.111513096212479	2.308770833206859	4.926283442110031	1.8836299866217114
19.817298061129026	3.9143598465139258	10.75583110044785	2.120760290143578	6.320642206691236	1.4599421006054198	3.964998128700939	3.8465347584918175	1.0380408565449568	3.154453428697704	2.6790509192698146	1.5663241344829828	0.9430534096310879	1.5826687686342336	5.0015710631922765	2.55648009687735	7.725902074014201	2.788540603837439	14.21977468333461	2.0717354562201895	3.367095694148101	1.4805164719591994	16.439288603768926	2.4271253148832796	1.233945960732501	3.7388632175665886	3.7705112949411337	2.084506333409369	1.140756820646988	2.301182522281011	4.906170970247058	1.873668259705347
19.417815462495984	3.907566139339765	10.743930423409726	2.1143434398132017	6.265527159601164	1.4535995105203123	3.785895323125792	3.8104211183170396	0.99949335672102	3.1408268851195023	2.6771901586451032	1.5715714073896627	0.995686734934816	1.5762501962487123	4.892501315384772	2.575960673745762	7.728482140963531	2.7947384532304627	14.217724426731	2.081138792607312	3.362970459103416	1.4831520794009927	16.472915270519152	2.4324182719813483	1.244771367820214	3.7196869993755377	3.7894509005611763	2.090772293206717	1.1616322625322268	2.2983412849355545	4.887287807562262	1.8614777610407247
19.015560451565978	3.9031981287296706	10.71411943776503	2.1080434286111145	6.213664452197983	1.4488397442741725	3.6430612602602044	3.774412569783675	0.9613952687047008	3.132062862018254	2.678616651242508	1.574638855781928	1.0457785408749105	1.5721882208648406	4.776944585116109	2.5905986812592765	7.738185436457882	2.803280348258074	14.204383147305734	2.089883470616632	3.350416151224032	1.4863698237579825	16.489469519215703	2.437318187169443	1.2438842776814887	3.699801341117299	3.7950977407984072	2.094508777289495	1.17677735898453	2.296679683585522	4.877433625342955	1.8495358871339076
18.624736770515348	3.8970583960648915	10.68622164671179	2.10016255349076	6.158019270953703	1.4441997252862064	3.478257522286228	3.7423656353950236	0.9225564084214373	3.124155060815717	2.6837358938585574	1.5797130964007664	1.0925377454522167	1.5677677228633817	4.653088719629456	2.6048327035825687	7.738014809719968	2.8116255522274956	14.185726372422707	2.099928755054561	3.352748447792754	1.4904402042628402	16.522170638584203	2.448313401277441	1.2458151153966988	3.6785050024471966	3.803789952109523	2.0978122187404007	1.188900799763836	2.2905453189469203	4.86540728598455	1.840140646790665
18.254089692629186	3.8917939684677125	10.653835500902714	2.0923027249967068	6.0975962389015175	1.4408207149640218	3.3193996558503356	3.7213713238652764	0.8999139127193864	3.1202519259983608	2.6906151669927483	1.5836162747342923	1.1350964628399387	1.5643467048216793	4.544406637728122	2.6182641027523754	7.714747297008912	2.819562279653017	14.152557020997444	2.1130483993117304	3.3434681200993817	1.4956494563797396	16.562349205690126	2.453481164329964	1.243995723034266	3.6541081186259716	3.7999841092218927	2.098129152242092	1.189271465369685	2.284772539023625	4.865072861323686	1.8342436023515263
17.886928658585365	3.890181802196702	10.630401838070469	2.0836772187374626	6.035378889838342	1.4379737602194638	3.1861645649040806	3.7069951192812147	0.8772220793161545	3.1243153016796854	2.695177157573429	1.5886060677626352	1.170081766979382	1.5630800457723641	4.445737370810207	2.624422506731028	7.699584019534464	2.8282682887377146	14.104700694900075	2.1240141807614026	3.3408565308187903	1.5028863610301655	16.613829257569808	2.4582719100884414	1.2312549190602957	3.6322143450057762	3.793429456306051	2.097520893796753	1.2000758814783488	2.280030298607896	4.858440901035863	1.8301539887313854
17.503671561703154	3.885598780679497	10.620856344941057	2.075433423844853	5.978372632193238	1.4330119497495357	3.056442193937757	3.6910843518243985	0.8408692300414209	3.12941474670534	2.6970910756423647	1.5930993406238032	1.2020429587064343	1.563620623658717	4.339745420203604	2.6246963153195524	7.690399493062543	2.8347091649506284	14.024398153094987	2.129901446221833	3.3471739971464913	1.508362078924457	16.658737161189357	2.4599024012062243	1.2442693252578867	3.6135080164227764	3.7759019269403784	2.0982701700793496	1.2188208135435024	2.2761489659755925	4.853583276924609	1.8266847847188874
17.13188631443622	3.885648341797067	10.607744203990048	2.068542954938942	5.912614666884596	1.427763820233651	2.9542054772929216	3.6780512687195417	0.8107631231033544	3.1391179742450155	2.688259524489494	1.595455032161333	1.2271564777573416	1.5665623519110063	4.245890060960851	2.6263599219965057	7.669771900767425	2.8388081856745866	13.934299927163691	2.1357472050038853	3.339584387324338	1.5102518071437496	16.735447199756745	2.4631671008676843	1.2514040918770553	3.5978901988789693	3.757346357256402	2.1012508270985966	1.245947860134696	2.2740566318579307	4.850494635593429	1.8243948046484062
16.75200773585206	3.880430736049855	10.608608932265915	2.062127619435929	5.8501383596886	1.4219006191050343	2.862579438880572	3.6617446094624384	0.7943782596379737	3.148099650261082	2.6658601917833598	1.5986375943562054	1.2523864627033245	1.571388178292526	4.14312551460392	2.624116065407226	7.665672806618214	2.8425364684877708	13.842399659072463	2.143936931474773	3.3144314331321376	1.5120634094732215	16.82655811491303	2.4673290326362993	1.2434597886428838	3.584015261890178	3.7470675819873978	2.106265227752874	1.2676033424105948	2.271593607384175	4.850381478579862	1.8207655417204638
16.370975811613057	3.871616130472924	10.607529512193572	2.0551929819829837	5.79352033939651	1.4153519030489063	2.8043399926393624	3.6529959794469757	0.7777985298787289	3.1571693614972514	2.6442299130206184	1.6007599320258417	1.2710153952195213	1.574553813686107	4.027117454157812	2.6211923194634785	7.66334611271112	2.8460255213551866	13.755678219440872	2.151793671915803	3.277029435209971	1.5109420281677395	16.91148618305676	2.4713038629725053	1.2409745365361728	3.568407074876062	3.7333252414407374	2.1090905352949085	1.2890188121032946	2.2676869227128766	4.852044460817544	1.8183026100762303
15.995000343537404	3.8660666813273807	10.592241067339637	2.044950637476658	5.743491515638733	1.411581744542307	2.724156991405374	3.643197631271103	0.7746671267054841	3.167386322600701	2.6176922871422463	1.6017475700149177	1.2890160115113907	1.5782700831855507	3.9328417478057864	2.614103639989871	7.63515212420053	2.8482113997782843	13.670300966439136	2.159650595766965	3.2391484082348483	1.5099596759787095	16.975844311531173	2.4751546657379273	1.2425716804878337	3.553105229708988	3.703869002356435	2.114195241343894	1.3016332039797407	2.2616492223657074	4.868608950861244	1.8154537486449263
15.663146314955615	3.8632082624809594	10.578068897613933	2.0355384628262327	5.685484521458572	1.4088984090592676	2.6494167976324716	3.6380716856683053	0.7759961997048201	3.1777048998583655	2.5949674262574027	1.602624131449246	1.3016180142232228	1.5837753607821685	3.8319086324434837	2.6071278121751793	7.594551424038049	2.8506657121400067	13.604241097173258	2.1626150189076183	3.192955728166761	1.5096761672526073	17.05729685333929	2.4784486356273634	1.2490346431732606	3.5337250107400027	3.6839316441131067	2.121177637001805	1.3008600730231643	2.2534162221119662	4.898613558580656	1.8151971695314857
15.320603498045482	3.8629384747225077	10.577581456349765	2.0268003957301723	5.616529824716392	1.406424434743785	2.6056812376590486	3.633244779850005	0.7875042902748547	3.192512401013526	2.5845016123572386	1.6024178322126343	1.319365426076009	1.58929402422088	3.7415509024589197	2.6069599203692664	7.537466794216368	2.8493643543740146	13.543578998162769	2.1688820012718133	3.150300057582828	1.5115619653610506	17.15117914162779	2.4835047107750343	1.2547301755155138	3.5141135855343397	3.6594281566945717	2.129799050324329	1.292333365342176	2.2447254308817546	4.931569535959604	1.8155096139925795
14.96086620652238	3.8640467322470347	10.560361566175395	2.0193102320721774	5.560032418857024	1.4020822129337183	2.567270136832237	3.628944145154378	0.810363887737118	3.2095485802815236	2.5748774176759173	1.6016516078070822	1.336948282511111	1.5957735001476714	3.6511559756450915	2.606618042887387	7.494535494546614	2.847284391175913	13.464104132027776	2.1737141192307847	3.1179315149299764	1.5133931030654828	17.231505877134346	2.4864518597313303	1.2567537220550546	3.4943519833386896	3.6107707674188303	2.131704640208533	1.3011115881269708	2.2395049143632555	4.970197222232806	1.8159844955258564
14.623271494852885	3.866662480434532	10.532702872992195	2.0125615773290453	5.517998574229361	1.3988464209302878	2.538495922189463	3.6243000427768406	0.8439988082876585	3.227772329911043	2.5587105219066073	1.5989122847469974	1.3558925940364008	1.6015777991913922	3.568243982382302	2.601692370071825	7.441438464044231	2.8457558286827735	13.380866149264548	2.180126747050912	3.0797227569792596	1.5144419097635726	17.287919418309066	2.489052823130201	1.274615905294321	3.473403639489804	3.554914214817944	2.1336633668384195	1.3129729624455293	2.233901147818373	5.016285134111175	1.8173111169145808
14.294719938996751	3.870869490221897	10.503251748191081	2.0058128593756246	5.464618623576008	1.3961397832415794	2.4871167672998693	3.6277994728725433	0.8743994795995516	3.2434851573766665	2.5453195177728203	1.599116491431095	1.3637195082243716	1.6072300881476356	3.4838342837535183	2.597087554413445	7.364194696561193	2.843410864487901	13.286892692063132	2.1840342922591556	3.0435426656566684	1.5140109035489115	17.348698401459675	2.49274899257868	1.2995651632638812	3.4515952275042716	3.497645819156335	2.1345717459625653	1.3278235540561836	2.2257754765034763	5.060820994175925	1.8191989844490797
13.971696083851613	3.8749891765869755	10.485317536779561	1.998247974780544	5.40973113328515	1.3951152295860543	2.462947222953775	3.629148020925249	0.9097275835980786	3.2553359517698417	2.524177723894943	1.597518205472711	1.3707431139161077	1.61319564506089	3.4120093734525465	2.5936881345316274	7.294561189875171	2.8436526415647854	13.187356849908609	2.19064053229647	3.0089536264906798	1.513650872024316	17.421200394111857	2.493816859597573	1.3245698328663662	3.431101699617867	3.4532699001301954	2.1387583881386436	1.3344265348988444	2.215965761728875	5.111481252971839	1.822077432676788
13.653663019087906	3.8780769722283934	10.459233994243188	1.9927413261808626	5.347216498172382	1.395055728569229	2.447087252381142	3.6324485206945303	0.9531723709245952	3.265548497934632	2.5035325584589185	1.595679983756048	1.3807917886603762	1.6193323943776343	3.347196773959332	2.592072066552373	7.217404584631263	2.8451564372528324	13.075230909233088	2.1975594937796794	2.9618544559919666	1.5139601044986468	17.474901796228828	2.495660664235036	1.3454361785760913	3.4119484166241825	3.412719937285151	2.1423982393277425	1.3436753768545513	2.2070490039485704	5.158836178682678	1.8230721993552579
13.36270156988319	3.885196226710999	10.432799578264504	1.9855864941064973	5.291101025519846	1.3950844202134747	2.4773522549893703	3.631032269732573	1.0020390839696358	3.276685517230086	2.4756785356501867	1.5943080295273857	1.3774044463260535	1.6250488497127626	3.278961911385869	2.5859582155585152	7.1455658127397585	2.8477277079087373	12.967211225970209	2.20184018007943	2.9298652955730424	1.5176793487503066	17.527038636271296	2.4993249263408215	1.3827553029786932	3.3937481880376072	3.374878989462418	2.147045171527693	1.3758271534115087	2.198084793032758	5.204173309703198	1.8280067515385374
13.070897963259053	3.8931595685285005	10.405831929490759	1.9809424347245437	5.231868393796991	1.392409905604001	2.5066497947903197	3.631962692540998	1.0295088840987432	3.2856170019918522	2.4558490817622842	1.5932574306718497	1.3696302651472543	1.6319241156215816	3.2108498038128364	2.584049418479424	7.079124491345097	2.850634832928701	12.866908144955524	2.207391389410003	2.878053143916805	1.519961277610335	17.586390433483494	2.5066134304212597	1.4378176374941345	3.3797841422300703	3.3520658212043384	2.1525862498120008	1.3870021912832209	2.1911963612034	5.247599534163492	1.835764361454144
12.795622977217914	3.8990666235999827	10.384633356676535	1.977263527143901	5.174974841760445	1.3909884295465753	2.5224661121838934	3.6376227106440777	1.0693882460381579	3.289988180783996	2.436767376690396	1.5931449853690876	1.3658082127304885	1.6393836153799108	3.1497625514696614	2.5797370854249415	7.003293348590208	2.852360092143258	12.747478728395425	2.2125844830974306	2.8182396788424593	1.521699276649015	17.62973332828762	2.508885419696646	1.4958185647366908	3.371151777051934	3.31916115851755	2.1597941176362556	1.3765297092177067	2.1881242780877406	5.308177630194787	1.84017985061148
12.510369026429	3.9119306481122513	10.371099769574414	1.9732378272783841	5.137438980096873	1.391834252726099	2.5518484802694243	3.6355391957343723	1.104488005572268	3.2895204372101796	2.408151997761818	1.592429871649006	1.367303001522417	1.6471942675674496	3.0813100690066184	2.5714135760314107	6.93688474156962	2.848815809830027	12.632060242852946	2.220393773572257	2.7624804431664587	1.5221791711874963	17.67186698526923	2.5103324753096685	1.5503474101451977	3.365440257653613	3.279717713105024	2.164608022263058	1.3842227437553658	2.184940317829662	5.379578549425209	1.8470043441281654
12.24635943740536	3.925149149898311	10.363076701547843	1.9702731344285072	5.110332677782035	1.3933556505446145	2.6211058508565017	3.636600231595449	1.137017344063022	3.2846823115716557	2.387494511188831	1.5910987701204904	1.3668376889671838	1.6539201776306955	2.998553465716392	2.561594603010925	6.864768653346457	2.844360237583607	12.519359714056948	2.2284282847568786	2.7038613152995805	1.5228930734268222	17.72673901772358	2.5164401946791353	1.611782374025128	3.361176220380691	3.23223451934927	2.1714250358708163	1.393530693327669	2.1833872545138	5.446003276074322	1.8502589350621739
11.990894846532505	3.9361496807015346	10.368066382289234	1.9665606217860834	5.088320925956209	1.3933305150824127	2.6516501445416343	3.6336257359627053	1.179497927612296	3.27872732719493	2.362039943475419	1.5891878132743984	1.3825208108366729	1.6602496080084546	2.906209899785612	2.5549679646954218	6.777363619730129	2.8413018788545537	12.401593897270258	2.2363365888568616	2.6446346343321845	1.5254044720875009	17.788915659413593	2.5232248740301997	1.6807251154490161	3.359093933889279	3.1781959338354446	2.178887593260448	1.4161841940020528	2.181920480066246	5.476984451503784	1.8529116797512613
11.726662619888153	3.945166845231939	10.352932898291707	1.962276085498409	5.07049365083517	1.3942827419681785	2.7195594202970734	3.635843807405534	1.2086865717944753	3.268533757472167	2.335046596617606	1.5871299235919665	1.4032950280173309	1.6651846048713919	2.8269914494942734	2.546765708245428	6.679446821654426	2.835264970602565	12.275112429616776	2.241009723849857	2.574572297634333	1.5272861044933126	17.809772137113328	2.5228710420861855	1.7231400083771806	3.3571252199985846	3.13844450879105	2.1861274714258743	1.4238649898657263	2.1818646368203227	5.51898390345388	1.8587307240650828
11.431940421817647	3.9514459079777704	10.33900109968214	1.9598870148960073	5.061116079636442	1.3949426256360788	2.8007820375075907	3.6454368367768253	1.2468820071349802	3.2568609514153573	2.3053654784531954	1.5854059115951729	1.4157423808126717	1.6702876181901993	2.7459761390324258	2.538606626641611	6.586705639789364	2.8305712526873035	12.159375609721582	2.241414899940665	2.5126053691527996	1.5265401951227873	17.81790291669421	2.521449214162732	1.7719926915625732	3.3537791092888067	3.0970655452045213	2.197156729732613	1.4402346291610153	2.186127009563881	5.569015755699226	1.8636259707608647
11.14048643891735	3.9541156671173607	10.318667393582453	1.9551036908427573	5.047937751928078	1.3964651305754683	2.8495834901043224	3.651903198405209	1.2910068153111376	3.240520844579271	2.280950157725045	1.5851988949542313	1.4231706681220517	1.672203666931206	2.6662906213684847	2.528585585078235	6.490902154493889	2.8276667609440507	12.054664666824339	2.244768762759289	2.440447169672529	1.5244924115855123	17.804397430329676	2.524090824827734	1.8318017627777299	3.3530099276893903	3.050297690002764	2.2092221920574193	1.4498090038822415	2.1865027384008187	5.617457094650789	1.864100244288093
10.866275066627267	3.9578532179722523	10.292924952566919	1.9512105936349833	5.036491766994095	1.4010654053311882	2.868947134430117	3.6616513064747087	1.344072384477659	3.2212908999167325	2.2536897774763878	1.5857194873440748	1.4265071948183683	1.6754368265652388	2.593497515067566	2.5175725857336757	6.392676535693213	2.825322947738457	11.956979468762475	2.2470750350482676	2.363586367105606	1.521420671782679	17.781341919906136	2.5271595683736123	1.865242087513371	3.349293700045659	3.0039305377022636	2.217488415911039	1.4625102202719074	2.186933458567188	5.6537636567718135	1.8651819979821154
10.577118537060834	3.957306713592453	10.25693690124479	1.9470695712115142	5.031384817383505	1.4048606849962282	2.896717064218697	3.6662541045656214	1.3933240841098233	3.2050416863257474	2.2330817561840095	1.5859818194819475	1.4210993888919738	1.6786582159554413	2.498148271919962	2.5046077470756622	6.313626118434901	2.82603028373501	11.86282942335027	2.2512624792339873	2.289577912689981	1.5194168330977365	17.723224558909298	2.52751353036819	1.9141380187909773	3.3423645799805106	2.963626279270023	2.2209859051254663	1.471486305382388	2.184419253886269	5.691504465188836	1.8673123155649523
10.283080013602373	3.9527212007027126	10.218124779451818	1.944405196470903	5.012568802579086	1.4059986596143994	2.9123925307244805	3.669481519212899	1.4161185048208151	3.186675755626897	2.2312088534523555	1.5874680098074152	1.4121276423572484	1.6826744030939138	2.4134673089320464	2.4927388149165126	6.197001036603194	2.8287346205729746	11.779516470556134	2.2575346173044113	2.217845255300689	1.515481905481429	17.66725099165952	2.531648175561135	1.9511005321270987	3.339134673774582	2.9185297969849864	2.22583677591929	1.4846891059689824	2.182999050265198	5.719621543328239	1.8688228653492946
9.988009043920385	3.953614526324536	10.1854283619881	1.9419750540120104	4.99427346666883	1.4092668777561075	2.917585309961901	3.6666269998316103	1.4338079029901252	3.1667893914273493	2.227973931284908	1.5880098269709175	1.403508043368915	1.6849045214512197	2.325462537284905	2.4801710100062397	6.093845868296467	2.830652381758629	11.700076654505983	2.261931309785274	2.1597157810495684	1.5154394806437281	17.60902980580656	2.537793665338962	1.9594862853994046	3.3378788496389693	2.8918700784237115	2.2312330215323324	1.49832845808317	2.183178039675195	5.757340149727607	1.866505089595479
9.70505600105523	3.956995858410992	10.174229489670234	1.9409917465615094	4.972061190021934	1.4148080985615952	2.9414337511490882	3.668207320377937	1.4517448933737718	3.1403793128864153	2.232030362350657	1.5886778537314874	1.3894960623883537	1.6853810955489035	2.2437184739876272	2.464907703867344	5.998695622264719	2.8296970374825707	11.608414651628232	2.265899757779556	2.1105345386529204	1.5154049836956363	17.541477862071336	2.5479637355418983	1.9650371794808035	3.339545935881804	2.849191782065355	2.2371535814889687	1.5196199371766563	2.1827668988987243	5.783718439278789	1.86773336250858
9.401082216686408	3.961046655102585	10.144111586745602	1.9398407647548026	4.943445633831641	1.421431356114053	2.9673231182282263	3.6709810427937795	1.4837776453288591	3.117315036347189	2.2403526034156735	1.5902842210006705	1.371200130293718	1.6848720841684217	2.1577050528021857	2.4509212319478766	5.898699713804099	2.8270972123230687	11.490118508179936	2.269587193324785	2.0691828648159394	1.5164876416928297	17.45383788823992	2.555845829400402	1.9910744129305413	3.339548080260809	2.80410359542136	2.2420790613098793	1.5480090049734405	2.1870906111640607	5.79664001082321	1.8689008894697514
9.080661157099273	3.963596775346871	10.095818178583647	1.9403319986856793	4.924773911902416	1.4293562341840222	2.986479639718828	3.679851425313526	1.5050527244263094	3.097142019391554	2.246621544309162	1.592854506095901	1.3499083072401572	1.6836041868942733	2.0529447467059434	2.4387710778758995	5.79271644166312	2.822113685261581	11.34647637742318	2.271930165944631	2.0410364283505342	1.5197243325536918	17.37241130401952	2.5634188088172207	2.015008104000186	3.339308850455796	2.7772393634466916	2.2500900749769435	1.5658970770890122	2.193608720219222	5.800147487197804	1.8717347372141087
8.770967362940041	3.9666055276695458	10.036567937741212	1.942477268532868	4.894169375976107	1.438392288005517	2.9952787914971544	3.6936687641057815	1.5367238988250012	3.084954607072305	2.2528439757496015	1.5956984168653305	1.3346993946158259	1.6832784193706338	1.975392290730511	2.4327261096534105	5.676147055090161	2.8225726575309578	11.213949882139431	2.2776839165738285	1.999467637094308	1.5288041538631643	17.300672342088212	2.5768527432873167	2.0626085161062337	3.3384375847982546	2.7651337599332995	2.2619765587342417	1.5792311448000442	2.20550135973017	5.813093029904205	1.8804816930517645
8.454436175897285	3.972237091856483	9.971996155836303	1.9469618699088527	4.857268033276319	1.4490538431577704	2.9859695752536766	3.7117770153132614	1.5805009907113248	3.076012899046355	2.255506333809773	1.6003255078494139	1.315991415336247	1.6854082420916436	1.897273556942378	2.434816137934072	5.561812728734256	2.829865453400913	11.071246253360727	2.2862583135014267	1.9679509863242692	1.5418046255708628	17.242032231263696	2.5915794017148728	2.1043040461024307	3.3433963328651335	2.7541522606639695	2.2787373503243766	1.5935918340102777	2.224770301448838	5.827026472366274	1.8949478610748256
8.100834451513723	3.9877556972201726	9.902938612522897	1.9573169649606432	4.823358106393145	1.4630082669413866	2.9890853823222194	3.7357391558720545	1.6214572816010004	3.0758393879803805	2.252998129459463	1.60626603118049	1.3069314882187102	1.6913841046140383	1.8360566404947758	2.437731066598229	5.466140287162361	2.8461152820996443	10.922593523268699	2.298184632544887	1.9466801252872343	1.5594359082029465	17.18231024247323	2.6110952009406208	2.158705096519961	3.355141627745969	2.747712079480561	2.3019249377404614	1.6229396561075737	2.2499823017211478	5.8325732946532005	1.916297269440888
7.756541193377067	4.012042836134308	9.801928532345556	1.9715344367237955	4.789703815041627	1.4816779581318849	2.9702861808771472	3.7677705834642223	1.672433885153343	3.081562218845109	2.243304837467218	1.614688030394329	1.2978367312492263	1.7000897624886062	1.7724579917113195	2.448801382885587	5.36752725072499	2.8696315527337553	10.749866769751225	2.311315130843494	1.936172290170166	1.5846370495257427	17.118962905658815	2.6387752099931077	2.2068816166278746	3.376258897353263	2.746018160111211	2.3293756903243845	1.6492155555363042	2.286913178395694	5.828251662382721	1.9438096632754644
7.435330721770852	4.041573461027853	9.701402865162157	1.9881244834667455	4.761645279994289	1.5044522287526692	2.9330222847883047	3.8126293617845213	1.7417194697993905	3.096939851642169	2.228990940010572	1.6284191947734625	1.2897132844931614	1.711021422915515	1.7042377448615496	2.464749535823464	5.2684880649693415	2.897124617215856	10.590239328313425	2.33027094641448	1.932740867129173	1.610505634662773	17.07608092467255	2.671771140421169	2.2648916159856394	3.4073159671038953	2.7540667956535945	2.3643423022810612	1.6663147416932211	2.329446670163941	5.830231574442241	1.977329168668671
7.141910959953376	4.0784066168741155	9.596930195744825	2.0100994443708244	4.717541329619066	1.5317679053230524	2.878763573709753	3.871621305331048	1.8085484049429035	3.118676932798272	2.221136999100924	1.646649370443298	1.2800546926853646	1.7251294818090592	1.6522574478027832	2.486564432906296	5.176684097078894	2.92982563340729	10.422245415379553	2.3515703372463963	1.9161242341900029	1.6424178350381053	17.039006798907216	2.713900888967902	2.343098571700511	3.444128471146442	2.7729704731932343	2.405909869831556	1.6578320256311252	2.379840138388234	5.834850724851325	2.0163319502895196
6.86571670224647	4.120769730424048	9.48190567239833	2.0351934735838904	4.678603868550663	1.5645924758327185	2.8164700782172516	3.936539886541901	1.8899877547544255	3.1466828510221942	2.2081397146877517	1.666983958952868	1.2710036670565676	1.7451973032638317	1.5990949700403845	2.5118390665926524	5.068631611094703	2.972603325529713	10.239842846647468	2.3790537562328904	1.9155139372708279	1.682190789503378	16.9710704529498	2.7619499657606914	2.430242127875818	3.492460677443812	2.778043498440611	2.455807438169229	1.6576885255615186	2.4389044882351394	5.837767364722665	2.0627198633330135
6.623087916062148	4.1703196662629525	9.34731390920154	2.0636493872715063	4.630984193898991	1.60359504193225	2.7808822564201385	4.0178842772830405	1.9555510457117526	3.186571822939567	2.191757694529257	1.6900398620041024	1.2578881342084556	1.7693286513884914	1.54020955146383	2.5441354661389135	4.9594943732569305	3.023521217967885	10.06290430290997	2.4132687961071304	1.9199972558157425	1.7304192437044612	16.913578882448807	2.82298901999051	2.5433819457207205	3.55143440481088	2.7907768618920623	2.5142939777537094	1.6550599937344563	2.5043026371172723	5.8264259264602565	2.116395299308094
6.387587298379634	4.227371236755519	9.19754850726859	2.098607772425603	4.5800418292687235	1.6499143776470413	2.765457250973743	4.111058295185686	2.0284366739613366	3.2398237400539824	2.188505826721555	1.7175810454239155	1.2431427469813534	1.7999465228047205	1.4825102050308547	2.587850036078996	4.825643550631203	3.079456404431681	9.884039349582414	2.4538781494271404	1.9133761315687408	1.7848076470782517	16.868934622660937	2.893269019306202	2.6640750435674994	3.617168236877535	2.809645997595007	2.5823001902524942	1.6338854812352939	2.5757624371873695	5.808396785791164	2.1770295850313515
6.182607935092964	4.292440255811107	9.037273233604024	2.1398687097505418	4.534303359213568	1.7036724609017808	2.756200802474458	4.224501057985746	2.1105432744295674	3.299479948839496	2.182161804847837	1.7487951798779056	1.2252387635018374	1.836599340384154	1.432576954207319	2.6390573270943363	4.690257242083781	3.1488259756336388	9.697957867513649	2.5005639078157325	1.917375836055006	1.8457248665510155	16.806107632084142	2.9687704247451703	2.784962512136423	3.6925194609396788	2.830541253616457	2.656442224385118	1.6176918449437845	2.654892285283986	5.7874540296200285	2.243916655902487
5.986939894326793	4.35994883449181	8.872314289111495	2.181235115121299	4.4900702675272575	1.7575517474445603	2.7751980813307604	4.339197333171544	2.191022279723407	3.361791992015673	2.1733588146756486	1.7802487225164247	1.2067981119173155	1.8753496986678815	1.3947063700389817	2.6885718248577226	4.559805473169922	3.2182851913496213	9.525117148331864	2.546442857457125	1.9182232406455397	1.907830568942888	16.730310544523327	3.045532843920104	2.8857161654450962	3.771556395618294	2.856616671699793	2.731575867963429	1.5976666811466507	2.7351272169901333	5.784185859071201	2.3101347857546224
5.7993729920062425	4.426964094160556	8.708502614661839	2.224344451410299	4.450578688270506	1.8104064796404458	2.777735066741634	4.448310015379002	2.2582033207298715	3.4224485415114483	2.1656317389010367	1.8132166770974025	1.17436548348903	1.9135421917597748	1.3640046941129247	2.7392515448047923	4.427997919520142	3.2887943871072336	9.353729332685102	2.5921022353127072	1.927121726882806	1.9716411012518658	16.655865081910484	3.121115355164591	2.997347037391001	3.8516494047765173	2.8652830505651297	2.805495709014348	1.5785024468602815	2.813718387248816	5.772293811021105	2.374298801332385
5.631836850731178	4.498116240872654	8.547613041029127	2.2682416981461535	4.407884900762003	1.8638360157258032	2.778499460193046	4.5552639568802755	2.3369579253839925	3.4814137998289234	2.157807061350754	1.8470906979797326	1.145976079973729	1.951748431691356	1.3461152152498956	2.792588671517588	4.301160452393723	3.3615282561169515	9.178880789045351	2.6365931049318605	1.927384150651168	2.0360600745642685	16.58989507053853	3.200160349056717	3.1053020643164726	3.930129379872169	2.891595954235628	2.8804560179134002	1.5585994737454556	2.890988128105499	5.75876778640315	2.4374965246604887
5.468309222825611	4.567954536612441	8.386187410638989	2.3123079867279364	4.368487024144683	1.9185540880223677	2.7523561024815195	4.670261185793243	2.415138214417395	3.539877227002385	2.146941854530239	1.883305891004555	1.124811287574853	1.990077887756451	1.3268231646909265	2.8472716666769764	4.1746552458106825	3.431868513644237	9.01278396298108	2.6810048001906153	1.924436496914865	2.09921296370078	16.52109964881747	3.279262566640771	3.203286111237989	4.007851146441377	2.919613681450586	2.953259062909206	1.5335202244875263	2.966166287500033	5.749394535841556	2.5016192992734907
5.314531082775998	4.638808023959001	8.226642751742641	2.3562903888622584	4.321837871616597	1.9713808460633597	2.747838832140558	4.783245593048995	2.4967674469554018	3.5961462390001353	2.1376434522083922	1.9178720347573863	1.0926760827882012	2.028186066637408	1.3284771045602646	2.9019773946062757	4.062360506150038	3.501838940997528	8.848942030632777	2.7232802176505126	1.9258812306050945	2.1644001428146096	16.444408701814847	3.36042683767008	3.2954904576751938	4.086850019792859	2.958248944302682	3.028567027272344	1.5158382703027284	3.0439113512795153	5.744765854977695	2.5656368970656898
5.188571559946723	4.710513371350578	8.076865968034351	2.400010676812059	4.272239784239807	2.025345772113223	2.739045426692624	4.898473462741611	2.5770582970405	3.653654578036871	2.1256063725534213	1.952318779493102	1.05967326973989	2.0659214577231646	1.3361944075027956	2.952737345019657	3.9460237632155137	3.5710232660814762	8.693978569028095	2.7688743320354594	1.9361232945963114	2.229727779339737	16.36273583010753	3.444232061178119	3.3883851524039805	4.167450097379059	3.0010922376167546	3.1073369486633347	1.500204947486839	3.1205185653830814	5.734864850731282	2.6303243185716596
5.0686883204915425	4.780718509820652	7.917146730829747	2.4442811250990655	4.239248924162248	2.0803993435490478	2.7578078596919386	5.0078473352007595	2.6592860535212677	3.7131743094100056	2.1038907047872986	1.9847744424461098	1.0268246422808296	2.103489484393531	1.3418267370250065	2.9999523085334823	3.854929987048598	3.6389204291535453	8.53415531854155	2.8122088546207245	1.9457558984626337	2.2948626215889885	16.265391960479135	3.5251306195683636	3.482718596850794	4.249386051635341	3.037153882484953	3.1851076689811473	1.4739061870900896	3.198875103423572	5.725123846129037	2.695430547341574
4.964660312274679	4.851461731226014	7.760343231903726	2.491063775374936	4.206586196310991	2.135249123679139	2.77898041678375	5.124294719596297	2.7344458669056806	3.772961125942471	2.082323586691599	2.018437983419202	0.9891884295336122	2.141736427088767	1.3600046370378691	3.050447365565295	3.7537139638027957	3.7062130851486357	8.38031500751243	2.854945562538713	1.9543152779489468	2.359023684608832	16.167213874567427	3.6063537165226656	3.5835291716133106	4.334758188791091	3.0693856396541186	3.2614842665329555	1.4442173254811095	3.2773819387763314	5.721780504605337	2.759421426058107
4.874134383818917	4.921336769412243	7.610472279670969	2.5373069476317465	4.181938577016504	2.1894009595336885	2.808711765694721	5.232071212626958	2.795664602815617	3.8358044259119906	2.065296713919688	2.0514220236852134	0.9496302221762289	2.1824556514592186	1.370277636486996	3.101306344894407	3.6409192623073108	3.7758416575399782	8.239553395672935	2.8985909341558007	1.9677668359331806	2.4210660650733797	16.073747502536012	3.690511039980838	3.6883237863168015	4.42238196223013	3.1184731749003314	3.3359976490329655	1.4187224706889079	3.35660813969412	5.721271705434151	2.825490479759635
4.790213423038254	4.990236118089102	7.469840041075223	2.5845129447123094	4.151097060271135	2.2425347770538626	2.834185519504638	5.344574465614599	2.860981149793798	3.8954197085826903	2.046467852468042	2.0854923279304862	0.9122706290019611	2.2218231048918184	1.3890525855778766	3.153569250134311	3.5216147982613246	3.84602577710404	8.10723086691392	2.942791490967165	1.9857706979736205	2.4830317336614085	15.99510715039597	3.773370209053753	3.7982573043601118	4.508603856283065	3.1738958643378004	3.412199896709618	1.3950921389921553	3.433539956972034	5.711478250716632	2.888778094544083
4.719395802975013	5.0594431122612304	7.3303948412897615	2.6328737018367803	4.12509648211141	2.2961643711283637	2.8633370860316485	5.457732624582261	2.93266354293132	3.950731474152972	2.028076754048818	2.1186854876384476	0.8806216242216796	2.262431252831301	1.4262893332065518	3.204583980384565	3.409185986972314	3.916321078188769	7.978443781467913	2.9853801409114915	1.9913647891444701	2.544967629333521	15.906376273438868	3.8517794912537884	3.9166310524636563	4.594615646089048	3.2251263202899825	3.488123427022449	1.3769579170158799	3.512668847369527	5.708553789148991	2.9517501018357386
4.651634872950515	5.128948771758482	7.203919061369554	2.681657401693454	4.102220293549289	2.3493762493030985	2.8973191050010336	5.563325173810118	2.9926965625633377	4.003689124646876	2.0025393611662388	2.153898516854133	0.8544033897387877	2.3023217071293773	1.4552214116235986	3.2545284003494426	3.317549652427383	3.98393354647424	7.857970064137769	3.0249273906451557	2.0027861758209298	2.6063633502783112	15.820758196291887	3.933191640821208	4.040516732189479	4.682416454067541	3.269165391422033	3.56312899448221	1.3548629632446036	3.5914313458378193	5.696916879244793	3.0142908288265
4.579138662693785	5.197010986343493	7.066505432059724	2.730559981131502	4.086723646833988	2.402693111333677	2.9238577716945593	5.669249786280419	3.0529684469684506	4.056723818364861	1.9798066256396425	2.1882148460073196	0.8331380198212726	2.3409541979716364	1.4844393332336565	3.308021600165603	3.229801406105444	4.0505804881411605	7.7446879054287905	3.0655364692398455	2.0003587000863017	2.666891776768982	15.729169203505839	4.015135438010108	4.16934096018092	4.768743468110312	3.321329153519192	3.6395733816259215	1.3286553320445147	3.6697061964367936	5.6788129735399036	3.074855902198247
4.529121747814417	5.262800065756013	6.923508819360626	2.7796126422786607	4.063007120128762	2.4557101235820373	2.9358890339732375	5.778729365618767	3.1249030536680538	4.1089378272351	1.966217080083065	2.221982033102304	0.8152523520827184	2.37849561489557	1.5327409062738415	3.36569934247829	3.1308018740582155	4.118086015974439	7.641448561451375	3.1076642775181953	1.987279182792665	2.728670368484755	15.63828845745372	4.098367810750327	4.2719683013565675	4.854640780868635	3.382433869802106	3.7145861941429343	1.2948552114332916	3.7475648076268815	5.662067604323423	3.1352547009024834
4.478960437291017	5.33031153849739	6.789045660573834	2.8282813823146515	4.047173411266551	2.508510395785681	2.946440248106541	5.882922213027702	3.1900080769659023	4.159859216369607	1.9633303769845356	2.256427558438627	0.8067587334590587	2.4144665946799657	1.5778503161218833	3.4228711283690068	3.0355923166313645	4.187237980995619	7.548007368166237	3.1505939929341173	1.9788007054267616	2.7929841327561498	15.539084960632728	4.178751986240001	4.376281162767868	4.938694643493417	3.4398269390336274	3.7894339632551564	1.2634318177155015	3.8240061158190644	5.641150932914788	3.194100386459354
4.424113647516726	5.3978073207026345	6.649911297437099	2.876674815645033	4.030495602585603	2.56208179045616	2.9552301889643817	5.990574779583363	3.2412012387252997	4.21289738082688	1.9676516831009137	2.290314104696742	0.7925391524695808	2.4498221953793653	1.6270821512440545	3.4829641732342034	2.934096476303231	4.257207428603808	7.447051382048752	3.193220196818753	1.9833239176202904	2.8587343926539317	15.431146016825682	4.256442400627102	4.490129136156314	5.020496555584142	3.4886589369940184	3.86301335924324	1.2398563733591412	3.899958442773369	5.610406767317234	3.254126231935685
4.365417824667874	5.465828025387699	6.505651076715578	2.923893433503168	4.017092685483622	2.6154911073901914	2.9367615610587587	6.093252416255198	3.296067579443561	4.263980642655496	1.9724633050163183	2.324995079541244	0.785060191661495	2.485060778494534	1.6739673279567733	3.543766107333344	2.8294956534707736	4.326581512831633	7.341898331841204	3.237180526060645	1.997583049266123	2.927063536275763	15.32468623327494	4.33412739122689	4.581865593097864	5.106716722324503	3.536979093376229	3.9363056287692393	1.2293685395068896	3.976818196089156	5.576583072359123	3.315433857496593
4.327216960848872	5.531464020752683	6.367493151762183	2.9732057141326718	3.995903342669418	2.6684720069357963	2.9298292438912283	6.196735391760534	3.3371593673799755	4.314444231817333	1.9744580621819927	2.360976026867747	0.7773817669373295	2.5202408105923086	1.711496196207883	3.609165010761365	2.7427247177538656	4.397595920317449	7.237345150229748	3.2823860004679077	2.0263514526406854	2.994956479966426	15.239458698071433	4.412318796707458	4.667917363517733	5.192539646589987	3.5983577436659244	4.007132914941932	1.2232745544685246	4.0552712215491455	5.537155521694527	3.3773399143944545
4.278147532325518	5.595967678667683	6.221834506628818	3.022364507962176	3.976269989339794	2.721312476978749	2.914396698292081	6.299900442388616	3.388830329923133	4.365508386780373	1.981515899082427	2.3962835603178316	0.7759292583505788	2.5557307074774185	1.7581593862562308	3.6754480439030606	2.6744012249935616	4.467447583253458	7.130994117610911	3.3307180925588544	2.0606229371395344	3.0619774951781853	15.14611035787981	4.488967940743106	4.748823313078061	5.27981634125055	3.6504945237125015	4.077935081627457	1.227201574741402	4.136042837360698	5.489927208112348	3.4390771857340425
4.227128906688242	5.65571249916718	6.07921192763084	3.0718221834282984	3.961737066619649	2.7739114575579094	2.881598261532221	6.401337404648454	3.435909825497402	4.414547667887613	1.9795040035526175	2.4321196472975313	0.7789326681577582	2.590911700859162	1.806844218417878	3.7397854793098513	2.6196509800663237	4.540000121710036	7.0183012020013	3.378233848797476	2.096275222682519	3.1284358177840805	15.043957728455469	4.565022159623196	4.827146978554355	5.36742338172677	3.7008967614066055	4.146885007498707	1.2315529013437339	4.2166770043967245	5.437174915530966	3.501609163498487
4.194479717414266	5.712779466403006	5.9417437671948425	3.119442517034304	3.9349480904416514	2.8269726351609665	2.855585042658312	6.505625176269571	3.4799730116214205	4.463338412784048	1.9812340050489168	2.4675464443919513	0.780700625585567	2.6268869849302203	1.8511874182824888	3.8027013687297173	2.5505742188780136	4.613646527524749	6.920905221351385	3.427776237041274	2.120817739935407	3.195052090537918	14.9515940569072	4.642246983936048	4.9115208792425715	5.4550780184735395	3.7666618367386544	4.218949614299968	1.2289256862258762	4.297026093432881	5.374624509360227	3.5647989351756495
4.158318452322456	5.768590228800576	5.815218561024874	3.1660943943147757	3.9074801404100894	2.8792948822034754	2.8242875491046804	6.607292149655762	3.5159408629243067	4.510389087632935	1.9825227079896337	2.5033702437960006	0.7791204430194663	2.6633669737455494	1.8994708556598512	3.868029035153388	2.486108877373634	4.689573529504804	6.816040651847613	3.475870226071534	2.1487738732529174	3.2612777969461586	14.878826325157823	4.718515316723137	4.980407414750648	5.544831738263525	3.831587403318608	4.290394490457895	1.228930056451754	4.376636574052684	5.3001129359221135	3.6274333667067498
4.114419705722571	5.8268712343691345	5.693704026328981	3.2134856604805364	3.885717785963773	2.9307641367429262	2.8045183783701284	6.699531537876987	3.5449988216634827	4.558238020983626	1.9841398747063317	2.5367166210581527	0.789284332034523	2.7006410981404887	1.9474275462428952	3.9346203873369823	2.4321654409167004	4.7665100134058385	6.722735336601588	3.526065163685511	2.170165474683108	3.3278140742015534	14.813635493592999	4.7955566105399985	5.049210692984305	5.633551475868154	3.900857602270836	4.3634251469333405	1.2146641015198067	4.456893389967844	5.232157000390857	3.6899793432288064
4.0704257674335915	5.885534844735437	5.561177233146273	3.261588035893163	3.867973729208834	2.98286221650509	2.773693937871936	6.796749682428426	3.5743297149044686	4.611026970890079	1.989272536330443	2.571673863193266	0.7954309648779281	2.7373274533408147	1.9915603948781784	3.9994291779917996	2.376626062821406	4.841703507637755	6.630341113419176	3.574670432870882	2.199422899405308	3.3938912695616	14.745538812021284	4.870219060248787	5.11728113939896	5.721573170464875	3.9604807982574433	4.434601979629285	1.2023109724216021	4.5379509036733925	5.1640516775969365	3.7504634400089887
4.023684016247434	5.9440400978667505	5.4223827438934045	3.3092017109147602	3.853312282798936	3.034957497519337	2.7558905896361376	6.889397004390963	3.603345928925384	4.6644073236479455	1.9940102263011896	2.606054671542903	0.8018467026816942	2.7745619963937926	2.0375174247986356	4.066271311279912	2.324047432895925	4.915077745421726	6.538699977249006	3.620925335456871	2.234334707249024	3.4609321995195588	14.677956657104758	4.944041537437782	5.180021095652778	5.8083957947679306	4.0239687553194425	4.506863741720832	1.1882374322188876	4.6201449789185585	5.097163960202933	3.811275006934756
3.961734348586547	6.002606015026719	5.298543773872376	3.3577711319150296	3.8386493733908384	3.0875462236579865	2.711011905945559	6.987463373642387	3.636312783328499	4.717194186782354	2.000928702311566	2.6394822063180436	0.8157924477793523	2.811453352864814	2.07965156296443	4.135631669193372	2.272756931378027	4.990426900863806	6.442463753562592	3.668539690756972	2.2586508621147927	3.525262905730168	14.622771674509497	5.0149486147604225	5.234483864668395	5.893220894754995	4.083971097632149	4.578681593372344	1.1603529197943605	4.702665776866288	5.031645512053093	3.8706203290736125
