# Supplementary material for: Shifts in attention drive context-dependent subspace encoding in anterior cingulate cortex in mice during decision making
Source: Nat Commun. 2024 Jul 2;15:5559. doi: 10.1038/s41467-024-49845-2 (PMC11220070; doi:10.1038/s41467-024-49845-2)
Supplement: Supplementary file 4 — Source Data [file 41467_2024_49845_MOESM4_ESM.zip › sfig2/sfig2-c.csv]

mouseAC001consistentrelevantmean	mouseAC001consistentrelevantsem	mouseAC003consistentrelevantmean	mouseAC003consistentrelevantsem	mouseAC004consistentrelevantmean	mouseAC004consistentrelevantsem	mouseAC006consistentrelevantmean	mouseAC006consistentrelevantsem	mouseAC001exploratoryrelevantmean	mouseAC001exploratoryrelevantsem	mouseAC003exploratoryrelevantmean	mouseAC003exploratoryrelevantsem	mouseAC004exploratoryrelevantmean	mouseAC004exploratoryrelevantsem	mouseAC006exploratoryrelevantmean	mouseAC006exploratoryrelevantsem	mouseAC001consistentirrelevantmean	mouseAC001consistentirrelevantsem	mouseAC003consistentirrelevantmean	mouseAC003consistentirrelevantsem	mouseAC004consistentirrelevantmean	mouseAC004consistentirrelevantsem	mouseAC006consistentirrelevantmean	mouseAC006consistentirrelevantsem	mouseAC001exploratoryirrelevantmean	mouseAC001exploratoryirrelevantsem	mouseAC003exploratoryirrelevantmean	mouseAC003exploratoryirrelevantsem	mouseAC004exploratoryirrelevantmean	mouseAC004exploratoryirrelevantsem	mouseAC006exploratoryirrelevantmean	mouseAC006exploratoryirrelevantsem
0.5183333333333333	0.06961308836322119	0.2823529411764706	0.10303516570616189	0.6352941176470588	0.10105911388407145	0.5416666666666667	0.08073017240336584	0.23202614379084965	0.1599586010523548	0.48300653594771253	0.050881181535680664	0.5216993464052289	0.05417909765723828	0.20448179271708683	0.15271273102306415	0.03137254901960784	0.03137254901960784	0.5771241830065359	0.06717543730308032	0.37254901960784315	0.226005479247624	0.4839869281045753	0.10970666745825625	0.45071895424836605	0.07708738367236538	0.556862745098039	0.07996375183635787	0.42176470588235304	0.07385855396442677	0.5740196078431372	0.06546441828428062
0.5169607843137254	0.07029118235929013	0.2911764705882353	0.1043865455075101	0.6303921568627451	0.10141211732724631	0.5379084967320262	0.08084488287508165	0.22549019607843135	0.155824904764553	0.4820728291316528	0.05132525034627292	0.5184313725490198	0.05442776238669131	0.20728291316526612	0.15352784152372467	0.03137254901960784	0.03137254901960784	0.5758169934640522	0.06816951768575592	0.3627450980392157	0.220345182490863	0.484967320261438	0.10863984345125556	0.45450980392156864	0.0762809216276326	0.5588235294117645	0.08018230898579043	0.42594771241830076	0.07303861812520736	0.5696078431372549	0.06598106122664338
0.5152941176470587	0.07011289732534319	0.30196078431372547	0.10550335083595591	0.6254901960784314	0.10176512077042114	0.5334967320261439	0.08113413440990222	0.2222222222222222	0.15495918233296033	0.481139122315593	0.051769319156865175	0.5151633986928107	0.0540589554376445	0.21008403361344538	0.1543429520243852	0.03137254901960784	0.03137254901960784	0.5748366013071895	0.06917136577057809	0.3529411764705882	0.21468488573410194	0.48529411764705893	0.10786272675706367	0.4579738562091503	0.07547042041679512	0.5607843137254901	0.08007890905421837	0.43013071895424837	0.07236023919628064	0.5673202614379085	0.06672343747098378
0.5131372549019607	0.06978834518372756	0.3147058823529412	0.10617350570058172	0.6196078431372549	0.10176512077042114	0.528921568627451	0.08117504892532633	0.2156862745098039	0.15082548604515852	0.4798786181139123	0.05193045284203019	0.5098039215686275	0.05414890526510611	0.21288515406162464	0.15515806252504571	0.03529411764705882	0.03529411764705882	0.5748366013071895	0.06917136577057811	0.3431372549019608	0.20902458897734089	0.48562091503267985	0.10708561006287177	0.4622222222222222	0.07500161316969595	0.5620915032679739	0.07996357607385746	0.43535947712418305	0.0719599264724356	0.5624183006535948	0.06694271953760515
0.5109803921568626	0.06923374608836966	0.3176470588235294	0.10729031102902752	0.615686274509804	0.10238717947156012	0.5249999999999999	0.08134727511502633	0.2091503267973856	0.14669178975735672	0.4782913165266107	0.05208769070549635	0.5044444444444445	0.054435147137536624	0.2156862745098039	0.15597317302570624	0.03529411764705882	0.03529411764705882	0.5745098039215686	0.0698386487676328	0.33333333333333337	0.20336429222057986	0.4866013071895426	0.10601878605587109	0.466078431372549	0.07480872985437016	0.5638888888888889	0.08001554257154748	0.4386274509803922	0.0714418149220967	0.5570261437908497	0.06714054571895696
0.5079411764705882	0.06936672381924368	0.3254901960784313	0.10887573764245913	0.6098039215686274	0.10238717947156012	0.5192810457516339	0.08186928689266927	0.20261437908496732	0.14255809346955492	0.47637721755368817	0.05222999520510728	0.49973856209150325	0.05458743798755633	0.2184873949579832	0.15678828352636676	0.03529411764705882	0.03529411764705882	0.5735294117647058	0.07031509045850795	0.32352941176470584	0.19770399546381884	0.4869281045751635	0.10551217947339804	0.470718954248366	0.07460438776322119	0.5647058823529412	0.08021195450436894	0.44183006535947716	0.07092081422654754	0.5522875816993464	0.06734248329530863
0.5053921568627451	0.06891875323179247	0.3343137254901961	0.11022711744380735	0.6068627450980391	0.10236150335486204	0.5135620915032679	0.08262098402187343	0.19607843137254902	0.1384243971817531	0.4751167133520075	0.0526565754920193	0.49405228758169933	0.054570797992589556	0.22408963585434175	0.15794854560584323	0.03529411764705882	0.03529411764705882	0.5732026143790849	0.07098237345556263	0.3137254901960784	0.19204369870705779	0.48790849673202624	0.10503052324586505	0.476078431372549	0.07388400242997309	0.5665032679738562	0.08069284517941439	0.44457516339869285	0.07052449315472967	0.5467320261437909	0.06739849072791901
0.5032352941176469	0.06886325565888014	0.3441176470588236	0.11128191286241872	0.6029411764705881	0.10202883687437238	0.5084967320261438	0.08349954778570898	0.19281045751633985	0.13755867475016043	0.47413632119514476	0.052858286730705834	0.4894117647058824	0.05460126021465087	0.22969187675070027	0.1591088076853197	0.03529411764705882	0.03529411764705882	0.572875816993464	0.07213439984266568	0.30392156862745096	0.18638340195029673	0.48823529411764716	0.10502308448763643	0.47960784313725485	0.07353294117211442	0.5678104575163399	0.08104355698883378	0.44692810457516347	0.0699028250848128	0.5415032679738563	0.0678853826629686
0.5000980392156862	0.06829140718378268	0.35000000000000003	0.11249892206763512	0.5999999999999999	0.10139779495200858	0.5027777777777778	0.08425124491491312	0.1895424836601307	0.13669295231856776	0.47282913165266116	0.05306523479490269	0.4860784313725491	0.05450180648719278	0.23249299719887953	0.15992391818598023	0.03529411764705882	0.03529411764705882	0.5725490196078431	0.07280168283972036	0.2941176470588235	0.1807231051935357	0.48790849673202624	0.10452899398617378	0.4819607843137255	0.07309541510967733	0.5700980392156862	0.08163480680809293	0.449607843137255	0.06981534737205564	0.536764705882353	0.06838508721520026
0.49833333333333335	0.06851123629736434	0.3588235294117647	0.11385030186898333	0.5980392156862744	0.10106512847151893	0.4970588235294118	0.08500294204411726	0.18300653594771238	0.13255925603076596	0.47054154995331465	0.052978087399120556	0.4833986928104576	0.05415904541479859	0.24089635854341734	0.16108418026545668	0.03529411764705882	0.03529411764705882	0.5712418300653594	0.07379576322239596	0.28431372549019607	0.1750628084367747	0.48758169934640533	0.1037664667530583	0.4854248366013072	0.07295672300350411	0.5723856209150326	0.08196719252624107	0.45065359477124195	0.06957181354036451	0.5320261437908498	0.06888479176743192
0.4961764705882353	0.06818668415574874	0.36764705882352944	0.11520168167033154	0.5970588235294116	0.10093338852464545	0.4919934640522876	0.08566579258484625	0.1764705882352941	0.12842555974296418	0.469234360410831	0.0531850354633174	0.481045751633987	0.05397737270266518	0.2464985994397759	0.16224444234493313	0.03529411764705882	0.03529411764705882	0.568954248366013	0.07503362356991304	0.27941176470588236	0.17430447246432737	0.48856209150326807	0.1035729752951233	0.4889542483660131	0.0723683574462143	0.5717320261437908	0.08245874309874646	0.4525490196078432	0.06923895592092583	0.5266339869281046	0.06908261794878373
0.4945098039215686	0.06809995226680197	0.3754901960784314	0.11641869087554796	0.5960784313725489	0.10080164857777196	0.4856209150326798	0.08571776053259447	0.17320261437908496	0.12755983731137152	0.46694677871148454	0.053228731112491226	0.47941176470588237	0.05391130986924867	0.25210084033613445	0.1634047044244096	0.03529411764705882	0.03529411764705882	0.5666666666666667	0.07627148391743009	0.2696078431372549	0.16864417570756632	0.4879084967320262	0.10331109271802805	0.4931372549019608	0.07239068104314006	0.5720588235294117	0.08262771241819883	0.45431372549019616	0.06894851189776159	0.5236928104575164	0.0695488099548798
0.492843137254902	0.0680132203778552	0.3843137254901961	0.11777007067689615	0.5941176470588234	0.10046898209728228	0.4799019607843137	0.08567028480188017	0.16993464052287577	0.12669411487977889	0.4643790849673202	0.053143308668439464	0.47679738562091506	0.0541895388018862	0.2549019607843137	0.1642198149250701	0.03529411764705882	0.03529411764705882	0.5643790849673203	0.07750934426494714	0.2598039215686274	0.1629838789508053	0.4892156862745099	0.10260215299959989	0.49732026143790853	0.07251005534051358	0.5714052287581699	0.08269308497637741	0.4564705882352942	0.0683246296286375	0.5196078431372549	0.06998965010991542
0.4890196078431373	0.06790283913287032	0.3911764705882353	0.11919546159684495	0.5921568627450979	0.10013631561679265	0.4748366013071895	0.0854778460157357	0.16666666666666663	0.12582839244818622	0.46143790849673194	0.0532111133273717	0.47418300653594775	0.054639139021217455	0.2549019607843137	0.16421981492507007	0.03529411764705882	0.03529411764705882	0.5601307189542484	0.07866137065205016	0.25	0.15732358219404424	0.4911764705882353	0.10187909107103098	0.5004575163398693	0.07243654924564004	0.5702614379084967	0.08283928067089227	0.45790849673202616	0.06755499485370198	0.5163398692810459	0.07058623328459311
0.48745098039215695	0.06794542817201188	0.3941176470588235	0.12031226692529076	0.5931372549019607	0.100211519977341	0.4709150326797386	0.08565007220543572	0.1633986928104575	0.12496267001659357	0.4585434173669467	0.053352626087976654	0.4728758169934641	0.0551238255597195	0.2549019607843137	0.16421981492507007	0.03529411764705882	0.03529411764705882	0.5555555555555555	0.07931955483289231	0.2450980392156863	0.15656524622159695	0.4934640522875818	0.10143426240732388	0.5044444444444445	0.07233714014501562	0.5705882352941176	0.082675224843177	0.4593464052287582	0.06678536007876645	0.5129084967320262	0.0708004354577681
0.48500000000000004	0.06785869628306514	0.3990196078431373	0.12166364672663897	0.5921568627450979	0.1000797800304675	0.4663398692810458	0.08645882142543874	0.16013071895424832	0.12409694758500094	0.4583099906629318	0.05394682035486831	0.47124183006535947	0.055467102046917176	0.2577030812324929	0.1650349254257306	0.03529411764705882	0.03529411764705882	0.5503267973856208	0.0801185777768205	0.24019607843137256	0.15580691024914967	0.4934640522875818	0.1003449377885875	0.5083660130718953	0.07257834279220474	0.5699346405228758	0.08238144069756707	0.45862745098039226	0.06621888106193971	0.508169934640523	0.07113955602811893
0.48137254901960785	0.06788328012603859	0.40686274509803916	0.1232490733400706	0.5931372549019607	0.10015498439101587	0.46372549019607856	0.0876531541261452	0.15686274509803916	0.12323122515340827	0.4573762838468721	0.05407145418687466	0.47026143790849667	0.05565545190073137	0.2549019607843137	0.16223380497755133	0.03529411764705882	0.03529411764705882	0.5460784313725491	0.08078586077387517	0.23529411764705885	0.15504857427670235	0.49477124183006543	0.09963599807015935	0.5131372549019608	0.07279393503398432	0.5697712418300653	0.08234489038816031	0.45823529411764713	0.0656581970040749	0.5026143790849674	0.0711955634607293
0.47803921568627455	0.06755373344862516	0.4107843137254901	0.12430386875868198	0.5931372549019607	0.10061482930554977	0.4604575163398694	0.0888064663978611	0.15032679738562088	0.11909752886560647	0.4584033613445379	0.054619548856474964	0.46928104575163393	0.05602628429635878	0.2549019607843137	0.16223380497755133	0.03529411764705882	0.03529411764705882	0.5418300653594771	0.08193788716097819	0.23529411764705885	0.15504857427670232	0.4980392156862746	0.09931778282270172	0.5178431372549019	0.07279730233664752	0.571078431372549	0.0822295574077994	0.459607843137255	0.06512466021893336	0.4977124183006536	0.07104303404751983
0.47392156862745105	0.06742981725421837	0.4166666666666667	0.12588929537211357	0.5921568627450979	0.10048308935867631	0.4571895424836603	0.08976897037472287	0.14705882352941174	0.11823180643401382	0.4591503267973857	0.05491713822903993	0.4683006535947712	0.05639711669198619	0.25210084033613445	0.15943268452937207	0.03529411764705882	0.03529411764705882	0.5401960784313724	0.08297054668352992	0.23529411764705882	0.1550485742767023	0.49967320261437914	0.09856971593276942	0.5228104575163398	0.07248261949642043	0.5709150326797385	0.08219300709839265	0.46163398692810464	0.06475805494609459	0.4928104575163399	0.07089050463431036
0.47098039215686277	0.0672435230149375	0.4235294117647059	0.12731468629206238	0.5921568627450979	0.10048308935867631	0.45457516339869297	0.09096330307542931	0.14379084967320258	0.11736608400242116	0.45989729225023346	0.05511380349153326	0.46764705882352936	0.05696762718034259	0.24929971988795518	0.15663156408119278	0.03529411764705882	0.03529411764705882	0.5398692810457515	0.08363782968058461	0.24019607843137253	0.15429023830425498	0.5026143790849673	0.09852220598209926	0.5263398692810457	0.07243994749134598	0.5717320261437908	0.08206262164559318	0.46333333333333343	0.06431623321129616	0.48839869281045756	0.07111282618513394
0.4680392156862745	0.0670572287756566	0.42843137254901964	0.12866606609341058	0.5931372549019607	0.10055829371922466	0.4508169934640524	0.0918212110549057	0.1405228758169934	0.11650036157082852	0.4609710550887022	0.055236481176327464	0.46797385620915033	0.05760603236644016	0.24649859943977592	0.1538304436330135	0.03529411764705882	0.03529411764705882	0.5372549019607843	0.08443685262451278	0.24019607843137253	0.15429023830425498	0.504248366013072	0.09810154771926888	0.5290849673202614	0.0725493246932978	0.5730392156862745	0.08194728866523225	0.4643790849673204	0.06388266819560279	0.4851307189542484	0.07124858617322315
0.46519607843137256	0.0670237871623312	0.4352941176470589	0.1300914570133594	0.5921568627450979	0.10042655377235118	0.4478758169934642	0.09280839002918971	0.13725490196078427	0.11563463913923587	0.4607843137254902	0.055599473473380956	0.46764705882352947	0.0582784152019925	0.24369747899159663	0.15102932318483425	0.03529411764705882	0.03529411764705882	0.537908496732026	0.08464092506436349	0.23529411764705882	0.1535319023318077	0.5075163398692811	0.09754079603586502	0.5311111111111111	0.07243492266803642	0.572875816993464	0.08207298899501965	0.4643790849673203	0.06343752706244125	0.48137254901960796	0.07156504683256552
0.46186274509803926	0.06669424048491777	0.4411764705882353	0.1313084662185758	0.5901960784313725	0.10062161121109862	0.4455882352941178	0.09362771661673393	0.13398692810457513	0.1147689167076432	0.4607376283846873	0.05603602395278497	0.4676470588235295	0.05875043848610159	0.24089635854341734	0.148228202736655	0.0392156862745098	0.0392156862745098	0.5369281045751633	0.08511736675523865	0.23529411764705882	0.15353190233180766	0.5107843137254903	0.09722258078840738	0.5346405228758169	0.07184655711074657	0.5722222222222222	0.08213836155319824	0.4658169934640523	0.06296717608303799	0.4777777777777779	0.07198193555191354
0.45813725490196083	0.06665380602050801	0.44509803921568625	0.1327520689326425	0.5911764705882352	0.10069681557164697	0.44379084967320276	0.09417389879525356	0.130718954248366	0.11390319427605054	0.46013071895424845	0.05655052862075282	0.46797385620915033	0.05938884367219916	0.23809523809523808	0.14542708228847573	0.043137254901960784	0.043137254901960784	0.5359477124183005	0.08559380844611382	0.23529411764705882	0.1535319023318077	0.5153594771241831	0.09694955123389953	0.5377777777777778	0.07130626835506969	0.5705882352941176	0.08219301794719297	0.46679738562091505	0.06257383999363475	0.4727124183006537	0.07254187380319169
0.453921568627451	0.06625576337246059	0.44999999999999996	0.1341034487339907	0.5911764705882352	0.10069681557164697	0.4413398692810459	0.0949255959244577	0.12745098039215685	0.1130374718444579	0.4595238095238096	0.056889963419360215	0.46830065359477135	0.059877465692892845	0.23529411764705882	0.14262596184029647	0.043137254901960784	0.043137254901960784	0.5356209150326796	0.08626109144316851	0.2352941176470588	0.15353190233180766	0.5189542483660131	0.09662275384827862	0.5412418300653596	0.07043423722303453	0.568954248366013	0.08240176623359134	0.46679738562091505	0.06232038014900685	0.46830065359477135	0.07343884226657679
0.4501960784313725	0.06595090514154371	0.45490196078431366	0.1354548285353389	0.5911764705882352	0.10069681557164696	0.4406862745098041	0.09527339158063136	0.12418300653594772	0.11217174941286524	0.4595238095238096	0.05700998874404093	0.469607843137255	0.060719995563610324	0.23249299719887953	0.13982484139211718	0.043137254901960784	0.043137254901960784	0.534313725490196	0.08672744790660702	0.2352941176470588	0.15353190233180766	0.5222222222222223	0.09606200216487477	0.5461437908496733	0.06950569545180689	0.568954248366013	0.08256065032560708	0.46660130718954257	0.06160004491058588	0.46454248366013084	0.07417448386941684
0.4469607843137255	0.0656477445436864	0.45588235294117646	0.13609230120151822	0.5862745098039215	0.10204819537299517	0.4364379084967322	0.09573413998866306	0.12091503267973856	0.1113060269812726	0.46008403361344546	0.05758828540446562	0.4678431372549021	0.06133336908409838	0.22689075630252098	0.13620861044327737	0.043137254901960784	0.043137254901960784	0.533986928104575	0.0873947309036617	0.24019607843137253	0.15277356635936037	0.5218954248366013	0.09605888087703052	0.5495424836601308	0.06944633490476805	0.569281045751634	0.08258357351931733	0.4661437908496733	0.06137111856181076	0.4606209150326799	0.07506103099202073
0.44441176470588234	0.06585077019831896	0.45588235294117646	0.13653895166533822	0.5852941176470587	0.1019413539016361	0.43333333333333346	0.09586663606526313	0.12418300653594772	0.11217174941286524	0.4600373482726424	0.05812920353730854	0.4653594771241831	0.0618432996362361	0.22969187675070027	0.1370237209439379	0.0392156862745098	0.0392156862745098	0.5307189542483659	0.08800009670932746	0.24509803921568626	0.15201523038691309	0.5238562091503267	0.09576747134445375	0.5518300653594772	0.06891646902360446	0.5694444444444444	0.08301591892081134	0.46627450980392166	0.06156130563871185	0.45506535947712423	0.0756173950677274
0.44333333333333336	0.06589784641805364	0.45686274509803926	0.13683553604807505	0.584313725490196	0.10141949907726776	0.4289215686274511	0.0960370480931796	0.13071895424836602	0.11217174941286524	0.45845004668534084	0.05869668341861123	0.46294117647058824	0.06291642402894881	0.23809523809523808	0.13818398302341436	0.03529411764705882	0.03529411764705882	0.5284313725490195	0.08829847215120162	0.24019607843137256	0.15277356635936037	0.5241830065359476	0.09599718920741007	0.5552287581699347	0.06841594564228232	0.5684640522875817	0.0830614342352175	0.4652941176470589	0.0611616956657767	0.4495098039215687	0.07581396803320126
0.4414705882352941	0.06567362472884564	0.45882352941176463	0.13751676098479745	0.5823529411764705	0.10121255476984592	0.4264705882352942	0.09652063003465822	0.13725490196078433	0.11328822257136156	0.45639589169000927	0.05939639325983465	0.45882352941176474	0.06332434025973223	0.2436974789915966	0.13852913460223032	0.03137254901960784	0.03137254901960784	0.5251633986928104	0.08851394573972513	0.24019607843137253	0.15277356635936037	0.5274509803921568	0.09648846259229128	0.5575816993464052	0.0684850454471268	0.5658496732026144	0.08326550667506821	0.46379084967320267	0.061140342131409724	0.44379084967320265	0.07641341554021855
0.4411764705882353	0.06553830084977147	0.45980392156862737	0.13749226609859203	0.5813725490196078	0.10153935215546682	0.42663398692810467	0.09655518002072366	0.14705882352941174	0.11242250013976891	0.4540149393090569	0.0595307981858048	0.4533986928104576	0.06340772033814705	0.24089635854341732	0.1377140241015698	0.03137254901960784	0.03137254901960784	0.5238562091503267	0.08898030220316364	0.24019607843137253	0.15277356635936035	0.5290849673202613	0.09653468205018076	0.5598692810457515	0.06794475505030156	0.5647058823529412	0.08385413967010326	0.46124183006535946	0.06158239222026483	0.4387254901960785	0.07685858998735902
0.44264705882352945	0.06512277262625296	0.45980392156862737	0.13793891656241203	0.5794117647058823	0.10173440959421426	0.42516339869281056	0.09665098619155009	0.16013071895424835	0.11242250013976893	0.4509337068160597	0.059822352257090365	0.44915032679738565	0.06390646836593604	0.2324929971988795	0.13375264157391406	0.03137254901960784	0.03137254901960784	0.5235294117647058	0.08898940101937619	0.24019607843137253	0.15277356635936037	0.5320261437908496	0.09677278892340363	0.561830065359477	0.06753293244120973	0.5645424836601307	0.08413396562700233	0.45869281045751636	0.06193230553222741	0.43366013071895426	0.07705321524182192
0.4440196078431372	0.06473189359358793	0.45882352941176463	0.13800092647224646	0.5774509803921568	0.10268913477584288	0.42549019607843147	0.09588845895843462	0.16993464052287582	0.11328822257136156	0.44845938375350136	0.059649032961826984	0.4445751633986928	0.06443427748032897	0.22689075630252098	0.13259237949443758	0.03137254901960784	0.03137254901960784	0.5245098039215685	0.08917114350934319	0.23529411764705882	0.15201523038691309	0.5352941176470587	0.09730753310138378	0.5628758169934639	0.06738214506422603	0.5643790849673203	0.08440632500111675	0.4567320261437908	0.0618795488555138	0.4292483660130719	0.07729036973550726
0.4450980392156862	0.0642048778324037	0.45882352941176463	0.13844757693606646	0.5754901960784313	0.10288419221459033	0.4256535947712419	0.09598273179327797	0.1797385620915033	0.11415394500295421	0.4462651727357609	0.05927940809570835	0.4402614379084967	0.06524420116725267	0.22408963585434175	0.13224722791562166	0.03137254901960784	0.03137254901960784	0.522875816993464	0.09020380303189489	0.2303921568627451	0.1512568944144658	0.5398692810457515	0.09714597975463742	0.5646405228758169	0.06732419447804039	0.5658496732026144	0.08461468368069174	0.4537908496732026	0.06145627794098791	0.42483660130718964	0.07723310838292062
0.44499999999999995	0.06285657861084812	0.45882352941176463	0.13889422739988644	0.5745098039215686	0.1031911825783819	0.42663398692810467	0.09648169063007914	0.18954248366013074	0.11501966743454686	0.44593837535014	0.059209649160501344	0.43790849673202614	0.06596729296121145	0.21848739495798317	0.13108696583614518	0.03137254901960784	0.03137254901960784	0.5212418300653594	0.09123646255444659	0.23039215686274514	0.1512568944144658	0.5421568627450979	0.09709044628488851	0.5666013071895425	0.06687264210675707	0.5673202614379085	0.08516334653879641	0.45320261437908493	0.061882323525446294	0.42107843137254913	0.07725625218628536
0.44352941176470584	0.06172961998932733	0.4578431372549019	0.13931638297750104	0.5725490196078431	0.10338624001712934	0.4250000000000001	0.09640096951074849	0.19607843137254902	0.1161361405930432	0.44533146591970113	0.05920428394553233	0.4349019607843137	0.0663778824347973	0.2156862745098039	0.1310869658361452	0.03529411764705882	0.03529411764705882	0.5225490196078431	0.09166188649246637	0.23039215686274514	0.1512568944144658	0.5434640522875815	0.09805607496401052	0.568954248366013	0.06683663170513386	0.5709150326797385	0.08565060474218139	0.45352941176470585	0.06198485214079475	0.41683006535947725	0.07812104857776311
0.4440196078431372	0.061101063130304785	0.45686274509803915	0.13978337911069966	0.5725490196078431	0.10338624001712934	0.4258169934640524	0.09588761051672676	0.2026143790849673	0.11725261375153952	0.44696545284780576	0.059626081767729835	0.43352941176470583	0.06618832527474863	0.21288515406162462	0.13074181425732928	0.0392156862745098	0.0392156862745098	0.5248366013071896	0.09266373457728855	0.23529411764705885	0.1561588551987795	0.5431372549019606	0.09905847594754726	0.5701960784313725	0.067093947820331	0.5725490196078431	0.08571242204540822	0.4547712418300654	0.06190059766308071	0.41127450980392166	0.07844932315735746
0.4429411764705882	0.06030020684606112	0.4529411764705882	0.13933510349509245	0.5725490196078431	0.10338624001712934	0.42483660130718964	0.095404537323979	0.21241830065359474	0.12163706076624499	0.44892623716153135	0.059971778160904786	0.43359477124183005	0.06654382574004232	0.21008403361344538	0.13039666267851333	0.043137254901960784	0.043137254901960784	0.5258169934640522	0.09388729284621296	0.23529411764705885	0.1561588551987795	0.5405228758169933	0.10000983769466908	0.5713071895424837	0.06703096819346635	0.5736928104575163	0.0855797346081995	0.45673202614379094	0.06193452579224134	0.4068627450980393	0.07860043405415292
0.4388235294117647	0.06007503331506626	0.4529411764705882	0.1396880973134099	0.5705882352941175	0.10417624795995424	0.4220588235294119	0.09475654452677754	0.22549019607843135	0.1257707570540468	0.4480392156862746	0.05998569850404875	0.43287581699346406	0.066638142895144	0.21288515406162464	0.13121177317917385	0.047058823529411764	0.047058823529411764	0.5284313725490195	0.09488682519805146	0.23529411764705885	0.1561588551987795	0.5366013071895424	0.100709566876125	0.5713071895424838	0.06685913274153049	0.5736928104575163	0.08502756269559346	0.45901960784313733	0.0625048207912746	0.4035947712418302	0.07883810651368274
0.4348039215686274	0.05900835273428556	0.45196078431372544	0.13945405050132645	0.568627450980392	0.10433054075570572	0.41846405228758177	0.09432991349549553	0.2287581699346405	0.12663647948563944	0.4458450046685341	0.05983574395706246	0.4329411764705883	0.06669488992471587	0.21288515406162464	0.13121177317917385	0.047058823529411764	0.047058823529411764	0.5336601307189541	0.09545081723277454	0.23529411764705885	0.15615885519877953	0.5336601307189541	0.10144578531110095	0.5705882352941177	0.06652742223426554	0.5741830065359477	0.08470037425063219	0.46137254901960795	0.06259364212746382	0.39918300653594785	0.07907486120573273
0.4306862745098039	0.05825456305866807	0.4539215686274509	0.13968862497422888	0.5656862745098039	0.10429444933741938	0.41503267973856217	0.09397467421592448	0.23529411764705882	0.12775295264413575	0.44495798319327734	0.05991044922513515	0.4320261437908497	0.06654356211469778	0.21568627450980393	0.1315569247579898	0.047058823529411764	0.047058823529411764	0.537908496732026	0.09700480390355977	0.2254901960784314	0.15049855844201848	0.5326797385620914	0.10152021294018883	0.5694771241830066	0.0664273727518979	0.5735294117647058	0.08435988863919842	0.461764705882353	0.06224127158033806	0.3950980392156863	0.07938300658780457
0.4273529411764706	0.05782064356697184	0.4509803921568627	0.13996918952553397	0.5656862745098038	0.10429444933741938	0.4116013071895426	0.09402331348022946	0.2352941176470588	0.12775295264413575	0.4458916900093371	0.05975151674510916	0.43104575163398695	0.06628300252707797	0.2184873949579832	0.13190207633680576	0.050980392156862744	0.050980392156862744	0.5395424836601306	0.09837572659576747	0.2303921568627451	0.15125689441446577	0.5310457516339868	0.10158259694443263	0.5676470588235294	0.06576852564858851	0.5714052287581699	0.08446484738720134	0.46274509803921576	0.06238035871350769	0.3915032679738562	0.07992641845527813
0.4222549019607843	0.05733026798437377	0.4490196078431372	0.14019578303438426	0.5647058823529411	0.10460143970121095	0.40931372549019623	0.09434269494116233	0.2418300653594771	0.13188664893193755	0.4445845004668535	0.059597567671250955	0.4315686274509804	0.06602284049703558	0.22128851540616243	0.13224722791562166	0.047058823529411764	0.047058823529411764	0.5415032679738561	0.09907835381125105	0.23039215686274508	0.15125689441446577	0.530392156862745	0.1016288797978852	0.5663398692810456	0.0653504318034183	0.5691176470588235	0.08439393543751887	0.46352941176470597	0.062303402791003264	0.3897058823529412	0.07979604721318607
0.419313725490196	0.05742618508007365	0.44705882352941173	0.14042237654323458	0.5617647058823528	0.10457576358451287	0.4083333333333335	0.09511608832267017	0.24509803921568624	0.1351546227881467	0.442390289449113	0.05951768188166217	0.43366013071895426	0.06591229120160846	0.22969187675070024	0.13340748999509813	0.043137254901960784	0.043137254901960784	0.5415032679738561	0.09982075999368062	0.23529411764705882	0.15615885519877948	0.5316993464052286	0.1020860553447618	0.5652287581699346	0.06566004769761072	0.5643790849673203	0.08404499283528684	0.4622222222222223	0.062254296291491935	0.38725490196078427	0.07998911010184986
0.41617647058823526	0.05748501124138579	0.44509803921568625	0.14064897005208488	0.5617647058823527	0.1052293583557547	0.40931372549019623	0.09563970577961431	0.25163398692810457	0.1392883190759485	0.4420634920634921	0.060115594844199496	0.4350326797385621	0.06612584515631065	0.2352941176470588	0.1345677520745746	0.0392156862745098	0.0392156862745098	0.5434640522875815	0.10052338720916419	0.24019607843137258	0.16106081598309324	0.5313725490196077	0.10229157338533958	0.5628758169934639	0.06560703450532794	0.5625816993464052	0.08358307711120944	0.46137254901960795	0.06197887367627373	0.3866013071895425	0.08036745556874451
0.4148039215686275	0.057687230544512635	0.4431372549019607	0.14081782143327837	0.5588235294117645	0.10591596636700755	0.4070261437908498	0.09514253850574414	0.2581699346405228	0.1434220153637503	0.4433239962651729	0.0600042248969139	0.43705882352941183	0.06605765460246567	0.24089635854341732	0.13572801415405106	0.03529411764705882	0.03529411764705882	0.545424836601307	0.1012166486616297	0.24509803921568632	0.16596277676740698	0.5277777777777777	0.1018992629910435	0.561437908496732	0.06618756685903975	0.5602941176470588	0.0831131692729533	0.46150326797385627	0.06174764683364031	0.3856209150326798	0.08101589378700431
0.41078431372549024	0.05725944784469598	0.43823529411764695	0.1413134702000928	0.5598039215686272	0.10545275580980358	0.4058823529411765	0.0950637171382289	0.261437908496732	0.14668998921995946	0.44425770308123264	0.06012636947875574	0.4401307189542484	0.06632784744304006	0.24369747899159663	0.13654312465471155	0.03137254901960784	0.03137254901960784	0.5441176470588234	0.1036044342377467	0.24509803921568632	0.16596277676740698	0.530392156862745	0.10163738041394822	0.5599346405228759	0.06631301719141634	0.5580065359477122	0.08237750274600082	0.4620915032679739	0.060848863551819315	0.38643790849673215	0.08150739868231763
0.4088235294117647	0.05697583111870148	0.4372549019607843	0.14144784079622458	0.5588235294117645	0.1057795531954245	0.406045751633987	0.09491272748178103	0.2647058823529411	0.1499579630761686	0.44640522875816996	0.06035256763247627	0.4411111111111111	0.06650066697734291	0.24929971988795516	0.14015935560355133	0.03137254901960784	0.03137254901960784	0.5444444444444443	0.10403469220220583	0.25	0.17086473755172069	0.5294117647058822	0.10165293597572211	0.5577124183006538	0.06646260478787401	0.5557189542483658	0.08190759490774467	0.4620915032679739	0.060368304048727055	0.3877450980392158	0.08180675035875391
0.40696078431372545	0.05690691171746482	0.430392156862745	0.1412336119927008	0.56078431372549	0.10551726917183668	0.40669934640522887	0.09472700373415799	0.261437908496732	0.14909224064457594	0.44864612511671337	0.06067820667217157	0.44235294117647056	0.06648459333730965	0.257703081232493	0.14412073813120707	0.03137254901960784	0.03137254901960784	0.545424836601307	0.10496159023329489	0.25980392156862747	0.1765250343084817	0.5300653594771241	0.10141071253722876	0.5547058823529413	0.06658061186094456	0.5534313725490195	0.08143768706948852	0.46071895424836606	0.060051540690107555	0.38790849673202626	0.08197640170029619
0.40549019607843134	0.056645045635240025	0.42156862745098034	0.14084897143871522	0.56078431372549	0.10604499309107378	0.4060457516339871	0.09436896426598639	0.25816993464052285	0.14822651821298327	0.450233426704015	0.060748695631790584	0.4449019607843137	0.0668837123354613	0.26330532212885155	0.14528100021068355	0.03137254901960784	0.03137254901960784	0.5467320261437907	0.10481052789406135	0.26960784313725494	0.18218533106524273	0.5297385620915032	0.10114692123344304	0.5526143790849674	0.06680795363464388	0.5496732026143789	0.0811637813407545	0.45967320261437916	0.05987031376392593	0.38758169934640535	0.08247271663712968
0.4033333333333333	0.05668881669538228	0.41274509803921566	0.13944157801946094	0.5627450980392155	0.10578270906748598	0.40637254901960795	0.09420468685692644	0.2647058823529411	0.15236021450078507	0.4525210084033614	0.061153047130117565	0.44633986928104574	0.06694516716362309	0.2661064425770308	0.1456261517894995	0.03137254901960784	0.03137254901960784	0.5473856209150325	0.10461968658788183	0.2794117647058824	0.18784562782200373	0.5290849673202613	0.10141343414883017	0.5498039215686275	0.06671922991040827	0.5459150326797384	0.08103274196611163	0.45928104575163403	0.06033707847837501	0.38905228758169946	0.08161463910941734
0.4023529411764705	0.05663509521593745	0.403921568627451	0.13908857457628612	0.5637254901960783	0.10553892910264454	0.40800653594771247	0.09432332226319835	0.2712418300653594	0.1564939107885869	0.4544817927170869	0.061083881553496165	0.4483006535947712	0.06661377299178349	0.2661064425770308	0.14562615178949948	0.03137254901960784	0.03137254901960784	0.5467320261437907	0.10495425167564931	0.28431372549019607	0.1927475886063175	0.530392156862745	0.10165489445628942	0.5471241830065361	0.06663143652223054	0.5426470588235293	0.08092851426809061	0.4591503267973857	0.06039511786133461	0.3892156862745099	0.0814367800734237
0.4016666666666666	0.05654659801126238	0.39509803921568626	0.13833214527901538	0.5676470588235293	0.1050541857125962	0.4076797385620915	0.09430399253784347	0.2810457516339869	0.1608783578032924	0.4571895424836602	0.0611038479358074	0.45189542483660133	0.06626873990268789	0.26610644257703076	0.14562615178949945	0.03137254901960784	0.03137254901960784	0.5450980392156861	0.10499283081552539	0.28431372549019607	0.1927475886063175	0.5326797385620914	0.10188107106210118	0.5451633986928106	0.06661516697144271	0.5403594771241829	0.08059462413829711	0.45803921568627454	0.060992372962551306	0.3905228758169936	0.08145355698071093
0.40205882352941175	0.05708783260860464	0.38431372549019605	0.1372153399505696	0.5705882352941175	0.10436851578893169	0.40849673202614384	0.09392032334765521	0.29084967320261434	0.16174408023488504	0.4614379084967321	0.06099577171196113	0.45581699346405236	0.06687871232834475	0.26890756302521	0.1459713033683154	0.03529411764705882	0.03529411764705882	0.5444444444444443	0.10450720338852439	0.28431372549019607	0.19274758860631752	0.533986928104575	0.10241015757364774	0.5443137254901962	0.06658969777195056	0.5390522875816992	0.08049631318990906	0.4550326797385621	0.061164119693034966	0.3905228758169936	0.0813460638996661
0.40245098039215677	0.05768455210768053	0.37254901960784315	0.13721533995056956	0.5754901960784313	0.10358318107081638	0.4107843137254903	0.09393637389928441	0.30718954248366015	0.16501205409109418	0.4649859943977592	0.06086226098029139	0.4611764705882354	0.06689903530889074	0.26890756302521	0.1459713033683154	0.03529411764705882	0.03529411764705882	0.5444444444444443	0.10516538756936655	0.28431372549019607	0.19274758860631752	0.533986928104575	0.10268066768536659	0.5427450980392158	0.06645560743766424	0.5388888888888888	0.08060886428513077	0.4494117647058824	0.06167313698264948	0.39509803921568637	0.08150753774866153
0.40205882352941164	0.05850543275494539	0.3705882352941176	0.13676868948674956	0.5774509803921568	0.10262845588918776	0.41225490196078446	0.09331486614657714	0.32026143790849676	0.16914575037889595	0.4682072829131653	0.06114157359622925	0.46653594771241835	0.06672306624446785	0.27170868347338933	0.14631645494713136	0.0392156862745098	0.0392156862745098	0.5441176470588234	0.10522793393331065	0.28431372549019607	0.19274758860631752	0.5349673202614378	0.10328740333012666	0.5419607843137254	0.06642096175646581	0.5383986928104574	0.08090760959686012	0.4467320261437909	0.06214374315740017	0.4006535947712419	0.08138273267439917
0.4033333333333332	0.05838681978933117	0.3676470588235293	0.13613121682057022	0.5813725490196078	0.1022957894086981	0.41683006535947725	0.09277930265342149	0.3300653594771242	0.17353019739360143	0.4720821661998133	0.06114934678586748	0.4702614379084968	0.066543683474108	0.27450980392156865	0.14666160652594729	0.043137254901960784	0.043137254901960784	0.5421568627450979	0.10578415176498719	0.28431372549019607	0.19274758860631752	0.5366013071895425	0.10333392155035907	0.539673202614379	0.06643606253415571	0.5387254901960783	0.08114889143479181	0.4451633986928105	0.06276264000753466	0.40571895424836607	0.08162954372075946
0.40431372549019606	0.058936959755338456	0.3617647058823529	0.13544999188384782	0.5833333333333333	0.10218972557852268	0.42401960784313736	0.09231685705903793	0.34313725490196084	0.17766389368140328	0.4740429505135388	0.06115931697835949	0.47359477124183	0.0666252089837168	0.27450980392156865	0.1466616065259473	0.050980392156862744	0.047940175966241526	0.5405228758169933	0.10591589171186067	0.28431372549019607	0.19274758860631752	0.534313725490196	0.10341582862536741	0.5372549019607843	0.0665341629497859	0.5382352941176469	0.08087674904614472	0.44267973856209153	0.06323659834055853	0.4116013071895426	0.08228276680213838
0.4057843137254902	0.05948412036319235	0.3549019607843137	0.13506535132986225	0.5862745098039215	0.10239065211213885	0.4299019607843138	0.09155300376691819	0.35294117647058826	0.17852961611299595	0.47605042016806726	0.06105710825516148	0.47627450980392155	0.06677027231319238	0.2689075630252101	0.14550134444647084	0.058823529411764705	0.05274309703052227	0.5408496732026142	0.10631306299516743	0.28431372549019607	0.19274758860631752	0.5330065359477123	0.1033143349217224	0.537124183006536	0.06658701069940978	0.5375816993464051	0.08094839422630135	0.4413725490196079	0.06393076457316418	0.41601307189542497	0.0825583193582662
0.40725490196078434	0.06024616148436002	0.35196078431372546	0.13451849698927162	0.5892156862745097	0.10302169403450268	0.43513071895424843	0.09075383090699973	0.35947712418300654	0.17964608927149223	0.47796451914098975	0.06088132204575913	0.47830065359477125	0.06718754015671821	0.27450980392156865	0.14584649602528676	0.06274509803921569	0.05666466565797325	0.5421568627450979	0.10641912682534285	0.28431372549019607	0.1927475886063175	0.5320261437908497	0.10340867627066035	0.5385620915032681	0.06667842996580711	0.5364379084967319	0.08051349814867648	0.43895424836601316	0.06391181641815753	0.42173202614379096	0.08290295638405452
0.40725490196078423	0.06017585076013714	0.3470588235294117	0.13422191260653482	0.5911764705882352	0.10275941001091488	0.4397058823529412	0.08960012684790995	0.369281045751634	0.1840305362861977	0.4798319327731093	0.061029445747034505	0.48169934640522877	0.06780944321028674	0.2689075630252101	0.1455013444464708	0.07058823529411765	0.061467586722254	0.5441176470588234	0.10668391430112933	0.28431372549019607	0.1927475886063175	0.5323529411764706	0.10367399171446892	0.5382352941176471	0.06641694160638413	0.5348039215686273	0.08046690432802177	0.4379084967320262	0.06391252261518746	0.42598039215686284	0.08258034252897885
0.407156862745098	0.06059882547869	0.34019607843137245	0.13356518255601785	0.5921568627450979	0.1022961994537109	0.4429738562091504	0.08892372459166828	0.3790849673202615	0.18841498330090317	0.4802054154995332	0.06096987802303229	0.4854248366013072	0.06858604464807842	0.2689075630252101	0.14550134444647084	0.07450980392156863	0.06538915534970496	0.5444444444444443	0.10670492181207436	0.28431372549019607	0.1927475886063175	0.5320261437908496	0.10363869763233119	0.5386274509803923	0.06676326169928798	0.536111111111111	0.0802611456530098	0.4367320261437908	0.06400801310197975	0.431045751633987	0.08279940506697506
0.4070588235294117	0.06095772472509703	0.33921568627450976	0.1333819612584678	0.5941176470588234	0.10193638882807898	0.44754901960784327	0.08846974971403442	0.38562091503267976	0.1895314564593995	0.4816059757236229	0.06121335923266885	0.48771241830065365	0.06843342354301135	0.2689075630252101	0.1455013444464708	0.08235294117647059	0.0701920764139857	0.5457516339869279	0.10646890954937947	0.2892156862745098	0.19764954939063123	0.5333333333333332	0.10317751828085753	0.5383006535947713	0.0663402054455275	0.5356209150326796	0.08021787666334482	0.43457516339869284	0.06381356472400526	0.43545751633986934	0.0827563444694046
0.40735294117647053	0.061573033588572634	0.3362745098039216	0.133247590662336	0.5960784313725489	0.1016741048044912	0.45147058823529423	0.088503673729236	0.3954248366013072	0.19039717889099217	0.48552754435107387	0.06142513850889259	0.4902614379084968	0.068916083692442	0.2689075630252101	0.1455013444464708	0.09019607843137255	0.07499499747826643	0.5477124183006534	0.10638307558896545	0.29901960784313725	0.20330984614739225	0.5359477124183006	0.10376452041952762	0.5375816993464054	0.06569388445668704	0.536111111111111	0.0801159537957595	0.4322875816993464	0.06428875381222758	0.4423202614379086	0.08265087082152324
0.40931372549019607	0.062241388781025704	0.33333333333333337	0.1332658024564539	0.5980392156862744	0.10200677128498085	0.4547385620915034	0.08829410558549483	0.4019607843137255	0.19151365204948848	0.4884220354808591	0.061137742004461364	0.4934640522875817	0.06925118788366705	0.2689075630252101	0.1455013444464708	0.10196078431372549	0.07979791854254718	0.5490196078431371	0.10626370872441412	0.30392156862745096	0.20821180693170602	0.5375816993464052	0.10437864988622292	0.5379084967320263	0.06508281996902412	0.536111111111111	0.08026261215288023	0.42993464052287583	0.06430484683313743	0.4482026143790851	0.08221984374116627
0.40990196078431373	0.06230263086208211	0.33529411764705885	0.1335003769293563	0.5990196078431371	0.1014730295919381	0.4568627450980393	0.08771987246590919	0.411764705882353	0.1923793744810811	0.4922502334267041	0.060666469639412676	0.49633986928104573	0.06960239687795826	0.26610644257703076	0.14270022399829152	0.11372549019607843	0.08460083960682793	0.5516339869281045	0.10686439240203408	0.30392156862745096	0.20821180693170602	0.5395424836601306	0.104629987091995	0.5369934640522877	0.0646985594492565	0.5336601307189541	0.08053162672859841	0.4279738562091503	0.0645955999524095	0.45588235294117657	0.08171985569708826
0.41058823529411764	0.06266153010848916	0.33333333333333326	0.13326580245645386	0.6019607843137254	0.10114623220631719	0.4596405228758171	0.08650911631602053	0.41830065359477125	0.19349584763957745	0.4933706816059758	0.0600897142399804	0.49790849673202614	0.06995212038216424	0.26610644257703076	0.14270022399829152	0.12156862745098039	0.08940376067110867	0.5565359477124182	0.10673265245516059	0.3039215686274509	0.20821180693170602	0.5424836601307188	0.10546020679464736	0.5346405228758171	0.06395604632427396	0.53218954248366	0.08076593737109132	0.42790849673202613	0.06476016582139013	0.46241830065359485	0.08138430930230892
0.4124509803921568	0.06290911362297598	0.3333333333333333	0.13326580245645386	0.6029411764705881	0.10061249051327444	0.46045751633986937	0.08491277668542846	0.42810457516339867	0.1943615700711701	0.49425770308123257	0.0601096438005499	0.5005228758169935	0.07039069415218364	0.2745098039215686	0.14666160652594729	0.12156862745098039	0.08940376067110867	0.5578431372549018	0.10709802898065761	0.3039215686274509	0.20821180693170602	0.5434640522875815	0.10616170775484687	0.532483660130719	0.06308543209185145	0.5312091503267973	0.08109534173213366	0.42568627450980395	0.06461812648232043	0.46993464052287587	0.08137973456179999
0.4135294117647058	0.06347928046653006	0.3343137254901961	0.1331589609850948	0.6049019607843136	0.09969410826624611	0.4612745098039217	0.08402087726206259	0.44117647058823534	0.1984952663589719	0.49318394024276385	0.059493185994519436	0.502483660130719	0.069938768317881	0.28291316526610644	0.14782186860542373	0.12549019607843137	0.09332532929855966	0.5594771241830064	0.1061500750334053	0.2990196078431372	0.2074534709592587	0.5457516339869279	0.10577449540930452	0.53	0.06244071315396827	0.528267973856209	0.08141942299889296	0.4224183006535948	0.06471294475718024	0.47565359477124197	0.0811939101245089
0.4157843137254902	0.06376667429275701	0.33627450980392165	0.1327905435768796	0.6088235294117645	0.0993342976406142	0.4627450980392158	0.08304482156968811	0.45098039215686275	0.19936098879056455	0.49211017740429513	0.05910844922617233	0.5037254901960786	0.06989070450014023	0.29411764705882354	0.15178325113307947	0.12941176470588234	0.09724689792601064	0.5565359477124182	0.10577559969169575	0.2941176470588235	0.20669513498681139	0.5483660130718953	0.1063290708413018	0.5272549019607844	0.062266006703066	0.5256535947712417	0.08149713615960495	0.41986928104575166	0.06499349564414306	0.48022875816993477	0.08172719545333515
0.418235294117647	0.06474334265167497	0.33725490196078434	0.13258216186214725	0.61078431372549	0.09887576030811981	0.4635620915032681	0.08144848193909604	0.4607843137254902	0.20022671122215718	0.4904295051353876	0.05877984477839015	0.5036601307189543	0.06945393043759125	0.3053221288515406	0.1557446336607352	0.1372549019607843	0.10204981899029136	0.5503267973856207	0.1059410922075937	0.284313725490196	0.20669513498681139	0.5509803921568626	0.10567115319897198	0.5260130718954249	0.06211579539281468	0.5214052287581699	0.08185340084710478	0.4186274509803921	0.0651809676890793	0.48333333333333345	0.08248412156619239
0.42127450980392156	0.06544411123450937	0.3343137254901961	0.13192543181163024	0.6117647058823528	0.09834201861507706	0.46552287581699364	0.08057702224410693	0.47058823529411764	0.20109243365374985	0.48940242763772185	0.0585555051893165	0.5006535947712418	0.06862960014774713	0.31652661064425774	0.15970601618839095	0.1372549019607843	0.10204981899029138	0.545424836601307	0.10540443470702586	0.2794117647058823	0.2059367990143641	0.5519607843137253	0.10582992888470709	0.5252287581699348	0.061365066555642854	0.5161764705882352	0.08167494968185578	0.41745098039215683	0.06545590797275723	0.4857843137254903	0.08323977832448143
0.42382352941176465	0.06588814518108851	0.32941176470588235	0.13119469064251268	0.6137254901960782	0.09854896292249891	0.46732026143790867	0.0798790948046435	0.4803921568627451	0.2019581560853425	0.4902894491129786	0.058086741047791594	0.49862745098039224	0.06802210282683682	0.33053221288515405	0.16332224713723073	0.14509803921568626	0.10685274005457211	0.5392156862745097	0.10536834328873951	0.2794117647058823	0.2059367990143641	0.5552287581699344	0.1056957458569795	0.5241176470588236	0.06111772838260035	0.5125816993464052	0.08101141407878652	0.41797385620915034	0.06585431411474581	0.4900326797385622	0.08390189782242204
0.42666666666666664	0.06718426126571905	0.3245098039215686	0.13064783630192206	0.618627450980392	0.09786235491124608	0.4671568627450982	0.079012292486385	0.4901960784313726	0.20282387851693517	0.4910364145658264	0.057544418723916156	0.4957516339869282	0.06757760328143413	0.3445378151260504	0.1669384780860705	0.14901960784313725	0.10773409249140187	0.5326797385620914	0.10573303186531832	0.27450980392156854	0.2051784630419168	0.5584967320261436	0.10557823125694256	0.5211111111111111	0.06129853137256093	0.5094771241830065	0.08011725992830727	0.4184967320261438	0.06620342240364314	0.49313725490196086	0.08467759816238606
0.43	0.0682103142965418	0.3225490196078431	0.12989888333868654	0.6205882352941174	0.09786235491124608	0.46781045751634004	0.079012292486385	0.49346405228758167	0.20368960094852784	0.4922969187675071	0.05708807217077257	0.4931372549019608	0.06738960502266057	0.36134453781512604	0.16973959853424975	0.15294117647058822	0.10861544492823164	0.5271241830065359	0.10550747304935819	0.26960784313725483	0.20442012706946946	0.5601307189542482	0.1052280386541628	0.518562091503268	0.06135041892991947	0.5073529411764706	0.07952476826103069	0.41836601307189536	0.06623713161475953	0.49771241830065366	0.08531024897041994
0.4335294117647059	0.06939330997540356	0.3205882352941176	0.12921765840196414	0.6205882352941174	0.09832219982578001	0.46862745098039227	0.07887540141717177	0.4967320261437908	0.20455532338012047	0.49388422035480867	0.056957609556084345	0.4911764705882353	0.0671543123529063	0.37535014005602235	0.17335582948308953	0.1607843137254902	0.11341836599251237	0.518954248366013	0.10504426249215422	0.2696078431372549	0.20442012706946946	0.5620915032679736	0.10484940844678373	0.5157516339869281	0.06188198323298181	0.5062091503267974	0.07899123087410519	0.4209803921568627	0.06608225489257157	0.5014705882352941	0.08535483376516319
0.43519607843137254	0.07047114193757385	0.3205882352941176	0.12881423254786825	0.6215686274509802	0.09884405465014837	0.4665032679738564	0.07849294821486077	0.5065359477124183	0.2054210458117131	0.49514472455648934	0.05705250140059367	0.4888888888888889	0.06668261487781622	0.3949579831932773	0.17335582948308953	0.16862745098039214	0.1182212870567931	0.5124183006535947	0.1050442624921542	0.2647058823529412	0.20366179109702215	0.56437908496732	0.10470473253718758	0.512549019607843	0.06249928950006053	0.5034313725490195	0.07850755768156234	0.4233333333333333	0.06638759255496872	0.5047385620915034	0.08581178122163519
0.4371568627450981	0.07151356733922447	0.3196078431372549	0.12817675988168895	0.6215686274509802	0.09884405465014838	0.46617647058823547	0.07816615082923986	0.5098039215686274	0.20628676824330577	0.4961251167133521	0.05720454523300943	0.4869281045751634	0.06640182538652326	0.41176470588235287	0.1761569499312688	0.18039215686274512	0.12302420812107386	0.5068627450980392	0.10480240343311928	0.2549019607843137	0.20366179109702215	0.5679738562091502	0.10457872216920686	0.5109150326797386	0.06268828817935253	0.5008169934640522	0.07798939643317498	0.4237254901960784	0.06674071757363165	0.5068627450980393	0.08576031817504713
0.43931372549019604	0.07236729590279625	0.32156862745098036	0.12800790850049543	0.6225490196078429	0.09895089612150744	0.46405228758169953	0.07796294553252285	0.5130718954248366	0.20653751897020944	0.49705882352941183	0.057167322092565455	0.48503267973856207	0.06594571000079723	0.4201680672268907	0.17615694993126882	0.19215686274509802	0.1278271291853546	0.5042483660130719	0.1053499343741857	0.2450980392156863	0.20366179109702215	0.5715686274509802	0.10421738258901452	0.5094117647058823	0.06301570892788455	0.4998366013071895	0.07701506450042482	0.42359477124183004	0.06668213198210203	0.5120915032679739	0.08633379081905852
0.4392156862745098	0.07306081769517872	0.32156862745098036	0.12760448264639954	0.6235294117647057	0.09947275094587579	0.46503267973856227	0.07739032915428437	0.5098039215686274	0.20678826969711311	0.500140056022409	0.05728889705103963	0.48411764705882354	0.0652760967361199	0.42296918767507	0.1758117983524529	0.20392156862745103	0.13263005024963537	0.49999999999999994	0.10505155893231156	0.24019607843137258	0.20290345512457483	0.577124183006536	0.10409478027901907	0.5082352941176471	0.06358365464818101	0.4993464052287582	0.07651191331161573	0.4247058823529412	0.06696139409174184	0.5165032679738563	0.08703315264635178
0.4417647058823529	0.07379356172303625	0.32254901960784316	0.12747011205026776	0.6254901960784311	0.09967969525329763	0.4653594771241832	0.07675367641217488	0.5098039215686274	0.20678826969711311	0.5043417366946779	0.05670551109505516	0.48483660130718953	0.06545021193618142	0.4257703081232493	0.17546664677363694	0.21568627450980393	0.1374329713139161	0.4967320261437908	0.10524338664971519	0.23529411764705885	0.20214511915212754	0.5803921568627451	0.10390127387001784	0.5069281045751635	0.06348582996728676	0.4983660130718955	0.07645125741547253	0.42418300653594776	0.06709473261490884	0.5210784313725491	0.08757909382274823
0.44333333333333325	0.07412095493315705	0.3245098039215687	0.12815133698699013	0.6245098039215684	0.10031507823042154	0.4637254901960786	0.07609905715204018	0.5	0.20765399212870578	0.5094771241830065	0.05674546465558664	0.4852287581699346	0.06547253922129247	0.43697478991596633	0.17628175727429746	0.2235294117647059	0.1422358923781968	0.4944444444444444	0.10577887827109884	0.23039215686274514	0.20138678317968026	0.5830065359477125	0.10369555014234917	0.5041176470588236	0.06385926511963455	0.4980392156862746	0.07627301284815706	0.4258823529411765	0.06684243824213887	0.5238562091503267	0.08796542927605214
0.4441176470588235	0.07437894230357618	0.32941176470588246	0.12861995827197595	0.6235294117647057	0.10095046120754543	0.4629084967320263	0.07568386952028087	0.49019607843137253	0.2085197145602984	0.5137721755368814	0.05631192996816532	0.4852287581699346	0.06515801394292084	0.45098039215686275	0.17989798822313727	0.23137254901960785	0.14703881344247757	0.4931372549019608	0.10562781593186531	0.2254901960784314	0.2006284472072329	0.5849673202614378	0.10340999274906504	0.5016339869281046	0.06381368436528925	0.49771241830065366	0.07627301284815707	0.42725490196078436	0.06707502423914878	0.5277777777777777	0.08839472565644477
0.44352941176470584	0.07491597634230196	0.3303921568627451	0.12855794836214154	0.6235294117647058	0.10095046120754544	0.46094771241830074	0.07639456393163818	0.48039215686274506	0.20765399212870575	0.5168067226890757	0.056134096560451804	0.48581699346405227	0.06495475674047116	0.46498599439775906	0.17989798822313724	0.2431372549019608	0.1518417345067583	0.49052287581699355	0.10576865469495132	0.2303921568627451	0.2013867831796802	0.5862745098039215	0.10277541492542379	0.5004575163398692	0.06353380235256018	0.4980392156862746	0.07652292260098552	0.4275816993464053	0.06718642314338621	0.5308823529411764	0.08949641897172368
0.4438235294117647	0.0753265686755557	0.3313725490196078	0.12849593845230714	0.6235294117647059	0.10095046120754544	0.46013071895424845	0.07657525566065758	0.4738562091503268	0.20765399212870575	0.5209150326797386	0.05642987917163948	0.486797385620915	0.06485914146846343	0.4733893557422969	0.17989798822313724	0.25098039215686274	0.15664465557103904	0.4895424836601308	0.1055350181163278	0.2303921568627451	0.2013867831796802	0.584313725490196	0.10275124452454709	0.49869281045751634	0.06341420746499107	0.4968954248366014	0.07660693316327191	0.42928104575163406	0.0678633260969076	0.5344771241830064	0.09029875737758943
0.4419607843137255	0.07652582519408099	0.33431372549019606	0.12896455973729293	0.6215686274509804	0.10132914076741836	0.45669934640522886	0.07611028617624159	0.46732026143790845	0.20765399212870575	0.5258636788048552	0.05640159630262793	0.48777777777777775	0.06447807792873597	0.48739495798319327	0.17989798822313724	0.2549019607843137	0.16056622419849004	0.4892156862745099	0.10530138153770426	0.2303921568627451	0.2013867831796802	0.5823529411764705	0.10331383543691611	0.4983660130718955	0.06372024650811164	0.4967320261437909	0.07665662059760035	0.42921568627450984	0.06772432886371055	0.5367647058823528	0.09084814299799068
0.441764705882353	0.07723945206773028	0.34019607843137256	0.12927314532879594	0.6205882352941176	0.10110840721197285	0.4571895424836603	0.07663229795388454	0.46732026143790845	0.20765399212870578	0.530485527544351	0.05622062583599529	0.4884313725490196	0.06408329178077762	0.4929971988795518	0.1795528366443213	0.25098039215686274	0.15664465557103907	0.4843137254901962	0.10587780568450664	0.23039215686274514	0.2013867831796802	0.580392156862745	0.10276553800195921	0.4983660130718955	0.06370924724402896	0.49542483660130726	0.07721182890895213	0.4298039215686275	0.06787341979130534	0.5395424836601307	0.09092768751010977
0.44186274509803924	0.07737530831086331	0.3431372549019608	0.1294873741323197	0.6176470588235292	0.10154724461556174	0.4550653594771243	0.07712148654702956	0.46078431372549017	0.20653751897020944	0.5325396825396824	0.055994390259373104	0.4897385620915033	0.06331929713880805	0.4985994397759103	0.17989798822313727	0.2588235294117647	0.15752600800786884	0.4764705882352942	0.10504393862124883	0.23039215686274514	0.2013867831796802	0.5777777777777777	0.10160068221360606	0.49915032679738564	0.06344472395776547	0.494607843137255	0.07764678050857478	0.4291503267973857	0.06787000479343194	0.5405228758169934	0.09079701958324209
0.4435294117647059	0.07785127062632821	0.34509803921568627	0.129793825848562	0.6127450980392155	0.10213882947696913	0.4547385620915034	0.0776634484375513	0.4542483660130719	0.2054210458117131	0.5318394024276376	0.055989992293664595	0.4906535947712418	0.0629908885938545	0.5042016806722689	0.18024313980195322	0.2549019607843137	0.15360443938041782	0.4712418300653595	0.10449053521695023	0.23039215686274514	0.20138678317968023	0.576797385620915	0.10118002395077567	0.4996732026143791	0.06307117297956048	0.49477124183006543	0.07823213618340916	0.42973856209150335	0.06764036440831561	0.5437908496732026	0.091159978163387
0.44754901960784316	0.07806555950812694	0.34509803921568627	0.12944083203024456	0.6098039215686273	0.10229677548139655	0.4565359477124184	0.07715720180749071	0.4444444444444444	0.20455532338012045	0.5315126050420167	0.055811107488900114	0.4918300653594772	0.06306448181156435	0.5070028011204482	0.18058829138076918	0.2549019607843137	0.15360443938041785	0.4620915032679739	0.1040246607611429	0.23529411764705885	0.20214511915212754	0.5761437908496732	0.10071757835639208	0.5000653594771242	0.06262789231512424	0.49493464052287583	0.07909848309721867	0.4290196078431373	0.06699078346917396	0.5464052287581699	0.09126656530280972
0.4496078431372549	0.07851140901168738	0.34215686274509804	0.12922660322672078	0.6068627450980391	0.10338766231829428	0.4606209150326798	0.07706182106112978	0.44444444444444436	0.20455532338012045	0.5333333333333332	0.05627385546516773	0.4926797385620916	0.06256613982581437	0.5098039215686274	0.1809334429595851	0.2549019607843137	0.15360443938041787	0.45359477124183	0.1040246607611429	0.24019607843137256	0.2029034551245748	0.5754901960784313	0.10025513276200852	0.5004575163398692	0.06247531614928328	0.49493464052287583	0.07977610609718017	0.4281699346405229	0.06637018216489761	0.5493464052287582	0.09116808940988955
0.4529411764705883	0.07879816139270565	0.3392156862745097	0.129012374423197	0.6049019607843136	0.10437170768383296	0.4640522875816994	0.07647773138891338	0.44444444444444436	0.20455532338012047	0.5347338935574228	0.056754901947083054	0.4928758169934641	0.06216103038039323	0.5098039215686274	0.1809334429595851	0.2549019607843137	0.15360443938041787	0.4464052287581699	0.10301667577759584	0.24019607843137253	0.2029034551245748	0.5748366013071895	0.0995972151196787	0.5013071895424837	0.061958986264813595	0.4975490196078432	0.08030213561803551	0.42901960784313725	0.06619528502734325	0.5496732026143791	0.0914957431197474
0.45676470588235296	0.07855788167484186	0.3411764705882352	0.12886618046802367	0.6009803921568626	0.10551004584512312	0.4668300653594772	0.07582241406912428	0.45098039215686275	0.2056717965386168	0.5334733893557422	0.057450400265090136	0.4923529411764706	0.062140707399847235	0.5070028011204482	0.18058829138076915	0.25098039215686274	0.14968287075296688	0.44084967320261437	0.10264528543722667	0.2303921568627451	0.19724315836781378	0.5751633986928104	0.09886180630794027	0.5013071895424837	0.0620526368925994	0.4990196078431373	0.08009377693846054	0.4295424836601307	0.06581723327501444	0.5516339869281046	0.09144227053609956
0.46088235294117647	0.07888113449070899	0.3441176470588235	0.12884796867390577	0.5990196078431371	0.10540398201494769	0.4702614379084968	0.0757737748048193	0.4575163398692811	0.2056717965386168	0.5352941176470587	0.05772342030979291	0.491764705882353	0.06223228571955899	0.5042016806722689	0.1802431398019532	0.25098039215686274	0.14968287075296688	0.4362745098039216	0.1029421905735816	0.2303921568627451	0.19724315836781378	0.5741830065359477	0.09799372892928924	0.5023529411764706	0.062328928999887484	0.501797385620915	0.08022416239125998	0.4307843137254902	0.06562096721800012	0.5531045751633987	0.09166459208692314
0.4647058823529412	0.07859536508839665	0.34705882352941175	0.12882975687978787	0.5980392156862744	0.1056247155703932	0.4710784313725492	0.07508677730829337	0.46078431372549017	0.20653751897020944	0.538001867413632	0.057908268817770246	0.4915032679738563	0.062396036085252515	0.5014005602240895	0.1802431398019532	0.25098039215686274	0.14968287075296688	0.43464052287581695	0.10308415409660258	0.23039215686274508	0.19724315836781378	0.5741830065359477	0.09756072378328935	0.5025490196078432	0.062085108320668145	0.5055555555555555	0.08041992040223803	0.4322222222222222	0.06521194556709768	0.5522875816993464	0.09166972950435547
0.46598039215686277	0.0780718016536666	0.3490196078431373	0.12897158077915274	0.5950980392156862	0.10542378903677703	0.47189542483660146	0.07445812181250684	0.4640522875816993	0.20678826969711311	0.5390289449112977	0.057870017805435735	0.49261437908496747	0.06286806647224244	0.4985994397759103	0.17989798822313727	0.25098039215686274	0.14968287075296688	0.43202614379084964	0.10360956049054959	0.2303921568627451	0.1972431583678138	0.5758169934640522	0.096898030195835	0.5023529411764706	0.06209479332474016	0.5073529411764706	0.0808818361263154	0.43431372549019603	0.06481218557362055	0.5501633986928105	0.09090267164910727
0.4666666666666667	0.07756157786293329	0.35	0.12929837816477366	0.5911764705882352	0.1052287315980296	0.4754901960784315	0.07440326041445361	0.47058823529411764	0.20678826969711311	0.5375816993464051	0.05845108003990427	0.4944444444444445	0.06293119990857962	0.49859943977591037	0.1798979882231373	0.2588235294117647	0.15448579181724761	0.4323529411764706	0.10332675820444259	0.23039215686274514	0.19724315836781384	0.5777777777777777	0.0962618311998626	0.5025490196078432	0.06183342378574133	0.5101307189542483	0.0814969364416468	0.4362745098039216	0.06479547871615474	0.5483660130718955	0.09059438439331889
0.46960784313725495	0.07704632264853178	0.34901960784313724	0.12935234920722846	0.5862745098039215	0.10569194215523356	0.47843137254901974	0.07373377686406422	0.477124183006536	0.20790474285560945	0.5371615312791782	0.058836092694026815	0.4949019607843138	0.06265810577881337	0.4985994397759103	0.17989798822313727	0.26274509803921564	0.1584073604446986	0.43398692810457523	0.10293833608192716	0.24019607843137258	0.19724315836781384	0.5758169934640522	0.09580065184838894	0.5017647058823529	0.062023155510610196	0.5129084967320261	0.08223992505386707	0.43686274509803924	0.06520703400927387	0.5467320261437909	0.09041100431702767
0.4712745098039216	0.07706646269432879	0.3509803921568627	0.1297713695055679	0.5823529411764705	0.10549688471648613	0.4820261437908498	0.07286131187521246	0.4869281045751634	0.20877046528720208	0.5367880485527543	0.05916936446736541	0.4967973856209151	0.06263612573936328	0.5042016806722689	0.1802431398019532	0.2705882352941176	0.16321028150897934	0.43398692810457523	0.10399313150053853	0.2450980392156863	0.19800149434026112	0.5735294117647058	0.09544166067473304	0.5020261437908496	0.062198855352489674	0.515032679738562	0.08252113523940496	0.43705882352941183	0.06584472624145059	0.544281045751634	0.08998443611659918
0.4724509803921569	0.07713848893516612	0.35196078431372546	0.12975102383618925	0.5794117647058823	0.10653067262415247	0.48447712418300665	0.0723393000975695	0.4934640522875817	0.2098869384456984	0.5334267040149392	0.059164246364291136	0.497124183006536	0.062495977397282784	0.4985994397759103	0.17908287772247672	0.2784313725490195	0.16801320257326008	0.43431372549019615	0.10421933983644892	0.24509803921568626	0.19800149434026107	0.5715686274509804	0.09540453724766675	0.5023529411764706	0.06265680607123011	0.5173202614379084	0.08328428553073836	0.43751633986928107	0.0664562060977263	0.5429738562091504	0.08968756825106468
0.4748039215686275	0.07698107649489985	0.35588235294117654	0.13078524259122912	0.5794117647058823	0.10653067262415247	0.488888888888889	0.07271364302513494	0.5065359477124184	0.2098869384456984	0.5307189542483659	0.059305688870761215	0.497124183006536	0.06182050592518713	0.49579831932773105	0.1787377261436608	0.28627450980392144	0.1728161236375408	0.4336601307189543	0.10513074988740288	0.24509803921568626	0.19800149434026107	0.5705882352941176	0.0951200311164956	0.503202614379085	0.06283333044709188	0.5200980392156862	0.08358552009799436	0.4366666666666667	0.06694973214916111	0.5418300653594772	0.08874958916850781
0.4775490196078432	0.07695148414136989	0.3578431372549019	0.13164578166989277	0.5764705882352941	0.1075644605318188	0.49362745098039224	0.07301165966442999	0.5098039215686274	0.21013768917260206	0.5276377217553687	0.059336390538816265	0.4965359477124183	0.06141510330706341	0.49299719887955173	0.17839257456484484	0.2941176470588235	0.17761904470182152	0.4356209150326798	0.10568696771907944	0.24509803921568626	0.19800149434026107	0.5699346405228758	0.0952876644779713	0.5043790849673203	0.06302624578293645	0.5214052287581699	0.08408690247286953	0.43549019607843137	0.06713193810889515	0.5388888888888889	0.0890016469105483
0.4798039215686275	0.07660020894942086	0.3637254901960784	0.13263625777924692	0.5745098039215686	0.10756446053181881	0.4990196078431373	0.0727434378749146	0.5196078431372549	0.2092719667410094	0.5243230625583566	0.05901794563292272	0.49588235294117644	0.061277780911748785	0.49579831932773105	0.1787377261436608	0.3019607843137254	0.18242196576610228	0.4330065359477125	0.10568696771907943	0.24999999999999997	0.19875983031270836	0.5679738562091503	0.09578683230221571	0.5062745098039215	0.06323642974319875	0.5217320261437908	0.08433681222569799	0.4347712418300654	0.06750722837848765	0.5366013071895424	0.08851296261737399
0.4829411764705882	0.07604049349631886	0.3666666666666667	0.13315811260361526	0.5725490196078431	0.10852664089456363	0.5034313725490197	0.07291384990283108	0.5261437908496732	0.20815549358251306	0.5217553688141923	0.05900878638294218	0.4945751633986928	0.06121947155131951	0.49579831932773105	0.1787377261436608	0.3058823529411764	0.18634353439355328	0.4359477124183007	0.10620350586693751	0.25980392156862747	0.2044201270694694	0.5643790849673203	0.096133389201942	0.5081045751633988	0.06351058455650094	0.5223856209150326	0.08462111452551128	0.43490196078431376	0.06773394058802	0.5351307189542482	0.08811959863795135
0.4852941176470589	0.07570742527121545	0.3696078431372549	0.13382826746824106	0.5715686274509804	0.10883363125835521	0.5080065359477125	0.07345353005598221	0.5294117647058824	0.2072897711509204	0.5176470588235293	0.05936467697989079	0.49228758169934644	0.06077862536870732	0.4929971988795518	0.17839257456484486	0.3058823529411764	0.18634353439355328	0.4336601307189543	0.10728614076550695	0.2794117647058823	0.2044201270694694	0.5617647058823529	0.09647133489886038	0.5094771241830065	0.06393621313069643	0.5220588235294117	0.08483390494035699	0.43620915032679736	0.06805512000312969	0.5323529411764705	0.08745452119526
0.48637254901960786	0.0756562290273799	0.3705882352941176	0.13429526360143967	0.5705882352941176	0.10981402341521795	0.5132352941176471	0.07369012569384717	0.5326797385620915	0.20402179729471126	0.5138655462184875	0.06036134448438125	0.49	0.06050817814838679	0.49299719887955173	0.17839257456484486	0.30588235294117644	0.18634353439355322	0.43169934640522883	0.10788682444312689	0.2941176470588235	0.20932208785378317	0.5611111111111111	0.0967188365652494	0.5104575163398692	0.0641315481447527	0.5215686274509803	0.08512247872298961	0.43797385620915036	0.06760672914815141	0.5284313725490195	0.0870737652796432
0.4882352941176471	0.07548335719970942	0.37156862745098035	0.1347622597346383	0.5676470588235294	0.11090311919297836	0.5166666666666667	0.07482271444561958	0.5326797385620915	0.20402179729471126	0.5101307189542483	0.0609220506661023	0.48895424836601303	0.06057897198179739	0.4929971988795518	0.1783925745648449	0.30196078431372547	0.18242196576610226	0.4274509803921569	0.10803122238660463	0.30882352941176466	0.2142240486380969	0.5575163398692811	0.09675826666465963	0.5109803921568628	0.06371885666552797	0.52140522875817	0.08520946068432338	0.43843137254901965	0.06722066950804624	0.5233660130718953	0.0872200262391751
0.4893137254901961	0.07556240215868607	0.3676470588235294	0.1344844606520118	0.5656862745098039	0.111857844374607	0.5181372549019608	0.07559136053713718	0.5424836601307189	0.19963735028000582	0.5064425770308123	0.06112697216013765	0.4883006535947712	0.060540001068721004	0.49299719887955185	0.1783925745648449	0.2980392156862745	0.1785003971386513	0.42843137254901964	0.10825743072251502	0.3186274509803922	0.21988434539485793	0.5552287581699347	0.0969592501108162	0.5113071895424837	0.06318991341522437	0.5218954248366013	0.08493065100558597	0.43751633986928107	0.06652417505158408	0.5174836601307189	0.08682728504907351
0.49019607843137253	0.07555364250436643	0.36470588235294116	0.133814305787386	0.5617647058823529	0.11274601361875122	0.5163398692810458	0.07588178895844841	0.5457516339869282	0.19877162784841315	0.5046685340802988	0.0608511108343075	0.4873856209150327	0.060723780283532015	0.4901960784313726	0.17804742298602894	0.29411764705882354	0.17761904470182158	0.42843137254901964	0.10825743072251501	0.3333333333333333	0.22478630617917167	0.5549019607843138	0.09716550780540589	0.5109803921568628	0.06315717634219936	0.5210784313725491	0.08555002523163625	0.43745098039215685	0.06618002669314735	0.5133986928104575	0.08659721315058845
0.4906862745098039	0.07538750178805187	0.36176470588235293	0.13314415092276022	0.5578431372549019	0.11363418286289545	0.5171568627450981	0.07610147173208064	0.5490196078431373	0.1979059054168205	0.5035480859010271	0.06083735744673036	0.48601307189542486	0.06044880100453701	0.4929971988795518	0.17886253348668946	0.2901960784313725	0.17673769226499184	0.42549019607843147	0.10722445370992639	0.33333333333333337	0.22478630617917167	0.5545751633986928	0.09687469111475484	0.5094117647058823	0.0626326582549135	0.5204248366013072	0.08592815508610706	0.4362745098039216	0.06571756642603283	0.509313725490196	0.08568223924620157
0.4933333333333333	0.07557846567222255	0.3588235294117647	0.13247399605813442	0.5499999999999999	0.11373388210964921	0.5166666666666667	0.07675794120177164	0.5555555555555557	0.19678943225832415	0.5018674136321196	0.061166466397601156	0.48503267973856207	0.05997081247615635	0.49019607843137253	0.17886253348668946	0.2901960784313725	0.17673769226499184	0.42254901960784325	0.10665517932254699	0.3431372549019608	0.2304466029359327	0.5552287581699347	0.0969562250198219	0.5077777777777778	0.06239319698714574	0.5187908496732025	0.0865330551555297	0.43555555555555553	0.0655823996122745	0.5032679738562091	0.08511193645540063
0.495	0.07571536248149899	0.3549019607843137	0.13141920063952303	0.5421568627450981	0.11442853186048044	0.517483660130719	0.07719277131615518	0.562091503267974	0.19567295909982785	0.5012605042016807	0.061096054093215085	0.4816339869281046	0.059505745391235466	0.4957983193277311	0.1792076850655054	0.2823529411764706	0.17193477120071107	0.4189542483660132	0.10642897098663662	0.3529411764705883	0.23610689969269372	0.5568627450980392	0.0972599453511938	0.506797385620915	0.06231049462527348	0.5161764705882352	0.08693387126928909	0.43516339869281045	0.06519764329521531	0.49885620915032675	0.085154127824866
0.49715686274509807	0.07613267255805242	0.3529411764705882	0.1307245508886918	0.5352941176470588	0.11509868672510624	0.5209150326797386	0.07754071627701592	0.565359477124183	0.19542220837292418	0.5019607843137255	0.061720193940985574	0.47758169934640526	0.05907698295855892	0.4985994397759104	0.17920768506550544	0.2784313725490196	0.16801320257326008	0.4189542483660132	0.10537417556802522	0.35294117647058826	0.23610689969269372	0.5568627450980392	0.09725994535119378	0.5042483660130719	0.06222136295658788	0.5130718954248366	0.08724541026655726	0.4355555555555556	0.06459088317929255	0.49493464052287583	0.08507354496493919
0.5002941176470589	0.07652245615509667	0.34411764705882353	0.1291735813813667	0.5274509803921568	0.11566544165815998	0.52140522875817	0.07802344432623223	0.5653594771241829	0.1954222083729242	0.5014005602240896	0.061980373612204626	0.47496732026143795	0.05925293030849886	0.4985994397759104	0.17920768506550544	0.27450980392156865	0.1671318501364303	0.4169934640522877	0.10488854814102422	0.3529411764705882	0.23610689969269374	0.5571895424836601	0.09799535416293222	0.5047712418300654	0.06223309219807295	0.5112745098039215	0.08755958526776073	0.43705882352941183	0.06423164833186215	0.48986928104575167	0.08433312464459297
0.500686274509804	0.07695173383056392	0.338235294117647	0.12795657217615028	0.5196078431372548	0.11636009140899119	0.5200980392156862	0.07791904286422702	0.5588235294117645	0.19542220837292423	0.5008403361344538	0.06238851972427484	0.471437908496732	0.05861171578842183	0.49859943977591037	0.1792076850655054	0.27450980392156865	0.16713185013643034	0.4130718954248367	0.10440380475097591	0.34803921568627444	0.23534856372024646	0.553921568627451	0.09765720338044966	0.5043137254901962	0.06242097837279343	0.5099673202614379	0.08798969712040292	0.4390849673202615	0.06390295745794126	0.4846405228758171	0.08391762371930342
0.5005882352941177	0.07728057555116292	0.33333333333333326	0.1263225852480457	0.5137254901960784	0.11636009140899119	0.5174836601307189	0.07791904286422702	0.5555555555555554	0.19517145764602056	0.5011204481792717	0.06346169064581522	0.4669934640522876	0.058328158563996126	0.5042016806722689	0.18036794714498186	0.2666666666666666	0.16625049769960057	0.41176470588235303	0.10452317161552721	0.34803921568627444	0.23534856372024646	0.5522875816993464	0.09753735030225057	0.5037908496732025	0.06243318076353646	0.5106209150326797	0.08809040461200279	0.44392156862745097	0.06380111163691322	0.4789215686274511	0.0839944934949688
0.5001960784313725	0.07776060624263932	0.3274509803921568	0.12478082123265966	0.5049019607843137	0.11734048356585393	0.5161764705882352	0.07820309661659473	0.5490196078431371	0.19517145764602056	0.4991596638655463	0.06420230355279054	0.46287581699346414	0.058066497279056946	0.5126050420168067	0.1843293296726376	0.2588235294117647	0.1653691452627708	0.4088235294117647	0.10458518152536163	0.34313725490196073	0.23044660293593272	0.55	0.09727075339794496	0.5036601307189542	0.06266245796391666	0.5127450980392156	0.08829001201082307	0.44771241830065356	0.06386762425799848	0.4712418300653596	0.08466741633064116
0.5025490196078432	0.07795341364381508	0.3235294117647059	0.12347363169017599	0.4950980392156862	0.1178987201451021	0.5143790849673202	0.07808845023043609	0.5424836601307188	0.19405498448752423	0.49883286647992536	0.06415356524527532	0.4600000000000001	0.057442092079478126	0.5154061624649859	0.18467448125145355	0.2549019607843137	0.16448779282594106	0.403921568627451	0.10517676638676904	0.34313725490196073	0.23044660293593272	0.5493464052287582	0.09731471500188311	0.5047058823529411	0.06279844946340117	0.515032679738562	0.08860436422643482	0.45281045751633986	0.06407457269554638	0.4640522875816994	0.08486166833642149
0.5052941176470588	0.07822473905353756	0.31666666666666665	0.12255835994137017	0.4862745098039215	0.11843246183814483	0.5119281045751635	0.07825532114194743	0.5326797385620914	0.19318926205593157	0.5004201680672269	0.06419431162053872	0.4557516339869281	0.056895678272281085	0.5154061624649859	0.18467448125145355	0.2588235294117647	0.16840936145339205	0.4026143790849672	0.104811389861272	0.338235294117647	0.22554464215161898	0.5483660130718954	0.09710428883636446	0.5054248366013072	0.06320370094772561	0.5156862745098039	0.08883471949324162	0.46013071895424834	0.06410100333441694	0.456045751633987	0.08514935621467086
0.5067647058823529	0.07840306970340181	0.31078431372549015	0.12142002178008002	0.4774509803921568	0.11896620353118759	0.5114379084967321	0.07799390829359738	0.522875816993464	0.1923235396243389	0.5026143790849673	0.06425849287041072	0.452156862745098	0.05666380124392156	0.5126050420168067	0.18467448125145355	0.26274509803921564	0.1692907138902218	0.3999999999999999	0.10586618527988338	0.3480392156862745	0.22554464215161896	0.5437908496732026	0.09738905816653405	0.5062745098039215	0.0638350514584607	0.5173202614379084	0.0890658465378341	0.4660130718954248	0.06405461416789925	0.45098039215686275	0.08582401592459264
0.5095098039215685	0.07866486627010272	0.3019607843137254	0.12001262836082575	0.4676470588235293	0.11953295846424132	0.5102941176470588	0.07856337737132703	0.5130718954248366	0.19145781719274624	0.5057889822595705	0.0643843418858682	0.4493464052287582	0.05625993922735967	0.5098039215686274	0.18467448125145355	0.2666666666666666	0.17017206632705154	0.4013071895424836	0.10620208148171684	0.35294117647058826	0.22630297812406627	0.5388888888888889	0.09732066704737379	0.5066666666666666	0.06440133970410405	0.5200980392156862	0.08946455901751971	0.4704575163398692	0.06376018208340639	0.4472222222222223	0.08557363125106791
0.5096078431372548	0.0781971787755776	0.2970588235294117	0.11946577402023513	0.4607843137254901	0.11985975584986222	0.5084967320261439	0.07989793808049313	0.5032679738562091	0.19059209476115357	0.5085901027077497	0.06515166258816102	0.447843137254902	0.05616274193755674	0.5070028011204483	0.18467448125145355	0.26274509803921564	0.1692907138902218	0.40457516339869287	0.10636338635143983	0.35784313725490197	0.22706131409651356	0.5307189542483659	0.0976849140591225	0.5070588235294118	0.06427001513398753	0.5230392156862744	0.0894935584953141	0.47352941176470587	0.06352532584117111	0.44542483660130733	0.08512780343703708
0.5096078431372549	0.07771258577031596	0.29803921568627445	0.11988792959784972	0.45196078431372544	0.12039349754290497	0.5080065359477125	0.08073081638355005	0.4934640522875816	0.1897263723295609	0.5100840336134453	0.06588273334857067	0.4483006535947713	0.05658983251791334	0.5042016806722689	0.18467448125145355	0.2705882352941176	0.1740936349545025	0.40784313725490207	0.10725304729518252	0.35294117647058826	0.22215935331219983	0.5261437908496731	0.09772893171247049	0.5092156862745099	0.06442454483130888	0.5269607843137254	0.09022721797191488	0.47718954248366013	0.06335203844266606	0.4436274509803923	0.08510334294526639
0.5097058823529412	0.07756236517167127	0.29803921568627445	0.11988792959784973	0.4460784313725489	0.12018655323548316	0.5086601307189543	0.08070297769707953	0.48692810457516333	0.18972637232956094	0.5084033613445378	0.06647042300439683	0.44875816993464057	0.056847185620085124	0.4985994397759104	0.18501963283026948	0.2745098039215686	0.1740936349545025	0.4104575163398693	0.10760128693143932	0.35294117647058826	0.22215935331219985	0.5183006535947713	0.09783707423687386	0.5124183006535948	0.06443398228874181	0.5308823529411764	0.09101993195769148	0.4801960784313726	0.06327947185273962	0.4433006535947714	0.08419778389507288
0.5108823529411766	0.07698614650405589	0.30392156862745096	0.12025156264089026	0.43823529411764695	0.12054636386111506	0.5093137254901962	0.08152380241120885	0.47712418300653586	0.1888606498979683	0.5070961718020541	0.06716592986831832	0.4513725490196079	0.05730434841988077	0.49299719887955185	0.1853647844090854	0.27450980392156865	0.17409363495450247	0.4124183006535948	0.1069281376855497	0.3627450980392157	0.22215935331219988	0.5130718954248366	0.09831209382020697	0.5144444444444445	0.06464230642935488	0.5352941176470587	0.09198725178157953	0.4813725490196079	0.0630381848321278	0.4437908496732027	0.08253417209380717
0.5107843137254902	0.07569749339724736	0.30588235294117644	0.12061170830867042	0.4313725490196078	0.12066621693931413	0.509967320261438	0.08149963201033215	0.48039215686274506	0.18911140062487197	0.5071428571428571	0.06764525091183776	0.4530718954248366	0.05738595969502618	0.48459383753501406	0.18652504648856186	0.2784313725490197	0.17409363495450247	0.4140522875816994	0.10698472718205745	0.3725490196078431	0.2221593533121999	0.5088235294117648	0.0985355668249699	0.516797385620915	0.06479111991548855	0.5408496732026142	0.09257705355255141	0.4827450980392157	0.06321574044164978	0.44591503267973864	0.0811041517105078
0.5109803921568628	0.07520765517661532	0.30980392156862746	0.12136694436399341	0.42647058823529416	0.12055937546795507	0.5104575163398694	0.08143100812886087	0.48366013071895425	0.18936215135177564	0.5062091503267974	0.06749234864834938	0.45444444444444454	0.0574504444601545	0.47899159663865554	0.1868701980673778	0.2823529411764706	0.17409363495450247	0.41862745098039217	0.1075104841032055	0.3676470588235294	0.22140101733975256	0.5058823529411766	0.09880526457047534	0.5183006535947713	0.06504998466204703	0.5459150326797384	0.09276235130322014	0.48294117647058826	0.06322116249753941	0.4488562091503269	0.07956613427296831
0.5133333333333333	0.07472979625554418	0.3078431372549019	0.12153579574518691	0.4205882352941176	0.12039052408676157	0.5116013071895426	0.08208047173498915	0.4803921568627451	0.1896129020786793	0.5062091503267974	0.0671206352152192	0.4557516339869282	0.05764489460356043	0.4705882352941177	0.19083158059503355	0.2784313725490196	0.17321228251767276	0.4245098039215687	0.10784315058369515	0.37254901960784315	0.22215935331219985	0.5013071895424838	0.09931720070554034	0.5191503267973857	0.06516198173947979	0.5490196078431371	0.09292308457603202	0.48437908496732024	0.06303371417582992	0.45032679738562104	0.07835914455594005
0.5146078431372549	0.07467548693510326	0.30098039215686273	0.12007066019827584	0.4196078431372549	0.11982915222823826	0.5133986928104576	0.08257066781342053	0.48366013071895425	0.18986365280558296	0.503734827264239	0.06706152269339716	0.45640522875816997	0.05774926350790182	0.46218487394957986	0.19199184267451	0.27058823529411763	0.17233093008084302	0.4284313725490197	0.10821674958960356	0.3725490196078431	0.22215935331219988	0.49575163398692823	0.09976570369663743	0.5203921568627452	0.06507978005723253	0.5521241830065358	0.09311405737945808	0.4862745098039215	0.06306460399652954	0.4535947712418302	0.07767586181591028
0.5147058823529411	0.07457421192354015	0.2970588235294117	0.11979286111564934	0.4176470588235295	0.11956436475245177	0.5158496732026144	0.08276599616027605	0.4869281045751634	0.1896129020786793	0.5031746031746032	0.06697789469699991	0.4596732026143791	0.05834882486593225	0.45658263305322133	0.19233699425332593	0.27058823529411763	0.17233093008084302	0.42941176470588244	0.10762570118230583	0.3676470588235294	0.21725739252788612	0.49150326797385635	0.10041845280940655	0.521045751633987	0.06498855522857327	0.5522875816993463	0.09348806288914989	0.4891503267973856	0.06322869878544825	0.45604575163398703	0.0765984583532311
0.5157843137254902	0.0746877975477265	0.2970588235294117	0.12019628696974524	0.41372549019607846	0.11901683381138536	0.5178104575163399	0.08310564294873503	0.49019607843137253	0.18936215135177564	0.5007002801120448	0.06684476713496286	0.46261437908496733	0.05831462830029145	0.4509803921568628	0.19268214583214185	0.2705882352941177	0.172330930080843	0.42908496732026147	0.10885244600730662	0.3676470588235294	0.21725739252788612	0.48594771241830076	0.1010282158988137	0.5211111111111112	0.06458358152515098	0.5529411764705882	0.09348806288914989	0.48993464052287583	0.06293949814831032	0.45816993464052297	0.07543472106143853
0.515	0.07492869706206004	0.29313725490196074	0.12011642876235323	0.41078431372549024	0.11860896297034734	0.5209150326797386	0.08336764621123954	0.49346405228758167	0.18911140062487197	0.4969187675070028	0.06716499372912793	0.46496732026143794	0.05805293842878179	0.44537815126050423	0.1930272974109578	0.2705882352941177	0.17233093008084296	0.4290849673202614	0.10933899899406375	0.3676470588235294	0.21725739252788615	0.4820261437908498	0.10172110040589408	0.5220261437908498	0.06442480636473805	0.5540849673202612	0.09325557555096635	0.4913071895424837	0.062379469787925086	0.46323529411764713	0.0745040257029419
0.5147058823529411	0.07488928775281166	0.29117647058823526	0.11988185428945085	0.411764705882353	0.11797357999322343	0.5240196078431373	0.08344305317594063	0.4967320261437908	0.18936215135177564	0.4942110177404296	0.06735759805636288	0.4679084967320262	0.058501778562741164	0.4397759103641457	0.19337244898977377	0.2784313725490196	0.1714495776440132	0.4290849673202614	0.10933899899406375	0.3676470588235293	0.21725739252788617	0.4794117647058825	0.10241398491297445	0.5248366013071896	0.06418723405580057	0.5531045751633985	0.09272673350895372	0.4913725490196078	0.06270365926222532	0.4683006535947713	0.07411417994822089
0.513529411764706	0.07475213966758075	0.2862745098039215	0.11941323300446502	0.4147058823529412	0.11760298449188603	0.5266339869281045	0.08293909677156688	0.5	0.1896129020786793	0.4916433239962652	0.068136625585887	0.47091503267973867	0.05870469224410929	0.43697478991596644	0.1937176005685897	0.2784313725490196	0.17144957764401322	0.427124183006536	0.10982462642106476	0.3676470588235293	0.21725739252788617	0.4771241830065361	0.10295864722234264	0.5283660130718955	0.06443011671616532	0.5521241830065359	0.09201964689962565	0.492483660130719	0.06281846291443867	0.4748366013071896	0.07312833757236152
0.5134313725490196	0.07447493096988725	0.284313725490196	0.11949558858367806	0.4196078431372549	0.11648937521824167	0.5300653594771241	0.08251953716739134	0.5065359477124183	0.19072937523717565	0.4899626517273577	0.06909781640687886	0.47366013071895435	0.058467134542374115	0.4341736694677871	0.19453271106925019	0.27450980392156854	0.1714495776440132	0.4261437908496733	0.10950204516801175	0.3578431372549019	0.21159709577112512	0.47385620915032695	0.10330981807377584	0.5331372549019607	0.0647473497080669	0.5519607843137254	0.09067221985152586	0.4936601307189543	0.062235145134971886	0.4805555555555557	0.07230871625156958
0.512156862745098	0.07427959041867387	0.28333333333333327	0.11955759849351251	0.42058823529411765	0.11664732122266908	0.5333333333333332	0.08152595868603761	0.5130718954248366	0.19072937523717562	0.48832866479925313	0.06953638109072281	0.4767320261437909	0.05811286296747319	0.43417366946778707	0.19453271106925016	0.27450980392156854	0.17144957764401322	0.42516339869281056	0.1101306529328587	0.3529411764705882	0.20669513498681139	0.47287581699346415	0.10415665819252978	0.5373856209150327	0.06457911512869821	0.5513071895424835	0.09036791756087563	0.4954901960784315	0.06181810587178511	0.48529411764705893	0.07151921590405284
0.5108823529411765	0.07365132753523958	0.2823529411764706	0.11967654549974652	0.4245098039215687	0.1155089830613789	0.5385620915032678	0.08100924128443618	0.5196078431372548	0.19072937523717562	0.4869747899159665	0.06994450163003513	0.47718954248366013	0.05807737473054921	0.43417366946778707	0.19453271106925013	0.27450980392156854	0.17144957764401322	0.4228758169934641	0.11048365637603356	0.3480392156862745	0.20179317420249765	0.4712418300653596	0.10481777456366068	0.540326797385621	0.06425356915930919	0.5501633986928103	0.08987114865802615	0.4980392156862745	0.061665895282434574	0.4911764705882354	0.07055150536798133
0.5119607843137255	0.07350554156214001	0.27941176470588225	0.11930594999840909	0.4274509803921569	0.11553465917807698	0.5437908496732025	0.08003794794378598	0.5261437908496732	0.1896129020786793	0.48566760037348283	0.07009110977819903	0.47764705882352937	0.05796694607055274	0.4397759103641456	0.19091648012041035	0.2784313725490195	0.17537114627146425	0.4241830065359478	0.1111112716510109	0.3431372549019608	0.1968912134181839	0.46830065359477135	0.10553642697169469	0.5429411764705883	0.06379150504214702	0.547875816993464	0.08944235286192086	0.5011764705882353	0.06152139678650256	0.49591503267973863	0.06993782853338769
0.5136274509803922	0.07346857456737443	0.2813725490196078	0.11898835810472722	0.4303921568627451	0.1150958217744881	0.5496732026143789	0.07920248801990697	0.5392156862745099	0.18961290207867929	0.48534080298786186	0.07037519433166729	0.4781699346405229	0.05869936846888508	0.4453781512605041	0.1897562180409339	0.27450980392156854	0.17537114627146422	0.42647058823529416	0.11193737101212214	0.3431372549019608	0.1968912134181839	0.4676470588235295	0.10652147356319572	0.5443790849673202	0.06391014480984669	0.5482026143790849	0.08945167096069113	0.503921568627451	0.061046157666485516	0.5035947712418302	0.06972287739039133
0.5146078431372549	0.07346857456737443	0.2813725490196078	0.11859955080927187	0.4372549019607843	0.11471118122050253	0.5555555555555554	0.07857935773358633	0.5457516339869282	0.1907293752371756	0.48627450980392156	0.07002361176561997	0.47803921568627455	0.059123573212930144	0.45378151260504196	0.1857948355132782	0.2823529411764706	0.18017406733574495	0.42647058823529416	0.11137061607906841	0.3431372549019608	0.1968912134181839	0.46862745098039227	0.1064449200367192	0.5469281045751634	0.06417176425984038	0.547549019607843	0.08965259749430729	0.5058169934640524	0.06027550342831756	0.5098039215686275	0.06875493686371564
0.5159803921568628	0.07332351155697477	0.28137254901960784	0.11859955080927187	0.4421568627450981	0.11435817777732768	0.561111111111111	0.07868829019545998	0.5555555555555555	0.19159509766876825	0.4871615312791784	0.06981687167637869	0.4799346405228759	0.05941123031432286	0.46498599439775906	0.18183345298562245	0.28627450980392155	0.1810554197725747	0.4320261437908497	0.11126721614749634	0.33333333333333326	0.1912309166614229	0.469607843137255	0.1063563465845445	0.5491503267973856	0.06450002692338488	0.5473856209150325	0.08878625058049779	0.5094117647058823	0.06067195248267895	0.5171568627450981	0.06803008494327503
0.5173529411764706	0.07327036748566995	0.2833333333333332	0.11890600252551418	0.4470588235294118	0.11376659291592028	0.5668300653594773	0.07832593226765235	0.5653594771241829	0.19072937523717562	0.48818860877684417	0.06960458868195268	0.4837908496732027	0.059840754485664914	0.4761904761904761	0.17787207045796674	0.2901960784313725	0.18497698840002572	0.43888888888888894	0.11189056057705783	0.32843137254901955	0.1904725806889756	0.4718954248366014	0.10638034071983214	0.552483660130719	0.06484774113474406	0.5473856209150325	0.0881086275805363	0.5137908496732025	0.060968108621427396	0.525326797385621	0.06751121382265712
0.5197058823529411	0.07331324583694479	0.2852941176470587	0.11921245424175651	0.45392156862745103	0.11295505214025103	0.5732026143790853	0.07827805264170053	0.565359477124183	0.19072937523717562	0.4899159663865547	0.06934760678603735	0.48758169934640533	0.06021152099589553	0.48739495798319316	0.173910687930311	0.29803921568627445	0.18977990946430642	0.4418300653594773	0.11211611939301798	0.33333333333333326	0.1953745414732893	0.4764705882352942	0.10623363834319792	0.5550326797385623	0.06527263507051419	0.547222222222222	0.08733535887330963	0.5177777777777778	0.06113367798428964	0.5346405228758172	0.06684321101166565
0.5226470588235295	0.07330111696073623	0.2862745098039215	0.11944650105383992	0.4598039215686275	0.11211049812457079	0.5789215686274513	0.07829910630346343	0.5686274509803921	0.19047862451027195	0.4934173669467788	0.06892247222871524	0.49313725490196086	0.06019538119131332	0.49859943977591026	0.17309557742965048	0.3058823529411764	0.1945828305285872	0.44575163398692824	0.11111658704117947	0.33823529411764697	0.20027650225760305	0.48202614379084974	0.10613500444331378	0.5587581699346406	0.06554289971570558	0.5496732026143789	0.08660997721258104	0.5215032679738562	0.06143783860187469	0.5442810457516342	0.06621726236592823
0.5248039215686274	0.07284276945571398	0.28235294117647053	0.11913791546233692	0.4676470588235294	0.11175068749893888	0.5846405228758172	0.0776445486220275	0.568627450980392	0.19047862451027198	0.4948179271708684	0.06861057668340595	0.4983660130718955	0.06015179948586094	0.5126050420168067	0.1694793464808107	0.3137254901960784	0.1993857515928679	0.45261437908496743	0.11076866415196915	0.34313725490196073	0.20517846304191675	0.4882352941176471	0.10587756152685837	0.5620261437908497	0.06558773633509793	0.552941176470588	0.08615667822523394	0.5242483660130719	0.06126839057726892	0.5550653594771243	0.06562318567234722
0.5263725490196078	0.07240650433501573	0.28137254901960784	0.11892953374760454	0.4705882352941177	0.11077029534207612	0.5929738562091506	0.077140413237036	0.5718954248366013	0.19072937523717565	0.4960784313725491	0.06834264389846496	0.50359477124183	0.05983869032605289	0.5238095238095238	0.16551796395315496	0.32156862745098036	0.20418867265714866	0.45816993464052297	0.11027846099269137	0.34313725490196073	0.20517846304191678	0.49640522875816995	0.10477316532345783	0.5656209150326797	0.06567780313689171	0.5558823529411763	0.08575601281105572	0.5271241830065361	0.06126558443870006	0.566339869281046	0.06524432302787891
0.5291176470588236	0.07258078981753434	0.28137254901960784	0.11892953374760454	0.4735294117647059	0.1109712218756923	0.600653594771242	0.07634141012046865	0.5718954248366013	0.19072937523717565	0.4986928104575164	0.0679145570837277	0.5074509803921569	0.058870864879488984	0.5378151260504201	0.16190173300431518	0.3254901960784313	0.20811024128459962	0.46274509803921576	0.11004995973509929	0.338235294117647	0.20027650225760305	0.5026143790849673	0.10388879561800726	0.5679084967320263	0.06554285630540078	0.5583333333333331	0.08523345741445677	0.5292810457516341	0.061481180312175886	0.5789215686274513	0.06504707810030003
0.5312745098039215	0.07295603501761284	0.28529411764705886	0.11870294023875423	0.4774509803921569	0.11116627931443974	0.6076797385620917	0.075853153837893	0.5718954248366012	0.19072937523717562	0.5035014005602241	0.06751416681816186	0.5105882352941177	0.0585924943728942	0.5490196078431373	0.15794035047665944	0.32156862745098036	0.20722888884776988	0.4679738562091504	0.1098412114487009	0.3333333333333333	0.19537454147328928	0.511764705882353	0.1033996893002734	0.5704575163398694	0.06534725852703545	0.5593137254901959	0.08483840335586547	0.5300653594771242	0.06102989654899549	0.5911764705882355	0.06446745389478672
0.5337254901960784	0.07348459927545095	0.28921568627450983	0.11863075740218151	0.48039215686274517	0.11096535278082358	0.616013071895425	0.07557049479102931	0.568627450980392	0.19047862451027195	0.507703081232493	0.06698689218357687	0.514313725490196	0.05834178523495866	0.5630252100840337	0.15432411952781966	0.32156862745098036	0.20722888884776994	0.473202614379085	0.10968277923062571	0.31862745098039214	0.19047258068897555	0.5215686274509805	0.10237983183886411	0.5727450980392157	0.06525937511933728	0.5612745098039214	0.08455305061804809	0.5328104575163398	0.060791034056129706	0.6016339869281048	0.06386735305316124
0.5366666666666666	0.07345989459460281	0.2901960784313726	0.1184457839159255	0.4813725490196079	0.11131835622399842	0.6236928104575165	0.07517782743197166	0.568627450980392	0.19047862451027195	0.5119514472455649	0.06665977074607003	0.5160130718954249	0.05829780412477671	0.5714285714285715	0.15036273700016395	0.3176470588235294	0.20634753641094017	0.48137254901960785	0.10843759959797647	0.3137254901960784	0.18971424471652826	0.5320261437908498	0.1016954247738221	0.5761437908496732	0.06483025607131157	0.5617647058823527	0.08435746647701772	0.5350326797385621	0.06034867839561483	0.6135620915032681	0.06343026239986599
0.5417647058823529	0.0730249932584222	0.30000000000000004	0.1179991334521055	0.4784313725490196	0.11087951882040953	0.6307189542483662	0.07461961340709077	0.568627450980392	0.19047862451027195	0.5196545284780578	0.06654338966793814	0.52	0.058027982822839344	0.5882352941176471	0.14756161655198466	0.3176470588235294	0.20634753641094014	0.48954248366013076	0.10719241996532725	0.30882352941176466	0.18895590874408097	0.5424836601307191	0.10044971717315078	0.579607843137255	0.06431362189079201	0.5620915032679736	0.08367994223019186	0.5382352941176471	0.05957880163278225	0.6254901960784315	0.06299317174657075
0.5466666666666665	0.07309589016874436	0.3058823529411765	0.11741156516088566	0.4774509803921569	0.11112329878525098	0.6377450980392159	0.07335448105918133	0.5653594771241829	0.1913443469418646	0.5273576097105508	0.06619700168357735	0.5229411764705884	0.058176573281162026	0.6022408963585435	0.14394538560314485	0.3176470588235294	0.2063475364109401	0.49673202614379086	0.1060722616279749	0.3039215686274509	0.18819757277163368	0.5516339869281047	0.09981774787498258	0.5830718954248367	0.063955184577332	0.5629084967320259	0.08297804224875764	0.54281045751634	0.05885378184343827	0.6372549019607845	0.06239997750449453
0.5520588235294117	0.0731748123435252	0.3156862745098039	0.11785821562470568	0.4774509803921569	0.11065878526496403	0.6454248366013075	0.0720224847483362	0.5718954248366013	0.19022787378336828	0.5356209150326796	0.06551226856982054	0.5283006535947713	0.058049281228795636	0.6162464985994399	0.14032915465430507	0.3176470588235294	0.20634753641094009	0.5029411764705882	0.1052436745452739	0.2990196078431372	0.18743923679918637	0.561764705882353	0.09877593320691637	0.5873202614379086	0.06384683541297491	0.5678104575163396	0.08179070578447306	0.5469934640522877	0.05843392309061053	0.6490196078431375	0.061026391424655914
0.5583333333333333	0.07300832626568263	0.3205882352941176	0.11738959433971986	0.4764705882352941	0.11122015712348735	0.6511437908496734	0.07135244425834875	0.5718954248366014	0.19022787378336825	0.5444444444444444	0.06544599886665621	0.5326143790849673	0.0582252366877479	0.6246498599439777	0.13916889257482862	0.3215686274509804	0.20634753641094009	0.5081699346405228	0.10454929883187451	0.2941176470588235	0.18668090082673905	0.5718954248366015	0.09704045257516676	0.5903267973856209	0.06358735191619806	0.5725490196078432	0.08058479735362302	0.5500653594771243	0.0580271119292816	0.6612745098039218	0.06004448748253609
0.5640196078431372	0.07307853410093472	0.3303921568627451	0.11694294387589986	0.47647058823529415	0.11036404059091794	0.6578431372549022	0.07052843745919044	0.5751633986928106	0.1869598999271591	0.5521475256769375	0.06503792685752591	0.5359477124183006	0.058559400490616774	0.638655462184874	0.13555266162598884	0.32549019607843144	0.20722888884776985	0.5127450980392158	0.1037991241053929	0.2892156862745098	0.18592256485429173	0.5820261437908499	0.09600948861039846	0.5926797385620914	0.06300581077769032	0.577450980392157	0.07961534119012385	0.5532679738562092	0.05770620046471286	0.6728758169934642	0.059314811545804036
0.5700980392156864	0.07278132906884378	0.34019607843137256	0.11694294387589986	0.47549019607843146	0.11005705022712635	0.6645424836601309	0.06930709601277883	0.5784313725490197	0.18369192607094997	0.5608309990662933	0.06426348833434997	0.5412418300653595	0.05923428034254741	0.6526610644257704	0.13193643067714902	0.3254901960784313	0.20722888884776988	0.5212418300653595	0.10240434098885302	0.2696078431372549	0.1859225648542917	0.5911764705882355	0.09509787726767235	0.5947058823529412	0.0622860346930983	0.582516339869281	0.07927947255471116	0.5560130718954248	0.05775085621702988	0.6856209150326799	0.058101790987453265
0.5771568627450981	0.07267863875436983	0.3529411764705882	0.11561540866403758	0.4735294117647059	0.11005705022712635	0.6686274509803923	0.06845532128297965	0.5751633986928105	0.1869598999271591	0.5699346405228759	0.06322115928878205	0.5472549019607843	0.05957650819088808	0.6666666666666667	0.12832019972830924	0.3254901960784313	0.2072288888477699	0.5267973856209152	0.10145294550181372	0.2598039215686274	0.1859225648542917	0.6013071895424839	0.09383192771752547	0.5970588235294116	0.06194841401551897	0.5877450980392157	0.07847657127969779	0.5599346405228758	0.05780666922255279	0.6970588235294118	0.05734877222813809
0.5850000000000001	0.07231790533633435	0.3656862745098039	0.1142878734521753	0.47941176470588237	0.10937582529040396	0.6753267973856211	0.06699593514558631	0.5751633986928104	0.1869598999271591	0.5796451914098975	0.06210447973641293	0.5513725490196077	0.05953328134320517	0.6778711484593839	0.12435881720065353	0.3294117647058823	0.2111504574752209	0.5382352941176473	0.10026560903752914	0.25490196078431376	0.186680900826739	0.6101307189542484	0.09407786681416533	0.5992156862745097	0.062147312430460025	0.5919934640522877	0.07790849205614518	0.5645098039215686	0.058098780841653416	0.7091503267973858	0.05637647140220154
0.5927450980392157	0.07207607989343326	0.37941176470588234	0.11342733437351163	0.4823529411764706	0.10862202664239151	0.6833333333333335	0.06481116704971142	0.5718954248366013	0.19022787378336825	0.5892623716153129	0.061512600792008654	0.5539869281045752	0.05993214259658211	0.689075630252101	0.1203974346729978	0.33333333333333326	0.21507202610267187	0.5467320261437909	0.09869363201925899	0.25	0.18592256485429173	0.619934640522876	0.09305668314266327	0.6030065359477125	0.06269151916042169	0.5957516339869282	0.07761922251132997	0.5679738562091503	0.058940666108811185	0.7223856209150329	0.05507724913184461
0.599607843137255	0.07191526295312534	0.3931372549019608	0.11342733437351163	0.48725490196078436	0.10786559734512077	0.6919934640522878	0.06280181337370959	0.5718954248366013	0.19022787378336825	0.5985060690943046	0.061294735868261375	0.5585620915032681	0.05981865212835449	0.7030812324929973	0.11678120372415798	0.33333333333333326	0.21507202610267187	0.5552287581699348	0.09758149991552277	0.24509803921568626	0.18668090082673902	0.6326797385620917	0.09085366043937822	0.6071895424836602	0.0630165862146517	0.6011437908496732	0.0764973158532714	0.5716993464052288	0.05893219456986608	0.7333333333333335	0.053845071757025235
0.6058823529411765	0.0715304457170025	0.4078431372549019	0.11323695015947377	0.4911764705882354	0.10697742810097652	0.6986928104575165	0.06103774640849154	0.5686274509803921	0.19109359621496091	0.6070961718020543	0.060825013584555665	0.5655555555555556	0.059922744442486214	0.7170868347338936	0.1131649727753182	0.3372549019607842	0.2159533785395016	0.5647058823529413	0.09675217009789357	0.25	0.19158286161105276	0.6450980392156865	0.08885689543068287	0.6113071895424836	0.06347274397221109	0.6080065359477125	0.07489634216517782	0.5754248366013073	0.05883359885128283	0.7454248366013073	0.053244582410919526
0.611078431372549	0.07108188197069011	0.42254901960784313	0.11304656594543591	0.4980392156862746	0.10674598890734927	0.7073529411764709	0.05965267372088665	0.5686274509803921	0.19109359621496091	0.6163865546218489	0.06025076417667245	0.5718300653594771	0.059976225444369397	0.7282913165266106	0.10920359024766248	0.3372549019607842	0.21595337853950158	0.5712418300653597	0.09675217009789357	0.2450980392156863	0.19082452563860544	0.6552287581699349	0.08789482209055441	0.6148366013071895	0.0638078821649505	0.6163398692810459	0.07318770943726917	0.5788235294117646	0.05862484444075729	0.7576797385620916	0.0522175248643853
0.6181372549019608	0.0706649716363886	0.43725490196078426	0.11285618173139805	0.5049019607843137	0.10699929310377035	0.7160130718954251	0.05819017681651873	0.5653594771241829	0.19195931864655358	0.6262371615312793	0.05986522260643397	0.5788888888888889	0.059660891786205546	0.7366946778711486	0.10524220772000675	0.3411764705882352	0.21987494716695255	0.5797385620915035	0.09573319880115472	0.2450980392156863	0.19082452563860544	0.6614379084967322	0.08706969814986995	0.6179084967320262	0.06396081005600607	0.6254901960784315	0.07174391495931873	0.582156862745098	0.058802081300430006	0.7697712418300656	0.05124522403844875
0.6248039215686275	0.06966473086112704	0.44803921568627453	0.11397298705984386	0.5137254901960784	0.10702378798997578	0.7227124183006538	0.056426109851300685	0.5620915032679737	0.19221006937345725	0.6352941176470589	0.05869872484933754	0.5856862745098038	0.059590003396804606	0.7450980392156864	0.10128082519235101	0.34117647058823525	0.21987494716695255	0.5862745098039218	0.09573319880115472	0.2450980392156863	0.19082452563860544	0.6692810457516342	0.0862625355414456	0.6233333333333334	0.06350990561159046	0.6351307189542486	0.0703893975978595	0.5850326797385621	0.059306522259790384	0.7807189542483662	0.05031929811252283
0.6317647058823529	0.0685243666451286	0.46274509803921565	0.11516032352412844	0.5225490196078431	0.10704828287618119	0.7323529411764708	0.05491571501210003	0.5620915032679737	0.19221006937345725	0.6458916900093372	0.057721924106319426	0.5913725490196078	0.059814793421376	0.7535014005602242	0.10012056311287458	0.34509803921568627	0.22075629960378232	0.5947712418300656	0.09523066636914641	0.2450980392156863	0.19082452563860544	0.6748366013071896	0.08548402629957194	0.625359477124183	0.06331226584362916	0.6444444444444447	0.06909733545703582	0.587124183006536	0.060078285013262955	0.7915032679738564	0.04988356826502828
0.6419607843137255	0.06687435170002627	0.4764705882352941	0.1157552740282059	0.530392156862745	0.10694858362942743	0.7424836601307191	0.054475454164737036	0.5653594771241829	0.19246082010036092	0.6532679738562094	0.05725716820126242	0.5990849673202613	0.0599858917316838	0.7647058823529412	0.09930545261221405	0.34509803921568627	0.22075629960378232	0.6055555555555557	0.09425027421228366	0.24509803921568632	0.19082452563860544	0.6839869281045752	0.08441906019558162	0.6290849673202615	0.06296675577783913	0.6542483660130721	0.06759299630413815	0.5897385620915032	0.060196042189798765	0.8011437908496734	0.0492106839238484
0.6503921568627451	0.06582873912007937	0.49019607843137253	0.11661581310686955	0.5372549019607842	0.10702378798997578	0.7539215686274512	0.05431924706974176	0.568627450980392	0.1927115708272646	0.6605975723622785	0.05654011176517196	0.6077124183006535	0.05984599486465576	0.773109243697479	0.09814519053273761	0.34901960784313724	0.22163765204061206	0.6153594771241832	0.0931119360509935	0.24509803921568632	0.19082452563860544	0.6921568627450981	0.08323172373129704	0.6332026143790851	0.0625273618912923	0.6630718954248368	0.06608865715124047	0.5913725490196079	0.06088330569016449	0.8102941176470589	0.04856883043751168
0.6588235294117648	0.06479399248014843	0.5068627450980392	0.11628901572124864	0.5450980392156861	0.10657713752615577	0.7640522875816996	0.053878986222378765	0.5751633986928103	0.1927115708272646	0.6685807656395893	0.05604670312315907	0.6140522875816992	0.0595580024892322	0.7815126050420169	0.09698492845326115	0.3568627450980392	0.22251900447744186	0.6258169934640524	0.09180474650850984	0.25980392156862747	0.19572648642291918	0.6986928104575165	0.08274045034641582	0.6376470588235295	0.06165543964015152	0.6709150326797387	0.06483671208756553	0.5939869281045752	0.061174432034236774	0.8199346405228759	0.04768726551325656
0.6661764705882354	0.06387447368298521	0.5235294117647059	0.11596221833562771	0.5549019607843135	0.10657713752615579	0.7753267973856212	0.053619560589794876	0.5849673202614377	0.19357729325885725	0.6755835667600375	0.05579943241315372	0.621111111111111	0.059584685600988146	0.7899159663865548	0.09582466637378469	0.3647058823529412	0.2234003569142716	0.6356209150326799	0.09074995108989847	0.2647058823529412	0.19648482239536647	0.7045751633986931	0.08213389783010865	0.6431372549019608	0.06134722348643649	0.6789215686274511	0.06363445445821904	0.5945098039215686	0.06114271049073807	0.8315359477124185	0.04699501137241895
0.6731372549019607	0.06287643687727529	0.5382352941176471	0.11477488187134313	0.5617647058823527	0.10650193316560744	0.7879084967320263	0.052425022888299165	0.5915032679738561	0.19469376641735356	0.680672268907563	0.05568738065060449	0.62718954248366	0.05977672943096922	0.7983193277310926	0.09466440429430824	0.3686274509803922	0.22428170935110137	0.6444444444444447	0.0902867405326945	0.27450980392156865	0.2021451191521275	0.712418300653595	0.08135026476636853	0.6479084967320262	0.06107960005963152	0.686764705882353	0.06255653358198257	0.5942483660130718	0.061769184404065355	0.8447712418300656	0.04590287204275295
0.681470588235294	0.06220864974375149	0.5549019607843139	0.11444808448572223	0.5705882352941174	0.10652642805181285	0.7991830065359479	0.050995349168429155	0.6045751633986928	0.19469376641735356	0.6835667600373483	0.055875240628085306	0.6319607843137254	0.060305987161676386	0.8067226890756304	0.09350414221483178	0.3686274509803922	0.22428170935110137	0.6562091503267976	0.08871476351442435	0.26960784313725494	0.20290345512457478	0.720261437908497	0.0809187930595647	0.6525490196078432	0.060325127185086536	0.6950980392156864	0.06100588064132951	0.5943137254901961	0.06220570751916224	0.8555555555555557	0.0450955434413781
0.6880392156862745	0.06136113050173288	0.569607843137255	0.11523341920383755	0.5784313725490194	0.10652642805181285	0.8104575163398694	0.049009758086342205	0.6143790849673202	0.1955594888489462	0.6857609710550885	0.055907861453388594	0.6376470588235292	0.06063649282024299	0.8179271708683474	0.08954275968717604	0.36862745098039207	0.22428170935110137	0.6640522875816995	0.08792475557159947	0.2647058823529412	0.2021451191521275	0.7307189542483662	0.07965562117042904	0.6568627450980392	0.059599608075076534	0.702450980392157	0.059713818500505826	0.5951633986928107	0.06244981966041559	0.8661764705882354	0.04449414945733239
0.6968627450980391	0.06051049875780553	0.5823529411764707	0.11404608273955297	0.5833333333333333	0.10665816799868634	0.8223856209150328	0.04664753058719172	0.6307189542483661	0.19229151499273706	0.6895424836601305	0.05519676632656259	0.6423529411764705	0.06104048835242049	0.8291316526610645	0.08558137715952031	0.37254901960784303	0.22516306178793113	0.673856209150327	0.08661756602911581	0.2696078431372549	0.2013867831796802	0.7424836601307191	0.07859867009480796	0.6618954248366014	0.05895129477419308	0.7107843137254904	0.05851156087115933	0.5954901960784315	0.0629038004856381	0.8758169934640524	0.04348970686572878
0.7039215686274509	0.06021329372571458	0.593137254901961	0.11352422791518463	0.5911764705882352	0.10665816799868633	0.8330065359477126	0.0443985302797775	0.6437908496732027	0.19229151499273706	0.6943043884220355	0.05442547735290538	0.6483660130718952	0.06088927270327205	0.8375350140056023	0.08442111508004385	0.37254901960784303	0.22516306178793113	0.6846405228758171	0.08515243048220474	0.27941176470588236	0.20704707993644123	0.7539215686274511	0.07753624643096914	0.6650980392156862	0.058551739808181257	0.7179738562091506	0.05731449907347084	0.5944444444444446	0.0631672591766472	0.8861111111111113	0.04137953577337469
0.7117647058823529	0.0596768025210883	0.6019607843137256	0.11394638349279922	0.5970588235294116	0.10686511230610815	0.8411764705882355	0.04336103848279928	0.6535947712418302	0.1914257925611444	0.7006069094304388	0.05400661371014817	0.6530065359477123	0.060767685176220006	0.84593837535014	0.0832608530005674	0.36862745098039207	0.22516306178793113	0.6911764705882353	0.08494368219580635	0.28921568627450983	0.20704707993644123	0.7647058823529413	0.07684275003011111	0.6684313725490195	0.058167860839636494	0.7245098039215688	0.056338575562937164	0.5939869281045752	0.06313836235539076	0.8931372549019609	0.040553495906970057
0.7187254901960785	0.059010332311469356	0.607843137254902	0.11358275044975868	0.6019607843137254	0.10699685225298164	0.8513071895424839	0.04115801577951424	0.6666666666666669	0.1914257925611444	0.7069094304388422	0.053198822127299115	0.6564052287581698	0.06062261698038776	0.8543417366946781	0.08210059092109095	0.36862745098039207	0.22516306178793113	0.7013071895424837	0.08497977361409272	0.2843137254901961	0.2078054159088885	0.7692810457516341	0.07596281289308364	0.6729411764705883	0.05810657639377675	0.7305555555555557	0.05547899253331085	0.5946405228758171	0.06318774240062118	0.900326797385621	0.04027149988960852
0.7280392156862746	0.05872376724784418	0.6166666666666665	0.11319810989577311	0.6068627450980391	0.10687699917478255	0.8594771241830067	0.03985992505324311	0.6764705882352943	0.18704134554643892	0.712231559290383	0.05241031537983014	0.660457516339869	0.060614035299450995	0.8627450980392158	0.08094032884161449	0.3686274509803921	0.22516306178793113	0.7094771241830067	0.08513865770610846	0.27941176470588236	0.20856375188133583	0.7738562091503268	0.07559639968690415	0.6781699346405229	0.05734939803752942	0.7339869281045752	0.055133241890010905	0.5969281045751635	0.06326258635082536	0.9047385620915035	0.040109503597245244
0.7361764705882353	0.058152532967644666	0.6166666666666665	0.1131981098957731	0.614705882352941	0.10659920009215607	0.8683006535947714	0.038537663926095284	0.6797385620915033	0.18679059481953525	0.7182072829131655	0.052260162604121176	0.6647712418300652	0.060579554955342806	0.8711484593837536	0.07978006676213804	0.3686274509803922	0.22516306178793113	0.7143790849673204	0.08457680936667404	0.28921568627450983	0.20856375188133583	0.7777777777777777	0.07526596717569455	0.6822222222222222	0.05698529834265436	0.7369281045751634	0.05447224639582254	0.5983660130718955	0.06338598973215306	0.9089869281045754	0.040234945034702756
0.743921568627451	0.05736133629372867	0.6215686274509802	0.11329831377254371	0.6205882352941174	0.10632140100952957	0.8782679738562092	0.03649318414623434	0.6830065359477123	0.1865398440926316	0.7229691876750702	0.05232287601278316	0.6688888888888888	0.060206345304607084	0.8739495798319328	0.0794349151833221	0.37254901960784315	0.2260444142247609	0.7186274509803922	0.08425422811362103	0.29411764705882354	0.20780541590888854	0.7826797385620914	0.07461881123244062	0.6871241830065359	0.056448355059954776	0.7413398692810457	0.05404699387427902	0.5997385620915033	0.06353411601263137	0.9145424836601309	0.03977832295046533
0.7532352941176471	0.05614527852606476	0.6313725490196077	0.1150325045774189	0.6235294117647057	0.10620154793133048	0.8875816993464054	0.03534939329656114	0.6895424836601306	0.18542337093413527	0.7298319327731094	0.051893439558732685	0.6739869281045751	0.0599650999744366	0.8823529411764706	0.07827465310384564	0.3764705882352941	0.22692576666159067	0.7205882352941175	0.08459994233729215	0.30392156862745096	0.20780541590888857	0.787908496732026	0.07395288299744222	0.6911764705882352	0.05576275636677281	0.7452614379084966	0.05371461992779944	0.6015686274509804	0.06367179919946923	0.9196078431372551	0.03915549887252559
0.7621568627450981	0.054704606618185936	0.638235294117647	0.11557935891800951	0.6264705882352939	0.10608169485313139	0.8968954248366015	0.03384687540722195	0.6928104575163399	0.1845576485025426	0.735200746965453	0.051691192955256114	0.6777777777777776	0.05927205485369564	0.8907563025210083	0.07711439102436919	0.37647058823529406	0.22692576666159067	0.726470588235294	0.08470288848924602	0.3088235294117647	0.2127073766932023	0.7911764705882351	0.0732697612707189	0.6956209150326796	0.05517363622658588	0.7501633986928105	0.05356879331187513	0.6031372549019608	0.06344137750895168	0.9230392156862747	0.038972502175802615
0.77	0.05385713189274576	0.6401960784313725	0.1156533700366101	0.6294117647058822	0.10610737096982946	0.9035947712418302	0.03338276100720171	0.6928104575163399	0.18455764850254264	0.7415032679738562	0.051090903870865796	0.6809150326797384	0.059612709329519176	0.8991596638655462	0.07595412894489273	0.3686274509803921	0.2260444142247609	0.7336601307189541	0.08427090480936604	0.3137254901960784	0.2134657126656496	0.7950980392156861	0.07227910978775852	0.7011764705882352	0.05457784636008725	0.7540849673202613	0.053632603702047955	0.6036601307189543	0.06349630195713285	0.9276143790849675	0.03877965581259249
0.7786274509803921	0.0525493348810376	0.646078431372549	0.11610164565221731	0.6323529411764705	0.10651524181086747	0.9098039215686277	0.03262023377408624	0.6928104575163397	0.18455764850254264	0.7481325863678804	0.050586553076373296	0.6843137254901959	0.059909437851911454	0.9047619047619047	0.07560897736607679	0.3607843137254902	0.22516306178793116	0.7366013071895423	0.08457983848477318	0.3137254901960784	0.2134657126656496	0.7983660130718953	0.07113221216152771	0.7075163398692811	0.05394613083243983	0.7604575163398692	0.05351203749042684	0.6045751633986929	0.06377317015013736	0.9297385620915034	0.038090365570150234
0.7872549019607843	0.05148030886770482	0.6509803921568627	0.11657026693720314	0.6333333333333332	0.10707661366939078	0.9166666666666669	0.032075571464718046	0.6960784313725489	0.18430689777563897	0.753408029878618	0.050187488110001705	0.6881045751633985	0.059866545528912074	0.9131652661064426	0.07444871528660034	0.3529411764705882	0.22604441422476088	0.7385620915032678	0.08503166124295744	0.3186274509803922	0.21422404863809688	0.8029411764705882	0.07025227502450024	0.7112418300653596	0.0534928002660592	0.7678104575163398	0.05412968235689371	0.605686274509804	0.0638257019293337	0.9330065359477125	0.03717410450690174
0.7951960784313726	0.05103921514284109	0.6529411764705881	0.11680484141010554	0.6343137254901958	0.10669197311540522	0.9248366013071897	0.03119732987993607	0.699346405228758	0.1840561470487353	0.7587768440709616	0.04962830512508732	0.6924836601307187	0.05990208729712153	0.9187675070028012	0.07328845320712388	0.34901960784313724	0.22516306178793116	0.7405228758169933	0.08548348400114172	0.3235294117647059	0.21498238461054417	0.8045751633986927	0.06918545101749954	0.714248366013072	0.05268586493601612	0.7756535947712417	0.054593867048457034	0.6066666666666668	0.06352096177666676	0.9338235294117648	0.03727866474170091
0.802843137254902	0.05061545840589722	0.6598039215686273	0.11701907021362933	0.6343137254901958	0.10725872804845894	0.9321895424836603	0.029925802915891545	0.7026143790849672	0.18380539632183163	0.764565826330532	0.049074492616233194	0.6968627450980391	0.06025206889477156	0.9215686274509806	0.07247334270646336	0.34901960784313724	0.22516306178793116	0.7424836601307188	0.08603970183281826	0.33333333333333337	0.22064268136730522	0.8042483660130718	0.06867000275700641	0.7152287581699346	0.05230066416607134	0.782516339869281	0.05517954511131327	0.6072549019607844	0.06394978946110419	0.9361111111111112	0.03667729954899865
0.8107843137254903	0.05009473965326034	0.664705882352941	0.11748769149861514	0.6352941176470586	0.10736556951981803	0.9397058823529413	0.02922829482902522	0.7058823529411764	0.18293967389023896	0.768954248366013	0.048635555224084685	0.7005228758169935	0.06014533731556532	0.9243697478991598	0.07165823220580284	0.35294117647058826	0.22516306178793116	0.7450980392156861	0.08603970183281824	0.34313725490196084	0.22630297812406625	0.8065359477124182	0.06769751794839093	0.7162745098039214	0.052109686155946876	0.7913398692810458	0.054537691624976556	0.6057516339869281	0.0637581164668649	0.936764705882353	0.03664270275753396
0.8207843137254902	0.049555310452295484	0.6676470588235293	0.11736874449238112	0.6382352941176469	0.1082506034846871	0.9459150326797386	0.028854222810282673	0.7058823529411764	0.18293967389023896	0.7741363211951446	0.04810359315482755	0.7058169934640522	0.060116691997559084	0.9243697478991598	0.07165823220580284	0.3568627450980393	0.22604441422476088	0.7464052287581697	0.08634134628872166	0.3529411764705883	0.23196327488082727	0.8094771241830063	0.06687484823051368	0.7169934640522874	0.05246939094420938	0.7996732026143792	0.05397270791430523	0.6040522875816994	0.06369516263084063	0.9377450980392158	0.03641917418686751
0.8276470588235294	0.0490096584522072	0.672549019607843	0.11766532887511795	0.6401960784313724	0.10835030273144085	0.9508169934640524	0.02852742542466176	0.7026143790849673	0.18380539632183163	0.7782446311858076	0.047689755103848944	0.7117647058823531	0.06015511142441919	0.9187675070028011	0.07527446315464263	0.36078431372549014	0.22692576666159067	0.7477124183006534	0.08613951363769727	0.357843137254902	0.236865235665141	0.8140522875816992	0.06650169991835346	0.7186928104575161	0.05267555907086108	0.8086601307189544	0.053240583581380715	0.6016993464052287	0.06391739895458928	0.9403594771241831	0.035770016789120125
0.8336274509803921	0.048717721880501594	0.6735294117647057	0.11821696758088324	0.6392156862745096	0.10870330617461571	0.9550653594771242	0.028064794622269646	0.699346405228758	0.1846711187534243	0.7820261437908496	0.047138576581541476	0.7163398692810459	0.05991523767399792	0.9159663865546217	0.07608957365530315	0.36078431372549014	0.22692576666159067	0.7499999999999999	0.0865730639637968	0.35784313725490197	0.23686523566514103	0.8173202614379085	0.0664378331472579	0.7219607843137252	0.052056129805722336	0.8160130718954249	0.0520979177434866	0.5996078431372549	0.06469482826364308	0.9426470588235295	0.03516865159641787
0.8388235294117647	0.04828970079631633	0.6774509803921567	0.11874759877570348	0.6392156862745096	0.10914995663843571	0.9588235294117647	0.026643445128729355	0.7058823529411764	0.18355464559492796	0.7864145658263304	0.04664725830033997	0.7218954248366014	0.059497752049884084	0.9131652661064424	0.07889069410348241	0.35686274509803917	0.2260444142247609	0.7552287581699346	0.08769322230114913	0.3627450980392157	0.23762357163758835	0.818954248366013	0.06625745603003534	0.7244444444444443	0.05169565692706202	0.8243464052287582	0.050909325525554015	0.5968627450980392	0.0654515975917467	0.9436274509803922	0.035203248387882566
0.8422549019607843	0.04807155224175766	0.6813725490196076	0.11910059259402091	0.6392156862745096	0.10960980155296965	0.9614379084967322	0.0262077152812348	0.7058823529411765	0.18355464559492796	0.7911297852474322	0.046464133560429347	0.7264705882352941	0.05914322085071275	0.9103641456582632	0.08169181455166169	0.3529411764705882	0.22516306178793116	0.7545751633986928	0.08891023150636554	0.37254901960784315	0.24328386839434937	0.8212418300653594	0.06671962848811844	0.7277124183006535	0.05136230277508295	0.8312091503267974	0.05061475231033374	0.5944444444444446	0.06525009430316499	0.944607843137255	0.03485846065477672
0.848235294117647	0.04777961567005205	0.6843137254901959	0.11908238079990298	0.6392156862745095	0.11009454494301797	0.9640522875816996	0.02514039948917241	0.7026143790849674	0.18442036802652062	0.7951447245564891	0.04615864640288395	0.7294117647058824	0.058854786505703464	0.907563025210084	0.08449293499984097	0.35686274509803917	0.22604441422476088	0.7516339869281046	0.08968367935580646	0.37254901960784315	0.24328386839434937	0.8209150326797385	0.06704642587373935	0.7294771241830065	0.051199977078561845	0.8375816993464054	0.05025744626666284	0.5927450980392158	0.06513907209812213	0.9449346405228759	0.034703865371824995
0.8529411764705881	0.04756851133192024	0.6843137254901959	0.11908238079990299	0.637254901960784	0.11101292719004627	0.9660130718954251	0.024142016984824734	0.7091503267973855	0.18330389486802431	0.7985060690943042	0.04591701426696519	0.7333333333333335	0.05821947500611749	0.9047619047619048	0.08729405544802023	0.35686274509803917	0.2260444142247609	0.7526143790849673	0.0904661055233934	0.3725490196078431	0.24328386839434937	0.818954248366013	0.06735389353400538	0.7334640522875816	0.05091271120031119	0.8429738562091504	0.05035885883710984	0.5915686274509805	0.06475212806445303	0.9472222222222223	0.03426813552433044
0.8559803921568627	0.04777249249791634	0.6843137254901959	0.119082380799903	0.6352941176470587	0.11185748120572651	0.9686274509803924	0.023074701192762344	0.7091503267973855	0.18330389486802431	0.8015873015873015	0.04575832765622775	0.7362745098039216	0.057939893214442865	0.9047619047619048	0.08729405544802023	0.35686274509803917	0.2260444142247609	0.7506535947712418	0.09169413913282397	0.3676470588235294	0.2383819076100357	0.8163398692810457	0.06787159946183736	0.7370588235294117	0.05071225068576284	0.8468954248366014	0.05044612936866222	0.5893464052287583	0.06406837697905864	0.9468954248366014	0.03445100788699136
0.8600000000000001	0.047647819834905104	0.6862745098039215	0.1193169552728054	0.6352941176470588	0.11242423613878025	0.969934640522876	0.0227299134596565	0.7091503267973857	0.18330389486802431	0.8056489262371616	0.045225046555608106	0.7401960784313727	0.057744037117369584	0.9019607843137255	0.0900951758961995	0.3529411764705882	0.22516306178793116	0.7450980392156863	0.09242074158190722	0.3627450980392157	0.23347994682572193	0.8127450980392156	0.06838597302199187	0.74078431372549	0.050694319107477966	0.8508169934640523	0.050142241889311684	0.589281045751634	0.06377950151118549	0.9465686274509805	0.034423335413398204
0.8639215686274511	0.047557994604168756	0.6852941176470587	0.11945132586893718	0.6372549019607843	0.11328477521744391	0.969934640522876	0.0227299134596565	0.7124183006535947	0.18305314414112067	0.8088702147525677	0.044974988584206184	0.7437908496732027	0.05763510465549595	0.9019607843137255	0.0900951758961995	0.3529411764705882	0.22516306178793113	0.7405228758169935	0.09325460864516504	0.35784313725490197	0.2285779860414082	0.8058823529411764	0.06941693698676016	0.7419607843137254	0.05064924433448395	0.8540849673202615	0.049720348278613706	0.5903267973856209	0.06389724021585949	0.9480392156862746	0.03412821171712872
0.8683333333333333	0.04682129257429443	0.6872549019607842	0.11945132586893718	0.6431372549019606	0.11263118044620207	0.9712418300653597	0.022385125726550655	0.7156862745098038	0.182802393414217	0.812044817927171	0.04473890565984035	0.7458169934640524	0.05761842725070903	0.9019607843137255	0.09009517589619949	0.35686274509803917	0.2260444142247609	0.7352941176470589	0.09363328820503795	0.35784313725490197	0.2285779860414082	0.8026143790849672	0.06979477360879599	0.7445098039215686	0.05069555570727088	0.8563725490196079	0.04970467917061851	0.5907189542483661	0.06395786245728634	0.9470588235294118	0.034206403208096196
0.8727450980392155	0.04643046180695703	0.6872549019607842	0.11945132586893718	0.6490196078431373	0.11184117250337719	0.9727124183006538	0.02187693930063435	0.7156862745098038	0.182802393414217	0.8133053221288515	0.04434740047441952	0.7488235294117648	0.05732975056217176	0.9019607843137255	0.09009517589619949	0.36078431372549014	0.22692576666159067	0.7274509803921568	0.09447784222071819	0.35784313725490197	0.2285779860414082	0.7999999999999998	0.07036846632790511	0.746732026143791	0.05077166717179277	0.8601307189542485	0.0491601312817383	0.5903921568627452	0.06449017833022812	0.9459150326797386	0.03438386229825986
0.8776470588235293	0.0458866360564014	0.6882352941176468	0.11961136156242	0.654901960784314	0.11157888847978939	0.9733660130718956	0.021659074376887074	0.7222222222222221	0.182802393414217	0.8154995331465921	0.044005779267819824	0.7525490196078433	0.057322885852324	0.9019607843137255	0.09009517589619949	0.36078431372549014	0.22692576666159064	0.7196078431372549	0.09475564130334471	0.35784313725490197	0.2285779860414082	0.7950980392156861	0.071097069545819	0.7498692810457517	0.050630192098512085	0.8630718954248366	0.04843562456081402	0.5889542483660131	0.06505931502486895	0.9454248366013073	0.034407587558290514
0.8809803921568627	0.045757051287776476	0.6872549019607841	0.11945132586893717	0.6627450980392158	0.11073433446410914	0.9740196078431375	0.02100547960564524	0.7222222222222221	0.182802393414217	0.8170401493930908	0.04355421187770282	0.7569281045751636	0.0567786114038013	0.9019607843137255	0.09009517589619949	0.3647058823529411	0.2278071190984204	0.7098039215686275	0.09589397946463486	0.35784313725490197	0.2285779860414082	0.792156862745098	0.07176999404241571	0.7515686274509803	0.05092642644897473	0.8661764705882353	0.04836833184599864	0.5896732026143792	0.06538511477365025	0.9431372549019609	0.03475237529139637
0.8831372549019607	0.04554977675094387	0.6833333333333331	0.12048554462397702	0.6725490196078433	0.11073433446410914	0.9753267973856211	0.020134019910656133	0.7287581699346405	0.18168592025572067	0.8170868347338935	0.04314240777288575	0.7599346405228758	0.05653585798265477	0.8991596638655462	0.09289629634437876	0.36078431372549014	0.2269257666615907	0.7	0.09703231762592501	0.3578431372549019	0.22857798604140822	0.7866013071895425	0.07269121760394086	0.7524183006535947	0.05138326815785782	0.8683006535947713	0.04834395611139028	0.5883006535947712	0.06567961342546742	0.9395424836601308	0.035048431706111105
0.8834313725490196	0.045313308685560535	0.6794117647058822	0.12079413021548001	0.6794117647058824	0.1097005465564428	0.9753267973856211	0.020134019910656133	0.7287581699346405	0.18168592025572067	0.8164332399626515	0.042923308677061726	0.764313725490196	0.05633500035358501	0.896358543417367	0.09569741679255804	0.36078431372549014	0.22692576666159067	0.6941176470588235	0.09835430861430174	0.3578431372549019	0.22857798604140825	0.7823529411764706	0.07326765343236016	0.7536601307189542	0.0516874142353042	0.8699346405228756	0.04853975761753151	0.5882352941176471	0.0655155857066666	0.9372549019607844	0.03563207186859483
0.8832352941176471	0.04512796084572722	0.6754901960784312	0.121102715806983	0.6872549019607844	0.10894088795502557	0.9748366013071897	0.020252617235207215	0.7287581699346406	0.18168592025572067	0.8159197012138186	0.042977588745185875	0.7666013071895424	0.05586101318001282	0.8935574229691877	0.09849853724073732	0.35686274509803917	0.2260444142247609	0.6901960784313725	0.0989492591183792	0.3578431372549019	0.22857798604140825	0.7761437908496731	0.07378650469752794	0.7545098039215686	0.05205236324096847	0.8679738562091501	0.04898384223960363	0.5881699346405229	0.06569274098832985	0.9338235294117647	0.0368365023907896
0.882156862745098	0.04518802125851733	0.672549019607843	0.12120291968375362	0.6970588235294118	0.1073991239396395	0.9754901960784316	0.02003475231145994	0.7320261437908497	0.17841794639951153	0.814752567693744	0.04287614967454753	0.7696078431372548	0.05530512530162629	0.896358543417367	0.09569741679255804	0.34901960784313724	0.22516306178793116	0.6879084967320261	0.09984424169115481	0.3578431372549019	0.22857798604140825	0.7686274509803921	0.07503533358604351	0.7560130718954248	0.05268038048135848	0.8661764705882351	0.04970868761447176	0.5877777777777778	0.06555234096615538	0.9310457516339871	0.03803104009228531
0.8824509803921566	0.044939516366308684	0.668627450980392	0.12188414462047603	0.7029411764705882	0.10693324948383219	0.9761437908496734	0.019816887387712662	0.7254901960784315	0.1825516426873133	0.8132586367880484	0.042748648820617276	0.7729411764705881	0.05479673425789455	0.896358543417367	0.09569741679255804	0.34901960784313724	0.22516306178793113	0.681045751633987	0.10067468210702615	0.3627450980392157	0.22933632201385554	0.7627450980392156	0.07560902630515264	0.7567973856209149	0.053645107226038505	0.862908496732026	0.05040577452694649	0.5856209150326798	0.06529527604570132	0.9294117647058824	0.0385757024016535
0.8824509803921569	0.04503913562750214	0.6617647058823528	0.12243099896106664	0.7098039215686274	0.1073411203248702	0.9761437908496734	0.019816887387712662	0.7189542483660131	0.18668533897511513	0.8101307189542483	0.04287003094469455	0.7736601307189541	0.054163563577875364	0.8907563025210083	0.09931364774139784	0.3529411764705882	0.2260444142247609	0.6787581699346406	0.1009470513580506	0.37254901960784315	0.23499661877061653	0.7588235294117647	0.07545032997674295	0.758235294117647	0.0543991113343042	0.8609477124183005	0.05067109012435661	0.5839215686274509	0.06472037837344313	0.9271241830065361	0.03977395948226352
0.883235294117647	0.04465353113455231	0.6529411764705881	0.1238383923803209	0.7166666666666666	0.10722126724667111	0.977450980392157	0.018945427692723556	0.7156862745098038	0.18755106140670777	0.8094771241830065	0.04302129040755817	0.7756209150326797	0.0536526051809129	0.8879551820728291	0.10211476818957711	0.35686274509803917	0.22692576666159064	0.6754901960784313	0.10196045675492435	0.36764705882352944	0.2300946579863028	0.7529411764705882	0.07663420386172261	0.759673202614379	0.054630942123468515	0.858986928104575	0.050852906645876876	0.58359477124183	0.06419170162575143	0.9259803921568629	0.04039998897746609
0.8841176470588236	0.04442477296461767	0.6470588235294117	0.12538015639570696	0.7176470588235293	0.10724576213287654	0.9781045751633989	0.018291832921481725	0.7189542483660131	0.1866853389751151	0.8091036414565828	0.04323915533130546	0.7775816993464052	0.053440715922444766	0.8851540616246498	0.10491588863775639	0.36078431372549014	0.2278071190984204	0.6689542483660129	0.10341830308233169	0.36274509803921573	0.2293363220138555	0.7496732026143791	0.07585756128079128	0.7605882352941176	0.05463397984324635	0.8580065359477123	0.05052610926025596	0.582483660130719	0.06351167150893909	0.923529411764706	0.04114702783276028
0.8849999999999999	0.044118644644755164	0.638235294117647	0.12678754981496124	0.7205882352941175	0.10747720132650378	0.9769607843137257	0.019064025017274635	0.7189542483660132	0.18668533897511508	0.8075630252100842	0.04333921750670303	0.7822875816993463	0.05306348115404403	0.8851540616246499	0.10491588863775639	0.3647058823529411	0.22868847153525015	0.6624183006535946	0.10528060991254953	0.35784313725490197	0.2244343612295418	0.7467320261437906	0.07644291515724594	0.7615686274509803	0.05413908230312095	0.855392156862745	0.05047687051850214	0.5834640522875817	0.06254585690868583	0.9218954248366015	0.042263253406394224
0.8867647058823528	0.04373150782229948	0.6323529411764705	0.12800455902017766	0.7245098039215686	0.10688225082242633	0.9759803921568629	0.02004441717413738	0.7156862745098039	0.18755106140670774	0.8054154995331467	0.04314536568775118	0.7866666666666665	0.05288387054437831	0.8823529411764707	0.10771700908593565	0.36862745098039207	0.22956982397207992	0.6568627450980391	0.10683157941987463	0.3480392156862745	0.21877406447278078	0.7418300653594769	0.07792455682486418	0.7618300653594771	0.05400081295536922	0.8527777777777776	0.050714065167604294	0.5844444444444444	0.06210050430644072	0.918137254901961	0.04297131440857287
0.8887254901960784	0.04329472087606161	0.6264705882352939	0.1295463230355637	0.7274509803921568	0.10711369001605357	0.9743464052287584	0.021160642747771324	0.7189542483660131	0.18668533897511508	0.8029878618113914	0.04340345596951458	0.7886928104575163	0.052834795609264386	0.8795518207282914	0.11051812953411491	0.36862745098039207	0.22956982397207992	0.6503267973856208	0.10869388625009248	0.3431372549019608	0.21387210368846704	0.7375816993464052	0.07946894101645001	0.7622222222222222	0.053914798683076456	0.849673202614379	0.051189762911123954	0.5871241830065359	0.06167842082675322	0.9143790849673205	0.04367937541075151
0.8900980392156862	0.04290758405360592	0.6205882352941174	0.13108808705094976	0.7313725490196079	0.10675387939042165	0.9733660130718956	0.021623273550163438	0.7189542483660132	0.18668533897511508	0.800186741363212	0.0436667180199447	0.790392156862745	0.05261258405875943	0.8739495798319328	0.11413436048295471	0.36862745098039207	0.22956982397207995	0.6437908496732025	0.10974868166870384	0.3382352941176471	0.20897014290415328	0.734967320261438	0.07989709963440189	0.762549019607843	0.05387042168389765	0.8449346405228757	0.05204262965251168	0.5903267973856209	0.06150611638771552	0.9117647058823531	0.044235441462619624
0.8906862745098039	0.04258353515074506	0.6137254901960782	0.13286389787841923	0.7333333333333332	0.10647608030779515	0.9722222222222224	0.022395465645956347	0.7222222222222224	0.18581961654352241	0.7967320261437909	0.04400729429168121	0.7920261437908496	0.05286131310654469	0.8655462184873949	0.11809574301061045	0.37647058823529406	0.23045117640890972	0.638235294117647	0.11128419111330078	0.32843137254901966	0.20330984614739225	0.7346405228758172	0.07975643580552683	0.763660130718954	0.05335574593978508	0.840032679738562	0.05266032476935088	0.5927450980392157	0.06179916693948688	0.9086601307189545	0.044982480317913805
0.8902941176470588	0.04272778485497342	0.6127450980392155	0.13280188796858483	0.7313725490196077	0.10637638106104139	0.9722222222222224	0.022395465645956344	0.7287581699346407	0.1847031433850261	0.7930438842203548	0.04439704154343382	0.79359477124183	0.0527215988545236	0.8599439775910362	0.12171197395945023	0.38823529411764707	0.23525409747319045	0.6313725490196078	0.11270958203324957	0.32352941176470584	0.19840788536307855	0.7333333333333334	0.0803926348014992	0.763986928104575	0.05321549532095321	0.8356209150326795	0.05323788704149523	0.594640522875817	0.062096425291401046	0.9053921568627453	0.045527142627282
0.8895098039215685	0.04275165407794016	0.6078431372549018	0.13334874230917546	0.7294117647058822	0.10627668181428764	0.9705882352941179	0.023511691219590288	0.7320261437908497	0.18445239265812247	0.7894024276377217	0.044853221936337534	0.7955555555555555	0.05236491254580891	0.8599439775910364	0.12171197395945023	0.3843137254901961	0.23437274503636069	0.6235294117647059	0.11432535716723621	0.31862745098039214	0.1935059245787648	0.7323529411764707	0.08014448098813905	0.7647058823529411	0.052879806307945115	0.8320261437908495	0.05353536229353396	0.5948366013071896	0.06174831401385232	0.9021241830065361	0.04607180493665019
0.8884313725490195	0.04290184747474622	0.6029411764705881	0.1341051716064462	0.7294117647058822	0.10673652672882154	0.9712418300653597	0.023293826295843013	0.7320261437908496	0.18445239265812247	0.7860877684407095	0.044924082095313976	0.7964705882352939	0.05186515911254546	0.8599439775910365	0.12171197395945024	0.3803921568627451	0.2334913925995309	0.6176470588235292	0.11628614148096171	0.3137254901960784	0.1886039637944511	0.7271241830065358	0.08122166441079681	0.763986928104575	0.05281919364557301	0.8274509803921567	0.054091428345402065	0.5951633986928105	0.06173763644695543	0.8995098039215689	0.0466278709885183
0.8899999999999999	0.04277979874669183	0.5980392156862744	0.1346520259470368	0.7284313725490195	0.1066613223682732	0.9715686274509806	0.023402758757716653	0.7287581699346404	0.1842016419312188	0.7830065359477123	0.04487330858327442	0.7977124183006534	0.05139279175597453	0.8627450980392158	0.11891085351127097	0.3803921568627451	0.23349139259953092	0.61078431372549	0.11806195230843118	0.3088235294117647	0.18370200301013737	0.7222222222222221	0.08205099422842603	0.7629411764705881	0.05341031855052185	0.8228758169934639	0.05435001914523145	0.5926797385620917	0.06164427057155679	0.8986928104575165	0.046795749105957136
0.8908823529411765	0.042981847257429484	0.5872549019607842	0.13611716149394787	0.726470588235294	0.10645437806085137	0.9722222222222224	0.023184893833969374	0.7320261437908496	0.18333591949962613	0.7798319327731091	0.04500947146027357	0.7996078431372547	0.05093191701085711	0.8627450980392158	0.11891085351127097	0.37254901960784315	0.23261004016270115	0.6049019607843136	0.11920029046972135	0.29411764705882354	0.17880004222582363	0.7183006535947711	0.08229341625711972	0.7612418300653593	0.05412183195446179	0.8197712418300652	0.054708089712824405	0.5891503267973857	0.06154994378576506	0.8965686274509806	0.047441978401429025
0.8913725490196077	0.04290844617714128	0.5823529411764705	0.13775114842205244	0.726470588235294	0.1058961414816032	0.9723856209150329	0.023021495141158914	0.7352941176470589	0.18247019706803347	0.7770308123249299	0.04541313518452676	0.8007843137254901	0.050892085278359166	0.8599439775910364	0.11972596401193149	0.36862745098039207	0.23261004016270118	0.5999999999999999	0.12055167027106956	0.28431372549019607	0.17313974546906258	0.7147058823529411	0.08156238514574868	0.7598692810457515	0.05426842039501883	0.8143790849673201	0.055475844435122865	0.5869934640522876	0.06160783695582803	0.8957516339869284	0.04764284270912483
0.8919607843137254	0.0430176435463704	0.5784313725490196	0.13896297977254243	0.7294117647058822	0.1054045909090978	0.9723856209150329	0.02302149514115892	0.7418300653594773	0.18135372390953716	0.7751633986928104	0.04584638888017502	0.8026143790849672	0.05055842669684787	0.8599439775910364	0.11972596401193149	0.3725490196078431	0.23261004016270115	0.5931372549019607	0.1215854581787359	0.27450980392156865	0.16747944871230158	0.7088235294117646	0.08138038953036679	0.7577124183006535	0.054656275316388774	0.8098039215686273	0.05564870154695843	0.5839215686274509	0.06112411901542314	0.8900326797385623	0.04881899287696562
0.8924509803921568	0.04298563422395524	0.5715686274509804	0.1408315411735494	0.7284313725490195	0.10538009602289239	0.9717320261437911	0.023675089912400745	0.738562091503268	0.18221944634112983	0.7745564892623715	0.045974730875163274	0.8047712418300653	0.05023414718097665	0.8627450980392157	0.11692484356375221	0.3764705882352941	0.23261004016270118	0.5846405228758169	0.12269759028247211	0.2647058823529412	0.16181915195554053	0.7026143790849673	0.08114319488126463	0.7560130718954247	0.055115697389702324	0.8062091503267973	0.05640648359896165	0.5813071895424836	0.06085731702767453	0.8854575163398694	0.0494929792177034
0.8934313725490195	0.04287993414863742	0.5666666666666665	0.14158797047082014	0.7284313725490195	0.1053800960228924	0.9710784313725492	0.024328684683642576	0.7418300653594772	0.18135372390953716	0.7736694677871148	0.045956029284376906	0.8052941176470588	0.04986628468437454	0.8627450980392158	0.11692484356375221	0.38039215686274513	0.23261004016270118	0.5781045751633986	0.12329254078654957	0.2598039215686274	0.1569171911712268	0.6973856209150326	0.08156064145710332	0.754313725490196	0.05530229430981185	0.8040849673202615	0.05696488626318456	0.5783006535947712	0.06075350866413584	0.8818627450980391	0.04999697170947694
0.8935294117647058	0.04306253259815476	0.552941176470588	0.14324230306830332	0.7274509803921567	0.10573309946606727	0.9704248366013074	0.02498227945488441	0.738562091503268	0.18462169776574633	0.7721288515406162	0.04640964840311377	0.8065359477124182	0.049262260675296446	0.8599439775910365	0.11972596401193149	0.3803921568627451	0.23261004016270118	0.569281045751634	0.12377363096792199	0.25	0.1569171911712268	0.6915032679738562	0.08211812571278676	0.7511111111111111	0.0560237259581362	0.8009803921568629	0.05775746992847342	0.576797385620915	0.06095305487739669	0.8779411764705881	0.050937653817770774
0.8956862745098038	0.0425396567811613	0.5421568627450979	0.1437641578926717	0.7274509803921567	0.10516634453301352	0.9704248366013074	0.02498227945488441	0.7385620915032681	0.18462169776574633	0.7699813258636787	0.04682185728107789	0.8071241830065359	0.049358303394292743	0.8599439775910365	0.11972596401193149	0.3803921568627451	0.23261004016270118	0.561437908496732	0.12455309659116855	0.25	0.15691719117122682	0.6866013071895425	0.08261762965703859	0.7479084967320261	0.05633309836178145	0.7985294117647059	0.05835986114360816	0.5769934640522876	0.06135079774749425	0.872875816993464	0.052650528021857525
0.8965686274509802	0.042470429581880485	0.5401960784313725	0.14435172618389153	0.7274509803921567	0.10459958959995977	0.9704248366013074	0.02498227945488441	0.7352941176470589	0.185487420197339	0.768814192343604	0.04668195303066079	0.8087581699346403	0.04924095961464986	0.8627450980392158	0.11692484356375221	0.3803921568627451	0.23261004016270118	0.5565359477124182	0.12523970460242137	0.24509803921568626	0.1576755271436741	0.6810457516339868	0.08294655649750288	0.7437908496732026	0.056745072185754884	0.7970588235294118	0.05878712179603716	0.5773202614379085	0.06187827560172137	0.8669934640522874	0.05441196882889395
0.8955882352941176	0.042858656882303774	0.5352941176470587	0.14526699793269732	0.730392156862745	0.10410803902745437	0.9691176470588238	0.025853739149873513	0.7287581699346405	0.18660389335583533	0.7679738562091502	0.04667441533637169	0.8099999999999999	0.04887137969478478	0.8627450980392158	0.11692484356375221	0.3764705882352941	0.2317286877258714	0.5496732026143789	0.12580897898980076	0.24509803921568626	0.15767552714367408	0.6784313725490195	0.08294655649750288	0.7405228758169935	0.05662005345636395	0.794281045751634	0.0599740410498834	0.5779084967320263	0.06215436432143966	0.8622549019607841	0.0552953588303012
0.894313725490196	0.043199420168805555	0.5294117647058822	0.14602223398802033	0.730392156862745	0.10354128409440064	0.9697712418300656	0.025200144378631682	0.7222222222222221	0.19073758964363713	0.7667600373482725	0.046769273918223685	0.8115686274509802	0.04827389370851925	0.8655462184873951	0.11412372311557294	0.36862745098039207	0.23084733528904167	0.5424836601307188	0.12607245188736102	0.24019607843137256	0.1569171911712268	0.6748366013071895	0.0832186283547444	0.7360784313725489	0.05758362573379211	0.7929738562091502	0.06030083843550432	0.577777777777778	0.06197480212580884	0.858986928104575	0.056067301126791015
0.894313725490196	0.04337161463783417	0.5313725490196077	0.14594822286941975	0.7284313725490195	0.1029745291613469	0.9691176470588238	0.025418009302378957	0.7222222222222221	0.19073758964363713	0.765266106442577	0.046865830882049375	0.811830065359477	0.04800441331984319	0.8655462184873951	0.11412372311557295	0.3647058823529411	0.23084733528904164	0.5385620915032678	0.12693713038834836	0.24019607843137256	0.15691719117122682	0.6705882352941176	0.08376964740130267	0.733202614379085	0.05793587615352659	0.7915032679738561	0.060546613721757014	0.5775816993464054	0.062053199271789615	0.855392156862745	0.056571293618564555
0.8937254901960784	0.04373973658586697	0.534313725490196	0.14584801899264915	0.7284313725490195	0.1029745291613469	0.9691176470588238	0.025418009302378957	0.7222222222222221	0.19073758964363713	0.7643323996265172	0.04672652595046223	0.8120915032679737	0.047985483358969086	0.8683473389355744	0.11330861261491243	0.3647058823529411	0.23084733528904167	0.5352941176470587	0.12746253678229538	0.23529411764705882	0.15767552714367414	0.6669934640522875	0.0841654661387845	0.728627450980392	0.05846243418728201	0.7931372549019607	0.060351941846974504	0.5766666666666669	0.06230640490542685	0.8531045751633985	0.05675653048961516
0.8928431372549018	0.044530641957778436	0.5362745098039214	0.14607461250149942	0.730392156862745	0.10240777422829316	0.9691176470588238	0.025418009302378957	0.718954248366013	0.1916033120752298	0.7632119514472455	0.04689788824674342	0.8136601307189542	0.04796432518869716	0.8683473389355744	0.11330861261491242	0.3647058823529411	0.23084733528904164	0.534313725490196	0.12731964769951826	0.22549019607843138	0.15767552714367414	0.6640522875816992	0.0845120230385108	0.7260130718954247	0.05904435022883446	0.7928104575163398	0.06071276169182245	0.5751633986928106	0.06219926287012274	0.8495098039215685	0.05745492662911637
0.893235294117647	0.04449877870269677	0.5362745098039214	0.14644302990971464	0.7294117647058822	0.10173761936366736	0.9691176470588238	0.02541800930237896	0.7222222222222222	0.18833533821902063	0.7623249299719886	0.046950595066150375	0.8152287581699346	0.04809430184071599	0.8711484593837536	0.11050749216673314	0.36078431372549014	0.23084733528904164	0.5313725490196077	0.12696331387744078	0.22549019607843138	0.15767552714367414	0.6624183006535946	0.084595144456184	0.7225490196078431	0.059518650395697655	0.7934640522875817	0.0608307678231699	0.57281045751634	0.06248220046707832	0.8464052287581698	0.05780928929077654
0.894705882352941	0.04416465775106281	0.5401960784313724	0.14651521274628737	0.7323529411764704	0.10124606879116196	0.9710784313725492	0.024419626798031283	0.7222222222222222	0.18833533821902063	0.7621848739495797	0.047477506290335474	0.815424836601307	0.04783877800847855	0.8739495798319329	0.10770637171855386	0.3647058823529411	0.2317286877258714	0.5290849673202613	0.12647701340163076	0.22549019607843138	0.15767552714367414	0.661111111111111	0.08542456862354779	0.7183006535947711	0.06040411751683457	0.7941176470588234	0.060948773954517345	0.5730065359477126	0.06264846959735572	0.8424836601307188	0.058117803404741604
0.8951960784313724	0.044338356149655866	0.5421568627450979	0.14637338884692247	0.7333333333333332	0.10071232709811921	0.9717320261437911	0.023766032026789452	0.7222222222222222	0.18833533821902063	0.7632586367880485	0.047419423731393025	0.8166666666666667	0.04746695102801843	0.8795518207282914	0.10409014076971407	0.3725490196078431	0.23261004016270118	0.5307189542483659	0.12568152673946648	0.23529411764705882	0.15767552714367414	0.6630718954248365	0.08609644666644548	0.7118300653594771	0.06116735048471354	0.7928104575163397	0.06132639198217884	0.572156862745098	0.06293852070025155	0.8392156862745098	0.058724586134784436
0.8955882352941176	0.044306492894574195	0.5441176470588234	0.14584275765210225	0.7362745098039214	0.09949736046835407	0.9718954248366015	0.023602633333978995	0.7222222222222221	0.18833533821902063	0.7647058823529411	0.0474508345155492	0.8168627450980391	0.047304557526165136	0.8795518207282914	0.10409014076971408	0.37254901960784315	0.23261004016270118	0.5323529411764705	0.12422785589646006	0.2303921568627451	0.1569171911712268	0.6637254901960783	0.08650136422013985	0.7080392156862745	0.0617159152632438	0.7908496732026142	0.06118938423838028	0.5705882352941177	0.06317177480888986	0.8336601307189543	0.059682500811787664
0.8959803921568626	0.044320746525940584	0.5470588235294116	0.14607680446418564	0.7372549019607841	0.09896361877531132	0.9705882352941179	0.024909822876462654	0.7222222222222221	0.18833533821902063	0.7654995331465919	0.047288180242684316	0.8167320261437908	0.047512844717731595	0.876750700280112	0.10490525127037462	0.3764705882352941	0.23349139259953092	0.5359477124183005	0.12302506792836866	0.2254901960784314	0.1561588551987795	0.664705882352941	0.08698139604041245	0.705359477124183	0.06271000787079058	0.7872549019607842	0.06125404158882958	0.5688888888888889	0.06330324965301085	0.8297385620915033	0.060091329704384654
0.8967647058823528	0.04433027398739009	0.5450980392156861	0.14615081558278628	0.7352941176470587	0.09924141785793783	0.969934640522876	0.025563417647704485	0.718954248366013	0.1885860889459243	0.765266106442577	0.047129368176302165	0.8169934640522875	0.04748559893562934	0.8739495798319327	0.10572036177103512	0.376470588235294	0.23349139259953092	0.5405228758169933	0.12225477384917727	0.22549019607843138	0.1561588551987795	0.668627450980392	0.08734915517758933	0.7030718954248366	0.06311562405812328	0.78218954248366	0.06153472751809124	0.5683006535947713	0.06367828449152188	0.8264705882352941	0.06086327200087447
0.8976470588235294	0.04453181595699802	0.5392156862745097	0.14526003872018586	0.7372549019607841	0.09832303561090952	0.969934640522876	0.025563417647704485	0.7189542483660131	0.18858608894592427	0.7656862745098038	0.04721905686555368	0.8166013071895424	0.04739357853727499	0.8655462184873948	0.10688062385051157	0.37254901960784303	0.23349139259953092	0.5424836601307188	0.12099512416196649	0.22549019607843138	0.15615885519877948	0.6692810457516339	0.08724203962462845	0.701830065359477	0.06368595056122285	0.7759803921568627	0.06235728654296744	0.5690849673202616	0.0643066782053244	0.8238562091503268	0.06147557741540304
0.8980392156862744	0.044740855445489856	0.5333333333333332	0.14436926185758547	0.7362745098039214	0.0982985407247041	0.9700980392156864	0.02540001895489403	0.7156862745098039	0.18883683967282794	0.764799253034547	0.047495639227588655	0.8162091503267973	0.04720318845186428	0.8627450980392155	0.10769573435117209	0.37647058823529406	0.23349139259953092	0.5483660130718953	0.1198038187623204	0.22549019607843135	0.15615885519877945	0.668627450980392	0.08681056791782461	0.7006535947712417	0.06347551989891889	0.7692810457516339	0.0629840875568656	0.5709803921568628	0.06482941761400739	0.8204248366013072	0.062255760947370446
0.8984313725490195	0.044493755966608595	0.530392156862745	0.14423489126145367	0.7352941176470587	0.09827404583849869	0.9707516339869282	0.024746424183652194	0.7156862745098039	0.18883683967282794	0.7639122315592902	0.047849261084920006	0.8148366013071894	0.04737018160314599	0.8627450980392155	0.10769573435117209	0.3764705882352941	0.23349139259953092	0.549346405228758	0.11903437223438743	0.23039215686274508	0.15691719117122674	0.6669934640522874	0.08679549633316044	0.6983660130718954	0.0639205996158956	0.7635620915032678	0.0637705049130831	0.5722222222222222	0.06469840275913068	0.815359477124183	0.06287858502531019
0.8980392156862744	0.0448859128293537	0.5254901960784313	0.14331961951264782	0.7362745098039214	0.09838088730985776	0.9709150326797387	0.024583025490841737	0.7124183006535947	0.18908759039973164	0.7636788048552752	0.04805967693925003	0.8134640522875817	0.04760076306673557	0.8655462184873949	0.10688062385051159	0.3764705882352941	0.23349139259953092	0.5509803921568626	0.11840576446954044	0.2352941176470588	0.15767552714367408	0.6669934640522874	0.08679549633316046	0.696078431372549	0.06455028509809983	0.7558823529411763	0.06459928650538375	0.5740522875816993	0.06456936643023291	0.8102941176470587	0.06308105993421372
0.8985294117647058	0.045197568017531706	0.5225490196078431	0.1426821468464685	0.7362745098039214	0.09736748191298403	0.9704248366013072	0.025073221569273108	0.7091503267973855	0.18995331283132427	0.7628384687208214	0.048486604524244754	0.8120915032679737	0.04796538780691856	0.8683473389355743	0.1040795034023323	0.3843137254901961	0.23437274503636069	0.5509803921568626	0.11745457545164048	0.2352941176470588	0.15767552714367408	0.6683006535947711	0.0870282565759828	0.6926797385620913	0.06488286810062495	0.7486928104575162	0.06546923094898968	0.5760130718954249	0.0648994157202105	0.805392156862745	0.0634223510939858
0.8992156862745098	0.04527328384162837	0.5196078431372548	0.14219478243201927	0.7352941176470587	0.09726064044162495	0.971078431372549	0.02441962679803128	0.7091503267973855	0.18995331283132427	0.7632586367880484	0.04838982038489226	0.8094117647058823	0.0483933456869551	0.8683473389355744	0.10407950340233231	0.3882352941176471	0.23525409747319045	0.5542483660130717	0.1166916779874155	0.2352941176470588	0.15767552714367408	0.6666666666666665	0.08701403122914626	0.6896078431372547	0.06523098000929069	0.7424836601307188	0.06623143859833386	0.5773202614379086	0.06476237574563165	0.8001633986928104	0.06376713882709165
0.8981372549019607	0.045790404929178824	0.5215686274509803	0.1417173454593228	0.7362745098039214	0.0969076369984501	0.971078431372549	0.02441962679803128	0.7091503267973855	0.18995331283132427	0.7627450980392156	0.048544958049972955	0.8086928104575163	0.04846378009341716	0.8711484593837536	0.10127838295415305	0.388235294117647	0.23525409747319045	0.5578431372549019	0.11581734966072818	0.24509803921568624	0.15767552714367408	0.6663398692810456	0.08650018121357826	0.6877124183006534	0.06508988943865243	0.7362745098039214	0.06699364624767805	0.577843137254902	0.06485885115562241	0.7967320261437909	0.06378281423304098
0.8975490196078431	0.04607193154496472	0.5205882352941176	0.14094389760988188	0.7372549019607841	0.09595624151141079	0.9705882352941176	0.024909822876462658	0.7058823529411764	0.19081903526291694	0.7622315592903829	0.04846364169864614	0.8069934640522874	0.048785480715883366	0.8711484593837536	0.10127838295415303	0.388235294117647	0.23525409747319043	0.5614379084967318	0.11472646282383044	0.24999999999999997	0.1584338631161214	0.6653594771241829	0.08639124875170462	0.6840522875816992	0.06519972080444662	0.7320261437908495	0.0676655023844577	0.578169934640523	0.06556639613636829	0.7933006535947714	0.06410506221055563
0.896470588235294	0.04590385234739505	0.5176470588235293	0.14002862586107606	0.7372549019607841	0.09547149812136246	0.9694444444444446	0.025682014972255567	0.7058823529411764	0.19081903526291694	0.7607843137254902	0.04873484846834253	0.8049673202614377	0.04896129090748331	0.8711484593837536	0.10127838295415303	0.388235294117647	0.23525409747319043	0.5679738562091501	0.11398698018236858	0.2647058823529411	0.16333582390043516	0.6637254901960784	0.0866452015312514	0.6814379084967319	0.06514049030527198	0.728267973856209	0.06862557059463857	0.579607843137255	0.06626789655572402	0.7892156862745099	0.06412354506741066
0.8953921568627451	0.04597313663631484	0.5166666666666666	0.13973204147833923	0.7313725490196077	0.09583513116440301	0.969607843137255	0.025518616279445107	0.7058823529411764	0.19081903526291694	0.7586834733893556	0.049352500033032605	0.8016339869281045	0.0490760159878978	0.8683473389355743	0.10209349345481357	0.396078431372549	0.2361354499100202	0.5712418300653593	0.11331139548614073	0.26960784313725483	0.1682377846847489	0.6617647058823528	0.08685071648193589	0.6792156862745098	0.06485927160485051	0.7230392156862744	0.06960131421076877	0.5803267973856211	0.06712686157858792	0.784640522875817	0.06451699277974027
0.8951960784313725	0.04602581481456707	0.5186274509803921	0.13941444958465737	0.7313725490196077	0.095835131164403	0.9710784313725491	0.025010429853528804	0.7058823529411763	0.19081903526291694	0.756909430438842	0.04963719451007644	0.7992810457516338	0.04904946781489847	0.8627450980392156	0.10570972440365337	0.4	0.2361354499100202	0.572875816993464	0.11251361984116927	0.284313725490196	0.17313974546906263	0.6643790849673201	0.08663937939039854	0.6788235294117646	0.06459983363196913	0.7158496732026143	0.07066306682428958	0.5802614379084968	0.06779602811064736	0.7787581699346404	0.06423499676237873
0.8955882352941175	0.0462170384473839	0.5137254901960784	0.13894582829967156	0.7274509803921567	0.09669567024306666	0.9717320261437911	0.02435683508228697	0.7026143790849672	0.1910697859898206	0.7548552754435105	0.0499526326901683	0.798235294117647	0.049205429955587944	0.8599439775910364	0.10851084485183264	0.407843137254902	0.23525409747319045	0.5761437908496732	0.11183803514494141	0.2941176470588235	0.17880004222582366	0.6630718954248365	0.08663937939039855	0.6784967320261437	0.06443915248467498	0.7112745098039215	0.0709562945761519	0.57921568627451	0.06835307128562038	0.772875816993464	0.06401608674553974
0.8962745098039214	0.04595920385415041	0.511764705882353	0.13894582829967153	0.7254901960784312	0.09683208341464972	0.9717320261437911	0.02435683508228697	0.6993464052287581	0.19132053671672428	0.7536881419234358	0.04997571826462196	0.7965359477124182	0.04945482007404191	0.8571428571428571	0.11131196530001189	0.41568627450980394	0.2343727450363607	0.5790849673202614	0.11115236522127692	0.30392156862745107	0.18446033898258465	0.6604575163398692	0.08680995649418609	0.6773202614379085	0.06442348146835049	0.7052287581699346	0.07165494703099805	0.5775816993464054	0.06838885409186438	0.7676470588235293	0.06416119325251572
0.8957843137254901	0.04599834930921188	0.5078431372549019	0.13841519710485128	0.722549019607843	0.09693548334622178	0.9718954248366015	0.024193436389476512	0.6993464052287581	0.19132053671672428	0.753174603174603	0.05025923474298432	0.7938562091503267	0.049939184083503875	0.854341736694678	0.11411308574819116	0.41960784313725485	0.23525409747319048	0.5830065359477123	0.11066762183122858	0.3186274509803922	0.1893622997668984	0.6624183006535947	0.08700257683779736	0.6754248366013071	0.0647818159140722	0.7	0.07243614536990015	0.5766666666666667	0.06811402483190165	0.7622549019607843	0.06398373416235206
0.8962745098039215	0.04575844100548167	0.5049019607843138	0.1380446016035139	0.7235294117647059	0.09742703391872716	0.9718954248366015	0.024193436389476512	0.696078431372549	0.19157128744362795	0.7529411764705881	0.05072820921340576	0.7909150326797385	0.05035659570171099	0.8515406162464987	0.11691420619637045	0.4235294117647059	0.23525409747319045	0.5869281045751633	0.11066762183122858	0.3235294117647059	0.1901206357393457	0.6624183006535949	0.08700257683779736	0.6732026143790849	0.06500177441065974	0.696078431372549	0.07317416583173872	0.5734640522875818	0.06745971976717305	0.7576797385620915	0.0644508880465745
0.8965686274509803	0.045580016436971724	0.5039215686274509	0.13792565459727987	0.7225490196078432	0.09750223827927552	0.9718954248366015	0.024193436389476512	0.6928104575163397	0.19243700987522058	0.753641456582633	0.05125721828385873	0.7883006535947711	0.05084379245966289	0.8515406162464987	0.11691420619637045	0.4235294117647059	0.23525409747319045	0.591830065359477	0.11031461838805373	0.3284313725490196	0.190878971711793	0.6633986928104576	0.08726352098284658	0.6735294117647058	0.06474923535227287	0.6926470588235294	0.07370587062055983	0.5720261437908497	0.0672088231732196	0.7549019607843137	0.06459192228515502
0.8973529411764706	0.04549097777711962	0.503921568627451	0.13792565459727987	0.7196078431372548	0.09817239314390133	0.9725490196078433	0.023539841618234685	0.6928104575163396	0.19243700987522058	0.7543884220354808	0.05186975681371674	0.7866666666666665	0.05087007694173813	0.8515406162464987	0.11691420619637044	0.4196078431372549	0.2343727450363607	0.5947712418300652	0.10994402288671631	0.3333333333333334	0.19163730768424028	0.6647058823529411	0.08746199465401203	0.6705882352941177	0.06454856244697262	0.6887254901960783	0.07414992811724141	0.5693464052287581	0.06742579812554435	0.7498366013071895	0.06497865810479281
0.8991176470588235	0.04507144024014651	0.503921568627451	0.13792565459727987	0.7147058823529411	0.09895772786201665	0.9736928104575165	0.022767649522441775	0.6895424836601305	0.19330273230681322	0.7528478057889822	0.05203964166335895	0.785359477124183	0.05158549148623707	0.8515406162464987	0.11691420619637044	0.41960784313725485	0.23437274503636074	0.5947712418300652	0.10994402288671631	0.33823529411764713	0.19239564365668763	0.6673202614379083	0.087409245850293	0.6672549019607843	0.06412899058879129	0.68578431372549	0.07463099117322332	0.5686928104575164	0.0673870613626696	0.7468954248366013	0.06539819833596139
0.9008823529411765	0.044651902703173395	0.5019607843137255	0.1379256545972799	0.7117647058823529	0.09984276182688571	0.9743464052287584	0.022114054751199947	0.6862745098039215	0.19657070616302236	0.7522408963585433	0.052330650876821545	0.7850326797385621	0.05179804744779515	0.8515406162464987	0.11691420619637045	0.4235294117647058	0.23525409747319048	0.5970588235294116	0.10961579524699444	0.34313725490196084	0.19315397962913491	0.6692810457516338	0.08735867404238745	0.6638562091503268	0.06378463892314662	0.6833333333333331	0.07514676636929465	0.5681045751633989	0.06753867144454997	0.7421568627450981	0.06584127461903788
0.9013725490196077	0.04434577438331089	0.4990196078431373	0.13779128400114807	0.7078431372549018	0.10020257245251762	0.9750000000000002	0.021460459979958116	0.6862745098039215	0.19657070616302236	0.7509803921568625	0.05281921470052268	0.785032679738562	0.05208251606028954	0.8487394957983193	0.11971532664454973	0.4235294117647058	0.23525409747319045	0.6029411764705881	0.1082938042586177	0.34803921568627455	0.19239564365668763	0.6702614379084966	0.0877653734801411	0.6615686274509804	0.06349282972709257	0.6808823529411764	0.07564372784410218	0.5692810457516342	0.06774523324414795	0.7377450980392157	0.06637312431122401
0.9025490196078431	0.04403506555442259	0.5	0.13799966571588046	0.7049019607843136	0.10012736809196926	0.975653594771242	0.020806865208716288	0.6862745098039215	0.19657070616302236	0.7507002801120446	0.05321276336916362	0.7866666666666665	0.052129370556911886	0.8487394957983192	0.1197153266445497	0.42745098039215684	0.23525409747319043	0.603267973856209	0.10815784817917631	0.35294117647058826	0.19163730768424034	0.6709150326797385	0.08792406980855078	0.6600653594771242	0.06303102527971367	0.67859477124183	0.07570041946208	0.5711111111111112	0.0681153313259021	0.7338235294117648	0.0668764466807026
0.9025490196078431	0.043823975986727756	0.5	0.13799966571588046	0.7049019607843134	0.09956061315891553	0.975653594771242	0.020806865208716285	0.6895424836601306	0.19570498373142972	0.7479458450046683	0.05328178921353288	0.7860130718954248	0.05238422605311372	0.8515406162464986	0.11691420619637044	0.4274509803921569	0.23525409747319045	0.6055555555555554	0.10773569260156173	0.3725490196078431	0.19163730768424037	0.672222222222222	0.0869360520206444	0.6592810457516339	0.06249346006396706	0.6753267973856208	0.07601331997488689	0.5728104575163401	0.06818114231229845	0.7281045751633987	0.06732464448575548
0.9025490196078431	0.043823975986727756	0.5009803921568627	0.13770308133314366	0.7058823529411762	0.09896936333965636	0.9746732026143793	0.02178725736557903	0.6928104575163399	0.19243700987522058	0.745238095238095	0.05318582128957718	0.7856862745098039	0.052282239369783205	0.8543417366946778	0.11411308574819118	0.4274509803921568	0.23525409747319045	0.6062091503267972	0.10738997837789062	0.37745098039215685	0.19239564365668765	0.672222222222222	0.08723381899652441	0.6600653594771242	0.061995368701574925	0.6715686274509802	0.07660904104489466	0.5749019607843138	0.06862430039594884	0.7243464052287582	0.06751708327189994
0.9031372549019607	0.0436951931543259	0.5068627450980392	0.13718072187875843	0.7068627450980389	0.0983781135203972	0.9753267973856211	0.021505261348217494	0.6960784313725491	0.18916903601901142	0.7443510737628383	0.05368666196334541	0.7847058823529411	0.05249981864564702	0.8515406162464986	0.11691420619637045	0.4235294117647058	0.23437274503636069	0.6098039215686273	0.10671500801195737	0.3872549019607843	0.19805594041344865	0.6696078431372547	0.08697739196053403	0.6611764705882353	0.06182632581566195	0.6694444444444443	0.07658695435948783	0.5760784313725491	0.06900409475206613	0.7186274509803922	0.06796528107695281
0.9032352941176469	0.04365365532911937	0.5088235294117647	0.1370185080921534	0.7039215686274507	0.09904826838502302	0.9758169934640525	0.021015065269786116	0.696078431372549	0.18916903601901142	0.7431839402427636	0.054184045788584996	0.7826797385620915	0.05265871597072658	0.854341736694678	0.11411308574819116	0.4235294117647058	0.2343727450363607	0.6133986928104574	0.10568122010429103	0.40196078431372556	0.20295790119776239	0.6669934640522874	0.08659050798584834	0.6611764705882353	0.061770660664584254	0.6673202614379083	0.0764639196614423	0.5775163398692811	0.06918728398275266	0.7161764705882352	0.0681966977162128
0.9033333333333332	0.04383447226777437	0.5088235294117647	0.1370185080921534	0.7058823529411763	0.09835361863419179	0.9769607843137257	0.020389035774583543	0.6928104575163397	0.19003475845060408	0.7409897292250232	0.0545770213463671	0.7813725490196078	0.0526731907419716	0.8571428571428573	0.11131196530001189	0.41960784313725485	0.23349139259953094	0.6140522875816993	0.10539089029234333	0.411764705882353	0.20861819795452344	0.6624183006535946	0.08589691351930683	0.6622875816993463	0.061651987617829807	0.6643790849673201	0.0764639196614423	0.5777124183006537	0.06965423757446527	0.7130718954248365	0.06856286401428961
0.904705882352941	0.04362953574975737	0.5068627450980392	0.137092519210754	0.7068627450980391	0.09825021870261973	0.9781045751633989	0.019763006279380976	0.6928104575163397	0.19003475845060408	0.7397759103641455	0.05501008485347784	0.7787581699346405	0.05323817389226505	0.8599439775910366	0.11049685479935138	0.4235294117647058	0.2343727450363607	0.6179738562091502	0.10496479794683387	0.4215686274509804	0.21427849471128446	0.6588235294117646	0.08556554988607176	0.6636601307189542	0.06168044823920998	0.661111111111111	0.07613196025408768	0.5769281045751635	0.0698885114736439	0.7089869281045751	0.0690989372920875
0.9056862745098038	0.04350075291735552	0.5078431372549019	0.13685847239867052	0.7078431372549019	0.09771647700957697	0.9787581699346407	0.01948101026201944	0.6928104575163399	0.19003475845060408	0.7380018674136319	0.055441557312750474	0.7771241830065359	0.05357401091650906	0.8683473389355744	0.10653547227169564	0.41960784313725485	0.23437274503636069	0.618627450980392	0.10467446813488618	0.43627450980392163	0.2191804554955982	0.65718954248366	0.08554133551069698	0.6639215686274509	0.06250145969318502	0.6594771241830064	0.0764099898355335	0.5766013071895426	0.06947186310042704	0.705392156862745	0.06944403776645934
0.9076470588235293	0.04329904443659784	0.5058823529411764	0.13738910359349077	0.7117647058823529	0.09712152650549953	0.9782679738562093	0.01997120634045081	0.69281045751634	0.19003475845060402	0.7370681605975722	0.05574950107609012	0.7767973856209149	0.053359715528862914	0.8711484593837536	0.10572036177103514	0.4156862745098039	0.23437274503636066	0.618954248366013	0.10384402771901484	0.45098039215686275	0.22408241627991196	0.6539215686274509	0.08498972291609984	0.6622222222222222	0.06340017266295361	0.6573529411764705	0.076567221686894	0.5760784313725491	0.0690691499045601	0.7024509803921568	0.06982811609394671
0.9082352941176469	0.043211621576824816	0.5058823529411764	0.13775752100170596	0.7127450980392155	0.09662997593299415	0.9794117647058825	0.019345176845248238	0.6960784313725491	0.1891690360190114	0.7358543417366945	0.05633819997836454	0.7756862745098039	0.053729547636677755	0.8711484593837536	0.10572036177103514	0.41960784313725485	0.2352540974731904	0.6218954248366012	0.10347343221767742	0.46568627450980393	0.22898437706422567	0.6516339869281045	0.0848205454852949	0.6601960784313726	0.06411736373576377	0.6544117647058822	0.07746121153160072	0.5770588235294118	0.06899239472045159	0.7	0.07049483715623574
0.9081372549019607	0.04347274283519089	0.5068627450980392	0.13784974391442448	0.714705882352941	0.09571159368596581	0.979575163398693	0.01918177815243778	0.7026143790849674	0.18805256286051508	0.7350140056022407	0.05656245863171122	0.7749673202614379	0.05383053594544346	0.8711484593837536	0.10572036177103512	0.4235294117647058	0.2361354499100202	0.6199346405228757	0.10324683870882712	0.4754901960784314	0.2346446738209867	0.6509803921568627	0.08393921815971041	0.6592156862745098	0.06471094904415282	0.6534313725490195	0.07763406864343628	0.5766013071895426	0.06869547779823006	0.6970588235294117	0.071028095723104
0.9090196078431372	0.04309410791858085	0.5068627450980392	0.1382181613226397	0.7156862745098037	0.09578679804651417	0.9800653594771244	0.01869158207400641	0.7124183006535949	0.18718684042892242	0.7351073762838467	0.056662562633084494	0.7733333333333333	0.0540249602930307	0.865546218487395	0.10933659271987492	0.4235294117647058	0.2361354499100202	0.6199346405228757	0.10245142003822039	0.4950980392156863	0.2346446738209867	0.6480392156862744	0.08382058275343848	0.6571241830065359	0.06528685985282402	0.6509803921568627	0.07883696726268848	0.5785620915032682	0.06825825905944859	0.6933006535947712	0.07141144655800187
0.9096078431372547	0.04275961736517079	0.5088235294117647	0.1386955982953362	0.7196078431372548	0.09542698742088226	0.9802287581699348	0.018528183381195953	0.7091503267973857	0.18805256286051508	0.7362278244631184	0.05670029906446416	0.7716993464052286	0.05428611957210359	0.8627450980392156	0.11015170322053544	0.4274509803921568	0.23701680234684994	0.6166666666666665	0.10230124173593953	0.5098039215686274	0.2395466346053004	0.645751633986928	0.08382409487886663	0.6546405228758169	0.06599919135396241	0.6462418300653594	0.07942627561194726	0.5809150326797388	0.06807351581190123	0.6900326797385621	0.07157229714430034
0.9100980392156861	0.042628081927441996	0.503921568627451	0.13916421958032202	0.718627450980392	0.09596072911392502	0.9802287581699348	0.018528183381195953	0.7124183006535948	0.18478458900430594	0.7363678804855274	0.056776916728958696	0.771503267973856	0.054277041523029965	0.8655462184873949	0.10933659271987492	0.4235294117647058	0.2361354499100202	0.6143790849673201	0.10154481243866878	0.5294117647058824	0.23954663460530043	0.6444444444444444	0.08419332821582146	0.651764705882353	0.06668765415898065	0.6434640522875816	0.07960589980650054	0.583202614379085	0.0672574668138071	0.6852941176470588	0.07263199963434558
0.9104901960784312	0.04231394804019588	0.4990196078431373	0.13989496074943963	0.7176470588235293	0.09655197893318418	0.9797385620915035	0.019018379459627324	0.7124183006535948	0.18478458900430594	0.7361811391223154	0.056456258157305095	0.7719607843137255	0.0542915203466939	0.865546218487395	0.10933659271987492	0.4156862745098039	0.23525409747319045	0.6137254901960784	0.10082317274897287	0.5392156862745098	0.24520693136206145	0.6444444444444444	0.08419332821582144	0.6489542483660131	0.06703465279588221	0.642156862745098	0.07970414294153846	0.5871895424836602	0.0669024446651121	0.6849673202614379	0.072988984065743
0.9109803921568626	0.042011466809200974	0.5009803921568627	0.14004115470461292	0.7205882352941176	0.09588182406855837	0.9799019607843139	0.018854980766816867	0.7124183006535948	0.18478458900430594	0.7359477124183005	0.056112398717916935	0.7733986928104573	0.05386572570825128	0.8627450980392158	0.1121377131680542	0.4078431372549019	0.2343727450363607	0.6147058823529411	0.10102599788986688	0.5490196078431372	0.2508672281188225	0.646078431372549	0.08430226067769507	0.6457516339869281	0.06735271592857052	0.6377450980392156	0.07945454731545155	0.5913725490196078	0.06610020536979332	0.6838235294117647	0.07359235766867056
0.9114705882352939	0.04187993137147219	0.5029411764705882	0.13980658023171053	0.7225490196078432	0.09531506913550462	0.9800653594771244	0.01869158207400641	0.7091503267973855	0.1856503114358986	0.7359477124183005	0.05622667404542166	0.7754901960784313	0.05365217769620918	0.8571428571428572	0.11575394411689398	0.3999999999999999	0.23349139259953097	0.6156862745098038	0.10070341663681387	0.5588235294117646	0.2565275248755835	0.645751633986928	0.08473227966155786	0.6440522875816994	0.06767405675916101	0.6316993464052286	0.07935178829516266	0.5943137254901961	0.06578615577220195	0.682843137254902	0.07444314739371487
0.9114705882352939	0.04164195116984121	0.5098039215686274	0.14002080903523428	0.7264705882352942	0.09447051511982438	0.9802287581699348	0.018528183381195953	0.7058823529411763	0.18651603386749124	0.7369747899159662	0.05596416501144514	0.7784967320261437	0.05329391061922596	0.8599439775910365	0.1129528236687147	0.39607843137254894	0.23261004016270123	0.6179738562091502	0.10119361979609166	0.5637254901960783	0.25728586084803085	0.6454248366013071	0.08481039982963132	0.6431372549019608	0.06769371697616149	0.6285947712418299	0.0791283737105189	0.5983006535947712	0.06496487231462514	0.6808823529411765	0.07463347637150787
0.9106862745098038	0.04184882380970471	0.5176470588235293	0.14002080903523428	0.7284313725490195	0.09447051511982436	0.9802287581699348	0.018528183381195953	0.7058823529411764	0.18651603386749124	0.7386554621848738	0.05585185439618451	0.7804575163398693	0.052538219099386094	0.8627450980392157	0.11015170322053543	0.39607843137254894	0.2326100401627012	0.6183006535947712	0.10120370502352832	0.5637254901960783	0.25728586084803085	0.6454248366013071	0.08488224475453744	0.6425490196078432	0.06805144632183155	0.6259803921568626	0.07888662579618297	0.6018954248366013	0.06388204113001335	0.6776143790849674	0.07497954096605247
0.9102941176470587	0.04187890555392405	0.5215686274509803	0.13943324074401445	0.7323529411764705	0.09417673097421445	0.9808823529411766	0.017874588609954126	0.7091503267973857	0.18565031143589858	0.7402894491129783	0.05590493000008756	0.7830718954248367	0.05198898543524268	0.8627450980392157	0.11015170322053541	0.392156862745098	0.23172868772587144	0.618954248366013	0.1009394540018515	0.5637254901960784	0.25728586084803085	0.6454248366013071	0.0852468143149312	0.6431372549019608	0.06798134913691684	0.6223856209150326	0.07880220010558621	0.6027450980392156	0.06314081308367393	0.6756535947712418	0.0746528057196993
0.9116666666666666	0.04127071585978429	0.5225490196078431	0.13919919393193103	0.7333333333333334	0.09407333104264239	0.9821895424836603	0.01700312891496502	0.7124183006535948	0.1853995607089949	0.7402427637721753	0.05597435525050239	0.7860130718954247	0.05156779005395874	0.8655462184873951	0.10735058277235615	0.39607843137254894	0.23261004016270118	0.6205882352941174	0.10089593653562018	0.5686274509803921	0.2565275248755835	0.6454248366013071	0.08559024992681323	0.6433333333333333	0.06795654890274955	0.6196078431372548	0.07815670145522559	0.6043137254901959	0.0623576289055626	0.6714052287581698	0.07479647326482627
0.9117647058823529	0.04102966704887729	0.5245098039215685	0.13947817663164788	0.7352941176470589	0.09407333104264239	0.9821895424836603	0.01700312891496502	0.7189542483660131	0.18126586442119313	0.7405695611577963	0.05598633218888632	0.7883006535947711	0.05137054982397986	0.8655462184873951	0.10735058277235615	0.40392156862745093	0.23349139259953092	0.6228758169934638	0.10068232783244256	0.5784313725490196	0.2565275248755835	0.645751633986928	0.0858224578511806	0.6435294117647058	0.06790239805060755	0.616830065359477	0.07794406402066133	0.6051633986928104	0.06202373281053581	0.6692810457516338	0.0748156381935422
0.9125490196078431	0.04060564693105052	0.5235294117647058	0.1397122234437313	0.7382352941176472	0.09396993111107033	0.983496732026144	0.016131669219975914	0.7254901960784315	0.17713216813339133	0.7405695611577963	0.05572996532879842	0.7913071895424836	0.05090553948221717	0.8655462184873951	0.10735058277235615	0.39999999999999997	0.23261004016270115	0.6267973856209149	0.10042301513712094	0.568627450980392	0.2565275248755835	0.6473856209150326	0.08545080897659839	0.6438562091503267	0.06728617641901535	0.6142156862745096	0.0786551293200897	0.6073856209150326	0.061314205491457066	0.6663398692810456	0.07590168110512624
0.9140196078431371	0.04007412629020727	0.5215686274509803	0.14029979173495113	0.7401960784313726	0.09340317617801658	0.983496732026144	0.016131669219975914	0.7320261437908498	0.17299847184558953	0.7392623716153126	0.055734824832524385	0.7929411764705881	0.05053502440419304	0.8683473389355744	0.10454946232417688	0.396078431372549	0.2317286877258714	0.6271241830065358	0.10015099641329754	0.568627450980392	0.25652752487558356	0.6477124183006535	0.08568863886495055	0.6445751633986928	0.06719091954091946	0.6106209150326796	0.0792594853495777	0.6096078431372548	0.061102142285206856	0.6619281045751633	0.07692010803667237
0.915392156862745	0.03915168548056701	0.5205882352941176	0.14020756882223262	0.7372549019607844	0.09329977624644452	0.9841503267973858	0.015478074448734084	0.735294117647059	0.17213274941399687	0.7386087768440708	0.05543327717002321	0.7939215686274509	0.04995511590707148	0.8683473389355744	0.10454946232417689	0.392156862745098	0.2308473352890416	0.6274509803921567	0.09987897768947415	0.5686274509803921	0.2565275248755835	0.6473856209150326	0.08574699951891865	0.6448366013071896	0.06728885594390853	0.6081699346405227	0.0798206574402777	0.6124836601307189	0.060720619009645364	0.658986928104575	0.07744405503270729
0.9153921568627449	0.03915168548056701	0.5205882352941176	0.13983915141401743	0.7411764705882352	0.09329977624644452	0.9841503267973858	0.015478074448734084	0.7287581699346406	0.17626644570179867	0.7382352941176469	0.05546332534225251	0.7939215686274509	0.049624072390122675	0.8655462184873951	0.10735058277235615	0.388235294117647	0.22996598285221187	0.6277777777777778	0.10060499094279739	0.5686274509803921	0.2565275248755835	0.6454248366013071	0.08589681460965685	0.6457516339869281	0.06694730718169449	0.60718954248366	0.08015595029627735	0.6140522875816993	0.060106525234699414	0.6565359477124182	0.07807165419221256
0.9150980392156861	0.03913401687832721	0.5205882352941176	0.1394583829859417	0.7411764705882353	0.09329977624644452	0.9841503267973858	0.015478074448734084	0.7254901960784313	0.17651719642870234	0.7381419234360409	0.05520704776941847	0.7949673202614378	0.04924254934819338	0.8599439775910365	0.11096681372119595	0.38431372549019605	0.22908463041538207	0.6281045751633987	0.10133100419612062	0.5686274509803921	0.25652752487558356	0.646078431372549	0.08580088726566763	0.6466013071895426	0.06638984939438364	0.6062091503267972	0.080491243152277	0.6155555555555554	0.05987386850484675	0.6549019607843136	0.07877653933943737
0.9163725490196077	0.038624663007468786	0.5225490196078431	0.1391519312696994	0.7421568627450981	0.09326676300643352	0.9841503267973858	0.015478074448734084	0.7222222222222221	0.176767947155606	0.7374883286647992	0.055098322664156096	0.7949019607843136	0.0490421397905027	0.8571428571428571	0.11376793416937522	0.37647058823529406	0.22820327797855233	0.6254901960784313	0.10147184295920664	0.5686274509803921	0.2565275248755835	0.6428104575163398	0.08597473453606691	0.6477124183006537	0.06620290090332721	0.6047385620915031	0.08067189735344067	0.6167320261437907	0.05894610422817502	0.6527777777777777	0.0790132940314874
0.917156862745098	0.038460447831177906	0.5235294117647058	0.13921394117953384	0.7441176470588234	0.09313034983485047	0.9846405228758172	0.014987878370302712	0.7254901960784313	0.17590222472401335	0.7358076563958916	0.05486762216482082	0.7966013071895424	0.048473558541461174	0.8571428571428571	0.11376793416937524	0.3725490196078431	0.22732192554172254	0.6235294117647058	0.1022708659031348	0.5735294117647058	0.25728586084803085	0.6401960784313725	0.08582367219683339	0.6483660130718955	0.06602496796877994	0.6024509803921567	0.0812721156544432	0.618235294117647	0.05789927768574976	0.65359477124183	0.07886552266678863
0.9188235294117645	0.03794636779040261	0.5254901960784313	0.13907211728016894	0.746078431372549	0.09299393666326741	0.9859477124183008	0.013680688827819053	0.7254901960784313	0.17590222472401335	0.7354341736694677	0.0550506410183061	0.7973202614379084	0.04799914899686424	0.8627450980392157	0.11015170322053544	0.37254901960784315	0.22732192554172256	0.6196078431372548	0.10281900597214796	0.568627450980392	0.2523839000637171	0.6385620915032679	0.08555833441392725	0.6477777777777778	0.06569513163777381	0.6021241830065358	0.08092648313718766	0.6189542483660131	0.05738713454388256	0.6539215686274509	0.07871405428039631
0.9196078431372547	0.037637613826315995	0.5323529411764706	0.13824167686429759	0.75	0.09214938264758717	0.9866013071895426	0.013027094056577223	0.7320261437908497	0.174785751565517	0.7347805788982258	0.05501409915977089	0.7962745098039214	0.04786408483804875	0.865546218487395	0.1093365927198749	0.37254901960784303	0.2273219255417226	0.6137254901960782	0.1030728611866088	0.5637254901960783	0.2516255640912698	0.6359477124183006	0.08481019037644216	0.6479084967320262	0.06574099745988708	0.603267973856209	0.08092335585179311	0.6203921568627452	0.05683195388426055	0.6516339869281045	0.07834511377582859
0.9212745098039213	0.036951339316512066	0.5441176470588236	0.13814197761754382	0.75	0.09214938264758717	0.9866013071895426	0.013027094056577223	0.7287581699346405	0.17565147399710968	0.7328664799253033	0.0549972389270359	0.7958823529411764	0.04803252842023671	0.8739495798319329	0.10817633064039844	0.37254901960784303	0.2273219255417226	0.6091503267973855	0.1039067282498666	0.5588235294117647	0.2508672281188225	0.634313725490196	0.08439845466423522	0.6481699346405229	0.06539477150249004	0.6060457516339868	0.08072759784081507	0.6222222222222222	0.05603717970697162	0.6506535947712417	0.07812146547695135
0.922549019607843	0.036441985445653656	0.5568627450980393	0.1379105384239166	0.7519607843137253	0.09158262771453343	0.987091503267974	0.01253689797814585	0.7352941176470589	0.17453500083861334	0.7305322128851539	0.05503086875851556	0.7951633986928104	0.04812043126825306	0.8795518207282914	0.10456009969155866	0.36862745098039207	0.2273219255417226	0.6026143790849672	0.10464621089132845	0.5637254901960784	0.2501088921463752	0.6339869281045751	0.08440993723268052	0.6493464052287581	0.06513385774291587	0.6075163398692809	0.0809233558517931	0.6222222222222221	0.05565029437185129	0.6504901960784313	0.07787108080342663
0.9230392156862743	0.03631045000792488	0.5607843137254902	0.13774832463731157	0.7539215686274507	0.09101587278147968	0.987091503267974	0.01253689797814585	0.7418300653594772	0.17040130455081157	0.7285714285714284	0.055068796109282156	0.7950980392156862	0.04773040408586376	0.8823529411764707	0.10374498919089814	0.3725490196078431	0.2273219255417226	0.6006535947712417	0.10478704965441446	0.568627450980392	0.2493505561739279	0.634640522875817	0.08400501967898616	0.6499346405228758	0.06466836265319753	0.608986928104575	0.08072759784081507	0.6242483660130718	0.05534651036241528	0.649673202614379	0.07778891547862578
0.924313725490196	0.035754894452369325	0.5686274509803921	0.13819497510113155	0.7578431372549018	0.08996107736286832	0.9875816993464054	0.012046701899714478	0.7483660130718955	0.16928483139231526	0.7256769374416432	0.055309401874153466	0.7956862745098039	0.04720462208714726	0.8823529411764707	0.10374498919089814	0.3803921568627451	0.22644057310489285	0.5970588235294116	0.10450424736830746	0.5735294117647057	0.2485922202014806	0.6336601307189542	0.08348616841381838	0.6500653594771242	0.0644299297245057	0.6109477124183005	0.080624197909243	0.6270588235294117	0.05475680044462183	0.6493464052287581	0.0780555041972581
0.9255882352941176	0.03505108240144623	0.5745098039215685	0.13836382648232504	0.7588235294117646	0.08999409060287931	0.9880718954248368	0.011556505821283106	0.7516339869281047	0.1684191089607226	0.7233893557422968	0.05540091711694204	0.7960130718954248	0.047019270773490975	0.876750700280112	0.10736122013973794	0.3843137254901961	0.2255592206680631	0.595751633986928	0.10480115250466239	0.5735294117647058	0.24859222020148056	0.6323529411764706	0.08295060492066272	0.6517647058823529	0.06437224153564156	0.6124183006535946	0.08028925091232782	0.6295424836601307	0.05426216810097509	0.6491830065359476	0.07810899192628488
0.9265686274509802	0.03471659184803616	0.5794117647058822	0.13826362260555441	0.7637254901960784	0.08904613665562702	0.9880718954248368	0.011556505821283106	0.7516339869281046	0.1684191089607226	0.7201213818860877	0.05607623823145437	0.7969934640522875	0.0466679010836421	0.8795518207282913	0.10456009969155866	0.39215686274509803	0.22467786823123337	0.595751633986928	0.10480115250466239	0.568627450980392	0.24783388422903327	0.6316993464052287	0.08306182139276543	0.6523529411764706	0.06414584068277868	0.6133986928104573	0.08015357588555853	0.6328104575163399	0.05435393647834773	0.6488562091503267	0.07855165044103557
0.9285294117647057	0.034036072067675255	0.5813725490196078	0.13843247398674793	0.7686274509803922	0.08826080193751171	0.9880718954248368	0.011556505821283106	0.7549019607843137	0.16755338652912993	0.7181139122315592	0.056092146081872594	0.7969934640522874	0.046782801420060145	0.876750700280112	0.10736122013973794	0.39999999999999997	0.2237965157944036	0.5937908496732025	0.10450424736830746	0.5686274509803919	0.24783388422903324	0.6323529411764706	0.08331567660722627	0.6539215686274509	0.06397288165582556	0.6143790849673201	0.0801857777066106	0.636078431372549	0.054168857766410096	0.6467320261437908	0.07893897682700832
0.9290196078431372	0.03357612088337942	0.588235294117647	0.13881711454073353	0.7725490196078433	0.08796701779190179	0.9885620915032681	0.011066309742851733	0.7581699346405228	0.16668766409753727	0.7154528478057889	0.05650383238981458	0.7966013071895424	0.04684230707968875	0.8767507002801121	0.10736122013973794	0.40784313725490196	0.22291516335757383	0.591830065359477	0.10481270803761826	0.5686274509803919	0.24783388422903324	0.6323529411764706	0.08301790963134628	0.6553594771241829	0.06375704717050601	0.614705882352941	0.08000023379718903	0.6373202614379084	0.05349654538992217	0.643954248366013	0.0787410674582674
0.9308823529411764	0.03332017996312231	0.5931372549019607	0.13973238628953932	0.777450980392157	0.0875038072346978	0.9897058823529413	0.010294117647058823	0.7614379084967321	0.1658219416659446	0.7134453781512604	0.05646347328819893	0.7956209150326796	0.0466849212687354	0.8767507002801121	0.10736122013973794	0.411764705882353	0.2229151633575738	0.5869281045751633	0.10534936553818611	0.5588235294117645	0.24783388422903327	0.6326797385620915	0.08249747339885195	0.6552941176470587	0.06392071811250064	0.6150326797385619	0.07981468988776746	0.637516339869281	0.053218696001408806	0.6442810457516339	0.07858978920327273
0.9331372549019608	0.03277596108848869	0.5970588235294116	0.14026301748435957	0.7833333333333334	0.08657341925860353	0.9901960784313727	0.00980392156862745	0.7647058823529412	0.16495621923435194	0.7118113912231558	0.056437500466758266	0.7956209150326796	0.04640436327941902	0.876750700280112	0.10736122013973794	0.40784313725490196	0.2229151633575738	0.5859477124183006	0.10567194679123912	0.5588235294117646	0.24783388422903327	0.6333333333333333	0.08221852620953518	0.6544444444444444	0.06438549490728827	0.6153594771241828	0.07945664138847647	0.6373856209150326	0.052630605957029494	0.6428104575163398	0.0784156926843589
0.9340196078431371	0.03252098911875979	0.5970588235294116	0.140654620496642	0.7852941176470589	0.08600666432554979	0.9906862745098041	0.009313725490196078	0.7679738562091505	0.1640904968027593	0.7104575163398692	0.05635297364668146	0.7939215686274509	0.04639646146166884	0.8767507002801119	0.10736122013973794	0.4	0.22203381092074406	0.5849673202614378	0.10598409500920956	0.5588235294117646	0.2478338842290333	0.6297385620915033	0.08220089187396624	0.653202614379085	0.06466390064417529	0.6166666666666665	0.07920673163564802	0.6362745098039214	0.05204010507997378	0.6426470588235293	0.07917228561924557
0.9340196078431371	0.032297902230861285	0.6019607843137254	0.14112324178162786	0.7872549019607842	0.08543990939249604	0.9906862745098041	0.009313725490196078	0.777777777777778	0.15970604978805386	0.7087301587301587	0.056580466552247	0.7928758169934639	0.04631127088844433	0.8739495798319326	0.10817633064039846	0.392156862745098	0.2229151633575738	0.5830065359477123	0.10654031284088611	0.5539215686274509	0.24707554825658598	0.6294117647058823	0.08282545623546718	0.6518300653594771	0.06512661162743139	0.6163398692810456	0.07942751868150656	0.6360784313725489	0.0516902729296857	0.6419934640522875	0.07992718515786064
0.9353921568627449	0.031887257991836074	0.6039215686274508	0.14149165918984305	0.7882352941176469	0.08540689615248505	0.9911764705882354	0.008823529411764706	0.7875816993464054	0.1553216027733484	0.7067226890756302	0.05740268640522126	0.7918300653594771	0.04627862694274744	0.8711484593837533	0.10899144114105898	0.38431372549019605	0.22379651579440354	0.5823529411764705	0.10510725244639771	0.5490196078431372	0.24631721228413866	0.6274509803921569	0.08310902908949455	0.6513725490196077	0.0654074159497283	0.6184640522875815	0.07906805657874079	0.6379738562091501	0.05186469147850842	0.6416666666666666	0.0798006403644178
0.9361764705882352	0.03163543234303792	0.6078431372549018	0.1420222903846633	0.7901960784313724	0.0859736510855388	0.9916666666666668	0.008333333333333333	0.7908496732026145	0.15445588034175572	0.7031279178338001	0.0579188170425599	0.7911111111111111	0.046567833542218016	0.8711484593837534	0.10899144114105898	0.38431372549019605	0.22379651579440354	0.5816993464052287	0.10491641114021817	0.5441176470588235	0.24707554825658595	0.622549019607843	0.08343351312864071	0.6503267973856208	0.06524209111591832	0.6200980392156861	0.0788912142693267	0.6393464052287581	0.05214337185865604	0.6408496732026143	0.08048586527954642
0.937549019607843	0.031319429165907964	0.6117647058823528	0.14255292157948352	0.7872549019607842	0.08604885544608716	0.9916666666666668	0.008333333333333333	0.7973856209150328	0.1533394071832594	0.7001400560224089	0.05839509861269513	0.7910457516339869	0.04670350274286922	0.8711484593837535	0.10899144114105898	0.3803921568627451	0.22379651579440354	0.5820261437908496	0.10442256893395731	0.5392156862745098	0.24631721228413864	0.6202614379084966	0.08350485845494066	0.65	0.06499055599366452	0.6214052287581697	0.07839191229383638	0.6420261437908495	0.052293015622118515	0.6397058823529411	0.08086012690340055
0.9380392156862744	0.031246028085619753	0.6127450980392155	0.1423188747674001	0.7833333333333332	0.08673008038280958	0.9916666666666668	0.008333333333333333	0.7973856209150327	0.1533394071832594	0.6968253968253968	0.058809055101070574	0.7916993464052287	0.04683193583488874	0.8711484593837536	0.10899144114105898	0.38431372549019605	0.22467786823123329	0.580392156862745	0.1046253940748513	0.5294117647058822	0.24065691552737759	0.6160130718954248	0.08299878613134382	0.6478431372549021	0.06496747669469563	0.6236928104575161	0.07801587616646165	0.6431372549019606	0.05240781047081167	0.638235294117647	0.08152254354198231
0.9394117647058822	0.030930024908489794	0.6117647058823528	0.14247891046088293	0.784313725490196	0.08619633868976682	0.9916666666666668	0.008333333333333333	0.8006535947712419	0.15247368475166673	0.6935107376283847	0.059223011589446026	0.7907189542483659	0.04712779470537927	0.8711484593837536	0.10899144114105898	0.38431372549019605	0.2246778682312333	0.580718954248366	0.10413987304361931	0.5196078431372548	0.23499661877061656	0.614705882352941	0.08280031246017837	0.648562091503268	0.06495668561019173	0.6281045751633985	0.07725412718121807	0.6451633986928104	0.052092336711017255	0.6379084967320261	0.08155867634571354
0.9390196078431372	0.030936221643797546	0.6068627450980391	0.14219067053875856	0.7862745098039214	0.08573780135727242	0.9916666666666668	0.008333333333333333	0.803921568627451	0.1516079623200741	0.6927637721755369	0.05963082700451187	0.7890849673202613	0.04704111245245708	0.8711484593837536	0.10899144114105898	0.38431372549019605	0.2246778682312333	0.5800653594771241	0.1039990342805333	0.5098039215686274	0.2293363220138555	0.6133986928104573	0.08260183878901294	0.6496732026143791	0.06493033537187083	0.6305555555555553	0.07639484947660079	0.645751633986928	0.052115918284561864	0.6359477124183006	0.08127881917396816
0.9398039215686274	0.03084270390351052	0.6049019607843136	0.14241726404760882	0.784313725490196	0.08563810211051866	0.9916666666666668	0.008333333333333333	0.8039215686274511	0.15160796232007406	0.6910364145658262	0.06001346731820939	0.7874509803921568	0.04699397211093759	0.8711484593837536	0.10899144114105898	0.380392156862745	0.22379651579440357	0.5794117647058823	0.10389815380328687	0.5	0.22367602525709446	0.614705882352941	0.08223162860477934	0.6503921568627451	0.06491405517541311	0.6325163398692808	0.0759251857368887	0.6476470588235294	0.05198278385773774	0.6357843137254902	0.0808844200271425
0.9398039215686274	0.030842703903510526	0.6009803921568626	0.14233740584021687	0.7872549019607842	0.08531130472489774	0.9916666666666668	0.008333333333333333	0.8071895424836603	0.15074223988848143	0.6906162464985993	0.06015336706777505	0.7848366013071895	0.04717624825311316	0.8739495798319329	0.1061903206928797	0.37647058823529406	0.22291516335757378	0.5771241830065359	0.1045534235985493	0.49019607843137253	0.22367602525709449	0.6163398692810457	0.08208135620301608	0.65	0.06485244380204154	0.6352941176470586	0.07496407457751011	0.6495424836601307	0.051507634445854454	0.6352941176470588	0.08040110226766439
0.9398039215686272	0.031153412732398827	0.6009803921568626	0.14233740584021687	0.7892156862745097	0.08541100397165151	0.9916666666666668	0.008333333333333333	0.8104575163398694	0.14987651745688876	0.6889355742296919	0.060013831994578916	0.7815032679738562	0.0470461792836296	0.8795518207282914	0.1025740897440399	0.3686274509803921	0.22203381092074398	0.5754901960784313	0.10438091900867988	0.47549019607843135	0.21877406447278078	0.6176470588235293	0.08198817953786734	0.648169934640523	0.06530936152734586	0.6370915032679736	0.0747903595534906	0.6515032679738562	0.05082931275332189	0.6344771241830065	0.0800123736665076
0.9398039215686274	0.031153412732398827	0.5970588235294116	0.14225754763282486	0.7862745098039214	0.08636239945869081	0.9916666666666668	0.008333333333333333	0.8104575163398694	0.14987651745688876	0.6878618113912232	0.06047755777209991	0.7791503267973856	0.04713979993985698	0.8795518207282914	0.1025740897440399	0.36470588235294116	0.22115245848391424	0.5738562091503268	0.10425554364522804	0.45588235294117646	0.21877406447278078	0.6205882352941177	0.08215809867953049	0.6460130718954249	0.066034680312108	0.6403594771241827	0.07467326054682497	0.6505228758169936	0.05115048059081088	0.6339869281045751	0.07982153636765939
0.9410784313725489	0.03085929508534	0.5901960784313725	0.1423195575426593	0.7833333333333332	0.08685395003119621	0.9926470588235295	0.007352941176470588	0.8104575163398694	0.1498765174568888	0.6871615312791782	0.06084890506167504	0.7761437908496732	0.04756450081737339	0.8795518207282914	0.1025740897440399	0.36078431372549014	0.2202711060470845	0.5741830065359477	0.10362450172286425	0.44607843137254904	0.2131137677160197	0.6222222222222221	0.08236686478706523	0.6433986928104576	0.06652821231980813	0.6426470588235291	0.0741565124790309	0.6495424836601307	0.051263910942467926	0.6330065359477124	0.07963507748553593
0.941470588235294	0.03078314139972486	0.5813725490196078	0.14274171312027387	0.7813725490196077	0.08742070496424995	0.9924836601307191	0.007516339869281045	0.8104575163398694	0.1498765174568888	0.6839402427637721	0.061359601040851815	0.7731372549019608	0.047542839330752824	0.8795518207282914	0.1025740897440399	0.35686274509803917	0.21634953741963353	0.5735294117647058	0.10301263986174804	0.4362745098039216	0.20745347095925867	0.622549019607843	0.08264063762765758	0.639281045751634	0.06687436654088516	0.6449346405228756	0.07398001352278435	0.6481045751633986	0.051638468443032305	0.6320261437908496	0.07941476768846709
0.9406862745098039	0.03077057695946631	0.5754901960784313	0.1427417131202739	0.7813725490196077	0.08742070496424996	0.9923202614379086	0.007679738562091502	0.8169934640522877	0.145742821169087	0.6816526610644257	0.06143304825150348	0.7721568627450981	0.04744794954560809	0.8795518207282914	0.1025740897440399	0.34901960784313724	0.21154661635535277	0.5718954248366013	0.10307093286525763	0.42156862745098034	0.20255151017494494	0.6218954248366011	0.08368328917986104	0.6377124183006537	0.06682274333324112	0.645751633986928	0.0738658535717277	0.6458823529411764	0.052191531510551274	0.6308823529411764	0.07935868004843569
0.9410784313725491	0.030502515013615984	0.5676470588235294	0.14149373325049774	0.7784313725490195	0.08809085982887575	0.9921568627450982	0.007843137254901959	0.8202614379084968	0.14487709873749433	0.6806255835667598	0.06161028897903627	0.7707843137254903	0.04764547601893634	0.8795518207282914	0.1025740897440399	0.34509803921568627	0.2076250477279018	0.5722222222222222	0.1030499253543126	0.4117647058823529	0.19689121341818394	0.6225490196078429	0.08496990869995276	0.6345751633986929	0.06743672134623264	0.6452614379084967	0.07382690391788682	0.6428104575163399	0.05239239158687396	0.6303921568627451	0.07947831166253104
0.9410784313725491	0.030502515013615984	0.5617647058823529	0.14017174226212104	0.7745098039215685	0.08868581033295321	0.9919934640522877	0.008006535947712416	0.8202614379084968	0.14487709873749433	0.6789449112978523	0.061674067500125496	0.771764705882353	0.04749592423596355	0.8823529411764707	0.09977296929586063	0.33725490196078434	0.2028221266636211	0.5712418300653594	0.10345501018887701	0.4019607843137255	0.1912309166614229	0.6235294117647058	0.08573274403999166	0.6322875816993465	0.06760887273618305	0.645751633986928	0.07388963674633742	0.6409150326797387	0.05252855416118573	0.6302287581699346	0.07927924696240755
0.9410784313725489	0.030740495215246962	0.553921568627451	0.13892376239234488	0.7715686274509803	0.08901260771857414	0.9918300653594773	0.008169934640522875	0.8202614379084968	0.14487709873749433	0.6788515406162463	0.06167555041556882	0.771437908496732	0.04769595069780421	0.8823529411764707	0.09977296929586063	0.32941176470588235	0.19801920559934033	0.5715686274509804	0.10343400267793197	0.3872549019607843	0.18632895587710915	0.6199346405228756	0.08690879888463231	0.6303267973856209	0.06784808420451309	0.6459150326797385	0.07379226136605528	0.640326797385621	0.053043391333968515	0.6302287581699346	0.07927924696240755
0.9418627450980391	0.030622981557002996	0.5519607843137254	0.1385553449841297	0.7676470588235293	0.0896075582226516	0.9916666666666668	0.008333333333333331	0.8169934640522876	0.145742821169087	0.6773109243697477	0.061790093089284424	0.7698039215686273	0.04813673586991842	0.8851540616246499	0.09697184884768137	0.32156862745098036	0.19321628453505957	0.5764705882352941	0.10347611000145777	0.37254901960784315	0.18142699509279542	0.618300653594771	0.08785272187352551	0.6291503267973856	0.06785830815206967	0.6450980392156862	0.07359695072912838	0.6405228758169935	0.052826454825199834	0.6302287581699346	0.0789437005676282
0.9430392156862744	0.030374748944510664	0.5519607843137253	0.13818692757591447	0.7666666666666666	0.09009910879515698	0.9915032679738564	0.008496732026143788	0.80718954248366	0.14660854360067965	0.6753034547152192	0.061815835204605166	0.769673202614379	0.04822777850722101	0.8879551820728292	0.09417072839950211	0.3137254901960784	0.18841336347077886	0.576797385620915	0.10345510249051273	0.35784313725490197	0.1765250343084817	0.6150326797385619	0.08853900368708789	0.6283660130718953	0.06789618877710281	0.6431372549019607	0.0726141277209657	0.6413725490196078	0.05257128166138038	0.62859477124183	0.07861570719737822
0.9439215686274508	0.02999611402790062	0.5509803921568626	0.13809470466319593	0.7637254901960784	0.09091064957082622	0.9913398692810459	0.008660130718954245	0.8039215686274508	0.14747426603227232	0.6744631185807655	0.06211001684560432	0.7694117647058822	0.048619104531379374	0.8879551820728292	0.0941707283995021	0.3058823529411765	0.1836104424064981	0.5820261437908497	0.10283304378937377	0.3480392156862745	0.17086473755172066	0.611437908496732	0.08986076329801693	0.6281045751633987	0.06779140891143763	0.6401960784313725	0.07195312126564764	0.6418300653594771	0.05254432252926958	0.626797385620915	0.07840977258004908
0.9439215686274508	0.02999611402790062	0.5509803921568626	0.13772628725498073	0.7617647058823529	0.09005011049216255	0.9911764705882354	0.008823529411764704	0.8039215686274509	0.1474742660322723	0.6730625583566758	0.062340429845729975	0.7687581699346404	0.04890116225446947	0.8879551820728291	0.09417072839950211	0.2980392156862745	0.17880752134221736	0.5833333333333334	0.10249714758754032	0.3284313725490196	0.17086473755172066	0.6084967320261437	0.08972554348982802	0.626797385620915	0.06758314814403436	0.6372549019607843	0.07129493708480548	0.6426143790849673	0.05241532548002301	0.6263071895424837	0.07824357058634678
0.9435294117647058	0.03026417597375094	0.552941176470588	0.13765227613638015	0.7588235294117647	0.09054166106466793	0.991013071895425	0.008986928104575161	0.7973856209150326	0.14747426603227232	0.6719887955182071	0.0622548054102556	0.7687581699346405	0.04909796962004306	0.8907563025210083	0.0933556178988416	0.2901960784313725	0.17400460027793663	0.5869281045751634	0.10264003667031744	0.3137254901960784	0.16596277676740695	0.6068627450980391	0.0899708827205874	0.6277124183006537	0.0665963144742516	0.6370915032679738	0.07107723410468579	0.6444444444444445	0.05207452631435436	0.6259803921568627	0.07827003923441302
0.9435294117647058	0.03026417597375094	0.5549019607843135	0.13728385872816493	0.7568627450980392	0.09033471675724611	0.9908496732026145	0.009150326797385618	0.7908496732026143	0.15160796232007412	0.6708683473389354	0.06222087420306442	0.7673202614379084	0.04960411527331991	0.8907563025210083	0.0933556178988416	0.28627450980392155	0.17008303165048563	0.5875816993464051	0.10309988158485137	0.2941176470588235	0.16596277676740692	0.6029411764705881	0.09031372892226777	0.6279084967320261	0.06596579673076183	0.6369281045751634	0.07120293443447318	0.6449673202614379	0.05254391683785527	0.6274509803921569	0.07778574002464214
0.9435294117647058	0.03052561388224767	0.5539215686274508	0.13707547701343256	0.7549019607843137	0.09023501751049234	0.9906862745098041	0.009313725490196075	0.784313725490196	0.15272443547857045	0.6701213818860876	0.06204074060720286	0.7649019607843136	0.05040255030416431	0.8907563025210085	0.09335561789884159	0.2823529411764706	0.16616146302303464	0.5875816993464051	0.10361632044958191	0.28431372549019607	0.1603024800106459	0.6003267973856208	0.09077416059656811	0.6273856209150327	0.06491236669528415	0.6352941176470588	0.07126884276527409	0.6455555555555555	0.05303036241890648	0.6287581699346405	0.07759817182478876
0.9435294117647058	0.03052561388224767	0.5509803921568626	0.13679491246212747	0.7519607843137255	0.0903384174420644	0.9905228758169936	0.009477124183006534	0.7875816993464052	0.1518587130469778	0.6703548085901025	0.062087455630981274	0.7634640522875816	0.0510591285006486	0.8879551820728291	0.09417072839950211	0.2784313725490196	0.16223989439558367	0.5849673202614378	0.1036163204495819	0.27450980392156865	0.15464218325388487	0.5947712418300652	0.09080319100630903	0.6268627450980392	0.06431206673007377	0.6348039215686274	0.0716537309689003	0.6459477124183006	0.05343446881514646	0.6297385620915033	0.07729153917530872
0.9435294117647058	0.03052561388224767	0.5509803921568626	0.13679491246212747	0.75	0.0903384174420644	0.9903594771241832	0.00964052287581699	0.7875816993464052	0.15185871304697776	0.6700280112044816	0.06225089028167426	0.7626797385620915	0.05136761033000273	0.8879551820728291	0.09417072839950211	0.27450980392156865	0.1583183257681327	0.5823529411764705	0.10414172684352892	0.2647058823529411	0.14898188649712385	0.5898692810457515	0.09092002822943464	0.6256209150326797	0.0636977164156364	0.6354575163398692	0.07183257115467943	0.6475163398692809	0.053367033035475124	0.6295751633986928	0.07690748425267618
0.9435294117647058	0.030525613882247667	0.5519607843137253	0.13688713537484598	0.7480392156862744	0.09090517237511814	0.9901960784313727	0.009803921568627447	0.7908496732026145	0.1509929906153851	0.6696545284780577	0.06281846082968488	0.7605882352941177	0.052000688050394143	0.8851540616246498	0.09697184884768138	0.2705882352941177	0.1543967571406817	0.5787581699346405	0.10395998435356191	0.2549019607843137	0.1433215897403628	0.5866013071895424	0.09084571679841899	0.6253594771241829	0.06326328783426999	0.6336601307189542	0.07152930310977151	0.6458169934640523	0.05395225733864679	0.630718954248366	0.07658661647889381
0.9431372549019608	0.030566973854876493	0.552941176470588	0.13690748104422457	0.7460784313725488	0.09147192730817189	0.9895424836601309	0.010457516339869277	0.7875816993464052	0.15185871304697776	0.6689075630252099	0.0631128659017196	0.7582352941176471	0.05279356062041307	0.8823529411764706	0.09977296929586066	0.26274509803921564	0.14959383607640098	0.5741830065359477	0.10365152368425112	0.24509803921568626	0.13766129298360175	0.5830065359477123	0.09048783250984643	0.625686274509804	0.06259055403741719	0.6323529411764705	0.07196700912697558	0.6455555555555554	0.054750033786476894	0.6318627450980392	0.07611001308835984
0.9430392156862745	0.03038615691622149	0.552941176470588	0.13646083058040456	0.7421568627450978	0.0917657114537818	0.988888888888889	0.011111111111111108	0.7843137254901961	0.1527244354785704	0.6682539682539681	0.06345886619453017	0.7552941176470588	0.05323311117458169	0.8823529411764707	0.09977296929586064	0.26274509803921564	0.14959383607640098	0.5702614379084967	0.1035798785040945	0.23529411764705882	0.13200099622684072	0.5800653594771241	0.09000780068957384	0.6269934640522876	0.06237473207193095	0.6320261437908495	0.07222988598282132	0.6483006535947713	0.054726570005536455	0.634313725490196	0.0757674468573426
0.9439215686274509	0.03022275822341103	0.5549019607843135	0.13660702453557788	0.7401960784313724	0.09246036120461301	0.9882352941176472	0.011764705882352938	0.7908496732026143	0.14859073919076862	0.668627450980392	0.0638942184675424	0.7526797385620914	0.0533536463679208	0.8823529411764707	0.09977296929586064	0.2588235294117647	0.14871248363957124	0.5660130718954248	0.10372427644757226	0.22549019607843138	0.13200099622684072	0.5777777777777777	0.08901335930490667	0.6270588235294118	0.06221466111059231	0.6316993464052287	0.07227912472457514	0.6486274509803922	0.05492514705989996	0.6361111111111111	0.07610604563296534
0.9447058823529411	0.03018469823302161	0.556862745098039	0.13601945624435804	0.7401960784313724	0.09302711613766676	0.9875816993464053	0.012418300653594767	0.7810457516339869	0.15297518620547412	0.668674136321195	0.06438773742219657	0.7497385620915031	0.053466964528541855	0.8823529411764707	0.09977296929586064	0.24705882352941172	0.14390956257529047	0.5627450980392157	0.10408228309422762	0.2107843137254902	0.12709903544252701	0.5741830065359477	0.0880966296693112	0.6265359477124182	0.06166681897556284	0.6323529411764706	0.07251071541681844	0.6490196078431372	0.05508731634459406	0.6348039215686274	0.07639605282547826
0.9454901960784313	0.03002048305673074	0.5637254901960783	0.1348972401881304	0.7392156862745096	0.09369727100229258	0.9869281045751633	0.013071895424836596	0.7745098039215687	0.15710888249327593	0.6693277310924368	0.0648182098286843	0.7467973856209149	0.05376014995293038	0.8851540616246499	0.09697184884768137	0.24705882352941172	0.14390956257529047	0.5562091503267974	0.10347691728856187	0.2058823529411765	0.12219707465821326	0.5686274509803921	0.08719176868206523	0.6248366013071895	0.06155703860942053	0.632516339869281	0.07240901806917892	0.6494771241830065	0.05546351971627947	0.6341503267973856	0.07569392888342236
0.945392156862745	0.030090364009254165	0.5686274509803921	0.13378781707254223	0.7382352941176469	0.09428852082155173	0.9862745098039215	0.013725490196078426	0.7647058823529411	0.16149332950798137	0.6700280112044816	0.06543755441829086	0.7458169934640522	0.05384117310415438	0.8795518207282913	0.10058807979652117	0.24705882352941172	0.14390956257529047	0.5513071895424837	0.1035204347547932	0.19607843137254904	0.11653677790145224	0.5666666666666667	0.08667570552885122	0.62359477124183	0.0612795701956363	0.6310457516339869	0.07228116989230944	0.649607843137255	0.055417339366631346	0.6330065359477124	0.07542747982887532
0.9461764705882353	0.0295674881922607	0.5745098039215687	0.13289964782839797	0.7411764705882351	0.09495867568617752	0.9856209150326797	0.014379084967320257	0.761437908496732	0.162359051939574	0.6715686274509802	0.06561728991404425	0.7445098039215685	0.0541579550568691	0.8823529411764706	0.09778695934834189	0.24313725490196075	0.13998799394783945	0.5483660130718954	0.10326704708466958	0.19117647058823528	0.11163481711713852	0.5660130718954248	0.0860754872278487	0.6213071895424835	0.06126236157522865	0.6313725490196078	0.07174437353621779	0.6487581699346406	0.055560175715629476	0.6330065359477124	0.07501246529471405
0.946078431372549	0.029617020049582183	0.581372549019608	0.13214584918038555	0.7411764705882352	0.095553626190255	0.9856209150326797	0.014379084967320257	0.7647058823529412	0.16149332950798137	0.672829131652661	0.06565421847092706	0.7435294117647058	0.05460677033519226	0.8823529411764706	0.09778695934834189	0.2392156862745098	0.13606642532038854	0.5428104575163398	0.10237206451189396	0.18627450980392157	0.10673285633282478	0.568954248366013	0.08604827444710593	0.6190849673202614	0.061296545101364654	0.6307189542483659	0.07140908068021812	0.65	0.05583660175062034	0.6336601307189542	0.07435531891901304
0.9468627450980392	0.02952350230929516	0.581372549019608	0.13252661760846124	0.7421568627450981	0.09604517676276038	0.9856209150326797	0.014379084967320257	0.7712418300653595	0.16037685634948504	0.6738095238095239	0.06586313865159132	0.7422222222222221	0.05505444053429003	0.8851540616246499	0.09697184884768137	0.23529411764705882	0.13214485669293755	0.5398692810457516	0.10087449075537244	0.1764705882352941	0.10107255957606374	0.5683006535947712	0.08531477762373138	0.6165359477124184	0.06146530980674445	0.6300653594771239	0.07107378782421846	0.6509150326797385	0.05592611288986334	0.6349673202614379	0.07373511358079901
0.946862745098039	0.02952350230929516	0.5823529411764707	0.13250627193908263	0.7411764705882353	0.09663642658201953	0.9856209150326797	0.014379084967320259	0.7745098039215688	0.16012610562258137	0.673155929038282	0.06613657341548057	0.7413071895424835	0.05521840035716524	0.8823529411764706	0.0977869593483419	0.23137254901960785	0.12822328806548655	0.5398692810457516	0.09910876388039438	0.16176470588235292	0.09617059879175002	0.568954248366013	0.084247461831669	0.6169934640522875	0.06103533750317983	0.6308823529411762	0.07079221729754259	0.6515032679738563	0.056540426285113694	0.6349673202614379	0.0735604250820116
0.946470588235294	0.029626063000380683	0.5813725490196078	0.13283306932470354	0.7401960784313726	0.09730658144664532	0.9856209150326797	0.014379084967320259	0.7712418300653595	0.16099182805417403	0.6746965452847806	0.06648459836694107	0.7399999999999999	0.05561922598529473	0.8823529411764706	0.0977869593483419	0.22745098039215686	0.12430171943803558	0.5388888888888888	0.09808355541185781	0.15196078431372548	0.090510302034989	0.568954248366013	0.08350505564923942	0.6170588235294115	0.06085185107734056	0.6331699346405227	0.07019199899654008	0.6537254901960784	0.057057460475309685	0.6354575163398692	0.07314752924654952
0.9459803921568626	0.029826662907152482	0.5794117647058823	0.13297489322406847	0.7411764705882352	0.09711619723260746	0.9856209150326797	0.014379084967320259	0.7745098039215687	0.1601261056225814	0.6756302521008403	0.06637867427688796	0.7403267973856208	0.05580940737480667	0.8795518207282913	0.10058807979652117	0.2196078431372549	0.11949879837375484	0.5388888888888888	0.09631782853687976	0.15196078431372548	0.090510302034989	0.569281045751634	0.08302798724971598	0.6167973856209148	0.06086839158547125	0.6341503267973855	0.07055021007526864	0.6562091503267974	0.05683043459532351	0.6352941176470588	0.0729433827393462
0.9468627450980391	0.029233906137635587	0.5745098039215686	0.13408431633965665	0.7431372549019608	0.09682241308699754	0.9849673202614379	0.015032679738562088	0.7679738562091504	0.1612425787810777	0.6771708683473389	0.06633404645462763	0.7420261437908495	0.055749971556727264	0.8823529411764707	0.09778695934834189	0.21176470588235294	0.11469587730947409	0.5398692810457515	0.09483490394800871	0.14705882352941177	0.08560834125067526	0.5715686274509804	0.08357264955908417	0.6159477124183005	0.0605086228692204	0.6341503267973855	0.07055021007526863	0.6566013071895425	0.056735763465240785	0.6370915032679738	0.07286603329866345
0.9463725490196078	0.029434506044407387	0.5676470588235293	0.1352597659352668	0.7450980392156864	0.09668599991541448	0.984313725490196	0.015686274509803918	0.7712418300653596	0.16037685634948504	0.679925303454715	0.06627344303886393	0.7440522875816992	0.05556310365952396	0.8823529411764707	0.09778695934834189	0.20392156862745098	0.10989295624519335	0.5444444444444443	0.09400103688475091	0.14215686274509803	0.08070638046636155	0.5735294117647058	0.08465205068111105	0.6154248366013072	0.06056681562401382	0.6351307189542484	0.07052580027650521	0.6558823529411764	0.05689752654371645	0.6379084967320261	0.07283929692401594
0.946764705882353	0.029042349181662284	0.5617647058823528	0.13614793517941104	0.7470588235294119	0.09639221576980456	0.9836601307189542	0.01633986928104575	0.7745098039215688	0.1571088824932759	0.6818860877684405	0.06604973960269966	0.745424836601307	0.05522034531530578	0.876750700280112	0.10140319029718169	0.19607843137254902	0.1050900351809126	0.5480392156862743	0.09299918879992874	0.12745098039215685	0.07580441968204782	0.5764705882352941	0.08457782558869817	0.615032679738562	0.06085968684470324	0.6369281045751635	0.0701356386177995	0.6555555555555554	0.05702916770020474	0.6367647058823529	0.07276493311453426
0.9458823529411764	0.02920574787447274	0.5647058823529412	0.13620994508924547	0.746078431372549	0.09698346558906372	0.9830065359477124	0.01699346405228758	0.7712418300653596	0.16037685634948504	0.6853874883286647	0.06578388459206326	0.7474509803921567	0.0550745090116104	0.876750700280112	0.10140319029718169	0.18823529411764706	0.10420868274408285	0.5506535947712417	0.09240423829585129	0.11274509803921569	0.07090245889773408	0.5800653594771242	0.08456634302025286	0.6161437908496732	0.061154097363294135	0.6383986928104575	0.06993073121459932	0.6536601307189542	0.05708039283420854	0.6367647058823529	0.07291457916997038
0.945392156862745	0.029337283312201524	0.5637254901960782	0.13653674247486638	0.746078431372549	0.09698346558906372	0.9830065359477124	0.01699346405228758	0.7712418300653595	0.16037685634948504	0.6875816993464051	0.06518693250822176	0.7484967320261438	0.05520699242535146	0.8739495798319327	0.10221830079784221	0.17254901960784313	0.10028711411663187	0.5542483660130718	0.09209209007788084	0.09803921568627451	0.06600049811342036	0.5823529411764706	0.08511100532962106	0.6184313725490196	0.06114607469982295	0.640359477124183	0.06989463979631297	0.6502614379084968	0.05733906441094114	0.6379084967320261	0.07318406372913594
0.9453921568627451	0.029337283312201524	0.5637254901960782	0.13691751090294213	0.7490196078431373	0.0966566682034428	0.9830065359477124	0.01699346405228758	0.7712418300653596	0.160376856349485	0.6907563025210085	0.06483388573881328	0.7498039215686273	0.05484636700620662	0.876750700280112	0.10140319029718169	0.16078431372549018	0.10028711411663185	0.557516339869281	0.09148672427221509	0.08823529411764705	0.06034020135665932	0.5843137254901961	0.08546817532919619	0.6194771241830065	0.060993596817382686	0.6413398692810457	0.0698102141057162	0.6465359477124183	0.05757533962044431	0.6354575163398692	0.07345242955388019
0.9456862745098039	0.02933101057910982	0.5637254901960782	0.13729827933101785	0.7490196078431374	0.09665666820344279	0.9818627450980392	0.017765656148080487	0.7712418300653596	0.160376856349485	0.6930438842203548	0.06427283978258627	0.7514379084967319	0.05451052998196261	0.8739495798319328	0.10420431074536096	0.14509803921568626	0.09636554548918087	0.5601307189542483	0.0911690257028067	0.08333333333333333	0.0554382405723456	0.5859477124183006	0.08499758519802164	0.6213725490196078	0.060981564741553744	0.6426470588235293	0.06952287183522168	0.6405882352941176	0.05773977334137324	0.6348039215686274	0.07375430792476005
0.9451960784313725	0.029462546016838603	0.5627450980392156	0.13762507671663876	0.7450980392156863	0.09751720728210646	0.9818627450980392	0.017765656148080487	0.7614379084967321	0.16124257878107767	0.6949579831932772	0.06388700318769192	0.7520915032679738	0.05444777007950987	0.8739495798319329	0.10420431074536096	0.1372549019607843	0.09724689792601064	0.5630718954248366	0.09094346688684657	0.06862745098039216	0.05053627978803188	0.5872549019607842	0.08499758519802164	0.6214379084967319	0.060893010143990345	0.6446078431372548	0.06872846236482541	0.6361437908496731	0.05787107606434903	0.6341503267973856	0.07406338567147314
0.9464705882352941	0.02932749045134504	0.5627450980392157	0.13801388401209408	0.7441176470588236	0.09770759149614432	0.9812091503267973	0.018419250919322318	0.7581699346405228	0.16210830121267034	0.6965919701213817	0.06356459211067952	0.7528104575163398	0.05447783607714056	0.8711484593837535	0.1050194212460215	0.12549019607843137	0.09724689792601064	0.5650326797385621	0.09063500621753577	0.058823529411764705	0.04487598303127084	0.5892156862745097	0.0851827845864393	0.621111111111111	0.060848693442920154	0.6449346405228756	0.06846806151655946	0.6333333333333333	0.05797102271729479	0.6334967320261438	0.0748413190514887
0.9459803921568627	0.029704434349437137	0.5647058823529411	0.13787206011272918	0.7450980392156863	0.09751720728210646	0.9812091503267973	0.018419250919322318	0.7549019607843136	0.162974023644263	0.6971988795518207	0.0634900504060512	0.7537908496732025	0.05485117601174709	0.8683473389355741	0.10583453174668202	0.11764705882352941	0.09636554548918087	0.5656862745098039	0.09030233973704613	0.05392156862745098	0.03997402224695711	0.5911764705882352	0.0850478303470079	0.6216339869281045	0.060918624135190357	0.6465686274509803	0.06829555692669005	0.6325490196078432	0.05799322994296239	0.6333333333333333	0.0752092504680026
0.9450980392156861	0.030189775629312795	0.568627450980392	0.13742378449712198	0.7450980392156863	0.09751720728210646	0.9805555555555555	0.01907284569056415	0.7516339869281043	0.16383974607585566	0.696171802054155	0.06382629198159985	0.7544444444444444	0.05524980420583192	0.8711484593837534	0.1050194212460215	0.11372549019607843	0.09548419305235112	0.5666666666666667	0.08920819798079482	0.049019607843137254	0.03507206146264339	0.5905228758169934	0.08553448209024193	0.6226143790849672	0.06053992642034803	0.6472222222222221	0.06843504827654848	0.6318300653594772	0.05769618594633666	0.6336601307189542	0.0753700883633349
0.9451960784313724	0.030140243771991315	0.5696078431372549	0.13758382019060478	0.7460784313725491	0.09741380735053438	0.9805555555555555	0.01907284569056415	0.7450980392156861	0.164956219234352	0.6957983193277311	0.06415349159608608	0.7541830065359476	0.05542158203124725	0.8739495798319328	0.10420431074536098	0.10980392156862745	0.09156262442490014	0.569281045751634	0.08870566554878652	0.03431372549019608	0.03017010067832966	0.5905228758169934	0.0866510622050561	0.6238562091503267	0.06054904190726396	0.6498366013071895	0.06856936119284306	0.6320261437908498	0.05730176679681088	0.6352941176470588	0.0755054973391726
0.9451960784313724	0.030363330659889824	0.568627450980392	0.13742378449712198	0.746078431372549	0.0974138073505344	0.9799019607843137	0.01972644046180598	0.7352941176470587	0.16934066624905747	0.6955182072829131	0.06376846325003765	0.7529411764705881	0.05547965299442637	0.8767507002801121	0.10338920024470045	0.10196078431372549	0.0867597033606194	0.5718954248366013	0.08768669425204766	0.029411764705882353	0.02526813989401594	0.587908496732026	0.08717978997017083	0.6252941176470588	0.06004462288032061	0.651470588235294	0.06872461027435924	0.6326143790849674	0.05702364927272593	0.6374183006535947	0.07544953035130993
0.944313725490196	0.03052672935270028	0.5676470588235293	0.13726374880363917	0.746078431372549	0.0974138073505344	0.9799019607843137	0.019726440461805977	0.7287581699346404	0.17347436253685927	0.6951914098972922	0.06305602667455784	0.7526797385620914	0.05555158351020656	0.8795518207282914	0.10257408974403993	0.09411764705882353	0.08195678229633865	0.5725490196078431	0.08911975464653607	0.024509803921568627	0.02036617910970221	0.5859477124183006	0.087448216219405	0.6259477124183005	0.05964481323732156	0.6499999999999999	0.06916112111431252	0.6335294117647059	0.05661595335040275	0.6392156862745098	0.07525350954761312
0.9450980392156862	0.030362514176409408	0.5705882352941176	0.13679512751865336	0.7441176470588233	0.09741380735053438	0.9799019607843137	0.019726440461805977	0.7254901960784312	0.1743400849684519	0.6954248366013072	0.06239315860993497	0.7520915032679737	0.0551068465863394	0.8823529411764707	0.09977296929586063	0.08627450980392157	0.07715386123205792	0.5712418300653594	0.08941665978289101	0.014705882352941176	0.014705882352941176	0.5833333333333333	0.087448216219405	0.6267973856209149	0.058995220836707586	0.6491830065359476	0.06955930245829837	0.6344444444444444	0.056208257428079576	0.6434640522875817	0.07499434961730163
0.9450000000000001	0.030417895928523047	0.5696078431372549	0.13663509182517053	0.7441176470588233	0.0974138073505344	0.9799019607843137	0.019726440461805977	0.7222222222222221	0.17520580740004454	0.695424836601307	0.061594964436529835	0.7524836601307188	0.054989672541712026	0.8851540616246499	0.09697184884768136	0.0784313725490196	0.07235094016777717	0.5718954248366013	0.08955749854597703	0.00980392156862745	0.00980392156862745	0.5797385620915032	0.08803550940480429	0.6269281045751633	0.05865983055119019	0.6488562091503267	0.06991735095758937	0.634313725490196	0.05649183101972849	0.6478758169934642	0.07469893579646321
0.945392156862745	0.030356241443317694	0.5656862745098039	0.13663509182517053	0.7480392156862743	0.09616582748075826	0.9799019607843137	0.019726440461805977	0.7254901960784313	0.1743400849684519	0.6966386554621847	0.060804988185670907	0.7517647058823529	0.05499690865034371	0.8879551820728292	0.09417072839950211	0.07450980392156863	0.0714695877309474	0.5745098039215686	0.08942987776563138	0.00980392156862745	0.00980392156862745	0.5784313725490196	0.08888719009965908	0.6281045751633985	0.05847017922039965	0.6480392156862744	0.07016234771032123	0.6351633986928105	0.05673761447073863	0.6498366013071897	0.07456156325123012
0.9452941176470587	0.030411623195431337	0.5647058823529412	0.1364010450130871	0.7470588235294116	0.09669956917380101	0.9799019607843137	0.019726440461805977	0.7254901960784315	0.17434008496845188	0.6965919701213819	0.060105897841500396	0.7511111111111111	0.05526774973435202	0.8879551820728292	0.09417072839950211	0.07450980392156863	0.07146958773094741	0.5732026143790849	0.0898085573255043	0.00980392156862745	0.00980392156862745	0.5738562091503268	0.08949374261596625	0.6293464052287581	0.05806119820681264	0.6446078431372548	0.07083808769817418	0.6336601307189542	0.0570621255497009	0.6532679738562092	0.07438310136175379
0.9463725490196079	0.0303727467215615	0.5745098039215686	0.13640104501308709	0.7470588235294116	0.096699569173801	0.9799019607843137	0.019726440461805977	0.7222222222222223	0.17520580740004454	0.696218487394958	0.059885495675542584	0.7511111111111111	0.05536909053057805	0.8851540616246498	0.09498583890016263	0.07450980392156863	0.07146958773094741	0.5758169934640522	0.09049159658233727	0.00980392156862745	0.00980392156862745	0.5699346405228758	0.0901219469864843	0.6301960784313724	0.05774461106691781	0.6426470588235293	0.07199013015072987	0.6329411764705881	0.056757936375955824	0.6549019607843136	0.07476909455293194
0.9458823529411765	0.03048393306408833	0.5754901960784313	0.13630882210036857	0.749019607843137	0.0962410318413066	0.9799019607843138	0.019726440461805977	0.7222222222222223	0.17520580740004454	0.6949579831932773	0.05980653795940735	0.7486928104575162	0.055857466206778776	0.8823529411764706	0.0977869593483419	0.08235294117647059	0.07235094016777717	0.5764705882352941	0.09059247705958369	0.014705882352941176	0.014705882352941176	0.565359477124183	0.09061616121725571	0.6318954248366012	0.057814117872546374	0.6416666666666666	0.07285905516106914	0.6309803921568626	0.05663636528528123	0.6583333333333333	0.07507026390677123
0.9470588235294118	0.0304097155003197	0.5833333333333333	0.13661527381661087	0.749019607843137	0.09624103184130661	0.9799019607843138	0.019726440461805977	0.7189542483660131	0.1760715298316372	0.6946778711484594	0.0594524196713119	0.7469934640522875	0.05638639381112667	0.8795518207282913	0.10058807979652118	0.09019607843137255	0.07323229260460692	0.5777777777777777	0.09052845708358044	0.014705882352941176	0.014705882352941176	0.561437908496732	0.09110409715303223	0.6349673202614378	0.05768248439032414	0.6408496732026143	0.07365248401191264	0.6299346405228757	0.056725356057034	0.6614379084967321	0.0753495016610046
0.9462745098039216	0.030122875894398132	0.5833333333333333	0.13661527381661087	0.7499999999999998	0.09564978202204745	0.9799019607843138	0.019726440461805977	0.7156862745098039	0.17693725226322987	0.6950046685340803	0.05916982357270051	0.7452941176470589	0.05734423296559323	0.8767507002801121	0.10338920024470044	0.10196078431372549	0.07323229260460692	0.5797385620915032	0.0906228415053764	0.014705882352941176	0.014705882352941176	0.5578431372549019	0.09181197087127911	0.6379738562091503	0.057602427776496525	0.6398692810457516	0.07418879154670327	0.6272549019607843	0.05721573758594546	0.6625816993464053	0.07528343982539083
0.9483333333333335	0.029909128860785776	0.5862745098039215	0.13682950262013466	0.7519607843137253	0.0952896363542673	0.9799019607843139	0.019726440461805977	0.7156862745098039	0.17693725226322984	0.6950046685340803	0.05873975261216336	0.744640522875817	0.05744433633608987	0.8739495798319329	0.10619032069287972	0.11372549019607843	0.07323229260460692	0.580392156862745	0.09117037244644283	0.014705882352941176	0.014705882352941176	0.5513071895424836	0.09255059183594323	0.6407189542483659	0.057449070131802574	0.6383986928104575	0.07452469482938313	0.62718954248366	0.05701964072352083	0.6648692810457516	0.07543490821178316
0.9482352941176472	0.03000716807647205	0.5862745098039215	0.13682950262013469	0.752941176470588	0.09479808578176191	0.9792483660130721	0.020380035233047808	0.715686274509804	0.17693725226322984	0.6937441643323996	0.05847842420724595	0.7483006535947712	0.05707932260726022	0.8739495798319329	0.1061903206928797	0.12156862745098039	0.0741136450414367	0.5781045751633986	0.09242347306994561	0.014705882352941176	0.014705882352941176	0.545751633986928	0.09255969065215575	0.6424183006535947	0.05781134440555989	0.6374183006535947	0.07512146181502237	0.6268627450980391	0.05681651936124536	0.6676470588235293	0.0754805996448644
0.9486274509803921	0.029876449122223685	0.5892156862745097	0.13692970649690528	0.752941176470588	0.09423133084870816	0.9799019607843139	0.019726440461805977	0.715686274509804	0.17693725226322987	0.6953314659197011	0.057472373656027746	0.7509803921568626	0.05661921518373623	0.8767507002801121	0.10338920024470043	0.12941176470588234	0.07891656610571741	0.5758169934640522	0.09296013057051346	0.014705882352941176	0.014705882352941176	0.5408496732026142	0.09274006776937833	0.6441176470588235	0.05823136336353458	0.6369281045751634	0.0756960835840505	0.627516339869281	0.05591457031030986	0.6717320261437909	0.07549705207596938
0.9497058823529412	0.029906682164722042	0.5892156862745097	0.13692970649690528	0.752941176470588	0.09366457591565443	0.9805555555555557	0.01907284569056415	0.715686274509804	0.17693725226322987	0.6953314659197012	0.05726506320246697	0.7516993464052286	0.056255130949476574	0.8767507002801121	0.10338920024470044	0.1333333333333333	0.08283813473316841	0.5725490196078431	0.09336504812420782	0.014705882352941176	0.014705882352941176	0.537908496732026	0.09279217391010745	0.6443790849673202	0.05862394764355604	0.6374183006535947	0.07585948227686096	0.6298692810457517	0.05562854390201852	0.675326797385621	0.07548403200885373
0.9495098039215685	0.030011595774157164	0.5901960784313725	0.13752095631616448	0.7509803921568625	0.09345763160823259	0.9812091503267976	0.018419250919322318	0.715686274509804	0.17693725226322987	0.6956582633053221	0.056939368609144746	0.7528104575163397	0.05607092605837682	0.8739495798319329	0.1061903206928797	0.14901960784313723	0.08675970336061939	0.5712418300653594	0.09279447077374545	0.014705882352941176	0.014705882352941176	0.5349673202614378	0.09284428005083654	0.6466013071895425	0.05826170710686281	0.640032679738562	0.07604672412207027	0.6344444444444445	0.0552939079858782	0.678921568627451	0.07547342924872269
0.9495098039215685	0.030273033682653896	0.5911764705882352	0.13811220613542363	0.7509803921568625	0.09345763160823259	0.9818627450980394	0.01776565614808049	0.715686274509804	0.17693725226322987	0.6975256769374416	0.05629406661380326	0.7534640522875815	0.055808363503927476	0.8739495798319329	0.1061903206928797	0.15686274509803919	0.09156262442490012	0.568954248366013	0.09202296688966691	0.024509803921568627	0.02036617910970221	0.5323529411764705	0.09307144685573193	0.6476470588235294	0.05828415688499149	0.6436274509803921	0.07607517002043865	0.6375816993464052	0.05496654241378023	0.682843137254902	0.07545616466318719
0.9499019607843137	0.02995889979540777	0.5921568627450979	0.13870345595468278	0.7509803921568625	0.09345763160823259	0.9825163398692812	0.01711206137683866	0.7156862745098042	0.17693725226322987	0.6984126984126984	0.05565820152230382	0.7545098039215685	0.05557139785397716	0.8711484593837536	0.10899144114105899	0.16470588235294117	0.09636554548918087	0.5676470588235293	0.09145238953920454	0.029411764705882353	0.025268139894015936	0.5313725490196077	0.0929148226000084	0.6486274509803922	0.058194224532217065	0.6477124183006535	0.0760340071691334	0.6384967320261439	0.05463727252258384	0.6859477124183005	0.07521352139847202
0.9494117647058824	0.030090435233136554	0.5911764705882352	0.13883782655081453	0.7499999999999998	0.09332589166135913	0.9826797385620917	0.0169486626840282	0.7189542483660133	0.1760715298316372	0.7011204481792717	0.0553131151158534	0.7561437908496732	0.055395832575569584	0.8683473389355744	0.11179256158923825	0.16862745098039217	0.10028711411663184	0.5624183006535947	0.09184911961926762	0.03431372549019608	0.03017010067832966	0.530392156862745	0.09275819834428485	0.6501307189542483	0.05813411371633739	0.6522875816993463	0.07619223664613607	0.6388235294117647	0.054878874391868754	0.6890522875816993	0.07530642452853621
0.9480392156862745	0.030631798426410128	0.5901960784313725	0.13904620826554695	0.749019607843137	0.09319415171448564	0.9833333333333335	0.01629506791278637	0.7287581699346407	0.17520580740004454	0.7029411764705882	0.05464923333259731	0.7570588235294118	0.05511607886075927	0.8655462184873951	0.11459368203741753	0.17254901960784313	0.10420868274408283	0.5601307189542484	0.0920323409168177	0.04411764705882353	0.0358303974350907	0.5326797385620915	0.09281058146988466	0.6517647058823528	0.05785338123619307	0.6578431372549018	0.07637859852896575	0.6391503267973855	0.055253737958626606	0.6934640522875819	0.07489026741554111
0.9470588235294117	0.030836734944427124	0.5862745098039215	0.13904620826554695	0.749019607843137	0.09319415171448564	0.9839869281045753	0.015641473141544543	0.7320261437908498	0.17434008496845188	0.7029411764705882	0.05368187815046406	0.7583660130718953	0.0547163960894231	0.8599439775910365	0.11575394411689398	0.1803921568627451	0.10901160380836358	0.5519607843137254	0.09190060096994423	0.04901960784313726	0.04073235821940442	0.5336601307189541	0.09265395721416111	0.6522222222222221	0.05790972431660116	0.662908496732026	0.07680087789901154	0.6387581699346404	0.05556191361692397	0.6965686274509806	0.07479286592326893
0.9449019607843138	0.030967453898675494	0.5852941176470587	0.13925458998027931	0.7480392156862743	0.0941745438713484	0.9846405228758172	0.01498787837030271	0.7320261437908498	0.17434008496845188	0.7026143790849673	0.05309360561167357	0.7593464052287581	0.05442027911628705	0.8627450980392157	0.11493883361623346	0.18823529411764706	0.1138145248726443	0.5506535947712418	0.09223649717177769	0.05392156862745098	0.04563431900371814	0.5359477124183005	0.09307394635251966	0.6552287581699345	0.05762138938791671	0.6694444444444443	0.07648776873920349	0.6374509803921569	0.05583239662611399	0.6967320261437908	0.07500509276233697
0.9444117647058824	0.031006599353736963	0.5813725490196078	0.13925458998027931	0.7470588235294116	0.09493097316861916	0.985294117647059	0.01433428359906088	0.7418300653594773	0.17347436253685922	0.7022875816993464	0.0529551866138688	0.7599999999999999	0.05420619340440042	0.8627450980392157	0.11493883361623346	0.19607843137254902	0.11861744593692505	0.5473856209150326	0.092085840386854	0.05392156862745097	0.04563431900371814	0.5372549019607842	0.09313428556223559	0.6571241830065359	0.057876195295340056	0.6745098039215685	0.07608489018809234	0.6357516339869281	0.05600353668093387	0.7004901960784313	0.07478876347667797
0.9421568627450981	0.03137809818925356	0.5784313725490196	0.1393889605764111	0.7450980392156861	0.09550155051908152	0.9859477124183008	0.013680688827819051	0.7450980392156864	0.17260864010526655	0.7016806722689075	0.05271523472790605	0.7603921568627451	0.0537402060355003	0.8599439775910365	0.11575394411689398	0.2	0.12253901456437603	0.5480392156862745	0.09182105291106753	0.05392156862745098	0.04563431900371814	0.5385620915032678	0.09380021379723398	0.6579738562091503	0.05813316628932609	0.6785947712418299	0.07599220309831593	0.6362745098039215	0.05593208116050359	0.7021241830065359	0.07441138371119353
0.9407843137254902	0.031321596798773825	0.580392156862745	0.13975737798462629	0.7450980392156861	0.09550155051908152	0.9866013071895426	0.013027094056577222	0.7516339869281047	0.17149216694677025	0.7013538748832866	0.05265233942430953	0.7610457516339868	0.0532115707125226	0.8571428571428571	0.1165690546175545	0.20392156862745098	0.12646058319182701	0.549673202614379	0.09178247377119143	0.05392156862745098	0.04563431900371815	0.5382352941176469	0.09407844706209584	0.6606535947712417	0.058665626358938315	0.6821895424836601	0.07615043257531862	0.6363398692810458	0.055747287434531445	0.7024509803921568	0.07415420257827815
0.9407843137254902	0.031321596798773825	0.5823529411764705	0.13998397149347658	0.7450980392156861	0.09606830545213525	0.9872549019607845	0.01237349928533539	0.7516339869281047	0.17149216694677025	0.6994397759103641	0.05257541128245468	0.760718954248366	0.05331195300331673	0.857142857142857	0.1165690546175545	0.20784313725490194	0.13038215181927798	0.552941176470588	0.09193265207347226	0.05392156862745098	0.04563431900371815	0.5405228758169933	0.09460915054638727	0.6617647058823528	0.05925347680010528	0.6857843137254901	0.07647309430344122	0.6352941176470588	0.055959431924339616	0.7044117647058823	0.07355895788904641
0.9395098039215687	0.03149119222689203	0.580392156862745	0.14021854596637898	0.7441176470588233	0.09655985602464064	0.9879084967320263	0.01171990451409356	0.7516339869281046	0.17149216694677025	0.6978524743230625	0.05228690634983643	0.7600653594771243	0.053349322845998935	0.857142857142857	0.1165690546175545	0.20784313725490194	0.13038215181927798	0.5562091503267973	0.09159808698570479	0.05392156862745098	0.04563431900371815	0.5415032679738561	0.09472507356608403	0.6628758169934639	0.06000907120226722	0.6903594771241829	0.0764471150763363	0.6339869281045751	0.05613927825945807	0.7045751633986927	0.0732622169355989
0.9391176470588236	0.03153255219952086	0.5774509803921568	0.14020033417226108	0.7441176470588233	0.09655985602464064	0.9885620915032681	0.011066309742851731	0.7483660130718953	0.1723578893783629	0.6946778711484594	0.05175805044042399	0.7594117647058825	0.053253001013125946	0.8543417366946777	0.11738416511821502	0.2117647058823529	0.13430372044672897	0.5588235294117646	0.09159808698570479	0.05392156862745098	0.04563431900371815	0.5444444444444445	0.09506470044090824	0.6641176470588234	0.06052194197251109	0.6954248366013072	0.07650801142622006	0.6343137254901958	0.055398466276099734	0.7040849673202614	0.07297910379785844
0.9386274509803922	0.03158463396939509	0.5735294117647058	0.1406486097878683	0.7421568627450978	0.09683765510726713	0.98921568627451	0.0104127149716099	0.7483660130718952	0.17235788937836294	0.6918300653594771	0.05134745312298453	0.7601307189542483	0.05298417514014385	0.8515406162464983	0.11819927561887554	0.21568627450980388	0.13822528907418	0.5630718954248365	0.09242418634681603	0.05392156862745098	0.04563431900371815	0.5447712418300654	0.09612160095119941	0.6647712418300652	0.06134293903364047	0.6980392156862745	0.07574580377687588	0.6334640522875816	0.05497512076677592	0.705718954248366	0.07320649036425302
0.9386274509803922	0.03179987019319468	0.5666666666666665	0.14156388153667412	0.7382352941176469	0.09776804308336141	0.98921568627451	0.0104127149716099	0.7516339869281045	0.17149216694677027	0.6898692810457516	0.051143866126052234	0.7607843137254902	0.052834514791936384	0.8459383753501398	0.12181550656771534	0.21568627450980388	0.13822528907418	0.5663398692810457	0.09276008254864948	0.05392156862745098	0.04563431900371815	0.5437908496732025	0.0971383878371258	0.6629411764705881	0.061953627752412324	0.7001633986928104	0.07514009195919788	0.6320915032679737	0.055002644673999346	0.705718954248366	0.07287094396947366
0.9377450980392157	0.03196326888600514	0.5598039215686273	0.1415099104942193	0.7382352941176469	0.09776804308336141	0.9898692810457518	0.00975912020036807	0.7483660130718954	0.1747601408029794	0.6878618113912232	0.05086311686347359	0.76078431372549	0.05311948428073135	0.8431372549019607	0.12461662701589461	0.21960784313725487	0.13910664151100974	0.568954248366013	0.09265920207140306	0.049019607843137254	0.04073235821940442	0.5434640522875815	0.09861015258291593	0.6622875816993462	0.06271594499014863	0.7042483660130718	0.07489226757579068	0.6317647058823528	0.05506801107369856	0.7076797385620914	0.07263540472581818
0.9374509803921569	0.03217594907974182	0.5568627450980391	0.1419785317792051	0.7362745098039214	0.09776804308336141	0.9905228758169936	0.009105525429126241	0.7549019607843138	0.1736436676444831	0.6852474323062558	0.05073462138541394	0.76078431372549	0.053247494237626786	0.837535014005602	0.12823285796473438	0.22745098039215683	0.14390956257529047	0.5699346405228758	0.0918907362583892	0.049019607843137254	0.04073235821940442	0.5437908496732027	0.09929155300629977	0.6626797385620914	0.06319060889574805	0.7058823529411764	0.07438311823968026	0.6324836601307189	0.054989381390488305	0.7098039215686274	0.0723768493329757
0.9353921568627451	0.03260078568104901	0.5480392156862743	0.14310074783543275	0.7323529411764704	0.09844926802008383	0.9911764705882354	0.008451930657884412	0.758169934640523	0.17277794521289044	0.684173669467787	0.05076754597916818	0.7604575163398691	0.05349199217810344	0.8291316526610643	0.13219424049239012	0.23529411764705882	0.1447909150121202	0.5715686274509804	0.0918285167282875	0.049019607843137254	0.04073235821940442	0.5444444444444445	0.10045640879465294	0.6639869281045752	0.06364832205273359	0.7084967320261437	0.07418897049582711	0.6314379084967321	0.05519624730083309	0.7130718954248365	0.0719211762980759
0.934607843137255	0.03290953964513563	0.5431372549019606	0.1438571771327035	0.7294117647058822	0.09870257221650491	0.9918300653594773	0.007798335886642582	0.7614379084967321	0.17252719448598677	0.6834733893557422	0.050742998911099915	0.7594771241830064	0.053977125832814006	0.8263305322128849	0.13253939207120607	0.2431372549019608	0.14567226744894998	0.5722222222222222	0.09136264227248017	0.049019607843137254	0.04073235821940442	0.5421568627450979	0.10098597926528687	0.6652287581699347	0.06404411595015068	0.7120915032679738	0.07411823303104323	0.6306535947712419	0.05544003536405153	0.7165032679738561	0.07169741016196594
0.9325490196078432	0.03381577654865602	0.534313725490196	0.14497939318893113	0.7254901960784312	0.09849562790908309	0.9918300653594773	0.0077983358866425805	0.761437908496732	0.1725271944859868	0.6815592903828197	0.05079055869894417	0.7584313725490195	0.054452168405974354	0.8207282913165264	0.13615562302004586	0.25490196078431376	0.15047518851323072	0.5718954248366013	0.09099196207306767	0.049019607843137254	0.04073235821940442	0.5398692810457515	0.10176282249769991	0.6671895424836601	0.06388068944517161	0.7156862745098038	0.07429876469963506	0.6307843137254902	0.05536398239393327	0.7184640522875816	0.07118659408736619
0.9322549019607843	0.03401334417021581	0.5284313725490195	0.14586756243307536	0.7235294117647058	0.09803709057658866	0.9911764705882354	0.00845193065788441	0.761437908496732	0.1725271944859868	0.680298786181139	0.050753630142061364	0.7587581699346404	0.05433056559455036	0.8151260504201678	0.1373158850995223	0.2705882352941177	0.15439675714068168	0.5761437908496732	0.0908885621414956	0.049019607843137254	0.04073235821940442	0.5356209150326796	0.10150526594827308	0.6684967320261438	0.06422772113524967	0.7183006535947711	0.07445756064647598	0.6305228758169934	0.05523256698691679	0.7169934640522875	0.07104477533862476
0.9313725490196079	0.034148399735709364	0.5254901960784313	0.1455869978817703	0.718627450980392	0.09839009401976351	0.9905228758169936	0.00910552542912624	0.761437908496732	0.17252719448598677	0.6796918767507002	0.050737365973454095	0.759673202614379	0.054118110672140306	0.815126050420168	0.13731588509952228	0.2823529411764706	0.15919967820496247	0.5787581699346405	0.09088856214149561	0.049019607843137254	0.04073235821940442	0.5320261437908496	0.10224148438324904	0.6713725490196077	0.06446511907829959	0.7209150326797384	0.07461635659331692	0.6296078431372548	0.05485649132272326	0.7161764705882352	0.07137712169488265
0.9293137254901961	0.034972438563547814	0.5205882352941176	0.1456872017585409	0.7166666666666666	0.09829039477300974	0.9898692810457518	0.00975912020036807	0.7647058823529412	0.1716614720543941	0.6806255835667598	0.050759637842348486	0.7596078431372548	0.05404007999713676	0.815126050420168	0.13731588509952228	0.29411764705882354	0.1640025992692432	0.580392156862745	0.09233170776342065	0.049019607843137254	0.04073235821940442	0.5287581699346404	0.10284762082383776	0.6716993464052287	0.06492341325922524	0.7220588235294116	0.07461308206146292	0.630065359477124	0.05451821665409085	0.7169934640522875	0.07155639383271713
0.9273529411764705	0.03557103644328309	0.5205882352941176	0.1452983944630856	0.7147058823529411	0.09829039477300976	0.98921568627451	0.0104127149716099	0.7679738562091505	0.17079574962280147	0.6806722689075628	0.05044457977168067	0.7581699346405228	0.05408632405728056	0.8095238095238094	0.13847614717899873	0.2941176470588236	0.1640025992692432	0.580392156862745	0.09233170776342065	0.05392156862745098	0.04563431900371814	0.5258169934640522	0.10398332773506042	0.6713071895424836	0.06552830031962349	0.7232026143790848	0.07495844848483646	0.6286274509803921	0.054581839267114976	0.7155228758169934	0.07219010734910654
0.925392156862745	0.03616963432301837	0.5215686274509803	0.14466092179690626	0.71078431372549	0.09915093385167341	0.9885620915032681	0.01106630974285173	0.7647058823529411	0.17166147205439414	0.6809523809523808	0.05029769847491992	0.7561437908496732	0.05395260646154807	0.8039215686274508	0.1396364092584752	0.2980392156862745	0.16792416789669418	0.580392156862745	0.09233170776342065	0.05392156862745098	0.04563431900371814	0.5235294117647059	0.1046349371976886	0.6714379084967319	0.0658465944507143	0.7253267973856208	0.07496157577023103	0.6278431372549019	0.0547983000702954	0.7142156862745097	0.07271613427061868
0.9237254901960783	0.03685590883282229	0.5235294117647058	0.14362670304186642	0.7078431372549018	0.09947773123729432	0.9885620915032681	0.01106630974285173	0.7712418300653595	0.1705449988958978	0.6812791783380017	0.05025859520257827	0.7537254901960785	0.05406454795011358	0.7927170868347337	0.14359779178613097	0.3058823529411764	0.17272708896097494	0.580392156862745	0.09233170776342065	0.05392156862745098	0.04563431900371814	0.5176470588235293	0.10432746953742258	0.6711764705882352	0.0664797498719724	0.7274509803921567	0.0749647030556256	0.6280392156862745	0.05459765815000159	0.7127450980392156	0.07319514196927114
0.9225490196078431	0.036955623308417056	0.5254901960784313	0.14320768274352697	0.7068627450980389	0.09958113116886638	0.9885620915032681	0.01106630974285173	0.7679738562091504	0.17141072132749047	0.6810924369747897	0.05020355393665536	0.75	0.05422623875839197	0.7871148459383752	0.14475805386560744	0.3058823529411764	0.17272708896097494	0.5781045751633986	0.09263008320529481	0.058823529411764705	0.050536279788031865	0.5120915032679739	0.1037669196805635	0.6701307189542483	0.06670460510763818	0.7281045751633985	0.07456478674939437	0.6296732026143791	0.05423955731389629	0.711111111111111	0.07347000316072029
0.9209803921568628	0.03759601278365449	0.526470588235294	0.14291109836079013	0.7049019607843134	0.09987491531447629	0.9885620915032681	0.01106630974285173	0.7647058823529412	0.1746786951836996	0.6814659197012136	0.050616280553183894	0.7486928104575163	0.05424651773660562	0.7871148459383752	0.14475805386560742	0.3058823529411765	0.1727270889609749	0.5787581699346405	0.09283415564514552	0.06372549019607843	0.05543824057234559	0.5055555555555556	0.10418770167270264	0.6685620915032678	0.06726266335376013	0.7292483660130717	0.07426899431869068	0.6322222222222221	0.05406050993254064	0.7116013071895424	0.07341756990368141
0.9205882352941177	0.03760220951896224	0.5225490196078431	0.14274224697959667	0.7019607843137254	0.09964347612084906	0.9885620915032681	0.01106630974285173	0.7679738562091504	0.17141072132749047	0.679925303454715	0.05084420821305371	0.7473202614379084	0.05461036875324284	0.784313725490196	0.1455731643662679	0.3058823529411765	0.17272708896097494	0.5771241830065359	0.09233496439297169	0.06372549019607843	0.0554382405723456	0.49836601307189554	0.10478072672625283	0.6676470588235294	0.06750889807881248	0.7302287581699345	0.0739837056434595	0.6356862745098039	0.05395620244967466	0.7119281045751633	0.07300133512961297
0.9184313725490196	0.037777760689024324	0.5225490196078431	0.14235343968414133	0.699019607843137	0.10031363098547487	0.9885620915032681	0.01106630974285173	0.7679738562091504	0.17141072132749047	0.6805788982259569	0.051250292125325544	0.7466013071895424	0.05483803905513155	0.784313725490196	0.14557316436626788	0.3137254901960784	0.17753001002525567	0.5781045751633986	0.09243836432454375	0.06862745098039215	0.06034020135665932	0.49477124183006543	0.10461644931719288	0.6645098039215687	0.06775702413384355	0.7302287581699345	0.0735556473771748	0.639673202614379	0.05388693052731987	0.712908496732026	0.07290064138913384
0.916764705882353	0.03814686814418486	0.5235294117647058	0.14155051567845103	0.695098039215686	0.10117417006413854	0.9879084967320263	0.011719904514093559	0.7712418300653595	0.16814274747128133	0.6789915966386553	0.05155674809183855	0.7452941176470588	0.05529327345438787	0.7815126050420167	0.1463882748669284	0.3176470588235294	0.1784113624620854	0.5771241830065358	0.09227038330297939	0.0784313725490196	0.06600049811342036	0.4921568627450981	0.1046691981209119	0.6628758169934641	0.06771051462643593	0.73218954248366	0.07331327568215062	0.6433986928104574	0.053905674336550385	0.7169934640522875	0.07267287621290947
0.9151960784313726	0.038446094646821964	0.5245098039215685	0.14074759167276074	0.6911764705882351	0.10176912056821598	0.9883986928104577	0.01160130718954248	0.7745098039215689	0.16727702503968866	0.6790382819794583	0.05155810914874408	0.743921568627451	0.0557574781703392	0.7759103641456582	0.14754853694640488	0.3254901960784313	0.18321428352636615	0.5754901960784311	0.09209787871310998	0.08823529411764705	0.0716607948701814	0.49084967320261447	0.10485269652597871	0.6607843137254902	0.06769394243928376	0.7328431372549018	0.07363565662499215	0.6500653594771241	0.05369524382398405	0.7197712418300654	0.072308931648767
0.9140196078431374	0.03868366666425372	0.526470588235294	0.13999863870952522	0.6892156862745096	0.10156217626079414	0.9877450980392158	0.01225490196078431	0.7875816993464054	0.16314332875188686	0.6787114845938373	0.052326800043222856	0.7425490196078431	0.05606614239551658	0.7731092436974789	0.1483636474470654	0.32941176470588235	0.18321428352636615	0.5735294117647057	0.09184699583819496	0.09313725490196077	0.07656275565449512	0.4892156862745099	0.1048690153591382	0.6590849673202616	0.06810707487994114	0.7343137254901959	0.0739784915868244	0.6556209150326796	0.053394756885298614	0.7217320261437908	0.0721982173028341
0.912450980392157	0.03898289316689082	0.5284313725490195	0.13924968574628974	0.6833333333333331	0.10182446028438194	0.9877450980392158	0.01225490196078431	0.7908496732026146	0.1622776063202942	0.6794117647058822	0.05256572955707688	0.7418300653594772	0.056336486973834185	0.7731092436974789	0.1483636474470654	0.33333333333333337	0.18409563596319592	0.5735294117647057	0.09184699583819497	0.0980392156862745	0.08146471643880884	0.48529411764705893	0.10517508935560176	0.6598039215686274	0.06814871771305608	0.7366013071895423	0.07382766935887271	0.6605228758169934	0.053030124701861275	0.7241830065359477	0.07202132536863873
0.911764705882353	0.03901801963970266	0.5284313725490195	0.1388608784508344	0.6784313725490194	0.10306963991703118	0.987091503267974	0.01290849673202614	0.7941176470588237	0.16141188388870154	0.6807189542483658	0.05267115778448689	0.7424836601307189	0.05648819266823107	0.7731092436974789	0.14836364744706537	0.33725490196078434	0.18497698840002566	0.5748366013071893	0.09138063937475645	0.10784313725490194	0.08712501319556988	0.48333333333333345	0.10555371956298085	0.6597385620915032	0.06780643909131065	0.737581699346405	0.07358895087252446	0.6637254901960784	0.052773200486920066	0.7254901960784312	0.07197062647460446
0.9097058823529413	0.03914459283667257	0.5284313725490195	0.1384183772038412	0.6754901960784312	0.10356119048953656	0.987091503267974	0.01290849673202614	0.7973856209150328	0.16054616145710887	0.6830065359477122	0.05224664506108842	0.7421568627450981	0.0565938238211235	0.7703081232492996	0.1491787579477259	0.3372549019607842	0.1849769884000257	0.5758169934640521	0.09167575818707956	0.11274509803921569	0.0920269739798836	0.48333333333333345	0.10534601500906358	0.6588888888888887	0.06813681899823185	0.7400326797385619	0.07303423931473037	0.6668627450980392	0.053133037880775294	0.7281045751633985	0.07221723839975455
0.9072549019607843	0.03959163906864005	0.5323529411764705	0.13752760034124079	0.6705882352941175	0.10450914443678887	0.987091503267974	0.01290849673202614	0.8006535947712419	0.1602954107302052	0.6843604108309989	0.05198230238252243	0.7434640522875816	0.05679492242453305	0.7703081232492998	0.1491787579477259	0.34509803921568627	0.18977990946430642	0.5741830065359477	0.09186614240111741	0.12254901960784315	0.09768727073664464	0.4859477124183007	0.10417171217948404	0.6577777777777776	0.06807873132629015	0.7410130718954246	0.07222468847321022	0.6690196078431372	0.053252107306366335	0.728267973856209	0.07221401523643457
0.9055882352941176	0.039591030328960386	0.5362745098039214	0.1367723642859178	0.6656862745098038	0.1051957524480417	0.9877450980392158	0.01225490196078431	0.8071895424836601	0.1591789375717089	0.6856676003734825	0.051885426213790005	0.7470588235294117	0.05688696114517347	0.7703081232492998	0.1491787579477259	0.3529411764705882	0.19458283052858716	0.5735294117647058	0.09155733536298143	0.1323529411764706	0.10334756749340569	0.48888888888888893	0.10357003264746555	0.6564705882352941	0.06857601955465548	0.7434640522875815	0.07140769500915792	0.6705228758169933	0.0533973134182963	0.7287581699346404	0.07248592096665316
0.9047058823529412	0.039819788498895024	0.5382352941176469	0.1362949273132213	0.6617647058823528	0.10555556307367361	0.9864379084967321	0.013126361655773416	0.80718954248366	0.15917893757170892	0.6866946778711482	0.05165811430402986	0.749673202614379	0.056564817792607705	0.7675070028011205	0.1499938684483864	0.36470588235294116	0.1993857515928679	0.572875816993464	0.09129505133939363	0.14215686274509803	0.10900786425016672	0.4898692810457517	0.10337815992470789	0.6558823529411765	0.06885659640358978	0.7470588235294116	0.07073245708393236	0.6712418300653593	0.053792412476345454	0.7274509803921567	0.07327815224954708
0.9026470588235295	0.04024462510020221	0.5362745098039214	0.13652950178612366	0.6598039215686273	0.10534861876625179	0.9857843137254902	0.013779956427015246	0.8104575163398693	0.15831321514011626	0.6870681605975721	0.05181891364122469	0.7526143790849672	0.05654545315385506	0.7591036414565826	0.15395525097604218	0.3764705882352941	0.20418867265714866	0.5732026143790849	0.09072577695201424	0.14705882352941177	0.11390982503448045	0.49019607843137264	0.1036602284018689	0.6561437908496731	0.06951069418030886	0.7499999999999998	0.06989331840326896	0.6726143790849671	0.05410405499249502	0.7249999999999999	0.07381000194173319
0.9013725490196078	0.04050524652521852	0.5421568627450979	0.13577426573080068	0.6568627450980391	0.10494074792521377	0.9844771241830066	0.014651416122004352	0.80718954248366	0.15856396586701993	0.6870681605975723	0.052161402637255855	0.7549019607843136	0.056778581953803996	0.7535014005602239	0.157571481924882	0.38431372549019616	0.2089915937214294	0.5712418300653594	0.09039311047152457	0.15686274509803924	0.11957012179124148	0.49019607843137264	0.10343306159697352	0.656862745098039	0.06963516944630659	0.7519607843137253	0.06933946839783674	0.6730718954248365	0.054131041904997325	0.7220588235294116	0.07355911906681818
0.9004901960784313	0.0408460098117203	0.5441176470588234	0.1358482768494013	0.6549019607843136	0.10550750285826753	0.9838235294117647	0.015305010893246183	0.8039215686274509	0.1594296882986126	0.6859477124183005	0.05266547748313488	0.7572549019607842	0.05640777450947406	0.7478991596638653	0.16118771287372177	0.39215686274509803	0.20987294615825916	0.5673202614379084	0.09029222999427816	0.16176470588235295	0.12447208257555521	0.4918300653594772	0.10292514298055047	0.6565359477124182	0.0699434520569727	0.7527777777777775	0.06909447164510488	0.6741830065359475	0.05404326351025342	0.720751633986928	0.07335951155328971
0.8993137254901961	0.041407794247581606	0.5470588235294116	0.1357139062532695	0.6539215686274509	0.10543229849771917	0.982516339869281	0.01617647058823529	0.8039215686274509	0.1594296882986126	0.6864145658263304	0.05295609086582017	0.7595424836601307	0.056178184477735496	0.7422969187675068	0.16234797495319822	0.4	0.2107542985950889	0.5663398692810456	0.08960656007061366	0.16666666666666669	0.12937404335986893	0.49281045751633995	0.10269241524912319	0.6545751633986927	0.070578525559818	0.7545751633986927	0.06869629030111903	0.6777124183006535	0.05380967104254893	0.7173202614379084	0.07326542317574303
0.8980392156862745	0.0417131145581124	0.5431372549019606	0.13579376446066152	0.6529411764705881	0.1059660401907619	0.9818627450980392	0.016830065359477123	0.8071895424836601	0.1585639658670199	0.6865546218487394	0.05315294188508247	0.7615032679738561	0.05580149723991035	0.7394957983193275	0.16269312653201418	0.4	0.21075429859508887	0.561437908496732	0.08903868346016863	0.16666666666666669	0.12937404335986893	0.4921568627450981	0.10178289386250895	0.653267973856209	0.07124169090305406	0.7563725490196077	0.06828792871664674	0.6795424836601307	0.053644042946364504	0.7181372549019607	0.07315471386997503
0.896764705882353	0.041740642991349705	0.5450980392156861	0.13586777557926213	0.6519607843137254	0.10649978188380466	0.9812091503267973	0.017483660130718955	0.8071895424836603	0.1585639658670199	0.6886087768440708	0.05333637829203901	0.7642483660130718	0.05517296509220636	0.733893557422969	0.16385338861149065	0.39607843137254906	0.2107542985950889	0.5584967320261437	0.08915853653836771	0.16176470588235295	0.1244720825755552	0.4915032679738563	0.10152596321880988	0.6511111111111111	0.07140216046930997	0.7566993464052286	0.06760135565679694	0.6822875816993464	0.05349003221312076	0.7176470588235293	0.07308091791368333
0.896078431372549	0.0419885589537114	0.5441176470588234	0.1357755526665436	0.6490196078431372	0.10682657926942557	0.9805555555555555	0.018137254901960786	0.8137254901960785	0.15443026957921813	0.6903361344537814	0.05388464994274156	0.7675816993464051	0.0541755759289831	0.7282913165266105	0.1650136506909671	0.388235294117647	0.2098729461582592	0.5535947712418299	0.08903316117491587	0.16176470588235295	0.12447208257555521	0.4895424836601308	0.10100990006559588	0.6494117647058822	0.07156716391324972	0.7584967320261435	0.0669221774347495	0.6837254901960784	0.053417428553018426	0.7176470588235294	0.07308091791368335
0.8965686274509804	0.042162257352304444	0.5441176470588234	0.1357755526665436	0.6450980392156862	0.1076711332851058	0.9799019607843137	0.018790849673202614	0.8169934640522877	0.15356454714762546	0.6929505135387488	0.054125184781988245	0.7716339869281045	0.05324994222050394	0.722689075630252	0.16617391277044355	0.37254901960784315	0.20595137753080817	0.5473856209150325	0.08976487611423117	0.16176470588235295	0.12447208257555521	0.4872549019607844	0.10011388599640156	0.6485620915032679	0.07140215014100833	0.7583333333333331	0.06661433330680762	0.6877777777777778	0.05318912886136705	0.7194444444444446	0.07336015566791672
0.8941176470588236	0.04254895067681416	0.5480392156862743	0.13577555266654356	0.642156862745098	0.10792443748152689	0.97859477124183	0.019662309368191716	0.8169934640522877	0.15356454714762546	0.6946778711484594	0.05425152535923822	0.7736601307189541	0.05297641143691857	0.7198879551820727	0.16698902327110404	0.3647058823529411	0.20683272996763793	0.545424836601307	0.08911128134298935	0.16176470588235295	0.1244720825755552	0.48856209150326807	0.1000404537577693	0.6472549019607842	0.07137839759148633	0.7586601307189541	0.06623829717943287	0.6894117647058824	0.053471110642075166	0.7209150326797388	0.07300960330696073
0.8925490196078432	0.04296499150190319	0.5509803921568626	0.13587575654331419	0.6411764705882352	0.10782103754995483	0.9792483660130719	0.019008714596949885	0.8104575163398693	0.15769824343542727	0.6969187675070028	0.05429794157623034	0.774313725490196	0.052666069049335094	0.7114845938375349	0.1709504057987598	0.36470588235294116	0.20683272996763793	0.5434640522875815	0.08868428008059782	0.16176470588235295	0.1244720825755552	0.4915032679738563	0.09998209310380121	0.6473856209150325	0.07096641034542225	0.7584967320261435	0.06570882290860902	0.6913725490196078	0.05359944079323954	0.7199346405228759	0.0733030324442303
0.8921568627450981	0.04335714836464829	0.5509803921568626	0.13587575654331419	0.6401960784313724	0.10771763761838275	0.97859477124183	0.019662309368191716	0.8104575163398693	0.15769824343542727	0.6981792717086834	0.05469149514064114	0.7749673202614378	0.05276571447109162	0.7002801120448179	0.17491178832641552	0.37254901960784315	0.20595137753080817	0.5415032679738561	0.08757214797686157	0.16176470588235295	0.12447208257555521	0.4944444444444445	0.10003447622940101	0.646470588235294	0.0705761321908234	0.7583333333333331	0.06517711811978791	0.6933986928104573	0.05403600060677228	0.7187908496732026	0.07363091959054872
0.8914705882352941	0.04334567649771623	0.552941176470588	0.1360379703299192	0.6392156862745095	0.1076142376868107	0.9779411764705882	0.020315904139433547	0.8071895424836601	0.1609662172916364	0.7000933706816059	0.05482412111570839	0.7759477124183006	0.05308026593666148	0.69187675070028	0.17887317085407126	0.3764705882352941	0.20683272996763793	0.5405228758169933	0.08737122144324541	0.16176470588235295	0.12447208257555521	0.49640522875817	0.10006675583856542	0.6451633986928105	0.07021048377146986	0.7576797385620914	0.06499658645119609	0.6949019607843137	0.05366055543925835	0.7171568627450979	0.07385268898592313
0.8912745098039216	0.04350882483413143	0.5568627450980391	0.13656032978430444	0.6401960784313723	0.10715102712960672	0.9772875816993464	0.02096949891067538	0.8071895424836603	0.1609662172916364	0.7028944911297853	0.054737274727026046	0.7762091503267973	0.05293893439753757	0.6890756302521007	0.17968828135473175	0.36862745098039207	0.2077140824044677	0.5405228758169933	0.08737122144324541	0.16666666666666666	0.12937404335986893	0.4960784313725491	0.10001464969783631	0.6437908496732027	0.06994701541437741	0.75718954248366	0.06504269790755533	0.6949019607843138	0.05359246447403913	0.7163398692810456	0.07372841569154304
0.8887254901960785	0.04329430182021518	0.5617647058823528	0.13689946794113955	0.6401960784313724	0.10655607662552927	0.9766339869281045	0.02162309368191721	0.8104575163398694	0.15769824343542727	0.7042016806722691	0.05483174529270056	0.7749019607843136	0.05305953572113212	0.6806722689075628	0.18364966388238751	0.37647058823529406	0.2068327299676379	0.5405228758169933	0.08789894536248251	0.15686274509803924	0.1237137466031079	0.49509803921568635	0.09948507922720239	0.643202614379085	0.0696032144721781	0.7557189542483659	0.06524760531075552	0.6955555555555556	0.05383235881452331	0.7140522875816993	0.07380858800563533
0.8887254901960783	0.04329430182021518	0.5666666666666667	0.13723860609797467	0.6401960784313724	0.10590248185428743	0.9759803921568627	0.02227668845315904	0.8104575163398694	0.15769824343542727	0.7055088702147527	0.05494548142407733	0.7735294117647057	0.05269784671515695	0.6750700280112043	0.18480992596186396	0.3725490196078431	0.2059513775308082	0.5424836601307188	0.08810588966990435	0.1519607843137255	0.11881178581879416	0.4954248366013073	0.09922848397832416	0.6432026143790849	0.06889091139986198	0.7532679738562089	0.0649228162102284	0.6974509803921568	0.05388105015722129	0.7124183006535947	0.0739150742987838
0.8891176470588233	0.04323264733500983	0.5705882352941176	0.13683518024387878	0.6401960784313724	0.1052488870830456	0.9751633986928104	0.022657952069716773	0.8104575163398694	0.15769824343542727	0.7058823529411765	0.05501877733045293	0.7712418300653593	0.052464647320318386	0.6666666666666665	0.18597018804134044	0.38431372549019605	0.20595137753080822	0.5473856209150325	0.08720851493382106	0.14705882352941177	0.11390982503448044	0.49607843137254914	0.09835659884377924	0.641830065359477	0.06827890212584234	0.7522875816993462	0.06492281621022838	0.6994771241830064	0.05381641825306717	0.7101307189542483	0.07343484478274687
0.8900980392156862	0.04282200309598462	0.5696078431372549	0.1366267985291464	0.6401960784313725	0.10524888708304558	0.9738562091503268	0.02352941176470588	0.8137254901960785	0.15443026957921813	0.707516339869281	0.05490695481220488	0.7688888888888887	0.052274221196884636	0.661064425770308	0.1871304501208169	0.38431372549019605	0.2059513775308082	0.5503267973856207	0.08666166059323044	0.13725490196078433	0.10824952827771941	0.4957516339869282	0.09840167835496165	0.6409150326797385	0.06808757867932741	0.7506535947712416	0.06520037485409548	0.7011764705882351	0.05354106852913241	0.7065359477124182	0.07356810124044044
0.8910784313725489	0.04261706657796762	0.5725490196078431	0.13649242793301458	0.6431372549019606	0.10443734630737636	0.9732026143790851	0.024183006535947706	0.8137254901960785	0.15443026957921813	0.7100840336134453	0.05533794018662487	0.7675816993464051	0.051896116904142496	0.6638655462184873	0.18678529854200093	0.38431372549019605	0.20595137753080817	0.5571895424836599	0.08689309978685768	0.1323529411764706	0.10334756749340568	0.4944444444444445	0.09747641675017743	0.64078431372549	0.06762059598625783	0.7485294117647057	0.06581817450018711	0.7046405228758168	0.05327418309260094	0.705392156862745	0.07353870566619203
0.893627450980392	0.04235562866947089	0.5735294117647058	0.13628404621828222	0.6450980392156861	0.10424228886862894	0.9712418300653595	0.02557802270968035	0.8169934640522877	0.151162295723009	0.7126517273576096	0.05552648913514134	0.76718954248366	0.05171887659187075	0.6582633053221287	0.18794556062147738	0.3803921568627451	0.20507002509397845	0.5588235294117645	0.0872198971724786	0.12745098039215685	0.09844560670909196	0.4911764705882353	0.09747641675017742	0.6406535947712417	0.06724790115743225	0.7459150326797384	0.06610346317541829	0.7069934640522874	0.05346557789446057	0.7042483660130718	0.07334087948484021
0.8949019607843136	0.04197226758294396	0.5774509803921568	0.1362840462182822	0.6450980392156861	0.10335411962448468	0.9712418300653595	0.02557802270968035	0.8137254901960784	0.15202801815460162	0.7139589169000933	0.05587452922832184	0.7671895424836601	0.05147359238373444	0.649859943977591	0.18910582270095383	0.3843137254901961	0.2050700250939784	0.5624183006535947	0.08710004409427952	0.12745098039215685	0.09844560670909196	0.48823529411764705	0.09694518813005218	0.6397385620915034	0.06701538127101983	0.743300653594771	0.06658455335679071	0.708627450980392	0.053570920316934605	0.701797385620915	0.07355720877049919
0.8975490196078431	0.04147004979317898	0.5784313725490196	0.13614967562215044	0.6480392156862744	0.1029152822208958	0.9705882352941176	0.026231617480922183	0.8137254901960784	0.15202801815460165	0.7156395891690008	0.05608730828095084	0.7677777777777778	0.051121138936975646	0.6470588235294117	0.18945097427976978	0.3921568627450981	0.2059513775308082	0.5637254901960783	0.08725070087920321	0.12745098039215685	0.09844560670909196	0.4895424836601307	0.09665981893400208	0.6407189542483661	0.06642950561638958	0.7421568627450978	0.06637191592222644	0.7088888888888888	0.05365207317829421	0.6980392156862745	0.07426538647034103
0.8985294117647058	0.041579247162408114	0.5784313725490196	0.13578125821393525	0.646078431372549	0.10311033965964324	0.969281045751634	0.02710307717591129	0.8169934640522876	0.14876004429839249	0.7175536881419233	0.05606378713098664	0.7688235294117646	0.05068898477937416	0.6470588235294117	0.18945097427976976	0.39607843137254906	0.20683272996763793	0.5637254901960783	0.08767770214159473	0.12745098039215685	0.09844560670909196	0.49183006535947715	0.09660743580840227	0.6413071895424837	0.06593510966652434	0.7410130718954246	0.06646440266535443	0.7084313725490196	0.05364612544036901	0.6941176470588235	0.0741724458331729
0.8985294117647058	0.041579247162408114	0.5784313725490196	0.13578125821393522	0.642156862745098	0.10347397270268378	0.9686274509803923	0.02775667194715312	0.8202614379084968	0.14549207044218332	0.7208216619981325	0.05622487092736219	0.7695424836601306	0.05028977503467381	0.6498599439775911	0.18863586377910924	0.40392156862745104	0.20771408240446768	0.5637254901960784	0.0871929587515464	0.12745098039215685	0.09844560670909196	0.4911764705882354	0.0965214874887596	0.6438562091503267	0.06522608490733343	0.7398692810457514	0.0663924571573625	0.7087581699346404	0.053780895126252004	0.6883986928104575	0.07463037058482114
0.8998039215686273	0.04140965173428992	0.5784313725490196	0.13578125821393522	0.6411764705882352	0.10382697614585863	0.9686274509803923	0.02775667194715312	0.8202614379084967	0.14549207044218335	0.7246965452847804	0.055981662686956285	0.7702614379084965	0.0500669410904258	0.6498599439775911	0.18863586377910924	0.41960784313725485	0.21163565103191867	0.5647058823529412	0.08732469869841988	0.12745098039215685	0.09844560670909196	0.4918300653594772	0.09648465992493369	0.6464052287581699	0.06467798573414367	0.7377450980392155	0.0666691526045981	0.7094117647058823	0.05409107787545925	0.6856209150326797	0.07464160915921196
0.9009803921568627	0.041161419121797584	0.5794117647058823	0.13557287649920283	0.6392156862745098	0.10410477522848513	0.9679738562091504	0.02841026671839495	0.8202614379084967	0.14549207044218332	0.7295518207282912	0.055978078165374395	0.7703267973856208	0.050025565820930776	0.6442577030812325	0.1889810153579252	0.4313725490196078	0.21163565103191867	0.565359477124183	0.08800028339464774	0.12745098039215685	0.09844560670909196	0.4918300653594772	0.09671998913714533	0.6481699346405227	0.06441988887159734	0.7351307189542482	0.06715024278597054	0.7095424836601306	0.05479720203907301	0.6836601307189543	0.07500249044594962
0.9022549019607842	0.0412532616021761	0.5813725490196078	0.13543105259983793	0.6372549019607843	0.10458221220118162	0.9673202614379086	0.02906386148963678	0.8202614379084966	0.14549207044218332	0.7325396825396824	0.05614320032979949	0.770392156862745	0.05034377174389354	0.6386554621848739	0.18932616693674115	0.43921568627450985	0.21251700346874844	0.5656862745098039	0.08800805109679428	0.12745098039215685	0.09844560670909196	0.49313725490196086	0.09623270084454795	0.6492810457516338	0.06390425757860495	0.7344771241830064	0.06748943313805092	0.7092156862745098	0.05528501742036189	0.6797385620915033	0.07471002209642326
0.9035294117647058	0.04074390773131768	0.584313725490196	0.1351970057877545	0.6392156862745096	0.10401163485071926	0.9679738562091506	0.02841026671839495	0.8202614379084967	0.14549207044218332	0.7345004668534079	0.05624802340234779	0.7700653594771241	0.05080040941852632	0.6330532212885154	0.1896713185155571	0.45098039215686275	0.21251700346874847	0.5656862745098039	0.08843505235918582	0.12745098039215685	0.09844560670909196	0.49313725490196086	0.09551657560691806	0.651830065359477	0.06340098681473169	0.7348039215686273	0.06765576637829575	0.7084313725490197	0.05568014396746253	0.6759803921568628	0.07450949521340472
0.9048039215686273	0.040449790084258856	0.5911764705882352	0.13487020840213357	0.6362745098039214	0.10426493904714035	0.9679738562091506	0.02841026671839495	0.8202614379084968	0.14549207044218332	0.7355275443510736	0.05655230284514839	0.7704575163398693	0.0510954739147628	0.6246498599439776	0.19083158059503355	0.4509803921568627	0.21251700346874844	0.5650326797385621	0.08817792618977688	0.12745098039215685	0.09844560670909196	0.4937908496732027	0.09508859299152883	0.6536601307189541	0.06287912743805528	0.7326797385620913	0.06785435201994913	0.7077124183006536	0.056283586748787445	0.6702614379084968	0.07410708400500117
0.9055882352941175	0.0401055744527934	0.5941176470588234	0.13440158711714775	0.634313725490196	0.10454273812976683	0.9679738562091506	0.028410266718394948	0.8169934640522877	0.14635779287377598	0.7380018674136319	0.05666218692193431	0.7698039215686275	0.050961946151061976	0.619047619047619	0.19117673217384948	0.44705882352941173	0.21163565103191867	0.5643790849673203	0.08873034887915639	0.12745098039215685	0.09844560670909196	0.49640522875817006	0.09508859299152883	0.654705882352941	0.06290087962441607	0.7325163398692809	0.0680711271829989	0.7063398692810456	0.05665611581842246	0.6661764705882354	0.0738620872522693
0.9077450980392155	0.03958269863579994	0.5990196078431371	0.13393296583216197	0.6323529411764706	0.10422514623608498	0.9679738562091506	0.028410266718394948	0.8169934640522877	0.14635779287377598	0.7386087768440708	0.05691105498616902	0.7694117647058824	0.05043743887899147	0.6162464985994397	0.19117673217384948	0.44313725490196076	0.2116356510319187	0.5643790849673203	0.0893544167486925	0.12745098039215685	0.09844560670909196	0.5006535947712419	0.09457474297596083	0.6569934640522875	0.06312576265126298	0.7323529411764704	0.06808023308005785	0.7052287581699346	0.056761876310746105	0.6607843137254902	0.07416313330535615
0.9086274509803921	0.03920406371918989	0.6009803921568626	0.13369839135925954	0.630392156862745	0.10431098019649901	0.9679738562091506	0.028410266718394948	0.8169934640522876	0.14635779287377598	0.7398692810457514	0.05677745953917811	0.7690196078431372	0.049648713709340035	0.6162464985994396	0.19117673217384948	0.4352941176470587	0.21075429859508896	0.5660130718954248	0.09004102475994533	0.12745098039215685	0.09844560670909196	0.5052287581699347	0.09400570720078036	0.658954248366013	0.06317546054992937	0.7312091503267972	0.06849960576756978	0.7034640522875816	0.056621678710194585	0.6558823529411764	0.07447074724175795
0.9094117647058823	0.03895223807039174	0.6019607843137254	0.13353835566577674	0.6284313725490195	0.10441704402667443	0.9686274509803924	0.027756671947153116	0.8202614379084968	0.14549207044218332	0.741456582633053	0.05704235015901786	0.769281045751634	0.04914841395774382	0.6106442577030811	0.1915218837526654	0.43137254901960775	0.21075429859508893	0.5679738562091503	0.09013933570833338	0.1323529411764706	0.10334756749340568	0.5094771241830066	0.09293561374770673	0.6594117647058824	0.06344657198715703	0.730065359477124	0.06819209795188691	0.7020261437908497	0.05665949915790619	0.6537581699346404	0.07437025551867966
0.9102941176470587	0.0385736031537817	0.6029411764705881	0.13363057857849525	0.6235294117647058	0.10424453943680499	0.9692810457516342	0.02710307717591129	0.8202614379084968	0.14549207044218332	0.7423902894491128	0.05719758632063512	0.768169934640523	0.049136267834022	0.6134453781512603	0.19117673217384945	0.42745098039215684	0.2116356510319187	0.5676470588235294	0.09117312361599972	0.13725490196078433	0.1082495282777194	0.5120915032679739	0.09287851410759125	0.6609803921568628	0.06340323914120363	0.7294117647058822	0.06793070159256331	0.7005882352941177	0.05674024698895028	0.6545751633986927	0.07431782226164077
0.9102941176470587	0.038573603153781694	0.6019607843137254	0.13383896029322767	0.6235294117647058	0.10375979604675667	0.9692810457516342	0.027103077175911292	0.8202614379084968	0.14549207044218332	0.7408496732026142	0.05758742279876232	0.7671895424836601	0.04891248720744446	0.6050420168067225	0.1923369942533259	0.43137254901960786	0.21075429859508887	0.5663398692810457	0.09224158925555294	0.14215686274509806	0.11315148906203312	0.5147058823529412	0.09233113018662166	0.6614379084967321	0.06337679454550814	0.7299019607843136	0.06797681304892257	0.6999346405228758	0.05698062961693047	0.6534313725490195	0.07385867883886231
0.9119607843137254	0.03788028328019161	0.6029411764705881	0.13397333088935942	0.6205882352941174	0.10373411993005863	0.9692810457516342	0.02710307717591129	0.8202614379084968	0.14549207044218332	0.7396825396825395	0.05785424823430721	0.7681699346405229	0.04895937452474963	0.5966386554621848	0.19233699425332587	0.43137254901960786	0.2107542985950889	0.5660130718954248	0.09275922794735339	0.1519607843137255	0.11881178581879416	0.5176470588235295	0.092483718761622	0.6607843137254902	0.06311060939727121	0.7308823529411763	0.06766578369835308	0.698954248366013	0.05733610791545177	0.6529411764705881	0.07363338185566212
0.9134313725490195	0.03739287174298316	0.6029411764705881	0.13436213818481477	0.6196078431372547	0.10365891556951026	0.9692810457516342	0.027103077175911292	0.8202614379084969	0.14549207044218332	0.7391223155929036	0.058270402162864124	0.7675163398692811	0.04878305373838471	0.5938375350140055	0.1923369942533259	0.4431372549019608	0.21555721965936964	0.5679738562091503	0.09346185516283696	0.14705882352941177	0.11390982503448044	0.5196078431372549	0.09218311971809436	0.6616339869281045	0.06267070830701904	0.7313725490196077	0.06756082495035015	0.7002614379084967	0.05758568959470106	0.6521241830065359	0.07307344360438395
0.9157843137254902	0.03669171317216237	0.6039215686274508	0.13485778695162917	0.6176470588235292	0.10345197126208841	0.9679738562091506	0.027844498578402106	0.8169934640522877	0.145742821169087	0.7383286647992529	0.058852518823480034	0.7695424836601308	0.04854190767325168	0.5910364145658262	0.1923369942533259	0.45098039215686275	0.2164385720961994	0.568954248366013	0.09543040717870901	0.1519607843137255	0.11881178581879417	0.5209150326797386	0.09236661812316119	0.6620915032679737	0.062459345232940375	0.7323529411764705	0.06744353771389895	0.7	0.058142350434088844	0.6524509803921568	0.07267719938059344
0.9161764705882353	0.0366598499170807	0.6049019607843136	0.1353247830848278	0.6166666666666665	0.10398571295513116	0.9673202614379087	0.02806236350214938	0.8169934640522876	0.145742821169087	0.7368814192343602	0.05948993860775712	0.7699346405228759	0.048479041119800094	0.5910364145658262	0.19233699425332593	0.4549019607843137	0.2164385720961994	0.5709150326797385	0.09705529529060106	0.16666666666666666	0.12371374660310788	0.5254901960784314	0.09264827473922681	0.6609803921568627	0.06218268374976227	0.732843137254902	0.06766119747436293	0.7	0.058730525305923056	0.6522875816993463	0.07211943753384277
0.9169607843137254	0.036621789926691274	0.6058823529411763	0.13541700599754627	0.6156862745098037	0.10457696277439031	0.9666666666666669	0.028280228425896656	0.8202614379084967	0.14487709873749435	0.7363211951447244	0.05985508252988	0.7710457516339868	0.04821793756198604	0.588235294117647	0.19233699425332593	0.4627450980392157	0.22124149316048014	0.5741830065359477	0.09683982170207756	0.1715686274509804	0.12447208257555521	0.5284313725490195	0.09249568616422647	0.6598692810457516	0.06223459479518229	0.7323529411764707	0.06821590903215703	0.7001307189542484	0.05935969554595836	0.6501633986928104	0.07187554330811358
0.9167647058823529	0.0367092127864643	0.6058823529411763	0.13580581329300162	0.6137254901960782	0.10514371770744407	0.9653594771241832	0.028625016159002505	0.8202614379084968	0.14487709873749433	0.7366946778711483	0.05975434384847325	0.7700653594771241	0.048339216156558465	0.5826330532212884	0.19268214583214185	0.47843137254901963	0.2251630617879311	0.5790849673202615	0.09664943748803971	0.1715686274509804	0.12447208257555521	0.533986928104575	0.09203841491856729	0.6592810457516339	0.062150425086366395	0.7328431372549018	0.06887765341469312	0.7005882352941177	0.05943609456841431	0.6477124183006535	0.07255365593391018
0.9166666666666666	0.03674455387636309	0.6068627450980391	0.13630146205981603	0.614705882352941	0.10573530256885147	0.9647058823529414	0.02884288108274978	0.8137254901960784	0.14901079502529613	0.7374416433239961	0.06008281279827446	0.7698039215686274	0.04806992331995567	0.5770308123249299	0.19302729741095778	0.48235294117647054	0.22604441422476088	0.5826797385620915	0.0972850419117966	0.18137254901960784	0.13013237933231625	0.5382352941176469	0.09164392506340951	0.6586928104575163	0.062035734324808495	0.7323529411764704	0.06943876144280695	0.7004575163398693	0.059894901326983836	0.646078431372549	0.07316749736070526
0.9183333333333333	0.036642403786589214	0.6068627450980391	0.1366902693552714	0.6156862745098037	0.10575979745505688	0.9633986928104578	0.02971434077773889	0.8104575163398692	0.1498765174568888	0.7381419234360409	0.05987459848254828	0.7691503267973856	0.04771130493146731	0.5714285714285713	0.19337244898977374	0.48235294117647054	0.22604441422476085	0.5816993464052288	0.09718164198022453	0.18137254901960786	0.13013237933231625	0.5395424836601306	0.09185565299253075	0.6596078431372548	0.06198115009272523	0.7328431372549018	0.06994683755583306	0.7002614379084968	0.06022126007157853	0.6433006535947712	0.07354170809367534
0.9195098039215686	0.036404831769157465	0.6058823529411763	0.1374931933609617	0.6166666666666665	0.1057842923412623	0.9627450980392159	0.029932205701486164	0.8039215686274508	0.1540102137446906	0.7394957983193275	0.05997082483987649	0.7701307189542483	0.04717197166881146	0.5658263305322127	0.1937176005685897	0.48627450980392156	0.22604441422476088	0.5823529411764705	0.09738571442007524	0.17647058823529413	0.12937404335986893	0.5392156862745097	0.0918653746626955	0.6590196078431373	0.062272956650218925	0.7323529411764704	0.07050794558394688	0.701045751633987	0.06028647784133354	0.6398692810457516	0.07398496806517174
0.9201960784313725	0.036240660832013924	0.6029411764705881	0.13814992341147866	0.6176470588235292	0.10585949670181065	0.9620915032679741	0.030150070625233442	0.8039215686274509	0.1540102137446906	0.7391223155929036	0.06043434934970819	0.7692156862745096	0.04679680732608916	0.5630252100840334	0.1937176005685897	0.4823529411764706	0.22516306178793116	0.5849673202614378	0.09752520576993366	0.17647058823529413	0.1293740433598689	0.5395424836601306	0.09179871348075429	0.6584313725490196	0.06242762981122687	0.7333333333333332	0.07050794558394688	0.699607843137255	0.060183892742296304	0.636437908496732	0.07455158921967278
0.9201960784313725	0.03624066083201393	0.5999999999999999	0.13880665346199567	0.6215686274509802	0.10606644100923249	0.962091503267974	0.030150070625233442	0.8006535947712419	0.15727818760089973	0.737955182072829	0.06038820039004763	0.7698692810457516	0.04621572790291876	0.5602240896358541	0.19406275214740562	0.4784313725490196	0.22516306178793113	0.5846405228758169	0.09867723215703669	0.18137254901960784	0.13013237933231622	0.5388888888888888	0.09160665960120742	0.6593464052287582	0.06286324455426599	0.7338235294117645	0.07056136631962642	0.6978431372549021	0.06043136402935363	0.6357843137254902	0.07454747782467293
0.9205882352941176	0.036254914463380326	0.5990196078431371	0.13922880903961027	0.6254901960784311	0.10649880673647591	0.9614379084967322	0.030367935548980717	0.7908496732026145	0.1581439100324924	0.7369747899159662	0.06032176667456657	0.7698692810457516	0.04602425524952984	0.5574229691876749	0.19440790372622155	0.47058823529411764	0.2203601407236504	0.5813725490196078	0.0997471114829894	0.18137254901960784	0.13013237933231625	0.5388888888888888	0.0913436860348791	0.656470588235294	0.0634587022578761	0.7333333333333332	0.07119445486832786	0.6971895424836603	0.06095659859381129	0.6333333333333333	0.07454208907867581
0.9198039215686274	0.0361801969492243	0.6029411764705882	0.13876896412507633	0.6274509803921566	0.10613866106869574	0.9588235294117649	0.031175823115974045	0.7908496732026145	0.1581439100324924	0.7360410830999065	0.05992723487656682	0.7681699346405229	0.04578098413044499	0.5546218487394956	0.19475305530503748	0.4666666666666667	0.21947878828682066	0.5800653594771241	0.10074119186566502	0.18137254901960784	0.13013237933231622	0.5372549019607842	0.09094742149193111	0.6537254901960784	0.06426605345071706	0.7328431372549018	0.07151319120141751	0.6962091503267974	0.061601226127493754	0.6297385620915033	0.07456766729839862
0.9203921568627451	0.03648983484115271	0.6058823529411765	0.13853752493144908	0.6294117647058821	0.1062383603154495	0.9568627450980394	0.031967380758830426	0.7941176470588236	0.15487593617628326	0.7353874883286646	0.05982094652056174	0.7673856209150326	0.045763597534060604	0.5490196078431371	0.1950982068838534	0.4666666666666667	0.21947878828682066	0.580718954248366	0.10154021480959319	0.18627450980392155	0.13089071530476354	0.5349673202614378	0.09039640244537282	0.6516339869281045	0.06466320614632542	0.7328431372549018	0.07193751730641214	0.6945751633986929	0.06173737450430221	0.625	0.07461433268807009
0.9217647058823527	0.036255468802921915	0.6078431372549021	0.13843782568469531	0.6303921568627449	0.10588535687227466	0.9542483660130721	0.03341253317292864	0.7941176470588235	0.15487593617628326	0.7347338935574228	0.05958154708571237	0.7667320261437909	0.04551922424658046	0.5406162464985993	0.19625846896332988	0.46274509803921565	0.21859743584999095	0.584313725490196	0.10164361474116525	0.18137254901960784	0.13013237933231625	0.5313725490196077	0.09049959818217765	0.6505882352941177	0.06478070919101343	0.7318627450980391	0.07241860748778454	0.6947058823529413	0.061705335488514874	0.6202614379084967	0.07503851095125905
0.9226470588235293	0.03607105064509249	0.6127450980392158	0.13725048922041075	0.6333333333333331	0.10576550379407558	0.9522875816993465	0.03480754934666128	0.7941176470588235	0.15487593617628326	0.7337068160597571	0.059632180350027736	0.7637254901960784	0.04569347686494336	0.5322128851540615	0.19741873104280636	0.45882352941176463	0.21771608341316118	0.5849673202614378	0.10260601655054305	0.17647058823529413	0.12937404335986893	0.5274509803921568	0.08981002271596594	0.649281045751634	0.06445945796804017	0.7316993464052287	0.0726861934613564	0.6944444444444445	0.06175457775455939	0.6171568627450981	0.07475828099471074
0.9218627450980391	0.036317873444741584	0.6176470588235295	0.13689748577723593	0.6362745098039213	0.10543870640845465	0.9509803921568628	0.035003405443734564	0.7941176470588235	0.15487593617628326	0.733986928104575	0.05935610409784716	0.7600653594771242	0.04594886672079874	0.526610644257703	0.19776388262162228	0.44705882352941173	0.2129131623488804	0.5885620915032679	0.10270941648211511	0.17647058823529413	0.1293740433598689	0.5258169934640522	0.08973346918948943	0.6468627450980393	0.06409869770059681	0.7315359477124184	0.07271746664332844	0.6945751633986929	0.06129477021196178	0.6151960784313725	0.07461520710956421
0.9223529411764705	0.036095312010114684	0.6215686274509804	0.1362162608405135	0.6382352941176468	0.10564565071587648	0.950326797385621	0.03522127036748184	0.7908496732026143	0.15574165860787592	0.7352941176470587	0.0594001469161739	0.75640522875817	0.04577067410108682	0.526610644257703	0.19776388262162228	0.4392156862745098	0.21203180991205064	0.5911764705882352	0.10330436698619257	0.18137254901960784	0.13013237933231622	0.5254901960784313	0.08918245014293114	0.6446405228758171	0.06410571621466545	0.7308823529411765	0.07264193547371167	0.6940522875816995	0.06108433954965781	0.6125816993464052	0.07430644983030836
0.9220588235294116	0.036371633979628296	0.6215686274509804	0.1362162608405135	0.6392156862745095	0.106331320639541	0.9496732026143792	0.03574482684622538	0.7973856209150326	0.1546251854493796	0.7366479925303453	0.05924407890120671	0.751764705882353	0.045126890873984415	0.5266106442577029	0.19776388262162226	0.4313725490196078	0.20722888884776988	0.5950980392156862	0.10317849613418782	0.17647058823529413	0.12937404335986893	0.5277777777777777	0.0892848931583039	0.6431372549019608	0.06400587796423068	0.730718954248366	0.07242251677191724	0.693856209150327	0.06104662847738848	0.6102941176470589	0.07391780950088354
0.9216666666666666	0.036469469076423976	0.6284313725490195	0.13538582042464214	0.6401960784313724	0.10635581552574641	0.9496732026143792	0.03574482684622538	0.803921568627451	0.15049148916157778	0.7382352941176469	0.058706158845020694	0.7479084967320262	0.045347891868680566	0.5210084033613445	0.19810903420043818	0.4235294117647058	0.20634753641094014	0.5990196078431371	0.10271262167838051	0.18137254901960784	0.13013237933231622	0.5284313725490195	0.08995791796579854	0.6426797385620915	0.06351997685624809	0.7316993464052286	0.07204742940867644	0.6925490196078432	0.061191651058863185	0.6093137254901961	0.07379518881319705
0.9229411764705883	0.03585230288844903	0.634313725490196	0.1347637617235032	0.6441176470588235	0.10576086502166895	0.950326797385621	0.035526961922478104	0.8071895424836603	0.14722351530536865	0.7388888888888887	0.05830880149437555	0.744640522875817	0.045436468979993344	0.5210084033613444	0.19810903420043818	0.4156862745098039	0.20546618397411037	0.6009803921568626	0.10245033765479271	0.18627450980392157	0.1308907153047635	0.5267973856209149	0.08984826646210962	0.6430718954248367	0.06319227248529588	0.7331699346405227	0.07153094090238211	0.6898039215686274	0.061604252827633973	0.609313725490196	0.07375174910474346
0.923235294117647	0.03577027720961749	0.6382352941176471	0.13424140226911802	0.646078431372549	0.1051941100886152	0.9496732026143792	0.03574482684622538	0.8104575163398694	0.1439555414491595	0.7398225957049485	0.05789035769049411	0.7424183006535946	0.04605303979623872	0.5238095238095237	0.19776388262162226	0.4117647058823529	0.2015446153466594	0.6049019607843136	0.10198446319898538	0.19607843137254902	0.13655101206152456	0.5287581699346404	0.0911348782788434	0.64281045751634	0.06276723600447712	0.7351307189542482	0.0706458588912452	0.6866666666666666	0.06196901884188082	0.6063725490196077	0.07375174910474347
0.9230392156862745	0.036076869728014146	0.6441176470588235	0.133486166213795	0.6490196078431373	0.1045239552239894	0.9496732026143793	0.03574482684622538	0.8104575163398694	0.14395554144915948	0.7401027077497664	0.05734454000919409	0.7408496732026143	0.046713636701185536	0.526610644257703	0.1974187310428063	0.403921568627451	0.19674169428237864	0.6058823529411763	0.10100407104212263	0.21078431372549017	0.1414529728458383	0.5307189542483659	0.09195900695224188	0.6429411764705882	0.0630435405007702	0.7366013071895423	0.07014059340620808	0.6838562091503267	0.062012364380136305	0.6003267973856209	0.07417106844819635
0.9218627450980391	0.03621342305808832	0.6470588235294117	0.1332719374102712	0.6529411764705884	0.10416414459835747	0.9490196078431373	0.03596269176997266	0.8104575163398694	0.14395554144915948	0.7394024276377216	0.05641851448247553	0.7383006535947712	0.047439432800629774	0.5322128851540615	0.19625846896332982	0.4	0.19282012565492765	0.6081699346405227	0.10023072421489253	0.2156862745098039	0.14221130881828561	0.5323529411764705	0.09267463012258219	0.6424183006535947	0.06276962357623392	0.7356209150326796	0.07025859953755552	0.6806535947712418	0.06215882457387676	0.5944444444444444	0.07463063276273188
0.9219607843137254	0.03617900377294374	0.653921568627451	0.13244149699439986	0.6568627450980393	0.10331959058267724	0.9483660130718955	0.03618055669371993	0.8104575163398694	0.14395554144915948	0.7385154061624648	0.05622343631748158	0.7354248366013071	0.048346390946231714	0.5322128851540616	0.19625846896332985	0.403921568627451	0.19674169428237862	0.6150326797385619	0.09954411620363972	0.23039215686274508	0.14711326960259938	0.534313725490196	0.0932710363846584	0.6413725490196077	0.06266941587061425	0.7361111111111109	0.06987134018386586	0.6769281045751633	0.06224852636978541	0.5887254901960783	0.07479218043797237
0.9221568627450979	0.036478584958237935	0.6558823529411765	0.13258769094957318	0.6617647058823529	0.10237163663542494	0.9490196078431373	0.03596269176997266	0.8104575163398694	0.14395554144915948	0.7387955182072827	0.055717002134707726	0.7337908496732025	0.04900575388170336	0.5294117647058822	0.1966036205421458	0.396078431372549	0.1919387732180979	0.6163398692810456	0.0990448142281494	0.23529411764705882	0.15201523038691309	0.5323529411764705	0.09328347065858802	0.6398692810457516	0.062332812639428734	0.7366013071895423	0.06999437488191139	0.6749673202614378	0.06155194547715451	0.5841503267973855	0.07499665315853318
0.9226470588235294	0.03621273752995497	0.6617647058823529	0.13250783274218117	0.6637254901960784	0.10250804980700799	0.9490196078431373	0.03596269176997265	0.8137254901960785	0.1430898190175668	0.7391690009337066	0.05562151332305837	0.7292156862745097	0.04977276115868118	0.5238095238095237	0.19625846896332988	0.38431372549019605	0.18713585215381717	0.6225490196078431	0.0983130992888341	0.23529411764705882	0.1520152303869131	0.5323529411764705	0.0934621987607634	0.6381699346405229	0.062234415127348945	0.7395424836601306	0.07015049675173979	0.6720261437908496	0.06094496504331137	0.5808823529411764	0.07508776998308693
0.9214705882352942	0.03630531320740587	0.6705882352941176	0.13175403409416875	0.6686274509803922	0.10231766559297015	0.9490196078431373	0.03596269176997266	0.8104575163398694	0.14635779287377598	0.7392623716153126	0.055422711641190975	0.7262091503267973	0.05037959493457424	0.5238095238095237	0.19625846896332988	0.37254901960784315	0.18713585215381717	0.6248366013071894	0.09879418947020653	0.25	0.15691719117122682	0.5320261437908496	0.09367824188439777	0.6384967320261438	0.0624085892223024	0.7410130718954248	0.07016100050721231	0.6686928104575163	0.060534402810435615	0.5771241830065359	0.07533574262302496
0.9210784313725491	0.0365048252344482	0.6745098039215686	0.13198062760301904	0.6676470588235294	0.10326561954022245	0.9490196078431373	0.03596269176997266	0.8104575163398694	0.14635779287377598	0.7396358543417365	0.05542394890903284	0.723202614379085	0.050582103039956215	0.5210084033613445	0.19625846896332988	0.3686274509803921	0.1862544997169874	0.6254901960784313	0.09905766236776678	0.2549019607843137	0.16181915195554053	0.5323529411764705	0.09307584435639639	0.6412418300653594	0.06212673655197118	0.7439542483660131	0.0701189220709446	0.6641176470588236	0.060534402810435615	0.575	0.07567830885404221
0.920686274509804	0.036514623188930374	0.6823529411764706	0.13135856890188008	0.6686274509803921	0.10393577440484826	0.9490196078431373	0.03596269176997266	0.8104575163398694	0.14635779287377598	0.7394491129785246	0.0554911878045753	0.7205228758169935	0.050891556014849855	0.5182072829131652	0.19660362054214583	0.3647058823529411	0.18537314728015766	0.6264705882352941	0.0985944518105628	0.25980392156862747	0.16257748792798785	0.534313725490196	0.09334729615564992	0.6421568627450981	0.062158028237437705	0.7447712418300653	0.07019271802723631	0.6582352941176473	0.060661845776117475	0.5702614379084967	0.07565028896193339
0.9224509803921569	0.03658522195259386	0.6872549019607842	0.13146193199203815	0.668627450980392	0.10453072490892572	0.9490196078431373	0.03596269176997266	0.803921568627451	0.15049148916157778	0.7392156862745096	0.05560885185200038	0.7202614379084966	0.0515270168573591	0.5210084033613445	0.19625846896332985	0.35686274509803917	0.1862544997169874	0.6287581699346405	0.09776835244945155	0.2696078431372549	0.16823778468474884	0.5359477124183005	0.09329324139002697	0.6418954248366013	0.062140777075857044	0.7455882352941176	0.07008269580466515	0.6534640522875818	0.060450052518138606	0.567156862745098	0.0762303714445463
0.9216666666666667	0.036702735610837825	0.6911764705882352	0.1315449494128176	0.6705882352941175	0.10539126398758938	0.9490196078431373	0.03596269176997266	0.8006535947712418	0.15135721159317045	0.7383286647992529	0.05606717653919669	0.7186928104575162	0.052237512075629176	0.5238095238095237	0.1959133173845139	0.35686274509803917	0.1862544997169874	0.6281045751633986	0.0970621061665394	0.26960784313725494	0.16823778468474884	0.5366013071895425	0.09261088680830812	0.6423529411764706	0.06211575347067068	0.745424836601307	0.07007219204919264	0.6494117647058825	0.05987593411758033	0.565359477124183	0.07668973284293236
0.921372549019608	0.036946988545560513	0.6941176470588233	0.1317341464633897	0.672549019607843	0.10625180306625304	0.948529411764706	0.03601715800090948	0.7973856209150325	0.1522229340247631	0.7373949579831931	0.056028138582245465	0.7171241830065358	0.05282547363195012	0.5294117647058821	0.19556816580569797	0.34509803921568627	0.1862544997169874	0.626143790849673	0.0975206434990338	0.2745098039215686	0.1731397454690626	0.5366013071895424	0.09341804941673247	0.6444444444444444	0.06238199248942512	0.7442810457516338	0.06956411593616653	0.6437254901960785	0.06001008252568397	0.5640522875816993	0.07782480544691611
0.9201960784313725	0.03747800263030542	0.6980392156862743	0.13196073997224	0.6715686274509802	0.10657860045187396	0.9486928104575164	0.03591789040171329	0.7875816993464051	0.15660738103946859	0.7371148459383752	0.056482857027658845	0.7155555555555554	0.05325957086852228	0.5322128851540615	0.195223014226882	0.34901960784313724	0.18713585215381714	0.6261437908496731	0.09695388856598006	0.27450980392156854	0.1731397454690626	0.5359477124183005	0.09336992752568399	0.6456209150326797	0.06268523196059417	0.7462418300653594	0.06915443178146101	0.6394117647058823	0.06026963671403091	0.563562091503268	0.07863965985729579
0.9193137254901961	0.03785663754691548	0.6980392156862743	0.13232915738045523	0.6705882352941175	0.1071123421449167	0.948202614379085	0.03603648772626437	0.7810457516339868	0.15772385419796492	0.7361811391223154	0.056466607005515146	0.7126143790849672	0.053920190453622764	0.5322128851540614	0.195223014226882	0.34901960784313724	0.18713585215381714	0.6241830065359477	0.09685418931922628	0.2745098039215686	0.1731397454690626	0.5372549019607842	0.0940113811008472	0.6477124183006535	0.06275087914163917	0.7462418300653594	0.06897758947204692	0.6341176470588236	0.060580746697835634	0.5625816993464052	0.07919602393300246
0.9181372549019609	0.038331572132629305	0.6980392156862744	0.13269757478867042	0.6705882352941175	0.10711234214491672	0.9488562091503269	0.03551293124752082	0.7745098039215685	0.16185755048576672	0.7349206349206348	0.056815585421153586	0.7104575163398692	0.05424446996949398	0.5350140056022407	0.19487786264806609	0.3607843137254902	0.18713585215381714	0.622549019607843	0.09652739193360535	0.27450980392156865	0.17313974546906258	0.5408496732026142	0.09420325382360487	0.6492810457516339	0.06269720641928062	0.7472222222222221	0.06907247465267596	0.6288235294117648	0.060644550988129646	0.5638888888888889	0.07925203136561285
0.9177450980392157	0.03840772581824445	0.6960784313725489	0.13277158590727103	0.6715686274509802	0.10724408209179019	0.94640522875817	0.0365245965863556	0.7777777777777778	0.16099182805417406	0.7342670401493929	0.056652865646546986	0.7088235294117646	0.05465658430691612	0.53781512605042	0.19487786264806609	0.35294117647058815	0.1862544997169874	0.622875816993464	0.09645218757305701	0.27450980392156865	0.1731397454690626	0.5431372549019607	0.09468636055268162	0.6512418300653595	0.062496534222134734	0.7467320261437906	0.0689010488811431	0.625032679738562	0.061098830930973104	0.5638888888888889	0.07925203136561285
0.9165686274509804	0.038882660403958276	0.6960784313725489	0.13314000331548625	0.6715686274509802	0.10724408209179018	0.9450980392156864	0.03686938431946146	0.7745098039215685	0.16185755048576667	0.7345004668534079	0.05667694187959701	0.7072549019607842	0.05495297356935027	0.5406162464985993	0.19453271106925016	0.34117647058823525	0.18145157865270667	0.6215686274509804	0.09630153078813335	0.27941176470588236	0.17804170625337634	0.5431372549019606	0.09468636055268162	0.653921568627451	0.06222428904404625	0.747222222222222	0.06862737408834929	0.621045751633987	0.06158880890130557	0.5645424836601306	0.07940553264102634
0.9157843137254902	0.03892254010265979	0.6950980392156861	0.13334838503021865	0.6735294117647057	0.1064540741489653	0.9452614379084968	0.036770116720265256	0.7679738562091503	0.16599124677356847	0.734173669467787	0.05692232223094621	0.7046405228758169	0.05495879837220601	0.5434173669467787	0.19371760056858964	0.3372549019607843	0.18057022621587693	0.6186274509803921	0.09603247553016923	0.28431372549019607	0.18294366703769008	0.541830065359477	0.09473570129841535	0.6558823529411765	0.06233455093988683	0.7477124183006534	0.06875071458997258	0.6184313725490196	0.06201019143714509	0.5669934640522875	0.07981371967302285
0.9149019607843137	0.039229747503571576	0.6941176470588234	0.1332561621175001	0.6774509803921567	0.10552368617287101	0.9452614379084968	0.036770116720265256	0.7614379084967319	0.17012494306137033	0.733846872082166	0.05704454359545366	0.7020261437908496	0.05522989978920235	0.5434173669467788	0.1937176005685896	0.33333333333333337	0.1805702262158769	0.6176470588235292	0.09635927291579013	0.28431372549019607	0.18294366703769008	0.5424836601307189	0.09504881642295339	0.6571241830065359	0.062212584563599495	0.7498366013071893	0.06865822784684456	0.616078431372549	0.06228678529782637	0.5709150326797385	0.07950276775047613
0.9149019607843137	0.03922974750357157	0.6980392156862743	0.1325749371807777	0.6784313725490194	0.10517068272969617	0.9441176470588236	0.03754230881605816	0.7614379084967319	0.17012494306137033	0.7328197945845003	0.05751423317388388	0.7001307189542483	0.0554852484721761	0.5434173669467787	0.1937176005685896	0.3176470588235294	0.1766486575884259	0.6156862745098037	0.09698133161692911	0.28431372549019607	0.18294366703769008	0.5418300653594771	0.09552303389225777	0.6579084967320261	0.062075551471324195	0.7509803921568625	0.06856574110371653	0.6139869281045751	0.06222618388382178	0.5723856209150326	0.0795078476439225
0.9140196078431372	0.039492001895548724	0.7009803921568625	0.13247473330400708	0.6823529411764704	0.10432612871401592	0.9434640522875818	0.03776017373980545	0.7614379084967319	0.17012494306137033	0.7317460317460316	0.05754814641973895	0.6995424836601306	0.0554710687588416	0.5490196078431372	0.19337244898977368	0.3019607843137255	0.1727270889609749	0.6127450980392156	0.0962956616932646	0.28431372549019607	0.18294366703769005	0.5395424836601306	0.09556977315720715	0.6575163398692809	0.06183000681864882	0.7516339869281043	0.06886411654559069	0.6127450980392156	0.0621564366368801	0.5741830065359477	0.0792887851059263
0.9128431372549018	0.039361282941300355	0.6980392156862745	0.13245652150988918	0.6872549019607841	0.10359538754489835	0.9441176470588236	0.03710657896856362	0.7614379084967319	0.17012494306137033	0.7318394024276376	0.05743550583650751	0.6971895424836599	0.05499535935411519	0.5490196078431371	0.1933724489897737	0.29803921568627445	0.1727270889609749	0.6124183006535948	0.09628789399111803	0.28431372549019607	0.18294366703769005	0.5359477124183005	0.09574018756089314	0.6582352941176469	0.061337237665000786	0.7522875816993462	0.06918649748843222	0.6127450980392157	0.06168907127984757	0.5766339869281045	0.07923402838532864
0.9111764705882353	0.03966159732366692	0.7	0.13222194703698678	0.6892156862745096	0.10424898231614019	0.9441176470588236	0.03710657896856362	0.7549019607843136	0.1712414162198666	0.7311391223155927	0.05709142310802121	0.6968627450980391	0.05480128423393174	0.5490196078431371	0.1933724489897737	0.29411764705882354	0.17360844139780468	0.6143790849673202	0.0950708847859016	0.28431372549019607	0.18294366703769005	0.5362745098039214	0.09599974333712427	0.6590196078431372	0.06131300005447854	0.7539215686274507	0.06961082359342685	0.6124183006535947	0.061203987937200055	0.5810457516339869	0.07915597915451887
0.9087254901960784	0.04012724469284382	0.6980392156862745	0.13245652150988918	0.6931372549019605	0.1039711832335137	0.9441176470588236	0.03710657896856362	0.7516339869281043	0.17210713865145927	0.7314192343604107	0.05674982162042236	0.6954901960784313	0.05451710911939083	0.5546218487394956	0.19302729741095778	0.2941176470588236	0.17360844139780465	0.6169934640522875	0.09522194712513515	0.28431372549019607	0.18294366703769005	0.534313725490196	0.0961293991332398	0.6609150326797385	0.0610812010942757	0.7555555555555553	0.06989540653598306	0.6117647058823529	0.06079198988619313	0.5852941176470587	0.0791848662193076
0.9062745098039214	0.04059613298732053	0.6941176470588234	0.1327651071013922	0.6960784313725488	0.10315964245784445	0.9441176470588236	0.03710657896856362	0.7516339869281043	0.17210713865145927	0.7308590102707748	0.05638021809429336	0.6958823529411764	0.054877552738763075	0.5602240896358541	0.19268214583214183	0.2941176470588235	0.17360844139780468	0.6241830065359477	0.09490424855572677	0.28431372549019607	0.18294366703769005	0.5330065359477123	0.09680790930298228	0.663921568627451	0.06083452999673659	0.7552287581699344	0.06995931730219496	0.6106535947712418	0.06099603457772592	0.587908496732026	0.07900673156351386
0.9034313725490194	0.041005129763276825	0.6911764705882353	0.13323372838637798	0.7009803921568627	0.10226226772176115	0.9434640522875818	0.03776017373980545	0.7483660130718952	0.17297286108305193	0.7299719887955181	0.05579051429736167	0.6973202614379084	0.05565515194711742	0.568627450980392	0.19152188375266532	0.2901960784313725	0.17272708896097494	0.630718954248366	0.09451490480616176	0.28431372549019607	0.18294366703769005	0.5313725490196077	0.09802714912309428	0.6640522875816992	0.06018116424717968	0.7542483660130717	0.06991007856044114	0.6096078431372549	0.06145073268239603	0.5913398692810456	0.07859194041276932
0.9009803921568627	0.04163349021777411	0.6892156862745098	0.13346830285928038	0.7068627450980391	0.10133187974566689	0.9421568627450981	0.03863163343479455	0.7483660130718952	0.17297286108305193	0.7287581699346404	0.05556356003937676	0.6984313725490194	0.05641471080410471	0.568627450980392	0.19152188375266535	0.2941176470588235	0.1736084413978047	0.6366013071895423	0.09386131003491992	0.28431372549019607	0.18294366703769005	0.5290849673202613	0.09896175176417304	0.6644444444444443	0.05977048392837545	0.7527777777777775	0.06990192894914687	0.610718954248366	0.06171347399956727	0.5947712418300652	0.07788937119317195
0.8994117647058822	0.04160683624123156	0.6901960784313723	0.13362833855276318	0.7127450980392156	0.10086600528985956	0.9421568627450982	0.03863163343479455	0.7450980392156861	0.17383858351464457	0.7268440709617179	0.05497652547928798	0.6989542483660129	0.05685768456896545	0.5714285714285713	0.19152188375266538	0.2941176470588235	0.17360844139780468	0.642156862745098	0.09396470996649199	0.27941176470588236	0.17804170625337634	0.5235294117647058	0.1000974586753957	0.6660130718954246	0.059305889598575294	0.7513071895424834	0.06995796777167065	0.6094771241830065	0.062416562753159065	0.5950980392156862	0.07742034954585607
0.896470588235294	0.04181177275924856	0.6892156862745096	0.13353611564004467	0.7176470588235293	0.10103850987972897	0.9408496732026146	0.03950309312978366	0.7418300653594769	0.17470430594623723	0.7242763772175536	0.054485940648321414	0.700392156862745	0.05647910239056954	0.5742296918767505	0.19070677325200486	0.29411764705882354	0.17360844139780465	0.6454248366013071	0.0928948306405393	0.27450980392156865	0.1731397454690626	0.518954248366013	0.10066649445057617	0.6671895424836599	0.05885831475513204	0.7503267973856207	0.06994256205280588	0.6083006535947711	0.0631088151776016	0.5931372549019607	0.07767903710781965
0.895392156862745	0.0419417646561601	0.6931372549019607	0.1336082984766174	0.7235294117647059	0.10038491510848714	0.9395424836601308	0.03984788086288951	0.7385620915032678	0.1755700283778299	0.7234827264239028	0.05369235379579509	0.702156862745098	0.056679773365316086	0.5770308123249298	0.19070677325200486	0.28627450980392155	0.17448979383463442	0.649673202614379	0.09237236668822423	0.2745098039215686	0.1731397454690626	0.5160130718954248	0.10116713910659637	0.6685620915032678	0.05840958057638137	0.747222222222222	0.0697376546496057	0.6080392156862745	0.06358442625363177	0.5921568627450979	0.07765015004303091
0.8919607843137254	0.04225908231185829	0.6950980392156862	0.13375449243179072	0.7303921568627452	0.09981564072110777	0.9395424836601308	0.039847880862889505	0.7352941176470587	0.17643575080942253	0.7240429505135386	0.05324680041780623	0.7012418300653595	0.05692687084666764	0.5854341736694677	0.19070677325200483	0.2823529411764706	0.17448979383463442	0.6526143790849672	0.0916857586769714	0.26960784313725483	0.1723814094966153	0.5133986928104575	0.10174995934333447	0.670392156862745	0.05836268577706952	0.7450980392156861	0.0700519585320292	0.6088235294117647	0.063781994936955	0.5895424836601306	0.07774077457703094
0.8892156862745098	0.04239214890405416	0.6931372549019607	0.13389631633115562	0.7323529411764707	0.09935710338861338	0.938888888888889	0.04006574578663679	0.7320261437908495	0.1773014732410152	0.7236694677871147	0.05309911294583395	0.7026797385620914	0.057199020738432534	0.5938375350140056	0.18954651117252838	0.2784313725490195	0.17448979383463442	0.65718954248366	0.09151678935751902	0.26960784313725483	0.1723814094966153	0.5120915032679739	0.10149598295486482	0.6704575163398693	0.058399185472397794	0.7419934640522874	0.0692231769397285	0.6069934640522876	0.06343983276877978	0.5883986928104574	0.07798320044701704
0.8859803921568626	0.0430034103123125	0.696078431372549	0.1335695189455347	0.7372549019607844	0.0988938928314094	0.9401960784313727	0.039324324384145966	0.7385620915032679	0.17618500008251886	0.722642390289449	0.05271718152975548	0.700392156862745	0.057950770090138305	0.5966386554621849	0.18954651117252838	0.2705882352941176	0.17360844139780468	0.6607843137254901	0.0908554268841306	0.26960784313725483	0.17238140949661532	0.5127450980392158	0.10160512632262587	0.6699999999999999	0.05789083871834191	0.7374183006535946	0.06920948871391566	0.6074509803921571	0.06311441270504026	0.5875816993464051	0.07793076718997816
0.8839215686274509	0.043353070397180934	0.6911764705882353	0.1338577588676591	0.7392156862745098	0.0988938928314094	0.9401960784313727	0.039324324384145966	0.7352941176470588	0.17705072251411152	0.7210084033613444	0.05236485786350846	0.6994771241830064	0.05856192805746319	0.5994397759103641	0.1895465111725284	0.26274509803921564	0.17272708896097488	0.6624183006535946	0.09050471507471122	0.2647058823529412	0.1731397454690626	0.5137254901960784	0.10139481503286019	0.6709150326797385	0.05760328135275221	0.7328431372549018	0.06903794040981093	0.6073202614379087	0.06293607471051632	0.5874183006535947	0.07808687077875912
0.8818627450980392	0.04386051462184634	0.6882352941176471	0.1338395470735412	0.7392156862745098	0.09889389283140941	0.9401960784313727	0.039324324384145966	0.7320261437908496	0.17791644494570416	0.7193744164332398	0.05213142204961844	0.6981045751633986	0.05953193961723954	0.6022408963585433	0.18954651117252844	0.2588235294117647	0.17184573652414514	0.6601307189542482	0.0909211151968509	0.25980392156862747	0.1723814094966153	0.5143790849673202	0.10185599438433385	0.6732026143790849	0.056982530043141306	0.7292483660130717	0.06850428251377974	0.605294117647059	0.06274898835670972	0.5897058823529411	0.07743110461146131
0.8799019607843137	0.04406622234285456	0.6872549019607841	0.13410031797914013	0.742156862745098	0.0982237379667836	0.9408496732026146	0.0391974015747874	0.7287581699346404	0.17878216737729682	0.7152194211017739	0.05201936886724914	0.6977124183006536	0.06023517524719108	0.6050420168067225	0.18954651117252844	0.24705882352941172	0.17184573652414514	0.6562091503267973	0.09178165427551456	0.25980392156862747	0.1723814094966153	0.5140522875816993	0.10198566030300261	0.6749019607843137	0.05698311640959493	0.7256535947712417	0.06792528438919261	0.6029411764705883	0.06277863070738551	0.5910130718954247	0.07599639905077805
0.8783333333333333	0.04483455682382574	0.6892156862745096	0.1337938662628978	0.7450980392156863	0.09727234247974428	0.9408496732026145	0.0391974015747874	0.7320261437908496	0.17791644494570416	0.7122782446311857	0.05155729197981109	0.6964052287581699	0.06103555179067319	0.6050420168067225	0.18954651117252844	0.24705882352941175	0.17184573652414512	0.653267973856209	0.09210845166113549	0.2549019607843137	0.171623073524168	0.515032679738562	0.10209459276487626	0.6749673202614379	0.05683990087723932	0.722549019607843	0.06767728552088684	0.6015686274509804	0.062497190473346266	0.5919934640522875	0.0755602718038275
0.8763725490196078	0.04535372383707273	0.6921568627450978	0.13346706887727686	0.7450980392156863	0.09671410590049612	0.9421568627450981	0.038325941879798285	0.7287581699346405	0.17816719567260783	0.7091503267973855	0.0519398332882356	0.6945098039215685	0.061895742884962544	0.6078431372549018	0.18954651117252844	0.23921568627450981	0.1670428154598644	0.6503267973856208	0.09267772604851487	0.2549019607843137	0.171623073524168	0.5160130718954249	0.10202133120061455	0.6743790849673202	0.05692291945875854	0.7194444444444443	0.06691371871592583	0.6001960784313726	0.06211297345482547	0.591830065359477	0.07491743996158994
0.8731372549019608	0.046398658987579236	0.6941176470588233	0.13308630044920117	0.7460784313725488	0.09612285608123695	0.94281045751634	0.03810807695605101	0.7287581699346405	0.17816719567260783	0.7069561157796451	0.05200830498155039	0.6912418300653594	0.06235123401962173	0.6078431372549018	0.18954651117252844	0.23137254901960785	0.1661614630230347	0.6483660130718953	0.09346773399133977	0.25	0.16672111273985427	0.515686274509804	0.10232297796793437	0.6733333333333333	0.05661355973357455	0.716830065359477	0.06643535694576098	0.5975163398692811	0.062157439628757666	0.5931372549019607	0.0744950562118145
0.8712745098039216	0.04716163027713832	0.6980392156862743	0.13240507551247876	0.7480392156862743	0.09555610114818322	0.9434640522875818	0.037890212032303736	0.7287581699346405	0.17816719567260783	0.7056956115779645	0.051362804482605544	0.6902614379084967	0.06280892935258116	0.6106442577030811	0.18954651117252844	0.2313725490196078	0.16616146302303464	0.6424836601307189	0.09393360844714709	0.24019607843137256	0.16106081598309321	0.515359477124183	0.10283621970066803	0.6730718954248366	0.05675069313006031	0.7137254901960783	0.06618735807745521	0.5947058823529412	0.06202415550072745	0.593627450980392	0.07411388361016454
0.8687254901960785	0.047893471612671226	0.7019607843137254	0.13172385057575636	0.7470588235294116	0.09502235945514048	0.9441176470588236	0.03723661726106191	0.7287581699346406	0.1781671956726078	0.7059757236227824	0.050944068239097716	0.6880392156862744	0.06312322385944184	0.6078431372549018	0.18954651117252844	0.22745098039215683	0.16528011058620484	0.6434640522875816	0.09298565449989478	0.24019607843137256	0.16106081598309321	0.5133986928104575	0.10340525547584851	0.6720261437908498	0.05632760551056224	0.7091503267973855	0.06638176172518288	0.5915686274509804	0.06176274872197706	0.5923202614379084	0.07364105549055588
0.8675490196078431	0.048520398644541676	0.7039215686274507	0.13127720011193636	0.7460784313725488	0.09499786456893505	0.9447712418300654	0.03701875233731463	0.7385620915032681	0.17730147324101514	0.7056956115779645	0.0511288258218557	0.6861437908496731	0.06325152502097459	0.599439775910364	0.18838624909305196	0.2313725490196078	0.16920167921365586	0.6454248366013071	0.09241507714943242	0.24509803921568626	0.1618191519555405	0.5130718954248367	0.10345072849788796	0.6731372549019609	0.05593144867186734	0.7050653594771241	0.06613796254757372	0.587843137254902	0.06198352599812335	0.5916666666666666	0.07335133372129092
0.8675490196078431	0.048819794419681865	0.702941176470588	0.1313524044724847	0.7421568627450978	0.09456549884169164	0.9473856209150328	0.0362108647703213	0.7418300653594773	0.17403349938480603	0.7042483660130718	0.05174589388596927	0.6859477124183005	0.06358130264324968	0.5966386554621848	0.18838624909305196	0.2313725490196078	0.16920167921365586	0.6444444444444444	0.0921943435939869	0.24019607843137256	0.16106081598309321	0.5120915032679739	0.1037531321636265	0.6744444444444445	0.0555469442322724	0.7014705882352941	0.06606705059789127	0.5837908496732025	0.061698613483094675	0.5933006535947711	0.0729286846178522
0.8665686274509803	0.04843960524418147	0.7039215686274508	0.13037201231562195	0.7392156862745096	0.0943340596480644	0.9493464052287582	0.03541930712746491	0.7418300653594773	0.17403349938480603	0.7030345471521942	0.052303917120785456	0.6850980392156861	0.06366084324399836	0.599439775910364	0.18838624909305196	0.2313725490196078	0.16920167921365586	0.6415032679738562	0.09216866747728883	0.24019607843137256	0.16106081598309321	0.5143790849673203	0.10407446585862358	0.6744444444444445	0.054888630381818786	0.6983660130718954	0.0656298864345476	0.581111111111111	0.061780035786924516	0.5949346405228757	0.07237964389237632
0.8660784313725489	0.04861057785940023	0.7009803921568628	0.13089386713999032	0.7382352941176469	0.09354872492994909	0.9513071895424837	0.03462774948460853	0.7418300653594772	0.17403349938480603	0.7021475256769374	0.05282971825114348	0.6834640522875816	0.0638458964922276	0.6022408963585433	0.188386249093052	0.2313725490196078	0.16920167921365586	0.6395424836601307	0.09252847810292075	0.24019607843137256	0.16106081598309321	0.515686274509804	0.10430722610144597	0.6741830065359478	0.05485059640615182	0.6973856209150326	0.06539116794819935	0.5781045751633986	0.062374953668304534	0.5985294117647058	0.07099838441404957
0.863921568627451	0.04875830008698021	0.6970588235294117	0.13210569849048034	0.7372549019607841	0.09347352056940075	0.9532679738562093	0.03323273331087588	0.7385620915032679	0.1748992218163987	0.7032212885154061	0.05297396792811985	0.6825490196078431	0.06376588458087058	0.6022408963585433	0.188386249093052	0.2313725490196078	0.16920167921365586	0.6405228758169934	0.09206526754571678	0.24509803921568626	0.1618191519555405	0.5183006535947713	0.10463038836147819	0.6734640522875818	0.054590336816146	0.6955882352941176	0.06556766659669962	0.5762091503267974	0.06241761885989546	0.6013071895424835	0.06999892853120726
0.8627450980392156	0.0488296447555738	0.6970588235294117	0.13210569849048034	0.7372549019607841	0.09347352056940074	0.9558823529411766	0.0321654175188135	0.7385620915032678	0.1748992218163987	0.7025676937441643	0.053812045314381066	0.6826143790849671	0.06396671126576627	0.6022408963585433	0.188386249093052	0.23529411764705876	0.17312324784110683	0.6385620915032679	0.09242507817134868	0.2450980392156863	0.1618191519555405	0.5218954248366013	0.10455712679721646	0.6723529411764706	0.055303347503323844	0.6941176470588233	0.0659165672705878	0.5733333333333335	0.06291931762275636	0.6040849673202613	0.06899947264836494
0.8602941176470589	0.0493703736584434	0.6970588235294117	0.13255234895430032	0.7372549019607841	0.09347352056940074	0.9565359477124185	0.03194755259506622	0.7320261437908495	0.1748992218163987	0.7015873015873015	0.054069496396198416	0.6815686274509803	0.06426898056339493	0.6022408963585433	0.188386249093052	0.23529411764705876	0.17312324784110683	0.6385620915032679	0.09183012766727122	0.24019607843137256	0.16106081598309321	0.5222222222222221	0.10487846049221355	0.6707843137254902	0.05589014861762184	0.6931372549019605	0.0658966777871148	0.5715032679738563	0.06318801009102351	0.6083333333333332	0.06878255367701941
0.8574509803921568	0.04961692750592325	0.6980392156862746	0.13247714459375198	0.7382352941176469	0.0931205171262259	0.9584967320261439	0.030552536421333584	0.7287581699346404	0.17576494424799133	0.7009803921568627	0.05432420184827465	0.6811764705882353	0.06474500959263572	0.599439775910364	0.18873140067186792	0.2392156862745098	0.1770448164685578	0.6366013071895424	0.09169371449568817	0.24019607843137256	0.16106081598309321	0.5199346405228757	0.10451908683314172	0.6684313725490196	0.05730436136265698	0.6936274509803919	0.06575527664406129	0.5692810457516341	0.06371833210365398	0.6133986928104574	0.06916774925647574
0.8538235294117646	0.04988826068173601	0.6980392156862745	0.13247714459375198	0.7362745098039214	0.09302081787947215	0.9591503267973859	0.029898941650091753	0.7222222222222221	0.17989864053579313	0.7009803921568626	0.054602620084686436	0.6796732026143791	0.06472276438490548	0.599439775910364	0.18873140067186792	0.23529411764705882	0.17312324784110683	0.6346405228758167	0.09205352512132009	0.23529411764705885	0.16030248001064593	0.5183006535947713	0.10414846569138562	0.6665359477124184	0.058539258247862276	0.6946078431372548	0.06595699264419638	0.5670588235294118	0.06409558269784184	0.6174836601307191	0.06897575929144746
0.8488235294117646	0.050291705796786094	0.6980392156862746	0.132477144593752	0.730392156862745	0.09381082582229704	0.9591503267973859	0.029898941650091753	0.7091503267973855	0.18403233682359496	0.7006069094304388	0.054973837340104977	0.6792156862745099	0.0650222029379264	0.6022408963585433	0.18838624909305196	0.23529411764705882	0.17312324784110683	0.6346405228758167	0.09205352512132009	0.23039215686274514	0.15954414403819864	0.5202614379084967	0.10402839933211826	0.663921568627451	0.05952915954481884	0.6955882352941176	0.06613599596752406	0.5650980392156862	0.06437943859578013	0.6205882352941178	0.0685998586093192
0.8455882352941176	0.05072241436925301	0.6990196078431372	0.13245264970754658	0.7294117647058822	0.09384383906230802	0.9598039215686276	0.02968107672634448	0.6928104575163399	0.1873003106798041	0.6989729225023342	0.05532447188546244	0.6769934640522877	0.06535780910751708	0.599439775910364	0.1887314006718679	0.2392156862745098	0.1770448164685578	0.6326797385620915	0.09241333574695199	0.2254901960784314	0.15878580806575132	0.5189542483660131	0.10316721145340425	0.6616993464052288	0.06076609955241929	0.6955882352941176	0.06639421539988935	0.5634640522875817	0.06503145273358686	0.6227124183006536	0.06802672327259053
0.8431372549019608	0.05084620578496299	0.696078431372549	0.13322609755698747	0.7274509803921567	0.09398025223389107	0.9598039215686277	0.02968107672634448	0.6797385620915033	0.18730031067980407	0.6970588235294117	0.05579375890061825	0.6741830065359478	0.06507813109969891	0.599439775910364	0.1887314006718679	0.2392156862745098	0.1770448164685578	0.6366013071895424	0.0927071198925619	0.22058823529411767	0.1595441440381986	0.5189542483660131	0.10225814445341977	0.6590196078431373	0.061604689994588784	0.6965686274509804	0.06640962111875413	0.5605228758169934	0.06611723573561085	0.6263071895424837	0.06738360470716157
0.8405882352941175	0.050802057167412464	0.6931372549019608	0.13344032636051126	0.7254901960784312	0.09398025223389106	0.9604575163398695	0.029463211802597204	0.6666666666666665	0.19143400696760587	0.69547152194211	0.056553579089406815	0.6730718954248367	0.06464987698630062	0.5938375350140055	0.18989166275134434	0.24705882352941175	0.1818477375328386	0.6392156862745095	0.0930476055039957	0.21568627450980393	0.1587858080657513	0.5196078431372549	0.1015030559785329	0.6565359477124184	0.06277794813464241	0.6986928104575162	0.0662877311363334	0.5585620915032681	0.0670265452026255	0.628921568627451	0.06696243700376144
0.8367647058823527	0.050928881165080694	0.6931372549019608	0.13344032636051126	0.7235294117647058	0.09454700716694481	0.9611111111111112	0.029245346878849925	0.6601307189542482	0.1925504801261022	0.6931839402427635	0.056739587870987554	0.6726143790849674	0.06374496226286362	0.5966386554621848	0.18954651117252838	0.24705882352941178	0.18184773753283856	0.6362745098039213	0.093999000991035	0.21568627450980393	0.1587858080657513	0.5212418300653595	0.10166848197975466	0.6541830065359477	0.06382254639606794	0.7003267973856208	0.0662877311363334	0.5558823529411765	0.06768290363644437	0.6313725490196078	0.06683928593965636
0.835	0.05098561072482666	0.6960784313725491	0.1325377031080672	0.7215686274509803	0.09468342033852788	0.9611111111111112	0.029245346878849925	0.65359477124183	0.19366695328459854	0.6922035480859009	0.056936400794069156	0.6715686274509804	0.06290780164884835	0.5966386554621848	0.1895465111725284	0.24705882352941178	0.18184773753283856	0.6369281045751632	0.09470524727394716	0.2254901960784314	0.15878580806575132	0.5241830065359477	0.1015633460205596	0.6530065359477125	0.06477860755455649	0.7009803921568627	0.0660090277768415	0.5534640522875817	0.06895205739461148	0.6320261437908496	0.0671204146709152
0.8320588235294119	0.051578421397570476	0.6950980392156862	0.1325173574386886	0.718627450980392	0.0950102177241488	0.9604575163398695	0.029898941650091757	0.6437908496732025	0.1945326757161912	0.6908029878618112	0.05701166072242104	0.6718300653594771	0.062198678809783824	0.6050420168067225	0.1895465111725284	0.2509803921568627	0.18576930616028953	0.6346405228758167	0.09570174968904895	0.24019607843137258	0.16368776885006503	0.5261437908496731	0.10105701259139381	0.6516339869281046	0.06549221249772638	0.7001633986928103	0.06559627341226128	0.5524183006535948	0.07005544188042404	0.6333333333333333	0.06682054851810271
0.827843137254902	0.052406211910413045	0.6911764705882352	0.13317095220993042	0.7137254901960783	0.09579555244226409	0.9604575163398695	0.029898941650091757	0.6405228758169934	0.19539839814778387	0.6901027077497663	0.057380615777109935	0.6715032679738562	0.0615938884560557	0.6078431372549018	0.1895465111725284	0.2509803921568627	0.18576930616028953	0.6362745098039213	0.09643249085816653	0.24019607843137256	0.16368776885006503	0.5284313725490195	0.10060820922493706	0.6503267973856208	0.06498878284809279	0.7003267973856208	0.06558576965678875	0.551437908496732	0.07083859682604386	0.6344771241830065	0.06601224446080126
0.8245098039215687	0.05300787502806641	0.6911764705882351	0.1327821449144751	0.7127450980392156	0.09563760643783668	0.9591503267973859	0.030243729383197603	0.6339869281045751	0.19651487130628018	0.6890756302521006	0.05741354305313311	0.6738562091503267	0.061257852586972895	0.6106442577030811	0.1895465111725284	0.24705882352941172	0.18184773753283856	0.6366013071895423	0.09725811373836668	0.23529411764705882	0.15878580806575132	0.5310457516339868	0.10056363009067588	0.6469934640522875	0.06527830401687511	0.7	0.06548158237602734	0.5512418300653594	0.07146414127815681	0.6352941176470588	0.06533413183500467
0.8214705882352941	0.05347403938904915	0.6882352941176468	0.13330399973884344	0.7098039215686274	0.09575745951603579	0.958496732026144	0.030461594306944877	0.6274509803921566	0.19763134446477648	0.6871148459383751	0.057688333126433886	0.6755555555555555	0.061050936321701124	0.6106442577030811	0.18954651117252844	0.25098039215686274	0.18272908996966833	0.6385620915032679	0.09839526473619109	0.22549019607843138	0.15312551130899027	0.5336601307189541	0.100130624944676	0.6451633986928104	0.06521215645378435	0.7011437908496732	0.06508098903411473	0.5520261437908497	0.07168022919172475	0.6372549019607843	0.06518655886868109
0.8167647058823528	0.05425962535363338	0.6833333333333331	0.13359223966096784	0.7088235294117646	0.09611046295921064	0.9578431372549022	0.03067945923069215	0.6209150326797384	0.1976313444647765	0.6858076563958915	0.058150365129401874	0.6761437908496731	0.060307420962764605	0.6078431372549018	0.18989166275134436	0.24705882352941178	0.18184773753283856	0.6415032679738563	0.09902630665855491	0.21568627450980393	0.14746521455222922	0.5375816993464052	0.0999928691452661	0.6449019607843137	0.0652301523711393	0.7032679738562091	0.06499660760895823	0.5544444444444444	0.07203657358219985	0.6387254901960784	0.06472472132822431
0.8120588235294117	0.05491987305108434	0.6794117647058822	0.13424583443220964	0.7098039215686274	0.09613495784541605	0.9578431372549022	0.030679459230692152	0.6241830065359476	0.19676562203318382	0.6854808590102706	0.05843243125861032	0.6767320261437907	0.05990008648806223	0.6050420168067225	0.1902368143301603	0.2431372549019608	0.1779261689053876	0.6405228758169935	0.10000306280458983	0.21568627450980393	0.14746521455222922	0.5408496732026143	0.10065105332610826	0.6430065359477124	0.06543277506613193	0.7058823529411764	0.06495369062875121	0.556470588235294	0.07232969266274858	0.6393790849673202	0.06465494397112374
0.8069607843137254	0.05538350051953314	0.6794117647058822	0.13424583443220967	0.7107843137254901	0.09615945273162146	0.9589869281045753	0.03040712807600806	0.6176470588235293	0.19676562203318382	0.6860877684407094	0.05856698888548848	0.6786274509803921	0.05935148878081104	0.6022408963585433	0.19058196590897622	0.2392156862745098	0.17400460027793663	0.6418300653594771	0.1000368153736143	0.21568627450980393	0.14746521455222922	0.5437908496732025	0.10005814303772792	0.6411764705882352	0.06564770932512169	0.7084967320261437	0.06514303040868767	0.5591503267973855	0.07248551677473182	0.6385620915032679	0.06479504032391947
0.8026470588235294	0.055630247790483166	0.6833333333333332	0.13339718222222036	0.7127450980392156	0.09596439529287402	0.9594771241830067	0.03028853075145698	0.6176470588235293	0.19676562203318382	0.6857142857142855	0.05838229659476579	0.6805882352941176	0.05891398212190382	0.6022408963585433	0.19058196590897622	0.23921568627450981	0.1740046002779366	0.6431372549019606	0.09999170844555184	0.22058823529411767	0.15236717533654295	0.5480392156862745	0.09980058648830109	0.6394771241830065	0.06584692910763068	0.7070261437908496	0.06527903977059936	0.5597385620915032	0.07259879726123576	0.6393790849673202	0.06487509157108966
0.7974509803921568	0.05565305964666599	0.6872549019607842	0.13294890660661315	0.7117647058823529	0.09588919093232567	0.959967320261438	0.0301699334269059	0.6176470588235292	0.19676562203318387	0.6853408029878616	0.058587889018026224	0.6822222222222222	0.05873565568852386	0.599439775910364	0.19092711748779218	0.24313725490196075	0.17400460027793663	0.6444444444444443	0.10002546101457631	0.22549019607843138	0.1572691361208567	0.5529411764705882	0.09933358503827246	0.6377777777777778	0.0659628575576776	0.7081699346405228	0.06489111434900952	0.5606535947712419	0.07266052195228194	0.6406862745098039	0.06424517700213783
0.7912745098039214	0.055912826998832335	0.6901960784313724	0.13286105374970306	0.7107843137254901	0.09624219437550052	0.9599673202614382	0.0301699334269059	0.6111111111111109	0.19676562203318387	0.6852941176470586	0.058403866854361115	0.6837908496732025	0.058598368951867104	0.5966386554621848	0.1912722690666081	0.2392156862745098	0.17488595271476637	0.6480392156862744	0.09950782232277587	0.23039215686274514	0.16217109690517043	0.5552287581699347	0.09888478167181573	0.6351633986928106	0.06612087418052251	0.7071895424836601	0.06426128950540412	0.5609803921568628	0.07281632460226374	0.6428104575163399	0.06389560591773749
0.7856862745098039	0.05643113873787594	0.6941176470588233	0.13255246815820007	0.7088235294117646	0.09643725181424796	0.9604575163398695	0.030553284261803756	0.6078431372549018	0.19763134446477648	0.6859010270774974	0.058583502654617814	0.6841176470588234	0.05862360356910549	0.5966386554621848	0.1912722690666081	0.24313725490196078	0.17576730515159614	0.649673202614379	0.09918524106972285	0.23529411764705885	0.16707305768948416	0.5594771241830065	0.09888782405168181	0.6318300653594772	0.06606126798165049	0.7071895424836601	0.06374342503449475	0.5615686274509805	0.0726493232998176	0.6439542483660131	0.06378385874493421
0.780392156862745	0.056742332019960796	0.6980392156862744	0.13241064425883517	0.7088235294117646	0.09689709672878188	0.9611111111111114	0.030426361452445184	0.6013071895424835	0.19763134446477648	0.6859010270774974	0.05855431827410293	0.6841176470588234	0.05892031816539231	0.5938375350140055	0.19161742064542403	0.25098039215686274	0.18057022621587684	0.653267973856209	0.0986676023779224	0.23529411764705885	0.16707305768948416	0.5617647058823529	0.09892725415109202	0.6277124183006536	0.06605935008297642	0.7062091503267973	0.06362917440569872	0.5623529411764706	0.07256235478047375	0.6447712418300654	0.063476084519021
0.7755882352941175	0.05671070517626006	0.7009803921568626	0.13242885605295307	0.7088235294117646	0.09795189214739326	0.9616013071895426	0.030307764127894106	0.5980392156862744	0.19788209519168015	0.6862278244631184	0.05840617738202761	0.6850980392156861	0.059384786730098234	0.588235294117647	0.1927776827249005	0.25882352941176473	0.1814515786527066	0.6607843137254902	0.09798193245425789	0.23529411764705885	0.16707305768948416	0.5647058823529412	0.0989544669318348	0.6247058823529411	0.06642400255716885	0.705718954248366	0.06290527104792132	0.5632026143790851	0.07281431253525819	0.6455882352941176	0.06339197875378379
0.7708823529411764	0.05664973083198003	0.7019607843137252	0.13252107896567158	0.7088235294117646	0.098518647080447	0.9596405228758171	0.03109932177075049	0.6013071895424836	0.1970163727600875	0.6855275443510735	0.05831001826689029	0.6873856209150325	0.059131749927074574	0.5826330532212884	0.19393794480437695	0.2627450980392157	0.1814515786527066	0.6653594771241831	0.0974542085350208	0.24019607843137258	0.1719750184737979	0.5679738562091503	0.09872730012693941	0.6224183006535947	0.06657738798963171	0.7040849673202614	0.0625828901050798	0.5637254901960785	0.0731727176909538	0.6454248366013071	0.06371672869096393
0.7645098039215685	0.05726877692411442	0.6980392156862743	0.13355529772071142	0.7088235294117646	0.09897849199498092	0.958169934640523	0.031772282089055796	0.6045751633986929	0.19615065032849482	0.6859010270774974	0.05815466912326453	0.6879738562091503	0.058770060921099404	0.5826330532212883	0.19393794480437695	0.2705882352941177	0.18625449971698735	0.6676470588235295	0.09680647371718377	0.24509803921568632	0.1768769792581116	0.5722222222222222	0.09828686784159486	0.6201960784313726	0.06632715615786898	0.701797385620915	0.06226050916223827	0.5652941176470588	0.07357157993317208	0.6488562091503268	0.06325261429094368
0.7573529411764706	0.05812754696387456	0.6941176470588234	0.13420889249195325	0.7068627450980391	0.09999189739185467	0.9575163398692812	0.03229583856779933	0.6013071895424837	0.1964014010553985	0.6859477124183004	0.05830861328928302	0.688235294117647	0.05864712709339372	0.5798319327731091	0.19428309638319288	0.28235294117647064	0.1910574207812681	0.6712418300653594	0.09721434455822178	0.2450980392156863	0.17687697925811158	0.5758169934640522	0.09784841638249892	0.6190849673202614	0.06600193896425298	0.6995098039215686	0.062240163301809925	0.5654248366013073	0.07401921342049234	0.6519607843137256	0.0630160037940401
0.7516666666666667	0.05845216327414226	0.6950980392156862	0.13436892818543608	0.7039215686274509	0.10024520158827574	0.9568627450980394	0.032949433339041156	0.5980392156862745	0.1966521517823022	0.6870214752567693	0.05827723787020609	0.6892156862745097	0.05891078822249429	0.5854341736694677	0.19393794480437693	0.27843137254901956	0.19017606834443837	0.6728758169934639	0.09652773654696896	0.25	0.1817789400424253	0.5826797385620914	0.09740905140941566	0.6168627450980393	0.06626543549558236	0.6988562091503268	0.0619177823589684	0.5656209150326799	0.07380392929826221	0.6550653594771243	0.06270118159041867
0.7443137254901961	0.05922263511959264	0.6931372549019607	0.1349564964766559	0.7039215686274509	0.10024520158827575	0.9562091503267975	0.03360302811028299	0.5947712418300652	0.19640140105539855	0.688655462184874	0.05837408423026582	0.687908496732026	0.05892357210964406	0.588235294117647	0.19393794480437695	0.27450980392156865	0.19017606834443837	0.6735294117647057	0.09674908804513803	0.2549019607843137	0.18668090082673905	0.5849673202614378	0.09741844620258182	0.614248366013072	0.06615396903518421	0.6952614379084967	0.061929836562543146	0.5654248366013072	0.07405680985169602	0.6550653594771241	0.06310655477076757
0.7391176470588237	0.059832147509934916	0.6960784313725488	0.13474226767313213	0.7	0.10092642652499814	0.9562091503267975	0.03360302811028299	0.5915032679738561	0.1966521517823022	0.6908496732026145	0.05848852390944285	0.6872549019607842	0.058988797226354944	0.5854341736694676	0.19428309638319288	0.27450980392156854	0.19017606834443837	0.676143790849673	0.09655824673895849	0.2598039215686274	0.19158286161105278	0.5901960784313725	0.09751879652629217	0.6111764705882353	0.06614531013432717	0.6941176470588233	0.06137157882719313	0.5647712418300653	0.07400929775701746	0.6580065359477124	0.06322033177017249
0.7325490196078431	0.060359200396977467	0.6970588235294116	0.13490230336661496	0.6970588235294116	0.10173796730066739	0.9555555555555557	0.03425662288152482	0.5849673202614378	0.19665215178230216	0.6921101774042953	0.05856360686251332	0.6865359477124182	0.0588523483188706	0.5854341736694676	0.19428309638319288	0.27450980392156854	0.19017606834443837	0.676143790849673	0.09655824673895849	0.2647058823529411	0.1964848223953665	0.591830065359477	0.09707839322977259	0.6077777777777778	0.06597297412746371	0.6936274509803919	0.061223286635824714	0.5639869281045752	0.07379504158053406	0.6599673202614379	0.06304582155499396
0.7276470588235294	0.060505759176576725	0.6999999999999998	0.13443368208162912	0.6941176470588234	0.10254950807633663	0.9549019607843139	0.03447448780527209	0.5816993464052287	0.19690290250920583	0.6940242763772178	0.0587311332579413	0.6841176470588235	0.05853230116769531	0.5826330532212883	0.1950982068838534	0.2784313725490195	0.1910574207812681	0.676143790849673	0.09711648331820665	0.2647058823529411	0.19648482239536647	0.5901960784313725	0.09593363845214532	0.6065359477124184	0.06605352405933043	0.6937908496732025	0.06122641392121929	0.5638562091503269	0.07319729806430693	0.6630718954248367	0.06346061270573848
0.7219607843137255	0.060819289887505255	0.7029411764705881	0.13421945327810533	0.6892156862745097	0.10323611608758947	0.9555555555555557	0.03425662288152482	0.5784313725490196	0.19715365323610953	0.6949579831932773	0.058984479591636545	0.6824183006535948	0.05835784910606744	0.5826330532212883	0.1950982068838534	0.2784313725490195	0.1910574207812681	0.6751633986928103	0.09765022501124938	0.2647058823529411	0.1964848223953665	0.5908496732026143	0.09531369200060884	0.6043137254901961	0.06587206975054452	0.6934640522875816	0.06067629130368838	0.5630065359477124	0.0729984151107275	0.6655228758169934	0.06345379159177507
0.7159803921568628	0.06184501112444629	0.7068627450980391	0.13332867641550494	0.6843137254901959	0.10434972536123381	0.9549019607843139	0.03491021765276665	0.5784313725490196	0.1971536532361095	0.696311858076564	0.05962876237837596	0.679673202614379	0.058113130444819416	0.5854341736694676	0.19475305530503745	0.28235294117647053	0.1910574207812681	0.6741830065359475	0.09768323825126038	0.2647058823529411	0.19648482239536647	0.5954248366013071	0.09524807854245983	0.6020261437908496	0.06583229093871953	0.6921568627450979	0.060774534438726296	0.564640522875817	0.07232517474971704	0.6691176470588236	0.06410227504034771
0.7112745098039217	0.06251289529296934	0.7088235294117646	0.13309410194260254	0.6813725490196076	0.10467652274685471	0.9555555555555556	0.03469235272901937	0.5751633986928104	0.19740440396301318	0.6992530345471522	0.06027941660887072	0.6769934640522876	0.058235273633113004	0.5826330532212883	0.19556816580569797	0.2823529411764706	0.1910574207812681	0.6751633986928103	0.09776614010461106	0.2647058823529411	0.19648482239536647	0.599673202614379	0.09494435821108792	0.5987581699346404	0.06624714160279672	0.6901960784313725	0.06040479311799538	0.5666666666666667	0.07140618140555746	0.673856209150327	0.06407944090393496
0.7060784313725491	0.06312240768331162	0.7098039215686274	0.13273367918390544	0.6754901960784312	0.10581486090814488	0.9568627450980394	0.03434756499591352	0.5718954248366012	0.19765515468991685	0.7019607843137254	0.060903517708575265	0.673921568627451	0.058409866834501785	0.5798319327731092	0.19556816580569797	0.2862745098039216	0.1910574207812681	0.6741830065359475	0.0976832382512604	0.2598039215686274	0.19158286161105276	0.599673202614379	0.09520624078818318	0.5952287581699345	0.0664522332476147	0.6897058823529412	0.059911304381694355	0.567908496732026	0.0706291964709531	0.6787581699346406	0.06402970946681782
0.7031372549019609	0.06363793110687431	0.7107843137254901	0.13193075517821515	0.668627450980392	0.10724025182809367	0.9568627450980394	0.03434756499591352	0.568627450980392	0.19790590541682052	0.7027077497665732	0.06135445581700463	0.672875816993464	0.05842004885968687	0.5798319327731092	0.19556816580569797	0.2901960784313726	0.1910574207812681	0.6735294117647057	0.09754374690140198	0.2598039215686274	0.19158286161105276	0.6003267973856208	0.09500040244707869	0.5918954248366012	0.06670573430584884	0.687908496732026	0.05986810074614436	0.5663398692810457	0.07004748424565592	0.6833333333333336	0.06390463477180812
0.6992156862745098	0.06401315911446423	0.7166666666666667	0.130940279068861	0.6656862745098038	0.10845521845785883	0.9575163398692812	0.034129700072166244	0.5653594771241829	0.19815665614372419	0.7034080298786181	0.061436048274367126	0.6708496732026143	0.05819615998720007	0.5770308123249298	0.1963832763063585	0.2901960784313725	0.1910574207812681	0.6738562091503267	0.09803529747390738	0.2598039215686274	0.19158286161105276	0.599673202614379	0.09555497787907598	0.5892810457516339	0.06720251666549756	0.6883986928104574	0.06036158948244538	0.567124183006536	0.06999428265030636	0.6875816993464056	0.06372618360655911
0.6953921568627452	0.06439530417193348	0.7137254901960784	0.1308782691590266	0.6607843137254901	0.10980659825920702	0.9575163398692812	0.034129700072166244	0.5588235294117645	0.19927312930222052	0.7050420168067226	0.061976128595597514	0.6707843137254902	0.05776627795247527	0.5770308123249297	0.1963832763063585	0.2980392156862745	0.19193877321809785	0.6741830065359476	0.09795717730583392	0.2549019607843137	0.18668090082673902	0.5977124183006535	0.09574643355484257	0.5878431372549019	0.06786911818117998	0.6893790849673201	0.06010151223772503	0.5655555555555556	0.07002591761857282	0.6908496732026146	0.06383996060596404
0.6919607843137255	0.06457358920588042	0.7176470588235294	0.13056968356752358	0.6578431372549018	0.10973139389865869	0.9575163398692812	0.0345654299196608	0.5522875816993462	0.19927312930222052	0.7069561157796451	0.062331758606956805	0.6713725490196079	0.05685897464532047	0.5798319327731091	0.19603812472754256	0.3058823529411765	0.19282012565492762	0.6748366013071895	0.09812614662528628	0.25	0.1859225648542917	0.5947712418300652	0.09584962929164739	0.5869281045751633	0.06813020571709333	0.6898692810457515	0.059698239794493305	0.5647058823529412	0.06991888550774682	0.6946078431372551	0.06379760211484077
0.6895098039215686	0.06495461890742256	0.722549019607843	0.129838942398406	0.6549019607843136	0.10998469809507976	0.958823529411765	0.033693970224671695	0.5457516339869279	0.19927312930222052	0.7085434173669467	0.06273494840616035	0.6730065359477124	0.056176280761216675	0.5826330532212884	0.1956929731487266	0.30980392156862746	0.1937014780917574	0.6771241830065358	0.09829163914118423	0.24509803921568626	0.18102060406997797	0.5934640522875816	0.09572361305769536	0.5847712418300652	0.06867070492218476	0.6908496732026143	0.05966434807438136	0.5645098039215686	0.06959627357815838	0.6986928104575164	0.0641161310286424
0.6875490196078431	0.06587435988130685	0.7254901960784312	0.12882921852957158	0.6499999999999999	0.11093265204233207	0.9601307189542486	0.032822510529682596	0.5392156862745097	0.1992731293022205	0.7108776844070961	0.06309950983008414	0.6743137254901961	0.05523847435196921	0.5854341736694677	0.19534782156991065	0.3137254901960784	0.19458283052858716	0.6767973856209148	0.0983801540033929	0.2450980392156863	0.181020604069978	0.5908496732026143	0.09583988129314842	0.5828104575163399	0.06825741065874563	0.6924836601307188	0.05974500050924285	0.5654248366013073	0.06916749178609698	0.7037581699346407	0.0646243174545587
0.6841176470588236	0.066168454362685	0.726470588235294	0.12836222239637296	0.6480392156862744	0.11149940697538581	0.9614379084967322	0.03195105083469349	0.5294117647058822	0.20013885173381313	0.7125116713352007	0.06350360387928491	0.6751633986928104	0.05458672836239341	0.5910364145658262	0.19500266999109472	0.3137254901960783	0.19458283052858716	0.6790849673202612	0.09854564651929085	0.24019607843137256	0.17611864328566426	0.5892156862745097	0.09554389620132768	0.582483660130719	0.0684104896533043	0.693954248366013	0.05987284868611235	0.5645098039215687	0.06904998795112519	0.708823529411765	0.0645985982250247
0.6799999999999999	0.06642616317563295	0.7254901960784312	0.12794006681875839	0.646078431372549	0.11241778922241412	0.9614379084967322	0.03195105083469349	0.5261437908496731	0.19988810100690949	0.7137721755368813	0.06334708376842763	0.6770588235294118	0.05386714094365056	0.5938375350140055	0.19465751841227877	0.32156862745098036	0.1993857515928679	0.6833333333333332	0.09905891150879452	0.24509803921568626	0.17687697925811155	0.587908496732026	0.09501135671034705	0.5816339869281046	0.06886027287175539	0.6954248366013072	0.060070758054853256	0.5643790849673203	0.06899255972444351	0.7143790849673205	0.06458383474728396
0.6761764705882353	0.06620464932656042	0.7254901960784312	0.12749341635493835	0.6450980392156862	0.11300903904167327	0.962091503267974	0.031297456063451655	0.5196078431372548	0.19988810100690949	0.7131185807656395	0.06327890564136057	0.6790196078431372	0.053516525323483596	0.5966386554621848	0.1946575184122788	0.3254901960784313	0.20026710402969766	0.6856209150326796	0.098838177953349	0.24509803921568626	0.17687697925811155	0.5888888888888888	0.09431909987930925	0.5812418300653595	0.06920595862363932	0.6954248366013072	0.05977981173583446	0.5651633986928104	0.06857489554147232	0.7166666666666669	0.06459171169714543
0.671470588235294	0.06619169825814708	0.7245098039215685	0.12751791124114378	0.6401960784313725	0.11369564705292609	0.9627450980392158	0.030643861292209827	0.5098039215686274	0.20075382343850215	0.7140989729225022	0.06356914633555334	0.679673202614379	0.053034971943271655	0.5938375350140055	0.19465751841227882	0.3294117647058823	0.20114845646652743	0.6908496732026141	0.09832719656947922	0.25	0.18177894004242529	0.588235294117647	0.09366118223697942	0.58	0.0692904396272521	0.696078431372549	0.059570174729737316	0.5657516339869282	0.06871947496169097	0.719934640522876	0.06420179042373353
0.6685294117647058	0.06606152004026757	0.7235294117647058	0.1275424061273492	0.6372549019607843	0.11450718782859536	0.9614379084967322	0.03195105083469349	0.4999999999999999	0.20161954587009479	0.7147525676937441	0.06375423081640058	0.6799999999999998	0.053085914770319535	0.5966386554621848	0.19465751841227882	0.3294117647058823	0.20114845646652743	0.6921568627450978	0.09837400700454355	0.25	0.18177894004242529	0.5885620915032679	0.09283605829629497	0.579281045751634	0.06913882142049226	0.6965686274509804	0.059166902286505584	0.5677777777777778	0.06903065027491294	0.7241830065359479	0.06447081245796937
0.6637254901960785	0.06594380759688376	0.7215686274509803	0.1279890565911692	0.6392156862745098	0.1139404328955416	0.9607843137254903	0.032604645605935324	0.4901960784313725	0.20248526830168745	0.715032679738562	0.0635170028293501	0.6813725490196076	0.052685334327879876	0.6106442577030812	0.1946575184122788	0.3372549019607843	0.20202980890335723	0.6944444444444443	0.09795760688240387	0.2450980392156863	0.18102060406997797	0.5885620915032679	0.09202199402885036	0.5793464052287581	0.06868392690675455	0.6977124183006536	0.05865096081720279	0.5697385620915032	0.06880253102823097	0.727124183006536	0.06491200261362665
0.658137254901961	0.06582183358086152	0.718627450980392	0.1287625044406101	0.6441176470588235	0.11378154880352584	0.9601307189542485	0.032822510529682596	0.47712418300653586	0.20661896458948925	0.7174603174603174	0.0631181475198029	0.6799346405228757	0.05230660790511242	0.6162464985994397	0.19431236683346284	0.3372549019607843	0.2020298089033572	0.7003267973856209	0.0980584873596503	0.24999999999999997	0.18177894004242529	0.588235294117647	0.09171959036311181	0.5783006535947712	0.0681529581913296	0.6972222222222222	0.05817875508625635	0.5720915032679738	0.06865491690501432	0.7302287581699346	0.06560355090415794
0.6538235294117647	0.06577489260760432	0.7127450980392156	0.1303344814588803	0.646078431372549	0.11342173817789393	0.9588235294117649	0.033563931932173406	0.46405228758169925	0.21075266087729105	0.7196545284780578	0.06277833703955307	0.6802614379084966	0.05177145380364391	0.619047619047619	0.19396721525464689	0.34509803921568627	0.20291116134018697	0.7045751633986927	0.0975360234073352	0.24509803921568626	0.181020604069978	0.5885620915032679	0.09139825666811474	0.5784967320261437	0.0682781341951447	0.6952614379084967	0.05838256594803145	0.5747058823529412	0.06869023908422432	0.7326797385620913	0.06580477757730352
0.647843137254902	0.06590601441451475	0.7117647058823529	0.13066127884450118	0.6499999999999999	0.11371552232350386	0.9588235294117649	0.033563931932173406	0.457516339869281	0.21075266087729105	0.7218954248366012	0.06261495443416994	0.6809150326797384	0.05143867962177471	0.6218487394957981	0.19362206367583096	0.3450980392156862	0.202911161340187	0.7058823529411764	0.09764208723751061	0.2450980392156863	0.181020604069978	0.5888888888888888	0.09107692297311767	0.5777124183006537	0.0679937032416721	0.6926470588235294	0.05839703702987009	0.5758823529411764	0.06861212642169383	0.7331699346405227	0.06696240466377329
0.6437254901960784	0.06629076635450226	0.7098039215686274	0.13102142451228135	0.6519607843137254	0.11325698499100946	0.9575163398692812	0.03487112147465707	0.45098039215686264	0.21075266087729105	0.7239962651727356	0.06245905852915734	0.6818954248366013	0.05122884471501882	0.6274509803921566	0.19327691209701503	0.34901960784313724	0.20379251377701674	0.7078431372549019	0.09777850040909368	0.2450980392156863	0.181020604069978	0.5888888888888888	0.09107692297311766	0.5773202614379085	0.06833228335705935	0.6888888888888888	0.0583813311830025	0.5760130718954247	0.06863461355831235	0.7312091503267972	0.06867514263720009
0.6416666666666666	0.06646734755358787	0.7058823529411764	0.1314812694268153	0.6519607843137254	0.11325698499100946	0.9562091503267975	0.03617831101714074	0.44444444444444436	0.21075266087729105	0.7268440709617179	0.06199150045288874	0.6815686274509802	0.05117790188797094	0.6330532212885153	0.1929317605181991	0.34901960784313724	0.20379251377701676	0.7107843137254901	0.09745170302347275	0.24509803921568626	0.18102060406997797	0.5872549019607842	0.09092433439811734	0.5790849673202614	0.06778166330462165	0.6848039215686273	0.05842953610234681	0.5767973856209149	0.06854815158205627	0.7299019607843136	0.06997217428119269
0.6399019607843137	0.0663101001920873	0.7049019607843136	0.13105911384920071	0.6529411764705881	0.11328147987721487	0.9562091503267975	0.03617831101714073	0.44444444444444436	0.21075266087729105	0.7284313725490195	0.06142058220655822	0.6826797385620914	0.05109109509323337	0.6358543417366945	0.19258660893938317	0.3529411764705882	0.2046738662138465	0.7127450980392156	0.09814635277430396	0.24509803921568626	0.18102060406997797	0.5911764705882352	0.09094850479899405	0.5815032679738561	0.06719893775204466	0.6812091503267973	0.058838065915244625	0.5762745098039215	0.06873844200671336	0.7277777777777777	0.07065765133774493
0.639313725490196	0.06609670110680593	0.6990196078431372	0.13168117255033965	0.6529411764705881	0.11328147987721489	0.9555555555555557	0.03683190578838256	0.43790849673202603	0.21075266087729105	0.730298786181139	0.06100540640342126	0.6844444444444443	0.05114737105389218	0.6386554621848738	0.19224145736056725	0.35686274509803917	0.20555521865067625	0.7137254901960783	0.09926315810274979	0.2450980392156863	0.18102060406997797	0.5921568627450979	0.0909030317769546	0.584248366013072	0.06637357763228602	0.6781045751633985	0.05953139673095303	0.5774509803921567	0.0686901600785176	0.7263071895424836	0.07125750234978964
0.6379411764705882	0.06593593468730667	0.6941176470588235	0.1324376018476104	0.6509803921568627	0.11347653731596234	0.9549019607843139	0.03748550055962438	0.4281045751633986	0.2098869384456984	0.7315126050420168	0.06064828831806273	0.686862745098039	0.05141745413167651	0.6442577030812324	0.1918963057817513	0.36078431372549014	0.20947678727812719	0.7166666666666666	0.09949459729637704	0.24509803921568632	0.18102060406997802	0.5947712418300652	0.09075321668621636	0.5862745098039215	0.06595785017571822	0.6736928104575162	0.05952065353424398	0.5787581699346405	0.06853345809401741	0.726470588235294	0.07194261621240167
0.6352941176470589	0.0661026459402361	0.6892156862745097	0.13279060529078524	0.6529411764705881	0.11328147987721489	0.9555555555555557	0.03683190578838255	0.4248366013071895	0.20902121601410573	0.7333800186741363	0.06020736961448293	0.688300653594771	0.05143544788146433	0.6442577030812324	0.1918963057817513	0.3686274509803921	0.21035813971495695	0.7176470588235293	0.10061140262482283	0.24509803921568632	0.18102060406997802	0.5950980392156862	0.09097071723050522	0.5890196078431371	0.06553225144548995	0.6691176470588234	0.059380172016463825	0.5805228758169935	0.06860409440719177	0.7248366013071894	0.07277755640193666
0.6323529411764706	0.06612692272772448	0.6862745098039214	0.13317524584477083	0.6490196078431372	0.11340735072921963	0.9555555555555557	0.03683190578838255	0.4281045751633986	0.2098869384456984	0.7350140056022408	0.0599656480352738	0.6904575163398691	0.05116481375756909	0.6470588235294117	0.19155115420293534	0.37254901960784315	0.21123949215178672	0.7196078431372548	0.10081834693224467	0.24019607843137258	0.1761186432856643	0.5977124183006535	0.09107783278346607	0.5924836601307187	0.06484410134467128	0.6660130718954247	0.05919293434560905	0.5830065359477125	0.06833401543387294	0.7263071895424835	0.07345021952632773
0.6297058823529411	0.06667225128580206	0.6892156862745096	0.1324017979953299	0.646078431372549	0.11373414811484056	0.9542483660130721	0.037176693521488405	0.43137254901960775	0.21075266087729105	0.7365546218487393	0.05922936279608669	0.6922222222222222	0.051512402155121026	0.6470588235294117	0.19155115420293534	0.3803921568627451	0.21604241321606746	0.7147058823529411	0.1015049549434975	0.24019607843137256	0.17611864328566426	0.5983660130718953	0.09126988666301293	0.5945751633986927	0.06356048604404194	0.6643790849673201	0.059403440005836416	0.5867973856209151	0.06762510861543469	0.7292483660130719	0.07356399652573266
0.6276470588235294	0.06749316503927161	0.6921568627450978	0.1321875691918061	0.6441176470588235	0.11409395874047246	0.9529411764705884	0.03752148125459426	0.43137254901960775	0.21075266087729105	0.7384687208216618	0.05849747911100714	0.692875816993464	0.051696963375018105	0.649859943977591	0.1912060026241194	0.376470588235294	0.21516106077923772	0.7117647058823529	0.1018317523291184	0.24019607843137256	0.17611864328566426	0.599673202614379	0.09161175563329801	0.5963398692810457	0.06254194085853132	0.6616013071895424	0.05986062284425679	0.589281045751634	0.06682153945531442	0.7313725490196078	0.07337315922688446
0.6247058823529412	0.06824845530439577	0.6921568627450979	0.13218756919180608	0.642156862745098	0.1138870144330506	0.9516339869281047	0.03786626898770011	0.4281045751633986	0.21050191015038738	0.7412698412698411	0.057865310580408454	0.6909150326797385	0.05230759621842876	0.649859943977591	0.1912060026241194	0.37254901960784315	0.21123949215178675	0.7098039215686274	0.10156696485333193	0.23529411764705882	0.17687697925811155	0.5986928104575162	0.09145884571308667	0.5981045751633987	0.061909801026813004	0.6580065359477123	0.05959332451651054	0.5915686274509804	0.06613459230544533	0.7333333333333333	0.07318771067403339
0.6208823529411764	0.06876446086766584	0.6901960784313724	0.13272976968555306	0.6352941176470587	0.11421381181867152	0.9509803921568628	0.038084133911447375	0.4248366013071895	0.2102511594234837	0.7421101774042949	0.05763683276229537	0.6899346405228758	0.05259651353002297	0.6526610644257702	0.19086085104530348	0.3764705882352941	0.21516106077923774	0.7078431372549019	0.10184476393595841	0.22058823529411764	0.17197501847379787	0.5986928104575162	0.09170445731856348	0.5994117647058822	0.06160570753730875	0.653267973856209	0.05928507265126013	0.5929411764705882	0.06520299704024979	0.7352941176470587	0.07310712781410655
0.6174509803921568	0.06933576237880598	0.6901960784313724	0.13272976968555306	0.6343137254901958	0.11454060920429245	0.9509803921568628	0.038084133911447375	0.42810457516339867	0.21050191015038738	0.7433239962651725	0.05732229547147468	0.6886274509803921	0.05303717770696733	0.6526610644257702	0.19086085104530348	0.37254901960784315	0.21123949215178672	0.7062091503267973	0.10158774416231849	0.2156862745098039	0.17273335444624513	0.595751633986928	0.0922973676069438	0.60078431372549	0.061090216393983626	0.6485294117647058	0.059209077546153205	0.5933333333333333	0.06449571568727945	0.7364379084967319	0.07346364850706408
0.615686274509804	0.06923505516783382	0.6901960784313723	0.13272976968555306	0.6323529411764705	0.11473566664303991	0.9509803921568628	0.038084133911447375	0.4248366013071896	0.21075266087729105	0.7447712418300652	0.057061668588535217	0.6873202614379085	0.053841245138905675	0.6526610644257702	0.1908608510453035	0.3764705882352941	0.2121208445886165	0.7045751633986927	0.10146236879886665	0.20098039215686272	0.16783139366193142	0.5921568627450979	0.09251486815123267	0.601437908496732	0.061315525767654935	0.6437908496732025	0.059352167646126545	0.5937254901960783	0.06400612440001911	0.7370915032679737	0.0741785468433478
0.6135294117647061	0.06944859281549166	0.6882352941176468	0.13289198347215808	0.6323529411764706	0.11420794272380282	0.9504901960784314	0.03809741674593448	0.42156862745098045	0.21050191015038738	0.7466386554621848	0.05684348372988802	0.6840522875816993	0.054352873288473234	0.6554621848739495	0.19051569946648755	0.3803921568627451	0.21604241321606749	0.7055555555555555	0.10155459171158517	0.20098039215686272	0.16783139366193142	0.5885620915032679	0.09317250096573357	0.6028104575163398	0.061246307015578996	0.6390522875816993	0.059694017504186	0.5941830065359476	0.06362901613257185	0.7387254901960782	0.07445681229626072
0.6109803921568628	0.06985962230651159	0.6892156862745096	0.1324698278945435	0.6303921568627451	0.11368021880456572	0.9511437908496733	0.037879551822187205	0.41830065359477125	0.2102511594234837	0.7481325863678804	0.05629717567539566	0.6820915032679739	0.05465846738370065	0.6582633053221287	0.19017054788767163	0.3764705882352941	0.21516106077923774	0.7026143790849673	0.10176882051510897	0.20098039215686275	0.16783139366193142	0.5872549019607842	0.09309906872710132	0.6045751633986927	0.06111897168609724	0.6344771241830065	0.060276900672393774	0.594313725490196	0.06378958637275008	0.7398692810457516	0.0745128999362921
0.6097058823529412	0.07045899986438224	0.6931372549019605	0.13171459183922052	0.6264705882352941	0.1136802188045657	0.9511437908496733	0.037879551822187205	0.41503267973856206	0.20938543699189105	0.7483660130718953	0.05546487456407909	0.677843137254902	0.05518646553346165	0.6582633053221287	0.19017054788767165	0.37647058823529406	0.2151610607792377	0.7003267973856209	0.10229067533947732	0.2058823529411765	0.17273335444624519	0.5830065359477123	0.09329087929213419	0.6052941176470588	0.06083373785631085	0.628921568627451	0.06101302035518802	0.5912418300653595	0.0633959150287584	0.740032679738562	0.07419526557092333
0.6068627450980393	0.0710529421741299	0.695098039215686	0.1308921456867852	0.6225490196078431	0.11324785307732228	0.9498366013071896	0.03822433955529306	0.40196078431372545	0.20938543699189105	0.7482726423902892	0.05490136275202517	0.6744444444444444	0.055692740195590056	0.661064425770308	0.1898253963088557	0.380392156862745	0.21908262940668866	0.7	0.10270139041307695	0.2058823529411765	0.17273335444624519	0.5794117647058823	0.09301264602727234	0.6060784313725489	0.06060323958498143	0.6233660130718953	0.0617510408170266	0.5871241830065359	0.06355366091410888	0.7408496732026143	0.07360271793085366
0.6027450980392157	0.07142632440992067	0.6921568627450979	0.1307029486362131	0.6156862745098038	0.11301641388369504	0.9478758169934641	0.03863806057611362	0.3954248366013072	0.20525174070408925	0.7463118580765637	0.0546176707447657	0.6700653594771242	0.05606843743755288	0.6638655462184873	0.18948024473003974	0.38431372549019605	0.2230041980341397	0.6977124183006534	0.10302064128722734	0.2058823529411765	0.17273335444624519	0.5774509803921568	0.09334025135426276	0.606470588235294	0.06008841960861906	0.6179738562091501	0.06277463759992197	0.5833333333333333	0.0631748511573283	0.7426470588235293	0.07251434847702838
0.5986274509803924	0.07179970664571146	0.6872549019607841	0.13105595207938794	0.6137254901960782	0.11268374740320539	0.9454248366013073	0.039030727935171275	0.38888888888888884	0.2041352675455929	0.7462184873949578	0.05457399040324539	0.665686274509804	0.0563416681618253	0.661064425770308	0.1898253963088557	0.38431372549019605	0.22300419803413968	0.695424836601307	0.10401714370232909	0.20098039215686275	0.16783139366193145	0.5758169934640522	0.09370449836601147	0.6077124183006535	0.059590244013822846	0.6142156862745096	0.06375114590571143	0.5801960784313724	0.0629043431700179	0.7419934640522874	0.07175273370508545
0.5954901960784315	0.07245486718972835	0.6843137254901959	0.13127018088291173	0.6098039215686273	0.11287880484195283	0.9441176470588236	0.03937551566827713	0.38235294117647056	0.20301879438709658	0.7462184873949578	0.05424286732625863	0.6624183006535947	0.056431749496041274	0.661064425770308	0.18982539630885573	0.3803921568627451	0.22300419803413968	0.6892156862745097	0.10385165118643114	0.20098039215686278	0.16783139366193145	0.5741830065359477	0.094401505935866	0.6072549019607842	0.059356523730065766	0.6102941176470587	0.06500530353310739	0.5781699346405229	0.06281701565902204	0.739705882352941	0.07179251574336334
0.5932352941176471	0.07290749152290628	0.6823529411764704	0.13112398692773838	0.6068627450980391	0.11272085883752543	0.9434640522875818	0.039502438477635696	0.3790849673202614	0.20215307195550392	0.7465452847805787	0.05404226554407318	0.6581699346405229	0.05643067016284338	0.661064425770308	0.18982539630885573	0.376470588235294	0.22300419803413965	0.6826797385620913	0.10404249249261066	0.20098039215686275	0.16783139366193145	0.5745098039215686	0.0948612299186482	0.6078431372549018	0.05934703465170156	0.6080065359477124	0.06656214406333621	0.5777777777777778	0.06259585353191605	0.7361111111111109	0.07205588511575754
0.5900000000000002	0.07336963341505727	0.6803921568627449	0.13135856140064078	0.6049019607843136	0.11272085883752543	0.9434640522875818	0.039105804808250724	0.36928104575163395	0.2012873495239113	0.7462184873949578	0.05379090589854839	0.6542483660130719	0.05624727855006398	0.661064425770308	0.18982539630885573	0.376470588235294	0.22300419803413965	0.676143790849673	0.10423333379879018	0.20098039215686278	0.16783139366193145	0.5735294117647058	0.095088193658608	0.6091503267973855	0.0595551683950543	0.6062091503267973	0.06807753366688972	0.5760130718954249	0.06240582118984332	0.7330065359477123	0.07179831743881418
0.5868627450980394	0.0737708318183167	0.6794117647058822	0.13126633848792227	0.6009803921568626	0.11245607136173895	0.94281045751634	0.039232727617609306	0.3660130718954248	0.20042162709231864	0.745564892623716	0.05363630385677581	0.6506535947712418	0.05599802292553357	0.661064425770308	0.18982539630885573	0.376470588235294	0.22300419803413965	0.6696078431372547	0.10442417510496974	0.20098039215686278	0.16783139366193145	0.5738562091503268	0.09529098699769112	0.609738562091503	0.05990807569488818	0.6039215686274508	0.06933169129428567	0.5744444444444445	0.062141182842357416	0.7313725490196078	0.07130975854707636
0.5836274509803923	0.07450505239287955	0.6784313725490194	0.13117411557520375	0.5970588235294116	0.11219128388595247	0.9415032679738563	0.039577515350715145	0.35947712418300654	0.1993051539338223	0.7445845004668532	0.05360065832656369	0.6467320261437908	0.05581463131275416	0.661064425770308	0.18982539630885573	0.37254901960784303	0.22300419803413965	0.6620915032679737	0.1046251016385859	0.20098039215686278	0.16783139366193148	0.5741830065359477	0.09549378033677422	0.6099346405228756	0.0595119055479265	0.6016339869281044	0.07058584892168163	0.5721568627450981	0.06169331425452097	0.7290849673202614	0.07071305713093518
0.5803921568627451	0.0752392729674424	0.6774509803921567	0.13108189266248524	0.5921568627450979	0.11231113696415154	0.9421568627450981	0.03913074544096461	0.3464052287581699	0.1993051539338223	0.7442577030812323	0.053456461761295856	0.641830065359477	0.0560505240406626	0.661064425770308	0.18982539630885573	0.36862745098039207	0.22300419803413965	0.6545751633986927	0.10482602817220207	0.20098039215686278	0.16783139366193148	0.5745098039215686	0.09569657367585735	0.610065359477124	0.05946978750050195	0.5988562091503267	0.071654311378893	0.5701960784313727	0.06105753739708769	0.7271241830065359	0.07030668022225776
0.5775490196078433	0.07567683419211776	0.6774509803921567	0.1307288988441678	0.588235294117647	0.11204634948836505	0.94281045751634	0.03868397553121407	0.3333333333333333	0.1993051539338223	0.7432306255835666	0.05332440067604973	0.6375816993464051	0.05644376611844627	0.6582633053221287	0.19017054788767165	0.36862745098039207	0.22300419803413968	0.6493464052287581	0.10471996434202666	0.20098039215686278	0.16783139366193148	0.5745098039215686	0.09592657979568323	0.6105882352941174	0.059685427847289835	0.5977124183006535	0.07272277383610436	0.5666013071895426	0.060483532440570024	0.7228758169934639	0.07052131827626085
0.5759803921568628	0.07574313603143859	0.6794117647058822	0.1303098785458284	0.5833333333333333	0.11171955210274413	0.94281045751634	0.03828734186182911	0.326797385620915	0.19818868077532598	0.7422502334267038	0.052966913681145755	0.6333333333333332	0.05668517665316011	0.6582633053221287	0.19017054788767165	0.3647058823529411	0.22300419803413968	0.6447712418300653	0.10451302003460483	0.2058823529411765	0.17273335444624519	0.5751633986928104	0.09636230964317778	0.61078431372549	0.05994811162073966	0.5970588235294116	0.07327084361576978	0.5641176470588237	0.05984468895406009	0.7184640522875816	0.07052990831241684
0.5736274509803924	0.07634440808373227	0.6803921568627449	0.13007583173374498	0.580392156862745	0.11156160609831672	0.9415032679738563	0.03863212959493495	0.3202614379084967	0.19707220761682967	0.7402894491129783	0.05288487862818145	0.6294117647058822	0.05670259247598605	0.6554621848739495	0.19051569946648758	0.36862745098039207	0.22388555047096945	0.6401960784313725	0.10487283066023673	0.2058823529411765	0.17273335444624519	0.5738562091503268	0.09691060707813468	0.6116993464052285	0.06004486535885791	0.5942810457516339	0.07433930607298116	0.5605882352941177	0.06005125075365809	0.7145424836601306	0.07059525417002113
0.5730392156862746	0.07646094812697343	0.6803921568627449	0.12972283791542755	0.5754901960784313	0.11123480871269581	0.9401960784313727	0.0389769173280408	0.3169934640522875	0.19620648518523703	0.7386554621848738	0.05288955011502215	0.6261437908496731	0.05668120337626806	0.6554621848739495	0.19051569946648758	0.36862745098039207	0.22388555047096942	0.634640522875817	0.10511468971927165	0.2058823529411765	0.17273335444624519	0.5758169934640522	0.09718995394369428	0.6126143790849671	0.059964116443211646	0.5924836601307188	0.07514424533345869	0.5577777777777778	0.059878832350061154	0.7119281045751633	0.07043468864853329
0.5710784313725491	0.07657311463851235	0.6774509803921567	0.12993706671895133	0.5725490196078431	0.1106734368541725	0.9382352941176472	0.03997529983238847	0.31045751633986923	0.1950900120267407	0.7364145658263304	0.052794895486407194	0.622549019607843	0.05672866234802447	0.6554621848739495	0.19051569946648758	0.36862745098039207	0.22388555047096942	0.6281045751633987	0.10530553102545118	0.2058823529411765	0.17273335444624519	0.5758169934640522	0.09718995394369428	0.6135947712418299	0.059815367173173095	0.5892156862745097	0.07628415233205861	0.5553594771241831	0.05992381827074422	0.7083333333333333	0.0702871431941611
0.5708823529411765	0.07663378077380285	0.6784313725490194	0.12970301990686792	0.5696078431372549	0.11051549084974509	0.9369281045751635	0.04032008756549432	0.3071895424836601	0.19422428959514804	0.7351073762838467	0.05273959758389879	0.6186274509803921	0.05674607817085041	0.6526610644257702	0.19086085104530354	0.37254901960784303	0.2247669029077992	0.6212418300653595	0.10563232841107209	0.2058823529411765	0.17273335444624519	0.5774509803921568	0.09723119393603104	0.6141830065359475	0.05975398289627947	0.5867647058823529	0.07729554944383857	0.5537908496732027	0.059731263579899135	0.7062091503267973	0.07043145912994386
0.5690196078431374	0.07726555148930542	0.6764705882352939	0.12993759437977032	0.5666666666666667	0.11035754484531766	0.9362745098039217	0.04044701037485289	0.30065359477124176	0.19310781643665173	0.733800186741363	0.05268429968139038	0.6154248366013071	0.05680442817317363	0.649859943977591	0.1912060026241195	0.37254901960784303	0.2247669029077992	0.6143790849673203	0.10540088921744487	0.21078431372549022	0.1776353152305589	0.5820261437908496	0.09777949137098793	0.6147712418300652	0.05974449381791526	0.5838235294117646	0.07815865436425011	0.5518954248366014	0.059728737405903655	0.7022875816993464	0.07013900311301301
0.5679411764705883	0.07738026764068934	0.6735294117647057	0.1301518231832941	0.5647058823529412	0.11035754484531766	0.934967320261438	0.04079179810795874	0.2941176470588235	0.19199134327815542	0.7334733893557421	0.05240613082319619	0.6115032679738561	0.05671718308594943	0.649859943977591	0.1912060026241195	0.37254901960784303	0.2247669029077992	0.6084967320261436	0.10519394491002301	0.21568627450980396	0.18253727601487263	0.5852941176470587	0.09800949749081382	0.6160784313725488	0.05975432354945102	0.5818627450980391	0.07936237175302287	0.5492810457516341	0.059653263005265876	0.6990196078431372	0.07026815936079012
0.566764705882353	0.07730627225937184	0.6705882352941175	0.13080855323381108	0.5627450980392157	0.10993054358292613	0.9336601307189544	0.04113658584106458	0.28431372549019607	0.19112562084656276	0.7333800186741362	0.05188262695327772	0.6086274509803921	0.056615618196970134	0.6470588235294117	0.19155115420293542	0.36862745098039207	0.2247669029077992	0.6016339869281044	0.10552074229564393	0.22058823529411767	0.18743923679918637	0.5869281045751633	0.09805073748315057	0.6173856209150326	0.05982012353867325	0.580392156862745	0.0803325910751963	0.5459477124183008	0.05974523743088682	0.6950980392156862	0.0703335052183944
0.5651960784313725	0.07749005888964154	0.668627450980392	0.13104312770671347	0.5598039215686275	0.11025734096854704	0.9323529411764707	0.041481373574170435	0.27777777777777773	0.19000914768806643	0.7320261437908495	0.05146246927314504	0.6050980392156863	0.056746029075181205	0.6442577030812324	0.19189630578175135	0.3647058823529411	0.2247669029077992	0.5954248366013071	0.10593714241778363	0.2254901960784314	0.1923411975835001	0.5888888888888888	0.0983300843487102	0.6193464052287581	0.0595307414876102	0.5790849673202614	0.08184223939452714	0.5418300653594772	0.059999522386908546	0.6916666666666667	0.0700638833378763
0.5632352941176472	0.07760222540118046	0.6656862745098038	0.13125735651023726	0.5568627450980391	0.11009939496411965	0.9310457516339871	0.04182616130727629	0.2712418300653594	0.18889267452957012	0.7306255835667599	0.05111005746259348	0.6018954248366013	0.05669598317883988	0.6470588235294117	0.19189630578175135	0.36078431372549014	0.2247669029077992	0.5901960784313725	0.10643644439327396	0.23039215686274514	0.1972431583678138	0.5934640522875816	0.09811221942496293	0.6213071895424835	0.059385176890444466	0.5772875816993464	0.08335762899808064	0.5374509803921569	0.06041346574202837	0.6870915032679739	0.07010873338481491
0.5603921568627452	0.07782599163872932	0.6627450980392156	0.13191408656075426	0.5558823529411763	0.10946401198699574	0.9297385620915034	0.04217094904038213	0.2647058823529411	0.18777620137107381	0.7292250233426703	0.05075764565204191	0.5980392156862745	0.05657772980101461	0.6442577030812324	0.19224145736056727	0.35686274509803917	0.2247669029077992	0.5849673202614378	0.10693574636876427	0.23039215686274514	0.19724315836781378	0.5964052287581698	0.09808784595915065	0.6244444444444444	0.0591945953421862	0.5758169934640521	0.08432784832025407	0.5351633986928105	0.06079508311000685	0.6834967320261437	0.0699611879304427
0.5584313725490196	0.07819323706070302	0.6578431372549018	0.132670515858025	0.5529411764705882	0.10890264012847241	0.9284313725490198	0.04251573677348798	0.25816993464052285	0.18665972821257748	0.7278711484593836	0.050639511336144215	0.5951633986928104	0.05669354732086124	0.6414565826330532	0.1925866089393832	0.35686274509803917	0.2247669029077992	0.576797385620915	0.10680400642189081	0.23529411764705885	0.20214511915212754	0.5999999999999999	0.09806347249333838	0.6275163398692809	0.058512352027727116	0.5735294117647057	0.08534974918750655	0.5321568627450981	0.060935430674855316	0.6802287581699346	0.06986701894630981
0.5559803921568628	0.07828911765034727	0.6568627450980391	0.13296710024076183	0.5499999999999999	0.1083412682699491	0.9271241830065361	0.04286052450659383	0.25163398692810457	0.18554325505408117	0.726517273576097	0.05009412138151846	0.5916339869281045	0.05670833293378444	0.6414565826330532	0.1925866089393832	0.3529411764705882	0.2247669029077992	0.5696078431372549	0.10720892397558515	0.24019607843137256	0.20704707993644125	0.6029411764705881	0.09803909902752611	0.6299346405228756	0.058061705254278104	0.5712418300653593	0.08660390681490251	0.5301960784313726	0.0609993523165615	0.6763071895424836	0.06971947349193762
0.5527450980392158	0.07868624441061287	0.6549019607843135	0.13320167471366423	0.5460784313725489	0.10853632570869653	0.9264705882352943	0.042551717468457845	0.24836601307189538	0.18467753262248854	0.7258169934640522	0.049537126346731075	0.5877777777777778	0.057077760880758464	0.6386554621848739	0.19293176051819916	0.3490196078431371	0.2247669029077992	0.5630718954248366	0.1073997652817647	0.24019607843137256	0.20704707993644125	0.6058823529411763	0.0984988230103083	0.6323529411764703	0.0576110584808291	0.5699346405228757	0.08782417272218652	0.5275163398692811	0.06120194103736014	0.6718954248366013	0.06972806352809362
0.5485294117647059	0.07872284236348628	0.6519607843137253	0.13385840476418123	0.5431372549019606	0.10837837970426913	0.9245098039215688	0.04355009997280551	0.24509803921568624	0.18381181019089587	0.7251167133520073	0.0489801313119437	0.5832679738562091	0.05703185373979976	0.6358543417366946	0.1932769120970151	0.3490196078431371	0.2247669029077992	0.5568627450980392	0.10723427276586675	0.24509803921568632	0.211949040720755	0.6091503267973855	0.09866885689760832	0.6346405228758168	0.057214193982223216	0.5676470588235293	0.08907833034958249	0.5252287581699348	0.06158355840533862	0.6666666666666666	0.069873768294382
0.5442156862745099	0.0784490644673865	0.6490196078431371	0.1345151348146982	0.5401960784313724	0.1082204336998417	0.9225490196078433	0.04454848247715319	0.2418300653594771	0.1829460877593032	0.7255835667600372	0.048451903504368246	0.5784313725490197	0.05753169310106204	0.6330532212885154	0.19362206367583104	0.3490196078431371	0.2247669029077992	0.5513071895424836	0.10693881359623625	0.24509803921568632	0.211949040720755	0.6114379084967319	0.09915641956686103	0.6365359477124182	0.056978898313541276	0.5642156862745097	0.09022212119925568	0.5215032679738563	0.06196857941201675	0.6607843137254901	0.07008840634838509
0.5413725490196079	0.07823830630382994	0.6450980392156861	0.1351963597514206	0.5352941176470587	0.10834028677804079	0.9205882352941178	0.04554686498150087	0.23856209150326793	0.18208036532771055	0.7258169934640522	0.048037220827536475	0.5739869281045752	0.05761895527506418	0.6302521008403361	0.19396721525464697	0.3490196078431371	0.2247669029077992	0.5450980392156861	0.1067733210803383	0.25	0.21685100150506872	0.6127450980392155	0.09977920204430268	0.6373202614379083	0.05650096232182828	0.561437908496732	0.09108835340506179	0.5182352941176471	0.06210017017482313	0.6552287581699345	0.07010316982612583
0.5392156862745099	0.07831310127642775	0.6421568627450979	0.13585308980193758	0.5313725490196077	0.10807549930225431	0.9186274509803923	0.046545247485848554	0.23529411764705876	0.18121464289611788	0.7260504201680671	0.047815871116809947	0.5694771241830066	0.057803569879311664	0.6274509803921569	0.1943123668334629	0.3490196078431371	0.2247669029077992	0.5388888888888888	0.10615399226065922	0.24509803921568632	0.21609266553262138	0.6150326797385619	0.10066434996510465	0.6388888888888887	0.05571392452256403	0.5586601307189542	0.09240009235565173	0.5141830065359477	0.062274462113820955	0.649673202614379	0.07011793330386658
0.5375490196078433	0.07841475185407475	0.6382352941176468	0.13653431473865998	0.5254901960784313	0.10817085749424797	0.9166666666666669	0.04754362999019622	0.23202614379084963	0.18034892046452525	0.7275443510737627	0.04748787509092332	0.5649019607843137	0.05803534729472363	0.6274509803921569	0.1943123668334629	0.3490196078431371	0.2247669029077992	0.5336601307189541	0.1060479284304838	0.25	0.22099462631693512	0.6156862745098038	0.1013978467884792	0.6408496732026142	0.05533364728570524	0.556862745098039	0.09391548195920522	0.5101960784313725	0.06253962085016905	0.6465686274509803	0.06982055902301669
0.5358823529411766	0.07851640243172175	0.6352941176470586	0.13719104478917696	0.5235294117647058	0.10817085749424797	0.9147058823529414	0.0485420124945439	0.2287581699346405	0.1794831980329326	0.7271708683473388	0.04730986288965014	0.5609803921568627	0.05830061587668999	0.6302521008403361	0.1943123668334629	0.3490196078431371	0.2247669029077992	0.526470588235294	0.10645284598417817	0.25	0.22099462631693512	0.6179738562091502	0.10188540945773192	0.6428758169934639	0.05490521507193359	0.5549019607843135	0.09511919934797795	0.5072549019607843	0.06266144366837136	0.6428104575163398	0.06985907747609252
