# Supplementary material for: Shifts in attention drive context-dependent subspace encoding in anterior cingulate cortex in mice during decision making
Source: Nat Commun. 2024 Jul 2;15:5559. doi: 10.1038/s41467-024-49845-2 (PMC11220070; doi:10.1038/s41467-024-49845-2)
Supplement: Supplementary file 4 — Source Data [file 41467_2024_49845_MOESM4_ESM.zip › sfig2/sfig2-d.csv]

mouseAC001consistentrelevantmean	mouseAC001consistentrelevantsem	mouseAC003consistentrelevantmean	mouseAC003consistentrelevantsem	mouseAC004consistentrelevantmean	mouseAC004consistentrelevantsem	mouseAC006consistentrelevantmean	mouseAC006consistentrelevantsem	mouseAC001exploratoryrelevantmean	mouseAC001exploratoryrelevantsem	mouseAC003exploratoryrelevantmean	mouseAC003exploratoryrelevantsem	mouseAC004exploratoryrelevantmean	mouseAC004exploratoryrelevantsem	mouseAC006exploratoryrelevantmean	mouseAC006exploratoryrelevantsem	mouseAC001consistentirrelevantmean	mouseAC001consistentirrelevantsem	mouseAC003consistentirrelevantmean	mouseAC003consistentirrelevantsem	mouseAC004consistentirrelevantmean	mouseAC004consistentirrelevantsem	mouseAC006consistentirrelevantmean	mouseAC006consistentirrelevantsem	mouseAC001exploratoryirrelevantmean	mouseAC001exploratoryirrelevantsem	mouseAC003exploratoryirrelevantmean	mouseAC003exploratoryirrelevantsem	mouseAC004exploratoryirrelevantmean	mouseAC004exploratoryirrelevantsem	mouseAC006exploratoryirrelevantmean	mouseAC006exploratoryirrelevantsem
0.7999999999999998	0.19999999999999996	0.5372549019607842	0.09982869084126741	0.5490196078431371	0.28109177487033976	0.4081699346405229	0.10616721353080076	0.4762091503267974	0.060468573431714544	0.5004901960784314	0.07162118043617187	0.4854901960784313	0.05951709661316241	0.5671568627450978	0.09560481700912102	0.5108823529411765	0.06852752196692852	0.5058823529411766	0.15251528035540285	0.5705882352941177	0.10159320984949961	0.6106209150326798	0.08561176931672303	0.23202614379084965	0.1599586010523548	0.4211017740429506	0.05388902837835667	0.44607843137254904	0.06204245664313594	0.5798319327731092	0.19064050680951622
0.7999999999999998	0.19999999999999996	0.5356209150326796	0.09936548028406343	0.5490196078431371	0.28109177487033976	0.41143790849673206	0.10573420838480088	0.4755555555555556	0.060406681568266986	0.5022875816993464	0.07137120576251192	0.4851633986928104	0.06022362386248454	0.5660130718954246	0.09502883140006706	0.509313725490196	0.06846550227521567	0.5039215686274511	0.15214686294718766	0.5764705882352943	0.10169409032674605	0.6093137254901961	0.085526830990137	0.22549019607843135	0.155824904764553	0.42591036414565836	0.05379982912100288	0.44359477124183005	0.0620256798767214	0.5742296918767507	0.19098565838833217
0.7999999999999998	0.19999999999999996	0.5323529411764705	0.0997000453718309	0.5539215686274508	0.2803334388978925	0.4140522875816994	0.105301203238801	0.47418300653594775	0.060482405317724565	0.5040849673202614	0.07112123108885202	0.48339869281045755	0.06053414645169617	0.5648692810457515	0.09445284579101311	0.5088235294117647	0.06791753845445837	0.5019607843137256	0.15177844553897243	0.5784313725490198	0.10158802649657064	0.6080065359477125	0.08571032939520383	0.2222222222222222	0.15495918233296033	0.4302987861811392	0.053700437848622766	0.44143790849673203	0.06202700475956396	0.5686274509803921	0.19133080996714813
0.7999999999999998	0.19999999999999996	0.5307189542483659	0.09983178531870439	0.5588235294117645	0.27957510292544513	0.4173202614379085	0.1050953648976965	0.4728104575163399	0.060805633636582396	0.5049019607843137	0.07090118483211191	0.4827450980392157	0.060953267616743065	0.5617647058823528	0.09434101420181831	0.507156862745098	0.06702557291999234	0.5019607843137256	0.1514100281307572	0.5813725490196078	0.10101875210919126	0.6073529411764707	0.08553578833209909	0.2156862745098039	0.15082548604515852	0.4341269841269842	0.05397639027935263	0.438562091503268	0.062014060821369676	0.5630252100840336	0.19167596154596409
0.7999999999999998	0.19999999999999996	0.5300653594771241	0.09964094401252487	0.5637254901960782	0.2788167669529978	0.4212418300653596	0.10486787470238111	0.4711111111111111	0.06103356565549919	0.5062091503267974	0.07078389759566071	0.481764705882353	0.061224686876043176	0.5598039215686273	0.09412860951702881	0.505	0.0668939357416302	0.5009803921568627	0.1512499924372744	0.5833333333333333	0.10091268827901584	0.6049019607843138	0.08560763456137079	0.2091503267973856	0.14669178975735672	0.43692810457516346	0.05442655486913701	0.43673202614379086	0.0621145627267846	0.5574229691876751	0.19202111312478
0.7999999999999998	0.19999999999999996	0.530392156862745	0.09963184519631234	0.5686274509803919	0.2780584309805505	0.42254901960784325	0.10409300058609616	0.4709150326797385	0.06091980167190651	0.507516339869281	0.0704432851272995	0.4822222222222223	0.061934376861915816	0.5601307189542483	0.09387943335766881	0.5037254901960785	0.06647490473704112	0.5019607843137255	0.151015945625191	0.5862745098039215	0.10093836439571391	0.6031045751633987	0.08535120621104814	0.20261437908496732	0.14255809346955492	0.43879551820728296	0.05455572344377237	0.43490196078431376	0.062300052048164065	0.5518207282913165	0.19236626470359594
0.7999999999999998	0.19999999999999996	0.5297385620915032	0.0994410038901328	0.568627450980392	0.2780584309805505	0.4248366013071896	0.10390593453673615	0.4718954248366013	0.06111381233773315	0.5083333333333334	0.07042757928043192	0.48267973856209156	0.06283178920869002	0.559313725490196	0.09347196583169923	0.5023529411764706	0.06630462309580487	0.5029411764705882	0.15078189881310755	0.5901960784313725	0.10148589533678033	0.6006535947712418	0.08513479884569673	0.19607843137254902	0.1384243971817531	0.4419701213818862	0.05449903888912307	0.43274509803921574	0.062301376931006625	0.5434173669467786	0.1923662647035959
0.7999999999999998	0.19999999999999996	0.5284313725490195	0.09928994155089928	0.5735294117647058	0.27730009500810315	0.4284313725490197	0.10371886848737613	0.4720261437908497	0.060915561571803084	0.5098039215686275	0.07070903493759356	0.4845751633986929	0.06318758127892052	0.5589869281045751	0.09327602847726722	0.5019607843137255	0.06610124267611228	0.503921568627451	0.1505478520010241	0.5921568627450979	0.10186457489665325	0.598202614379085	0.08545454104985287	0.19281045751633985	0.13755867475016043	0.44645191409897306	0.05484195122930943	0.4316339869281046	0.062300429727950433	0.53781512605042	0.19271141628241187
0.7999999999999998	0.19999999999999996	0.5294117647058822	0.09942168149777275	0.5784313725490196	0.27654175903565587	0.43169934640522883	0.10351303014627164	0.472156862745098	0.060588112095498664	0.5125816993464052	0.07033082028895819	0.48535947712418304	0.06379356406633956	0.5575163398692808	0.09287596860073799	0.5014705882352942	0.06586774968263251	0.5049019607843137	0.1503138051889407	0.5941176470588234	0.10224325445652617	0.5944444444444444	0.08522225458208563	0.1895424836601307	0.13669295231856776	0.45284780578898237	0.05507840440753003	0.43013071895424837	0.06210467234940943	0.5322128851540615	0.19305656786122782
0.7999999999999998	0.19999999999999996	0.5287581699346404	0.09975624658554023	0.5833333333333333	0.2757834230632085	0.4326797385620915	0.10323880068600688	0.4715032679738562	0.06016151621977914	0.5148692810457516	0.06990472601437102	0.48718954248366014	0.0643888960422721	0.5581699346405227	0.09224389535165264	0.5001960784313726	0.06591925726561712	0.5058823529411764	0.15007975837685728	0.5950980392156862	0.10246398801197167	0.5906862745098039	0.08498996811431839	0.18300653594771238	0.13255925603076596	0.4595704948646126	0.05544086393469454	0.4286274509803922	0.06258834593631357	0.526610644257703	0.19340171944004378
0.7999999999999998	0.19999999999999996	0.5274509803921568	0.10054263443149197	0.588235294117647	0.27502508709076123	0.43366013071895426	0.10296457122574212	0.47006535947712424	0.06026099306029967	0.5176470588235295	0.07012238577483498	0.4890196078431373	0.06475822288598262	0.5580065359477122	0.09207803403515293	0.4984313725490196	0.06596901764340675	0.5058823529411764	0.15007975837685728	0.5931372549019607	0.10235792418179626	0.588235294117647	0.08506181434359007	0.1764705882352941	0.12842555974296418	0.4653127917833801	0.055674538999076074	0.42718954248366015	0.06314075383232437	0.5210084033613445	0.1937468710188597
0.7999999999999998	0.19999999999999996	0.5251633986928104	0.10113421929289937	0.5931372549019607	0.2742667511183139	0.4359477124183006	0.1031700892663199	0.4683006535947713	0.06019931318629563	0.52140522875817	0.07018055143476898	0.49013071895424837	0.06481102294011339	0.5571895424836599	0.09167056650918336	0.4961764705882353	0.06649782691434969	0.5078431372549019	0.14993793447749237	0.5941176470588234	0.10205093381800467	0.5844771241830065	0.08512035846494315	0.17320261437908496	0.12755983731137152	0.47044817927170873	0.05580370757371145	0.4264052287581699	0.06366934639984705	0.5154061624649859	0.19409202259767563
0.7999999999999998	0.19999999999999996	0.5245098039215685	0.10189456700461981	0.5980392156862744	0.2735084151458666	0.4356209150326797	0.10270987133957724	0.46542483660130723	0.060396598616171915	0.5251633986928104	0.06981921307064584	0.4908496732026144	0.06484796899313992	0.5588235294117645	0.09118216080522498	0.49401960784313725	0.06691915822034664	0.5088235294117648	0.1500568814837264	0.5921568627450979	0.10242961337787759	0.5813725490196078	0.0851988188311676	0.16993464052287577	0.12669411487977889	0.4758636788048553	0.05574231706580735	0.4255555555555556	0.06390907316941064	0.5070028011204482	0.1940920225976756
0.7999999999999998	0.19999999999999996	0.5241830065359476	0.10195711336856389	0.6029411764705881	0.2727500791734193	0.43431372549019603	0.10199209686340775	0.46215686274509804	0.06047062202176337	0.5277777777777777	0.06933811908450449	0.49117647058823527	0.06533539832663048	0.5589869281045751	0.090520615057919	0.4936274509803922	0.06733033844535873	0.5088235294117648	0.1500568814837264	0.588235294117647	0.10253049385512401	0.5776143790849673	0.08525736295252069	0.16666666666666663	0.12582839244818622	0.48001867413632127	0.05616755032251278	0.4244444444444444	0.06416587024417261	0.5014005602240896	0.19443717417649153
0.7999999999999998	0.19999999999999996	0.5235294117647058	0.10176627206238435	0.6029411764705881	0.2727500791734193	0.4346405228758169	0.10132615520899642	0.45967320261437905	0.060369015919945326	0.5325163398692809	0.069511834108524	0.4911111111111111	0.06587890259910464	0.5594771241830064	0.0902957599473253	0.4923529411764706	0.06699852400300864	0.5107843137254903	0.1499150575843615	0.5852941176470587	0.10255616997182208	0.574673202614379	0.08554705304800285	0.1633986928104575	0.12496267001659357	0.48487394957983204	0.056782977079350115	0.42333333333333334	0.06425634230751376	0.4957983193277311	0.1947823257553075
0.7999999999999998	0.19999999999999996	0.5212418300653594	0.10189801200925784	0.6029411764705881	0.2727500791734193	0.43725490196078426	0.10024698431882623	0.45575163398692803	0.0602943303763701	0.5351307189542482	0.06982686924927012	0.492156862745098	0.06643151884176388	0.5584967320261437	0.09009325370742605	0.4902941176470588	0.06697557655028663	0.5117647058823529	0.14968101077227805	0.5833333333333333	0.10245010614164668	0.5704248366013072	0.0860176431791774	0.16013071895424832	0.12409694758500094	0.48832866479925313	0.05691344864187527	0.42156862745098034	0.06452566066841889	0.4929971988795519	0.19512747733412344
0.7999999999999998	0.19999999999999996	0.5199346405228757	0.10268439985520958	0.6029411764705881	0.27275007917341937	0.4388888888888889	0.09973742564634984	0.4532679738562091	0.06060281658861871	0.5387254901960783	0.06982686924927012	0.49359477124183004	0.0668449785204967	0.5578431372549019	0.09012844339758652	0.48813725490196075	0.06697990720300523	0.5127450980392156	0.14944696396019463	0.580392156862745	0.10247578225834472	0.5666666666666667	0.08632571074212607	0.15686274509803916	0.12323122515340827	0.49159663865546227	0.05724758039369318	0.4200653594771242	0.06443672055492153	0.4873949579831933	0.19547262891293937
0.7999999999999998	0.19999999999999996	0.519281045751634	0.10301896494297706	0.6029411764705881	0.27275007917341937	0.4388888888888889	0.09953158730524535	0.4511111111111111	0.06069951093845196	0.5437908496732025	0.06949850422401163	0.4943790849673203	0.06751943286356327	0.5584967320261437	0.08980683906144472	0.48568627450980395	0.06677190821533467	0.5127450980392156	0.14907854655197944	0.5784313725490196	0.1023697184281693	0.5642156862745098	0.08639755697139775	0.15032679738562088	0.11909752886560647	0.4944911297852475	0.05761255309747521	0.4172549019607843	0.06448630132785892	0.48179271708683474	0.19581778049175533
0.7999999999999998	0.19999999999999996	0.5199346405228757	0.1032259092503989	0.6029411764705881	0.27275007917341937	0.4395424836601307	0.0994103079602022	0.44980392156862736	0.06075063894821275	0.5488562091503266	0.06939138982224972	0.49333333333333335	0.06806221178950132	0.5591503267973855	0.08948523472530293	0.48225490196078435	0.06655546849446278	0.5137254901960784	0.14844107388580016	0.5764705882352941	0.10226365459799389	0.5624183006535948	0.08643595914643502	0.14705882352941174	0.11823180643401382	0.4986928104575164	0.05789997361489292	0.4141176470588236	0.06429613974881632	0.4733893557422969	0.1958177804917553
0.7999999999999998	0.19999999999999996	0.5186274509803921	0.10359128577589591	0.6029411764705881	0.27275007917341937	0.43954248366013077	0.09897730281420232	0.4497385620915033	0.061177557799823604	0.55359477124183	0.06894275579207135	0.4937254901960784	0.06874791073747293	0.5599673202614378	0.08933542779696729	0.47970588235294115	0.0660562083922524	0.5127450980392156	0.14788943518003486	0.5745098039215686	0.1021575907678185	0.5607843137254902	0.08690654927760957	0.14379084967320258	0.11736608400242116	0.5024743230625585	0.05808541256637299	0.4112418300653595	0.06381038641187815	0.46498599439775906	0.19581778049175527
0.7999999999999998	0.19999999999999996	0.5183006535947713	0.10412645772303962	0.6029411764705881	0.27275007917341937	0.43888888888888894	0.09842029362166464	0.451437908496732	0.06186837342921052	0.5598039215686273	0.06805193690916768	0.4933333333333333	0.06936725248042751	0.5612745098039216	0.08918801706382024	0.47754901960784313	0.06564070301306006	0.5107843137254902	0.14752101777181967	0.5735294117647058	0.102378324323264	0.5591503267973856	0.08737713940878412	0.1405228758169934	0.11650036157082852	0.5062558356676005	0.058046678685729915	0.40803921568627455	0.06365428194945937	0.45938375350140054	0.1961629320705712
0.7999999999999998	0.19999999999999996	0.5179738562091503	0.10466162967018332	0.6029411764705881	0.27275007917341937	0.43823529411764706	0.09724866751100064	0.4531372549019608	0.0621492030609174	0.5645424836601306	0.0676033028789893	0.492483660130719	0.07025510216649718	0.5627450980392157	0.0886448546392642	0.4752941176470588	0.06526129049707946	0.5098039215686275	0.14696937906605437	0.5715686274509804	0.10275700388313692	0.5573529411764706	0.08766756783009536	0.13725490196078427	0.11563463913923587	0.5087768440709618	0.05831608600767355	0.40522875816993464	0.06326593681676829	0.453781512605042	0.19650808364938716
0.7999999999999998	0.19999999999999996	0.5166666666666666	0.10502700619568034	0.6029411764705881	0.27275007917341937	0.43823529411764706	0.0965587317213017	0.45372549019607844	0.06239470829998556	0.5697712418300652	0.06667801735222827	0.491437908496732	0.07093706082884418	0.563562091503268	0.08849504771092857	0.4738235294117647	0.06512687307728338	0.5088235294117648	0.1464177403602891	0.5696078431372549	0.10265094005296152	0.5555555555555556	0.08770597000513262	0.13398692810457513	0.1147689167076432	0.5106909430438843	0.058243487948559845	0.4030065359477124	0.06285676106911127	0.4481792717086835	0.1968532352282031
0.7999999999999998	0.19999999999999996	0.5166666666666667	0.10591517543982457	0.6029411764705881	0.27275007917341937	0.43888888888888894	0.09569425486849797	0.45359477124183006	0.06284608540529879	0.5759803921568626	0.06578719846932461	0.4920915032679739	0.07128875130817022	0.5642156862745098	0.08843498436234139	0.4719607843137255	0.06495044955613827	0.5068627450980392	0.14604932295207387	0.5686274509803921	0.10287167360840703	0.5544117647058824	0.08794252656645687	0.130718954248366	0.11390319427605054	0.5122782446311859	0.058418642761459035	0.40143790849673205	0.06290360653574012	0.44257703081232497	0.19719838680701904
0.7999999999999998	0.19999999999999996	0.515686274509804	0.106668974087837	0.6078431372549018	0.271991743200972	0.44052287581699356	0.09491574562662432	0.4541176470588235	0.06282090522662301	0.5797385620915031	0.06513491378618265	0.49313725490196075	0.071767596850034	0.5629084967320261	0.0882357655510402	0.4700980392156863	0.06463529335567186	0.5068627450980392	0.14568090554385868	0.5715686274509804	0.1028973497251051	0.5532679738562092	0.08840836940764121	0.12745098039215685	0.1130374718444579	0.5141923436041084	0.058346044702345334	0.4001960784313725	0.06274316724909217	0.4341736694677871	0.19719838680701904
0.7999999999999998	0.19999999999999996	0.5160130718954249	0.10714642825838161	0.6029411764705881	0.2712334072285247	0.4421568627450982	0.09413723638475065	0.4542483660130719	0.06301336196376536	0.5854575163398692	0.06475669913754728	0.4934640522875817	0.0715890462117067	0.5617647058823529	0.08765977994198625	0.4686274509803922	0.06450087593587576	0.5049019607843137	0.14531248813564346	0.5735294117647058	0.10279128589492967	0.5527777777777778	0.08829134406252065	0.12418300653594772	0.11217174941286524	0.5164332399626518	0.05867207593418508	0.3992810457516339	0.06256189819304624	0.4285714285714286	0.19754353838583497
0.7999999999999998	0.19999999999999996	0.5153594771241831	0.10808709298613019	0.6029411764705881	0.2712334072285247	0.44281045751633996	0.09375667116801666	0.45477124183006534	0.06335679862962497	0.5875816993464051	0.06433020199536808	0.4935294117647059	0.07128918172886688	0.5617647058823529	0.08711153762398381	0.4663725490196079	0.06460541217291098	0.5019607843137255	0.14517811753951168	0.5764705882352941	0.10281696201162774	0.552124183006536	0.08817507582706759	0.12091503267973856	0.1113060269812726	0.5193277310924369	0.05872564675017598	0.39738562091503266	0.06280772389594676	0.42296918767507	0.1978886899646509
0.7999999999999998	0.19999999999999996	0.5130718954248366	0.10891568006883118	0.5980392156862744	0.271991743200972	0.44477124183006544	0.09347130197196654	0.4564052287581699	0.06355318094310186	0.5911764705882352	0.06392167218247026	0.4941830065359477	0.07108341740855896	0.5607843137254902	0.08680098241734273	0.46441176470588236	0.06528515318946279	0.5019607843137255	0.1448097001312965	0.580392156862745	0.10308174948741423	0.5552287581699346	0.08816505965232636	0.12418300653594772	0.11217174941286524	0.5222222222222221	0.058665503469350185	0.3961437908496732	0.062221539643845344	0.4173669467787115	0.19823384154346685
0.7999999999999998	0.19999999999999996	0.5124183006535947	0.10985634479657974	0.5980392156862744	0.271991743200972	0.44738562091503276	0.09355257830350967	0.4569281045751634	0.06391941822953351	0.5942810457516339	0.06398292249236942	0.4950326797385621	0.07108563160776618	0.5599673202614379	0.08650852872276532	0.46117647058823535	0.06558791102022347	0.4980392156862745	0.14427906893647624	0.5833333333333333	0.10356727051864623	0.5578431372549019	0.0885444256781943	0.13071895424836602	0.11217174941286524	0.5254435107376283	0.05883833154975542	0.39483660130718956	0.0612685056184311	0.41456582633053224	0.19823384154346685
0.7999999999999998	0.19999999999999996	0.5137254901960784	0.10996240862675515	0.5931372549019607	0.2727500791734193	0.4500000000000001	0.09364200801089459	0.4586274509803922	0.06425670804129988	0.5988562091503267	0.06378402968556875	0.4958169934640523	0.07144703718555566	0.5611111111111111	0.08595069518902454	0.4622549019607843	0.06650120626568519	0.5009803921568627	0.143791704522027	0.588235294117647	0.10369264588209805	0.5616013071895425	0.08846144995939552	0.13725490196078433	0.11328822257136156	0.5274042950513538	0.059185856951917595	0.3948366013071895	0.060740913388907296	0.411764705882353	0.19823384154346685
0.7999999999999998	0.19999999999999996	0.515032679738562	0.10946310665126482	0.5931372549019607	0.27275007917341937	0.4500000000000001	0.09390498157722292	0.460326797385621	0.06420222272072956	0.6039215686274508	0.0637572022810403	0.49666666666666676	0.07103940490494913	0.5616013071895425	0.08597629366344667	0.4622549019607843	0.06803216742882291	0.4970588235294118	0.143791704522027	0.5970588235294116	0.1037678502426464	0.5660130718954248	0.08804174697506185	0.14705882352941174	0.11242250013976891	0.5274509803921568	0.059118643584910265	0.3949673202614379	0.06028386414037283	0.4089635854341737	0.19823384154346685
0.7999999999999998	0.19999999999999996	0.5163398692810457	0.10912721044943137	0.5931372549019607	0.2727500791734193	0.45032679738562104	0.09417157848152853	0.4624183006535948	0.06437922820620624	0.6078431372549018	0.06359768743930311	0.49862745098039224	0.07113212803687201	0.5620915032679739	0.0856281015224804	0.4618627450980392	0.06941290526096797	0.49705882352941183	0.14342328711381178	0.6039215686274509	0.10439889216501022	0.5702614379084967	0.08845637099193175	0.16013071895424835	0.11242250013976893	0.5275910364145657	0.05906649201645447	0.3957516339869281	0.06001885498573111	0.40616246498599445	0.19823384154346685
0.7999999999999998	0.19999999999999996	0.5160130718954249	0.10914821796037641	0.5931372549019607	0.2727500791734193	0.45098039215686286	0.09413475091770261	0.4628758169934641	0.06478673450397551	0.6099673202614377	0.06359424268933461	0.5015032679738562	0.071357475034971	0.5632352941176471	0.08495435565427656	0.46098039215686276	0.07064287930514053	0.4931372549019608	0.14319669360496148	0.6088235294117647	0.10475189560818507	0.5727124183006536	0.08846172629284761	0.16993464052287582	0.11328822257136156	0.5277310924369747	0.059682674394173706	0.3955555555555556	0.06000596003689796	0.40616246498599445	0.19823384154346685
0.7999999999999998	0.19999999999999996	0.5160130718954249	0.10914821796037641	0.5980392156862744	0.27199174320097197	0.4513071895424838	0.09457880429809094	0.4618954248366013	0.06503687845896848	0.6117647058823528	0.06323545587745154	0.5026143790849673	0.07192159561427515	0.5637254901960784	0.08430573046038416	0.4592156862745098	0.07141264072665157	0.4911764705882354	0.14282827619674626	0.6137254901960784	0.10441275745134995	0.5758169934640522	0.08825403040896683	0.1797385620915033	0.11415394500295421	0.5262838468720821	0.060416052409550655	0.39529411764705885	0.06012450811242808	0.40616246498599445	0.19823384154346685
0.7999999999999998	0.19999999999999996	0.5179738562091504	0.10957521922276793	0.6029411764705881	0.2712334072285246	0.45490196078431383	0.09488739507456428	0.4602614379084967	0.06499988717737941	0.6104575163398691	0.06340831298928709	0.5039869281045751	0.07232900990819251	0.5619281045751634	0.08426662407330002	0.4583333333333333	0.07197218178262464	0.4882352941176471	0.14259422938466285	0.6176470588235292	0.10449577487212942	0.5800653594771241	0.08791813767504109	0.18954248366013074	0.11501966743454686	0.5274509803921568	0.06055235711593691	0.3956862745098039	0.06017757927860622	0.40336134453781514	0.1978886899646509
0.7999999999999998	0.19999999999999996	0.5199346405228759	0.10957521922276793	0.6029411764705881	0.2712334072285246	0.45816993464052297	0.09602085155635927	0.4596732026143791	0.06460809080216648	0.6117647058823528	0.0639101666758484	0.5043137254901962	0.07276003805551023	0.5575163398692811	0.08404352660203394	0.4577450980392157	0.07267794381604065	0.4862745098039217	0.14222581197644765	0.6205882352941174	0.10338216559848507	0.5838235294117646	0.08767651777595874	0.19607843137254902	0.1161361405930432	0.5273576097105508	0.060331742650291835	0.39745098039215687	0.06045974140842452	0.4005602240896358	0.19754353838583494
0.7999999999999998	0.19999999999999996	0.5189542483660131	0.11034672310684647	0.5980392156862744	0.27199174320097197	0.4607843137254903	0.09674425679698793	0.45732026143790855	0.06456072167252723	0.612581699346405	0.06389205098425789	0.5043137254901962	0.0734715899616365	0.5573529411764706	0.08358715153063473	0.45941176470588235	0.0730623739127913	0.4882352941176471	0.14229982309504827	0.6205882352941174	0.10292232068395113	0.5893790849673203	0.08660788074485427	0.2026143790849673	0.11725261375153952	0.5274976657329598	0.05979496198977706	0.3988235294117647	0.06044740045688997	0.39495798319327724	0.19719838680701898
0.7999999999999998	0.19999999999999996	0.5179738562091504	0.11059050307168793	0.6029411764705881	0.2712334072285246	0.4640522875816994	0.09699293401453539	0.45673202614379094	0.06454012660160253	0.6114379084967319	0.06427149647877976	0.5022222222222222	0.07370647812101351	0.5562091503267974	0.08337655216075952	0.4598039215686275	0.07337477998802981	0.49019607843137264	0.14237383421364888	0.618627450980392	0.10302838451412653	0.5944444444444446	0.08569105363514089	0.21241830065359474	0.12163706076624499	0.5273109243697478	0.05970538803008037	0.3996078431372549	0.06027165890776613	0.3865546218487394	0.19603812472754253
0.7999999999999998	0.19999999999999996	0.5189542483660131	0.11034672310684647	0.6029411764705881	0.2712334072285247	0.465686274509804	0.09671670843682004	0.45745098039215687	0.0646009320984981	0.6109477124183005	0.06406204035861356	0.5007843137254901	0.07391070190337089	0.5550653594771242	0.08325019652678595	0.46107843137254906	0.07369857093420353	0.49313725490196086	0.14223946361751708	0.6156862745098037	0.1038399252897958	0.6001633986928107	0.0849479711292068	0.22549019607843135	0.1257707570540468	0.5283380018674135	0.05941510763617577	0.4019607843137255	0.06053205275400338	0.3809523809523809	0.19487786264806606
0.7999999999999998	0.19999999999999996	0.5218954248366013	0.11050466911127389	0.6078431372549018	0.27047507125607734	0.46764705882352947	0.09666333196658074	0.45666666666666667	0.06492441621345767	0.6106209150326796	0.06442799231044592	0.4997385620915032	0.07377847705112005	0.5539215686274509	0.08365784454093499	0.46176470588235297	0.07323009798411878	0.49705882352941183	0.14223946361751705	0.6137254901960782	0.10354614114418587	0.6047385620915033	0.08434527144815016	0.2287581699346405	0.12663647948563944	0.5309056956115779	0.05974399404790654	0.4052941176470588	0.06090528623655311	0.37535014005602235	0.1937176005685896
0.7999999999999998	0.19999999999999996	0.5248366013071895	0.11062452218947298	0.6127450980392155	0.26971673528363005	0.4683006535947713	0.09748141519133054	0.45856209150326793	0.06523459071560608	0.6088235294117645	0.06501571710825102	0.49725490196078426	0.07385580762744243	0.5532679738562091	0.08389078271959112	0.46176470588235297	0.07339094517132137	0.49509803921568635	0.14187104620930183	0.6127450980392155	0.10403769171669125	0.6093137254901961	0.08360673835032231	0.23529411764705882	0.12775295264413575	0.5315592903828197	0.06028675464709836	0.4079738562091502	0.06115487195891564	0.3753501400560223	0.1937176005685896
0.7999999999999998	0.19999999999999996	0.5284313725490195	0.11054931782892463	0.6127450980392155	0.26971673528363005	0.4702614379084968	0.09802015155052073	0.4604575163398693	0.065676318077943	0.6088235294117645	0.06480694850555206	0.49339869281045745	0.07360282602351298	0.5519607843137254	0.08477862529039784	0.46127450980392154	0.07345733760768078	0.4990196078431373	0.14146762035520594	0.6058823529411763	0.1048492324923605	0.613235294117647	0.08317100850282776	0.2352941176470588	0.12775295264413575	0.5322595704948645	0.06019067317275547	0.4105882352941176	0.06102140271868821	0.37254901960784303	0.19337244898977368
0.7999999999999998	0.19999999999999996	0.5320261437908496	0.11002746300455628	0.6127450980392155	0.26971673528363005	0.47091503267973867	0.09809463659300548	0.46163398692810453	0.06556059204833158	0.6078431372549018	0.06462810831977295	0.489673202614379	0.07338844102385128	0.5501633986928104	0.08544911348228065	0.4606862745098039	0.073350397623456	0.5	0.14133324975907413	0.6058823529411763	0.10541598742541423	0.6158496732026143	0.08302604544739758	0.2418300653594771	0.13188664893193755	0.5313258636788047	0.060144468304882494	0.41320261437908495	0.06099039999615118	0.3669467787114845	0.19221218691029723
0.7999999999999998	0.19999999999999996	0.5326797385620914	0.10983662169837674	0.6176470588235293	0.26895839931118276	0.4689542483660132	0.09855250030822107	0.4622222222222222	0.06543348480336232	0.6058823529411763	0.06455635425440127	0.4899346405228758	0.07266815734151832	0.5470588235294117	0.08617897628155852	0.4612745098039215	0.0739642583044466	0.49901960784313726	0.14109920294699071	0.6009803921568626	0.10529061206196241	0.6184640522875817	0.08237245067615576	0.24509803921568624	0.1351546227881467	0.5321195144724555	0.06024511956770221	0.41647058823529415	0.06049477888477639	0.36414565826330525	0.1918670353314813
0.7999999999999998	0.19999999999999996	0.5349673202614378	0.10988763945123212	0.6225490196078429	0.2682000633387354	0.46764705882352947	0.09912836009447754	0.4623529411764706	0.06548078594234642	0.6045751633986927	0.06462726620408372	0.48960784313725486	0.07287477527023285	0.5465686274509803	0.08660752995595236	0.462549019607843	0.07430039936215518	0.5019607843137255	0.14146979844832816	0.5990196078431371	0.10508366775454059	0.621078431372549	0.08185222500555407	0.25163398692810457	0.1392883190759485	0.534126984126984	0.059672846724520445	0.42039215686274517	0.060175316227903876	0.361344537815126	0.19152188375266535
0.7999999999999998	0.19999999999999996	0.5401960784313724	0.10978794020447835	0.6274509803921566	0.2674417273662881	0.4650326797385621	0.09885940952508027	0.4624183006535948	0.06525969376722203	0.6052287581699345	0.06437118042149687	0.48934640522875816	0.07244325307184439	0.5449346405228758	0.08722408671752573	0.46470588235294114	0.07422702323773796	0.5049019607843138	0.1418403939496656	0.5941176470588234	0.10577027576579341	0.6212418300653595	0.08173277016434115	0.2581699346405228	0.1434220153637503	0.5349206349206348	0.05936474982012896	0.42326797385620923	0.06048856012730822	0.361344537815126	0.19152188375266535
0.7999999999999998	0.19999999999999996	0.5411764705882351	0.11008631564635252	0.6323529411764705	0.2666833913938408	0.4637254901960785	0.09836513313658407	0.4613071895424837	0.06541414984447867	0.6052287581699345	0.06403815527432923	0.4904575163398693	0.07195643858740293	0.5437908496732026	0.0881872930496976	0.4664705882352941	0.07446894209200565	0.5088235294117648	0.14237102514448585	0.5892156862745097	0.10592915985780914	0.6227124183006536	0.0815734679685203	0.261437908496732	0.14668998921995946	0.5361344537815125	0.05907707510604036	0.4258823529411765	0.06079825586148294	0.3641456582633053	0.1918670353314813
0.7999999999999998	0.19999999999999996	0.5411764705882351	0.11082872182878209	0.6323529411764705	0.2666833913938408	0.46470588235294125	0.09829187157232236	0.46169934640522875	0.06552938037692457	0.6055555555555554	0.063307009906349	0.49150326797385624	0.07155667079736969	0.5433006535947712	0.08832702043136335	0.46980392156862744	0.07430856561804745	0.5117647058823529	0.14260507195656924	0.5872549019607842	0.10603522368798456	0.6245098039215686	0.08092192926614379	0.2647058823529411	0.1499579630761686	0.538141923436041	0.05881492132726485	0.4287581699346405	0.06163815414073733	0.36134453781512604	0.19152188375266535
0.7999999999999998	0.19999999999999996	0.5431372549019606	0.11030296490763403	0.6323529411764706	0.2666833913938408	0.4653594771241831	0.09821738652983761	0.4636601307189543	0.06526842687818471	0.6076797385620913	0.06292964744521708	0.492483660130719	0.07100652461996984	0.5450980392156862	0.08797049973840584	0.4740196078431373	0.07414329798469163	0.5137254901960784	0.14302409225490864	0.5794117647058823	0.10682523163080944	0.625	0.0805720827760537	0.261437908496732	0.14909224064457594	0.5382352941176469	0.05892486302909108	0.4311111111111111	0.062033294018869686	0.36134453781512604	0.19152188375266538
0.7999999999999998	0.19999999999999996	0.5431372549019606	0.11147374127853463	0.6323529411764706	0.26668339139384084	0.46209150326797394	0.0977085197068512	0.46588235294117647	0.06489638414788948	0.6106209150326796	0.06241342678739592	0.49137254901960786	0.07039684279977022	0.5473856209150326	0.08813730110622242	0.4782352941176471	0.07430862951836831	0.5176470588235293	0.14337708607322608	0.5705882352941176	0.10728844218801342	0.6236928104575163	0.08023462387389317	0.25816993464052285	0.14822651821298327	0.5369747899159663	0.0588102796863967	0.43457516339869284	0.06229814591793937	0.361344537815126	0.19152188375266538
0.7999999999999998	0.19999999999999996	0.5441176470588234	0.11116159306056418	0.6274509803921569	0.2674417273662882	0.46274509803921576	0.0977085197068512	0.46803921568627455	0.06447336598714107	0.6130718954248364	0.06211991260468398	0.4911764705882353	0.0698947179025226	0.550326797385621	0.08820238288935421	0.48205882352941176	0.07353574859274757	0.5166666666666666	0.1435371217667089	0.5607843137254902	0.10728844218801341	0.6222222222222222	0.07998887474829965	0.2647058823529411	0.15236021450078507	0.5366946778711483	0.05886203941765331	0.437843137254902	0.06206956351186409	0.3641456582633053	0.19186703533148133
0.7960784313725489	0.20088135243682972	0.5444444444444443	0.11087879077445717	0.6323529411764706	0.26668339139384084	0.46339869281045765	0.0977407993160156	0.4701960784313725	0.0639246261484924	0.616503267973856	0.061841458090297514	0.4919607843137255	0.06944423304280764	0.5511437908496732	0.08835700987116717	0.486078431372549	0.07348685468364484	0.5176470588235293	0.1437455034814413	0.5509803921568627	0.10883020620339948	0.6202614379084967	0.07970410541813003	0.2712418300653594	0.1564939107885869	0.5347805788982258	0.05906098995827276	0.43954248366013077	0.062170870131415056	0.3669467787114846	0.19221218691029726
0.7960784313725489	0.20088135243682975	0.5437908496732025	0.11147374127853463	0.6372549019607843	0.2659250554213935	0.4640522875816994	0.09794631426670011	0.47117647058823536	0.06385572252083019	0.6189542483660129	0.061932636817116506	0.4914379084967321	0.068889784958904	0.5549019607843138	0.08850967155939453	0.4891176470588235	0.07344589605731186	0.5196078431372548	0.1437455034814413	0.5411764705882351	0.10927685666721947	0.6215686274509804	0.07948624049438276	0.2810457516339869	0.1608783578032924	0.5328197945845004	0.05888475923666257	0.4418300653594772	0.06156433004633774	0.3669467787114847	0.19221218691029726
0.7960784313725489	0.20088135243682975	0.5447712418300652	0.11067596563356318	0.6372549019607843	0.26592505542139344	0.46470588235294125	0.09817348107159549	0.47366013071895424	0.06346496661139958	0.6228758169934638	0.061804396842141056	0.49228758169934644	0.06876129310035409	0.5573529411764706	0.08893824643530143	0.49058823529411766	0.07364087565736137	0.5205882352941176	0.14395388519617372	0.5352941176470587	0.1094838009746413	0.6228758169934641	0.07899993883898265	0.29084967320261434	0.16174408023488504	0.5306722689075629	0.05911462207156784	0.4433986928104576	0.06091666242888276	0.36974789915966394	0.19221218691029726
0.7882352941176469	0.20176270487365952	0.5437908496732025	0.11039316334745616	0.6372549019607843	0.26592505542139344	0.465686274509804	0.09727764791079412	0.47575163398692805	0.06330150053086737	0.627941176470588	0.06186564715204021	0.4934640522875817	0.0682197834840371	0.5601307189542484	0.0888210533829688	0.49323529411764705	0.07417985697111959	0.5196078431372548	0.1441622669109061	0.5284313725490195	0.11015395583926711	0.6254901960784314	0.07893719631501508	0.30718954248366015	0.16501205409109418	0.5287581699346404	0.059096345297821415	0.4470588235294118	0.06033753825679182	0.3725490196078432	0.19221218691029726
0.7882352941176469	0.20176270487365955	0.541830065359477	0.11043294231440216	0.6372549019607843	0.26592505542139344	0.46666666666666673	0.0966521438217511	0.4781699346405228	0.06277158823513833	0.6313725490196076	0.06197980710309685	0.4956209150326798	0.06800095709829782	0.563562091503268	0.08928732689925827	0.49627450980392157	0.07400366546041368	0.5225490196078431	0.144180478705024	0.5254901960784313	0.11090775448727955	0.6297385620915033	0.07877039558441616	0.32026143790849676	0.16914575037889595	0.5273109243697478	0.059149920596585734	0.448562091503268	0.06008266103064912	0.37815126050420167	0.1918670353314813
0.7882352941176469	0.2017627048736595	0.5388888888888888	0.11029097879138117	0.6372549019607843	0.26592505542139344	0.4705882352941177	0.09708787366924564	0.47986928104575166	0.06272150496096277	0.6343137254901959	0.06192936686447364	0.49542483660130715	0.06704673769743445	0.5651960784313725	0.08965432833640649	0.49843137254901965	0.07395829717670768	0.5225490196078432	0.1437770528509281	0.5215686274509803	0.11152981318841852	0.6320261437908496	0.07869545197011979	0.3300653594771242	0.17353019739360143	0.5267973856209149	0.05926234786547046	0.45084967320261443	0.059791808995025626	0.38095238095238093	0.19186703533148133
0.7882352941176469	0.2017627048736595	0.5369281045751633	0.11033075775832715	0.642156862745098	0.26516671944894615	0.47222222222222227	0.09681776417172905	0.4803921568627451	0.062519632970323	0.636437908496732	0.061827785474890026	0.49424836601307187	0.06605514063888519	0.5665032679738562	0.09042338204675285	0.5027450980392157	0.07341332356819072	0.5225490196078431	0.1433736269968322	0.5186274509803921	0.11120301580279761	0.6336601307189542	0.07852819014528291	0.34313725490196084	0.17766389368140328	0.5237161531279177	0.05967139202513469	0.45450980392156864	0.05962307311227958	0.38375350140056025	0.1922121869102973
0.784313725490196	0.20264405731048926	0.5372549019607842	0.11028089356394451	0.6323529411764706	0.26516671944894615	0.473202614379085	0.09649839283645692	0.4820915032679739	0.06286466447197439	0.6377450980392156	0.06116811516909301	0.49091503267973857	0.06578864911438596	0.5668300653594771	0.09107128843232155	0.5055882352941177	0.07337459608334221	0.5225490196078431	0.1429702011427363	0.5196078431372548	0.11130985727415668	0.6354575163398692	0.07803390687802203	0.35294117647058826	0.17852961611299595	0.5183473389355742	0.059439133325992974	0.45640522875816997	0.05964505315172968	0.38375350140056025	0.1922121869102973
0.784313725490196	0.2026440573104893	0.5352941176470587	0.10994822708345485	0.6225490196078431	0.26516671944894615	0.473529411764706	0.09651716512820141	0.48490196078431375	0.06339986091277285	0.6367647058823529	0.06104134884577252	0.48895424836601314	0.06547805596688758	0.5683006535947712	0.09150071530806073	0.5090196078431373	0.07289283382706876	0.5205882352941177	0.14265260924905443	0.5176470588235293	0.11139569123457072	0.6379084967320261	0.07818125501920326	0.35947712418300654	0.17964608927149223	0.5100840336134453	0.05947671107761418	0.45803921568627454	0.05969439735184897	0.38375350140056025	0.1922121869102973
0.784313725490196	0.2026440573104893	0.5349673202614378	0.10994045938130828	0.6127450980392157	0.26516671944894615	0.4751633986928106	0.09603098081536439	0.48921568627450984	0.06427317574104517	0.6357843137254902	0.060843453185471616	0.4867320261437909	0.06514978720057095	0.5676470588235294	0.09216215555635604	0.5134313725490196	0.07263122234334891	0.5186274509803922	0.14233501735537257	0.5186274509803921	0.11155363723899812	0.6411764705882352	0.07829651614184996	0.369281045751634	0.1840305362861977	0.5034080298786181	0.05918667479039301	0.4609803921568628	0.0591628456974375	0.3865546218487395	0.1922121869102973
0.784313725490196	0.20264405731048923	0.5366013071895424	0.10963152570590115	0.5980392156862745	0.26026475866463245	0.4794117647058825	0.09544073342282544	0.4939869281045752	0.06437870949383247	0.634313725490196	0.06028518095664644	0.48405228758169944	0.0648332604109912	0.568954248366013	0.09264915594951936	0.5180392156862745	0.07213793143671236	0.5205882352941176	0.14180438616055233	0.5215686274509803	0.11188043462461904	0.6444444444444444	0.07812239194325324	0.3790849673202615	0.18841498330090317	0.4966853408029878	0.058819465089542576	0.4638562091503268	0.05865728326805556	0.3865546218487395	0.19221218691029732
0.784313725490196	0.20264405731048923	0.5401960784313724	0.10914600467466914	0.5833333333333333	0.25536279788031874	0.48300653594771253	0.09424247634221543	0.49862745098039213	0.0648155640421516	0.6323529411764706	0.05997704062305251	0.48281045751633994	0.06482473505374198	0.5704248366013072	0.09325398684985002	0.5222549019607844	0.07129350646143716	0.5215686274509803	0.1410309383111114	0.5215686274509803	0.11240815854385613	0.6483660130718953	0.07810898953242763	0.38562091503267976	0.1895314564593995	0.4919234360410831	0.05855177188011954	0.4654248366013072	0.05805292530607555	0.38935574229691877	0.1922121869102973
0.784313725490196	0.20264405731048923	0.5431372549019606	0.10855114947884666	0.5686274509803921	0.25046083709600503	0.49052287581699355	0.09367603121372427	0.5054901960784314	0.0647602257083393	0.6313725490196077	0.05996016433854028	0.4827450980392157	0.06505485221033135	0.5707516339869281	0.09398243345670235	0.526764705882353	0.07074053797707808	0.5235294117647058	0.14044337001989154	0.5274509803921568	0.11156360452817589	0.6522875816993463	0.07792825119687817	0.3954248366013072	0.19039717889099217	0.48655462184873943	0.05843044410853101	0.466078431372549	0.0576129431077821	0.39215686274509803	0.19255733848911322
0.784313725490196	0.20264405731048923	0.545424836601307	0.1086955474223244	0.553921568627451	0.24555887631169132	0.49771241830065366	0.09340106664986152	0.513202614379085	0.06497544808217792	0.6320261437908496	0.06031028286241757	0.483529411764706	0.0651201833471499	0.5718954248366013	0.09497719902035492	0.5276470588235295	0.07064451247055553	0.5284313725490195	0.1395280982710857	0.5352941176470587	0.11099684959512214	0.6568627450980392	0.07776742910620006	0.4019607843137255	0.19151365204948848	0.48398692810457516	0.05798685232488063	0.46692810457516337	0.0572097328545984	0.39215686274509803	0.19255733848911324
0.784313725490196	0.20264405731048923	0.5473856209150325	0.10899245255867934	0.5441176470588236	0.23989857955493027	0.5042483660130719	0.09310329967398152	0.5192810457516339	0.06543397718150168	0.6300653594771242	0.05975835318976268	0.4830065359477125	0.06483902202335545	0.5725490196078431	0.09528110713416026	0.5299019607843138	0.07150912455261445	0.5274509803921568	0.1390324495042713	0.5411764705882351	0.11099684959512214	0.6599673202614378	0.07752288072124537	0.411764705882353	0.1923793744810811	0.4797385620915033	0.05745704551300491	0.46777777777777774	0.056859872356371625	0.39775910364145656	0.1922121869102973
0.776470588235294	0.203525409747319	0.5490196078431371	0.10866987130562633	0.5343137254901961	0.23423828279816922	0.5071895424836601	0.09382894309973093	0.5272549019607843	0.06578819326124372	0.6290849673202613	0.05950448197781437	0.48137254901960785	0.06485409752869681	0.5763071895424836	0.09575318264799017	0.5342156862745099	0.07179032261571977	0.5284313725490195	0.1387358651215345	0.5480392156862743	0.1112282887887494	0.6637254901960783	0.07693526524495027	0.41830065359477125	0.19349584763957745	0.4779178338001868	0.05745519916366971	0.46967320261437906	0.05672908987654838	0.39775910364145656	0.1922121869102973
0.7725490196078431	0.20440676218414877	0.5480392156862743	0.10801522340654807	0.5245098039215687	0.2285779860414082	0.511764705882353	0.09387828384546465	0.5326797385620915	0.06550455836262825	0.6272875816993463	0.05925450730415445	0.47941176470588237	0.06473944248775804	0.5799019607843137	0.09576766720887447	0.5377450980392157	0.07188800391308446	0.5284313725490195	0.1383324392674386	0.5539215686274508	0.11063333828467195	0.6663398692810457	0.07629582571738257	0.42810457516339867	0.1943615700711701	0.4768907563025211	0.057139572690693585	0.47104575163398693	0.05671946990130765	0.4005602240896358	0.1922121869102973
0.7607843137254902	0.2044067621841488	0.5483660130718954	0.10774320468272466	0.5147058823529411	0.22291768928464717	0.5173202614379085	0.09373059472214836	0.538562091503268	0.06537960056274474	0.6238562091503267	0.05922571134254047	0.47810457516339877	0.06436379278248552	0.5831699346405228	0.09627312760195741	0.5416666666666667	0.0727336455896213	0.5313725490196077	0.13778558492684798	0.5598039215686272	0.11084028259209379	0.6663398692810458	0.07600757212275949	0.44117647058823534	0.1984952663589719	0.47455648926237165	0.05690376856154692	0.47568627450980394	0.056383386021433224	0.4033613445378151	0.1922121869102973
0.7490196078431371	0.20440676218414883	0.5470588235294117	0.10734541906912332	0.5049019607843137	0.21725739252788615	0.5218954248366013	0.09326905383045339	0.5420915032679738	0.06512732049786205	0.6210784313725488	0.05914558389909305	0.47790849673202623	0.06382815715566556	0.5857843137254901	0.09672370419330004	0.5461764705882354	0.07362178838134287	0.5323529411764705	0.13789242639820706	0.5666666666666664	0.11107172178572101	0.6661764705882353	0.07563244268218736	0.45098039215686275	0.19936098879056455	0.47124183006535947	0.056651007458377395	0.48	0.05677348042203422	0.4089635854341737	0.19255733848911322
0.7411764705882352	0.2052881146209786	0.5447712418300653	0.10751521449076999	0.4950980392156863	0.2115970957711251	0.526470588235294	0.09319562159182114	0.5455555555555556	0.06460755234647524	0.618627450980392	0.05978179437331574	0.4760130718954249	0.06331345766811129	0.5901960784313726	0.09632933413094687	0.5490196078431373	0.0745882276981094	0.534313725490196	0.137806592437793	0.5696078431372548	0.11139851917134194	0.6665032679738562	0.07475464783867433	0.4607843137254902	0.20022671122215718	0.4686274509803922	0.05663266109720525	0.48346405228758166	0.05753104404060465	0.411764705882353	0.19290249006792917
0.7372549019607842	0.20616946705780834	0.5428104575163397	0.10711178249049978	0.4852941176470588	0.20593679901436404	0.5300653594771242	0.09357622088723717	0.547516339869281	0.06417466289165805	0.614705882352941	0.061018079484830505	0.4755555555555556	0.06284619509057518	0.5929738562091504	0.09642048969292304	0.5509803921568628	0.07541378203452216	0.5382352941176469	0.137644378651188	0.5764705882352941	0.1107119111600891	0.6668300653594772	0.0741991193809138	0.47058823529411764	0.20109243365374985	0.4673669467787115	0.05684236863922295	0.4879084967320262	0.058064256120940634	0.411764705882353	0.19290249006792917
0.7294117647058822	0.20705081949463808	0.5398692810457515	0.10638576923717656	0.48039215686274506	0.20517846304191675	0.5349673202614379	0.09423828832542477	0.5479738562091504	0.06417092487297545	0.6122549019607841	0.06165428995905319	0.47718954248366025	0.062169093909748833	0.5954248366013074	0.09691877710228061	0.551470588235294	0.07595101696197198	0.5421568627450979	0.13728074560814743	0.584313725490196	0.10986735714440886	0.6666666666666667	0.0735719636940677	0.4803921568627451	0.2019581560853425	0.46699346405228764	0.0568938115164369	0.49254901960784314	0.058386471032067934	0.411764705882353	0.19290249006792917
0.7215686274509803	0.20793217193146782	0.5388888888888888	0.10615213265855301	0.47549019607843135	0.20442012706946946	0.5375816993464052	0.09472238577401924	0.5502614379084968	0.064506535686581	0.6098039215686273	0.06309535068188556	0.47790849673202623	0.061762029357356966	0.59640522875817	0.0970485157837792	0.5519607843137254	0.07619014861463773	0.5441176470588234	0.13719491164773343	0.5921568627450979	0.10950754651877694	0.6671568627450981	0.07312635680669194	0.4901960784313726	0.20282387851693517	0.46694677871148466	0.057197399734989905	0.49457516339869284	0.05870262280913017	0.41456582633053224	0.19290249006792917
0.7058823529411764	0.20401060330401685	0.5375816993464051	0.1056293399399058	0.4705882352941176	0.20366179109702215	0.5401960784313725	0.09538102428571846	0.5533333333333333	0.06433615051876877	0.6073529411764704	0.06404433522472322	0.4776470588235294	0.061647045640419416	0.5988562091503268	0.0970523239611955	0.5520588235294117	0.0763000181510775	0.5490196078431371	0.13664805730714277	0.5980392156862744	0.10885395174753512	0.665686274509804	0.07219854178066148	0.49346405228758167	0.20368960094852784	0.4675536881419235	0.057413416927644366	0.49614379084967325	0.058832663304506254	0.4117647058823529	0.19255733848911322
0.7019607843137254	0.20489195574084662	0.5356209150326796	0.10520233867751427	0.4607843137254901	0.20366179109702215	0.5411764705882353	0.09595369518648761	0.5565359477124183	0.06471454637859611	0.6068627450980391	0.06508186510342227	0.47692810457516344	0.06130801787248427	0.6039215686274508	0.09726113398823505	0.5534313725490196	0.0764566859175371	0.5509803921568626	0.13687465081599307	0.5990196078431371	0.10836240117502972	0.6642156862745099	0.07142989568914389	0.4967320261437908	0.20455532338012047	0.46727357609710557	0.05809408752669355	0.49640522875816995	0.059408197379895555	0.4145658263305322	0.19290249006792914
0.6941176470588235	0.2057733081776764	0.5333333333333332	0.10483094833714508	0.4607843137254901	0.20366179109702218	0.5428104575163398	0.09652636608725679	0.5597385620915033	0.06459781339091134	0.6049019607843136	0.06532565953982508	0.47830065359477125	0.06174100760708658	0.6070261437908495	0.09785479094603462	0.553921568627451	0.07615938378760019	0.5558823529411763	0.13677444693922244	0.6009803921568626	0.10856934548245156	0.6627450980392157	0.07151908234779393	0.5065359477124183	0.2054210458117131	0.4660597572362279	0.05834891948675381	0.49673202614379086	0.05967498403746371	0.41736694677871145	0.19290249006792914
0.6862745098039215	0.20665466061450613	0.5310457516339869	0.1044595579967759	0.4558823529411764	0.20290345512457483	0.5464052287581699	0.09696481754635272	0.5637254901960784	0.0647641952928998	0.6044117647058822	0.06601831439510364	0.47836601307189547	0.06234206937538397	0.608986928104575	0.09813688585479406	0.555686274509804	0.0756579340395799	0.556862745098039	0.13698282865395486	0.5999999999999999	0.10843760553557807	0.6607843137254902	0.07157825094313151	0.5098039215686274	0.20628676824330577	0.46512605042016814	0.059057210349402346	0.4975816993464052	0.059519030404080554	0.4173669467787115	0.19290249006792917
0.6862745098039216	0.20665466061450616	0.530392156862745	0.10466475882174124	0.4509803921568627	0.20214511915212754	0.5477124183006535	0.09696481754635272	0.5658169934640523	0.06503757512181586	0.601470588235294	0.06657026075170897	0.47836601307189547	0.06263339136474083	0.6102941176470587	0.09854814855303501	0.5558823529411765	0.07480210578507375	0.5578431372549019	0.13719121036868726	0.6009803921568626	0.10748621004853877	0.6593137254901961	0.07164185463256006	0.5130718954248366	0.20653751897020944	0.46358543417366954	0.05938327429979745	0.4980392156862745	0.06015050223150214	0.42016806722689076	0.19290249006792917
0.6862745098039216	0.20665466061450616	0.5297385620915032	0.10424985101514073	0.44607843137254893	0.2013867831796802	0.5490196078431373	0.09693466885346237	0.567843137254902	0.06509448036010157	0.5999999999999999	0.06677516815490915	0.47790849673202623	0.062362071852375155	0.6135620915032678	0.09851500003934467	0.5559803921568628	0.07386698346037784	0.5607843137254901	0.13756180587002473	0.6019607843137254	0.10653481456149944	0.6591503267973855	0.07147679483189143	0.5098039215686274	0.20678826969711311	0.46045751633986937	0.05939903128789903	0.49954248366013076	0.06102115200323273	0.42296918767507	0.19290249006792917
0.6823529411764706	0.20753601305133587	0.526470588235294	0.10424985101514073	0.4411764705882352	0.2006284472072329	0.5509803921568628	0.09724141009976615	0.5684313725490198	0.0650931002059572	0.5980392156862744	0.06737583735886883	0.4775163398692811	0.062376324260412654	0.6140522875816993	0.09840169661004113	0.5557843137254902	0.0732413158118149	0.5598039215686272	0.1377701875847571	0.5999999999999999	0.10643511531474568	0.65718954248366	0.07171907274651107	0.5098039215686274	0.20678826969711311	0.4591970121381887	0.05944296441748992	0.5007843137254903	0.06178255830705992	0.42857142857142855	0.19255733848911322
0.6784313725490196	0.20841736548816564	0.5232026143790849	0.10485521682080648	0.4313725490196078	0.1949681504504719	0.5549019607843136	0.09788279684244233	0.5671895424836602	0.06541818243927082	0.5950980392156862	0.0678402158811015	0.4766013071895425	0.06278936819049405	0.6160130718954248	0.09798024505798485	0.5555882352941177	0.0726449694318016	0.5627450980392155	0.1376358169886253	0.5970588235294116	0.10635991095419735	0.6558823529411764	0.07180740376622571	0.5	0.20765399212870578	0.45980392156862754	0.06004794443917874	0.5013071895424838	0.0625790865497257	0.43417366946778707	0.19221218691029726
0.6784313725490196	0.20841736548816564	0.5209150326797385	0.10497037946719442	0.41666666666666663	0.19006618966615815	0.5588235294117646	0.09777229839975626	0.5662745098039216	0.0655596783171767	0.5931372549019607	0.06798604249702583	0.4762091503267974	0.06241515018125166	0.6184640522875816	0.09786953575221687	0.5561764705882353	0.0720842010822794	0.5627450980392156	0.1376358169886253	0.5931372549019607	0.10635991095419736	0.6534313725490195	0.07195388777746961	0.49019607843137253	0.2085197145602984	0.4607376283846873	0.060503627284659	0.5018300653594772	0.06265700774354344	0.43977591036414565	0.1918670353314813
0.6745098039215685	0.20929871792499546	0.5202614379084967	0.10417786807217083	0.4019607843137255	0.1851642288818444	0.5607843137254902	0.09799484971120524	0.5669281045751634	0.06571782410966089	0.5911764705882352	0.06807925663829745	0.4779084967320262	0.062434126838694995	0.6202614379084965	0.0983548902854053	0.5553921568627451	0.07160569186620178	0.5627450980392156	0.13763581698862526	0.5941176470588234	0.10600690751102251	0.6534313725490195	0.07195388777746961	0.48039215686274506	0.20765399212870575	0.46134453781512613	0.06066945809198056	0.5033333333333334	0.06279728691193182	0.4453781512605042	0.19152188375266538
0.6745098039215685	0.20929871792499544	0.5192810457516339	0.1034063641880923	0.38725490196078427	0.18026226809753065	0.5643790849673203	0.09771808944665861	0.56718954248366	0.06608831666048987	0.5887254901960783	0.06820776652511741	0.4796078431372549	0.06246718602404396	0.622549019607843	0.098768236643497	0.557156862745098	0.07188488637361075	0.5627450980392156	0.13763581698862526	0.5911764705882352	0.1062602117074436	0.6506535947712417	0.07217440184592734	0.4738562091503268	0.20765399212870575	0.46363211951447253	0.06031836923265	0.5052287581699346	0.06263979138388377	0.45098039215686275	0.19117673217384942
0.6745098039215685	0.20929871792499544	0.5179738562091504	0.10218935498287589	0.37254901960784315	0.17536030731321695	0.5669934640522876	0.09702861027663205	0.567843137254902	0.0666128114573606	0.587908496732026	0.06798702978733004	0.48235294117647065	0.06265053478112612	0.6263071895424837	0.09892378026086807	0.5594117647058824	0.07162327488989088	0.5647058823529412	0.13731822509494337	0.588235294117647	0.10593341432182267	0.6486928104575163	0.07191292014447814	0.46732026143790845	0.20765399212870575	0.4652194211017741	0.06014191495122267	0.5091503267973856	0.0627238346074205	0.45938375350140054	0.19117673217384942
0.6745098039215685	0.20929871792499544	0.5173202614379084	0.10139934704005099	0.3627450980392156	0.17536030731321695	0.5699346405228758	0.09637321980470635	0.5673202614379084	0.06749563485924405	0.5875816993464051	0.06761194242408923	0.48581699346405227	0.06278563309154553	0.630718954248366	0.09889328302545283	0.5620588235294118	0.07146197164226833	0.5676470588235294	0.13704916983697926	0.5852941176470587	0.1066200223330755	0.6467320261437908	0.07165143844302893	0.46732026143790845	0.20765399212870578	0.465639589169001	0.060397526873969154	0.5113071895424837	0.06256628145598445	0.4621848739495798	0.19152188375266538
0.6705882352941175	0.2101800703618252	0.5186274509803922	0.1006379283834091	0.3627450980392157	0.17536030731321695	0.5718954248366013	0.09617971339570515	0.5669934640522875	0.06828121889920437	0.5887254901960783	0.0676585040140481	0.48692810457516345	0.0627117054433092	0.632516339869281	0.09883049434913732	0.5627450980392157	0.07135938406885926	0.5676470588235294	0.13665756682469682	0.5813725490196078	0.10681507977182295	0.643954248366013	0.07184883421434533	0.46078431372549017	0.20653751897020944	0.46769374416433246	0.060872275480841745	0.513529411764706	0.06249066628987038	0.4677871148459384	0.19186703533148133
0.6666666666666665	0.21106142279865497	0.5183006535947713	0.10019909097982022	0.35784313725490197	0.17611864328566423	0.5732026143790849	0.09651061222126102	0.5663398692810457	0.0688220481185716	0.5898692810457515	0.06727905851952623	0.4891503267973856	0.06296229710027204	0.632516339869281	0.09923159911730783	0.5647058823529412	0.07092022752154405	0.5705882352941176	0.1362869713233594	0.5813725490196078	0.10681507977182295	0.6392156862745098	0.0722089920002784	0.4542483660130719	0.2054210458117131	0.4712885154061625	0.06064038862377878	0.5153594771241831	0.06248002758657484	0.4761904761904762	0.1930272974109578
0.6627450980392156	0.21194277523548471	0.5186274509803922	0.10020685868196678	0.35294117647058826	0.17687697925811155	0.5735294117647058	0.09616405532153474	0.5647058823529412	0.0696910889577212	0.5888888888888888	0.06717737603723473	0.49032679738562096	0.0628710516364986	0.6349673202614379	0.09858393457682131	0.5645098039215687	0.07085705000341816	0.5735294117647058	0.13618676744658878	0.5784313725490196	0.10665713376739552	0.6352941176470588	0.07227941138182142	0.4444444444444444	0.20455532338012045	0.4740896358543418	0.06082217910996101	0.5162745098039216	0.062396358440464365	0.484593837535014	0.19418755949043426
0.6588235294117646	0.21282412767231448	0.5169934640522876	0.09985385523879194	0.34803921568627455	0.17763531523055884	0.5735294117647058	0.09616405532153473	0.5634640522875817	0.06992921481923069	0.5897058823529411	0.06660255528989827	0.49078431372549025	0.06341573491845666	0.6359477124183006	0.09841636036743455	0.563921568627451	0.0706642736143241	0.5764705882352941	0.135972538643065	0.5764705882352941	0.10788130588909971	0.6318627450980392	0.0728932925809836	0.44444444444444436	0.20455532338012045	0.47492997198879555	0.060437565366756034	0.5159477124183007	0.061926599902436805	0.49019607843137264	0.1953478215699107
0.6549019607843136	0.21370548010914422	0.5173202614379085	0.09989243437866804	0.34803921568627455	0.17763531523055887	0.5754901960784313	0.09519842664241272	0.5609150326797385	0.07037451152657843	0.5924836601307188	0.0657407604575866	0.4922222222222223	0.06318911311107245	0.6362745098039215	0.09773467356606647	0.564607843137255	0.07006960003468811	0.5794117647058823	0.13610690923919677	0.5725490196078431	0.10807636332784715	0.6284313725490196	0.07339953921104418	0.44444444444444436	0.20455532338012047	0.47572362278244634	0.06018385040098081	0.5158823529411765	0.06164007921941609	0.49579831932773116	0.19569297314872666
0.6509803921568627	0.214586832545974	0.5179738562091504	0.10035227929320197	0.35294117647058826	0.17687697925811158	0.5754901960784313	0.09492947607301545	0.5595424836601307	0.06988838113243379	0.5937908496732025	0.06554210110106815	0.4936601307189542	0.06329180675660301	0.634640522875817	0.09711729560690728	0.5644117647058825	0.06937290689526106	0.5784313725490196	0.13674438190537608	0.5715686274509804	0.10772335988467231	0.6256535947712418	0.07414925382697758	0.45098039215686275	0.2056717965386168	0.4774509803921569	0.06022953649464174	0.5154901960784315	0.06156183833385899	0.5014005602240896	0.1960381247275426
0.6431372549019607	0.21546818498280376	0.5176470588235295	0.10100692719228023	0.34803921568627455	0.1776353152305589	0.5787581699346405	0.09451214482885036	0.5596732026143791	0.06959156249583967	0.5965686274509803	0.06531806273573612	0.49516339869281045	0.06336487730090337	0.6338235294117647	0.09663934272853442	0.5654901960784315	0.06883436772464065	0.5862745098039216	0.13612232320423712	0.5666666666666667	0.10827021422526291	0.6235294117647059	0.07464212566604818	0.4575163398692811	0.2056717965386168	0.480859010270775	0.0602617701295286	0.5154248366013072	0.061554555121462975	0.5098039215686274	0.19719838680701904
0.6352941176470588	0.2163495374196335	0.5202614379084967	0.10153233358622724	0.34803921568627455	0.1776353152305589	0.5826797385620914	0.09388940290938493	0.5608496732026145	0.06973140485855521	0.5988562091503267	0.06508947496229783	0.4949673202614379	0.06373751582950485	0.6323529411764706	0.09578630248692077	0.5651960784313725	0.0678898511145674	0.5950980392156864	0.13536589390696638	0.5666666666666667	0.10912633075783232	0.6220588235294118	0.075203233694162	0.46078431372549017	0.20653751897020944	0.4831465919701214	0.06041159831746251	0.5133986928104575	0.06186375645590382	0.5154061624649859	0.19754353838583497
0.6274509803921567	0.21723088985646327	0.522875816993464	0.10205773998017424	0.34803921568627455	0.1776353152305589	0.5852941176470587	0.09316599766875626	0.5629411764705882	0.06960308239882242	0.6011437908496731	0.06432016687311416	0.4967973856209151	0.06358763925342403	0.6290849673202614	0.09493721217897191	0.565392156862745	0.06745699466938443	0.6019607843137257	0.13453545349109505	0.5627450980392157	0.10961107414788064	0.6199346405228758	0.07547397589078989	0.4640522875816993	0.20678826969711311	0.4838468720821662	0.06068997878901198	0.5111764705882353	0.061903368878376344	0.5182072829131652	0.19788868996465092
0.6196078431372547	0.21811224229329304	0.5238562091503267	0.10226056512106822	0.34313725490196084	0.1783936512030062	0.5866013071895424	0.09322322030903228	0.5652287581699346	0.07005227728393594	0.6003267973856208	0.06391689442988244	0.4967973856209151	0.06359875240842752	0.6256535947712418	0.09412603016293562	0.5650980392156862	0.06691424733143526	0.6088235294117649	0.1337050130752237	0.5607843137254901	0.10961107414788065	0.617156862745098	0.07551299609536598	0.47058823529411764	0.20678826969711311	0.48328664799253035	0.061161437494840355	0.509281045751634	0.061546637717116666	0.5210084033613444	0.19823384154346685
0.6117647058823528	0.2189935947301228	0.5232026143790849	0.1025932316015579	0.33823529411764713	0.1791519871754535	0.587908496732026	0.09322322030903228	0.5684313725490195	0.0694036654751073	0.6003267973856208	0.06347835907385181	0.4965359477124183	0.06359803039153966	0.6217320261437909	0.09336188853088724	0.563921568627451	0.06692011088976219	0.6098039215686275	0.13347096626314028	0.5598039215686273	0.10991806451167226	0.6143790849673203	0.0758609048790064	0.477124183006536	0.20790474285560945	0.47992530345471524	0.06114618706489909	0.5052941176470588	0.061545316815901675	0.5238095238095237	0.19823384154346685
0.5999999999999999	0.21899359473012284	0.5235294117647058	0.10287603388766492	0.32843137254901966	0.17915198717545347	0.5866013071895424	0.09269068081805165	0.5724836601307189	0.0690364088757767	0.599346405228758	0.06353899874637338	0.4969281045751634	0.0637106537188861	0.6202614379084967	0.0934956036935894	0.5609803921568627	0.0673500514883294	0.6127450980392156	0.13300234497815447	0.5588235294117646	0.11013879806711775	0.6111111111111112	0.07671339559137073	0.4869281045751634	0.20877046528720208	0.4780578898225957	0.06140443641034362	0.5013725490196078	0.06068516618490191	0.5294117647058822	0.19857899312228278
0.5921568627450979	0.21987494716695258	0.5248366013071895	0.10277772293927687	0.32843137254901966	0.17915198717545347	0.5839869281045751	0.09280826629067165	0.5749673202614379	0.0690232635798369	0.5960784313725489	0.06334861453233552	0.49764705882352944	0.06363579403224302	0.6181372549019608	0.09438679134864096	0.5575490196078432	0.0675697417789401	0.6166666666666665	0.13272951863498833	0.5598039215686273	0.10991806451167224	0.6091503267973856	0.07729632726591866	0.4934640522875817	0.2098869384456984	0.47647058823529415	0.061681392651743674	0.4974509803921569	0.06031786705533088	0.5294117647058822	0.19857899312228278
0.584313725490196	0.22075629960378235	0.5261437908496731	0.10267941199088881	0.3186274509803922	0.17349169041869247	0.5823529411764705	0.09377937173862091	0.5764705882352941	0.0695568934209383	0.5929738562091502	0.06361953659435154	0.49973856209150325	0.06373243337682467	0.6130718954248366	0.0941324100757288	0.5542156862745098	0.06772795838132424	0.6176470588235292	0.1320799404339341	0.5617647058823528	0.11002412834184766	0.6078431372549018	0.07761070027298346	0.5065359477124184	0.2098869384456984	0.4759103641456583	0.06198351450215	0.4945098039215687	0.06025632095595547	0.5350140056022408	0.19892414470109873
0.5725490196078431	0.22075629960378235	0.5254901960784313	0.10327436249496627	0.3137254901960785	0.17273335444624516	0.5790849673202614	0.09352244109492183	0.5796078431372549	0.07022503226253997	0.5903594771241829	0.0639923815239529	0.5001960784313725	0.06374094468884359	0.609640522875817	0.09454758238232557	0.5508823529411765	0.06814259856191615	0.6225490196078429	0.13161131914894827	0.5666666666666665	0.11071073635310048	0.6091503267973856	0.0774220936851639	0.5098039215686274	0.21013768917260206	0.4747432306255836	0.06247762783138131	0.4926797385620916	0.06075791431089986	0.53781512605042	0.19892414470109873
0.5647058823529412	0.2198749471669526	0.5271241830065359	0.10341632601798727	0.30392156862745096	0.17273335444624516	0.5745098039215686	0.0930022255499809	0.5818954248366013	0.07094861782073468	0.5857843137254901	0.06394776438709279	0.5026143790849674	0.06386004424478633	0.6055555555555555	0.09501375565485444	0.5498039215686275	0.06811859502926397	0.6274509803921566	0.1308805779798307	0.5705882352941176	0.10982256710895624	0.6102941176470589	0.0776497342360951	0.5196078431372549	0.2092719667410094	0.4750233426704015	0.06275429255805538	0.4908496732026144	0.06152952143657347	0.5406162464985993	0.19892414470109873
0.5568627450980391	0.22075629960378237	0.5287581699346404	0.10361915115888126	0.2941176470588235	0.17273335444624519	0.5696078431372549	0.0928761882808755	0.584640522875817	0.07111912699877049	0.5812091503267973	0.06391931848872441	0.5054901960784315	0.06357203126010984	0.5983660130718954	0.09487246126585543	0.5487254901960785	0.06777545731640425	0.6313725490196076	0.13080071977243868	0.5764705882352941	0.10916897233771441	0.6094771241830065	0.07815233935088906	0.5261437908496732	0.20815549358251306	0.47376283846872086	0.06286968025765695	0.49	0.06259068067168672	0.5434173669467786	0.19892414470109873
0.5490196078431371	0.22163765204061212	0.5307189542483659	0.10461753366322893	0.28921568627450983	0.17349169041869247	0.565359477124183	0.09272849915755922	0.5854901960784313	0.0715672886940178	0.574673202614379	0.06391931848872441	0.5084967320261438	0.06335108553323576	0.5931372549019609	0.09487246126585543	0.5489215686274509	0.06746730996102591	0.6362745098039213	0.1300699786033211	0.580392156862745	0.10906809186046798	0.6075163398692809	0.0791252927495232	0.5294117647058824	0.2072897711509204	0.47408963585434183	0.06296170740622145	0.48823529411764705	0.06374363700180981	0.5434173669467786	0.19892414470109873
0.5490196078431371	0.2216376520406121	0.5300653594771241	0.10510316109022995	0.27941176470588236	0.17349169041869247	0.5581699346405229	0.09286646202917377	0.5851633986928104	0.07133369842217697	0.5665032679738562	0.06411511999486565	0.5103921568627451	0.0637067847984099	0.5905228758169935	0.09493481819241688	0.5474509803921568	0.06727233036097642	0.6382352941176469	0.1299959674847205	0.5862745098039215	0.10934589094309449	0.6047385620915032	0.07929659126768855	0.5326797385620915	0.20402179729471126	0.4757236227824464	0.06302488194839559	0.48516339869281044	0.06425650829876499	0.5434173669467786	0.19892414470109873
0.5372549019607842	0.2216376520406121	0.530392156862745	0.10538596337633696	0.27450980392156865	0.17425002639113976	0.550326797385621	0.09305351465912086	0.5841176470588235	0.0715093918406953	0.5594771241830064	0.06415525283956051	0.5116993464052288	0.06386930258417974	0.5833333333333333	0.09448255147241093	0.5454901960784314	0.06747406925575967	0.6411764705882352	0.1292225196352796	0.5892156862745097	0.10859209229508204	0.6009803921568627	0.07962430601183816	0.5326797385620915	0.20402179729471126	0.47861811391223164	0.06295356769505288	0.48444444444444446	0.06462317582346422	0.5434173669467786	0.1989241447010987
0.5294117647058822	0.22251900447744186	0.530392156862745	0.1059024022410675	0.26960784313725494	0.17500836236358705	0.5434640522875818	0.09311842946764651	0.5830065359477126	0.07129656379951656	0.5519607843137254	0.06400680027138303	0.5127450980392158	0.0640419747712729	0.5759803921568627	0.09410283708286454	0.5432352941176469	0.06790779106106548	0.6411764705882352	0.1296259454893755	0.5901960784313725	0.10794435747724501	0.5990196078431371	0.07966642644163659	0.5424836601307189	0.19963735028000582	0.4814659197012139	0.06324892487220764	0.4819607843137256	0.0650311611131407	0.5434173669467786	0.1989241447010987
0.5215686274509803	0.22340035691427163	0.5297385620915032	0.10638802966806853	0.2647058823529412	0.17576669833603434	0.5385620915032681	0.09344132055159553	0.580392156862745	0.07128436553910185	0.5467320261437908	0.06416109306713454	0.5145751633986927	0.0641889595371787	0.5705882352941176	0.09340193781583596	0.5394117647058823	0.06816075320337388	0.6392156862745098	0.12971177944978954	0.5901960784313725	0.10794435747724503	0.599673202614379	0.07987267056211085	0.5457516339869282	0.19877162784841315	0.48552754435107387	0.06308983822769595	0.47875816993464054	0.06516322987697483	0.5490196078431371	0.19857899312228275
0.5215686274509803	0.2234003569142716	0.526470588235294	0.10657985738547217	0.27450980392156865	0.1757666983360344	0.5330065359477124	0.0935942304718069	0.5789542483660132	0.07110993866683568	0.5411764705882353	0.06453618043037535	0.5169934640522875	0.06393655292980835	0.5660130718954248	0.09256003897366107	0.5354901960784312	0.06881092871331293	0.6382352941176469	0.12998083470775368	0.588235294117647	0.10767957000145853	0.6001633986928103	0.0798697865555016	0.5490196078431373	0.1979059054168205	0.4902894491129786	0.06342487159236986	0.47692810457516344	0.06527115084513797	0.5546218487394956	0.19823384154346682
0.5176470588235293	0.22428170935110137	0.5232026143790849	0.10677168510287581	0.2794117647058824	0.17652503430848168	0.5290849673202613	0.09375902614128788	0.5764705882352942	0.0708234238781285	0.5370915032679737	0.06507816696163152	0.5201960784313725	0.0637709281389172	0.561437908496732	0.09264849725223934	0.5309803921568628	0.0697008990093808	0.6401960784313724	0.12989500074733962	0.5921568627450979	0.10674918202536425	0.6013071895424836	0.07977729981237358	0.5555555555555557	0.19678943225832415	0.4951914098972923	0.0635921209086815	0.47542483660130724	0.06564195164356347	0.5574229691876749	0.19823384154346682
0.5098039215686274	0.22516306178793113	0.5183006535947712	0.10608507709162299	0.28921568627450983	0.1765250343084817	0.5271241830065359	0.09459700854549323	0.5718300653594771	0.07042107455235644	0.5348039215686273	0.06577525387410625	0.5219607843137255	0.06381100110554816	0.5563725490196079	0.09201379337859152	0.5266666666666666	0.0701113745568528	0.6421568627450979	0.12980916678692558	0.5921568627450979	0.10674918202536426	0.5990196078431371	0.07968579474200425	0.562091503267974	0.19567295909982785	0.4979458450046686	0.06378794642409887	0.4726143790849674	0.0659142173310746	0.5574229691876749	0.19823384154346682
0.5019607843137255	0.22604441422476088	0.5120915032679738	0.10524781229544647	0.303921568627451	0.18142699509279545	0.5238562091503267	0.09544169975689884	0.567908496732026	0.07031052794686836	0.5330065359477123	0.06633352610293142	0.5224183006535947	0.06415518447566962	0.5495098039215687	0.09120912880878632	0.5231372549019608	0.07069202466368385	0.6382352941176469	0.1299713805735306	0.5931372549019607	0.10642238463974335	0.5968954248366012	0.07997157111639609	0.565359477124183	0.19542220837292418	0.5010737628384687	0.06380609100399115	0.46882352941176475	0.06581238476045712	0.5574229691876749	0.19823384154346685
0.49803921568627446	0.22692576666159064	0.5078431372549019	0.10546854585089198	0.3186274509803922	0.1863289558771092	0.5183006535947712	0.09650004761999266	0.5640522875816992	0.069979722899334	0.5307189542483659	0.0666296122329506	0.5228758169934641	0.06451187043346676	0.5454248366013073	0.09122589737699527	0.5197058823529411	0.07110728402246791	0.6333333333333332	0.13051823491412123	0.5970588235294116	0.1057687898685015	0.5934640522875816	0.07992642940586864	0.5653594771241829	0.1954222083729242	0.5028478057889824	0.06398034290824957	0.46503267973856205	0.06596459612453515	0.5602240896358541	0.1978886899646509
0.4901960784313726	0.2278071190984204	0.5022875816993464	0.10511221202881452	0.3333333333333333	0.19123091666142292	0.5114379084967321	0.09717318321080569	0.5598039215686273	0.0697724866323018	0.5269607843137254	0.06740288094017725	0.5205228758169935	0.0642316983340364	0.5403594771241831	0.0913474426584781	0.5150980392156862	0.07146863405457535	0.6284313725490195	0.13061843879089186	0.5970588235294116	0.10576878986850151	0.5898692810457515	0.0801071677414181	0.5588235294117645	0.19542220837292423	0.5058356676003736	0.06432805044975898	0.46320261437908494	0.06638923917326879	0.5630252100840334	0.1978886899646509
0.48627450980392156	0.22868847153525018	0.4980392156862746	0.10503700766826617	0.34313725490196084	0.1968912134181839	0.5068627450980392	0.09765948486620579	0.554705882352941	0.0695227601569585	0.522875816993464	0.06738556421107292	0.5175163398692811	0.06349726689459252	0.5361111111111111	0.09144436741026613	0.5136274509803921	0.07130475792940864	0.6196078431372547	0.13100307934487745	0.5960784313725489	0.10626034044100689	0.5877450980392156	0.0801245073841571	0.5555555555555554	0.19517145764602056	0.5060224089635854	0.06463876703190649	0.46143790849673194	0.0663933056646066	0.5658263305322127	0.19788868996465092
0.48235294117647065	0.22956982397207995	0.49542483660130726	0.10529632036358776	0.3529411764705883	0.20255151017494494	0.5035947712418302	0.09757489846483054	0.5505882352941176	0.06955799649483771	0.5192810457516339	0.06780989031606754	0.5171895424836601	0.06337531919594336	0.5300653594771242	0.09128994322046925	0.5103921568627451	0.07119132202897749	0.614705882352941	0.13110992081623654	0.5950980392156862	0.10612860049413342	0.586111111111111	0.080346031501026	0.5490196078431371	0.19517145764602056	0.5065359477124184	0.06476325138472463	0.4616339869281046	0.06708702435768547	0.5658263305322127	0.19788868996465092
0.4862745098039216	0.22956982397207995	0.4957516339869282	0.10554970803371137	0.3627450980392158	0.20821180693170596	0.5006535947712418	0.09749542078325144	0.5466666666666667	0.06895101648236648	0.5183006535947712	0.06799059585460705	0.5158823529411765	0.06295665261535154	0.5225490196078432	0.09063868537097797	0.5062745098039215	0.07129990756291645	0.61078431372549	0.13127213460284157	0.5941176470588234	0.10553735067487426	0.5857843137254901	0.0800793876559583	0.5424836601307188	0.19405498448752423	0.5063025210084034	0.0651032295491236	0.4604575163398693	0.06738633086022495	0.5658263305322128	0.1978886899646509
0.4901960784313726	0.22868847153525018	0.4967320261437909	0.10526690574760436	0.36764705882352944	0.21311376771601973	0.4986928104575164	0.09717712946812043	0.5441176470588237	0.06861195450723793	0.5166666666666666	0.06838051712801893	0.5155555555555555	0.06306894241341263	0.515359477124183	0.09010060541597481	0.5030392156862745	0.07119825698526944	0.6058823529411763	0.13137897607420063	0.5960784313725489	0.10567376384645731	0.586111111111111	0.08002709043038907	0.5326797385620914	0.19318926205593157	0.5063958916900094	0.06585374910989857	0.458888888888889	0.06819545464860403	0.5630252100840334	0.1978886899646509
0.49411764705882355	0.22956982397207995	0.4957516339869282	0.10505329704442676	0.3676470588235294	0.2131137677160197	0.49771241830065366	0.0966814713852406	0.5403921568627452	0.06848542730610421	0.5125816993464053	0.06895533787535538	0.5141830065359477	0.06349608095291319	0.5080065359477124	0.08965145444281887	0.4988235294117647	0.07069872573939022	0.5980392156862744	0.13182562653802063	0.5950980392156862	0.10559855948590896	0.5883986928104574	0.08006607272602645	0.522875816993464	0.1923235396243389	0.507889822595705	0.06641249566567675	0.4537254901960785	0.0684220089031977	0.5630252100840334	0.19788868996465092
0.4980392156862745	0.23045117640890972	0.4957516339869282	0.10505329704442676	0.3676470588235294	0.21311376771601973	0.4960784313725491	0.09679185637656859	0.538888888888889	0.06871221746778287	0.5102941176470588	0.06914257972056469	0.5139869281045752	0.0636216108482562	0.5001633986928106	0.0885785651620502	0.4946078431372549	0.06971690907302269	0.5901960784313725	0.13146548087024046	0.5960784313725489	0.10500730966664981	0.5901960784313725	0.07987841243836645	0.5130718954248366	0.19145781719274624	0.507516339869281	0.06662179837653623	0.45084967320261443	0.06845047356465889	0.5602240896358542	0.19788868996465092
0.5058823529411764	0.22956982397207992	0.4990196078431373	0.10458067146122714	0.3774509803921569	0.21877406447278075	0.49509803921568635	0.09682585851579062	0.5368627450980392	0.0690304704055224	0.5070261437908496	0.06902810025410704	0.514313725490196	0.0638640710665717	0.49133986928104584	0.08902262265873181	0.49254901960784314	0.06853447460871336	0.5862745098039215	0.13186890672433635	0.6009803921568626	0.10432070165539699	0.5906862745098038	0.0804854190151656	0.5032679738562091	0.19059209476115357	0.5072362278244632	0.06670024290512082	0.4505882352941177	0.0682187369267204	0.5658263305322127	0.19754353838583497
0.5058823529411764	0.22956982397207995	0.5	0.10429786917512011	0.3921568627450981	0.22367602525709449	0.4944444444444445	0.09652983316750216	0.534967320261438	0.06927049882448792	0.5042483660130719	0.06890029378595991	0.5161437908496732	0.06401437329048663	0.4854575163398694	0.08918338959333283	0.49323529411764705	0.0676322363914123	0.580392156862745	0.1322577140197917	0.6019607843137255	0.10421730172382491	0.5924836601307188	0.08023898537713259	0.4934640522875816	0.1897263723295609	0.5052754435107376	0.06654632600047893	0.4520261437908497	0.06789121008174057	0.5714285714285712	0.197198386807019
0.5137254901960784	0.22868847153525018	0.5019607843137255	0.10433764814206611	0.39705882352941174	0.22443436122954177	0.4960784313725491	0.0963494560502796	0.5350980392156863	0.0690796596294212	0.5024509803921569	0.06953460119776302	0.5189542483660131	0.06389633342632638	0.4816993464052289	0.08928154407823868	0.49725490196078426	0.0669778794641842	0.5735294117647058	0.13303116186923258	0.603921568627451	0.103923517578215	0.5934640522875816	0.08048713919049275	0.48692810457516333	0.18972637232956094	0.5042950513538749	0.06619742664980893	0.45359477124183006	0.06785301087891789	0.5770308123249297	0.19685323522820306
0.5176470588235293	0.2286884715352502	0.5026143790849673	0.10374269763798866	0.39705882352941174	0.2244343612295418	0.4990196078431373	0.09588935273697277	0.5356209150326798	0.06868407259022306	0.5001633986928105	0.06945020162334517	0.5254248366013072	0.06343113181176294	0.4815359477124184	0.08909910608517645	0.5016666666666666	0.06661364471122758	0.5696078431372549	0.13343458772332847	0.6058823529411766	0.10362973343260508	0.5950980392156862	0.08055331741074123	0.47712418300653586	0.1888606498979683	0.5045751633986929	0.06574427861405233	0.4589542483660131	0.06780368816242878	0.5826330532212884	0.19569297314872658
0.5333333333333332	0.23261004016270115	0.5022875816993464	0.10291411055528767	0.4019607843137255	0.2251926972019891	0.50359477124183	0.09545962203762018	0.53640522875817	0.06872188573101193	0.49591503267973863	0.06990781115948248	0.5318954248366013	0.06301587441104714	0.48218954248366025	0.08842588651498981	0.5066666666666667	0.06661250885927986	0.5558823529411765	0.13126685910218117	0.6088235294117649	0.10330293604698415	0.5982026143790848	0.08122111711490429	0.48039215686274506	0.18911140062487197	0.5048552754435108	0.06522805891741922	0.4637254901960785	0.06709085987347896	0.5854341736694678	0.19603812472754253
0.5333333333333332	0.23261004016270118	0.50359477124183	0.10212410261246277	0.4068627450980392	0.2259510331744364	0.511764705882353	0.09425498183868279	0.5368627450980392	0.06879485088070747	0.4911764705882353	0.06960455069762007	0.5394771241830065	0.06252174634730191	0.4830065359477125	0.08755831067107397	0.5122549019607843	0.06613562406556185	0.546078431372549	0.1304182068921919	0.6117647058823531	0.1031995361154121	0.6019607843137254	0.0813310218780984	0.48366013071895425	0.18936215135177564	0.5047619047619049	0.06453078712012994	0.46980392156862755	0.06641350699299683	0.5910364145658263	0.1956929731487266
0.5372549019607842	0.23261004016270115	0.5078431372549019	0.1021835312981853	0.411764705882353	0.2267093691468837	0.5176470588235296	0.09362677746816474	0.5391503267973856	0.06875942378111048	0.4854575163398693	0.06998084037718993	0.5460130718954248	0.06174429306465013	0.48725490196078436	0.08648463117936099	0.5188235294117646	0.06603079923215585	0.534313725490196	0.12976461212095008	0.6137254901960785	0.10263278118235836	0.6029411764705881	0.08127028711239424	0.4803921568627451	0.1896129020786793	0.5068627450980393	0.06435509926501251	0.4761437908496733	0.06588671231596457	0.5966386554621849	0.19453271106925016
0.5411764705882351	0.23261004016270115	0.5094771241830065	0.10214001383195398	0.41666666666666674	0.22746770511933098	0.5238562091503269	0.0928905590331888	0.5405882352941176	0.06852288067374021	0.4802287581699346	0.07015238868129466	0.5537254901960784	0.06089137674991052	0.4919934640522876	0.08567104518560595	0.5244117647058824	0.06614960627297849	0.5274509803921568	0.12893417170507876	0.6186274509803923	0.10216957062515439	0.605392156862745	0.08081080228956461	0.48366013071895425	0.18986365280558296	0.5092903828197947	0.06424274389542615	0.4828758169934641	0.06525945114052914	0.607843137254902	0.19057132854159442
0.5411764705882351	0.23261004016270115	0.5137254901960784	0.10173492899738956	0.42156862745098045	0.22822604109177833	0.5330065359477125	0.09095413323420937	0.5439215686274509	0.06809542461806412	0.4771241830065359	0.06999165540848279	0.5604575163398693	0.06032763956256064	0.49771241830065366	0.08507152612800956	0.5306862745098039	0.06667096127918207	0.5225490196078431	0.1286459317829544	0.6215686274509804	0.10206617069358233	0.6073529411764705	0.08051824402050535	0.4869281045751634	0.1896129020786793	0.5126517273576097	0.06431824202886738	0.48967320261437913	0.06441213957857142	0.6162464985994399	0.1866099460139387
0.5411764705882351	0.23261004016270115	0.5160130718954248	0.1018793269408673	0.43137254901960786	0.22822604109177833	0.5408496732026146	0.08860765619406362	0.5483660130718954	0.06784458343621802	0.47205882352941175	0.0697867480052826	0.5675816993464052	0.060388221087643607	0.5013071895424838	0.08469325029780979	0.5393137254901961	0.06662540974606448	0.5176470588235293	0.12835769186083	0.6215686274509804	0.10263292562663608	0.6091503267973857	0.08005953304501633	0.49019607843137253	0.18936215135177564	0.5161064425770308	0.06464292472735647	0.4954901960784314	0.06345543025784756	0.6218487394957984	0.18544968393446226
0.5450980392156861	0.23172868772587135	0.5209150326797385	0.10144646572507098	0.44117647058823534	0.22822604109177833	0.5464052287581701	0.08724941190024646	0.5550980392156862	0.06717701613089722	0.4679738562091502	0.07037440428128353	0.574640522875817	0.05978462287543091	0.508169934640523	0.08412132881198471	0.5468627450980392	0.06603423933136184	0.5166666666666666	0.12814931014609762	0.6235294117647058	0.10273262487338984	0.6135620915032681	0.07958534865210215	0.49346405228758167	0.18911140062487197	0.5198879551820728	0.06480316424932812	0.5022222222222222	0.06292453433779367	0.6246498599439777	0.1846345734338017
0.5490196078431371	0.2308473352890416	0.5258169934640523	0.10101360450927464	0.45588235294117646	0.2331280018760921	0.550653594771242	0.08586985643920088	0.5620915032679739	0.06710249854490882	0.46584967320261433	0.07032677443699119	0.5802614379084968	0.059328571598392325	0.5148692810457517	0.08299212742338792	0.5538235294117647	0.06537134926914366	0.5156862745098039	0.12796608884854754	0.6245098039215684	0.1032544796977582	0.6174836601307191	0.07920946070086536	0.4967320261437908	0.18936215135177564	0.5249766573295985	0.0639974914534686	0.509281045751634	0.062140614057474175	0.627450980392157	0.1838194629331412
0.5490196078431371	0.2308473352890416	0.5316993464052286	0.10054773005346733	0.4705882352941177	0.2380299626604058	0.5539215686274511	0.08501456711232745	0.5694771241830066	0.06652619630770154	0.465359477124183	0.07050386135561451	0.5866666666666668	0.05927521814969289	0.5215686274509804	0.08186292603479112	0.5608823529411765	0.06451697618756455	0.5215686274509804	0.12734403014740858	0.6254901960784311	0.10377633452212655	0.6225490196078433	0.07866634302023648	0.5	0.1896129020786793	0.5297385620915032	0.06385045147292515	0.5163398692810458	0.061951575826188085	0.6274509803921569	0.18381946293314122
0.552941176470588	0.22996598285221187	0.5385620915032678	0.10038884596145159	0.4852941176470588	0.24293192344471953	0.5584967320261439	0.08411439280091698	0.5745751633986927	0.06608115325952682	0.4679738562091504	0.07059117888293473	0.5924183006535948	0.058788040453354735	0.5276143790849674	0.08074521055183703	0.5684313725490197	0.06404813202012845	0.531372549019608	0.1256098393425334	0.6254901960784311	0.10423617943666047	0.6263071895424839	0.0783461055222273	0.5065359477124183	0.19072937523717565	0.5351073762838467	0.0638742585034895	0.521764705882353	0.06147022510698428	0.6302521008403361	0.1830043524324807
0.552941176470588	0.22996598285221187	0.5437908496732025	0.1001733723729281	0.49999999999999994	0.24783388422903327	0.5630718954248369	0.08328191095904339	0.5819607843137254	0.06528252316633486	0.4705882352941177	0.07045878514504147	0.5978431372549019	0.05811490513830995	0.5344771241830066	0.07939238655230668	0.5748039215686275	0.06330530441107093	0.5382352941176471	0.12506298500194277	0.6284313725490194	0.10398287524023939	0.6318627450980394	0.0781883242822202	0.5130718954248366	0.19072937523717562	0.5401027077497665	0.06405366744698901	0.527843137254902	0.061560418969639256	0.6330532212885154	0.18218924193182018
0.5490196078431371	0.23084733528904164	0.5490196078431371	0.10030978554451116	0.5147058823529411	0.252735845013347	0.566013071895425	0.08307399347867073	0.589281045751634	0.06451674952525455	0.47565359477124186	0.07020918951895457	0.602875816993464	0.057457807424387816	0.5416666666666667	0.07788804739940902	0.5805882352941176	0.06307187778295924	0.546078431372549	0.12383881288023858	0.6274509803921566	0.10422665520508083	0.637091503267974	0.07828696921722926	0.5196078431372548	0.19072937523717562	0.5435107376283848	0.06367542545135922	0.5325490196078431	0.06134812543469556	0.6358543417366948	0.18137413143115966
0.5411764705882351	0.2317286877258714	0.5516339869281044	0.10030978554451116	0.5245098039215685	0.252735845013347	0.5692810457516341	0.08258116399106072	0.5970588235294118	0.06388500495330594	0.4792483660130719	0.07030671823832829	0.607843137254902	0.056992703872972734	0.5486928104575165	0.07668138305461533	0.5865686274509804	0.0622946471193201	0.553921568627451	0.12139328517646476	0.6274509803921566	0.10369893128584373	0.6428104575163401	0.07837233131775122	0.5261437908496732	0.1896129020786793	0.5490196078431374	0.06311313406156666	0.5366666666666665	0.06087150042537403	0.6442577030812325	0.18021386935168318
0.5450980392156861	0.2308473352890416	0.5542483660130717	0.10014081622505878	0.5294117647058822	0.25197750904089966	0.5735294117647061	0.08207547953480805	0.6054248366013072	0.06286852925665845	0.4803921568627451	0.07018482825590756	0.6145751633986928	0.05638388032300399	0.5552287581699348	0.07571321073769903	0.592156862745098	0.06170463680040905	0.5598039215686275	0.12102965213342423	0.6323529411764703	0.10402572867146466	0.6480392156862748	0.07819747530202603	0.5392156862745099	0.18961290207867929	0.5536414565826331	0.062470880593302046	0.5414379084967319	0.06071704486810479	0.6470588235294117	0.17986871777286723
0.5372549019607842	0.22996598285221187	0.5578431372549018	0.09950977430269498	0.534313725490196	0.2512191730684524	0.577777777777778	0.08138697102983106	0.6137254901960785	0.06208320209681455	0.4849673202614379	0.07018482825590756	0.6202614379084966	0.05575510937207481	0.5637254901960785	0.07450744591963673	0.5985294117647059	0.06148473671711886	0.565686274509804	0.11945767511515408	0.6352941176470586	0.10451124970269665	0.6519607843137256	0.07819747530202603	0.5457516339869282	0.1907293752371756	0.558029878618114	0.0621354965881128	0.54718954248366	0.06050925897756452	0.6470588235294116	0.17986871777286725
0.5333333333333332	0.22996598285221184	0.5578431372549018	0.09898436790874796	0.5392156862745097	0.25046083709600503	0.5839869281045754	0.08094732984343389	0.6230718954248367	0.0613582076741921	0.4910130718954248	0.0700941904612063	0.6264705882352941	0.05578894472282945	0.5679738562091504	0.07439535480223722	0.6053921568627451	0.06102703551309553	0.5715686274509804	0.11684329603018677	0.6392156862745096	0.10431619226394921	0.6570261437908498	0.07861269550996171	0.5555555555555555	0.19159509766876825	0.5623249299719889	0.06146155339686952	0.5522875816993463	0.06020684818404609	0.6498599439775908	0.17952356619405133
0.5333333333333332	0.22996598285221187	0.56078431372549	0.09835332598638416	0.5392156862745097	0.25046083709600503	0.5898692810457519	0.0810007063136732	0.6316993464052288	0.06070570392145948	0.4955882352941176	0.07011073897971758	0.6322875816993463	0.055221100349919436	0.5733660130718955	0.07375425294614332	0.6132352941176471	0.06061151032026737	0.573529411764706	0.1163010955364398	0.6401960784313725	0.10407241229910777	0.6607843137254902	0.07858416818725415	0.5653594771241829	0.19072937523717562	0.5676470588235296	0.06093528563078744	0.5579738562091502	0.05977845772534385	0.6582633053221288	0.17836330411457488
0.5372549019607842	0.22908463041538213	0.5647058823529411	0.09748864748539682	0.5392156862745097	0.25046083709600503	0.5950980392156865	0.08178445076401779	0.6401307189542484	0.05976473743916621	0.49967320261437903	0.07064573642640831	0.6377124183006536	0.055182771629224206	0.5805555555555557	0.07300123418682813	0.6203921568627451	0.06019366591390802	0.581372549019608	0.11345214197857009	0.6411764705882352	0.10385167874366226	0.6671568627450981	0.07816484519239321	0.565359477124183	0.19072937523717562	0.57390289449113	0.060423304076167875	0.5641176470588235	0.05933784312056669	0.6554621848739496	0.17836330411457488
0.5411764705882351	0.22820327797855233	0.5666666666666665	0.09688796380777687	0.534313725490196	0.2512191730684524	0.6029411764705884	0.08080769373274374	0.6470588235294119	0.05918749787339608	0.5049019607843137	0.07048688714170412	0.6427450980392158	0.05499677223105866	0.5901960784313728	0.0719741766402939	0.6272549019607843	0.05990085523538039	0.5901960784313728	0.11036914160861694	0.6450980392156862	0.1040467361824097	0.6722222222222223	0.07789622075783223	0.5686274509803921	0.19047862451027195	0.5801587301587303	0.06024613461662023	0.5702614379084967	0.05900676108681316	0.6554621848739496	0.1783633041145749
0.5490196078431371	0.2273219255417226	0.5699346405228757	0.0957417653361932	0.5392156862745097	0.25046083709600503	0.6098039215686276	0.0805750653312557	0.6540522875816994	0.05861567424272443	0.509640522875817	0.07060260673851775	0.6497385620915033	0.05486455860383835	0.5990196078431375	0.07104302322518499	0.635392156862745	0.05927807431100404	0.5911764705882355	0.11023740166174345	0.6470588235294117	0.10361973492001818	0.6766339869281046	0.07761126639913431	0.568627450980392	0.19047862451027198	0.5854341736694679	0.05961008728994869	0.57640522875817	0.05861992267659975	0.6554621848739495	0.17836330411457493
0.556862745098039	0.2264405731048928	0.5709150326797385	0.09539810143221318	0.5392156862745097	0.25046083709600503	0.6176470588235295	0.07936204477290493	0.660326797385621	0.057867319880206367	0.5143790849673203	0.07071062830033492	0.6578431372549018	0.054391845668044156	0.6078431372549021	0.07076895319067841	0.642549019607843	0.0589907085697394	0.5921568627450983	0.11010566171486996	0.6480392156862744	0.10298435194289428	0.6803921568627452	0.07753124855239289	0.5718954248366013	0.19072937523717565	0.5917366946778713	0.05883589743848327	0.5835294117647057	0.05817051174507274	0.6554621848739495	0.1783633041145749
0.56078431372549	0.22644057310489282	0.5738562091503268	0.09464713622230603	0.5392156862745097	0.25046083709600503	0.6254901960784315	0.07814902421455416	0.6637254901960784	0.05747900883628044	0.5194444444444445	0.07073892304858881	0.6631372549019606	0.053741895466811816	0.61781045751634	0.0701114745683633	0.6476470588235295	0.058571552376640315	0.5950980392156865	0.10801313745427099	0.6519607843137254	0.10298435194289428	0.6856209150326797	0.07688997370544406	0.5718954248366013	0.19072937523717565	0.5964052287581701	0.05830323405326861	0.5908496732026145	0.05809995778027467	0.6582633053221287	0.1783633041145749
0.564705882352941	0.2264405731048928	0.5758169934640522	0.09441863496471396	0.5441176470588234	0.24970250112355777	0.6343137254901963	0.077441841928625	0.6692156862745098	0.05689122670840417	0.5256535947712418	0.07047209410057322	0.6702614379084967	0.053471304125989876	0.6295751633986929	0.06873788848852469	0.651078431372549	0.0585575939500619	0.5980392156862747	0.10592061319367205	0.6549019607843136	0.10314229794732167	0.6919934640522877	0.0761582494369956	0.5718954248366012	0.19072937523717562	0.6029411764705884	0.057388646404995115	0.5995424836601309	0.05801695087656164	0.661064425770308	0.17836330411457493
0.564705882352941	0.22644057310489282	0.5787581699346405	0.09439295884801589	0.5392156862745097	0.24894416515111042	0.6418300653594774	0.07688461526960784	0.6751633986928105	0.05682586723127999	0.5321895424836601	0.07027419844027236	0.6773202614379085	0.05329645390390915	0.6419934640522877	0.06715555308042731	0.6553921568627451	0.05810800682130711	0.6029411764705884	0.1051641838964013	0.6568627450980391	0.10392440336129048	0.697058823529412	0.0761846258337634	0.568627450980392	0.19047862451027195	0.611998132586368	0.057189918232718476	0.6098692810457517	0.057606239814515965	0.6582633053221287	0.17836330411457493
0.568627450980392	0.22732192554172256	0.5839869281045751	0.09393442151552149	0.5392156862745097	0.24894416515111042	0.6506535947712421	0.07559111395293705	0.6798692810457517	0.056672018961437316	0.538888888888889	0.06987025476212437	0.6842483660130719	0.05298660039078496	0.6513071895424838	0.06604508088645109	0.6606862745098039	0.05757560622972702	0.6078431372549021	0.10353019696829671	0.6598039215686273	0.10448577521981381	0.7040849673202617	0.07515601552047182	0.568627450980392	0.19047862451027195	0.6195144724556491	0.05661337243326565	0.6208496732026143	0.05791388579437254	0.6582633053221287	0.1783633041145749
0.5686274509803921	0.22732192554172256	0.5852941176470587	0.094627682967987	0.5294117647058822	0.2432838683943494	0.6601307189542486	0.07489805387714867	0.6834640522875817	0.05639335307407689	0.5475490196078432	0.06931185209790146	0.6893464052287582	0.05258855835431393	0.6601307189542485	0.06455249924735382	0.6672549019607843	0.05731980607676551	0.6127450980392158	0.10151544161211642	0.6607843137254901	0.10513351003765084	0.7117647058823532	0.07425000583941728	0.568627450980392	0.19047862451027195	0.6263772175536882	0.05603328950316427	0.6305882352941176	0.05768754547961995	0.661064425770308	0.1783633041145749
0.5647058823529412	0.2264405731048928	0.5885620915032679	0.09542064366720629	0.5294117647058822	0.2432838683943494	0.6715686274509806	0.0725490496665988	0.6884313725490196	0.0561219348961115	0.5562091503267975	0.06854791556326142	0.6948366013071896	0.052386553158128485	0.6723856209150328	0.06377642029872564	0.6738235294117647	0.05654733624229888	0.6166666666666668	0.10105559669758249	0.6617647058823528	0.10578124485548787	0.7200980392156865	0.07307698575454545	0.5653594771241829	0.1913443469418646	0.6338935574229694	0.055622923660668115	0.6393464052287581	0.05759366218684154	0.6582633053221287	0.17836330411457493
0.5686274509803921	0.22732192554172256	0.5928104575163398	0.09549584802775464	0.5245098039215685	0.23838190761003564	0.6833333333333335	0.07181051656877097	0.6930065359477124	0.05563095650316706	0.5643790849673204	0.06768205616103606	0.7009803921568628	0.051847891953534835	0.6830065359477125	0.061778912584031495	0.6796078431372548	0.0560984393278457	0.619607843137255	0.10053374187321415	0.6627450980392156	0.10634261671401118	0.7264705882352943	0.0721890803408107	0.5718954248366013	0.19022787378336828	0.6414098972922504	0.0550298416682546	0.6484967320261438	0.057073268325178575	0.6554621848739495	0.17836330411457493
0.580392156862745	0.2273219255417226	0.5964052287581698	0.09514513621833526	0.5196078431372548	0.23347994682572193	0.6977124183006538	0.07076253188992421	0.6981045751633986	0.05522108346713307	0.5730392156862746	0.06730804089980792	0.7066666666666667	0.05108415316039332	0.6947712418300654	0.060306230525649894	0.6844117647058824	0.05584665947309125	0.6245098039215687	0.09834151836586141	0.6617647058823528	0.10709641536202362	0.733496732026144	0.07092394799290128	0.5718954248366014	0.19022787378336825	0.6493464052287584	0.05492018958314499	0.6586274509803922	0.05639900358399194	0.6526610644257702	0.1783633041145749
0.584313725490196	0.22732192554172256	0.6019607843137255	0.09494231107744125	0.5147058823529411	0.2285779860414082	0.7091503267973859	0.06990545539056547	0.7031372549019607	0.05504581930423966	0.5821895424836603	0.06687129281012916	0.712156862745098	0.050661384507501524	0.7071895424836603	0.05951878427779336	0.6892156862745098	0.055928815760629885	0.6294117647058824	0.09570679361151549	0.6607843137254901	0.10821863141825128	0.7398692810457518	0.06987668056873912	0.5751633986928106	0.1869598999271591	0.6570494864612513	0.055116694255036125	0.6661437908496733	0.05579724163450828	0.6526610644257702	0.1783633041145749
0.5921568627450979	0.22644057310489285	0.6081699346405229	0.09375354435905571	0.5098039215686274	0.2278196500689609	0.7205882352941179	0.06904837889120674	0.7080392156862745	0.05487284185486549	0.5903594771241831	0.06687129281012916	0.7162091503267974	0.050367215554528416	0.7183006535947715	0.05853199537700557	0.691764705882353	0.056090687234505644	0.6323529411764707	0.09547535441788824	0.6617647058823528	0.10886636623608831	0.7473856209150328	0.06835906486073681	0.5784313725490197	0.18369192607094997	0.6636788048552756	0.05463945097351562	0.6746405228758171	0.05527461878812451	0.6526610644257702	0.1783633041145749
0.5999999999999999	0.22555922066806305	0.6173202614379086	0.09276538450004641	0.5098039215686274	0.2278196500689609	0.7356209150326799	0.06825682124835036	0.7150980392156863	0.05453993809801814	0.5995098039215687	0.06639020262875674	0.7202614379084968	0.04973724560775735	0.7284313725490198	0.05756446345803671	0.6961764705882353	0.056064465816712	0.6382352941176471	0.09458718517374401	0.6607843137254901	0.10913542149405242	0.7531045751633988	0.06770450717930089	0.5751633986928105	0.1869598999271591	0.6686741363211952	0.054167833364430575	0.6833986928104576	0.05538947768768368	0.6526610644257702	0.1783633041145749
0.6117647058823528	0.22555922066806305	0.6254901960784315	0.09198004978193111	0.49999999999999994	0.22215935331219988	0.7496732026143793	0.06763012743200608	0.7236601307189543	0.0540949446328501	0.6091503267973855	0.06597498242082106	0.7249019607843138	0.04890714513107427	0.7413398692810459	0.05662866171260784	0.7011764705882353	0.0561705556109968	0.6392156862745099	0.09451198081319567	0.6578431372549018	0.10988922014206487	0.7612745098039218	0.06640641645302975	0.5751633986928104	0.1869598999271591	0.6730625583566762	0.053751860316909275	0.6905228758169936	0.054951377126786896	0.649859943977591	0.17870845569339086
0.6196078431372547	0.22467786823123326	0.6333333333333335	0.09101445495543156	0.49019607843137253	0.21649905655543886	0.762745098039216	0.06636695554287042	0.730718954248366	0.05426073426852333	0.6197712418300652	0.06656059915234219	0.7303267973856209	0.04873251225838734	0.754575163398693	0.055538486266683854	0.707156862745098	0.05582182057800547	0.642156862745098	0.09429775200967186	0.6588235294117646	0.11010995369751038	0.7683006535947714	0.06584820242814884	0.5718954248366013	0.19022787378336825	0.677450980392157	0.05303233986755422	0.698627450980392	0.05430010903743232	0.649859943977591	0.17870845569339086
0.6274509803921566	0.22379651579440352	0.6405228758169936	0.09088683417508592	0.4803921568627451	0.21083875979867778	0.7754901960784316	0.06507277111827116	0.7388888888888888	0.05418357499474453	0.6279411764705882	0.0665605991523422	0.7356209150326798	0.048552420151890194	0.7673202614379088	0.054525734791653534	0.7126470588235294	0.055626246175193406	0.6490196078431373	0.09385891460608298	0.6558823529411764	0.11026789970193779	0.7733660130718956	0.06570171841690493	0.5718954248366013	0.19022787378336825	0.6824929971988798	0.052857933989940785	0.7064052287581698	0.05366842164433107	0.6442577030812324	0.1790536072722068
0.6313725490196076	0.22291516335757378	0.6496732026143793	0.09043272243409449	0.47058823529411764	0.2108387597986778	0.7882352941176473	0.06399782969516514	0.7451633986928103	0.05386123858684002	0.6380718954248366	0.06588803653706267	0.7396732026143791	0.04878885845641279	0.7790849673202617	0.053781464968756874	0.7165686274509803	0.05454717553504634	0.6529411764705882	0.09377905639869097	0.6509803921568627	0.1105946970875587	0.7784313725490198	0.06515860073627604	0.5686274509803921	0.19109359621496091	0.6868347338935575	0.05263283943039606	0.7132026143790848	0.05309819076426399	0.641456582633053	0.17939875885102272
0.6352941176470586	0.22203381092074398	0.658169934640523	0.08997861069310303	0.47058823529411764	0.21083875979867778	0.8003267973856211	0.06259163118751736	0.7513725490196078	0.05359002386660381	0.6449346405228757	0.06558963461843877	0.7416339869281046	0.04848778265202761	0.7915032679738564	0.05231157513328651	0.72	0.054046225576502516	0.6529411764705882	0.0941824822527869	0.6431372549019607	0.11116145202061245	0.7841503267973858	0.06448856024628857	0.5686274509803921	0.19109359621496091	0.6922969187675072	0.052283154836811514	0.7190196078431371	0.05291845621531351	0.641456582633053	0.17939875885102272
0.6392156862745095	0.222033810920744	0.6689542483660132	0.08987521076153096	0.46568627450980393	0.2115970957711251	0.8107843137254903	0.06122142708565821	0.7601960784313726	0.05318533006805681	0.6490196078431372	0.06506790361067373	0.7443137254901959	0.04809568763501699	0.8037581699346407	0.05178271237378951	0.7248039215686275	0.05325073568722233	0.6558823529411764	0.09392917805636582	0.6411764705882352	0.11124728598102648	0.7905228758169937	0.06443964774532307	0.5653594771241829	0.19195931864655358	0.6976657329598508	0.052413097469724466	0.7258169934640523	0.05253102014083714	0.6386554621848739	0.17939875885102272
0.6431372549019607	0.22203381092074398	0.6777777777777778	0.09046646058079014	0.4558823529411765	0.2115970957711251	0.8192810457516342	0.06003060876327681	0.7687581699346405	0.052848154786341056	0.6511437908496731	0.06471926838794569	0.7494117647058822	0.04764619006543394	0.8173202614379086	0.050914173309248974	0.7287254901960785	0.05269054138335503	0.6598039215686273	0.09376696426976076	0.6352941176470588	0.11145423028844831	0.7941176470588236	0.06423880353565425	0.5620915032679737	0.19221006937345725	0.7034080298786183	0.05265624280946141	0.734313725490196	0.052569997993952663	0.6414565826330532	0.17939875885102272
0.6392156862745098	0.222033810920744	0.6816993464052287	0.0902714031420427	0.4558823529411765	0.2115970957711251	0.8310457516339872	0.05820973366706753	0.7776470588235295	0.05243445015869459	0.6513071895424836	0.06501862316019753	0.7541830065359476	0.04696876412043836	0.8279411764705884	0.049565841732744094	0.7335294117647058	0.051897740270673516	0.6656862745098038	0.09324460481537557	0.6303921568627451	0.11235160502453158	0.800326797385621	0.06396503069506189	0.5620915032679737	0.19221006937345725	0.707843137254902	0.052977483640493074	0.742483660130719	0.052796174599764434	0.6386554621848739	0.17974391042983864
0.6431372549019607	0.222033810920744	0.683986928104575	0.09121604309623467	0.45098039215686275	0.21235543174357244	0.8434640522875819	0.05615440008709877	0.7854248366013072	0.05208716396325433	0.6524509803921568	0.06492576634055235	0.7592156862745097	0.04669516833016699	0.8382352941176473	0.04807005591443247	0.7386274509803922	0.051043365929332465	0.6696078431372547	0.09347119832422587	0.6264705882352941	0.11328199300062586	0.8040849673202615	0.06369269954037779	0.5653594771241829	0.19246082010036092	0.711157796451914	0.05317710834348376	0.749673202614379	0.05279617459976444	0.6386554621848738	0.17974391042983864
0.6470588235294117	0.22115245848391424	0.6872549019607842	0.09167588801076859	0.45588235294117646	0.2115970957711251	0.8539215686274512	0.055232368584204106	0.793921568627451	0.0516873204874013	0.6544117647058822	0.06485401227518067	0.7637908496732027	0.04686658413980896	0.8490196078431375	0.0462878467886157	0.7433333333333334	0.05039282723379923	0.6764705882352939	0.0935332082340603	0.6235294117647058	0.11372083040421474	0.8089869281045753	0.06314803723100959	0.568627450980392	0.1927115708272646	0.7166666666666666	0.05308713160075025	0.7571895424836601	0.05306747509140539	0.6386554621848738	0.17974391042983864
0.6470588235294117	0.22115245848391427	0.6905228758169935	0.09196410625651341	0.4558823529411765	0.21159709577112507	0.8624183006535949	0.05452539734272298	0.8019607843137256	0.05107961765902509	0.6575163398692809	0.0646206589736121	0.7681045751633986	0.04654217064170196	0.8611111111111113	0.0452290183412661	0.7497058823529411	0.049456578523657806	0.6843137254901959	0.09361556381327335	0.6235294117647057	0.11372083040421474	0.8127450980392158	0.0625574623226553	0.5751633986928103	0.1927115708272646	0.7211951447245564	0.053056244284955735	0.7620915032679739	0.05269162119096559	0.6358543417366944	0.18008906200865457
0.6470588235294117	0.22115245848391424	0.6908496732026144	0.09238630328261765	0.4607843137254902	0.21083875979867778	0.8718954248366014	0.05320313621557515	0.8092810457516341	0.051196181472055784	0.6596405228758169	0.06400057485763944	0.7726143790849672	0.04629300164387142	0.8730392156862747	0.044476507282891854	0.7556862745098037	0.04887963847860032	0.6911764705882351	0.09306870947268274	0.6176470588235293	0.11456538441989497	0.8153594771241832	0.0625214285285099	0.5849673202614377	0.19357729325885725	0.7241830065359476	0.05277318327821648	0.7675163398692811	0.05202612087947233	0.6358543417366944	0.18008906200865457
0.6431372549019607	0.222033810920744	0.6931372549019608	0.09312895048325859	0.465686274509804	0.2115970957711251	0.8787581699346406	0.05268900998669322	0.8170588235294117	0.05136595312026707	0.6622549019607842	0.06371233606651906	0.7764052287581699	0.04561036927411657	0.8841503267973858	0.043803040879322214	0.7625490196078429	0.04897077375043859	0.6990196078431372	0.09315106505189577	0.6137254901960784	0.11521897919113681	0.8192810457516342	0.06260752195754789	0.5915032679738561	0.19469376641735356	0.7267973856209149	0.05216714597025842	0.7726797385620915	0.051283911755047595	0.6386554621848738	0.18008906200865457
0.6470588235294117	0.222033810920744	0.6944444444444444	0.09376475621254045	0.4803921568627451	0.21649905655543883	0.8852941176470589	0.05224556006323824	0.8248366013071894	0.05135409360242875	0.670424836601307	0.0631164616574197	0.7826797385620914	0.044394205803923045	0.8942810457516341	0.04298860239253895	0.7700980392156862	0.0487875183786866	0.7078431372549019	0.09317141072127438	0.6127450980392155	0.11557198263431166	0.8199346405228758	0.06245357506264289	0.6045751633986928	0.19469376641735356	0.7290382819794583	0.051543494930143055	0.7791503267973856	0.05145275141471743	0.641456582633053	0.17974391042983862
0.6509803921568627	0.222033810920744	0.6960784313725489	0.09454718238012738	0.49509803921568635	0.22140101733975256	0.89281045751634	0.051425359837892745	0.8311764705882352	0.05084839421116523	0.676143790849673	0.06273824700878433	0.7877124183006535	0.04424952219994807	0.9060457516339872	0.04279831978417195	0.777156862745098	0.04897705879649933	0.7166666666666666	0.09359356629888894	0.6098039215686273	0.11652337812135097	0.8205882352941176	0.06264659065121875	0.6143790849673202	0.1955594888489462	0.7334733893557422	0.05123288518753578	0.7839869281045752	0.0513332447390243	0.6442577030812323	0.17974391042983862
0.6470588235294117	0.22291516335757378	0.6960784313725489	0.09501980796332699	0.4950980392156863	0.22140101733975256	0.8986928104575166	0.05086683280151392	0.8360784313725489	0.050367037508197016	0.681862745098039	0.06266202274580311	0.7935947712418299	0.04379714752500291	0.9174836601307191	0.04154637472049702	0.7837254901960784	0.049227914757957465	0.722549019607843	0.09335899182598656	0.6049019607843136	0.11720998613260379	0.8230392156862745	0.06235821533458336	0.6307189542483661	0.19229151499273706	0.7359010270774976	0.051292811824326476	0.7864705882352941	0.051351466513633155	0.6386554621848738	0.18008906200865457
0.6509803921568627	0.22203381092074403	0.6990196078431371	0.09546632947219102	0.49019607843137253	0.22215935331219985	0.9068627450980394	0.05012866408314451	0.8409803921568627	0.049519100370212385	0.687581699346405	0.06287813480218117	0.7963398692810456	0.043235846170573015	0.9245098039215688	0.040897685966378085	0.7875490196078432	0.04919875955577749	0.726470588235294	0.09313239831713627	0.5999999999999999	0.1181579400798561	0.8243464052287581	0.06226988431486872	0.6437908496732027	0.19229151499273706	0.7384220354808589	0.05142174543487661	0.7866013071895425	0.05116465449508323	0.6330532212885154	0.18043421358747053
0.6509803921568627	0.22203381092074403	0.7022875816993462	0.09627098658266639	0.4901960784313726	0.22215935331219983	0.9114379084967322	0.04960799590906395	0.845359477124183	0.04908286540780547	0.6923202614379083	0.062490022763175807	0.7981699346405228	0.043060295767617586	0.9315359477124184	0.03971020686273584	0.7900980392156863	0.04938746538246832	0.7294117647058822	0.09311418652301834	0.5911764705882352	0.11956533349911037	0.8272875816993464	0.062121174179971074	0.6535947712418302	0.1914257925611444	0.7394024276377218	0.05160218864852146	0.7863398692810457	0.05108505487141201	0.630252100840336	0.18077936516628645
0.6549019607843136	0.22115245848391424	0.7068627450980391	0.09696563633349761	0.49509803921568635	0.22291768928464714	0.9163398692810459	0.04906333359969576	0.848954248366013	0.04863028854399898	0.6970588235294115	0.062342709266874866	0.796797385620915	0.043172450315207216	0.934640522875817	0.03932840326725143	0.7905882352941176	0.04939402413028603	0.7323529411764704	0.09334823333510174	0.5813725490196078	0.12070367166040052	0.8264705882352941	0.062345175326940484	0.6666666666666669	0.1914257925611444	0.7401027077497666	0.052050448880129885	0.7856209150326797	0.05107410557096603	0.6246498599439774	0.18193962724576293
0.6549019607843136	0.22115245848391424	0.7098039215686274	0.09753491072087701	0.49509803921568635	0.22291768928464714	0.9189542483660132	0.04848829867637335	0.8522222222222221	0.048044435615378196	0.7022875816993462	0.06244112475071538	0.7946405228758169	0.04341923419017851	0.9374183006535949	0.03905060118403266	0.7926470588235295	0.04916071337145446	0.7431372549019606	0.09606281629683967	0.5705882352941176	0.12148900637851583	0.826797385620915	0.06253726040699387	0.6764705882352943	0.18704134554643892	0.7404295051353875	0.05224436513243954	0.7843137254901961	0.05175928536380734	0.6274509803921566	0.18193962724576293
0.6588235294117646	0.2202711060470845	0.7153594771241829	0.09820506558550281	0.49509803921568635	0.22291768928464714	0.9186274509803923	0.0486881732526357	0.8546405228758169	0.047451604615508756	0.707516339869281	0.06314104985034388	0.7914379084967319	0.043734629483782754	0.9380718954248366	0.03936440882152133	0.7928431372549021	0.04933956308551252	0.7499999999999999	0.09689325671271103	0.5598039215686275	0.12159240631008789	0.8271241830065359	0.06273446806423075	0.6797385620915033	0.18679059481953525	0.7431839402427637	0.0525053754901198	0.7832679738562092	0.051985421512645624	0.6246498599439775	0.18228477882457886
0.6627450980392156	0.21938975361025476	0.7163398692810456	0.09821342034000415	0.49509803921568635	0.22291768928464714	0.9205882352941178	0.04822958049350265	0.8557516339869281	0.04735807500305765	0.7142156862745097	0.0632320310337996	0.7892156862745097	0.04417268482939578	0.9366013071895425	0.03983610712910505	0.7915686274509804	0.049450497522802915	0.7558823529411764	0.09778142595685527	0.5499999999999998	0.12215916124314163	0.8289215686274509	0.06299166783591569	0.6830065359477123	0.1865398440926316	0.7431372549019607	0.0523910410008501	0.7816339869281046	0.05254513860736501	0.6190476190476188	0.1834450409040553
0.6627450980392156	0.21938975361025473	0.7192810457516339	0.09848543906382753	0.49509803921568635	0.22291768928464714	0.9222222222222224	0.047764820236267186	0.8562091503267973	0.046888906588841005	0.7220588235294116	0.0635844297257298	0.7867320261437907	0.0447252328059297	0.9334967320261438	0.04052591072106489	0.7915686274509803	0.04915200306713756	0.7617647058823529	0.09877190206620944	0.5411764705882351	0.12310711519039394	0.8284313725490196	0.06339198406340774	0.6895424836601306	0.18542337093413527	0.7417366946778712	0.051939663705939144	0.7796732026143791	0.053166616740071226	0.6106442577030811	0.18740642343171102
0.6627450980392156	0.21938975361025476	0.7202614379084966	0.09791502899423521	0.49509803921568635	0.22291768928464714	0.9205882352941178	0.048881045809901116	0.8547712418300651	0.046818352624042936	0.728267973856209	0.06430278036949238	0.7856862745098039	0.04504395697192271	0.9323529411764705	0.04056056826720225	0.7917647058823529	0.048771854581415426	0.7656862745098039	0.09922017768181664	0.5333333333333332	0.12389712313321882	0.8285947712418301	0.06337594271551084	0.6928104575163399	0.1845576485025426	0.7406629318394023	0.051502302908310864	0.7764052287581699	0.05403494300819487	0.5938375350140055	0.19020754387989028
0.6627450980392156	0.21938975361025476	0.7215686274509803	0.09730316713311903	0.4950980392156863	0.22291768928464714	0.9189542483660132	0.04999727138353506	0.8518954248366012	0.04628553818784559	0.7359477124183005	0.06474303197349496	0.7832026143790849	0.04552693831567815	0.9315359477124183	0.040586901587009894	0.7905882352941176	0.04895827938836658	0.7686274509803921	0.09943440648534042	0.5274509803921568	0.123690178825797	0.8276143790849675	0.06342485249708238	0.6928104575163399	0.18455764850254264	0.7398225957049486	0.0509847535161163	0.7736601307189542	0.054391288961199276	0.588235294117647	0.19136780595936675
0.6588235294117646	0.22027110604708447	0.722875816993464	0.09716675396153597	0.4950980392156863	0.2229176892846472	0.919934640522876	0.04953464058114296	0.8469934640522874	0.04667673490203697	0.7431372549019606	0.06402702647063034	0.779673202614379	0.04584747185876871	0.929575163398693	0.04124438321108699	0.7893137254901961	0.04948129445263747	0.7666666666666666	0.09966099999419073	0.5215686274509803	0.12378553701779067	0.8233660130718956	0.06338520349500437	0.6928104575163397	0.18455764850254264	0.7387021475256769	0.05062064557086304	0.7696078431372549	0.054436458596874814	0.5826330532212884	0.1925280680388432
0.6549019607843136	0.22115245848391424	0.7241830065359478	0.09703034078995292	0.4852941176470588	0.2229176892846472	0.9205882352941178	0.049452609074166876	0.8426143790849672	0.04613446277159483	0.7498366013071893	0.06368536694383041	0.7784313725490195	0.045920042100386436	0.9274509803921569	0.04219933954675383	0.7877450980392156	0.049887117900503763	0.7627450980392156	0.0997440174149702	0.5186274509803921	0.12293101571293265	0.818954248366013	0.06340120494615398	0.6960784313725489	0.18430689777563897	0.734126984126984	0.0507873402998874	0.7645751633986929	0.05469195076344612	0.5742296918767504	0.19368833011831968
0.6509803921568627	0.222033810920744	0.723529411764706	0.09698523386189045	0.4803921568627451	0.22367602525709449	0.9218954248366015	0.04933159971407527	0.8382352941176469	0.046026810761395545	0.7534313725490194	0.06357207018940528	0.7755555555555556	0.04606656843080568	0.9236928104575165	0.04306970948104542	0.7868627450980392	0.05031424654896208	0.7519607843137255	0.10026587223933855	0.515686274509804	0.12260421832731175	0.8151960784313724	0.06357732454708123	0.699346405228758	0.1840561470487353	0.73015873015873	0.05047286996703749	0.7601960784313726	0.05491857340805043	0.5686274509803919	0.1940334816971356
0.6509803921568627	0.22203381092074403	0.7248366013071896	0.09674482618651985	0.4754901960784314	0.22443436122954177	0.923856209150327	0.04921059035398367	0.8346405228758168	0.04594771047857175	0.7553921568627449	0.06380741439020765	0.7722875816993464	0.04649670251454256	0.9199346405228759	0.04391324690313828	0.7865686274509804	0.05040962560006981	0.7401960784313726	0.10222665655306405	0.5156862745098039	0.12214437341277783	0.8127450980392157	0.06336947138236414	0.7026143790849672	0.18380539632183163	0.7261437908496731	0.0502167463967977	0.7551633986928106	0.05523782677702254	0.5602240896358541	0.19519374377661206
0.6509803921568627	0.22203381092074403	0.7284313725490197	0.09650763153741768	0.46568627450980393	0.22443436122954177	0.9251633986928106	0.04908958099389206	0.8301960784313724	0.04602466779090886	0.7549019607843136	0.06408810031946931	0.7690196078431372	0.047074284828260926	0.9168300653594772	0.04481806699843955	0.7848039215686273	0.05070916244605327	0.7303921568627451	0.10267330701688406	0.5137254901960784	0.12204467416602406	0.8099673202614379	0.06330673855391351	0.7058823529411764	0.18293967389023896	0.7216153127917833	0.050065418832549224	0.7491503267973857	0.055260967396194176	0.5546218487394956	0.1963540058560885
0.6549019607843136	0.22115245848391424	0.7297385620915035	0.09637121836583462	0.45588235294117646	0.2244343612295418	0.927450980392157	0.04850594083140834	0.8247058823529411	0.04618380094520696	0.7529411764705881	0.06469660492207752	0.7657516339869281	0.04768467906071966	0.9125816993464052	0.0457984591553023	0.7836274509803919	0.05086657644043247	0.722549019607843	0.10389747913858824	0.5166666666666666	0.12160583676243517	0.8073529411764707	0.06359429548543565	0.7058823529411764	0.18293967389023896	0.7156395891690008	0.05026032090924772	0.7434640522875818	0.0555458730768887	0.5490196078431371	0.19751426793556495
0.6588235294117646	0.22115245848391427	0.7330065359477126	0.09637121836583461	0.45588235294117646	0.22443436122954183	0.9290849673202616	0.04796127852204014	0.820392156862745	0.0465829552504608	0.7514705882352939	0.06477557792429123	0.7626143790849673	0.047891202858805	0.9114379084967321	0.04597591824546596	0.7798039215686273	0.051559111413402456	0.7098039215686274	0.10644984831372112	0.5186274509803922	0.12193850324292482	0.8029411764705883	0.06398346627115954	0.7026143790849673	0.18380539632183163	0.7087768440709616	0.05062223062464381	0.7383660130718955	0.05614886500026808	0.5406162464985993	0.19867453001504143
0.6588235294117646	0.2211524584839143	0.7379084967320263	0.09575063683460378	0.45588235294117646	0.22443436122954183	0.931372549019608	0.04737763835955642	0.8158823529411763	0.047194051942630925	0.7524509803921566	0.06498907855548698	0.7597385620915033	0.04822636839134705	0.9080065359477124	0.04666114316059458	0.777156862745098	0.051918588537585464	0.7019607843137254	0.10672764739634762	0.5186274509803921	0.12149185277910483	0.797875816993464	0.0641796214683076	0.699346405228758	0.1846711187534243	0.7011671335200746	0.051003822269803406	0.7319607843137255	0.056232850284655314	0.53781512605042	0.19901968159385738
0.6666666666666665	0.222033810920744	0.7418300653594773	0.0956497205090916	0.45098039215686275	0.22519269720198912	0.9330065359477125	0.04683297605018823	0.8111764705882352	0.04794518878636271	0.7499999999999998	0.0651373707468554	0.7581699346405227	0.04859788772545883	0.906045751633987	0.04721237211293128	0.772843137254902	0.051975089928065196	0.6892156862745098	0.1083616343244522	0.5186274509803921	0.12103200786457091	0.795424836601307	0.0643261054795515	0.7058823529411764	0.18355464559492796	0.6941643323996265	0.051447483149520835	0.7253594771241831	0.056306899749388184	0.53781512605042	0.19901968159385738
0.6705882352941175	0.22203381092074403	0.7486928104575165	0.09499600307517958	0.44607843137254904	0.2259510331744364	0.9346405228758171	0.04571675047655428	0.8078431372549019	0.04831711434356324	0.7480392156862743	0.06531918726837566	0.756470588235294	0.04866164020188267	0.9055555555555557	0.04745725862847042	0.7690196078431373	0.05240221857652351	0.6754901960784313	0.11097601340941954	0.5176470588235293	0.12138501130774576	0.7928104575163397	0.06438967760754728	0.7058823529411765	0.18355464559492796	0.6878618113912232	0.05193702628484522	0.7200653594771242	0.056513749724852146	0.5350140056022408	0.1993648331726733
0.6705882352941175	0.222033810920744	0.7535947712418302	0.09465074631057836	0.4460784313725491	0.22595103317443638	0.9362745098039217	0.04533657662069407	0.8052287581699346	0.04869380158138839	0.7455882352941174	0.0653791138074752	0.7549673202614378	0.04904379008285453	0.9044117647058826	0.047535570756332184	0.7629411764705882	0.053042608051760934	0.6656862745098039	0.11182466561940879	0.5186274509803922	0.12105821392212485	0.7905228758169933	0.06410422016181598	0.7026143790849674	0.18442036802652062	0.6822128851540616	0.052461165065590995	0.7141176470588236	0.05741605730178219	0.5294117647058822	0.20052509525214976
0.6705882352941175	0.22203381092074403	0.7575163398692811	0.09454982998506617	0.4460784313725491	0.2259510331744364	0.9379084967320263	0.04432020376886146	0.7993464052287582	0.04940323072435981	0.743627450980392	0.065105348336942	0.7528104575163397	0.049433601640969035	0.9008169934640525	0.04821987678317575	0.7582352941176471	0.05343928267976259	0.6529411764705881	0.11476584208999703	0.5205882352941177	0.12095215009194943	0.786111111111111	0.06423144207124933	0.7091503267973855	0.18330389486802431	0.6772175536881417	0.05282410000267947	0.7071895424836602	0.058387599299908874	0.5322128851540615	0.20052509525214976
0.6705882352941175	0.22203381092074403	0.7614379084967321	0.09409571824407473	0.45098039215686275	0.22519269720198912	0.9375816993464053	0.04464700115448238	0.795751633986928	0.050302034971816775	0.7406862745098037	0.06516828376294437	0.7520915032679737	0.049651822560452315	0.8985294117647061	0.04892421840624009	0.7522549019607844	0.05421412805691521	0.6401960784313725	0.11770701856058526	0.5205882352941177	0.12137915135434094	0.7825163398692809	0.0649729824362992	0.7091503267973855	0.18330389486802431	0.6718487394957982	0.05328822035394535	0.6991503267973856	0.05850410174429612	0.5350140056022408	0.2001799436733338
0.6705882352941175	0.22203381092074398	0.7620915032679738	0.0939562268942163	0.45098039215686275	0.22519269720198914	0.9375816993464053	0.04464700115448238	0.7905882352941175	0.05117067723908254	0.739705882352941	0.06511843413956749	0.7487581699346404	0.04972987004498286	0.8944444444444446	0.05006437413032459	0.7461764705882353	0.05493136112626228	0.6274509803921569	0.11838095900120568	0.5274509803921569	0.1203987591974782	0.7800653594771241	0.06522329651634841	0.7091503267973857	0.18330389486802431	0.6674136321195143	0.0539967369793203	0.6905228758169935	0.058553824894945775	0.5350140056022408	0.2001799436733338
0.6705882352941175	0.22203381092074398	0.7640522875816993	0.09354892558828917	0.45098039215686275	0.22519269720198914	0.9366013071895426	0.04562739331134512	0.7849673202614378	0.051666239379712736	0.7377450980392155	0.0656685567570984	0.743921568627451	0.050221213260663394	0.8919934640522877	0.05068719820826433	0.7413725490196078	0.055358489774720604	0.615686274509804	0.11903455377244752	0.5313725490196078	0.12030340100548453	0.776470588235294	0.06573767007650291	0.7124183006535947	0.18305314414112067	0.6623249299719887	0.054677063386264824	0.6824836601307191	0.058508357499129686	0.5350140056022408	0.2001799436733338
0.6745098039215685	0.22115245848391424	0.7660130718954249	0.09350211515322487	0.45098039215686275	0.22519269720198914	0.9356209150326799	0.04660778546820786	0.782156862745098	0.05216964759985986	0.7387254901960784	0.06552166468429343	0.7401307189542483	0.05078594014032964	0.8895424836601309	0.05119538463418064	0.7386274509803922	0.05586839663098202	0.6058823529411763	0.12230252762865668	0.5323529411764706	0.11995039756230969	0.7720588235294117	0.06670186063605776	0.7156862745098038	0.182802393414217	0.6587768440709616	0.05521790783994736	0.6741176470588237	0.05878078036037282	0.5350140056022408	0.20017994367333383
0.6745098039215685	0.22115245848391427	0.769934640522876	0.09279583302204693	0.44607843137254904	0.22595103317443643	0.9356209150326799	0.04660778546820786	0.7778431372549018	0.05253694174642537	0.7377450980392157	0.0661456546191815	0.7352287581699346	0.0509984181239909	0.8848039215686275	0.05295945159939869	0.736764705882353	0.05649339923846946	0.5950980392156862	0.1250171105903946	0.534313725490196	0.1196725984796832	0.7658496732026143	0.0676059017914675	0.7156862745098038	0.182802393414217	0.6549953314659196	0.05615713397839187	0.6658169934640524	0.059040223444228136	0.53781512605042	0.19983479209451788
0.6823529411764704	0.2202711060470845	0.7732026143790852	0.09241655932093791	0.45098039215686275	0.22670936914688372	0.9362745098039217	0.04647195205143667	0.774313725490196	0.05291316561327336	0.7367647058823531	0.06642903208570837	0.7313071895424836	0.05096459509216759	0.8799019607843137	0.05457518111728445	0.7345098039215687	0.0569033135507806	0.5862745098039215	0.12537011403356943	0.5362745098039214	0.1189913735429608	0.761437908496732	0.0677681457410548	0.7222222222222221	0.182802393414217	0.6493464052287581	0.05704586919417634	0.6575163398692812	0.05918177653782092	0.5406162464985993	0.19983479209451785
0.6901960784313723	0.21938975361025476	0.7754901960784316	0.09214313840555631	0.4509803921568628	0.22670936914688372	0.9352941176470589	0.04745234420829941	0.7711764705882351	0.05322459711014717	0.7361111111111112	0.06671240955223523	0.7269281045751633	0.05104268669350778	0.874673202614379	0.05550392175414	0.7327450980392157	0.05747834417385558	0.5745098039215686	0.12694209105183962	0.5372549019607842	0.11823494424569005	0.753921568627451	0.06874561913509679	0.7222222222222221	0.182802393414217	0.6432773109243697	0.05801132638310305	0.648888888888889	0.05914198776274952	0.5434173669467786	0.1994896405157019
0.6941176470588233	0.21938975361025473	0.7777777777777779	0.09160648090498846	0.45588235294117646	0.23161132993119746	0.9352941176470589	0.04745234420829941	0.7686928104575163	0.0535245573558422	0.7351307189542485	0.06705973442765086	0.7237908496732025	0.05143662171815199	0.8694444444444444	0.056355700411710445	0.7292156862745098	0.057792879435058994	0.5647058823529411	0.12904469926493	0.5401960784313724	0.11768808990509944	0.7470588235294118	0.06950814636821225	0.7287581699346405	0.18168592025572067	0.6376283846872082	0.05908298228870512	0.6432026143790851	0.05945343631805613	0.5434173669467786	0.19948964051570192
0.7019607843137254	0.2202711060470845	0.781045751633987	0.09053048297126969	0.4558823529411764	0.23161132993119746	0.9336601307189544	0.04856856978193336	0.7663398692810456	0.053270708904479776	0.7341503267973857	0.06734311189417773	0.7201307189542483	0.05183151334784448	0.8638888888888888	0.05763239378280733	0.7275490196078431	0.05854161219988244	0.5539215686274508	0.12956655408929832	0.5411764705882351	0.11693429125708699	0.740032679738562	0.07062227775531009	0.7287581699346405	0.18168592025572067	0.6316059757236228	0.0600036280026575	0.6345098039215687	0.05956865722111068	0.5462184873949578	0.19948964051570192
0.7098039215686274	0.21938975361025476	0.7852941176470589	0.0894789799237563	0.4558823529411764	0.23161132993119746	0.9346405228758171	0.047588177625070616	0.7616339869281045	0.05365899536329775	0.733169934640523	0.06762648936070459	0.7166013071895424	0.052687973502759465	0.8591503267973855	0.05910298201810145	0.725294117647059	0.05896878601017544	0.5431372549019606	0.1300884089136667	0.5411764705882351	0.11604612201294276	0.7338235294117647	0.07138480498842556	0.7287581699346406	0.18168592025572067	0.6259103641456583	0.061146150531565066	0.6267973856209151	0.0599779801404213	0.5490196078431371	0.19948964051570195
0.7098039215686274	0.21938975361025476	0.7885620915032682	0.08853160100690455	0.45588235294117646	0.23161132993119746	0.9346405228758171	0.047588177625070616	0.7566013071895424	0.05412281342005766	0.7312091503267975	0.0680487663685447	0.7123529411764705	0.05346761815684992	0.8539215686274508	0.06033929482560661	0.7218627450980393	0.059687122172178156	0.5294117647058822	0.132702787998634	0.5401960784313724	0.11539838719510573	0.7274509803921568	0.07192574791867945	0.7320261437908497	0.17841794639951153	0.619327731092437	0.06212041825251506	0.6190849673202615	0.06023402142155396	0.5490196078431371	0.19948964051570195
0.7137254901960783	0.21850840117342496	0.7898692810457518	0.08755530231993952	0.45588235294117646	0.23161132993119746	0.9356209150326799	0.047261380239449695	0.7518954248366013	0.05484646836596154	0.7302287581699348	0.06833214383507158	0.707124183006536	0.05441451655016509	0.8498366013071894	0.06096188464193123	0.719313725490196	0.06001633883997184	0.5166666666666666	0.1352551571737669	0.5372549019607842	0.1147609145289264	0.7204248366013071	0.07210055035398984	0.7254901960784315	0.1825516426873133	0.6147992530345471	0.06270204051222965	0.6120261437908497	0.06018407461910312	0.5490196078431371	0.19948964051570195
0.7137254901960783	0.21850840117342496	0.7911764705882355	0.0869017075486977	0.4509803921568627	0.22670936914688372	0.9372549019607844	0.04671671793008151	0.7481045751633987	0.05558686777126892	0.7297385620915033	0.068508645556659	0.7032679738562091	0.05496579223611271	0.8472222222222221	0.06159590152222374	0.7183333333333333	0.06024152335581669	0.5068627450980391	0.13614332641791113	0.534313725490196	0.1144918592709623	0.7151960784313725	0.07220341221782417	0.7189542483660131	0.18668533897511513	0.6103641456582631	0.06372580992227721	0.6062745098039217	0.059931097375841756	0.5462184873949578	0.19948964051570195
0.7137254901960783	0.21850840117342496	0.793137254901961	0.08559451800621401	0.45588235294117646	0.227467705119331	0.9372549019607844	0.04671671793008151	0.7440522875816994	0.05667577499244778	0.7312091503267976	0.06834524686384855	0.6987581699346405	0.0555905620606782	0.8446078431372548	0.06222991840251625	0.717156862745098	0.060541633008002096	0.49705882352941166	0.13703149566205536	0.5313725490196077	0.11422280401299818	0.709313725490196	0.07251221925596014	0.7156862745098038	0.18755106140670777	0.6062558356676002	0.06456036253216156	0.5995424836601309	0.05935849969859886	0.5462184873949578	0.19948964051570195
0.7137254901960783	0.21850840117342496	0.7934640522875819	0.0854035540373643	0.465686274509804	0.23312800187609203	0.9382352941176472	0.046254087127689386	0.739281045751634	0.05749787333053447	0.7312091503267975	0.06834524686384855	0.6949019607843137	0.05643006431845299	0.8413398692810456	0.06281587571844868	0.7158823529411765	0.06018150306593439	0.48725490196078425	0.1374913405765893	0.530392156862745	0.11395374875503407	0.7014705882352941	0.07325364065845096	0.7189542483660131	0.1866853389751151	0.6023809523809522	0.06501750163748912	0.5924836601307191	0.059390344549020785	0.5434173669467786	0.19948964051570195
0.7058823529411764	0.21938975361025473	0.7954248366013074	0.08469658279588317	0.47549019607843146	0.23878829863285309	0.9382352941176472	0.04625408712768939	0.7356862745098038	0.05773045798993478	0.7316993464052289	0.06795852293912809	0.6921568627450979	0.05656026084269961	0.8375816993464051	0.06393640921244675	0.7140196078431372	0.06071612361346264	0.48039215686274506	0.13770556938011308	0.5274509803921568	0.11411169475946148	0.6949346405228758	0.07368937050594551	0.7189542483660132	0.18668533897511508	0.5979458450046684	0.06553850692485967	0.5850326797385621	0.059698766436695014	0.5434173669467786	0.19948964051570195
0.6980392156862745	0.2202711060470845	0.7986928104575165	0.08318244894597768	0.4852941176470589	0.24444859538961414	0.9372549019607844	0.0466687111445593	0.7328104575163398	0.05793601731737043	0.7341503267973857	0.06731403406494522	0.69078431372549	0.05639966970525956	0.8330065359477123	0.0654587386629302	0.7116666666666666	0.06111972041530762	0.47058823529411753	0.13816541429464704	0.5284313725490195	0.11395374875503407	0.6897058823529412	0.07381940879844381	0.7156862745098039	0.18755106140670774	0.5922035480859009	0.065650111404495	0.5799346405228758	0.0605418520526706	0.5434173669467786	0.19948964051570195
0.6980392156862745	0.2202711060470845	0.8016339869281047	0.08168487518945616	0.4950980392156863	0.24444859538961414	0.9369281045751635	0.04699550853018022	0.7310457516339868	0.0583834368011752	0.7346405228758172	0.06764911149725811	0.6904575163398691	0.05622236094942841	0.830392156862745	0.06609275554322272	0.7116666666666667	0.061982480081908355	0.4627450980392156	0.13847186601088932	0.5323529411764705	0.1138707313342546	0.6844771241830065	0.0748763598740649	0.7189542483660131	0.18668533897511508	0.5874883286647992	0.06553174361386922	0.5749019607843139	0.06075083261363512	0.5434173669467786	0.19948964051570195
0.6980392156862743	0.2202711060470845	0.8026143790849675	0.08154786744565762	0.5	0.24369025941716685	0.9366013071895426	0.04732230591580113	0.729673202614379	0.05871499358818287	0.7374183006535948	0.06753229320794636	0.6911111111111109	0.056329457127453214	0.8264705882352941	0.06722578598623544	0.7130392156862746	0.06220262519985272	0.45882352941176463	0.13847186601088932	0.5362745098039214	0.11376985085700818	0.6799019607843136	0.07581462215356775	0.7189542483660132	0.18668533897511508	0.5827731092436974	0.06536754990218663	0.5711764705882354	0.0604738830280363	0.5434173669467786	0.19948964051570195
0.7019607843137252	0.2193897536102547	0.8049019607843139	0.08070388846037793	0.5	0.24369025941716685	0.9369281045751635	0.04751326988465084	0.7260130718954247	0.059183658228378115	0.7416666666666667	0.06760271258948937	0.69078431372549	0.05633999851188021	0.8223856209150326	0.06830373044899941	0.7119607843137254	0.06300573591334653	0.45196078431372544	0.13912859606140626	0.534313725490196	0.11408744275069005	0.677941176470588	0.07566032935781625	0.7222222222222224	0.18581961654352241	0.5781512605042016	0.06529020871307056	0.5657516339869282	0.060813817444513814	0.5462184873949578	0.19948964051570195
0.7058823529411764	0.21850840117342496	0.8088235294117648	0.07949205710988794	0.5049019607843137	0.24444859538961414	0.9379084967320263	0.047622202346524485	0.7215032679738562	0.05941445624894898	0.7483660130718953	0.06740532302649495	0.6901307189542482	0.056358091881394616	0.8181372549019607	0.06942342768169	0.7114705882352941	0.06315473505286419	0.4480392156862744	0.13965922725622648	0.5362745098039214	0.11388049844326822	0.6767973856209148	0.07548477667527906	0.7287581699346407	0.1847031433850261	0.5732026143790849	0.06545812411207518	0.5600000000000002	0.06112342346939394	0.5490196078431371	0.199144488936886
0.7137254901960783	0.21762704873659516	0.815686274509804	0.07739953284928895	0.5049019607843137	0.24444859538961414	0.9385620915032681	0.04696860757528266	0.7177777777777777	0.059850990123031966	0.7570261437908496	0.06714184153157854	0.6887581699346403	0.05686428388254308	0.8138888888888888	0.07007702245293183	0.7113725490196078	0.06353089720348934	0.442156862745098	0.14055000411882693	0.5333333333333332	0.11344166103967934	0.6754901960784312	0.0753468138036645	0.7320261437908497	0.18445239265812247	0.569234360410831	0.06524714637885565	0.554901960784314	0.06091691292436952	0.5518207282913163	0.19879933735807004
0.7176470588235293	0.21674569629976542	0.8245098039215688	0.07468494988755103	0.5098039215686274	0.24369025941716685	0.9385620915032681	0.04696860757528266	0.7151633986928103	0.06040120114573145	0.7640522875816993	0.06649903182427121	0.6890196078431371	0.05724369720371195	0.8091503267973855	0.07060588521242886	0.7110784313725489	0.06440733673028319	0.4362745098039216	0.1405500041188269	0.5323529411764705	0.1131978810748379	0.6761437908496731	0.07512894887991721	0.7320261437908496	0.18445239265812247	0.565219421101774	0.06527765721405783	0.5501307189542485	0.06064070296542826	0.5518207282913163	0.19879933735807004
0.7176470588235293	0.21674569629976542	0.8303921568627454	0.07311297286928088	0.5049019607843137	0.24444859538961417	0.9375816993464053	0.04698659792276759	0.7110457516339868	0.0606870542137203	0.7715686274509804	0.06617453019213108	0.6913725490196077	0.057155957927722933	0.8031045751633986	0.07118110462121735	0.7098039215686274	0.0649926385525522	0.42745098039215684	0.1405703497882055	0.530392156862745	0.11311204711442385	0.6735294117647058	0.07631420084264282	0.7287581699346404	0.1842016419312188	0.5612044817927171	0.06557844646879822	0.5450326797385622	0.06024276266673672	0.5518207282913163	0.19879933735807004
0.7215686274509803	0.21586434386293568	0.8343137254901963	0.07180578332679721	0.5098039215686274	0.24369025941716685	0.9375816993464053	0.04698659792276758	0.7090849673202613	0.06077180221560183	0.7776143790849674	0.06575428872245784	0.6923529411764704	0.057086728962728754	0.7999999999999999	0.07199809808526965	0.7075490196078432	0.06546438159465102	0.41960784313725485	0.14087680150444784	0.5274509803921568	0.11386584576243629	0.6748366013071896	0.07638066700714534	0.7320261437908496	0.18333591949962613	0.5600840336134454	0.06586408036737113	0.5402614379084968	0.059727367478741786	0.5490196078431371	0.19879933735807007
0.7215686274509803	0.21586434386293565	0.8401960784313728	0.07066744516550706	0.5098039215686274	0.24369025941716685	0.9375816993464053	0.04698659792276758	0.7064052287581698	0.06089960652370366	0.7830065359477126	0.06585570129290484	0.6941176470588233	0.05718011962335794	0.7968954248366011	0.07281509154932193	0.7042156862745098	0.06562747631351207	0.41274509803921566	0.14179207325325366	0.5294117647058822	0.11395167972285032	0.6754901960784314	0.07676989789582982	0.7352941176470589	0.18247019706803347	0.5595704948646124	0.06604413826393098	0.535686274509804	0.059754769977883815	0.5518207282913163	0.19845418577925414
0.7254901960784312	0.21498299142610594	0.8441176470588238	0.06961264974689568	0.5147058823529411	0.24293192344471956	0.9385620915032681	0.04652396712037546	0.7027450980392155	0.061185992633051765	0.7880718954248368	0.0660770904618599	0.6956209150326798	0.05708274144910371	0.7947712418300652	0.07369453875271426	0.700686274509804	0.06543300135119164	0.40588235294117647	0.14200630205677742	0.526470588235294	0.11410962572727773	0.6759803921568628	0.07735716375246228	0.7418300653594773	0.18135372390953716	0.5591970121381884	0.06618670829150752	0.5323529411764706	0.05964000222424585	0.5518207282913163	0.19845418577925414
0.7254901960784312	0.21498299142610597	0.8500000000000002	0.06847431158560552	0.5098039215686274	0.24369025941716685	0.9382352941176472	0.04671493108922518	0.6990196078431372	0.061711262003411434	0.7906862745098041	0.0661269400852368	0.69640522875817	0.0571694506139672	0.7934640522875815	0.07449871959958447	0.6972549019607844	0.06548247593267517	0.39803921568627454	0.14231275377301975	0.5254901960784313	0.11395167972285032	0.6797385620915033	0.07741476287648892	0.738562091503268	0.18221944634112983	0.5598039215686273	0.06632472356069032	0.5299346405228759	0.059175089902559264	0.5490196078431371	0.19879933735807007
0.7294117647058822	0.2141016389892762	0.8549019607843139	0.0672291319529563	0.5049019607843137	0.24444859538961414	0.9398692810457517	0.04559870551559125	0.6960130718954248	0.06234878296428478	0.7923202614379086	0.06635686254250377	0.6975816993464053	0.05697870833536983	0.7903594771241829	0.07531571306363675	0.6951960784313727	0.06577937935527213	0.392156862745098	0.14254732824592214	0.5215686274509803	0.11368689224706384	0.6848039215686276	0.07689866928140646	0.7418300653594772	0.18135372390953716	0.5583566760037347	0.06624753922775849	0.5278431372549021	0.05885802549496631	0.5462184873949578	0.19879933735807007
0.7333333333333332	0.2132202865524464	0.8565359477124184	0.066800023835988	0.5049019607843137	0.2444485953896141	0.9431372549019609	0.04422080675299065	0.6926797385620914	0.06299825225210208	0.7954248366013074	0.06601937735953714	0.6986274509803923	0.056635472308590076	0.7890522875816993	0.07605713446612757	0.6916666666666667	0.0664958654497034	0.38823529411764707	0.14320092301716397	0.5186274509803921	0.11384483825149125	0.686764705882353	0.07672979981712574	0.738562091503268	0.18462169776574633	0.5585901027077497	0.06598489343291451	0.5264052287581701	0.05871078996316632	0.5490196078431371	0.19879933735807007
0.7333333333333332	0.2132202865524464	0.8607843137254902	0.06585096989511567	0.5049019607843137	0.2444485953896141	0.9437908496732027	0.04413877524601457	0.6892156862745097	0.06407234797235627	0.7975490196078432	0.06543731335132667	0.699607843137255	0.05673612378486556	0.7897058823529413	0.07633857151787063	0.6890196078431372	0.0675029724924108	0.3852941176470589	0.1436882874316132	0.5127450980392158	0.11356703916886475	0.6879084967320264	0.07687572996086703	0.7385620915032681	0.18462169776574633	0.5584500466853408	0.06593353023367526	0.5247712418300654	0.05867293327966243	0.5490196078431371	0.1987993373580701
0.7294117647058822	0.21410163898927617	0.861111111111111	0.06478097500173419	0.5049019607843137	0.2444485953896141	0.9454248366013073	0.043594112936646376	0.6851633986928103	0.06471544446922069	0.7991830065359478	0.06518003844364334	0.6982352941176471	0.05673400670597416	0.787091503267974	0.07721003121285973	0.6863725490196078	0.06811849343354295	0.38823529411764707	0.14370649922573112	0.5137254901960784	0.11338381787131467	0.6875816993464055	0.07702444009576466	0.7352941176470589	0.185487420197339	0.5589169000933707	0.06581686344101358	0.5236601307189542	0.05839396050247729	0.5462184873949578	0.1987993373580701
0.7294117647058822	0.2141016389892762	0.8601307189542483	0.06418972518247502	0.5049019607843137	0.2444485953896141	0.9470588235294118	0.043049450627278184	0.6826143790849672	0.06511128139725504	0.8013071895424835	0.06474768412692242	0.697516339869281	0.05645495141062532	0.784967320261438	0.07737101712741681	0.6842156862745097	0.06853969360536213	0.3872549019607844	0.14354646353224831	0.5137254901960784	0.11338381787131467	0.6890522875816993	0.07694759465242557	0.7287581699346405	0.18660389335583533	0.5592903828197946	0.06559407350750843	0.5213071895424837	0.0582685774141817	0.5462184873949578	0.1987993373580701
0.7254901960784312	0.2149829914261059	0.8617647058823528	0.06375686396667869	0.5098039215686274	0.24369025941716682	0.9493464052287582	0.04185119354666816	0.6805228758169933	0.06551596490387696	0.8022875816993462	0.06398520125564214	0.6944444444444444	0.05606140412369112	0.7815359477124182	0.07789476845885152	0.6788235294117646	0.06880298711986611	0.39117647058823535	0.14302410407786315	0.5156862745098039	0.11400587657245363	0.6892156862745098	0.07623328159829765	0.7222222222222221	0.19073758964363713	0.5591036414565826	0.0656711953135611	0.5189542483660131	0.05784430684519615	0.5462184873949578	0.1987993373580701
0.7137254901960783	0.21498299142610594	0.86078431372549	0.06322312227363595	0.5098039215686274	0.24369025941716682	0.9503267973856211	0.04152439616104724	0.6784313725490194	0.06606159699517099	0.8053921568627449	0.06300157849527097	0.6913725490196079	0.05597228937774728	0.7794117647058822	0.07795541995639872	0.6730392156862746	0.06933870681763184	0.39313725490196083	0.14295009295926253	0.5205882352941176	0.11469248458370647	0.6893790849673203	0.07614039897602524	0.7222222222222221	0.19073758964363713	0.5583566760037347	0.06541946028478846	0.5167320261437908	0.05746220716980661	0.5462184873949578	0.1987993373580701
0.7019607843137254	0.21498299142610594	0.8614379084967319	0.06268946437760475	0.5147058823529411	0.24293192344471953	0.950653594771242	0.041279630282402405	0.675032679738562	0.06654764082750143	0.8075163398692808	0.06266872784447798	0.685686274509804	0.056483416567928796	0.7777777777777777	0.0780562042986408	0.667843137254902	0.06994193803232268	0.3970588235294118	0.1429500929592625	0.526470588235294	0.11497028366633297	0.6888888888888889	0.07594042184461632	0.7222222222222221	0.19073758964363713	0.5591503267973855	0.06507907883721933	0.5140522875816994	0.05695129622373881	0.5434173669467786	0.1987993373580701
0.6980392156862745	0.2149829914261059	0.8637254901960784	0.0618916887326333	0.5196078431372548	0.24217358747227222	0.9500000000000001	0.04141546369917361	0.6728104575163398	0.06699173499902439	0.8099673202614378	0.06175805692372262	0.6818300653594772	0.05637901450433086	0.7785947712418301	0.077359970587734	0.661470588235294	0.07104681420607724	0.40196078431372556	0.14248147167427666	0.5284313725490195	0.115056117626747	0.6879084967320261	0.07589065797808027	0.718954248366013	0.1916033120752298	0.5599439775910363	0.06508759231830705	0.5117647058823529	0.056488267428624554	0.5434173669467786	0.1987993373580701
0.6862745098039216	0.21498299142610594	0.8643790849673203	0.06193679566069576	0.5245098039215685	0.24141525149982493	0.9509803921568628	0.04095283289678149	0.6713071895424837	0.06700344602532554	0.811437908496732	0.06098628554428048	0.6775816993464053	0.05622547502813215	0.7754901960784314	0.0774278706243855	0.6561764705882352	0.07187795587169553	0.40686274509803927	0.14201285038929087	0.5313725490196077	0.11521406363117441	0.686437908496732	0.07603673761847547	0.7222222222222222	0.18833533821902063	0.5597105508870214	0.0650858400506118	0.5090196078431373	0.0556049705451302	0.5490196078431371	0.19995959943754654
0.6745098039215686	0.21498299142610594	0.8640522875816994	0.06201491582876921	0.5245098039215685	0.24141525149982493	0.950326797385621	0.041034864403757566	0.6694117647058824	0.0673742433766248	0.813888888888889	0.06036421741875765	0.6764052287581701	0.05571299923357859	0.7730392156862745	0.07767286737711736	0.6502941176470588	0.07283713665565084	0.41372549019607846	0.1417986215857671	0.5352941176470587	0.11569880702122273	0.6854575163398693	0.07697584562481029	0.7222222222222222	0.18833533821902063	0.5594771241830064	0.06471420832801117	0.506078431372549	0.05534164989678179	0.5462184873949578	0.19995959943754654
0.6666666666666666	0.21410163898927614	0.8627450980392155	0.06215132900035227	0.5245098039215685	0.24141525149982493	0.9509803921568628	0.04038126963251574	0.6671895424836601	0.06762991905350033	0.815359477124183	0.06009079024846234	0.6752287581699348	0.0551413614639587	0.7694444444444444	0.07793866015139478	0.6441176470588236	0.0735622852639291	0.4235294117647059	0.14094996937577783	0.5382352941176469	0.11626017887974605	0.6859477124183007	0.07790366065084076	0.7222222222222222	0.18833533821902063	0.5586367880485527	0.06475427643556365	0.5041830065359478	0.05512333638018988	0.5462184873949578	0.19995959943754654
0.6588235294117646	0.2132202865524464	0.8604575163398691	0.06225472893192434	0.534313725490196	0.24141525149982493	0.9509803921568629	0.04038126963251574	0.66640522875817	0.06781553598606872	0.8168300653594772	0.0599641381502518	0.6729411764705883	0.05464347527004407	0.7651960784313725	0.07829666082632128	0.6391176470588235	0.0740898305655418	0.4323529411764706	0.14097031504515645	0.5392156862745097	0.11734927465750646	0.6857843137254902	0.07894355953581304	0.7222222222222221	0.18833533821902063	0.5594304388422034	0.06515105938247105	0.5029411764705883	0.055463647789588975	0.5490196078431371	0.19995959943754654
0.6509803921568627	0.2123389341156166	0.8601307189542482	0.06233284909999779	0.5392156862745097	0.2406569155273776	0.9513071895424838	0.04013650375387091	0.6642483660130719	0.0680083051183998	0.8178104575163399	0.05988303125694928	0.6707189542483659	0.05460836782179028	0.7625816993464052	0.07873924790262303	0.6322549019607842	0.07489267596125604	0.442156862745098	0.14052366458133642	0.5421568627450979	0.11722942157930737	0.6857843137254902	0.0792950841980895	0.7222222222222221	0.18833533821902063	0.5589635854341735	0.0657087345213871	0.5016993464052288	0.055175469995359855	0.5518207282913163	0.19995959943754654
0.6392156862745098	0.2123389341156166	0.8568627450980391	0.0625732567753684	0.5441176470588234	0.2398985795549303	0.9522875816993467	0.03967387295147879	0.6635947712418301	0.06794530179992124	0.8178104575163399	0.059534390301721744	0.6678431372549019	0.05457240486936283	0.7611111111111111	0.07874748913810062	0.6269607843137254	0.07579846043689892	0.45098039215686275	0.1397502167318955	0.5411764705882351	0.11758242502248223	0.6846405228758169	0.07967285650446977	0.718954248366013	0.1885860889459243	0.5584967320261436	0.06577631835254341	0.5007843137254903	0.05484057487165627	0.5546218487394956	0.19995959943754654
0.6274509803921569	0.2123389341156166	0.8509803921568626	0.06322685154661024	0.5539215686274508	0.2398985795549303	0.9532679738562094	0.039211242149086674	0.6622222222222222	0.0676634925741614	0.8197712418300651	0.0593326773746738	0.6647712418300653	0.05463569647923387	0.7588235294117647	0.07893480837246535	0.6215686274509803	0.07588194263464895	0.4568627450980392	0.1399847912047979	0.5392156862745097	0.11777748246122965	0.6836601307189542	0.07996894263448895	0.7189542483660131	0.18858608894592427	0.5579365079365077	0.06568528834488616	0.49954248366013076	0.05446617987755966	0.5546218487394956	0.19995959943754654
0.6196078431372549	0.21322028655244638	0.8486928104575162	0.0633302514781823	0.5637254901960783	0.23989857955493032	0.9526143790849675	0.03942910707283395	0.6630718954248365	0.06761082099463231	0.8207516339869279	0.05911917674347803	0.6619607843137254	0.05432791006148316	0.7566993464052287	0.07911266740845897	0.617549019607843	0.07636333097782419	0.4598039215686274	0.14000579871574298	0.5372549019607842	0.11839954116236862	0.6825163398692811	0.07990695529785757	0.7156862745098039	0.18883683967282794	0.5592436974789914	0.0658007205185353	0.49797385620915036	0.05408840674005622	0.5546218487394956	0.19995959943754654
0.6156862745098038	0.2132202865524464	0.8464052287581698	0.06343365140975436	0.5637254901960783	0.23989857955493032	0.9526143790849675	0.03942910707283395	0.6633986928104574	0.06730923162266349	0.822222222222222	0.05925370437246009	0.6597385620915032	0.05457822347098291	0.7521241830065358	0.07981146349379017	0.6142156862745096	0.07611445088088525	0.46666666666666673	0.1400678086255774	0.5333333333333332	0.11902159986350759	0.680718954248366	0.0798311225501381	0.7156862745098039	0.18883683967282794	0.560830999066293	0.06589401185075276	0.4975163398692811	0.05404833309636244	0.5574229691876749	0.19995959943754654
0.6117647058823528	0.21410163898927614	0.8415032679738561	0.0640542329409852	0.5637254901960782	0.2398985795549303	0.9526143790849676	0.03942910707283395	0.6630718954248365	0.06726816438594145	0.8232026143790847	0.058942675021890614	0.6571241830065359	0.05464649102579929	0.749673202614379	0.08036340015887046	0.6095098039215686	0.07586766559941574	0.4725490196078432	0.1402366600067709	0.5294117647058822	0.11938523290654812	0.680718954248366	0.0798311225501381	0.7124183006535947	0.18908759039973164	0.5621381886087766	0.06592947870110118	0.49764705882352944	0.054220712028297896	0.5574229691876749	0.19995959943754654
0.6117647058823528	0.21410163898927617	0.8392156862745097	0.06432765385636681	0.5686274509803919	0.239140243582483	0.9526143790849676	0.03942910707283395	0.6618954248366012	0.06711374639535395	0.826143790849673	0.058602062553529406	0.6535294117647058	0.05440065250022382	0.7462418300653594	0.08097773766113962	0.6065686274509804	0.07593302507653993	0.47843137254901963	0.14047123447967327	0.526470588235294	0.11935955678985005	0.6800653594771242	0.0802083494843128	0.7091503267973855	0.18995331283132427	0.5633986928104574	0.0655568894551457	0.4970588235294118	0.054464319640243126	0.5546218487394956	0.19995959943754654
0.6117647058823528	0.21410163898927617	0.8359477124183006	0.06484541521083745	0.5735294117647057	0.23838190761003566	0.9519607843137258	0.04008270184407578	0.658562091503268	0.06665467486865449	0.8276143790849675	0.058612566309001926	0.6485620915032679	0.054801857873714124	0.7426470588235293	0.08140717071300725	0.6034313725490197	0.07613380098932551	0.4862745098039216	0.14047123447967327	0.5254901960784313	0.11920161078542264	0.6776143790849671	0.08066888610016881	0.7091503267973855	0.18995331283132427	0.5646125116713351	0.06541816920237183	0.4981045751633987	0.05459330168484528	0.5546218487394956	0.19995959943754654
0.6117647058823528	0.21410163898927617	0.8316993464052287	0.06533016332529708	0.5784313725490194	0.23762357163758838	0.9522875816993467	0.039755904458454866	0.6567320261437909	0.06612751521343692	0.8290849673202614	0.05869153931121564	0.6459477124183006	0.0549659966678511	0.7377450980392155	0.08145584784925809	0.6011764705882353	0.0760970002290908	0.4950980392156863	0.14014443709405236	0.5245098039215685	0.11995540943343508	0.6767973856209148	0.08090570428159512	0.7091503267973855	0.18995331283132427	0.5654528478057887	0.06517859646246295	0.4984313725490196	0.05429572020804158	0.5518207282913163	0.19995959943754654
0.6078431372549018	0.2149829914261059	0.8287581699346405	0.06551398150415995	0.5784313725490194	0.23762357163758838	0.9526143790849676	0.03942910707283395	0.6567320261437908	0.0653670770435917	0.8300653594771241	0.0588808790911521	0.6443790849673202	0.05487095329434998	0.7361111111111109	0.08172752418051386	0.5986274509803923	0.07615802680511248	0.5	0.14005221418133385	0.5254901960784313	0.12008714938030855	0.6754901960784312	0.08144127335289554	0.7058823529411764	0.19081903526291694	0.5650793650793648	0.06512316386271803	0.4994117647058824	0.05417090063691954	0.5490196078431371	0.19995959943754654
0.5999999999999999	0.21586434386293568	0.826797385620915	0.06614268457726187	0.5784313725490196	0.23762357163758838	0.9529411764705885	0.03910230968721304	0.6562745098039215	0.06503143781164328	0.8310457516339869	0.059358241681966406	0.6426797385620914	0.054813308245985536	0.7320261437908495	0.0818626766332375	0.5972549019607843	0.07657483244499193	0.5058823529411764	0.14005221418133385	0.5274509803921568	0.11946509067916959	0.6741830065359475	0.0805499711919626	0.7058823529411764	0.19081903526291694	0.5640522875816992	0.0648288529050432	0.5005228758169935	0.05462144538766436	0.5434173669467786	0.20030475101636247
0.5960784313725489	0.21674569629976545	0.826797385620915	0.06721256390321456	0.5784313725490196	0.23762357163758838	0.9539215686274513	0.0381219175303503	0.6550980392156863	0.06457226243065897	0.8310457516339866	0.05958816413923337	0.6419607843137255	0.054734452049584256	0.7310457516339868	0.08152582614739243	0.5961764705882354	0.07704190759611661	0.5147058823529411	0.14003186851195523	0.5225490196078431	0.1202504253972849	0.6715686274509802	0.08034114348473852	0.7058823529411764	0.19081903526291694	0.5627917833800186	0.06472022127605345	0.5030718954248367	0.05496584385962413	0.5434173669467786	0.20030475101636247
0.5921568627450979	0.21762704873659522	0.8261437908496732	0.06792442319498472	0.5735294117647057	0.23838190761003566	0.954901960784314	0.03714152537348755	0.653921568627451	0.06458497554014232	0.831535947712418	0.05931146869199776	0.6411764705882352	0.05454948724248197	0.7284313725490195	0.08126809826439078	0.5957843137254902	0.07789750104601673	0.5196078431372548	0.14013207238872585	0.5215686274509803	0.12022593051107949	0.6692810457516338	0.08058708258137838	0.7058823529411763	0.19081903526291694	0.5627450980392155	0.06475483956780612	0.5044444444444445	0.05540288386704494	0.5434173669467786	0.20030475101636247
0.588235294117647	0.218508401173425	0.8215686274509804	0.0689228056993324	0.5637254901960783	0.23838190761003566	0.9552287581699349	0.03681472798786663	0.6533333333333332	0.06482629910994538	0.8285947712418298	0.06025884760884951	0.6405228758169934	0.05446312386967672	0.7256535947712417	0.0817158941965738	0.5954901960784313	0.07849209563254597	0.5215686274509803	0.13971305209038642	0.5205882352941176	0.12098235980835025	0.6683006535947711	0.08051052905490187	0.7026143790849672	0.1910697859898206	0.5620915032679736	0.06476517833216887	0.5061437908496732	0.055406529666830684	0.5434173669467786	0.20030475101636247
0.588235294117647	0.218508401173425	0.818627450980392	0.06968851651623288	0.5637254901960784	0.23838190761003564	0.9562091503267977	0.035834335831003886	0.6523529411764705	0.06490433591234998	0.8310457516339868	0.059583157708175405	0.6413071895424836	0.05451680352114145	0.724673202614379	0.08102053185392374	0.5951960784313726	0.07885215564777509	0.5235294117647058	0.13971305209038645	0.5176470588235293	0.12189763155715606	0.6666666666666665	0.08061672074531721	0.6993464052287581	0.19132053671672428	0.560644257703081	0.06460381544483895	0.5082352941176471	0.0559851449857076	0.5406162464985993	0.20064990259517843
0.5843137254901959	0.21938975361025473	0.8173202614379083	0.0695568088334721	0.5637254901960784	0.23838190761003564	0.9571895424836604	0.034853943674141144	0.6499346405228758	0.06481846046436578	0.8315359477124182	0.05959540515127811	0.6420261437908497	0.05462191164237376	0.7238562091503267	0.08085098077256866	0.5940196078431373	0.07952968465949453	0.5254901960784313	0.14019048906308296	0.5147058823529411	0.12244448589774667	0.664705882352941	0.08049537924708099	0.6993464052287581	0.19132053671672428	0.5621381886087766	0.06458589309869002	0.51	0.05665777374069989	0.5406162464985993	0.20064990259517843
0.576470588235294	0.2202711060470845	0.8153594771241828	0.06975210958078026	0.5735294117647058	0.23838190761003564	0.9575163398692813	0.03452714628852022	0.6486274509803921	0.06475429597839423	0.8321895424836602	0.05959540515127811	0.6420261437908495	0.05476693321570342	0.7227124183006535	0.08102597279419914	0.5914705882352942	0.07981182468189905	0.5284313725490195	0.1405610845644204	0.5137254901960784	0.12279748934092152	0.6645424836601306	0.08031690896960636	0.696078431372549	0.19157128744362795	0.564659197012138	0.06458680300433886	0.5131372549019608	0.05718666805652605	0.53781512605042	0.20099505417399435
0.576470588235294	0.2202711060470845	0.8153594771241828	0.06975210958078028	0.5833333333333333	0.23838190761003566	0.9578431372549022	0.0342003489028993	0.6477777777777777	0.06471749453674452	0.8312091503267973	0.05977547798516819	0.6419607843137255	0.05496702333230753	0.7227124183006535	0.08102597279419914	0.5897058823529412	0.07996859221209032	0.530392156862745	0.14019266715620518	0.5107843137254902	0.12334434368151213	0.6630718954248365	0.08072740182136272	0.6928104575163397	0.19243700987522058	0.5675070028011202	0.06444866003586008	0.5145098039215686	0.05731668678316319	0.53781512605042	0.20099505417399435
0.572549019607843	0.2202711060470845	0.8117647058823527	0.07040582701469228	0.5980392156862744	0.2432838683943494	0.958823529411765	0.03373771810050719	0.646078431372549	0.06496436927895811	0.8312091503267974	0.05977547798516819	0.642156862745098	0.05485276658201077	0.7232026143790848	0.08054186308839113	0.5857843137254902	0.08040748534592547	0.530392156862745	0.13974601669238518	0.5127450980392156	0.12399793845275396	0.6630718954248365	0.08047191751207192	0.6928104575163396	0.19243700987522058	0.5697012138188607	0.06402501864256915	0.5171895424836601	0.05765178769594941	0.53781512605042	0.20099505417399435
0.5647058823529411	0.22115245848391427	0.8091503267973855	0.07104945922116766	0.6127450980392155	0.24818582917866314	0.958823529411765	0.0337377181005072	0.6458823529411765	0.06504890070271634	0.8316993464052287	0.0600089760517675	0.6408496732026143	0.05453037564481152	0.7210784313725489	0.08040096500731636	0.5824509803921568	0.08083820708996914	0.530392156862745	0.13974601669238515	0.5137254901960784	0.12458952331416136	0.6616013071895424	0.08078590228051077	0.6895424836601305	0.19330273230681322	0.5722222222222222	0.06332872928394309	0.5189542483660131	0.0577350656469618	0.53781512605042	0.20099505417399435
0.5607843137254901	0.222033810920744	0.8045751633986927	0.07216580745747178	0.6274509803921566	0.2530877899629769	0.9594771241830068	0.03308412332926537	0.645686274509804	0.0652330819248738	0.8336601307189543	0.059586699043927376	0.6405228758169934	0.05455845265070018	0.7197712418300652	0.08060924482336874	0.5794117647058822	0.08099187291043779	0.530392156862745	0.13974601669238512	0.5166666666666666	0.12507504434539335	0.658986928104575	0.08185613831390524	0.6862745098039215	0.19657070616302236	0.5760037348272642	0.06256755021393202	0.5209803921568628	0.05714195255462152	0.5350140056022408	0.2006499025951784
0.5529411764705882	0.2229151633575738	0.8019607843137255	0.07280943966394715	0.6372549019607842	0.25874808671973787	0.9601307189542486	0.03286625840551809	0.6450326797385622	0.06543363692327621	0.8351307189542484	0.059251621611614465	0.6411111111111111	0.054320618944236544	0.7173202614379084	0.08143124763060167	0.5753921568627449	0.08121549104856325	0.5294117647058822	0.13980802660221955	0.5215686274509803	0.12518188581675244	0.6576797385620914	0.0828543559634667	0.6862745098039215	0.19657070616302236	0.5792250233426702	0.06210403369636873	0.5233333333333334	0.05661629265217264	0.5294117647058822	0.20030475101636244
0.5450980392156861	0.22379651579440354	0.7973856209150326	0.07392578790025128	0.6470588235294117	0.2644083834764989	0.9607843137254904	0.03221266363427626	0.6450980392156862	0.06547047951874219	0.8351307189542483	0.059453334538662424	0.6424183006535947	0.05409041679796047	0.7148692810457515	0.08181959879504923	0.5716666666666665	0.08159428086779844	0.526470588235294	0.13959379779869577	0.5254901960784313	0.12558531167084833	0.6558823529411764	0.0838656254867302	0.6862745098039215	0.19657070616302236	0.5817927170868346	0.061262941295771256	0.5250326797385622	0.05611968265856248	0.5294117647058822	0.20030475101636244
0.5372549019607842	0.22467786823123329	0.7944444444444445	0.07601831216085025	0.6470588235294117	0.2644083834764989	0.9607843137254904	0.03221266363427626	0.6456209150326797	0.06536078078385373	0.834640522875817	0.0597202053851838	0.6430718954248367	0.05407232616584735	0.7104575163398692	0.08268136773306835	0.5683333333333332	0.08198383397723542	0.5225490196078431	0.1389125728619734	0.5313725490196077	0.12575416305204182	0.6547385620915032	0.0843359053202902	0.6895424836601306	0.19570498373142972	0.58375350140056	0.06078956422491627	0.5287581699346405	0.05566481197347431	0.526610644257703	0.20030475101636247
0.5333333333333332	0.22555922066806308	0.7937908496732027	0.07644647077880212	0.6470588235294117	0.2644083834764989	0.9607843137254904	0.03221266363427626	0.6441830065359477	0.06578869640119113	0.8356209150326799	0.05977005500856068	0.6431372549019608	0.054565910670813386	0.7068627450980391	0.08306294233610477	0.5654901960784313	0.08245944144237456	0.5186274509803921	0.13845272794743946	0.5372549019607842	0.12592301443323534	0.6549019607843136	0.0849264802286445	0.6928104575163399	0.19243700987522058	0.5853408029878616	0.06058961880964471	0.5315032679738562	0.05511924920921571	0.5238095238095237	0.19995959943754651
0.5372549019607842	0.22555922066806308	0.7905228758169935	0.07796060462870762	0.6470588235294117	0.2644083834764989	0.9607843137254904	0.032212663634276266	0.6422875816993463	0.0668665235876248	0.8351307189542483	0.05996237528555347	0.6420915032679738	0.054943145439214136	0.7044117647058823	0.08320367200455189	0.5629411764705883	0.08229698730935564	0.5156862745098039	0.13823849914391567	0.5421568627450979	0.12602985590459442	0.6537581699346404	0.0853967600622045	0.6960784313725491	0.18916903601901142	0.587535014005602	0.06052482722869508	0.534640522875817	0.054614205853883324	0.5210084033613445	0.19995959943754651
0.5372549019607842	0.22555922066806308	0.7879084967320263	0.07899458430025769	0.6519607843137254	0.2636500475040516	0.9620915032679741	0.03147124223178545	0.6393464052287582	0.06796038700067068	0.834640522875817	0.060452571363984846	0.6411111111111111	0.05519660785320417	0.70359477124183	0.08285135007506877	0.559705882352941	0.08321773709115307	0.5127450980392156	0.1378538585899301	0.5470588235294116	0.12635665329021534	0.6506535947712417	0.08591037305482029	0.696078431372549	0.18916903601901142	0.5901027077497665	0.060519933143872884	0.5347712418300654	0.05387934478707704	0.5182072829131652	0.19961444785873056
0.5333333333333332	0.22644057310489282	0.7852941176470589	0.08035515031298066	0.6519607843137254	0.2636500475040516	0.9627450980392159	0.03081764746054362	0.636797385620915	0.06900821685318448	0.8346405228758169	0.06067589659589485	0.6399346405228757	0.05559186488643801	0.701797385620915	0.08334338121448132	0.5557843137254901	0.08323048433864794	0.5127450980392156	0.13785385858993007	0.5509803921568626	0.1264396707109948	0.6477124183006535	0.08583089537324118	0.6928104575163397	0.19003475845060408	0.5922502334267039	0.060623652658304786	0.5358169934640523	0.05356637432004227	0.5154061624649858	0.19961444785873056
0.5294117647058822	0.2273219255417226	0.7843137254901963	0.08049215805677921	0.6519607843137254	0.2636500475040515	0.9630718954248368	0.030490850074922703	0.634248366013072	0.07006028865355007	0.8351307189542484	0.061127208222116876	0.6382352941176471	0.05601187173399934	0.7	0.08358667377294836	0.5528431372549019	0.08366123571770462	0.5137254901960784	0.1380879054020135	0.5539215686274508	0.12731399903768212	0.643954248366013	0.08606565317861015	0.6928104575163397	0.19003475845060408	0.5941643323996264	0.06063800016592952	0.5355555555555556	0.05358480446627465	0.5098039215686273	0.19926929627991463
0.5254901960784313	0.22820327797855236	0.7807189542483662	0.0815984210656467	0.6568627450980391	0.26289171153160423	0.9633986928104578	0.03016405268930179	0.6307843137254904	0.07064339754992419	0.8351307189542483	0.06155153432711151	0.6366666666666667	0.056192533347358534	0.6995098039215686	0.08349551821097217	0.5496078431372549	0.08378971834883536	0.5147058823529411	0.1383219522140969	0.5588235294117645	0.12740622195040063	0.6375816993464052	0.08645393013027393	0.6928104575163399	0.19003475845060408	0.5966853408029877	0.0602510294132298	0.5356862745098039	0.05314853006938408	0.5070028011204482	0.19926929627991466
0.5215686274509803	0.2290846304153821	0.7771241830065361	0.08217389566881507	0.6568627450980391	0.2628917115316043	0.9637254901960787	0.029837255303680872	0.6293464052287583	0.07159178576983187	0.834640522875817	0.0617626121159188	0.6358823529411766	0.05603664661856663	0.6964052287581699	0.08361605394676891	0.547843137254902	0.08354690696433714	0.5127450980392158	0.138180128314732	0.5588235294117645	0.12829439119454486	0.630718954248366	0.08612244106421824	0.69281045751634	0.19003475845060402	0.6007002801120447	0.060411163753617214	0.5357516339869282	0.05251982887137561	0.5014005602240896	0.1996144478587306
0.5176470588235293	0.2299659828522119	0.7741830065359478	0.08367146942533658	0.6568627450980391	0.2628917115316043	0.9620915032679741	0.030953480877314817	0.6265359477124185	0.0724339936045484	0.8336601307189542	0.061726738838583366	0.6343137254901963	0.05600835001983051	0.6950980392156862	0.08389415256956269	0.5457843137254902	0.08348205557281264	0.5107843137254903	0.1380383044153671	0.5617647058823527	0.12912483161041624	0.6245098039215686	0.08612697206408668	0.6960784313725491	0.1891690360190114	0.6056489262371614	0.060279811276663695	0.5347058823529411	0.05260970094089296	0.49299719887955185	0.19961444785873056
0.5137254901960784	0.23084733528904164	0.769934640522876	0.0854313272054459	0.6568627450980391	0.26289171153160423	0.9604575163398695	0.03206970645094876	0.6233986928104577	0.07298679323340052	0.8338235294117646	0.06191905911557615	0.6329411764705883	0.0562000461216925	0.6962418300653594	0.0840724114599774	0.5454901960784314	0.08297600682520265	0.5107843137254902	0.1380383044153671	0.5617647058823528	0.1291248316104162	0.6212418300653595	0.08721629668282306	0.7026143790849674	0.18805256286051508	0.6102707749766572	0.06034049149900639	0.5333986928104576	0.05236316393186842	0.4873949579831932	0.1992692962799146
0.5058823529411764	0.23172868772587138	0.7673202614379088	0.08594850880510466	0.6568627450980391	0.2628917115316043	0.9607843137254904	0.032187549520235025	0.6207189542483661	0.07341184857417321	0.8320261437908494	0.062261894077408404	0.6304575163398694	0.0566505522858573	0.6980392156862745	0.08442217862484785	0.5462745098039216	0.08265303332639815	0.5107843137254902	0.1380383044153671	0.5637254901960784	0.12921066557083025	0.618954248366013	0.08684414376111846	0.7124183006535949	0.18718684042892242	0.6129318394024275	0.06051674776792242	0.5324836601307191	0.05236316393186842	0.4845938375350139	0.19926929627991463
0.5019607843137255	0.23261004016270118	0.7637254901960786	0.08618570345420683	0.6519607843137254	0.26365004750405163	0.9607843137254904	0.032187549520235025	0.6158823529411767	0.0738595494714031	0.8310457516339866	0.06272108520092257	0.6279084967320262	0.057199872810171935	0.6986928104575163	0.08442217862484787	0.547156862745098	0.08242410166879754	0.5068627450980392	0.13718965220537785	0.5637254901960784	0.12878366430843874	0.6140522875816994	0.08728508508264071	0.7091503267973857	0.18805256286051508	0.6140522875816992	0.06073394010888192	0.5322222222222223	0.05250035863352993	0.48459383753501395	0.19926929627991466
0.5019607843137255	0.23261004016270118	0.7637254901960786	0.08618570345420683	0.6470588235294117	0.2644083834764989	0.9607843137254904	0.032187549520235025	0.6108496732026144	0.07418730415644231	0.829738562091503	0.06279617435206297	0.6257516339869282	0.05752843398665415	0.7000000000000001	0.0844291919599539	0.5499999999999999	0.08248728605675923	0.5019607843137255	0.13672103092039203	0.5617647058823528	0.12869783034802468	0.6114379084967321	0.0874202342158415	0.7124183006535948	0.18478458900430594	0.6161531279178336	0.06078712019930851	0.5322222222222223	0.05238088993367979	0.47619047619047616	0.19926929627991463
0.5019607843137255	0.23261004016270115	0.7650326797385623	0.08580435527131926	0.6470588235294117	0.2644083834764989	0.9607843137254904	0.032187549520235025	0.6064705882352941	0.07453125551423305	0.8292483660130716	0.06234486272584095	0.6238562091503268	0.058075091890698184	0.6998366013071897	0.08425034172675144	0.5517647058823529	0.08248417458052028	0.49999999999999994	0.13648645644748963	0.5607843137254901	0.12834482690484983	0.6052287581699346	0.0878204799100583	0.7124183006535948	0.18478458900430594	0.6172735760971053	0.06088194029343196	0.5322222222222223	0.052140328877484154	0.4705882352941176	0.19892414470109868
0.5019607843137255	0.23261004016270118	0.766013071895425	0.08547755788569833	0.6470588235294117	0.2644083834764989	0.9627450980392159	0.03088035997775137	0.6020915032679739	0.07448890795946286	0.8282679738562089	0.062295013102464075	0.6209803921568627	0.058614564016399744	0.6985294117647062	0.0841731751397389	0.5531372549019608	0.08220576834143613	0.4999999999999999	0.13648645644748963	0.557843137254902	0.12850277290927725	0.6008169934640522	0.08844289317091678	0.7124183006535948	0.18478458900430594	0.6187208216619979	0.06079966558622629	0.5323529411764706	0.052302386885340904	0.46778711484593827	0.1989241447010987
0.4980392156862745	0.23349139259953094	0.7653594771241832	0.08553093435593764	0.6470588235294117	0.2644083834764989	0.9620915032679741	0.0315339547489932	0.5988888888888889	0.0746815676784217	0.8282679738562089	0.06206509064519711	0.6183660130718954	0.0590187468166064	0.6978758169934641	0.0843469573834512	0.5544117647058823	0.0819088649188392	0.4999999999999999	0.1364864564474896	0.5558823529411764	0.12830771547052983	0.5952614379084966	0.08954728937431733	0.7091503267973855	0.1856503114358986	0.622128851540616	0.06092011710355775	0.5315032679738563	0.05255429896472441	0.4677871148459383	0.1989241447010987
0.49411764705882355	0.23437274503636069	0.7699346405228761	0.0847712757545204	0.6470588235294117	0.264408383476499	0.9614379084967323	0.032187549520235025	0.597516339869281	0.07453272478547637	0.8287581699346404	0.062077338088299815	0.6151633986928106	0.05956738235486072	0.6949346405228758	0.08453052255461936	0.5570588235294117	0.0815362049349979	0.49705882352941166	0.1361596590618687	0.5558823529411763	0.12830771547052983	0.5916666666666666	0.09006166293447182	0.7058823529411763	0.18651603386749124	0.6249299719887953	0.06119443598619186	0.53	0.05264323907822177	0.4649859943977591	0.19892414470109873
0.4901960784313726	0.23525409747319045	0.7692810457516343	0.08482465222475971	0.6470588235294117	0.2644083834764989	0.962418300653595	0.031724918717842915	0.5963398692810458	0.07420273051843539	0.8292483660130718	0.06210834304321703	0.6122875816993465	0.059838802590881146	0.6926470588235293	0.08467436875022816	0.5594117647058823	0.08116893397437036	0.49411764705882344	0.13559243644002747	0.5568627450980391	0.1286923560245154	0.5888888888888888	0.09063176106503591	0.7058823529411764	0.18651603386749124	0.6295985060690942	0.061060563130958326	0.5299999999999999	0.05252690156150399	0.4621848739495798	0.19857899312228275
0.4901960784313726	0.23525409747319043	0.7728758169934643	0.08458745757565754	0.6519607843137254	0.2636500475040516	0.962418300653595	0.031724918717842915	0.5933986928104574	0.07410707413644045	0.8302287581699347	0.06181455889760712	0.6105228758169935	0.05964642351723287	0.6916666666666667	0.08481821494583695	0.560392156862745	0.08074066854460116	0.49117647058823527	0.13557422464590957	0.5549019607843136	0.12900994791819725	0.5885620915032679	0.09038360725167575	0.7091503267973857	0.18565031143589858	0.633940242763772	0.06118052441807312	0.5291503267973856	0.052814715457630355	0.4593837535014005	0.19823384154346682
0.48627450980392156	0.2361354499100202	0.7761437908496734	0.08434704990028694	0.6568627450980391	0.2628917115316043	0.962418300653595	0.03172491871784291	0.5890849673202615	0.07424476052837625	0.8307189542483661	0.06184556385252433	0.6084313725490196	0.059742146437154656	0.6933006535947713	0.08487349352231177	0.5617647058823528	0.08045185696734616	0.4901960784313726	0.1357342603393924	0.5549019607843136	0.12900994791819725	0.588235294117647	0.09009578771917036	0.7124183006535948	0.1853995607089949	0.638001867413632	0.061245621015829824	0.5271895424836601	0.052834006098570176	0.4537815126050419	0.19788868996465087
0.48627450980392156	0.2361354499100202	0.7781045751633989	0.08421063672870387	0.6568627450980391	0.26289171153160423	0.9611111111111114	0.032596378412832014	0.5843137254901961	0.07425032682780155	0.8333333333333334	0.06138637272901016	0.6077124183006536	0.05997208680014858	0.6933006535947712	0.08530076384428249	0.5641176470588235	0.08076007706334105	0.48137254901960785	0.13615641591700697	0.5529411764705882	0.1283878892170583	0.5866013071895424	0.09012080627970752	0.7189542483660131	0.18126586442119313	0.6426237161531279	0.06097289227978611	0.5258823529411765	0.052652120371417824	0.45098039215686264	0.1978886899646509
0.49411764705882355	0.23701680234684996	0.7803921568627453	0.08393721581332227	0.6617647058823528	0.26213337555915694	0.9611111111111114	0.03259637841283202	0.581437908496732	0.07406880247594995	0.8331699346405229	0.06141158700755785	0.6076470588235294	0.05992026706220839	0.6944444444444445	0.08541624399307235	0.5659803921568627	0.08079635840231351	0.47549019607843135	0.13592184144410457	0.5519607843137253	0.12863166918189975	0.584313725490196	0.09003483866877747	0.7254901960784315	0.17713216813339133	0.645704948646125	0.06137403716249782	0.5245098039215687	0.05285647562139675	0.44817927170868344	0.1978886899646509
0.5019607843137255	0.23789815478367973	0.781699346405229	0.08369680813795166	0.6568627450980391	0.2628917115316043	0.9617647058823532	0.032378513489084736	0.5789542483660132	0.07374377988340054	0.8334967320261437	0.061070974539196646	0.6096732026143791	0.059395865685037144	0.6949346405228759	0.08547269150219079	0.5687254901960783	0.0805735932047063	0.4745098039215686	0.13578747084797277	0.5480392156862743	0.12903509503599564	0.5820261437908496	0.09003835079420561	0.7320261437908498	0.17299847184558953	0.6486928104575163	0.06179704267600981	0.5232679738562092	0.05354300353181031	0.4453781512605042	0.19754353838583497
0.5098039215686274	0.23701680234684996	0.7826797385620917	0.0835064239239138	0.6568627450980391	0.2628917115316043	0.9627450980392159	0.031915882686692626	0.5777777777777777	0.07341779809201958	0.8321895424836601	0.06158808391671657	0.6091503267973857	0.05917448361233691	0.6936274509803922	0.08636045713562979	0.5705882352941176	0.08035879792999764	0.4715686274509804	0.1358876747247434	0.5470588235294116	0.1295867337417609	0.5815359477124182	0.09016623651375827	0.735294117647059	0.17213274941399687	0.6527077497665732	0.06186024063493948	0.5216339869281045	0.054083413965093606	0.4397759103641456	0.197198386807019
0.5137254901960784	0.23789815478367973	0.7830065359477126	0.08340302399234172	0.6568627450980391	0.26289171153160423	0.9620915032679741	0.032133747610439904	0.5766013071895425	0.07335857033056646	0.8313725490196076	0.06149344180650765	0.6092810457516339	0.05921782271061809	0.6954248366013073	0.08615293994581057	0.5704901960784314	0.0805647350733665	0.4666666666666667	0.1363562960097292	0.5450980392156861	0.13006417071445744	0.5784313725490196	0.09041865142357097	0.7287581699346406	0.17626644570179867	0.6562091503267973	0.0619254168597669	0.5213725490196078	0.054576945972793715	0.4369747899159663	0.19685323522820306
0.5176470588235293	0.2387795072205095	0.7859477124183009	0.08307622660672079	0.6519607843137254	0.2636500475040516	0.9630718954248368	0.03180695022481899	0.5766013071895425	0.07340453925064054	0.8292483660130716	0.06188016573122811	0.6081045751633987	0.059307763515274566	0.6978758169934642	0.08582184976404073	0.5703921568627451	0.08049970263811652	0.46176470588235297	0.1366445359318536	0.5421568627450979	0.13033322597242153	0.5766339869281045	0.09051525098795281	0.7254901960784313	0.17651719642870234	0.6612978524743229	0.06204222223676972	0.5211764705882352	0.05526900590232482	0.43137254901960775	0.1956929731487266
0.5254901960784313	0.23966085965733921	0.7879084967320263	0.08293981343513773	0.6470588235294117	0.2644083834764989	0.9617647058823532	0.032678409919808096	0.5765359477124183	0.07350449353546382	0.827614379084967	0.061959381840265705	0.6075816993464053	0.05993710223978937	0.7001633986928107	0.0854164398365956	0.5698039215686275	0.07998666972111897	0.4549019607843138	0.13747497634772496	0.5401960784313724	0.13040723709102214	0.5753267973856209	0.09071170231628857	0.7222222222222221	0.176767947155606	0.6653594771241829	0.0618730901819234	0.5213071895424836	0.056572661136757164	0.42577030812324923	0.19534782156991068
0.5294117647058822	0.240542212094169	0.7908496732026146	0.08283641350356569	0.6470588235294117	0.2644083834764989	0.9627450980392159	0.03221577911741598	0.5760784313725491	0.07358964058350535	0.8249999999999997	0.06213945467415579	0.6073202614379085	0.06044230723804659	0.7044117647058825	0.0851576709391567	0.5689215686274509	0.07967960682603244	0.4480392156862746	0.13768920515124874	0.5392156862745097	0.13064128390310556	0.5740196078431372	0.09062972772341885	0.7254901960784313	0.17590222472401335	0.6693744164332398	0.06126962415214645	0.5203921568627451	0.05668627783679124	0.42296918767506997	0.19534782156991068
0.5333333333333332	0.24142356453099875	0.79281045751634	0.08270000033198262	0.6470588235294117	0.26440838347649886	0.9624183006535949	0.03246054499606082	0.5747712418300653	0.07389515050516354	0.8251633986928103	0.06238442913275153	0.6073202614379085	0.06025591962142076	0.708496732026144	0.0845490555516277	0.5691176470588235	0.0792784878146683	0.44019607843137254	0.13837043008797115	0.5372549019607842	0.13132250883982793	0.5707516339869281	0.09059033974279077	0.7254901960784313	0.17590222472401335	0.6730625583566758	0.060569993296846834	0.5184313725490196	0.05740844429639684	0.4173669467787114	0.19500266999109475
0.5411764705882351	0.24230491696782852	0.796732026143791	0.0824062161863727	0.6421568627450979	0.2651667194489462	0.9614379084967322	0.032923175798452935	0.5726797385620915	0.07438247027310053	0.8259803921568627	0.062334327194366226	0.6069934640522876	0.0604358265776598	0.7122549019607846	0.08407275949901083	0.5672549019607843	0.07877724684888777	0.43137254901960775	0.13914387793741204	0.5372549019607842	0.13172593469392382	0.5668300653594771	0.0907692268134225	0.7320261437908497	0.174785751565517	0.6758169934640521	0.060208175005056534	0.5184967320261438	0.05804224908864327	0.41176470588235287	0.19465751841227882
0.5490196078431371	0.2431862694046583	0.8035947712418302	0.08142582402950996	0.6372549019607842	0.26592505542139355	0.9604575163398694	0.033385806600845044	0.5717647058823531	0.07487889524566997	0.8263071895424836	0.06219542765305298	0.6072549019607844	0.060557962272839	0.7155228758169937	0.08385099010363643	0.5663725490196078	0.0790102094458845	0.4254901960784313	0.1389093034645096	0.5362745098039214	0.13236131767104775	0.5633986928104575	0.09071476058248569	0.7287581699346405	0.17565147399710968	0.6785714285714284	0.06015609236602667	0.5194771241830065	0.0581899439247547	0.4061624649859943	0.19431236683346287
0.552941176470588	0.2431862694046583	0.8084967320261439	0.08080524249827911	0.6274509803921569	0.2659250554213935	0.9601307189542485	0.03363057247948988	0.5701307189542484	0.07522839530118386	0.8281045751633985	0.062199311504126255	0.6072549019607844	0.06086996414740805	0.7197712418300656	0.08356310884507163	0.5644117647058823	0.07855146486005882	0.4186274509803921	0.13897131337434407	0.5362745098039214	0.13236131767104778	0.5594771241830065	0.09089364765311744	0.7352941176470589	0.17453500083861334	0.6812791783380017	0.060064735676154675	0.5187581699346406	0.05795251921087829	0.4033613445378151	0.1943123668334629
0.56078431372549	0.24230491696782852	0.8133986928104576	0.08018466096704827	0.6225490196078431	0.26668339139384084	0.9591503267973859	0.034093203281882	0.5673856209150326	0.07559096559815849	0.8299019607843137	0.06198969472400378	0.6068627450980392	0.06073535017126548	0.7240196078431375	0.08327522758650685	0.5640196078431371	0.07847805631675663	0.41176470588235287	0.13929811075996498	0.5382352941176469	0.13236131767104778	0.5568627450980391	0.09096412509992106	0.7418300653594772	0.17040130455081157	0.6842670401493929	0.05999407976323514	0.5173202614379085	0.0578018093120208	0.39775910364145656	0.19396721525464694
0.564705882352941	0.24142356453099878	0.8173202614379086	0.07989087682143836	0.6127450980392156	0.2666833913938408	0.9581699346405231	0.03455583408427411	0.5654248366013072	0.07588219507209269	0.8297385620915032	0.06225062213618795	0.6057516339869281	0.06089476250497829	0.7279411764705884	0.08296134040465244	0.5637254901960783	0.07865727201081565	0.4039215686274509	0.13929811075996495	0.5382352941176469	0.13275292068333022	0.5537581699346406	0.09118570940278264	0.7483660130718955	0.16928483139231526	0.687908496732026	0.05988909181153996	0.5165359477124182	0.05776025865917941	0.3949579831932773	0.19396721525464694
0.5686274509803921	0.24054221209416898	0.8202614379084968	0.07956407943581745	0.6029411764705881	0.2666833913938408	0.9571895424836603	0.035018464886666226	0.5653594771241829	0.07647783366295471	0.8285947712418301	0.06261293626214498	0.6063398692810458	0.061188801429192155	0.7316993464052289	0.08232988549125121	0.5625490196078431	0.07901453902471235	0.39607843137254894	0.13861688582324258	0.5382352941176469	0.13360903721589965	0.55	0.09090096921173596	0.7516339869281047	0.1684191089607226	0.6913165266106441	0.05986060858047335	0.51640522875817	0.05735647663492126	0.3949579831932773	0.19396721525464694
0.5686274509803921	0.240542212094169	0.8241830065359478	0.0789104846645756	0.5931372549019607	0.2666833913938408	0.9568627450980393	0.03534526227228714	0.5650980392156862	0.07758805790459668	0.8284313725490196	0.0624206159851522	0.6079738562091503	0.06087409814793673	0.7354575163398696	0.08206648075061083	0.5600980392156862	0.07902043432819655	0.38725490196078427	0.1386372314926212	0.5352941176470587	0.13376698322032707	0.5475490196078431	0.09029757611880473	0.7516339869281046	0.1684191089607226	0.6934173669467786	0.05980256873312518	0.514967320261438	0.05698095758129456	0.3865546218487395	0.1928069531751705
0.5725490196078431	0.23966085965733924	0.8290849673202615	0.07828990313334477	0.5931372549019607	0.2666833913938408	0.9565359477124183	0.03567205965790805	0.5633333333333335	0.07835656189056137	0.8282679738562092	0.06244583026369989	0.6075163398692811	0.06101262195243714	0.7398692810457519	0.08220116467546487	0.5575490196078431	0.07913217303421076	0.37941176470588234	0.1388718059655236	0.5333333333333332	0.13376698322032704	0.5437908496732027	0.08995635647537321	0.7549019607843137	0.16755338652912993	0.695845004668534	0.05960162464202049	0.5159477124183006	0.05724151716891436	0.3865546218487395	0.1928069531751705
0.5764705882352941	0.23877950722050945	0.8330065359477125	0.0778617445153929	0.588235294117647	0.26744172736628813	0.9562091503267974	0.03599885704352895	0.5626143790849674	0.07876541619551385	0.82859477124183	0.06253025595429663	0.607450980392157	0.06125491130500479	0.7423202614379087	0.08213288500153479	0.5557843137254902	0.07937861389388327	0.3735294117647058	0.1386372314926212	0.5294117647058822	0.134389041921466	0.5400326797385622	0.0897706338941629	0.7581699346405228	0.16668766409753727	0.6985527544351073	0.05942508686681485	0.5175816993464052	0.05677544291052562	0.3865546218487395	0.1928069531751705
0.584313725490196	0.2378981547836797	0.8369281045751635	0.07685169325940341	0.5833333333333333	0.2682000633387355	0.9558823529411765	0.03632565442914987	0.5601307189542484	0.0788071368823203	0.8294117647058823	0.06248015401591134	0.6058169934640523	0.06141947736599443	0.7464052287581703	0.08199773254881114	0.5559803921568627	0.07869255063695675	0.36862745098039207	0.13854500857990265	0.5215686274509803	0.13448874116821977	0.5380718954248366	0.09066193605509586	0.7614379084967321	0.1658219416659446	0.7013538748832866	0.05942006496065983	0.5207843137254902	0.05637028121995713	0.38935574229691877	0.19280695317517052
0.588235294117647	0.2370168023468499	0.8424836601307191	0.0753007237520783	0.5784313725490196	0.2689583993111828	0.9549019607843138	0.03730604658601262	0.5592156862745097	0.07913559330905624	0.829738562091503	0.06233209117002288	0.6058169934640523	0.061727037399969334	0.7485294117647061	0.08225341017041136	0.5548039215686275	0.07788687733309503	0.3627450980392156	0.13877958305280508	0.5176470588235293	0.1346837986069672	0.5382352941176469	0.09112698276568548	0.7647058823529412	0.16495621923435194	0.7028944911297852	0.05935009994156696	0.522483660130719	0.05587063500218573	0.3865546218487395	0.19280695317517052
0.588235294117647	0.23701680234684994	0.8477124183006537	0.07402487242558506	0.5735294117647058	0.2682000633387355	0.953921568627451	0.038286438742875364	0.5566666666666665	0.07936923967975179	0.830065359477124	0.062222777819588515	0.6050980392156864	0.06244168323017293	0.753104575163399	0.08195990910107633	0.5526470588235295	0.07680124301071208	0.3598039215686274	0.13891395364893686	0.5127450980392156	0.13480365168516628	0.537908496732026	0.09110821047394099	0.7679738562091505	0.1640904968027593	0.7041083099906629	0.05921448349019924	0.5247712418300654	0.055433594994764926	0.38375350140056025	0.19280695317517052
0.588235294117647	0.23701680234684996	0.8539215686274512	0.07283610570719952	0.5784313725490196	0.2689583993111828	0.9535947712418301	0.03861323612849628	0.5535294117647058	0.07906377254090917	0.8308823529411764	0.06174992587317293	0.6039215686274512	0.06295260203144823	0.7549019607843139	0.08166140536529212	0.5482352941176469	0.07607592946993445	0.3558823529411764	0.13891395364893686	0.5117647058823529	0.13371455590740586	0.5375816993464051	0.0908428950301324	0.777777777777778	0.15970604978805386	0.7049486461251167	0.05926889596153569	0.5260784313725491	0.05511892790652432	0.380952380952381	0.19280695317517052
0.584313725490196	0.23701680234684994	0.858496732026144	0.07169022103443884	0.5686274509803921	0.26329810255442176	0.9526143790849674	0.03959362828535902	0.5493464052287581	0.0791854138675191	0.8287581699346405	0.06230832853739583	0.6017647058823531	0.06302652967968457	0.7581699346405232	0.08160436608155891	0.5440196078431372	0.07512674752599877	0.3568627450980392	0.1394013180633861	0.5127450980392156	0.13259233985117821	0.5379084967320261	0.09055320493465023	0.7875816993464054	0.1553216027733484	0.7058356676003734	0.05916288924323121	0.5272549019607843	0.054580389776771404	0.3753501400560224	0.19246180159635456
0.580392156862745	0.23701680234684994	0.8611111111111113	0.07144154381689136	0.5637254901960784	0.2625397665819744	0.9516339869281046	0.040574020442221775	0.5462091503267973	0.07911686834258025	0.8277777777777775	0.062488401371285904	0.5986928104575164	0.06301213638871775	0.7609477124183008	0.08115657014937588	0.5422549019607843	0.07476089735008976	0.36078431372549025	0.1390927324718831	0.5137254901960784	0.13183854120316577	0.5369281045751634	0.09024245810065853	0.7908496732026145	0.15445588034175572	0.7057422969187674	0.05900503792847611	0.5295424836601307	0.05419100007163185	0.37254901960784315	0.19246180159635456
0.584313725490196	0.23701680234684994	0.8637254901960786	0.0711928665993439	0.553921568627451	0.2625397665819744	0.9513071895424837	0.04090081782784269	0.5420915032679737	0.0795230516308528	0.8272875816993461	0.06287512529600636	0.5963398692810459	0.06295782964565358	0.7633986928104578	0.08048310703022168	0.5415686274509804	0.07466650675353348	0.3598039215686275	0.13888435075715075	0.5127450980392156	0.13168059519873837	0.534640522875817	0.0905970056240941	0.7973856209150328	0.1533394071832594	0.7049486461251167	0.05879862938062962	0.5303921568627451	0.0534047167060576	0.3697478991596639	0.19246180159635456
0.588235294117647	0.23613544991002017	0.8673202614379086	0.07061739199617553	0.5490196078431371	0.2632981025544217	0.9509803921568628	0.0412276152134636	0.5378431372549018	0.07920607213080791	0.8263071895424834	0.06295623218930887	0.5949673202614381	0.06258713489966425	0.7658496732026145	0.08000681097760483	0.5411764705882354	0.07431259239066978	0.36078431372549025	0.13901872135328253	0.5127450980392156	0.13125359393634684	0.532843137254902	0.09068993508936918	0.7973856209150327	0.1533394071832594	0.703828197945845	0.05844193642224117	0.5301307189542483	0.0530945074742758	0.3641456582633053	0.19211665001753864
0.5960784313725489	0.23525409747319043	0.8715686274509805	0.06982784114549231	0.5441176470588234	0.26405643852686905	0.9506535947712419	0.04155441259908452	0.5340522875816992	0.07903441384217465	0.8248366013071893	0.06301615872840843	0.5917647058823531	0.06243351993101658	0.7676470588235296	0.07970830724182061	0.5392156862745098	0.07418801035677387	0.365686274509804	0.13956557569387315	0.5107843137254902	0.130599999165105	0.5316993464052286	0.09136868936096258	0.8006535947712419	0.15247368475166673	0.7018674136321195	0.05858924108875389	0.5318300653594772	0.05284391147088022	0.36134453781512604	0.19211665001753864
0.6039215686274508	0.23437274503636063	0.8738562091503269	0.06937517290786666	0.5392156862745097	0.2648147744993164	0.9496732026143792	0.04253480475594726	0.5313725490196077	0.07872916085573141	0.8238562091503265	0.06297498093880191	0.5903921568627453	0.06249496967615296	0.7704248366013072	0.07929811289458023	0.5390196078431373	0.07370215904157508	0.3705882352941177	0.13966577957064377	0.5127450980392156	0.1296816169180767	0.5299019607843136	0.09184160529145147	0.803921568627451	0.1516079623200741	0.699859943977591	0.05880907698295837	0.532156862745098	0.05284091647672575	0.36134453781512604	0.19211665001753864
0.6078431372549018	0.2334913925995309	0.8781045751633988	0.06858562205718344	0.534313725490196	0.2655731104717637	0.9486928104575164	0.04351519691281	0.5289542483660131	0.07802447830559976	0.8233660130718953	0.06327060584843149	0.5883660130718955	0.062282714082028234	0.7741830065359478	0.07815735446662438	0.5389215686274511	0.07329092755630273	0.3754901960784314	0.13976598344741437	0.5117647058823529	0.12957477544671764	0.5281045751633986	0.09171424080169731	0.8039215686274511	0.15160796232007406	0.6965919701213819	0.05892514537467949	0.5324836601307189	0.053616288950033925	0.36414565826330536	0.1924618015963546
0.6156862745098037	0.23261004016270115	0.8813725490196079	0.06780615643393686	0.534313725490196	0.2655731104717637	0.9493464052287582	0.042861602141568186	0.5259477124183007	0.07687085633494033	0.8223856209150326	0.06361793072384708	0.5870588235294119	0.06258562060765116	0.777450980392157	0.07720684177257149	0.5389215686274509	0.07245132056759093	0.3794117647058824	0.1396829660266349	0.5107843137254902	0.12946793397535855	0.5295751633986927	0.09157218468159377	0.8071895424836603	0.15074223988848143	0.6945845004668534	0.05878629400019269	0.5332026143790849	0.05452937838521974	0.3669467787114846	0.19280695317517052
0.6235294117647057	0.23172868772587135	0.8856209150326798	0.06701660558325366	0.534313725490196	0.2655731104717637	0.9493464052287582	0.042861602141568186	0.5243790849673203	0.07621201480452612	0.8223856209150326	0.0637944276330058	0.5850980392156864	0.06241387387716749	0.7792483660130719	0.07639687834341599	0.5393137254901962	0.07175571423376284	0.38333333333333336	0.1397628242340269	0.5098039215686274	0.1289065621168352	0.5290849673202613	0.09127768016772686	0.8104575163398694	0.14987651745688876	0.6929505135387488	0.05866179509862736	0.5339215686274509	0.05574665422183097	0.3669467787114846	0.19280695317517052
0.6274509803921566	0.23172868772587138	0.8843137254901962	0.06668393910276402	0.534313725490196	0.2655731104717637	0.9500000000000001	0.04220800737032636	0.5208496732026144	0.07591386066866485	0.8218954248366013	0.06375682545273163	0.5824183006535949	0.062255824924461065	0.7823529411764706	0.07540321890995387	0.5393137254901961	0.07104934460973295	0.3872549019607844	0.1400406233166534	0.5078431372549019	0.12873771073564172	0.52859477124183	0.09147606669007285	0.8104575163398694	0.14987651745688876	0.6922969187675069	0.05858348513029358	0.533267973856209	0.05711905799170049	0.3669467787114846	0.19280695317517052
0.6274509803921566	0.23172868772587135	0.8833333333333334	0.0668271293539701	0.534313725490196	0.2655731104717637	0.9496732026143792	0.04253480475594727	0.5193464052287582	0.07562426686931396	0.8218954248366012	0.06416717521168482	0.5802614379084968	0.06163503203831129	0.7857843137254902	0.07484041188356234	0.5390196078431374	0.07048412042539363	0.3921568627450981	0.14039362675982825	0.5049019607843137	0.12883791461241234	0.5287581699346404	0.0918394798185358	0.8104575163398694	0.1498765174568888	0.6909897292250232	0.058534040622459295	0.5337254901960784	0.05836519785797314	0.36974789915966394	0.19315210475398645
0.6313725490196078	0.2308473352890416	0.8830065359477125	0.0664192585129321	0.534313725490196	0.2655731104717637	0.9500000000000001	0.0426437372178209	0.518235294117647	0.07472150956598184	0.822875816993464	0.06398710237779474	0.578888888888889	0.061135138581947614	0.7874183006535946	0.07429914002971394	0.5391176470588236	0.07017437121926035	0.39705882352941174	0.1402902636696702	0.503921568627451	0.12913449899514917	0.5300653594771241	0.09198073756164339	0.8104575163398694	0.1498765174568888	0.6900093370681605	0.05835815634428465	0.5347712418300653	0.05921674398115721	0.3725490196078432	0.19315210475398645
0.6352941176470588	0.23084733528904164	0.8820261437908498	0.0664915418502495	0.5294117647058822	0.26633144644421103	0.9496732026143792	0.042970534603441815	0.5169281045751634	0.07369664948546058	0.8228758169934641	0.0641774865918326	0.576013071895425	0.06136271128450818	0.7895424836601306	0.07362321243821823	0.5398039215686276	0.06953829965431951	0.40098039215686276	0.1405680627522967	0.5019607843137255	0.12896564761395565	0.5320261437908496	0.09137174382266668	0.8169934640522877	0.145742821169087	0.6896825396825396	0.05829453312989415	0.536470588235294	0.059740011945185745	0.3781512605042017	0.19349725633280238
0.6352941176470586	0.2308473352890416	0.8803921568627452	0.06689083361763586	0.5245098039215685	0.2670897824166584	0.9493464052287582	0.04329733198906273	0.5138562091503268	0.07267162978025962	0.8233660130718955	0.0643767585619785	0.5733986928104577	0.061244494192749174	0.790032679738562	0.07330975971630627	0.5410784313725491	0.06906856230308264	0.40392156862745104	0.1401582479458963	0.5	0.12920022208685805	0.5357843137254901	0.09078344121434859	0.8202614379084968	0.14487709873749433	0.6896825396825396	0.058075101806333074	0.5379084967320261	0.060854823470999776	0.3781512605042017	0.19349725633280238
0.6392156862745095	0.22996598285221187	0.8797385620915034	0.06715311764122366	0.5196078431372548	0.2678481183891056	0.9493464052287582	0.04329733198906273	0.5096078431372549	0.07200964749990398	0.8243464052287582	0.0643767585619785	0.5719607843137257	0.06109379448021994	0.791830065359477	0.07303294400670353	0.5404901960784314	0.06858541228430395	0.40196078431372545	0.13962761675107607	0.4990196078431373	0.12870457332004365	0.5403594771241829	0.09003818370484457	0.8202614379084968	0.14487709873749433	0.6899159663865544	0.05849787662323908	0.5406535947712418	0.0612769279929494	0.380952380952381	0.19384240791161833
0.6392156862745095	0.22996598285221184	0.8830065359477125	0.06637365201797708	0.5147058823529411	0.26860645436155295	0.9493464052287582	0.04329733198906273	0.5077124183006535	0.07169824442315689	0.8243464052287581	0.0643767585619785	0.5713071895424838	0.06105353288903521	0.7942810457516338	0.072540701533365	0.5412745098039216	0.06831987877503654	0.40098039215686276	0.13939356993899266	0.4980392156862746	0.12820892455322924	0.5455882352941175	0.0897302705007687	0.8202614379084968	0.14487709873749433	0.6904295051353873	0.058829441632376196	0.5436601307189541	0.06110086415518074	0.380952380952381	0.19384240791161833
0.6431372549019607	0.22908463041538213	0.8866013071895426	0.0657981774148087	0.5147058823529411	0.26860645436155295	0.9493464052287582	0.04329733198906273	0.5049673202614379	0.0707874075831311	0.8223856209150326	0.0647035559475994	0.5705228758169936	0.061603395697217775	0.7982026143790849	0.07156636960061483	0.5418627450980391	0.06867462866659203	0.4029411764705882	0.13916697643014234	0.5009803921568627	0.1276475526947059	0.5524509803921567	0.0900617595668244	0.8169934640522876	0.145742821169087	0.6904295051353873	0.0582978490640987	0.546078431372549	0.06151241454880291	0.37815126050420167	0.19349725633280235
0.6431372549019607	0.2290846304153821	0.8875816993464053	0.06560779320077084	0.5098039215686274	0.2693647903340003	0.9509803921568628	0.042181106415428785	0.5035294117647059	0.07017577537286765	0.821895424836601	0.06483394140039887	0.5701307189542484	0.061937327518677844	0.8009803921568628	0.07110290865497235	0.5405882352941176	0.06895038557143628	0.4029411764705882	0.138778169134687	0.5029411764705882	0.12717011572200942	0.5581699346405228	0.08992454112974724	0.80718954248366	0.14660854360067965	0.6894491129785245	0.058082180177820256	0.5495424836601306	0.061115528200131185	0.3781512605042016	0.19349725633280238
0.6431372549019607	0.22908463041538207	0.8908496732026144	0.06482832757752428	0.5049019607843137	0.2701231263064476	0.9526143790849674	0.041064880841794854	0.502483660130719	0.06980224549384463	0.821895424836601	0.06483394140039889	0.569673202614379	0.06218828470928824	0.8017973856209151	0.07118085305361682	0.54	0.0692421298002458	0.40588235294117647	0.1387599573405691	0.5068627450980392	0.126975058283262	0.5609477124183005	0.08905405373607862	0.8039215686274508	0.14747426603227232	0.6887955182072827	0.05734116231747924	0.5522875816993463	0.06144382892537926	0.37815126050420156	0.19349725633280235
0.6509803921568627	0.22820327797855233	0.8934640522875817	0.06431114597786551	0.5049019607843137	0.2701231263064476	0.954248366013072	0.03994865526816091	0.5018300653594772	0.06972598381691592	0.8214052287581697	0.06475496839818516	0.5696078431372549	0.06248370746003475	0.801797385620915	0.07121800122660177	0.538921568627451	0.06958377581186136	0.4078431372549019	0.13867760176135607	0.5068627450980392	0.126975058283262	0.5620915032679736	0.08921919575127789	0.8039215686274509	0.1474742660322723	0.6878618113912229	0.056818272687053556	0.5532026143790849	0.06184451372513841	0.3753501400560223	0.1931521047539864
0.6549019607843136	0.2273219255417226	0.8954248366013072	0.0642643355428012	0.5049019607843137	0.2701231263064476	0.954248366013072	0.03994865526816091	0.5026143790849673	0.06969913089821865	0.8218954248366012	0.06478597335310238	0.5702614379084968	0.06290245177917918	0.801143790849673	0.07121800122660177	0.5383333333333332	0.06971345721152471	0.40980392156862744	0.13877730100810984	0.5098039215686274	0.1271330042876894	0.563235294117647	0.08914037438376265	0.7973856209150326	0.14747426603227232	0.6872549019607841	0.05614503806406736	0.5527450980392157	0.062409201185194184	0.37535014005602235	0.19315210475398642
0.6588235294117646	0.2264405731048928	0.8957516339869281	0.06407337157395149	0.5049019607843137	0.2701231263064476	0.954248366013072	0.03994865526816091	0.5047712418300654	0.0692971206000092	0.822875816993464	0.06464707381178914	0.5713071895424838	0.06305222432735072	0.7998366013071894	0.07121098789149573	0.5361764705882353	0.0698697331173205	0.4147058823529412	0.13887750488488043	0.5137254901960784	0.1271330042876894	0.5632352941176471	0.08885827227649704	0.7908496732026143	0.15160796232007412	0.6856676003734825	0.05586322151661567	0.5532679738562092	0.06285770740605165	0.37535014005602235	0.19315210475398642
0.6588235294117646	0.2264405731048928	0.8944444444444445	0.06445471975683906	0.5049019607843137	0.2701231263064475	0.954248366013072	0.0399486552681609	0.5058169934640523	0.06848377266985005	0.822875816993464	0.06507139991678375	0.5722875816993466	0.06343458192443718	0.7999999999999998	0.07108795319345022	0.5331372549019608	0.06954410336187232	0.41960784313725497	0.13897770876165103	0.5186274509803921	0.12748600773086427	0.5669934640522876	0.08762391333738243	0.784313725490196	0.15272443547857045	0.6850140056022407	0.0556870456331634	0.5531372549019609	0.06333603650828903	0.37535014005602235	0.1931521047539864
0.6627450980392156	0.22555922066806305	0.8918300653594772	0.06497190135649783	0.5098039215686274	0.2693647903340002	0.9535947712418301	0.04060225003940273	0.5073202614379084	0.06802099996666516	0.8233660130718955	0.06482562463053106	0.57359477124183	0.0639406830485692	0.8001633986928104	0.07097939719925242	0.5305882352941177	0.06953876676973517	0.4225490196078432	0.1389594969675331	0.5215686274509803	0.12775506298882838	0.5687908496732025	0.0868635372049094	0.7875816993464052	0.1518587130469778	0.6821195144724554	0.055916863667506506	0.5532679738562093	0.06343041180360323	0.37254901960784303	0.19280695317517044
0.6666666666666665	0.22467786823123326	0.8918300653594772	0.06497190135649784	0.5147058823529411	0.26860645436155284	0.9535947712418301	0.04060225003940273	0.5084313725490196	0.06799899093005506	0.823856209150327	0.06486322681080524	0.5752287581699347	0.0648168026189871	0.8022875816993464	0.07035439673022428	0.5280392156862744	0.06962866246445097	0.4264705882352942	0.13895949696753312	0.5274509803921568	0.12821490790336232	0.570424836601307	0.08651803310903564	0.7875816993464052	0.15185871304697776	0.6792250233426702	0.05617282602932397	0.5556862745098041	0.06335211029639712	0.3697478991596638	0.1924618015963545
0.6705882352941175	0.22379651579440352	0.8918300653594772	0.06497190135649783	0.5147058823529411	0.2686064543615529	0.9535947712418301	0.04060225003940273	0.5077777777777779	0.06824703489871257	0.822875816993464	0.06451590193538963	0.5758169934640525	0.06578400319114082	0.8022875816993464	0.07025745705294173	0.5241176470588236	0.06932767912650174	0.4303921568627452	0.13873290345868283	0.5313725490196077	0.12773016451331395	0.5707516339869281	0.08622975165343788	0.7908496732026145	0.1509929906153851	0.6781512605042015	0.056512561006471174	0.5591503267973857	0.06283317110292493	0.3669467787114845	0.19211665001753858
0.6745098039215685	0.22291516335757378	0.8918300653594772	0.06497190135649784	0.5147058823529411	0.26860645436155295	0.9535947712418301	0.04060225003940273	0.5062745098039215	0.06812919372170924	0.8214052287581699	0.06435250324257918	0.5771241830065361	0.06665223046501671	0.8042483660130719	0.0699455098001217	0.5198039215686274	0.0694073298841775	0.43725490196078437	0.13894713226220656	0.534313725490196	0.12770915700236893	0.5709150326797385	0.08590207555156747	0.7875816993464052	0.15185871304697776	0.6749766573295983	0.057006603113470736	0.5623529411764706	0.06245431916852908	0.3669467787114845	0.19211665001753858
0.6784313725490194	0.22203381092074398	0.8928104575163399	0.06464510397087693	0.5098039215686274	0.26936479033400024	0.9535947712418302	0.04060225003940273	0.5075163398692811	0.06820605871135571	0.8199346405228756	0.06440260518096448	0.5790849673202616	0.06738053287041545	0.8062091503267974	0.06945376038826734	0.5163725490196078	0.0692327882517003	0.4421568627450981	0.1386588923400822	0.5382352941176469	0.1268209877582247	0.5705882352941175	0.08632959953690371	0.7843137254901961	0.1527244354785704	0.6727357609710549	0.057180541949104366	0.5645751633986928	0.0619850164473598	0.36974789915966383	0.19246180159635454
0.6823529411764704	0.22115245848391424	0.8928104575163399	0.06464510397087693	0.5049019607843137	0.2701231263064476	0.9535947712418302	0.04060225003940273	0.5075816993464053	0.06829279892286806	0.820424836601307	0.06391240910253312	0.5816993464052288	0.06766352370600368	0.8070261437908497	0.06902057692588989	0.5133333333333333	0.06943803644211909	0.4470588235294118	0.13819027105509638	0.5431372549019606	0.1269278292295838	0.570424836601307	0.08647991789324973	0.7908496732026143	0.14859073919076862	0.6708216619981324	0.05731441228904266	0.567843137254902	0.06160001423195972	0.36974789915966383	0.19246180159635454
0.6784313725490194	0.22115245848391427	0.8931372549019608	0.06450809622707838	0.5	0.27088146227889487	0.9542483660130721	0.04038438511565545	0.5079738562091504	0.06850513076905347	0.8184640522875816	0.06423920648815402	0.5850980392156863	0.06778635045893813	0.807843137254902	0.06870152457065269	0.5102941176470588	0.06927897326052783	0.45588235294117646	0.138210616724475	0.5490196078431371	0.12633287872550633	0.5720588235294117	0.08709138278713167	0.7810457516339869	0.15297518620547412	0.6692343604108308	0.057831970754358586	0.571437908496732	0.0614125424119155	0.3697478991596639	0.19246180159635456
0.6823529411764704	0.2202711060470845	0.8921568627450981	0.06464510397087692	0.4901960784313726	0.27088146227889487	0.9549019607843139	0.04016652019190818	0.505359477124183	0.06830867728050606	0.8181372549019607	0.0643485198385884	0.5871241830065359	0.06823413547416679	0.8075163398692808	0.06869426238859636	0.5081372549019608	0.06927494557087936	0.46470588235294125	0.13823096239385357	0.5519607843137253	0.12529909081784	0.5738562091503268	0.08735754000497882	0.7745098039215687	0.15710888249327593	0.6660597572362277	0.05774293398159271	0.5743790849673203	0.0609820181299429	0.3697478991596639	0.19246180159635456
0.6862745098039214	0.2193897536102547	0.8921568627450981	0.06464510397087693	0.4901960784313726	0.27088146227889487	0.9549019607843139	0.04016652019190818	0.50359477124183	0.0683018473700115	0.8168300653594769	0.06472613786624991	0.5881045751633986	0.06845043011652643	0.8083333333333332	0.06864170781124694	0.5063725490196078	0.06975515098107465	0.46960784313725495	0.13813075851708295	0.5539215686274508	0.12498149892415811	0.5763071895424836	0.08705400672683034	0.7647058823529411	0.16149332950798137	0.6633053221288514	0.05718084532819883	0.5776470588235294	0.06031807796103589	0.3725490196078432	0.19280695317517052
0.6823529411764704	0.22027110604708447	0.8895424836601307	0.06489378118842438	0.4852941176470589	0.27163979825134216	0.9549019607843139	0.04016652019190818	0.5003921568627451	0.06820173213552262	0.8169934640522875	0.06437314230859091	0.5901960784313726	0.0685393959506174	0.8089869281045751	0.06859851333604701	0.5059803921568627	0.06999146798239225	0.47450980392156866	0.13803055464031236	0.5578431372549018	0.12399102281480394	0.5769607843137254	0.08694256672602328	0.761437908496732	0.162359051939574	0.6602240896358542	0.056895190176640305	0.5808496732026144	0.05979030242509625	0.37535014005602246	0.19315210475398645
0.6901960784313723	0.21938975361025476	0.8895424836601307	0.06489378118842438	0.4852941176470588	0.27163979825134216	0.9555555555555557	0.0399486552681609	0.49836601307189543	0.06793789067427512	0.8161764705882352	0.06460558657963589	0.5919607843137255	0.0685416101498246	0.8084967320261437	0.06892418628723049	0.5076470588235295	0.07010077419554252	0.4774509803921569	0.13814950164654638	0.5588235294117645	0.12335563983768004	0.5782679738562091	0.08650035341448195	0.7647058823529412	0.16149332950798137	0.6567226890756301	0.05649187416242805	0.5841176470588235	0.059627406327786486	0.3781512605042017	0.19349725633280238
0.6941176470588233	0.21938975361025473	0.8905228758169934	0.06456698380280347	0.49019607843137253	0.2708814622788948	0.9562091503267977	0.039730790344413625	0.4955555555555556	0.0675450463839615	0.8156862745098038	0.06499324694011867	0.5934640522875817	0.06877642384543135	0.8073529411764704	0.06920465974061392	0.5095098039215686	0.06988913490445549	0.48137254901960785	0.13822168448311908	0.5598039215686272	0.12317241854012996	0.5776143790849673	0.08539468240043084	0.7712418300653595	0.16037685634948504	0.6528478057889822	0.05653102502988159	0.5876470588235294	0.05916418841058038	0.38375350140056025	0.19465751841227882
0.6941176470588235	0.2193897536102547	0.8905228758169935	0.06456698380280346	0.49019607843137253	0.2708814622788948	0.9568627450980395	0.03951292542066635	0.49385620915032685	0.06713315559600132	0.8137254901960782	0.0656201095188903	0.5957516339869281	0.06855576835103581	0.8063725490196076	0.06960305633295302	0.511078431372549	0.07037495671792944	0.48333333333333334	0.13850066718283593	0.56078431372549	0.12253703556300606	0.5782679738562091	0.08443728695757598	0.7745098039215688	0.16012610562258137	0.6492997198879551	0.056667764435926665	0.5901307189542484	0.05792544475957512	0.38655462184873957	0.19500266999109478
0.7019607843137254	0.21850840117342496	0.8905228758169935	0.06456698380280346	0.49019607843137253	0.2708814622788948	0.9568627450980395	0.03951292542066635	0.49176470588235294	0.0669549629762894	0.8122549019607841	0.06613386792970675	0.5979084967320263	0.06827834890971964	0.8045751633986926	0.06974712530040862	0.5140196078431373	0.07046269440739818	0.4882352941176471	0.13859289009555448	0.5588235294117645	0.12174161689239933	0.5795751633986927	0.08364623357698475	0.7712418300653595	0.16099182805417403	0.6444444444444444	0.05709658527621055	0.5933333333333334	0.057215241608938996	0.3893557422969188	0.1950026699910948
0.7098039215686274	0.21762704873659522	0.8915032679738563	0.0643765995887656	0.49019607843137253	0.2708814622788948	0.9578431372549022	0.03905029461827424	0.4918300653594771	0.06656851536353495	0.8094771241830063	0.0663700363132724	0.5997385620915033	0.06881551382335008	0.802941176470588	0.07024104075795432	0.5178431372549019	0.07071378085473475	0.4911764705882353	0.1388269369076379	0.5539215686274508	0.12098518759512858	0.5808823529411764	0.08349485085456373	0.7745098039215687	0.1601261056225814	0.6402427637721755	0.05741955553418624	0.5975816993464053	0.05656423094506662	0.3893557422969187	0.19500266999109478
0.7137254901960783	0.21674569629976542	0.8905228758169935	0.06456698380280346	0.49019607843137253	0.2708814622788948	0.9594771241830068	0.03793406904464029	0.49130718954248365	0.06636230322937778	0.8075163398692808	0.06677138567507614	0.6022875816993465	0.06906843760075272	0.801143790849673	0.07078181921624922	0.5207843137254902	0.07105668632799833	0.49705882352941183	0.13882693690763787	0.5519607843137253	0.12066759570144671	0.5820261437908496	0.08410572166784569	0.7679738562091504	0.1612425787810777	0.6380018674136321	0.05750257529787587	0.6011111111111112	0.055913862461564254	0.38935574229691866	0.19500266999109475
0.7137254901960783	0.21674569629976545	0.8898692810457517	0.06470281721957467	0.4950980392156863	0.2701231263064475	0.9611111111111114	0.036817843471006355	0.49098039215686273	0.06635500151486486	0.805065359477124	0.06690664060663751	0.6044444444444446	0.0691672471222231	0.799346405228758	0.07110970636256767	0.5233333333333334	0.07092593256823429	0.5019607843137255	0.1389271407844085	0.5529411764705882	0.11950448880508568	0.5826797385620914	0.08466545556187804	0.7712418300653596	0.16037685634948504	0.6360877684407096	0.057665747316167755	0.6050326797385621	0.055660974185581025	0.38935574229691866	0.19500266999109472
0.7176470588235293	0.21586434386293568	0.8879084967320262	0.06521999881923343	0.5049019607843137	0.2701231263064475	0.9627450980392159	0.03570161789737242	0.49032679738562096	0.0661394587169943	0.8021241830065358	0.06690664060663751	0.6068627450980393	0.06925657716176957	0.7970588235294116	0.07136486986773045	0.5260784313725491	0.07101748869466773	0.503921568627451	0.138758289403215	0.552941176470588	0.11854976362345707	0.5831699346405228	0.08551410729241092	0.7745098039215688	0.1571088824932759	0.634453781512605	0.05760508566182302	0.6094117647058823	0.056362658627526	0.3865546218487394	0.1946575184122788
0.7137254901960783	0.21674569629976545	0.8852941176470589	0.0657371804188922	0.5049019607843137	0.2701231263064475	0.9643790849673205	0.03458539232373847	0.49078431372549025	0.06565866435883082	0.7986928104575162	0.06697808514802607	0.608562091503268	0.06950308215714981	0.7947712418300652	0.07162003337289324	0.5273529411764707	0.07144666158843796	0.5058823529411764	0.1385316958943647	0.5539215686274508	0.11779596497544462	0.5830065359477123	0.08614126297925702	0.7712418300653596	0.16037685634948504	0.6325396825396825	0.057485362231428985	0.6137254901960784	0.05640074657382914	0.3921568627450979	0.19500266999109472
0.7137254901960783	0.21674569629976548	0.8836601307189543	0.06592756463293006	0.5098039215686274	0.27088146227889487	0.9660130718954251	0.03346916675010453	0.49202614379084975	0.06490028427047817	0.7962418300653593	0.06726908740849678	0.611764705882353	0.06942437772420199	0.793627450980392	0.07159801911139692	0.5311764705882354	0.07176730253434783	0.5098039215686274	0.13884028148586772	0.5558823529411764	0.1168337846126998	0.5821895424836601	0.0869582564433093	0.7712418300653595	0.16037685634948504	0.6315592903828198	0.05725391116013337	0.6175816993464052	0.05659283560579552	0.38935574229691866	0.1946575184122788
0.7058823529411764	0.21762704873659525	0.8816993464052287	0.06622134877853998	0.5147058823529412	0.2716397982513422	0.9676470588235296	0.032352941176470584	0.491764705882353	0.06372831168975619	0.7964052287581698	0.06704567282385301	0.6138562091503268	0.06934254359110313	0.7928104575163398	0.07174614711634773	0.5349999999999999	0.07208794348025772	0.5137254901960785	0.1395215064225901	0.5578431372549019	0.11587160424995496	0.5833333333333333	0.08758379767562864	0.7712418300653596	0.160376856349485	0.6302521008403361	0.057163966016228356	0.6223529411764706	0.05702096861888308	0.3893557422969187	0.19465751841227882
0.7019607843137254	0.21762704873659522	0.8816993464052288	0.06622134877853998	0.5196078431372548	0.27239813422378956	0.9686274509803924	0.03137254901960784	0.49235294117647066	0.0627538403077259	0.7965686274509802	0.06700807064357883	0.6159477124183006	0.06920335285952708	0.7901960784313725	0.07206963609640696	0.5411764705882351	0.07172024672664634	0.5166666666666666	0.13973573522611388	0.5627450980392156	0.11551860080678014	0.5846405228758169	0.08840462238975798	0.7712418300653596	0.160376856349485	0.6305788982259569	0.05690901782021684	0.6254248366013071	0.057240131153515054	0.39215686274509803	0.19547262891293934
0.6941176470588235	0.218508401173425	0.8797385620915033	0.06673853037819874	0.5147058823529411	0.27315647019623684	0.9696078431372551	0.030392156862745098	0.49261437908496736	0.06231856400714824	0.7957516339869279	0.06679351658509469	0.6190196078431371	0.06862567391136049	0.7880718954248366	0.07221387116958872	0.5481372549019607	0.07172142783640681	0.5166666666666666	0.13973573522611385	0.5656862745098039	0.11524954554881603	0.5859477124183006	0.08929592455069092	0.7614379084967321	0.16124257878107767	0.6290849673202613	0.057267136816489914	0.6264052287581698	0.05682656216934402	0.3893557422969187	0.1951274773341234
0.6901960784313725	0.21938975361025473	0.8784313725490197	0.06711987856108631	0.5147058823529411	0.27315647019623684	0.9705882352941179	0.029411764705882353	0.49254901960784314	0.061873843383109584	0.7939542483660129	0.0663662559326657	0.6206535947712417	0.06838010940943443	0.7859477124183005	0.07235810624277048	0.5526470588235294	0.07151398284915116	0.5196078431372548	0.1398359391028845	0.5696078431372549	0.11403253634359961	0.5885620915032679	0.08995456306239014	0.7581699346405228	0.16210830121267034	0.6279178338001867	0.05730483073254283	0.6256209150326797	0.05694982775952299	0.38655462184873934	0.19478232575530743
0.6784313725490195	0.2193897536102547	0.877124183006536	0.0675012267439739	0.5147058823529411	0.27315647019623684	0.9709150326797388	0.029084967320261435	0.49281045751633984	0.061586584172008546	0.7916666666666665	0.06628183024206893	0.6243137254901959	0.06844487963859759	0.7833333333333332	0.07233300811391005	0.5551960784313725	0.07165379897402928	0.5196078431372548	0.1398359391028845	0.5745098039215686	0.11390716098014778	0.5892156862745097	0.08995456306239014	0.7549019607843136	0.162974023644263	0.626657329598506	0.05731472401206169	0.6242483660130719	0.057188654922875545	0.38375350140056014	0.19478232575530746
0.6705882352941175	0.22027110604708453	0.877124183006536	0.0675012267439739	0.5147058823529411	0.27315647019623684	0.9712418300653597	0.02875816993464052	0.49444444444444446	0.061117001728580055	0.7893790849673201	0.06651099998125991	0.625751633986928	0.0684196665207702	0.7820261437908496	0.07206001376320548	0.5581372549019608	0.07205169316539772	0.5186274509803921	0.139928162015603	0.5774509803921568	0.1140651069845752	0.5874183006535947	0.0902518778722914	0.7516339869281043	0.16383974607585566	0.6278711484593836	0.0570270959974361	0.6239215686274511	0.0574572146982891	0.3809523809523809	0.1944371741764915
0.6666666666666666	0.2202711060470845	0.8761437908496733	0.06782802412959481	0.5196078431372548	0.27391480616868413	0.9715686274509806	0.028431372549019607	0.4977124183006536	0.0605058693528376	0.7875816993464051	0.06668749862976016	0.6272549019607843	0.06821796959979151	0.7813725490196078	0.0721658777277661	0.5614705882352942	0.07228726893052713	0.5186274509803921	0.14028115583392042	0.5813725490196078	0.11387004954582777	0.5856209150326797	0.09026061339386986	0.7450980392156861	0.164956219234352	0.6272175536881418	0.05677471805069637	0.623921568627451	0.0574572146982891	0.38095238095238093	0.19443717417649153
0.6705882352941177	0.2193897536102547	0.8781045751633988	0.06652083458711115	0.5196078431372548	0.27391480616868413	0.9718954248366015	0.028104575163398694	0.5016993464052288	0.05996081589159953	0.7848039215686273	0.06678214073996909	0.6287581699346405	0.06822432641955839	0.7816993464052289	0.07241321920075228	0.5665686274509804	0.07224226978873347	0.5176470588235293	0.13998457145118362	0.5813725490196078	0.11387004954582777	0.5831699346405228	0.09065361928340454	0.7352941176470587	0.16934066624905747	0.6273109243697478	0.05668299789573911	0.6242483660130719	0.057569603822206175	0.3781512605042016	0.19409202259767558
0.6784313725490194	0.21850840117342496	0.877450980392157	0.06665666800388236	0.5245098039215685	0.27881676695299784	0.9728758169934643	0.02712418300653595	0.5067320261437909	0.059425375375118085	0.7834967320261437	0.06693643353572058	0.6305228758169935	0.0683243928681061	0.7818627450980394	0.07235120504787407	0.5705882352941176	0.0722131145865535	0.5088235294117647	0.13887514833559547	0.5813725490196078	0.11387004954582777	0.5830065359477123	0.090732079649629	0.7287581699346404	0.17347436253685927	0.6287114845938375	0.056380127130751016	0.6236601307189542	0.05764470376982628	0.3781512605042016	0.19409202259767558
0.6823529411764704	0.218508401173425	0.8777777777777779	0.06646570403503264	0.5294117647058822	0.2795751029254452	0.9722222222222224	0.027260016423307148	0.5126797385620915	0.059147608794186644	0.7844771241830065	0.06675636070183051	0.6315686274509804	0.06861132221998437	0.7818627450980394	0.07235120504787407	0.5726470588235294	0.07193524500885984	0.5	0.13889549400497406	0.580392156862745	0.11419684693144867	0.5839869281045751	0.09104282648362069	0.7254901960784312	0.1743400849684519	0.6291783380018673	0.05621828520889003	0.6230065359477124	0.057748737032767	0.37254901960784303	0.1929317605181991
0.6862745098039216	0.21762704873659522	0.8781045751633988	0.06627474006618292	0.534313725490196	0.2803334388978925	0.9722222222222224	0.027260016423307144	0.5169281045751635	0.058702061364597394	0.7844771241830066	0.06633203459683587	0.6332679738562091	0.06912699563929962	0.7833333333333335	0.0726970144571704	0.5760784313725489	0.07130692802565183	0.49607843137254903	0.13837313455058886	0.580392156862745	0.11366912301221159	0.5844771241830065	0.0902026138816222	0.7222222222222221	0.17520580740004454	0.6290382819794583	0.05569881421483096	0.6228104575163398	0.058299684769558005	0.3725490196078431	0.19293176051819913
0.6862745098039216	0.21762704873659522	0.8764705882352942	0.06665491392204315	0.534313725490196	0.28033343889789253	0.9732026143790852	0.0262796242664444	0.5216993464052287	0.058868246865318746	0.7864379084967322	0.06607085486964327	0.6339215686274511	0.0700150476114918	0.7854575163398695	0.07247526568234984	0.5794117647058822	0.07157737394015118	0.49215686274509796	0.13837313455058883	0.5784313725490196	0.11314139909297449	0.5838235294117646	0.08989124544413764	0.7254901960784313	0.1743400849684519	0.6288982259570495	0.055428685787221446	0.6231372549019607	0.058307361698770946	0.3725490196078431	0.19293176051819913
0.6862745098039214	0.21762704873659516	0.8758169934640524	0.06679074733881435	0.5392156862745097	0.2795751029254452	0.9741830065359479	0.02529923210958165	0.5270588235294118	0.05903148912923037	0.786764705882353	0.06617504215040466	0.6371895424836602	0.07080486150759023	0.7864379084967322	0.07232597348595103	0.5846078431372548	0.07116916590035674	0.49019607843137253	0.13874155195880405	0.5764705882352941	0.11324746292314991	0.582516339869281	0.08917347096796815	0.7254901960784315	0.17434008496845188	0.630578898225957	0.05510767288004319	0.622156862745098	0.05831642317128318	0.36974789915966383	0.1925866089393832
0.6862745098039214	0.21762704873659516	0.8751633986928106	0.06684412380905366	0.5392156862745097	0.2795751029254452	0.9751633986928107	0.024318839952718906	0.5310457516339869	0.05924495046659075	0.7862745098039217	0.06632333434177307	0.6387581699346406	0.07153536606087331	0.7857843137254903	0.07287706591426617	0.588235294117647	0.07094003988502995	0.4882352941176471	0.13910996936701925	0.5715686274509804	0.11368032413894624	0.5812091503267973	0.08860443519278768	0.7222222222222223	0.17520580740004454	0.6316993464052287	0.05499043326412883	0.6217647058823529	0.05860066380562547	0.36694677871148457	0.1925866089393832
0.6823529411764706	0.218508401173425	0.873529411764706	0.06722429766491388	0.5392156862745097	0.2795751029254452	0.9761437908496734	0.023338447795856164	0.534640522875817	0.059308870859686905	0.7867647058823531	0.06631108689867035	0.6407189542483661	0.07191235428462249	0.7856209150326798	0.07291801945177033	0.5918627450980392	0.07085932212146492	0.4862745098039217	0.13947838677523444	0.5696078431372549	0.11330164457907332	0.5805555555555555	0.0880114101392375	0.7222222222222223	0.17520580740004454	0.6337535014005602	0.05477092830657838	0.6220261437908496	0.058640549453339026	0.3669467787114846	0.1925866089393832
0.6745098039215687	0.21938975361025476	0.8718954248366014	0.06760447152077409	0.5392156862745097	0.2795751029254452	0.9761437908496734	0.023338447795856164	0.537843137254902	0.059654590977813005	0.7841503267973856	0.06685711168439283	0.6403267973856211	0.07204313305635962	0.7861111111111112	0.0729747752732186	0.5952941176470588	0.07097123689111665	0.4833333333333334	0.13988820158163484	0.5666666666666667	0.11314369857464592	0.5753267973856209	0.08768380481224708	0.7189542483660131	0.1760715298316372	0.6338468720821662	0.05471272498532477	0.6215686274509804	0.05846831117175777	0.36414565826330536	0.19224145736056725
0.6627450980392156	0.21938975361025476	0.8692810457516341	0.06812165312043285	0.5392156862745097	0.2795751029254452	0.9761437908496734	0.023338447795856164	0.539607843137255	0.05965176217101132	0.782843137254902	0.06686819121927842	0.640653594771242	0.0725419715224939	0.7879084967320263	0.07308544866414067	0.5974509803921568	0.07110769544511979	0.4833333333333334	0.14025661898985003	0.5656862745098038	0.1129229650192004	0.5720588235294117	0.08753710243561287	0.7156862745098039	0.17693725226322987	0.6335667600373482	0.055266710510294345	0.6207843137254903	0.058109221643650295	0.36134453781512604	0.19189630578175132
0.6588235294117646	0.21938975361025476	0.8709150326797387	0.0677223613530465	0.5392156862745097	0.2795751029254452	0.9754901960784316	0.023992042567097995	0.5425490196078432	0.05941091761946104	0.7825163398692809	0.06747486927476254	0.6430065359477125	0.07287819633678042	0.7883986928104575	0.07347592954952009	0.5980392156862746	0.07176227010386833	0.4803921568627451	0.14044581604042214	0.5637254901960783	0.11254428545932749	0.5725490196078431	0.08733871591326686	0.7156862745098039	0.17693725226322984	0.6328664799253034	0.05545323580425625	0.620326797385621	0.057890831457291084	0.35574229691876746	0.19073604370227484
0.6470588235294117	0.21458683254597402	0.8715686274509805	0.06739535292297757	0.5392156862745097	0.2795751029254452	0.9751633986928107	0.023883110105224353	0.543856209150327	0.05869986926832535	0.7820261437908497	0.06727559730461663	0.6426797385620916	0.07295264266158948	0.7883986928104575	0.07367033319724776	0.5998039215686275	0.07275989857910861	0.4774509803921569	0.14063501309099427	0.5676470588235293	0.11246442725193548	0.5699346405228758	0.08694139720022995	0.715686274509804	0.17693725226322984	0.6326330532212885	0.05565426729105527	0.6198039215686276	0.05718958200949169	0.35294117647058815	0.1903908921234589
0.6352941176470588	0.214586832545974	0.8732026143790851	0.06699606115559123	0.5392156862745097	0.2795751029254452	0.9754901960784316	0.023556312719603442	0.5444444444444445	0.05822953974563527	0.7823529411764707	0.06705941444099493	0.6420261437908498	0.07316075583246714	0.7901960784313724	0.07384592605568016	0.6004901960784315	0.07382644558369925	0.47058823529411764	0.1401961756874054	0.5696078431372547	0.11222985277903307	0.5660130718954248	0.08720743817695358	0.715686274509804	0.17693725226322987	0.6323996265172735	0.05544721813473608	0.6180392156862745	0.05678309734319329	0.3473389355742296	0.19004574054464296
0.6313725490196078	0.21458683254597402	0.8738562091503269	0.06673377713200342	0.5392156862745097	0.2795751029254452	0.9758169934640525	0.023229515333982525	0.5466666666666667	0.058126408391086695	0.7816993464052289	0.06722818693074557	0.6414379084967321	0.07290154163678736	0.7910130718954248	0.07412792507480367	0.6016666666666668	0.07399800024546008	0.47058823529411764	0.14059960154150128	0.5676470588235292	0.11270728975172956	0.5624183006535948	0.08792969760143417	0.715686274509804	0.17693725226322987	0.6314659197012138	0.05548581718024049	0.6170588235294118	0.05675250423760229	0.3445378151260504	0.190045740544643
0.6313725490196077	0.214586832545974	0.8745098039215687	0.0664714931084156	0.5392156862745097	0.2795751029254452	0.9761437908496734	0.02290271794836161	0.5496078431372549	0.05780500924929655	0.7815359477124185	0.06686940011886253	0.6415032679738564	0.07279282117304492	0.7933006535947713	0.0734422525863692	0.6026470588235295	0.0744951346683524	0.46862745098039216	0.14091719343518316	0.5686274509803919	0.11241070536899274	0.5580065359477124	0.08849382980887556	0.715686274509804	0.17693725226322987	0.6296918767507003	0.055950059258928486	0.616078431372549	0.05602447320170244	0.34733893557422973	0.19004574054464302
0.6313725490196078	0.214586832545974	0.8741830065359477	0.0662675020883374	0.5392156862745097	0.2795751029254452	0.9764705882352943	0.022575920562740697	0.5520915032679737	0.057637671142887925	0.7808823529411766	0.06625679786611398	0.6413071895424838	0.07317064370153492	0.7962418300653596	0.0725329377446463	0.6015686274509804	0.07473658804756914	0.4696078431372548	0.14121377781791997	0.568627450980392	0.11281413122308866	0.5514705882352942	0.08937937563439352	0.715686274509804	0.17693725226322987	0.6295051353874883	0.05614043819581712	0.616078431372549	0.055851897134295087	0.34733893557422973	0.19004574054464302
0.6352941176470588	0.21370548010914425	0.8722222222222222	0.06678468368799617	0.5392156862745097	0.2795751029254452	0.9761437908496734	0.022466988100867058	0.5542483660130718	0.05746195051099154	0.7807189542483661	0.06609339917330351	0.6418300653594772	0.07332791186393726	0.798529411764706	0.07193912371800082	0.6000980392156862	0.07496614527217742	0.4715686274509803	0.14128778893652058	0.5686274509803921	0.11321755707718455	0.548202614379085	0.08978920796523698	0.7156862745098042	0.17693725226322987	0.6286647992530345	0.05628988808445663	0.6154248366013072	0.055816297948756644	0.34733893557422973	0.19004574054464304
0.6352941176470588	0.2137054801091442	0.8696078431372549	0.06730186528765494	0.5392156862745097	0.2795751029254452	0.9764705882352943	0.022140190715246144	0.5566013071895424	0.057847810009202416	0.7820261437908498	0.06612575849147109	0.6410457516339869	0.07351519329397889	0.8008169934640524	0.07236374149263981	0.5979411764705882	0.07471277697229335	0.4715686274509804	0.1412877889365206	0.5696078431372548	0.11377892893570787	0.5442810457516339	0.08977357603688624	0.7189542483660133	0.1760715298316372	0.6258636788048552	0.05670411348887209	0.6149673202614379	0.05530061832579085	0.3529411764705883	0.19039089212345897
0.6392156862745098	0.21282412767231446	0.8676470588235294	0.06759564943326486	0.5392156862745097	0.2795751029254452	0.9764705882352943	0.02214019071524614	0.5586928104575163	0.05781536305744123	0.7823529411764705	0.06583197434586117	0.6413071895424837	0.07310959620945297	0.8027777777777779	0.07190397823931223	0.5963725490196079	0.07427777132023694	0.4715686274509804	0.14167659623197595	0.5686274509803919	0.11404798419367199	0.5408496732026143	0.09059583894030666	0.7287581699346407	0.17520580740004454	0.6237628384687207	0.057334577739309674	0.613921568627451	0.05496792769603446	0.35854341736694684	0.1907360437022749
0.6431372549019607	0.21194277523548466	0.8647058823529412	0.0682162309644957	0.5441176470588234	0.27881676695299784	0.9758169934640525	0.022793785486487972	0.5603921568627451	0.05771573975450004	0.78218954248366	0.06586297930077838	0.6401960784313725	0.07266594155390044	0.8057189542483661	0.07101964459155988	0.5931372549019609	0.07375189497889205	0.4666666666666666	0.14138835630985155	0.5666666666666664	0.11467004289481095	0.5367647058823529	0.09130226332002316	0.7320261437908498	0.17434008496845188	0.6219421101774042	0.058208058202490115	0.6127450980392157	0.05500799134016805	0.3669467787114846	0.19073604370227487
0.6431372549019607	0.21194277523548466	0.8611111111111109	0.06879170556766408	0.5441176470588234	0.27881676695299784	0.9751633986928107	0.0234473802577298	0.5613071895424837	0.05783417973530163	0.7810457516339868	0.06560415995487816	0.6383660130718954	0.0722955015397896	0.8094771241830067	0.07017610716946703	0.590686274509804	0.07289236787561934	0.46666666666666656	0.14138835630985155	0.5666666666666665	0.11467004289481095	0.5361111111111111	0.09056995370956879	0.7320261437908498	0.17434008496845188	0.6220354808590102	0.05821566784984618	0.6120261437908499	0.05472191771381562	0.3753501400560224	0.19073604370227484
0.6431372549019607	0.21194277523548471	0.8591503267973855	0.06883851600272839	0.5441176470588234	0.27881676695299784	0.9751633986928107	0.023447380257729803	0.5611764705882353	0.05769322902818782	0.7794117647058822	0.06546005083200576	0.6361437908496733	0.07220832232494936	0.8129084967320263	0.06914124878166746	0.5877450980392157	0.07243861271174369	0.4715686274509804	0.14172749446668667	0.5637254901960783	0.11493909815277506	0.5341503267973856	0.09052382079337025	0.7418300653594773	0.17347436253685922	0.6220821661998132	0.05846997814343144	0.6133986928104577	0.054548214263411825	0.38095238095238093	0.1903908921234589
0.6392156862745098	0.21282412767231448	0.8571895424836601	0.06921986418561596	0.5490196078431371	0.2780584309805505	0.9751633986928107	0.023447380257729803	0.5605882352941176	0.058166045066298286	0.7772875816993463	0.0654224486517316	0.6337908496732028	0.07219919336865817	0.8166666666666668	0.0681063903938679	0.584607843137255	0.07172506615351922	0.46960784313725484	0.14156528068008165	0.5617647058823527	0.1150249321131891	0.5326797385620915	0.09094310492211916	0.7450980392156864	0.17260864010526655	0.6207749766573295	0.05909484636994722	0.6133986928104577	0.054548214263411825	0.38935574229691877	0.1903908921234589
0.6313725490196078	0.2137054801091442	0.8562091503267975	0.06932326411718802	0.5490196078431371	0.2780584309805505	0.9751633986928107	0.023447380257729803	0.5603267973856209	0.05893144334123766	0.7751633986928104	0.06483683192021045	0.6318300653594773	0.07174672283058106	0.8192810457516341	0.06745723299612051	0.582843137254902	0.07196840490667714	0.4656862745098039	0.14140306689347662	0.5598039215686272	0.11511076607360313	0.5312091503267974	0.09129365728307515	0.7516339869281047	0.17149216694677025	0.6198412698412697	0.05940058176544336	0.6137254901960786	0.05449693303948558	0.39775910364145656	0.1903908921234589
0.6274509803921567	0.21458683254597397	0.8568627450980394	0.06932326411718802	0.5441176470588234	0.27881676695299784	0.9751633986928107	0.023447380257729803	0.5604575163398692	0.05942790881433289	0.7730392156862744	0.06478513195442441	0.6308496732026145	0.0711638648797997	0.8218954248366014	0.06675663602593064	0.5818627450980391	0.07197728611797101	0.4627450980392156	0.1410324713921392	0.5588235294117646	0.11492754477605305	0.5272875816993464	0.09198323274928685	0.7516339869281047	0.17149216694677025	0.6204948646125116	0.05952202501722929	0.6124183006535949	0.05419935038652877	0.40616246498599434	0.1903908921234589
0.6235294117647058	0.21546818498280376	0.8565359477124184	0.06946027186098656	0.5392156862745097	0.2795751029254452	0.9751633986928107	0.023447380257729803	0.5598692810457516	0.05919797755370868	0.7699346405228757	0.06467711039260723	0.63	0.07011313253528596	0.822058823529412	0.06671393879370081	0.5796078431372549	0.07135787731274183	0.4578431372549019	0.14073588700940237	0.5588235294117646	0.11446769986151913	0.5233660130718953	0.09234964595546635	0.7516339869281046	0.17149216694677025	0.6196078431372548	0.05985593767963281	0.6094771241830066	0.054277651893734874	0.4145658263305322	0.1903908921234589
0.6235294117647059	0.21546818498280373	0.8565359477124185	0.06946027186098656	0.5392156862745097	0.2795751029254452	0.9751633986928107	0.023447380257729803	0.5613725490196079	0.059039803355408066	0.7683006535947711	0.06467711039260723	0.6301307189542484	0.06916371016558404	0.8264705882352944	0.06572249320451394	0.5787254901960784	0.07180131816715395	0.45588235294117646	0.14073588700940237	0.56078431372549	0.1141078892358872	0.5202614379084968	0.0927065512925354	0.7483660130718953	0.1723578893783629	0.6177404295051352	0.05965655031931241	0.6057516339869282	0.05504092065912991	0.42296918767507	0.1903908921234589
0.6196078431372549	0.2163495374196335	0.8571895424836603	0.06940689539074725	0.5392156862745097	0.2795751029254452	0.9751633986928107	0.023447380257729803	0.5637254901960784	0.05876432895737519	0.7676470588235292	0.06428210642119478	0.630718954248366	0.06817119871604004	0.8271241830065362	0.06509732605770353	0.5786274509803921	0.07133970301254074	0.4480392156862745	0.14005466207267994	0.564705882352941	0.11317750125979292	0.5151960784313726	0.09320374494561838	0.7483660130718952	0.17235788937836294	0.6171335200746964	0.05977486673103169	0.6018300653594771	0.05604043924014996	0.4313725490196078	0.1903908921234589
0.6196078431372547	0.21634953741963353	0.8562091503267976	0.06973369277636818	0.5392156862745097	0.2795751029254452	0.9751633986928107	0.023447380257729803	0.5650326797385621	0.058159215019203646	0.7674836601307188	0.06382967592757179	0.6305882352941177	0.06791430857988019	0.8287581699346408	0.06457376957896	0.5777450980392156	0.07118870179181747	0.4362745098039215	0.13951246157893296	0.5656862745098038	0.11271429070258895	0.5101307189542484	0.09315135040085427	0.7516339869281045	0.17149216694677027	0.6174603174603173	0.059763862793542524	0.5992156862745097	0.05688018267401822	0.43697478991596633	0.19004574054464296
0.6117647058823528	0.2172308898564633	0.8568627450980394	0.06968031630612886	0.5392156862745097	0.2795751029254452	0.9751633986928107	0.023447380257729803	0.5688888888888889	0.05750050338244378	0.7663398692810457	0.06409654677409315	0.6301960784313726	0.06790145566547671	0.8310457516339872	0.06414153115255812	0.5764705882352941	0.07094836921735487	0.42647058823529405	0.13906581111511296	0.5666666666666665	0.11232965014860338	0.5049019607843138	0.09345926360493013	0.7483660130718954	0.1747601408029794	0.6152194211017739	0.05944046779501006	0.5956209150326798	0.05720484919572395	0.4425770308123249	0.19039089212345892
0.611764705882353	0.21723088985646327	0.8575163398692812	0.06962693983588956	0.5392156862745097	0.2795751029254452	0.9751633986928107	0.023447380257729803	0.5720915032679739	0.05695752322030074	0.7681372549019608	0.06410043062516646	0.6300000000000001	0.06796028782195186	0.8339869281045754	0.0633549665714382	0.5751960784313727	0.07055616933900939	0.41470588235294115	0.138523610621366	0.5656862745098038	0.1132776040958557	0.5026143790849674	0.09296126217279027	0.7549019607843138	0.1736436676444831	0.6133520074696543	0.0590109138178119	0.5916339869281045	0.057743877131765646	0.44537815126050423	0.19039089212345894
0.6039215686274509	0.21811224229329304	0.8591503267973858	0.06943655562185172	0.5441176470588234	0.28033343889789253	0.9751633986928107	0.023447380257729803	0.5771895424836602	0.05679732631873428	0.7684640522875819	0.06399111727473207	0.6295424836601308	0.06774908167717152	0.8375816993464055	0.06237820954016414	0.5727450980392157	0.0704537274611533	0.40588235294117636	0.1385032649519874	0.5637254901960783	0.1140676120386806	0.49934640522875834	0.09227357087926624	0.758169934640523	0.17277794521289044	0.6144257703081232	0.05906947559844877	0.5873202614379085	0.05831250238759402	0.45098039215686275	0.19004574054464302
0.6039215686274508	0.218112242293293	0.8588235294117649	0.06957356336565027	0.5441176470588234	0.28033343889789253	0.9751633986928107	0.023447380257729803	0.5820915032679739	0.05696169549794751	0.7707516339869283	0.0634146064402699	0.6293464052287583	0.06768774945291729	0.8400326797385623	0.06169596999400869	0.5698039215686275	0.06973075523542797	0.3970588235294117	0.1388300623376083	0.5627450980392156	0.11382383207383914	0.4973856209150328	0.09231569130906468	0.7614379084967321	0.17252719448598677	0.6135854341736693	0.05949900415630259	0.5832679738562092	0.05846851920463279	0.453781512605042	0.19004574054464302
0.6078431372549018	0.21723088985646327	0.8594771241830066	0.06961867029371273	0.5392156862745097	0.2795751029254452	0.9751633986928107	0.023447380257729803	0.5862745098039216	0.05752828212519065	0.7727124183006537	0.06304655719988997	0.6283660130718954	0.06801235538297491	0.8437908496732028	0.06058549780003248	0.5685294117647058	0.0687840447499072	0.388235294117647	0.13915685972322922	0.5598039215686273	0.11379815595714107	0.49803921568627463	0.09216174441415968	0.761437908496732	0.1725271944859868	0.6136788048552753	0.059927956756380636	0.5801307189542484	0.05894695019884368	0.4565826330532213	0.19004574054464302
0.6078431372549018	0.21723088985646327	0.8601307189542485	0.06961867029371273	0.5294117647058822	0.27957510292544513	0.9751633986928107	0.023447380257729803	0.589281045751634	0.058316503960417904	0.7763071895424839	0.06248647803121379	0.6277124183006535	0.06801235538297491	0.8472222222222224	0.06001603041244619	0.5663725490196079	0.06753900037709783	0.38627450980392153	0.1392228862032512	0.5568627450980391	0.11395610196156848	0.49869281045751646	0.09236798853463393	0.761437908496732	0.1725271944859868	0.614752567693744	0.061078045567074954	0.5762745098039216	0.05911611113249465	0.45938375350140054	0.19004574054464302
0.6117647058823528	0.21634953741963348	0.8571895424836602	0.07023925182494356	0.5245098039215685	0.2803334388978924	0.9751633986928107	0.023447380257729803	0.5922875816993463	0.05890833302667144	0.7803921568627453	0.06137701631369764	0.6262091503267972	0.06817919694552563	0.8511437908496734	0.05905389566580226	0.562843137254902	0.06699686389814931	0.3813725490196078	0.13894232165194612	0.5549019607843136	0.11387026800115445	0.4993464052287583	0.09297466659011805	0.761437908496732	0.17252719448598677	0.6158730158730157	0.061797461370025675	0.571764705882353	0.05916177883252423	0.46218487394957986	0.19004574054464302
0.6156862745098037	0.21546818498280373	0.8562091503267975	0.07034265175651562	0.5245098039215685	0.2803334388978925	0.9751633986928107	0.023447380257729803	0.595032679738562	0.05944314987363249	0.7849673202614381	0.06038756015936153	0.624313725490196	0.06837136327933364	0.8560457516339871	0.05785563858519224	0.5609803921568628	0.06689124783753861	0.37843137254901965	0.1384549572374969	0.5519607843137254	0.11402821400558186	0.5006535947712419	0.09330615565617376	0.7647058823529412	0.1716614720543941	0.6169467787114844	0.06204873223991971	0.5688888888888889	0.05938074179997132	0.4649859943977591	0.19004574054464302
0.6156862745098037	0.21546818498280373	0.8552287581699345	0.07044605168808768	0.5196078431372548	0.28109177487033987	0.9751633986928107	0.023447380257729803	0.5984967320261437	0.05974726519343952	0.7900326797385623	0.0593464040392394	0.621045751633987	0.06882960699241768	0.8593137254901962	0.05693937752194375	0.5584313725490196	0.06646224638851755	0.3696078431372549	0.13768150938805598	0.5519607843137254	0.11402821400558187	0.5019607843137256	0.09363764472222946	0.7679738562091505	0.17079574962280147	0.6187208216619979	0.06232023493985354	0.5666666666666667	0.05950028416263801	0.4649859943977591	0.19004574054464302
0.6156862745098037	0.21546818498280373	0.8542483660130719	0.07063643590212554	0.5147058823529411	0.2818501108427871	0.9751633986928107	0.023447380257729803	0.6009150326797384	0.060051380513246544	0.7941176470588237	0.05867294092008521	0.6181045751633989	0.06846629776998914	0.8627450980392158	0.05590451913414419	0.5545098039215686	0.06571846777572155	0.3656862745098039	0.13715087819323576	0.5558823529411765	0.11369554752509221	0.5039215686274511	0.09435844378715819	0.7647058823529411	0.17166147205439414	0.6198879551820727	0.06257417147726192	0.5644444444444444	0.059659009139427024	0.4705882352941177	0.19039089212345897
0.6156862745098037	0.21546818498280373	0.8522875816993464	0.07077284907370861	0.5098039215686274	0.28109177487033976	0.9745098039215688	0.02410097502897163	0.6036601307189542	0.05992053016897044	0.7977124183006538	0.058048266326371493	0.6144444444444445	0.06788607381620276	0.8661764705882354	0.054869660746344626	0.5515686274509805	0.06511218609407601	0.36176470588235293	0.13729270209260064	0.5549019607843138	0.11345176756025077	0.5058823529411766	0.0941550532617611	0.7712418300653595	0.1705449988958978	0.61937441643324	0.06317287797516558	0.5615686274509804	0.06001737016796928	0.47338935574229696	0.1907360437022749
0.6156862745098037	0.21546818498280376	0.8500000000000001	0.07125759718816824	0.49509803921568624	0.27618981408602605	0.973856209150327	0.024754569800213462	0.6047058823529411	0.05984160087338265	0.8017973856209152	0.057913011394810116	0.6118954248366013	0.06734655222763367	0.869607843137255	0.05383480235854506	0.5484313725490196	0.06489406522081166	0.3558823529411764	0.13677034263821544	0.5539215686274509	0.11375875792404234	0.5083333333333334	0.09424676303832812	0.7679738562091504	0.17141072132749047	0.619514472455649	0.06332931946256776	0.5593464052287581	0.0607118785916863	0.4733893557422969	0.19073604370227487
0.6078431372549018	0.21634953741963353	0.8490196078431371	0.0713609971197403	0.48529411764705876	0.27618981408602605	0.9732026143790852	0.025408164571455293	0.6071241830065359	0.059614012059353925	0.8058823529411766	0.05781159882436311	0.6092810457516341	0.06702063983144238	0.8728758169934642	0.053062860062055246	0.5452941176470588	0.06537964658399148	0.3529411764705882	0.13651703844179436	0.5539215686274508	0.11428648184327944	0.5102941176470589	0.09434421680258842	0.7647058823529412	0.1746786951836996	0.61937441643324	0.06382921007332489	0.5580392156862745	0.0607801283477553	0.47338935574229685	0.19073604370227487
0.6039215686274508	0.2163495374196335	0.8496732026143791	0.0713609971197403	0.4852941176470588	0.27618981408602605	0.9725490196078433	0.02606175934269712	0.6088235294117647	0.05968218142268309	0.8109477124183008	0.05724607435346989	0.607450980392157	0.06693412743496581	0.8761437908496733	0.05229091776556543	0.5431372549019607	0.06568248038195906	0.35	0.13641683456502376	0.5539215686274508	0.11428648184327944	0.513562091503268	0.0944867962709372	0.7679738562091504	0.17141072132749047	0.6182539682539682	0.06452709520920805	0.557124183006536	0.061095945759576636	0.464985994397759	0.1895757816227984
0.5960784313725489	0.21723088985646327	0.850326797385621	0.0713609971197403	0.4803921568627451	0.2754314781135787	0.9718954248366015	0.026715354113938952	0.6089542483660131	0.05994805616191501	0.8160130718954249	0.056301477321757346	0.6062091503267975	0.06684390257609116	0.8799019607843138	0.051107661611345695	0.54	0.06588445720939423	0.3450980392156862	0.13612859464289936	0.5539215686274508	0.11477122523332778	0.5186274509803922	0.09452825738398961	0.7679738562091504	0.17141072132749047	0.6161998132586366	0.06524082262910277	0.5563398692810457	0.06101383742164842	0.464985994397759	0.1895757816227984
0.6	0.21723088985646327	0.8513071895424839	0.07125759718816825	0.4754901960784314	0.27467314214113137	0.9718954248366015	0.026715354113938952	0.6105882352941177	0.060147244901126176	0.8187908496732027	0.05585090556566334	0.6067973856209151	0.06665366628994872	0.8834967320261439	0.05007183092222566	0.5369607843137255	0.06625230088357459	0.34215686274509793	0.13547186459238236	0.5549019607843135	0.11490296518020124	0.5238562091503268	0.09439849118391615	0.7712418300653595	0.16814274747128133	0.6135387488328663	0.06606332038741143	0.554640522875817	0.06081076433551579	0.46218487394957974	0.18923063004398244
0.6039215686274509	0.21723088985646327	0.8493464052287584	0.07177477878782701	0.4656862745098039	0.2690128453843703	0.9718954248366015	0.02671535411393895	0.6119607843137255	0.0604360787714339	0.8217320261437909	0.05529483951379523	0.6058169934640523	0.06743457634885953	0.8877450980392158	0.04904137070068532	0.5321568627450981	0.06696400482969579	0.34215686274509793	0.1354718645923824	0.5549019607843135	0.11490296518020124	0.5287581699346405	0.09438498386649621	0.7745098039215689	0.16727702503968866	0.6098972922502333	0.06694667898625872	0.5530065359477124	0.060874718937682926	0.46218487394957974	0.18923063004398244
0.6078431372549018	0.21723088985646327	0.8477124183006537	0.07183307179133662	0.4607843137254901	0.268254509411923	0.9718954248366015	0.026715354113938945	0.6132679738562091	0.060566379934906454	0.8256535947712419	0.054915010213086604	0.6049019607843137	0.06831967135298407	0.8919934640522877	0.048291428960695874	0.5265686274509804	0.06738537713223167	0.3411764705882352	0.13517528020964556	0.5578431372549018	0.11464966098378016	0.5331699346405229	0.09423801629264221	0.7875816993464054	0.16314332875188686	0.6081232492997197	0.06712468775957176	0.5533986928104575	0.06118246468086827	0.46498599439775906	0.18957578162279842
0.6078431372549018	0.21723088985646327	0.8486928104575164	0.07164268757729876	0.46078431372549017	0.2682545094119231	0.9718954248366015	0.026715354113938945	0.6146405228758169	0.060569736391962725	0.8297385620915033	0.055342270865515616	0.6030718954248366	0.06836786501289795	0.8968954248366015	0.047259491203344876	0.5214705882352941	0.06766697473016699	0.34117647058823525	0.13517528020964556	0.5588235294117645	0.11531981584840596	0.5369281045751634	0.0940910487187882	0.7908496732026146	0.1622776063202942	0.6043417366946777	0.06746829511191349	0.5541830065359477	0.06135012931393169	0.4677871148459384	0.18992093320161438
0.6156862745098038	0.21811224229329304	0.8496732026143792	0.07145230336326092	0.45588235294117646	0.26749617343947574	0.9725490196078433	0.026061759342697118	0.6163398692810456	0.06065001505193287	0.8339869281045752	0.05496329423502466	0.6006535947712419	0.06804734255826164	0.9017973856209152	0.046580247709140966	0.5175490196078432	0.06778911972449575	0.3411764705882353	0.13517528020964556	0.5637254901960782	0.11488695463260963	0.5406862745098039	0.0939440811449342	0.7941176470588237	0.16141188388870154	0.599953314659197	0.06793657868530424	0.5549673202614378	0.06133006481463148	0.4705882352941177	0.18992093320161438
0.6196078431372548	0.21811224229329304	0.8496732026143793	0.07145230336326092	0.45098039215686275	0.2667378374670284	0.9732026143790852	0.025408164571455286	0.6151633986928103	0.060822666713864805	0.8387254901960784	0.054259597525397524	0.5994117647058824	0.06804391505849788	0.9060457516339872	0.045794259200005884	0.5126470588235295	0.06800183706112631	0.34607843137254907	0.13508305729692702	0.564705882352941	0.11453395118943478	0.5444444444444444	0.093898103540805	0.7973856209150328	0.16054616145710887	0.5937441643323995	0.06870403108864045	0.555751633986928	0.06156487429147272	0.47338935574229696	0.1902660847804303
0.6274509803921569	0.21723088985646327	0.8500000000000002	0.07126133939441119	0.446078431372549	0.26597950149458105	0.973856209150327	0.024754569800213455	0.6144444444444443	0.06129000177967489	0.8441176470588235	0.05332531682489403	0.5997385620915033	0.06768504237603298	0.9078431372549022	0.04533480409248068	0.5064705882352941	0.06811712728278504	0.3480392156862745	0.1348040745972102	0.564705882352941	0.11393900068535733	0.5511437908496734	0.09338792476603008	0.8006535947712419	0.1602954107302052	0.5891690009337067	0.06900911097091927	0.5562091503267973	0.06224986489162865	0.47338935574229696	0.1902660847804303
0.6274509803921569	0.21723088985646327	0.847058823529412	0.07335386365501016	0.4411764705882353	0.2652211655221338	0.9745098039215688	0.024100975028971627	0.6136601307189542	0.061722117611417285	0.848529411764706	0.05314881510330661	0.5996078431372549	0.06717527393139477	0.9109477124183009	0.04442998399717941	0.49990196078431376	0.06847319875786145	0.3509803921568628	0.13517467009854764	0.5656862745098037	0.11413992721897351	0.5565359477124184	0.09266812149087449	0.8071895424836601	0.1591789375717089	0.5857142857142856	0.06915078191838037	0.5559477124183004	0.0622342405896341	0.4789915966386555	0.19061123635924623
0.6235294117647059	0.21811224229329304	0.8467320261437911	0.07354482762385989	0.4411764705882353	0.26522116552213376	0.9745098039215688	0.024100975028971627	0.6136601307189543	0.061784197281821454	0.852450980392157	0.05234092753631328	0.5983660130718954	0.06757772134702382	0.9127450980392159	0.043970528889654206	0.4942156862745098	0.06879283813417618	0.357843137254902	0.136005110514419	0.5676470588235293	0.11378011659334157	0.5609477124183008	0.09217792541244312	0.80718954248366	0.15917893757170892	0.5813258636788048	0.06966288140699754	0.5562745098039215	0.062492830196143614	0.48179271708683474	0.19095638793806216
0.6235294117647059	0.218112242293293	0.8464052287581701	0.0737357915927096	0.4362745098039215	0.2644628295496864	0.9754901960784316	0.023638344226579514	0.6116993464052288	0.061992468340058234	0.853921568627451	0.05189841055387874	0.5981699346405228	0.06787828531786348	0.9151960784313727	0.0434623424637379	0.4905882352941176	0.0683829002157045	0.3627450980392158	0.13629335043654336	0.568627450980392	0.11345331920772067	0.565359477124183	0.09201089159404395	0.8104575163398693	0.15831321514011626	0.5777310924369747	0.06977754973105495	0.5569934640522876	0.06287754777250047	0.48739495798319327	0.19211665001753866
0.6235294117647059	0.218112242293293	0.8454248366013074	0.07398013203179862	0.4362745098039215	0.2644628295496865	0.9758169934640525	0.023311546840958604	0.6132679738562091	0.061975540259551265	0.8558823529411765	0.05189841055387874	0.5975816993464051	0.06789387757830083	0.9183006535947714	0.04203266874386789	0.48627450980392156	0.06835495057319643	0.3676470588235295	0.13663248859337848	0.5696078431372548	0.11365424574133684	0.5684640522875817	0.092429277824488	0.80718954248366	0.15856396586701993	0.5751167133520074	0.07038699601220906	0.5579738562091502	0.06289865360312513	0.4873949579831933	0.19211665001753866
0.6196078431372549	0.21899359473012284	0.8460784313725492	0.07392675556155932	0.4411764705882353	0.2637044935772392	0.9751633986928107	0.023965141612200435	0.6139869281045752	0.061990809067615824	0.8568627450980393	0.051551085678463136	0.5964052287581698	0.06770809710354961	0.9200980392156864	0.041106742817941966	0.4805882352941176	0.0678090166016897	0.36862745098039224	0.1368665354054619	0.5725490196078431	0.11385517227495301	0.5723856209150326	0.09223722394494113	0.8039215686274509	0.1594296882986126	0.5735294117647058	0.07061777891634628	0.5589542483660129	0.06296338651224354	0.49019607843137264	0.1924618015963546
0.6196078431372549	0.2189935947301228	0.8457516339869283	0.07411771953040905	0.43627450980392163	0.2644628295496865	0.9745098039215688	0.024618736383442263	0.6135947712418302	0.061517259006955156	0.8583333333333335	0.05145078224877502	0.5945098039215686	0.06731761017142047	0.9230392156862747	0.04010836031359429	0.47549019607843135	0.06796264656702752	0.369607843137255	0.1363148966996966	0.5754901960784313	0.11388084839165108	0.5754901960784313	0.09246486449587234	0.8039215686274509	0.1594296882986126	0.5696545284780579	0.07108592861008613	0.558627450980392	0.06283955834655794	0.4929971988795519	0.19280695317517052
0.6156862745098037	0.21987494716695258	0.8454248366013074	0.0742547272742076	0.43627450980392163	0.2644628295496865	0.9745098039215688	0.02461873638344226	0.6138562091503269	0.06131670694906985	0.8598039215686276	0.051122417223516535	0.594313725490196	0.06686546577269734	0.9277777777777779	0.03863777207830017	0.47137254901960784	0.06814001074664017	0.3686274509803922	0.13608084988761315	0.5764705882352941	0.11410158194709662	0.5800653594771241	0.09224699957212505	0.8071895424836601	0.1585639658670199	0.5647992530345471	0.07108952221292492	0.5577124183006535	0.06301722679668981	0.4929971988795519	0.19280695317517052
0.6156862745098037	0.21987494716695255	0.8441176470588236	0.0744951349495782	0.43627450980392163	0.26446282954968653	0.9745098039215688	0.02461873638344226	0.6138562091503269	0.061522064953827935	0.8598039215686276	0.051122417223516535	0.5941176470588236	0.06630196746343645	0.9307189542483661	0.03829298434519433	0.46843137254901956	0.06774532781830482	0.36862745098039224	0.13571243247939796	0.5813725490196078	0.11422695731054845	0.5833333333333333	0.0926543008780522	0.8071895424836603	0.1585639658670199	0.5611577964519141	0.07117473762799591	0.5562091503267973	0.06355783141132379	0.4929971988795519	0.19280695317517052
0.6196078431372548	0.21987494716695255	0.8447712418300656	0.0744417584793389	0.44117647058823534	0.2637044935772392	0.9745098039215688	0.02461873638344226	0.615359477124183	0.06162961762757423	0.8624183006535949	0.05079764306129067	0.594248366013072	0.06552233772366244	0.9341503267973857	0.037088553822999554	0.4648039215686274	0.06779574215386538	0.3686274509803921	0.13532362518394264	0.584313725490196	0.11390015992492752	0.5877450980392156	0.09332848285269944	0.8137254901960785	0.15443026957921813	0.557889822595705	0.07124579362766939	0.555424836601307	0.06420256471579573	0.49579831932773116	0.19315210475398645
0.6313725490196078	0.21987494716695255	0.84640522875817	0.07425137426530104	0.44607843137254904	0.26294615760479184	0.9745098039215688	0.02461873638344226	0.6171895424836602	0.06155970573119721	0.8651960784313727	0.05050295221548445	0.5928758169934641	0.06514119412859007	0.9362745098039217	0.03654761089274568	0.4622549019607842	0.067970763522318	0.3686274509803922	0.13495520777572745	0.584313725490196	0.11436467344521448	0.5908496732026143	0.09381109147875288	0.8169934640522877	0.15356454714762546	0.5549486461251167	0.07108164752574911	0.5533333333333333	0.0646132138800019	0.4985994397759104	0.19349725633280238
0.6392156862745098	0.2189935947301228	0.8473856209150329	0.07400703382621203	0.45098039215686275	0.2621878216323445	0.9751633986928107	0.023965141612200428	0.6186928104575162	0.06151492313622091	0.8674836601307191	0.04959879890796161	0.5918954248366014	0.06498469737514459	0.9403594771241831	0.03543713869876946	0.46117647058823524	0.06733112051441148	0.37254901960784315	0.13503506598311943	0.5852941176470587	0.11458540700065999	0.5913398692810456	0.0939944064164347	0.8169934640522877	0.15356454714762546	0.5527077497665733	0.07093901330777783	0.5518954248366013	0.06502380319564628	0.5042016806722689	0.19465751841227885
0.6549019607843136	0.22291516335757378	0.8473856209150329	0.07400703382621204	0.45098039215686275	0.26218782163234455	0.9764705882352943	0.023093681917211322	0.6201960784313725	0.062203597424833765	0.8679738562091505	0.049608971742650915	0.5924183006535948	0.06503258614385028	0.9444444444444445	0.03462014523471717	0.4589215686274509	0.0665038265219364	0.37647058823529417	0.1351149241905114	0.5794117647058823	0.11423826394566047	0.593627450980392	0.09374430036901037	0.8104575163398693	0.15769824343542727	0.5516339869281046	0.07062321772419317	0.5504575163398692	0.06594105076172603	0.5070028011204482	0.1950026699910948
0.6666666666666665	0.22291516335757378	0.8473856209150329	0.07400703382621204	0.45098039215686275	0.26218782163234455	0.9771241830065361	0.02244008714596949	0.623921568627451	0.06285613999056745	0.8676470588235295	0.05004640522976922	0.5943137254901961	0.06516966939429587	0.9473856209150328	0.03356116237487752	0.4563725490196078	0.06542571840144261	0.3823529411764706	0.13573698289165037	0.5784313725490196	0.11417625403582604	0.5967320261437907	0.09352031658686097	0.8104575163398693	0.15769824343542727	0.5508870214752568	0.07097064169344082	0.5496732026143789	0.06670287003550898	0.5098039215686274	0.19534782156991073
0.6745098039215685	0.22203381092074398	0.8483660130718956	0.0738700260824135	0.4509803921568628	0.2621878216323446	0.977777777777778	0.021786492374727663	0.6276470588235293	0.06289320904851668	0.8687908496732027	0.04969742136067003	0.5961437908496732	0.0657564515113623	0.9498366013071896	0.03278508342624935	0.4540196078431372	0.06478434911119486	0.3843137254901961	0.135810994010251	0.5774509803921568	0.11354087105870213	0.6003267973856208	0.0930984902153065	0.8071895424836601	0.1609662172916364	0.5507469654528477	0.07123209863695117	0.5477124183006535	0.06737834190571956	0.5098039215686274	0.19534782156991073
0.6745098039215685	0.222033810920744	0.8473856209150328	0.07450708391001676	0.4509803921568628	0.2621878216323446	0.9784313725490198	0.021132897603485835	0.6313071895424837	0.06320564260799287	0.869934640522876	0.04929853353818431	0.5986274509803922	0.06559982325674928	0.9516339869281046	0.03255889301769459	0.45127450980392153	0.06417060146106389	0.3833333333333333	0.13551440962751418	0.5735294117647058	0.11274835966367855	0.6040849673202613	0.09297040701003573	0.8071895424836603	0.1609662172916364	0.5514939309056954	0.07095388707440027	0.5463398692810457	0.06780302611031752	0.5098039215686274	0.19534782156991073
0.6705882352941175	0.22291516335757378	0.8483660130718955	0.07504374141058459	0.4509803921568628	0.2621878216323446	0.9790849673202616	0.020479302832244004	0.6351633986928104	0.06325263202904872	0.8715686274509805	0.049067156805653156	0.6004575163398693	0.06518395813882087	0.952124183006536	0.03248729789209155	0.44901960784313727	0.0640047135866015	0.38431372549019605	0.13538003903138238	0.5715686274509804	0.11196625424970973	0.6073529411764705	0.09221531263403084	0.8104575163398694	0.15769824343542727	0.5501400560224088	0.07068182959967646	0.5442483660130719	0.06771059306107978	0.5098039215686274	0.19534782156991073
0.6666666666666665	0.22379651579440354	0.8473856209150328	0.0761605467390304	0.4509803921568628	0.2621878216323446	0.9803921568627453	0.019607843137254895	0.6397385620915031	0.0632898140117152	0.8736928104575165	0.04850875414143025	0.6015032679738562	0.06499681287498581	0.9526143790849674	0.032368700567540466	0.44754901960784316	0.0632627479961882	0.3833333333333333	0.13517165731664998	0.5696078431372548	0.1111841488357409	0.609313725490196	0.09175318307761812	0.8104575163398694	0.15769824343542727	0.5491129785247432	0.0706382597869967	0.5428758169934641	0.06812487355626391	0.5126050420168067	0.19534782156991073
0.6627450980392156	0.22467786823123329	0.8470588235294119	0.07683070160365621	0.4509803921568628	0.2621878216323446	0.9810457516339871	0.018954248366013067	0.6420915032679738	0.0632572983292193	0.875326797385621	0.04764289473920489	0.602483660130719	0.06403535784107818	0.9532679738562092	0.0317967790817154	0.445	0.06348987257880545	0.38333333333333336	0.13517165731664998	0.5656862745098038	0.11029597959159668	0.6106209150326798	0.09167246195828746	0.8104575163398694	0.15769824343542727	0.5478057889822594	0.07031094203258932	0.5409150326797386	0.06855784237326779	0.5098039215686274	0.19534782156991073
0.6588235294117646	0.22555922066806305	0.8460784313725489	0.07742195142291536	0.4509803921568628	0.2621878216323446	0.9803921568627453	0.019607843137254898	0.6444444444444445	0.06348709643834144	0.877450980392157	0.04708449207498199	0.6041830065359476	0.06348957347828135	0.9549019607843138	0.031407046270092116	0.44480392156862747	0.0639107883222957	0.3862745098039216	0.1347618425102496	0.5656862745098038	0.10934125440996806	0.6120915032679739	0.09058871735341785	0.8137254901960785	0.15443026957921813	0.5451914098972921	0.06989856553483358	0.5389542483660131	0.068832448757636	0.5070028011204482	0.19534782156991073
0.6549019607843136	0.22644057310489282	0.8460784313725489	0.07798870635596909	0.44607843137254904	0.2629461576047919	0.9810457516339871	0.01895424836601307	0.6464705882352942	0.06363765286439174	0.8795751633986929	0.046526089410759086	0.6054901960784314	0.0630710044758025	0.9555555555555556	0.031125050252730574	0.44617647058823534	0.06440352179596157	0.388235294117647	0.1346794869310366	0.5666666666666664	0.10907219915200395	0.6148692810457516	0.09017986849839214	0.8137254901960785	0.15443026957921813	0.54187675070028	0.06924877633841028	0.5381045751633987	0.06856218830748648	0.5014005602240896	0.19569297314872666
0.6509803921568627	0.22732192554172256	0.8467320261437907	0.07860056821708529	0.45098039215686275	0.26218782163234455	0.9810457516339871	0.01895424836601307	0.6492156862745098	0.0633627648162599	0.8836601307189544	0.04638990478524686	0.6071241830065359	0.06259395129989694	0.9566993464052288	0.03035285815693766	0.44617647058823534	0.06499984623235781	0.38725490196078427	0.13429484637705102	0.5666666666666664	0.10907219915200393	0.6166666666666666	0.09036966690012077	0.8169934640522877	0.151162295723009	0.5376283846872081	0.06924508351684666	0.5385620915032681	0.06867261696748293	0.4957983193277311	0.1960381247275426
0.6470588235294116	0.22820327797855236	0.8473856209150326	0.07869017095360405	0.45588235294117646	0.2614294856598972	0.9816993464052289	0.01830065359477124	0.6534640522875818	0.06298799108719312	0.8862745098039218	0.046027311209682405	0.6091503267973857	0.061766754173761894	0.9576797385620915	0.029699263385695833	0.4476470588235294	0.0657574498614861	0.3862745098039216	0.1344780676746011	0.5696078431372549	0.10880314389403983	0.6197712418300654	0.08976543604415	0.8137254901960784	0.15202801815460162	0.5331465919701213	0.06891676570663582	0.5376470588235295	0.06828163295783096	0.49019607843137253	0.19638327630635852
0.6470588235294117	0.22820327797855236	0.8450980392156862	0.07936032581822985	0.45588235294117646	0.2614294856598972	0.9816993464052289	0.01830065359477124	0.6573856209150326	0.06290984351061639	0.8893790849673204	0.045781535923429706	0.6119607843137255	0.06129317014672325	0.9583333333333334	0.029045668614454005	0.44921568627450975	0.06664675748665162	0.38725490196078427	0.13477465205733788	0.5725490196078431	0.10882415140498487	0.6197712418300654	0.08976543604415	0.8137254901960784	0.15202801815460165	0.5297385620915032	0.06796554965070466	0.5371895424836601	0.06782623719590632	0.484593837535014	0.1967284278851745
0.6509803921568627	0.22820327797855236	0.8431372549019607	0.08037373121510359	0.45588235294117646	0.2614294856598972	0.9823529411764708	0.017647058823529408	0.6624836601307189	0.062361460203547325	0.8934640522875819	0.04564535129791748	0.6133986928104574	0.06113848802786	0.9589869281045752	0.02876367259709247	0.45264705882352935	0.06652730959415862	0.3911764705882353	0.13493686584394293	0.5735294117647057	0.10900737270253494	0.6184640522875816	0.0896353977516517	0.8169934640522876	0.14876004429839249	0.5284780578898225	0.06760857407556987	0.5383660130718954	0.06761875255230905	0.4789915966386555	0.19707357946399043
0.6509803921568625	0.22820327797855236	0.8411764705882352	0.08106838096593481	0.46078431372549017	0.2606711496874499	0.9830065359477126	0.01699346405228758	0.6674509803921568	0.062163270674133186	0.8975490196078432	0.045550159190898554	0.6124836601307189	0.061110965921904584	0.9606209150326798	0.027919885375696514	0.4573529411764705	0.06667726738366236	0.39313725490196083	0.13509907963054799	0.576470588235294	0.10902838021347998	0.6197712418300653	0.08894582228544	0.8202614379084968	0.14549207044218332	0.5286181139122315	0.06712630967617716	0.5398692810457516	0.06784083548733864	0.4705882352941176	0.1970735794639904
0.6509803921568627	0.22820327797855236	0.838235294117647	0.08173853583056062	0.4656862745098039	0.2599128137150026	0.9836601307189544	0.01633986928104575	0.6731372549019609	0.06207230203247391	0.902124183006536	0.04532310332040284	0.6116339869281044	0.06104523358769267	0.9633986928104575	0.026725347674200803	0.4637254901960784	0.067017240076363	0.39313725490196083	0.135099079630548	0.5754901960784312	0.10938138365665483	0.6204248366013072	0.08865063672683324	0.8202614379084967	0.14549207044218335	0.5286647992530344	0.06619716076781958	0.5406535947712419	0.0675832306399085	0.46218487394957974	0.19707357946399037
0.6470588235294117	0.2290846304153821	0.834313725490196	0.08259907490922427	0.47058823529411764	0.2591544777425553	0.9843137254901962	0.015686274509803918	0.6766666666666667	0.06194276952555749	0.9052287581699348	0.04537480328618887	0.6097385620915032	0.06098684712853746	0.9638888888888889	0.026235151595769432	0.4705882352941176	0.06662369660066234	0.3941176470588236	0.13491585833299793	0.5754901960784312	0.10994813858970856	0.6228758169934641	0.08841587892146426	0.8202614379084967	0.14549207044218332	0.5271708683473388	0.06540348960904638	0.5408496732026143	0.06724587709739083	0.4565826330532212	0.1974187310428063
0.6470588235294117	0.2290846304153821	0.8294117647058822	0.08338440962733958	0.4754901960784314	0.258396141770108	0.9849673202614381	0.015032679738562087	0.6812418300653594	0.06184649726657069	0.9088235294117649	0.04537480328618887	0.6073856209150327	0.06097448979559643	0.9661764705882353	0.025285500409812856	0.4765686274509804	0.06660105284331276	0.396078431372549	0.1349158583329979	0.572549019607843	0.1106347466009614	0.6261437908496732	0.0879612175983855	0.8202614379084966	0.14549207044218332	0.5255368814192343	0.0645311883383172	0.5411764705882354	0.0668408705021435	0.4509803921568627	0.19776388262162226
0.6431372549019607	0.22996598285221187	0.8245098039215684	0.08416974434545489	0.4803921568627451	0.2576378057976607	0.9856209150326799	0.014379084967320257	0.685751633986928	0.06176347738238182	0.9114379084967322	0.04555380660951655	0.6032679738562091	0.061068262352645016	0.967483660130719	0.02441404071482375	0.485	0.06650321774651707	0.39705882352941174	0.1344243077604925	0.568627450980392	0.1114247545437863	0.6300653594771242	0.0877453903536342	0.8202614379084967	0.14549207044218332	0.5235760971055088	0.06412458088888204	0.5405228758169935	0.06649910454013927	0.44537815126050423	0.1981090342004382
0.6470588235294117	0.2299659828522119	0.818627450980392	0.08530808250674506	0.4852941176470588	0.25687946982521337	0.9839869281045753	0.015269874387664247	0.6884313725490195	0.06201574037539958	0.9130718954248368	0.045553806609516564	0.5994117647058823	0.0608810591255787	0.9686274509803922	0.02364184861903084	0.49343137254901964	0.06611492418056472	0.39803921568627443	0.13444880264669792	0.5656862745098039	0.11154460762198538	0.6326797385620915	0.08717277397539572	0.8202614379084968	0.14549207044218332	0.5230158730158729	0.06425243237183219	0.541045751633987	0.06676364348933782	0.44257703081232497	0.1981090342004382
0.6509803921568627	0.22996598285221187	0.8117647058823528	0.0862884746636078	0.49019607843137253	0.2561211338527661	0.9839869281045753	0.015269874387664247	0.6921568627450979	0.06199230107236717	0.9127450980392159	0.04590370566529159	0.5959477124183007	0.060886481181468326	0.9696078431372549	0.023451656168876723	0.5023529411764706	0.06583323572150586	0.3999999999999999	0.13454850189345172	0.5637254901960784	0.11116592806211247	0.6318627450980392	0.08734769221996694	0.8169934640522877	0.14635779287377598	0.5221288515406162	0.06424071945369525	0.5413725490196079	0.06633207061256807	0.4453781512605042	0.19776388262162226
0.6588235294117646	0.22908463041538207	0.8058823529411763	0.08694206943484964	0.49509803921568624	0.25536279788031874	0.9846405228758172	0.014616279616422418	0.6954901960784312	0.061744762101698374	0.9148692810457518	0.04573959184543065	0.5930718954248366	0.06043138599776302	0.9705882352941178	0.02279806139763489	0.513235294117647	0.0650745689172295	0.4019607843137254	0.1347830763663541	0.5627450980392156	0.11094519450666696	0.632516339869281	0.08795494887685415	0.8169934640522877	0.14635779287377598	0.5207749766573295	0.06421938081350236	0.5427450980392158	0.0664015711706842	0.4453781512605042	0.19776388262162223
0.6549019607843136	0.2299659828522119	0.8019607843137253	0.08799686485346102	0.49999999999999994	0.25460446190787145	0.985294117647059	0.013962684845180588	0.6997385620915031	0.06114304396782462	0.9150326797385623	0.04595073209533404	0.5909150326797385	0.06021155054577201	0.9722222222222223	0.021954274176238943	0.5220588235294117	0.06499082052458162	0.40392156862745093	0.13455648285750377	0.5666666666666665	0.11120998198245344	0.6312091503267974	0.08803566999618481	0.8169934640522876	0.14635779287377598	0.5210084033613445	0.06418482667101776	0.5431372549019609	0.06641518211026746	0.4453781512605042	0.19776388262162223
0.6549019607843136	0.22996598285221187	0.7990196078431371	0.08894826034050032	0.5098039215686274	0.25460446190787145	0.9859477124183008	0.013309090073938757	0.7039869281045752	0.06018123526800393	0.9156862745098041	0.04581959008354014	0.5892156862745098	0.05993005566845249	0.973202614379085	0.02130067940499711	0.5299019607843136	0.0651203168714324	0.40588235294117647	0.13432988934865348	0.5705882352941175	0.11131086245969986	0.6281045751633987	0.08806423871047053	0.8202614379084968	0.14549207044218332	0.5202614379084968	0.06393782916471907	0.5430065359477125	0.06621204653265922	0.4453781512605042	0.19776388262162226
0.6509803921568627	0.23084733528904164	0.7950980392156861	0.09039186305456703	0.5196078431372548	0.25460446190787145	0.9866013071895426	0.012655495302696928	0.7090196078431373	0.05928672662568415	0.9145424836601308	0.04587856586683863	0.5868627450980393	0.059916194754101815	0.9740196078431373	0.020908012045939457	0.5366666666666665	0.06519948810003712	0.40294117647058825	0.13361428466757724	0.5715686274509804	0.11115291645527245	0.6256535947712418	0.08793886052985127	0.8202614379084968	0.14549207044218332	0.5186274509803922	0.0633449596089139	0.5429411764705883	0.06589232240407922	0.44537815126050423	0.19776388262162228
0.6509803921568627	0.23084733528904167	0.7921568627450979	0.09134325854160634	0.5245098039215685	0.25384612593542416	0.9866013071895426	0.012655495302696928	0.7147058823529413	0.058563760585708884	0.9133986928104577	0.046014750492350855	0.5862745098039216	0.05958779051041747	0.9750000000000001	0.020254417274697626	0.546078431372549	0.065011547936416	0.40294117647058825	0.13361428466757724	0.5764705882352941	0.1107999130120976	0.623202614379085	0.08800484559875822	0.8202614379084968	0.14549207044218332	0.5179738562091504	0.06304039113074011	0.5445098039215687	0.06583454658165468	0.44257703081232497	0.19776388262162228
0.6509803921568627	0.2308473352890416	0.7872549019607842	0.0924568678152507	0.5294117647058822	0.2530877899629769	0.9872549019607845	0.012001900531455096	0.7204575163398693	0.05792451722353252	0.9137254901960785	0.04605805086970002	0.5856862745098038	0.05917427604958408	0.9748366013071896	0.020417815967508083	0.5541176470588236	0.06406038236514469	0.403921568627451	0.13343106337002716	0.5823529411764705	0.10995535899641735	0.6200980392156863	0.08843050432871977	0.8202614379084968	0.14549207044218332	0.5161064425770309	0.06301551195205476	0.5454901960784314	0.06608570927634039	0.4397759103641457	0.19776388262162228
0.6470588235294117	0.23172868772587138	0.7852941176470587	0.0924568678152507	0.534313725490196	0.25232945399052953	0.9879084967320263	0.011348305760213269	0.7258823529411764	0.0575324924435504	0.9111111111111113	0.04655724212187386	0.5885620915032679	0.058850171317831865	0.9759803921568628	0.019645623871715173	0.561372549019608	0.06341510968497696	0.4068627450980392	0.13381570392401274	0.5862745098039215	0.10976030155766991	0.615686274509804	0.08888033345955802	0.8202614379084969	0.14549207044218332	0.5161064425770309	0.06267759237601425	0.546078431372549	0.0662535923773106	0.4397759103641457	0.19776388262162228
0.6470588235294117	0.2317286877258714	0.7823529411764705	0.09312702267987649	0.534313725490196	0.25232945399052953	0.9885620915032681	0.010694710988971437	0.7309803921568626	0.057142015337753975	0.9094771241830066	0.04655724212187386	0.5923529411764705	0.058484172645137764	0.9764705882352943	0.019482225178904716	0.5683333333333334	0.06338919854629518	0.4058823529411764	0.13343106337002716	0.5892156862745097	0.10960141746565417	0.6112745098039216	0.08854320358481758	0.8169934640522877	0.145742821169087	0.515732959850607	0.06271973048214748	0.5460130718954248	0.0661536472033379	0.43977591036414565	0.19776388262162228
0.6470588235294117	0.2317286877258714	0.780392156862745	0.0935855600123709	0.5392156862745097	0.2530877899629768	0.98921568627451	0.010041116217729608	0.7362745098039215	0.056735809782611224	0.9081699346405231	0.046994536857462396	0.5975163398692811	0.05826414813314723	0.977450980392157	0.01882863040766288	0.5763725490196079	0.06305725187777632	0.4049019607843136	0.13279359070384783	0.5921568627450979	0.1097593634700816	0.6088235294117648	0.08843852654726599	0.8169934640522876	0.145742821169087	0.5144257703081233	0.062469691348889855	0.5469934640522875	0.06598594095837503	0.43417366946778707	0.1966036205421458
0.6470588235294117	0.23172868772587138	0.7794117647058822	0.09361857325238189	0.5490196078431371	0.25874808671973787	0.9898692810457518	0.009387521446487778	0.7411764705882353	0.05650177246913891	0.9053921568627451	0.047440582340482214	0.6016993464052288	0.0580817099194572	0.9784313725490197	0.018175035636421054	0.584313725490196	0.0625725438228353	0.4098039215686274	0.13313272886068295	0.5941176470588234	0.11013804302995452	0.6063725490196078	0.08808988612699989	0.8202614379084967	0.14487709873749435	0.5130718954248367	0.06243024221552542	0.5479738562091503	0.0656531426904749	0.4425770308123249	0.19660362054214578
0.6549019607843136	0.23084733528904167	0.7794117647058822	0.09361857325238188	0.5539215686274508	0.25950642269218516	0.9905228758169936	0.008733926675245949	0.744967320261438	0.05644694425298096	0.9022875816993464	0.047767906290021346	0.6063398692810459	0.05748654178023086	0.9800653594771243	0.017331248415025105	0.5907843137254901	0.061966921465654086	0.4127450980392158	0.13338603305710403	0.5960784313725489	0.11040283050574101	0.605718954248366	0.08745776540064554	0.8202614379084968	0.14487709873749433	0.5107843137254903	0.06202190136866083	0.549281045751634	0.06558489293440592	0.44257703081232486	0.19660362054214575
0.6627450980392156	0.22996598285221187	0.776470588235294	0.09372197318395392	0.5588235294117646	0.2587480867197378	0.9911764705882354	0.00808033190400412	0.7477777777777778	0.05624193053579196	0.8980392156862744	0.048726364741758676	0.610326797385621	0.056884435192753664	0.9812091503267976	0.016977657272060527	0.5977450980392156	0.06150823749561208	0.41568627450980405	0.13348623693387465	0.5970588235294116	0.11099441536714841	0.6052287581699347	0.08661755279864705	0.8137254901960784	0.14901079502529613	0.5101307189542484	0.0613435338325629	0.5513071895424836	0.06519576908260266	0.4509803921568627	0.19776388262162223
0.6705882352941175	0.22908463041538207	0.7735294117647058	0.09439212804857974	0.5637254901960783	0.2595064226921852	0.9918300653594773	0.007426737132762289	0.7516339869281045	0.05595759089201011	0.8942810457516339	0.04960267976411033	0.6133333333333334	0.05649927004083061	0.9816993464052288	0.01648746119362915	0.6022549019607842	0.06098782983255336	0.4186274509803922	0.13329703988330255	0.5990196078431371	0.11071661628452191	0.6034313725490197	0.08599591640296865	0.8104575163398692	0.1498765174568888	0.5091036414565827	0.06068906884804772	0.5537254901960783	0.06506891795144804	0.4565826330532213	0.19810903420043818
0.6745098039215685	0.22820327797855233	0.7715686274509803	0.0945285412201628	0.568627450980392	0.2602647586646325	0.9918300653594773	0.007426737132762289	0.7536601307189541	0.05594590875507239	0.8911764705882352	0.05025496444725228	0.6150980392156863	0.056118640274275655	0.9821895424836602	0.01599726511519778	0.6071568627450982	0.060457150944829244	0.42450980392156873	0.13381939933768772	0.6019607843137254	0.11022506571201653	0.6008169934640524	0.0852014105071205	0.8039215686274508	0.1540102137446906	0.5089635854341737	0.059995004026574476	0.5567320261437907	0.06529027430923652	0.4593837535014006	0.19845418577925414
0.6784313725490194	0.2273219255417226	0.7696078431372548	0.09522319097099403	0.5784313725490196	0.26592505542139355	0.9918300653594773	0.007426737132762289	0.7560784313725489	0.05557280532329108	0.8874183006535946	0.05118924514775577	0.6179084967320261	0.055006269514920166	0.983169934640523	0.01534367034395595	0.6101960784313726	0.060541772849940674	0.4254901960784314	0.13405344614977113	0.6049019607843136	0.10973351513951111	0.5988562091503268	0.0846994695640473	0.8039215686274509	0.1540102137446906	0.5094771241830066	0.05920135031690051	0.5594117647058823	0.06587506106463316	0.46218487394957986	0.19879933735807007
0.6823529411764704	0.2264405731048928	0.7692810457516339	0.09530131113906748	0.5833333333333333	0.2666833913938409	0.9918300653594773	0.007426737132762288	0.7588888888888888	0.0552288479010877	0.8841503267973855	0.0519601271554488	0.6207189542483661	0.054110481175476524	0.9843137254901962	0.014571478248163041	0.6158823529411764	0.0602485440796255	0.4284313725490197	0.1340324386388261	0.6049019607843136	0.10917527856026296	0.5986928104575162	0.08445313640910823	0.8006535947712419	0.15727818760089973	0.5093370681605977	0.0587477217865221	0.5620915032679737	0.06568386193287085	0.4649859943977591	0.19879933735807007
0.6823529411764704	0.22644057310489282	0.765359477124183	0.09616185021773115	0.5784313725490196	0.26592505542139355	0.9911764705882354	0.008080331904004118	0.7613071895424836	0.055634904193062745	0.8812091503267973	0.05225391130105873	0.6247058823529412	0.05401135553650332	0.983496732026144	0.014952741864720774	0.6218627450980392	0.06022747860847503	0.42647058823529416	0.13387022485222108	0.6049019607843136	0.10860852362720921	0.5986928104575162	0.08392310804722862	0.7908496732026145	0.1581439100324924	0.5108776844070962	0.05843672092846161	0.5634640522875816	0.06567534146686921	0.4649859943977591	0.19879933735807007
0.6823529411764706	0.2264405731048928	0.7604575163398692	0.09694718493584646	0.5833333333333333	0.26668339139384084	0.9905228758169936	0.008733926675245949	0.7633333333333333	0.05555595181018853	0.8787581699346404	0.052421789418497566	0.627843137254902	0.0542127746931736	0.9828431372549021	0.015234737882082312	0.6263725490196078	0.06071073544448472	0.42549019607843136	0.13357364046948428	0.6049019607843136	0.10860852362720923	0.5960784313725489	0.08291331504809707	0.7908496732026145	0.1581439100324924	0.5127917833800187	0.05834258603668758	0.5658169934640521	0.06583442014511251	0.45938375350140054	0.1984541857792541
0.6823529411764705	0.22644057310489282	0.7565359477124182	0.09760077970708829	0.588235294117647	0.26744172736628813	0.9898692810457518	0.009387521446487778	0.76640522875817	0.055095776044774704	0.8758169934640523	0.053075384189739394	0.6304575163398694	0.053876427430634755	0.9821895424836603	0.01551673389944385	0.6307843137254902	0.060536488312977546	0.42254901960784313	0.1334392698733525	0.6049019607843136	0.10860852362720923	0.5972222222222221	0.08136615261598808	0.7941176470588236	0.15487593617628326	0.5145658263305323	0.058233262569155106	0.5671241830065358	0.06630897402955364	0.4565826330532212	0.19810903420043816
0.6784313725490194	0.2273219255417226	0.7532679738562089	0.0981185410615589	0.5980392156862744	0.26744172736628813	0.98921568627451	0.010041116217729606	0.7694117647058822	0.05434057159325802	0.8722222222222223	0.053833166241742614	0.6324836601307189	0.0538766169285524	0.9815359477124185	0.015798729916805386	0.6386274509803922	0.06049392236318474	0.42156862745098045	0.1332308881586201	0.6058823529411763	0.10927867849183504	0.5949346405228757	0.08108069517025676	0.7941176470588235	0.15487593617628326	0.5153127917833801	0.05837756874187135	0.5680392156862744	0.0659396474902695	0.45098039215686264	0.19694877212096168
0.6745098039215685	0.22820327797855233	0.7503267973856207	0.0976269904890535	0.6078431372549018	0.26744172736628813	0.9866013071895426	0.01148626863182782	0.7690196078431372	0.054040792680767974	0.8696078431372549	0.054034882241877726	0.6347058823529412	0.0540119986528557	0.9815359477124185	0.015798729916805386	0.6450000000000001	0.059650572748111405	0.41960784313725497	0.1327534511859236	0.6049019607843136	0.11003247713984748	0.5926470588235293	0.08131788981935893	0.7941176470588235	0.15487593617628326	0.515592903828198	0.05805108343252355	0.569346405228758	0.06607152137420022	0.44817927170868344	0.1969487721209617
0.6745098039215685	0.22820327797855233	0.7473856209150325	0.09795378787467442	0.6176470588235292	0.26744172736628813	0.9859477124183008	0.01213986340306965	0.768954248366013	0.05388623339939854	0.8640522875816994	0.054646968302729824	0.6373202614379083	0.05359168013534089	0.981372549019608	0.015962128609615846	0.6523529411764707	0.0598897513544549	0.419607843137255	0.1327534511859236	0.6049019607843136	0.11104588253672122	0.5903594771241829	0.0815550844684611	0.7941176470588235	0.15487593617628326	0.515499533146592	0.05767033642085989	0.57	0.06560165541144715	0.4453781512605041	0.19660362054214578
0.6784313725490194	0.2273219255417226	0.7444444444444442	0.09828058526029534	0.6274509803921566	0.26744172736628813	0.9846405228758172	0.012881284805560469	0.7692810457516339	0.05363507259950162	0.8580065359477124	0.055056511946299715	0.6388888888888888	0.05309089915291762	0.9812091503267976	0.016125527302426303	0.6577450980392158	0.060320109722865785	0.42156862745098045	0.132679440067323	0.6049019607843136	0.11153062592676956	0.5874183006535947	0.08123645320829732	0.7908496732026143	0.15574165860787592	0.5161998132586368	0.05740383683384017	0.5696732026143789	0.06523681380507049	0.4453781512605042	0.1966036205421458
0.6784313725490194	0.2273219255417226	0.7421568627450978	0.09855400617567696	0.6323529411764703	0.2666833913938408	0.9826797385620917	0.013295005826381026	0.7675816993464052	0.05369136482132528	0.8534313725490195	0.05522936905813527	0.6413071895424837	0.0528669017702449	0.979575163398693	0.017241752876060244	0.6604901960784314	0.06109075565773903	0.4215686274509805	0.13307104307960546	0.6058823529411763	0.11212221078817697	0.5880718954248365	0.08115928662128478	0.7973856209150326	0.1546251854493796	0.5168534080298787	0.0567982723522768	0.5679738562091502	0.06478251053947764	0.4425770308123249	0.19625846896332985
0.6823529411764704	0.2264405731048928	0.7382352941176469	0.09884779032128688	0.6323529411764705	0.2666833913938408	0.981372549019608	0.014036427228871844	0.765686274509804	0.05362083298231269	0.8473856209150326	0.055774083496545314	0.6444444444444445	0.052569089458460755	0.979575163398693	0.017241752876060244	0.6652941176470589	0.0618335683579191	0.42450980392156873	0.13283699626752205	0.6078431372549018	0.11232915509559879	0.587908496732026	0.0809549734130502	0.803921568627451	0.15049148916157778	0.5163865546218488	0.05638727918187531	0.5673202614379084	0.06471449418412199	0.43977591036414565	0.19591331738451392
0.6784313725490194	0.22732192554172256	0.7326797385620913	0.09883410209547404	0.6372549019607842	0.26592505542139344	0.9800653594771244	0.01477784863136266	0.7656209150326797	0.05377822122460101	0.8434640522875816	0.05589208962789276	0.6466666666666668	0.052245876992897906	0.9790849673202616	0.017731948954491615	0.6694117647058824	0.062066348396232165	0.42745098039215695	0.13285800377846707	0.6088235294117645	0.1118376045230934	0.5885620915032679	0.08057774647887551	0.8071895424836603	0.14722351530536865	0.5182539682539683	0.05586338460690903	0.569346405228758	0.06479250179675772	0.44257703081232486	0.19591331738451392
0.6784313725490194	0.2273219255417226	0.7281045751633985	0.09863002965562333	0.6421568627450979	0.26516671944894615	0.9794117647058825	0.015431443402604487	0.7645098039215685	0.0538130748437861	0.8393790849673202	0.05625746021245154	0.6484313725490196	0.05178349859026153	0.9790849673202616	0.017731948954491615	0.6736274509803921	0.0625081797975196	0.4333333333333334	0.13262342930556467	0.6117647058823528	0.1117177514448943	0.5866013071895424	0.08014201663138097	0.8104575163398694	0.1439555414491595	0.5222689075630252	0.05571408584578235	0.5713725490196077	0.06441383863919319	0.4425770308123249	0.19591331738451392
0.6823529411764704	0.22644057310489285	0.7254901960784312	0.09849053830576492	0.6372549019607843	0.26440838347649886	0.9787581699346407	0.01608503817384632	0.7633986928104575	0.05360974333481961	0.8357843137254901	0.05632127060262436	0.6505228758169934	0.05174517393440006	0.9792483660130721	0.017568550261681158	0.677941176470588	0.06315065864591551	0.4382352941176471	0.13252322542879405	0.6088235294117645	0.11148631225126707	0.5866013071895424	0.07988141770208806	0.8104575163398694	0.14395554144915948	0.5247899159663866	0.05577563395845971	0.5733986928104573	0.06419270526098857	0.44257703081232497	0.19591331738451392
0.6862745098039214	0.22555922066806305	0.7228758169934639	0.09873921552331236	0.6323529411764706	0.2651667194489462	0.9781045751633989	0.01673863294508815	0.7611111111111111	0.05338973350354401	0.8331699346405228	0.05647449646074552	0.6533333333333333	0.05181958974437845	0.9771241830065361	0.01871234111135436	0.6831372549019606	0.06365523667295023	0.44411764705882356	0.13252322542879408	0.6078431372549018	0.111813109636888	0.5854575163398692	0.07904853939903114	0.8104575163398694	0.14395554144915948	0.5260971055088701	0.055718705992901664	0.5760130718954246	0.06396685512172653	0.4481792717086835	0.19556816580569797
0.6823529411764704	0.22644057310489282	0.7212418300653595	0.09892959973735022	0.6274509803921567	0.26592505542139355	0.9771241830065361	0.017719025101950895	0.7581699346405228	0.05334386580227025	0.8295751633986927	0.05675532588652693	0.6568627450980393	0.051633534757262026	0.9772875816993466	0.018548942418543907	0.6872549019607842	0.06381407567374783	0.44901960784313727	0.13242302155202346	0.6098039215686273	0.11172727567647393	0.5849673202614378	0.07899740247978154	0.8104575163398694	0.14395554144915948	0.5284313725490195	0.05577097015129094	0.5802614379084965	0.06390145852038263	0.4565826330532213	0.1944079037262215
0.6745098039215685	0.2273219255417226	0.7199346405228759	0.09990589842431524	0.6225490196078429	0.26668339139384084	0.9748366013071897	0.018917282182560915	0.7570588235294118	0.05343692126706661	0.8249999999999998	0.05790974219014593	0.6594117647058825	0.05148247147673257	0.973856209150327	0.019951402776733112	0.6906862745098039	0.0645647511701789	0.4519607843137255	0.13215396629405932	0.61078431372549	0.11188522168090136	0.5820261437908496	0.07834833870840814	0.8104575163398694	0.14395554144915948	0.5308123249299719	0.055864291730123236	0.5835294117647056	0.0634576157018869	0.46498599439775906	0.19324764164674502
0.6705882352941175	0.2282032779785523	0.7179738562091504	0.10067996399571705	0.622549019607843	0.26668339139384084	0.9725490196078433	0.02011553926317093	0.7577777777777778	0.053276363916704976	0.8215686274509802	0.058193353501066546	0.6625490196078432	0.05129388105361274	0.9715686274509806	0.020692824179223922	0.6939215686274509	0.06458989264026974	0.45294117647058824	0.13197074499650924	0.614705882352941	0.11215000915668784	0.5802287581699346	0.07814927714765874	0.8137254901960785	0.1430898190175668	0.5316526610644257	0.05631172137959672	0.5877777777777775	0.06278894934598092	0.47058823529411764	0.1929024900679291
0.6666666666666665	0.22908463041538207	0.7179738562091504	0.10067996399571705	0.6176470588235294	0.2659250554213935	0.970261437908497	0.02131379634378095	0.7560130718954249	0.053298565269867586	0.8189542483660129	0.057922253254193055	0.6635947712418301	0.05122290114600339	0.9684640522875819	0.021597644274525197	0.698235294117647	0.06484886410414496	0.4549019607843138	0.13197074499650924	0.6156862745098037	0.11221201906652226	0.5784313725490196	0.07797926431789551	0.8104575163398694	0.14635779287377598	0.5308590102707749	0.056821430534508055	0.5910457516339866	0.0623716651688154	0.4789915966386555	0.19174222798845264
0.6666666666666665	0.22908463041538207	0.7169934640522877	0.1008169717395156	0.6176470588235293	0.2659250554213935	0.9686274509803924	0.022430021917414895	0.7527450980392157	0.05313804100691118	0.8163398692810456	0.05765115300731958	0.6630065359477125	0.05085787738309348	0.9674836601307192	0.021787836724679318	0.7015686274509804	0.06498044253511912	0.4558823529411765	0.13176236328177687	0.6215686274509802	0.1121166608745286	0.5771241830065359	0.07804654316601439	0.8104575163398694	0.14635779287377598	0.5288515406162464	0.05704460696943318	0.5933986928104573	0.06180258065224074	0.484593837535014	0.1913970764096367
0.6666666666666665	0.2290846304153821	0.7196078431372551	0.09998952969787447	0.6176470588235292	0.26592505542139355	0.9679738562091506	0.02308361668865673	0.7501960784313726	0.05320410330351052	0.813235294117647	0.058065446548670074	0.6620261437908498	0.05060065721328179	0.9669934640522878	0.02185943185028236	0.7062745098039216	0.06516559700100312	0.4588235294117648	0.13174135577083185	0.6264705882352939	0.11297118217938662	0.5740196078431372	0.07794186612846281	0.8104575163398694	0.14635779287377598	0.5274509803921568	0.05695994244480376	0.5947712418300652	0.061827522946296044	0.4901960784313725	0.19023681433016026
0.6666666666666665	0.22908463041538207	0.7196078431372551	0.09939457919379702	0.6176470588235292	0.26592505542139355	0.9673202614379087	0.023737211459898565	0.7480392156862745	0.053285451402013184	0.8106209150326795	0.05821233862147503	0.6607189542483661	0.05058930353023983	0.9665032679738564	0.021931026975885403	0.7127450980392157	0.06512676564279003	0.45980392156862754	0.13155813447328174	0.6313725490196076	0.11309655754283844	0.5707516339869281	0.0786969605044677	0.803921568627451	0.15049148916157778	0.5268907563025209	0.05680626529185727	0.5958823529411763	0.0621754339162918	0.49579831932773105	0.18989166275134434
0.6666666666666665	0.2290846304153821	0.7209150326797388	0.09814076612155267	0.6176470588235292	0.26592505542139355	0.9660130718954251	0.02460867115488767	0.7444444444444445	0.053226691835585545	0.8084967320261436	0.058264038587261056	0.6572549019607844	0.050134015164997006	0.9655228758169937	0.022121219426039524	0.7177450980392156	0.06579010763729021	0.4607843137254903	0.1313749131757317	0.6323529411764703	0.11374429236067547	0.5687908496732026	0.07962647817485555	0.8006535947712418	0.15135721159317045	0.5262371615312791	0.05675940134506595	0.598300653594771	0.06221619562842729	0.49299719887955185	0.18989166275134434
0.6666666666666665	0.2290846304153821	0.7228758169934643	0.09728022704288902	0.6225490196078429	0.2651667194489462	0.9647058823529414	0.025480130849876773	0.7427450980392156	0.0531189314025563	0.8073529411764704	0.058323014370559555	0.6541830065359477	0.050472116479293644	0.964542483660131	0.022492818179919816	0.7220588235294116	0.0656811133341498	0.4607843137254903	0.13137491317573166	0.6372549019607842	0.11328108180347149	0.5681372549019608	0.08044580476239975	0.7973856209150325	0.1522229340247631	0.5289915966386554	0.05723014910475607	0.6016993464052286	0.062142454800242726	0.4929971988795519	0.18989166275134434
0.6666666666666665	0.2290846304153821	0.7251633986928107	0.09644856954825926	0.6274509803921566	0.26440838347649886	0.9653594771241832	0.024826536078634942	0.7402614379084967	0.052676665645262875	0.8053921568627449	0.05862048962259828	0.6507843137254903	0.050817440385370796	0.9633986928104578	0.023118847675122386	0.7249999999999999	0.06580165440943705	0.4607843137254902	0.13137491317573166	0.6392156862745098	0.11361374828396115	0.5661764705882353	0.08133016997948907	0.7875816993464051	0.15660738103946859	0.5323996265172735	0.05745666040928217	0.6064052287581698	0.06254039509893425	0.4901960784313726	0.1895465111725284
0.6666666666666665	0.2290846304153821	0.7264705882352943	0.09564140693983489	0.6323529411764703	0.2636500475040515	0.9643790849673205	0.025806928235497687	0.7377124183006536	0.05269993028501319	0.8039215686274509	0.059178892286821196	0.6495424836601307	0.05100339491450833	0.9616013071895427	0.023989217609413974	0.725392156862745	0.06588848002397893	0.4637254901960785	0.13135390566478664	0.6411764705882352	0.1127691942682809	0.5622549019607843	0.08059725311178398	0.7810457516339868	0.15772385419796492	0.5344070961718019	0.058002688376949815	0.6104575163398691	0.06284797235578841	0.4873949579831932	0.18920135959371245
0.6666666666666665	0.2290846304153821	0.727777777777778	0.09483424433141055	0.6323529411764705	0.2636500475040515	0.9633986928104578	0.026269559037889804	0.7358823529411764	0.052935735377643525	0.8029411764705883	0.05924709887261272	0.647843137254902	0.05087142999989639	0.9588235294117649	0.02518375531090969	0.7258823529411764	0.0661381247252462	0.46960784313725495	0.13163170474741312	0.6450980392156862	0.11183880629218662	0.5571895424836601	0.08082952607528089	0.7745098039215685	0.16185755048576672	0.5363211951447244	0.058137905027622505	0.6141830065359475	0.06299924084464402	0.4873949579831932	0.18920135959371245
0.6666666666666665	0.2290846304153821	0.7300653594771244	0.09456082341602892	0.6323529411764705	0.2636500475040515	0.962418300653595	0.02724995119475255	0.7313725490196078	0.05370123811405044	0.802450980392157	0.0595427237822423	0.6457516339869281	0.051015962057745154	0.9566993464052288	0.02672525549588626	0.725392156862745	0.06569925826819308	0.47450980392156866	0.13108485040682252	0.6441176470588234	0.11168086028775921	0.5527777777777778	0.0814470590391703	0.7777777777777778	0.16099182805417406	0.537861811391223	0.058523954144874234	0.6182352941176469	0.06342628680134832	0.49019607843137253	0.18920135959371248
0.6666666666666665	0.2290846304153821	0.7343137254901962	0.09350932036851554	0.6323529411764703	0.2636500475040515	0.9614379084967323	0.027712581997144662	0.7269281045751633	0.05371389581422971	0.8019607843137256	0.05983834869187188	0.6433333333333334	0.050887930922826924	0.9544117647058824	0.027674906681842835	0.7265686274509804	0.06509852031832801	0.47941176470588237	0.1307882660240857	0.6441176470588232	0.11122101537322529	0.550326797385621	0.08149562840144661	0.7745098039215685	0.16185755048576667	0.5406162464985993	0.058901772577528363	0.6211764705882351	0.06405917961259928	0.49019607843137253	0.1892013595937125
0.6666666666666665	0.2290846304153821	0.7356209150326798	0.09245080804357934	0.6323529411764703	0.2636500475040515	0.9614379084967322	0.027712581997144662	0.7220261437908497	0.053935795419606816	0.8	0.05983834869187188	0.6432679738562093	0.05106319508572035	0.9531045751633987	0.028110636529337388	0.7249019607843137	0.06526195482069387	0.48137254901960785	0.13062605223748067	0.6450980392156862	0.11095196011526119	0.5490196078431373	0.08233306337498186	0.7679738562091503	0.16599124677356847	0.5402894491129784	0.059130236823577896	0.6224836601307189	0.06445482790938559	0.4901960784313726	0.1892013595937125
0.6666666666666665	0.2290846304153821	0.7369281045751634	0.09175615829274812	0.6274509803921566	0.26440838347649886	0.9598039215686276	0.028828807570778606	0.7176470588235294	0.053689643885183116	0.7970588235294118	0.06016514607749279	0.642483660130719	0.05100067392723582	0.9513071895424837	0.02903656245526331	0.7215686274509803	0.06546549294360891	0.48627450980392156	0.13052584836071005	0.6450980392156862	0.11049211520072727	0.5470588235294118	0.08325832497976608	0.7614379084967319	0.17012494306137033	0.537908496732026	0.059372225444005576	0.6231372549019607	0.06434341273156496	0.4929971988795519	0.18954651117252844
0.6666666666666665	0.2290846304153821	0.7392156862745098	0.09108600342812233	0.6225490196078429	0.26516671944894626	0.9591503267973859	0.029482402342020434	0.7120261437908496	0.05358082732713326	0.796078431372549	0.06023335266328432	0.6430065359477124	0.05093944509302638	0.9493464052287582	0.03043157862899596	0.7173529411764705	0.06558432284914242	0.49313725490196075	0.13058785827054445	0.6450980392156862	0.11049211520072727	0.5457516339869282	0.08356536087985023	0.7614379084967319	0.17012494306137033	0.5362278244631185	0.06011234883006596	0.6248366013071894	0.06412037452291319	0.4985994397759104	0.18989166275134436
0.6666666666666665	0.2290846304153821	0.7424836601307191	0.09027884081969798	0.6176470588235292	0.26592505542139355	0.9584967320261439	0.030135997113262265	0.7079738562091503	0.05342867663156338	0.794607843137255	0.06047912794953701	0.6435947712418301	0.050486707109991646	0.9480392156862746	0.03130303832398506	0.7118627450980393	0.06576469829610097	0.4970588235294117	0.1306708756913239	0.6411764705882352	0.11039123472348084	0.5437908496732025	0.08349855829533649	0.7614379084967319	0.17012494306137033	0.5367413632119513	0.060782667280356924	0.6258823529411763	0.06390076577491906	0.5014005602240896	0.18989166275134436
0.6666666666666665	0.2290846304153821	0.746732026143791	0.08954688257182196	0.6127450980392155	0.26668339139384084	0.957843137254902	0.030789591884504097	0.7013725490196079	0.053445377732609385	0.7921568627450981	0.060953104923163165	0.6428104575163399	0.050493785814586654	0.9467320261437909	0.032174498018974165	0.7062745098039218	0.06616226466399171	0.5068627450980392	0.1306708756913239	0.6411764705882352	0.11081823598587237	0.5416666666666665	0.08399024651756988	0.7614379084967319	0.17012494306137033	0.5362745098039214	0.061839455089723605	0.6259477124183006	0.06366389845078743	0.5070028011204482	0.1895465111725284
0.6666666666666665	0.2290846304153821	0.7509803921568629	0.08881492432394596	0.6127450980392155	0.26668339139384084	0.9571895424836603	0.03144318665574592	0.6965359477124182	0.05395365298272294	0.7906862745098038	0.06133982884788363	0.6427450980392158	0.050398537054869456	0.9460784313725491	0.032828092790216	0.6990196078431374	0.06701988050418801	0.5166666666666666	0.13168428108819763	0.6480392156862744	0.11013162797461955	0.5388888888888888	0.08468119747986119	0.7549019607843136	0.1712414162198666	0.5352941176470587	0.061873748666054586	0.6266666666666666	0.06361634812270575	0.5126050420168067	0.18920135959371245
0.6666666666666665	0.2290846304153821	0.7562091503267975	0.0877299626328951	0.6029411764705881	0.2666833913938408	0.9588235294117649	0.03055239723540194	0.6916993464052288	0.05410134993313321	0.7911764705882353	0.06100475141557072	0.6427450980392158	0.050896376949764455	0.9447712418300654	0.033699552485205106	0.6914705882352942	0.06754381816849468	0.526470588235294	0.13168428108819766	0.6519607843137254	0.1094780332033777	0.5393790849673201	0.08595486152517227	0.7516339869281043	0.17210713865145927	0.5361344537815125	0.06169269897855295	0.6251633986928103	0.06357132777739262	0.5182072829131652	0.1888562080148965
0.6666666666666665	0.2290846304153821	0.7624183006535948	0.08680294694627166	0.5980392156862744	0.26744172736628813	0.9588235294117647	0.03055239723540194	0.6862091503267973	0.054202687201158374	0.7916666666666667	0.060603289412725574	0.6416993464052289	0.05115636015108756	0.9421568627450981	0.035054573064136015	0.6854901960784314	0.06867512172463236	0.5352941176470587	0.13165978620199223	0.6529411764705881	0.10969876675882322	0.5406862745098038	0.08638694985740021	0.7516339869281043	0.17210713865145927	0.5373482726423902	0.06155452203739482	0.6258823529411764	0.06410199853206515	0.5154061624649859	0.18920135959371245
0.6627450980392156	0.22996598285221187	0.7676470588235296	0.08620272864526914	0.5931372549019607	0.2682000633387355	0.9571895424836602	0.03166862280903588	0.6795424836601307	0.054763328510851535	0.7916666666666669	0.0603199119461987	0.6393464052287582	0.05110231052172763	0.9401960784313727	0.03605295556848369	0.6799019607843136	0.0697799989180938	0.5441176470588235	0.1309033569047215	0.6529411764705881	0.11016328027911017	0.5406862745098038	0.08608651680447407	0.7483660130718952	0.17297286108305193	0.5394491129785246	0.061370734660412804	0.6262745098039216	0.0641186357415419	0.5154061624649859	0.18920135959371245
0.6666666666666665	0.22908463041538213	0.7718954248366015	0.0850109254828592	0.588235294117647	0.2689583993111828	0.9565359477124185	0.0323222175802777	0.6721568627450979	0.055020951274602936	0.7921568627450982	0.06002428703656912	0.6365359477124183	0.051107148094545723	0.938888888888889	0.03692441526347281	0.6730392156862745	0.07057551866318458	0.5499999999999999	0.13082349869732948	0.6509803921568627	0.1098984928033237	0.5426470588235293	0.08591137802977573	0.7483660130718952	0.17297286108305193	0.5396825396825395	0.06087657205203627	0.6266013071895425	0.06436938243668637	0.5126050420168067	0.18920135959371248
0.6627450980392156	0.2299659828522119	0.7771241830065361	0.08357478188136025	0.5833333333333333	0.26971673528363016	0.9545751633986931	0.03332060008462538	0.6655555555555555	0.05553146032955761	0.7916666666666669	0.06035936446888202	0.6350326797385619	0.051441207216628246	0.9382352941176472	0.037578010034714636	0.6649999999999999	0.07142245399721571	0.5568627450980392	0.13027664435673886	0.6480392156862744	0.11044534714391431	0.5444444444444443	0.08583051208992075	0.7450980392156861	0.17383858351464457	0.5409430438842202	0.06049729833874377	0.6256209150326798	0.06484042213553363	0.5126050420168067	0.18920135959371248
0.6666666666666665	0.22908463041538213	0.7823529411764708	0.08174983098440596	0.5784313725490196	0.27047507125607745	0.9532679738562092	0.03419205977961449	0.6584967320261438	0.05595623959640186	0.7918300653594773	0.0605837661521104	0.634640522875817	0.05162157848658115	0.9369281045751635	0.03792279776782047	0.6579411764705881	0.0720471324346678	0.5666666666666665	0.12981679944220495	0.6480392156862744	0.11087234840630583	0.5455882352941175	0.08614449685835959	0.7418300653594769	0.17470430594623723	0.541549953314659	0.06001441019821068	0.625032679738562	0.06513721213646446	0.5098039215686274	0.1892013595937125
0.6627450980392156	0.2299659828522119	0.7875816993464054	0.08031368738290699	0.5735294117647058	0.27123340722852474	0.9526143790849674	0.034409924703361766	0.6518954248366012	0.056276069662452986	0.7924836601307191	0.060782658958911086	0.6326797385620916	0.05163219676048875	0.9356209150326799	0.03879425746280959	0.6488235294117647	0.07218100605223571	0.5754901960784313	0.12840940602295067	0.646078431372549	0.11149440710744479	0.5473856209150325	0.08585524532353903	0.7385620915032678	0.1755700283778299	0.5395424836601306	0.05950904145890359	0.6241176470588234	0.06549536715451534	0.5098039215686274	0.1892013595937125
0.6588235294117646	0.23084733528904167	0.7947712418300655	0.078715329994803	0.5735294117647058	0.27123340722852474	0.9513071895424837	0.03528138439835087	0.6451633986928104	0.05627265372209365	0.7916666666666669	0.060755865201567415	0.629281045751634	0.05229228636548787	0.9344771241830067	0.03906658861749369	0.6407843137254902	0.07244949865619706	0.5823529411764707	0.12737561811528436	0.642156862745098	0.11242479508353906	0.547875816993464	0.08533323354589609	0.7352941176470587	0.17643575080942253	0.5397759103641455	0.05911854605526675	0.6241176470588236	0.0654112766270829	0.5098039215686274	0.1892013595937125
0.6627450980392156	0.22996598285221187	0.7970588235294119	0.07861193006323094	0.568627450980392	0.271991743200972	0.9506535947712419	0.0359349791695927	0.6375816993464051	0.0564144520151112	0.7933006535947714	0.060603998824809185	0.6252941176470588	0.052591360248493625	0.9326797385620916	0.039992514543419615	0.6326470588235295	0.07262546178926606	0.5921568627450983	0.12632082269667297	0.6411764705882352	0.11318122438080981	0.5490196078431372	0.08448022776341536	0.7320261437908495	0.1773014732410152	0.5374416433239961	0.05920745884129609	0.6241830065359477	0.06582302436705803	0.5098039215686274	0.1892013595937125
0.6588235294117646	0.23084733528904164	0.8013071895424838	0.07756042701571755	0.5686274509803921	0.271991743200972	0.9500000000000001	0.03658857394083453	0.6308496732026142	0.0564016674016855	0.7954248366013074	0.060268921392496275	0.6192156862745098	0.05292470286632783	0.9307189542483661	0.040513983803823025	0.6245098039215686	0.07257646608836103	0.6029411764705884	0.12624561833612463	0.6392156862745098	0.11442920425058596	0.5508169934640522	0.0841909762285948	0.7385620915032679	0.17618500008251886	0.534173669467787	0.058671408253450685	0.624313725490196	0.0665463927356371	0.5070028011204482	0.1892013595937125
0.6549019607843136	0.2317286877258714	0.804575163398693	0.0769654765116401	0.5686274509803921	0.2719917432009721	0.9483660130718955	0.03770479951446847	0.6233986928104575	0.05661781307295048	0.7957516339869283	0.05983162665690775	0.6131372549019608	0.053144727378318365	0.9282679738562093	0.041525649142657814	0.6164705882352942	0.07251110661123684	0.6127450980392158	0.12510728017483447	0.638235294117647	0.11469825950855007	0.5526143790849671	0.08338507137772995	0.7352941176470588	0.17705072251411152	0.5334733893557422	0.058298828827685736	0.623921568627451	0.06695662809878261	0.5154061624649859	0.19036162167318896
0.6549019607843136	0.2317286877258714	0.8078431372549021	0.07644771515716947	0.5686274509803921	0.2719917432009721	0.9477124183006537	0.03835839428571031	0.6166666666666666	0.056841905719094546	0.7970588235294118	0.05957790145088072	0.6073856209150328	0.053719988890401436	0.9264705882352943	0.04245157506858374	0.6093137254901961	0.07259627773720657	0.619607843137255	0.12466844277124557	0.6362745098039214	0.11517569648124656	0.5563725490196076	0.08284064822831431	0.7320261437908496	0.17791644494570416	0.5309056956115779	0.05790284334703034	0.6222222222222222	0.06686917099956691	0.5098039215686274	0.1907067732520049
0.6509803921568627	0.23261004016270118	0.8094771241830068	0.07639112566066172	0.5686274509803921	0.2719917432009721	0.9464052287581701	0.03922985398069941	0.6103267973856209	0.057331924415619344	0.798202614379085	0.05948049995860855	0.6018954248366013	0.054103032205516925	0.9246732026143792	0.043795688650201725	0.6028431372549019	0.07189986973892754	0.6284313725490197	0.12431543932807072	0.6333333333333332	0.11515468897030152	0.5596405228758169	0.0824097637258751	0.7287581699346404	0.17878216737729682	0.5293183940242763	0.05814890692473789	0.6222222222222222	0.06696300353384232	0.5154061624649859	0.19105192483082084
0.6470588235294117	0.23349139259953092	0.8127450980392159	0.0761507179852911	0.5637254901960783	0.2727500791734194	0.9457516339869282	0.03988344875194124	0.6068627450980392	0.05808275995465535	0.7995098039215685	0.05946942042372296	0.5970588235294118	0.05437255693369068	0.9220588235294119	0.044735166291640364	0.5949019607843138	0.07174072606132192	0.6352941176470588	0.12421523545130013	0.6274509803921567	0.11515468897030152	0.5627450980392157	0.08239726545387992	0.7320261437908496	0.17791644494570416	0.5277310924369747	0.05854544677551792	0.6201960784313725	0.06708280170481482	0.5154061624649859	0.19105192483082084
0.6431372549019607	0.23437274503636066	0.8169934640522878	0.07509921493777773	0.5686274509803921	0.2719917432009721	0.9437908496732027	0.04088183125628892	0.6020261437908496	0.058588802189447405	0.8013071895424836	0.059246700172613145	0.5905228758169935	0.054822452931817346	0.9207516339869283	0.045606625986629463	0.5897058823529411	0.07167489963547459	0.642156862745098	0.12440443250187225	0.6215686274509802	0.11543248805292802	0.5648692810457516	0.08212652325725202	0.7287581699346405	0.17816719567260783	0.5251633986928104	0.058956932701056376	0.6185620915032679	0.06729176117389765	0.5154061624649859	0.19105192483082084
0.6392156862745098	0.23525409747319045	0.8202614379084969	0.0745814535833071	0.5686274509803921	0.271991743200972	0.942483660130719	0.041753290951278034	0.5986928104575164	0.05867672205171562	0.8024509803921569	0.058950345135356276	0.5854901960784313	0.05528685670916041	0.9189542483660132	0.046532551912555384	0.5839215686274509	0.0717439713969556	0.6441176470588235	0.12424221871526721	0.6156862745098037	0.11589836250873535	0.5656862745098039	0.082207389197107	0.7287581699346405	0.17816719567260783	0.5222689075630251	0.059790738950330026	0.6151633986928103	0.0670773765293647	0.5182072829131652	0.19105192483082084
0.6352941176470588	0.2361354499100202	0.8225490196078433	0.07374979608867732	0.5637254901960783	0.2712334072285247	0.9411764705882354	0.04306048049376169	0.5939215686274509	0.05891772677212246	0.8026143790849675	0.058972046792952114	0.5807843137254903	0.05551883726020567	0.9171568627450982	0.04745847783848132	0.5809803921568627	0.07139349420233507	0.6470588235294117	0.12360474604908787	0.6098039215686273	0.11636423696454268	0.5633986928104575	0.08150020691117785	0.7287581699346405	0.17816719567260783	0.5204014939309056	0.060896211723191804	0.6130718954248365	0.06654643678357139	0.5210084033613445	0.19105192483082084
0.6313725490196077	0.23701680234684996	0.8258169934640526	0.0732320347342067	0.5588235294117647	0.2704750712560774	0.9379084967320263	0.044438379256362286	0.5894771241830064	0.059280993459701684	0.8037581699346406	0.05907747980761073	0.5747058823529413	0.05585988498246358	0.9153594771241832	0.048384403764407245	0.5762745098039216	0.07129532162971543	0.6490196078431372	0.12351891208867384	0.6078431372549018	0.11682277429703707	0.5604575163398693	0.08067087709354864	0.7287581699346406	0.1781671956726078	0.5176003734827264	0.06158416122706731	0.6109803921568627	0.0666451732888787	0.5210084033613445	0.19105192483082084
0.6313725490196077	0.23701680234684996	0.8300653594771245	0.0721805316866933	0.5588235294117647	0.27047507125607734	0.9362745098039217	0.044983041565730485	0.5858169934640522	0.059100732382110964	0.8044117647058824	0.058974079876038664	0.5694117647058825	0.05594316293347597	0.9148692810457518	0.04843886999534407	0.5719607843137255	0.07130392648128728	0.6539215686274509	0.12341207061731477	0.6068627450980391	0.11731432486954245	0.5547385620915033	0.08045657086834934	0.7385620915032681	0.17730147324101514	0.5144724556489262	0.06228746526361206	0.6101960784313726	0.06675515516554016	0.5238095238095237	0.19105192483082084
0.6313725490196077	0.23701680234684996	0.8349673202614382	0.07139519696857799	0.5588235294117646	0.27047507125607734	0.9362745098039217	0.04498304156573048	0.5816993464052287	0.058995705565517614	0.8058823529411764	0.05911008923795036	0.5649019607843139	0.05600345232463765	0.9135620915032682	0.04867834323838594	0.5683333333333334	0.0709173168886724	0.6598039215686273	0.12341207061731477	0.6068627450980391	0.1178725614487906	0.5516339869281046	0.08072202928040195	0.7418300653594773	0.17403349938480603	0.5134920634920634	0.0625165326953949	0.6098039215686274	0.06669297788411628	0.5294117647058822	0.19139707640963677
0.6352941176470588	0.23613544991002022	0.8372549019607846	0.07112177605319639	0.5539215686274509	0.26971673528363005	0.9352941176470589	0.04544567236812259	0.5783006535947712	0.05934016465468565	0.8073529411764706	0.05868282858552135	0.5590196078431373	0.05650961894721896	0.9109477124183007	0.04932750063613332	0.5652941176470588	0.07089842450829016	0.6637254901960783	0.12324985683070973	0.6068627450980391	0.1178725614487906	0.5465686274509804	0.08175725557744594	0.7418300653594773	0.17403349938480603	0.5129785247432306	0.06279893841253575	0.6090849673202614	0.06651308538265735	0.5350140056022408	0.1917422279884527
0.6392156862745098	0.23525409747319043	0.839542483660131	0.07084835513781478	0.5490196078431371	0.2704750712560774	0.9343137254901962	0.045908303170514704	0.5741830065359477	0.05953791242221809	0.8098039215686276	0.058278637676482704	0.5552941176470588	0.05670491004735242	0.9089869281045754	0.04998498226021042	0.5591176470588235	0.0709514118540445	0.6666666666666665	0.12338422742684152	0.6058823529411763	0.11720240658416481	0.5413398692810458	0.08188551776467448	0.7418300653594772	0.17403349938480603	0.511858076563959	0.06304104734726748	0.6081045751633986	0.06660913467116744	0.5434173669467786	0.19290249006792914
0.6431372549019607	0.23437274503636069	0.8434640522875819	0.07055457099220486	0.5441176470588234	0.27123340722852474	0.9362745098039217	0.04511674552765832	0.5719607843137255	0.05974710640593005	0.811764705882353	0.05791058843610277	0.5525490196078431	0.05679941502507027	0.906045751633987	0.05069921670397382	0.5562745098039215	0.07144372467962581	0.6696078431372547	0.12365328268480563	0.6068627450980391	0.11644860793615236	0.5387254901960784	0.08231698947147831	0.7385620915032679	0.1748992218163987	0.511344537815126	0.06363787735949535	0.6094117647058822	0.06676311180634957	0.5462184873949578	0.19290249006792914
0.6470588235294117	0.2334913925995309	0.8464052287581701	0.07022777360658393	0.5392156862745097	0.2719917432009721	0.934967320261438	0.04585816693014914	0.5705882352941177	0.05987196191531553	0.8166666666666668	0.05748869482540479	0.5498692810457516	0.056843128722146946	0.9044117647058826	0.05124387901334201	0.5516666666666666	0.07139609659777256	0.6705882352941175	0.12344490097007325	0.6078431372549018	0.11602645235853776	0.536111111111111	0.0821887272842498	0.7385620915032678	0.1748992218163987	0.5118580765639589	0.06405682024416068	0.6113725490196077	0.06715053162476864	0.5518207282913163	0.1932476416467451
0.6470588235294117	0.2334913925995309	0.8493464052287584	0.069900976220963	0.5392156862745097	0.271991743200972	0.9362745098039217	0.04511674552765831	0.5694771241830064	0.060450740520453766	0.8215686274509805	0.05730548530064774	0.547516339869281	0.05674945372189348	0.9034313725490197	0.05170650981573412	0.546470588235294	0.07165847151192155	0.6705882352941175	0.12304147511597735	0.61078431372549	0.11577314816211667	0.5348039215686273	0.08259593199658827	0.7320261437908495	0.1748992218163987	0.5123249299719888	0.06475259698565089	0.6116339869281044	0.06720132460337037	0.5518207282913163	0.1932476416467451
0.6470588235294117	0.2334913925995309	0.8522875816993466	0.06957417883534209	0.5392156862745097	0.27199174320097197	0.9372549019607844	0.04516565530922987	0.569281045751634	0.06022578203616444	0.8250000000000001	0.05697133756228567	0.5440522875816994	0.05615996646284697	0.9034313725490197	0.051706509815734124	0.5427450980392156	0.07174416435190137	0.6715686274509802	0.12283309340124496	0.6117647058823528	0.11538850760813112	0.5323529411764705	0.08235911381516198	0.7287581699346404	0.17576494424799133	0.5117647058823529	0.06501486314015271	0.6119607843137254	0.06732533904930109	0.557422969187675	0.19359279322556103
0.6470588235294117	0.2334913925995309	0.8562091503267976	0.06928039468973217	0.5392156862745097	0.27199174320097197	0.9385620915032681	0.04442423390673905	0.5697385620915034	0.06027365055740894	0.8303921568627451	0.056557765135669534	0.5422875816993464	0.05580931902983608	0.9016339869281047	0.05263243574166006	0.5385294117647057	0.0718222744135167	0.672549019607843	0.12253650901850814	0.61078431372549	0.11577314816211669	0.5305555555555556	0.08264836534998254	0.7222222222222221	0.17989864053579313	0.5122315592903828	0.06552219046213664	0.6095424836601306	0.06758155109696404	0.5630252100840335	0.19393794480437695
0.6509803921568627	0.23261004016270115	0.8617647058823531	0.06929408291554504	0.5392156862745097	0.27199174320097197	0.9405228758169936	0.043029217733006414	0.5684967320261439	0.06084083678580351	0.8343137254901961	0.05643975900432209	0.5418954248366012	0.05604035468480321	0.8982026143790851	0.05350280567595164	0.5345098039215685	0.07173857374461902	0.6715686274509802	0.12242966754714905	0.6117647058823528	0.11636439798137585	0.5281045751633987	0.08282579041969655	0.7091503267973855	0.18403233682359496	0.5103641456582633	0.06538612262925386	0.6071241830065359	0.06748364062251858	0.5630252100840334	0.19393794480437695
0.6549019607843136	0.23172868772587135	0.8666666666666668	0.0693611476115972	0.5392156862745097	0.27199174320097197	0.9411764705882354	0.042375622961764586	0.5683006535947713	0.06107913833699362	0.8382352941176472	0.05612595136683342	0.5411111111111111	0.05623732642625352	0.8952614379084968	0.054501188180299316	0.5307843137254902	0.07177547381414232	0.6666666666666665	0.12252987142391968	0.6137254901960782	0.1157976430483221	0.526797385620915	0.0835643235175244	0.6928104575163399	0.1873003106798041	0.507563025210084	0.06534715549626487	0.605359477124183	0.06716816556921072	0.5658263305322127	0.19393794480437695
0.6549019607843136	0.23172868772587135	0.8705882352941178	0.06926023128608502	0.5490196078431371	0.27199174320097197	0.9405228758169936	0.04302921773300642	0.5684313725490197	0.06172305046789371	0.8411764705882354	0.05612595136683341	0.5399999999999999	0.05665797947620399	0.893954248366013	0.05493691802779387	0.5257843137254903	0.07254430105992164	0.6607843137254901	0.12276444589682207	0.614705882352941	0.11592938299519558	0.5248366013071896	0.08356432351752438	0.6797385620915033	0.18730031067980407	0.5057422969187675	0.0654391334743438	0.6029411764705883	0.0662979566900577	0.5686274509803919	0.19393794480437695
0.6509803921568627	0.23261004016270112	0.8725490196078434	0.06906493053877688	0.5539215686274508	0.2712334072285247	0.9411764705882354	0.042375622961764586	0.5681699346405229	0.06259868856285401	0.8426470588235295	0.05596255267402297	0.5378431372549018	0.057185656946669904	0.894281045751634	0.054719053104046594	0.5211764705882354	0.07273738511463243	0.6578431372549018	0.1231350413981595	0.6176470588235292	0.1158095299169965	0.5235294117647059	0.08405062517292447	0.6666666666666665	0.19143400696760587	0.5048085901027077	0.06552083277132018	0.6005228758169934	0.06592459410863409	0.5658263305322127	0.1942830963831929
0.6549019607843136	0.2317286877258714	0.8735294117647061	0.06892792279497832	0.5539215686274508	0.27123340722852474	0.9421568627450981	0.04139523080490184	0.568235294117647	0.06305619086832229	0.8455882352941178	0.055492482612746585	0.5354248366013071	0.05802464993809553	0.8931372549019608	0.05507264424701117	0.5161764705882352	0.0730864195447141	0.6529411764705881	0.12360366268314532	0.622549019607843	0.1148615759697442	0.5230392156862744	0.08358516411373548	0.6601307189542482	0.1925504801261022	0.5041549953314659	0.06530995506667585	0.5981045751633987	0.06570405542979846	0.5602240896358541	0.19544335846266936
0.6627450980392156	0.2308473352890416	0.8728758169934643	0.06892792279497832	0.5539215686274508	0.27123340722852474	0.9444444444444445	0.04019697372429182	0.566470588235294	0.06323170642201148	0.8480392156862744	0.054673143741440486	0.533267973856209	0.0583035693544793	0.8960784313725491	0.05378878121337305	0.5140196078431373	0.07312096375919767	0.6490196078431372	0.12400708853724121	0.6254901960784313	0.11460827177332311	0.5245098039215685	0.0840708291922984	0.65359477124183	0.19366695328459854	0.5030812324929972	0.06489060197172243	0.5962745098039216	0.06596972873452951	0.5546218487394956	0.1966036205421458
0.6627450980392156	0.23084733528904158	0.8728758169934642	0.06892792279497832	0.5539215686274509	0.27123340722852474	0.9460784313725491	0.039652311414923626	0.5647058823529411	0.06306986762906548	0.8498366013071895	0.0543201481837815	0.5303921568627451	0.058420015973299454	0.8983660130718955	0.053047359810882225	0.5116666666666667	0.07365792446160145	0.6539215686274509	0.12411045162739928	0.626470588235294	0.11365687628628379	0.5248366013071895	0.08461279108282017	0.6437908496732025	0.1945326757161912	0.5022875816993464	0.06377742330507394	0.5949019607843138	0.0666000677044046	0.5518207282913163	0.19694877212096173
0.6666666666666665	0.22996598285221187	0.8718954248366014	0.06965988104285432	0.5588235294117646	0.2719917432009721	0.9483660130718956	0.038454054334313606	0.5628104575163397	0.0627983788783897	0.8498366013071895	0.054744474288776136	0.5284967320261438	0.058531289976552464	0.9013071895424838	0.05230593840839141	0.5096078431372549	0.07397588737823438	0.6539215686274509	0.12447886903561452	0.6274509803921566	0.11267648412942104	0.525	0.08502504230214294	0.6405228758169934	0.19539839814778387	0.5034547152194211	0.06252365108694277	0.5938562091503268	0.06696252968979956	0.5462184873949578	0.19810903420043818
0.6627450980392156	0.23084733528904164	0.8728758169934642	0.06952287329905577	0.5637254901960782	0.27123340722852474	0.9493464052287583	0.03799142353192149	0.5615032679738561	0.06284762163699183	0.849346405228758	0.05505877817119961	0.5269281045751635	0.05866344080320698	0.9017973856209152	0.05223434328278837	0.5083333333333333	0.07423819928228885	0.6519607843137254	0.12447886903561449	0.6254901960784311	0.11257678488266727	0.523202614379085	0.08513008034098532	0.6339869281045751	0.19651487130628018	0.5058823529411764	0.06181972737348747	0.5937908496732026	0.06741249234033943	0.5434173669467786	0.19845418577925414
0.6588235294117646	0.2308473352890416	0.8722222222222223	0.06957624976929508	0.5637254901960782	0.27123340722852474	0.9493464052287582	0.03799142353192149	0.5587581699346404	0.06273842679004375	0.8488562091503267	0.05517188233915481	0.5257516339869281	0.05881736403513473	0.902777777777778	0.05204415083263426	0.5053921568627451	0.07453690346561719	0.6539215686274509	0.12479646092929637	0.6254901960784311	0.11156337948579355	0.5212418300653594	0.08523719589394617	0.6274509803921566	0.19763134446477648	0.5070961718020541	0.062208342218309634	0.5927450980392156	0.06754849509413693	0.53781512605042	0.1996144478587306
0.6627450980392156	0.22996598285221187	0.8732026143790851	0.06943924202549653	0.5686274509803919	0.2704750712560774	0.9493464052287582	0.03799142353192149	0.5581045751633987	0.06228037617243686	0.8483660130718954	0.05561937362554261	0.5238562091503268	0.05860481019165537	0.9044117647058826	0.0512003636112383	0.5028431372549019	0.074929170768097	0.6549019607843136	0.12497968222684645	0.6245098039215684	0.11097212966653439	0.5220588235294117	0.08474351436629131	0.6209150326797384	0.1976313444647765	0.5086367880485527	0.06284647213930611	0.5916993464052287	0.06753677167265669	0.5322128851540615	0.19995959943754651
0.6666666666666665	0.22908463041538207	0.8732026143790851	0.06943924202549653	0.5735294117647057	0.26971673528363005	0.950653594771242	0.03711996383693238	0.5577777777777778	0.06179456757486602	0.8459150326797386	0.0557947295302523	0.5243790849673202	0.059339748532254454	0.9044117647058826	0.0514728019634763	0.5022549019607843	0.07434285615149089	0.6578431372549018	0.12538949703324684	0.6254901960784311	0.11021833101852194	0.5227124183006535	0.08425621000744479	0.6241830065359476	0.19676562203318382	0.5109710550887021	0.06302151698656737	0.5877777777777777	0.0679479840102189	0.5294117647058822	0.19961444785873056
0.6666666666666665	0.2290846304153821	0.8725490196078433	0.06949261849573582	0.5735294117647057	0.26971673528363005	0.9513071895424838	0.036902098913185105	0.5571895424836601	0.06149157826397187	0.8459150326797387	0.0557947295302523	0.5249019607843137	0.05989148277415039	0.9065359477124185	0.05032901111380309	0.5013725490196078	0.0743232359436018	0.6637254901960783	0.12530963882585483	0.6245098039215684	0.1106815415757259	0.5222222222222221	0.08372613495472114	0.6176470588235293	0.19676562203318382	0.5110644257703081	0.06321507074405988	0.582549019607843	0.06854468849769199	0.526610644257703	0.1992692962799146
0.6666666666666665	0.22908463041538207	0.8725490196078434	0.06949261849573582	0.5735294117647057	0.26971673528363005	0.950653594771242	0.03755569368442693	0.5583006535947712	0.06153967673292993	0.8449346405228757	0.055892258249626015	0.5241176470588236	0.06014141362131859	0.9081699346405231	0.04921278554016915	0.5009803921568629	0.07411487558349494	0.664705882352941	0.1254928601234049	0.6215686274509802	0.11112037897931479	0.5202614379084967	0.08331630262387767	0.6176470588235293	0.19676562203318382	0.5106442577030812	0.06364049579133706	0.5773202614379084	0.06885357707675632	0.526610644257703	0.1992692962799146
0.6666666666666665	0.2290846304153821	0.8725490196078434	0.06949261849573583	0.5735294117647057	0.26971673528363	0.9516339869281049	0.03657530152756419	0.5586928104575164	0.06109196944956384	0.8444444444444443	0.055631330837441845	0.5222222222222221	0.060845862568706076	0.9104575163398695	0.047852219527446185	0.5009803921568627	0.07374430713773177	0.668627450980392	0.12557587754418437	0.6176470588235292	0.11158625343512213	0.5197712418300653	0.08310385878412258	0.6176470588235292	0.19676562203318387	0.5119514472455649	0.06330625290424843	0.5723529411764706	0.06874530804557583	0.526610644257703	0.1992692962799146
0.6705882352941175	0.22820327797855233	0.8705882352941178	0.06968791924304399	0.5735294117647057	0.26971673528363	0.9532679738562094	0.03545907595393025	0.56	0.06101586958803657	0.8424836601307188	0.05635583755836612	0.5200653594771242	0.0614631688357848	0.9132352941176473	0.046657681825950474	0.5015686274509803	0.07360614168859708	0.6676470588235293	0.1258449328021485	0.614705882352941	0.11227286144637498	0.5200980392156863	0.08246938147030368	0.6111111111111109	0.19676562203318387	0.5139589169000933	0.0632154077861496	0.5666666666666667	0.06855006483200898	0.5238095238095237	0.19892414470109865
0.6745098039215685	0.2273219255417226	0.8705882352941179	0.06968791924304399	0.5735294117647057	0.26971673528363	0.9535947712418303	0.03513227856830933	0.5602614379084968	0.060653382601341045	0.8405228758169934	0.05661701728555873	0.5190196078431373	0.061462253687242424	0.9153594771241832	0.045116181640973904	0.5026470588235293	0.07404891800503126	0.664705882352941	0.1263917871427391	0.6156862745098037	0.11194606406075405	0.5196078431372549	0.08206080797549714	0.6078431372549018	0.19763134446477648	0.5165732959850606	0.06299511089580888	0.5620261437908496	0.06831924977026328	0.5210084033613445	0.19892414470109868
0.6745098039215685	0.22732192554172256	0.8705882352941178	0.06968791924304397	0.5735294117647057	0.26971673528363	0.9552287581699349	0.03401605299467539	0.5615686274509806	0.060469070646273285	0.8385620915032679	0.056878197012751326	0.5165359477124183	0.061562502254417	0.9176470588235296	0.044166530455017325	0.5009803921568627	0.0743057744287906	0.6617647058823528	0.12637077963179405	0.6166666666666665	0.11145451348824865	0.5199346405228757	0.08182892367553896	0.6013071895424835	0.19763134446477648	0.5192810457516339	0.06313159921741851	0.5587581699346404	0.06785426733182383	0.5182072829131652	0.19857899312228275
0.6745098039215685	0.2273219255417226	0.8709150326797387	0.06989191026312216	0.5735294117647057	0.26971673528363005	0.9545751633986931	0.034669647765917216	0.5629411764705884	0.06036481600556209	0.8370915032679738	0.05739509096658449	0.5135294117647059	0.06148626246236625	0.9194444444444446	0.0432406045290914	0.5000980392156862	0.07435956639738876	0.6578431372549018	0.1265329934183991	0.618627450980392	0.11060995947256841	0.5184640522875816	0.08064273465857057	0.5980392156862744	0.19788209519168015	0.5215219421101773	0.06283072668991806	0.5558169934640523	0.06741967158251959	0.5182072829131652	0.19857899312228278
0.6784313725490194	0.2264405731048928	0.8718954248366014	0.06975490251932362	0.5784313725490194	0.2689583993111827	0.9555555555555558	0.03420701696352511	0.5624183006535949	0.0605043365512502	0.8356209150326797	0.05795619899469832	0.512483660130719	0.061561376252670906	0.9212418300653596	0.04231467860316548	0.49921568627450974	0.07418907604088615	0.6539215686274509	0.12644997599761965	0.618627450980392	0.11060995947256841	0.5176470588235293	0.07953313362721162	0.6013071895424836	0.1970163727600875	0.5240896358543415	0.06280811765668406	0.5545098039215686	0.06769093247829375	0.5182072829131652	0.19857899312228278
0.6823529411764704	0.22555922066806305	0.8728758169934642	0.06961789477552507	0.5833333333333333	0.2682000633387354	0.9555555555555558	0.0342070169635251	0.5627450980392158	0.060618134741353774	0.8331699346405228	0.05840488636273995	0.5084313725490196	0.061027785065440564	0.9232026143790851	0.04091966242943283	0.4980392156862745	0.07428975751276644	0.6490196078431372	0.12655017987439024	0.6215686274509802	0.10979841869689916	0.5166666666666667	0.07890671626619461	0.6045751633986929	0.19615065032849482	0.526704014939309	0.062412290060915296	0.5535294117647057	0.06815407407850536	0.5098039215686274	0.1974187310428063
0.6862745098039214	0.22467786823123326	0.8718954248366015	0.06975490251932362	0.588235294117647	0.26744172736628813	0.9555555555555558	0.03420701696352511	0.563202614379085	0.060504230697250416	0.8310457516339868	0.05850629893318695	0.505032679738562	0.060720911772264345	0.9245098039215688	0.04004820273444372	0.4968627450980392	0.07450861301768046	0.6441176470588235	0.12665038375116086	0.6254901960784311	0.10989929917414558	0.5150326797385621	0.07854599486537212	0.6013071895424837	0.1964014010553985	0.5277310924369747	0.06259525544058807	0.5538562091503267	0.06839657145627653	0.5042016806722689	0.19707357946399034
0.6901960784313723	0.22379651579440352	0.8709150326797389	0.06989191026312216	0.5882352941176469	0.26744172736628813	0.9555555555555558	0.03420701696352511	0.5643790849673204	0.06083844909942188	0.8284313725490194	0.05831695915325049	0.5033333333333333	0.06052383976427042	0.9251633986928106	0.03983033781069645	0.4965686274509804	0.07442757069270219	0.6401960784313725	0.12733160868788324	0.6254901960784311	0.10894457399251696	0.5160130718954249	0.07804312512503317	0.5980392156862745	0.1966521517823022	0.5294584500466852	0.062411700979098116	0.5535294117647059	0.0685940826819103	0.495798319327731	0.19707357946399034
0.6901960784313723	0.22379651579440354	0.8689542483660133	0.07008721101043032	0.5784313725490194	0.26744172736628813	0.954901960784314	0.03442488188727238	0.5651633986928106	0.0608605802572998	0.826470588235294	0.05799016176762958	0.5026797385620915	0.05977253913996241	0.9258169934640524	0.03917674303945461	0.49813725490196076	0.07396790857344558	0.6372549019607843	0.12743181256465386	0.6225490196078429	0.10884117406094491	0.5169934640522876	0.077192871966921	0.5947712418300652	0.19640140105539855	0.5321195144724555	0.06299756439889204	0.5532026143790849	0.0688652058940784	0.49019607843137253	0.1974187310428063
0.6901960784313723	0.22379651579440352	0.8663398692810459	0.07049658800525332	0.5833333333333333	0.2682000633387355	0.954901960784314	0.03442488188727238	0.5659477124183008	0.06088271141517772	0.8220588235294115	0.05846413874125573	0.5030065359477124	0.059034066982556865	0.9271241830065361	0.03830528334446551	0.49960784313725487	0.07422854751038753	0.6333333333333332	0.12795417201903908	0.6205882352941174	0.1092997113934393	0.5148692810457517	0.07628299659262429	0.5915032679738561	0.1966521517823022	0.5328197945845004	0.06353613337336939	0.5545751633986927	0.06909762371309237	0.48459383753501406	0.19776388262162226
0.6901960784313723	0.22379651579440354	0.8637254901960784	0.07143137139402334	0.5833333333333333	0.2682000633387355	0.9555555555555558	0.03377128711603055	0.5685620915032681	0.06119572881873517	0.818627450980392	0.05859079083946627	0.5052287581699346	0.05863077449376364	0.9303921568627452	0.036296667994292764	0.5003921568627451	0.07415629471379742	0.6294117647058823	0.1283178050620796	0.618627450980392	0.10877198747420222	0.511764705882353	0.07605535604169307	0.5849673202614378	0.19665215178230216	0.5325396825396824	0.06404967984854035	0.5543137254901961	0.0691476270285506	0.4817927170868348	0.19776388262162228
0.6941176470588233	0.22291516335757378	0.8620915032679739	0.07183066316140968	0.5833333333333333	0.26820006333873553	0.9571895424836604	0.03265506154239661	0.5704575163398693	0.06115841444510223	0.8137254901960783	0.059287877751941	0.5086928104575164	0.059107460726002835	0.9323529411764707	0.03529828548994509	0.5007843137254901	0.07418635028336475	0.622549019607843	0.12875664246566848	0.6176470588235292	0.10800048359012368	0.5093137254901962	0.07657736781933602	0.5816993464052287	0.19690290250920583	0.5310457516339868	0.0644810764397765	0.5522875816993464	0.06880858978122698	0.4761904761904762	0.1981090342004382
0.6941176470588233	0.22291516335757378	0.8611111111111113	0.07196767090520823	0.5833333333333333	0.2682000633387355	0.9578431372549022	0.032001466771154785	0.5726143790849674	0.061511504829381974	0.8081699346405227	0.059780892224565	0.5118954248366013	0.05905224615001518	0.9336601307189544	0.034426825794955984	0.5034313725490195	0.0741382795213999	0.614705882352941	0.12867428688645546	0.6127450980392156	0.10731387557887086	0.5062091503267975	0.07693319832305376	0.5784313725490196	0.19715365323610953	0.5314192343604107	0.06513314350359639	0.5522875816993463	0.06861168533639066	0.4761904761904762	0.1981090342004382
0.6941176470588235	0.22291516335757375	0.8594771241830067	0.07253901977436618	0.588235294117647	0.26744172736628813	0.9598039215686277	0.031003084266807104	0.5739869281045753	0.061826383980482534	0.803267973856209	0.059780892224565	0.5149019607843137	0.05912266252063825	0.9343137254901962	0.033773231023714156	0.5063725490196078	0.07387256782838728	0.6088235294117645	0.129037919929496	0.6098039215686273	0.10656007693085842	0.502450980392157	0.07750036591830883	0.5784313725490196	0.1971536532361095	0.5285714285714285	0.06579450320506516	0.5532679738562092	0.06804251909092034	0.47338935574229696	0.1981090342004382
0.6901960784313723	0.22379651579440352	0.8588235294117649	0.07296717839231807	0.5833333333333333	0.2666833913938408	0.9611111111111114	0.030131624571818	0.574967320261438	0.06217652541736925	0.7990196078431371	0.0601215046929262	0.5161437908496732	0.05926373901179434	0.9362745098039217	0.032774848519366476	0.5059803921568627	0.07379050557633787	0.6039215686274508	0.12939092337267086	0.6088235294117645	0.10580627828284597	0.5000000000000001	0.07715245713466841	0.5751633986928104	0.19740440396301318	0.526377217553688	0.06668719264202774	0.5528104575163398	0.06790501393192155	0.4761904761904762	0.1981090342004382
0.6941176470588233	0.22291516335757378	0.8571895424836603	0.07353852726147603	0.588235294117647	0.2659250554213935	0.962418300653595	0.029260164876828892	0.5752287581699346	0.06220203920639745	0.7955882352941175	0.06039493186322151	0.5169281045751635	0.05976688439037002	0.9369281045751635	0.0325569835956192	0.5066666666666666	0.07417136950801198	0.5980392156862744	0.130529261533961	0.6039215686274508	0.10525942394225533	0.496732026143791	0.07741824990894582	0.5718954248366012	0.19765515468991685	0.5258636788048552	0.0675177635977753	0.5520261437908498	0.0671360598596314	0.4761904761904762	0.1981090342004382
0.6980392156862743	0.22203381092074398	0.8565359477124185	0.07396668587942791	0.588235294117647	0.26592505542139344	0.9637254901960787	0.028388705181839786	0.5759477124183007	0.0628588145854739	0.7941176470588234	0.06100241517810409	0.518888888888889	0.059998797540379914	0.9380718954248367	0.0322846524409351	0.5071568627450981	0.07470772434898777	0.5931372549019607	0.1314772154812133	0.6029411764705881	0.10501564397741392	0.49411764705882366	0.07745107309344375	0.568627450980392	0.19790590541682052	0.5259103641456582	0.06794471213394739	0.5496732026143791	0.06701870169656896	0.4789915966386555	0.1981090342004382
0.6941176470588233	0.22291516335757375	0.8568627450980394	0.0741566865656983	0.5931372549019607	0.26516671944894615	0.9643790849673205	0.02773511041059796	0.5775816993464054	0.0631720889158619	0.7921568627450979	0.06126359490529668	0.5205882352941177	0.06035069456734611	0.9392156862745099	0.032012321286251005	0.5081372549019607	0.07545099985316475	0.5862745098039215	0.13251100338887964	0.5960784313725489	0.10435891392689693	0.49019607843137264	0.0777988112128289	0.5653594771241829	0.19815665614372419	0.5240429505135387	0.06802629980586448	0.5469934640522877	0.06676334998957979	0.4789915966386555	0.1981090342004382
0.6941176470588233	0.22291516335757378	0.8562091503267976	0.07458484518365018	0.5980392156862744	0.26440838347649886	0.9650326797385623	0.027081515639356128	0.5786928104575165	0.0630997556560657	0.7892156862745097	0.062056308212012495	0.5237254901960785	0.060445424110095174	0.9410130718954249	0.03165425071865805	0.5103921568627451	0.07634747027950996	0.5794117647058823	0.13294984079246852	0.5911764705882352	0.10360248462962618	0.4849673202614379	0.0776591940596612	0.5588235294117645	0.19927312930222052	0.5243697478991596	0.06839827374720486	0.5448366013071896	0.06651036750767239	0.48179271708683474	0.1981090342004382
0.6941176470588234	0.22291516335757378	0.8562091503267976	0.07458484518365018	0.6029411764705881	0.2636500475040516	0.9666666666666669	0.025965290065722183	0.5802614379084968	0.0630220305404904	0.7882352941176469	0.062396920680373696	0.5252287581699348	0.06084048757164044	0.9429738562091504	0.031132781458254634	0.5116666666666666	0.07693161478725377	0.5705882352941176	0.13435723421172277	0.5852941176470587	0.10252188859599282	0.4799019607843137	0.07816229566019278	0.5522875816993462	0.19927312930222052	0.5224556489262371	0.06887504275615025	0.5435294117647059	0.06656431941315383	0.4789915966386555	0.1981090342004382
0.6941176470588234	0.22291516335757378	0.8552287581699348	0.0748291856227392	0.6078431372549018	0.26289171153160423	0.9673202614379087	0.025311695294480352	0.581045751633987	0.06315605007622227	0.7872549019607842	0.06266223627778382	0.5263398692810458	0.0608507679182545	0.9436274509803922	0.030979047628121623	0.5133333333333333	0.07769645029992242	0.5627450980392157	0.13497929291286173	0.5784313725490196	0.101096497676044	0.4740196078431373	0.07868326004906527	0.5457516339869279	0.19927312930222052	0.5221755368814192	0.06934977043826925	0.5409150326797386	0.06696318066653079	0.48179271708683474	0.1981090342004382
0.6941176470588234	0.22291516335757378	0.8549019607843139	0.07464536744387634	0.6078431372549018	0.2628917115316043	0.9686274509803924	0.024440235599491246	0.5807843137254902	0.06307921544920164	0.7857843137254901	0.06284753402845253	0.526797385620915	0.06128493798237612	0.9442810457516341	0.030407126142296542	0.5147058823529411	0.07887369100543981	0.5558823529411763	0.13541813031645064	0.5735294117647058	0.10075735951920889	0.4689542483660132	0.07910296303339891	0.5392156862745097	0.1992731293022205	0.5237161531279177	0.06915586394276525	0.5366013071895426	0.06670912786968715	0.48179271708683474	0.1981090342004382
0.6941176470588234	0.22291516335757378	0.8549019607843139	0.07464536744387636	0.6127450980392155	0.26213337555915694	0.9692810457516342	0.023786640828249418	0.5790196078431372	0.06264453254546945	0.7857843137254901	0.06284753402845251	0.5252287581699346	0.061669850646355696	0.9468954248366015	0.02946764850085791	0.5170588235294118	0.07934818373812846	0.5480392156862743	0.13524927893525715	0.5715686274509804	0.09983897727218057	0.4645424836601308	0.07952266601773257	0.5294117647058822	0.20013885173381313	0.522735760971055	0.06869891718474798	0.533921568627451	0.06665323438471302	0.4789915966386554	0.1981090342004382
0.6941176470588234	0.22291516335757378	0.8539215686274512	0.07488970788296537	0.6127450980392155	0.26213337555915694	0.9712418300653597	0.022788258323901738	0.5765359477124183	0.06235412365289888	0.7848039215686273	0.06314131817406245	0.5260130718954248	0.06172389569471088	0.9477124183006539	0.029086384884300175	0.5171568627450981	0.07952059984627628	0.5401960784313724	0.1351669233560441	0.5725490196078431	0.09915330734851607	0.46127450980392165	0.07952266601773256	0.5261437908496731	0.19988810100690949	0.526610644257703	0.0686387463085181	0.5284967320261439	0.06625408773958155	0.47338935574229685	0.19776388262162226
0.6941176470588234	0.22291516335757378	0.8529411764705884	0.07513404832205439	0.6176470588235292	0.2613750395867096	0.9725490196078433	0.021916798628912635	0.5748366013071895	0.06244022025247965	0.78218954248366	0.063519657945014	0.5233986928104575	0.06184307305245531	0.9478758169934643	0.0290042461797702	0.5169607843137255	0.07951163372785218	0.534313725490196	0.13516692335604413	0.5725490196078431	0.09854794154285033	0.45702614379084977	0.0802960593992404	0.5196078431372548	0.19988810100690949	0.5294584500466852	0.06787261025540908	0.5250980392156863	0.06581632843545972	0.4677871148459383	0.1974187310428063
0.6980392156862745	0.22203381092074403	0.8529411764705884	0.07513404832205439	0.6274509803921566	0.2613750395867096	0.973856209150327	0.020609609086428976	0.5733986928104576	0.06230978431122983	0.7807189542483659	0.0632211542092298	0.5212418300653595	0.06185546062254259	0.949183006535948	0.028568516332275654	0.5177450980392156	0.07938110005805477	0.5294117647058822	0.13527376482740322	0.5725490196078431	0.09854794154285033	0.4547385620915034	0.08150518262824276	0.5098039215686274	0.20075382343850215	0.5306255835667599	0.06703457571853291	0.5224183006535948	0.0656270137381618	0.46218487394957974	0.19707357946399034
0.7019607843137254	0.22115245848391424	0.8519607843137257	0.07537838876114342	0.6323529411764705	0.26213337555915694	0.9761437908496734	0.020212102480691118	0.5722875816993465	0.062380437679902014	0.7802287581699345	0.06249173125968311	0.519281045751634	0.06168355902528148	0.9500000000000003	0.028296185177591558	0.5197058823529411	0.07932610585533528	0.526470588235294	0.13554282008536733	0.5686274509803921	0.09821527506236068	0.4519607843137256	0.08191234376145158	0.4999999999999999	0.20161954587009479	0.5323529411764705	0.06640584631816691	0.5207189542483661	0.06528876077854465	0.4537815126050419	0.1959133173845139
0.7019607843137254	0.22115245848391427	0.850653594771242	0.07575973694403099	0.6372549019607843	0.2628917115316043	0.977450980392157	0.01999423755694384	0.5719607843137255	0.06275377275828956	0.7787581699346404	0.06246474573845571	0.5179738562091503	0.06154373074723758	0.9503267973856212	0.028416521381965116	0.5216666666666666	0.07910193166157727	0.5215686274509803	0.1356496615567264	0.5656862745098038	0.09818959894566259	0.452450980392157	0.08235795064882734	0.4901960784313725	0.20248526830168745	0.5328197945845004	0.0661533264437731	0.5190196078431373	0.06444814022226701	0.4481792717086833	0.19556816580569797
0.7019607843137254	0.22115245848391424	0.8490196078431375	0.07595012115806883	0.6323529411764706	0.262133375559157	0.9764705882352943	0.020456868359335953	0.571437908496732	0.06296181290328137	0.7767973856209149	0.06287293779774035	0.5166013071895426	0.061467748598921346	0.9513071895424839	0.028451118173429813	0.5241176470588235	0.0790654869538385	0.5166666666666666	0.1355428200853673	0.5578431372549019	0.09854974461344275	0.45179738562091515	0.08224448718708526	0.47712418300653586	0.20661896458948925	0.5322128851540615	0.0661699212566859	0.5159477124183007	0.06406940792432249	0.43977591036414554	0.1944079037262215
0.6941176470588234	0.222033810920744	0.8486928104575165	0.07608712890186738	0.6372549019607843	0.2628917115316043	0.9771241830065361	0.020321034942564757	0.5708496732026144	0.06288927154756128	0.7748366013071895	0.0632409870381203	0.5167320261437909	0.061286774737444656	0.9529411764705885	0.028173559529562717	0.5255882352941176	0.07934881148152816	0.51078431372549	0.13554282008536733	0.5549019607843138	0.0993801850293141	0.452450980392157	0.0822723258735558	0.46405228758169925	0.21075266087729105	0.5315126050420167	0.06562419276252532	0.5135947712418301	0.06342799593297081	0.434173669467787	0.19406275214740554
0.6823529411764705	0.22203381092074403	0.8477124183006538	0.07622413664566594	0.6323529411764706	0.26213337555915694	0.9787581699346407	0.019204809368930816	0.5706535947712418	0.06281315218483449	0.7723856209150326	0.0640175129736572	0.5140522875816993	0.06074804491580425	0.9519607843137258	0.02826991257724411	0.527156862745098	0.07936202891276453	0.5078431372549018	0.13540844948923553	0.5539215686274509	0.09984339558651809	0.45375816993464063	0.08241902825019003	0.457516339869281	0.21075266087729105	0.5329131652661063	0.06535120300610817	0.5111764705882352	0.06287319758574397	0.4285714285714285	0.1937176005685896
0.6705882352941175	0.22203381092074406	0.8450980392156864	0.07647281386321339	0.6274509803921567	0.2613750395867096	0.9771241830065361	0.019749471678299	0.5718954248366013	0.06258391969317735	0.7704248366013073	0.06475789724053538	0.5101960784313726	0.06073291196651328	0.9517973856209153	0.02846049822878199	0.5267647058823529	0.07982159281921918	0.5068627450980392	0.13522522819168545	0.5549019607843135	0.09997513553339157	0.45490196078431383	0.08222064172784402	0.45098039215686264	0.21075266087729105	0.5324929971988794	0.06491896625060137	0.506797385620915	0.06280524883294922	0.42577030812324923	0.19371760056858964
0.6588235294117646	0.2220338109207441	0.8405228758169935	0.07662710665896488	0.622549019607843	0.2606167036142623	0.977777777777778	0.019225915199555462	0.5702614379084966	0.0628595861175623	0.7669934640522876	0.06555624655853826	0.5073856209150326	0.06037511669046883	0.9513071895424839	0.028456778849667682	0.5272549019607843	0.07977912778888897	0.5058823529411764	0.1350420068941353	0.5509803921568626	0.10049749498777677	0.454248366013072	0.08218671771264242	0.44444444444444436	0.21075266087729105	0.5311391223155928	0.06458621718015281	0.5020915032679738	0.06249750563328293	0.4201680672268907	0.1933724489897737
0.6509803921568627	0.22291516335757383	0.8388888888888889	0.07681749087300274	0.6176470588235293	0.26137503958670966	0.9771241830065361	0.019443780123302737	0.5690196078431371	0.06270922208288475	0.7640522875816993	0.06631845420788243	0.5059477124183006	0.0603026818363142	0.9519607843137258	0.027994148047275572	0.5280392156862745	0.07980233703641537	0.5019607843137255	0.1354454327482312	0.5470588235294116	0.10059285317977044	0.45294117647058835	0.08215887902617189	0.44444444444444436	0.21075266087729105	0.5284780578898225	0.06421366584427322	0.4990196078431372	0.0620065813175852	0.41736694677871145	0.19302729741095778
0.6392156862745098	0.2229151633575738	0.8356209150326798	0.07728024433806505	0.6078431372549019	0.26137503958670966	0.9748366013071896	0.01968812056239176	0.5669281045751633	0.06308815050249884	0.7606209150326796	0.0671908101338373	0.5045098039215686	0.06026774940983286	0.9514705882352944	0.028021713323314833	0.5283333333333333	0.07972393821396706	0.49901960784313726	0.135579803344363	0.5450980392156861	0.1003859088723486	0.4522875816993465	0.08243384359003465	0.43790849673202603	0.21075266087729105	0.5290849673202613	0.06444345970475979	0.4972549019607843	0.06239532514892643	0.41456582633053213	0.19302729741095778
0.6313725490196078	0.22379651579440354	0.8330065359477125	0.07752892155561251	0.5980392156862745	0.26137503958670966	0.9732026143790852	0.02023278287175995	0.5639869281045751	0.06300332931988518	0.7566993464052285	0.06773223073732294	0.5001960784313726	0.06047271637852211	0.950980392156863	0.028294044477998923	0.5297058823529411	0.07939506713661026	0.49411764705882344	0.13587638772709984	0.5431372549019606	0.10012112139656211	0.45294117647058835	0.08269077423373374	0.4281045751633986	0.2098869384456984	0.5280112044817926	0.06460631367040065	0.4979084967320261	0.0624911670781131	0.4117647058823529	0.19302729741095778
0.6274509803921567	0.2246778682312333	0.8323529411764706	0.07758229802585181	0.5931372549019608	0.26213337555915694	0.9725490196078432	0.02088637764300178	0.561045751633987	0.06247048682121791	0.7527777777777775	0.0678502368686704	0.4966666666666667	0.060142168534052846	0.952450980392157	0.028338031510834524	0.5322549019607843	0.07945068688901967	0.4901960784313725	0.13627981358119573	0.5401960784313724	0.09988968220293487	0.45098039215686286	0.08228356952139525	0.4248366013071895	0.20902121601410573	0.5298786181139121	0.0655503365731309	0.4978431372549019	0.06291991436760809	0.4061624649859944	0.19268214583214183
0.6235294117647057	0.22555922066806305	0.831372549019608	0.07771930576965037	0.588235294117647	0.2628917115316043	0.9705882352941179	0.02188476014734946	0.5577124183006537	0.06242188524500317	0.749346405228758	0.0681239116614642	0.4935294117647059	0.06029927521864892	0.9517973856209152	0.02873466518021949	0.5330392156862745	0.07963804014503245	0.48725490196078425	0.1361796097044251	0.5362745098039214	0.10024949282856677	0.4490196078431374	0.08210902845829049	0.4281045751633986	0.2098869384456984	0.530532212885154	0.06578794394388494	0.4977777777777779	0.06319668914100215	0.4005602240896358	0.19233699425332587
0.6196078431372547	0.22644057310489282	0.8323529411764709	0.07747496533056135	0.5784313725490196	0.2628917115316043	0.969934640522876	0.021575953109213477	0.5533333333333333	0.061943779276483785	0.7465686274509802	0.06851773714569429	0.4890196078431373	0.06001467203871129	0.9500000000000002	0.029203755428026213	0.533235294117647	0.07973109861824634	0.48529411764705876	0.1359450352315227	0.5333333333333332	0.09961845090620296	0.4477124183006537	0.08196232608165628	0.43137254901960775	0.21075266087729105	0.5295051353874882	0.0655737405059528	0.4973202614379086	0.06400587743574733	0.392156862745098	0.19117673217384942
0.6196078431372547	0.22644057310489282	0.8303921568627453	0.0776702660778695	0.5735294117647057	0.2636500475040516	0.9669934640522878	0.023150771441980463	0.5501307189542483	0.061239360027334024	0.7431372549019606	0.06869319004207948	0.48660130718954253	0.05958467122456949	0.9490196078431374	0.029472367203596004	0.5349019607843136	0.07977021731444857	0.4813725490196078	0.13563644964001972	0.5313725490196077	0.09941150659878115	0.4470588235294119	0.0816042866134847	0.43137254901960775	0.21075266087729105	0.5298319327731091	0.06594145821010058	0.4962745098039216	0.06400222138337053	0.38655462184873945	0.1908315805950335
0.6156862745098037	0.2273219255417226	0.8303921568627453	0.07767026607786952	0.568627450980392	0.2628917115316043	0.9643790849673205	0.024218087234042854	0.5469281045751633	0.06092287193675493	0.7387254901960782	0.06905070900813415	0.4840522875816994	0.0589418536879154	0.9485294117647061	0.029508508872254712	0.5374509803921569	0.08012310840776382	0.4784313725490196	0.13516782835503388	0.5284313725490195	0.0995149065303532	0.4442810457516341	0.08181281702897462	0.4281045751633986	0.21050191015038738	0.530485527544351	0.06637098154880061	0.4952287581699346	0.06394292706616055	0.3781512605042016	0.18967131851555702
0.6078431372549018	0.22820327797855236	0.8303921568627453	0.07707531557379206	0.568627450980392	0.2628917115316043	0.962418300653595	0.02521646973839053	0.5451633986928104	0.060724603641179424	0.7348039215686273	0.06945248540529314	0.48117647058823537	0.05873723388406158	0.9462418300653594	0.030102322898900195	0.5373529411764706	0.0802456080986269	0.47549019607843135	0.13495359955151012	0.5284313725490195	0.09895666995110501	0.44281045751633996	0.08164941833616415	0.4248366013071895	0.2102511594234837	0.5308123249299719	0.0664776736776585	0.49392156862745096	0.06380462546302061	0.37254901960784303	0.1893261669367411
0.6039215686274508	0.22820327797855236	0.8313725490196081	0.07643825774618879	0.568627450980392	0.2628917115316043	0.9607843137254904	0.02576113204775872	0.5423529411764705	0.060734439257712984	0.7313725490196077	0.06949800859152935	0.4798039215686275	0.05858973853560792	0.9434640522875817	0.030997907065929375	0.5374509803921569	0.0802765828171301	0.46372549019607834	0.13441139905776317	0.5294117647058822	0.098989683191116	0.44133986928104585	0.0809166590986553	0.42810457516339867	0.21050191015038738	0.530485527544351	0.06677874306637276	0.4908496732026145	0.06312544371128878	0.36414565826330525	0.18816590485726464
0.5999999999999999	0.2290846304153821	0.8313725490196081	0.07584330724211133	0.5735294117647057	0.26213337555915694	0.9578431372549022	0.02733595038052571	0.540326797385621	0.06087449498076451	0.7289215686274508	0.06951306106396792	0.4781699346405229	0.05826464964461452	0.9429738562091502	0.031116504390480453	0.5359803921568628	0.08034186957262471	0.4558823529411764	0.13342092294840902	0.5284313725490195	0.09895666995110501	0.43872549019607854	0.08012975839972755	0.4248366013071896	0.21075266087729105	0.5291783380018673	0.06730317459593986	0.4887581699346406	0.06288714857015196	0.36134453781512604	0.18816590485726467
0.5999999999999999	0.2290846304153821	0.8284313725490198	0.0760271254209742	0.568627450980392	0.2628917115316043	0.9565359477124185	0.027680738113631555	0.5373202614379086	0.060673342925642595	0.7267973856209149	0.06990982248097281	0.4786274509803921	0.0579033170125914	0.9395424836601306	0.031801729305609074	0.535	0.0806080042009467	0.4509803921568627	0.1328740686078184	0.5303921568627449	0.09849813261861062	0.4400326797385622	0.07925500152995453	0.42156862745098045	0.21050191015038738	0.5265639589169	0.06732633902585564	0.48764705882352954	0.062486870889808234	0.3557422969187675	0.18782075327844872
0.5960784313725489	0.22820327797855236	0.8264705882352942	0.07622242616828236	0.5735294117647057	0.26213337555915694	0.9529411764705883	0.028571527533975547	0.5340522875816994	0.06050644160014065	0.7232026143790848	0.07017513807838292	0.4786928104575163	0.058075409478893884	0.9361111111111111	0.03267416130191866	0.5352941176470588	0.08092985285901132	0.44313725490196076	0.13219284367109596	0.5303921568627449	0.09849813261861062	0.44133986928104585	0.07840935287916584	0.41830065359477125	0.2102511594234837	0.5249299719887954	0.06688841478172	0.4882352941176471	0.062010865204650205	0.3473389355742297	0.18666049119897224
0.5921568627450979	0.2290846304153821	0.8215686274509804	0.0761553614722302	0.5735294117647057	0.26213337555915694	0.9500000000000001	0.029492751095500706	0.527843137254902	0.060312126929168104	0.7187908496732025	0.07036407780832665	0.4795424836601307	0.058353893984430236	0.9313725490196078	0.034438228267136696	0.5342156862745097	0.08077078967742006	0.43823529411764706	0.13209263979432534	0.5323529411764705	0.09849813261861062	0.44264705882352956	0.07813438831530309	0.41503267973856206	0.20938543699189105	0.5211484593837534	0.06610275775914322	0.4871895424836602	0.06168750195841198	0.3473389355742297	0.18666049119897224
0.584313725490196	0.2299659828522119	0.8166666666666667	0.07608829677617805	0.5735294117647057	0.26213337555915694	0.94640522875817	0.031585275356099674	0.5235294117647059	0.06092574314968198	0.716830065359477	0.07066441964713661	0.47941176470588237	0.05803813854466901	0.9305555555555556	0.034726555739061325	0.5336274509803921	0.0814901560285198	0.4313725490196078	0.13176584240870445	0.5352941176470587	0.09817133523298971	0.4408496732026145	0.07773911692841515	0.40196078431372545	0.20938543699189105	0.5160130718954249	0.06570770145763426	0.4876470588235295	0.061199274901128094	0.350140056022409	0.1870056427777882
0.588235294117647	0.22908463041538213	0.8124183006535948	0.07622530451997658	0.5735294117647057	0.26213337555915694	0.9434640522875818	0.03250649891762484	0.5188235294117647	0.06154131815118579	0.7119281045751633	0.07160234264070635	0.47928104575163405	0.057562921288768165	0.9269607843137255	0.036121571912793964	0.531764705882353	0.08218869487832968	0.4225490196078431	0.13174549673932584	0.5392156862745097	0.09837827954041155	0.43839869281045757	0.07735544773822689	0.3954248366013072	0.20525174070408925	0.5112511671335201	0.0653329505378713	0.48875816993464055	0.06053616289975908	0.3473389355742297	0.1861905322771277
0.5921568627450979	0.22820327797855233	0.8081699346405229	0.07636231226377513	0.5735294117647057	0.26213337555915694	0.9405228758169936	0.03342772247914999	0.5128104575163399	0.062208187892081906	0.7080065359477122	0.07225593741194818	0.48045751633986933	0.05773751080720295	0.9233660130718956	0.03751658808652661	0.5316666666666666	0.08268513851052951	0.4186274509803921	0.13158328295272081	0.5441176470588234	0.09748090480432828	0.43872549019607854	0.07739756816802533	0.38888888888888884	0.2041352675455929	0.5073295985060692	0.0652920420815786	0.4895424836601307	0.059951907337715986	0.3473389355742296	0.1861905322771277
0.5960784313725489	0.2273219255417226	0.8049019607843138	0.07660271993914573	0.5735294117647057	0.26213337555915694	0.9366013071895425	0.0351706418691282	0.5085620915032679	0.0628826901424455	0.7045751633986926	0.0727072490381702	0.48274509803921567	0.05711802725387332	0.9191176470588237	0.03887715409924957	0.5313725490196078	0.08330102579111334	0.41176470588235287	0.1315212730428864	0.5490196078431371	0.09704804358853195	0.43888888888888905	0.07794900030311334	0.38235294117647056	0.20301879438709658	0.5048085901027078	0.06544995986889006	0.4894117647058823	0.059394049460770856	0.3473389355742296	0.18619053227712767
0.5960784313725489	0.2273219255417226	0.80359477124183	0.0766478268672082	0.5735294117647057	0.26213337555915694	0.9326797385620915	0.036913561259106414	0.5030718954248365	0.06322300855458314	0.7021241830065358	0.07266332260971516	0.4854248366013072	0.056776302810712914	0.9148692810457518	0.040237720111972526	0.5304901960784314	0.08368451007506866	0.40784313725490184	0.13135905925628139	0.552941176470588	0.0963944488172901	0.4382352941176472	0.07825582390707442	0.3790849673202614	0.20215307195550392	0.5020074696545285	0.06555331560168293	0.49	0.05892316576621211	0.3473389355742296	0.18619053227712767
0.5960784313725489	0.2273219255417226	0.8003267973856208	0.07688823454257881	0.5735294117647057	0.26213337555915694	0.9294117647058822	0.0380028858778428	0.4997385620915032	0.06366356288960655	0.6996732026143789	0.0728036048853677	0.48738562091503274	0.05677630281071291	0.91062091503268	0.041598286124695495	0.5291176470588236	0.0838576210392183	0.4039215686274509	0.13119684546967636	0.5558823529411763	0.09606765143166919	0.43774509803921585	0.07830329963778872	0.36928104575163395	0.2012873495239113	0.49920634920634926	0.06576094358972506	0.4895424836601307	0.05848785391983219	0.3445378151260503	0.18584538069831175
0.5999999999999999	0.2264405731048928	0.796078431372549	0.07737298265703844	0.5735294117647057	0.26213337555915694	0.9254901960784312	0.03974580526782102	0.49568627450980385	0.06421578378728049	0.697222222222222	0.07294388716102025	0.48967320261437913	0.05675927600564476	0.9063725490196081	0.042958852137418464	0.529607843137255	0.08418976548858081	0.40098039215686265	0.13121785298062139	0.556862745098039	0.09610066467168019	0.437091503267974	0.07795550398161506	0.3660130718954248	0.20042162709231864	0.4960317460317461	0.06574420215135124	0.4887581699346405	0.05808775213666653	0.3445378151260503	0.18584538069831175
0.6039215686274508	0.22555922066806305	0.7944444444444444	0.0772140985650227	0.5735294117647057	0.26213337555915694	0.922222222222222	0.0408351298865574	0.4912418300653594	0.06482647146702573	0.6952614379084965	0.07317578008544784	0.4908496732026144	0.056651363097485384	0.9021241830065361	0.04431941815014142	0.5301960784313726	0.08461684280876597	0.39901960784313717	0.13105563919401636	0.5578431372549018	0.09613367791169118	0.437091503267974	0.0783389155711856	0.35947712418300654	0.1993051539338223	0.49323062558356684	0.06595183013939337	0.4876470588235294	0.057735305509086635	0.34173669467787104	0.18550022911949576
0.6039215686274508	0.22555922066806305	0.7911764705882351	0.07745450624039334	0.5735294117647057	0.26213337555915694	0.9189542483660129	0.04192445450529378	0.4879084967320261	0.06539922570467496	0.6937908496732024	0.07313185365699279	0.4920915032679739	0.05655114659932337	0.8978758169934642	0.04567998416286439	0.5303921568627452	0.08504084332213978	0.39607843137254894	0.13107664670496139	0.5598039215686272	0.0956751405791968	0.4364379084967322	0.07864573917514665	0.3464052287581699	0.1993051539338223	0.4907563025210085	0.06605163031004706	0.4858823529411765	0.057191742640248226	0.3389355742296918	0.18515507754067984
0.6039215686274508	0.22555922066806305	0.787908496732026	0.07769491391576396	0.5735294117647057	0.26213337555915694	0.9156862745098038	0.04301377912403016	0.48418300653594765	0.06600493175236649	0.6918300653594769	0.07336374658142036	0.49464052287581706	0.057128939815695	0.8936274509803923	0.04704055017558735	0.5309803921568629	0.08546792064232493	0.39411764705882346	0.13091443291835636	0.5598039215686272	0.0956751405791968	0.4359477124183008	0.07869321490586094	0.3333333333333333	0.1993051539338223	0.48860877684407106	0.066378170133851	0.48346405228758166	0.056606700537000176	0.3417366946778711	0.18597018804134036
0.6039215686274508	0.22555922066806305	0.7856209150326796	0.07779831384733601	0.5735294117647057	0.26213337555915694	0.9124183006535946	0.04410310374276655	0.47986928104575155	0.06668387403470898	0.6905228758169933	0.0737136456371954	0.49718954248366015	0.05770673303206663	0.8893790849673203	0.04840111618831031	0.5315686274509804	0.08577682392947636	0.392156862745098	0.1307522191317513	0.56078431372549	0.09514139888615404	0.43545751633986945	0.07874069063657523	0.326797385620915	0.19818868077532598	0.48711484593837545	0.0661692542992193	0.4810457516339869	0.05611803079781666	0.3417366946778711	0.18597018804134036
0.6039215686274508	0.22555922066806305	0.7833333333333332	0.07790171377890807	0.5784313725490194	0.2613750395867096	0.9091503267973855	0.04519242836150293	0.4758823529411764	0.06704632159272772	0.6901960784313724	0.07417779532176648	0.4994117647058824	0.05786427429559477	0.8857843137254903	0.04910808742979144	0.531764705882353	0.08608289152311277	0.3872549019607842	0.13045563474901448	0.564705882352941	0.0950155280341493	0.4336601307189544	0.07845143910175466	0.3202614379084967	0.19707220761682967	0.48562091503267985	0.06590339068740184	0.479281045751634	0.055674347210770525	0.3417366946778711	0.18597018804134036
0.6078431372549018	0.22467786823123326	0.7820261437908496	0.07794682070697052	0.5882352941176469	0.2613750395867096	0.9065359477124182	0.04606388805649203	0.47124183006535947	0.06754762458300712	0.6887254901960782	0.0745315782286148	0.5012418300653595	0.05836703496646407	0.8815359477124184	0.0504686534425144	0.5300980392156863	0.08656536403195542	0.3833333333333332	0.13029342096240945	0.5666666666666664	0.09515194120573237	0.43120915032679746	0.07849891483246894	0.3169934640522875	0.19620648518523703	0.4828197945845006	0.06567939898284106	0.47751633986928105	0.05503838242510452	0.33893557422969184	0.18562503646252443
0.6117647058823528	0.22379651579440352	0.7813725490196077	0.07777785138751815	0.5931372549019607	0.2606167036142623	0.903267973856209	0.047153212675228415	0.4666013071895424	0.06804892757328651	0.6877450980392155	0.0748063881332494	0.5016993464052287	0.05873027606602143	0.8772875816993465	0.051829219455237364	0.5288235294117648	0.08666121366048915	0.3794117647058822	0.13013120717580443	0.5686274509803919	0.09469340387323796	0.4305555555555557	0.07844194976541562	0.31045751633986923	0.1950900120267407	0.48067226890756315	0.06562332514882566	0.47607843137254896	0.054347365050783816	0.3361344537815125	0.1852798848837085
0.6156862745098037	0.22291516335757378	0.7807189542483659	0.07708347567411876	0.5980392156862744	0.25985836764181497	0.8993464052287581	0.04889613206520664	0.4600653594771241	0.06846335670095464	0.6867647058823527	0.075081198037884	0.5009803921568627	0.058725936274208114	0.8730392156862746	0.053189785467960334	0.5270588235294118	0.08650107650700405	0.376470588235294	0.13015221468674945	0.5745098039215686	0.09456753302123323	0.4300653594771244	0.07818053691706559	0.3071895424836601	0.19422428959514804	0.4788048552754436	0.06560658371045183	0.474640522875817	0.053744821491665505	0.33333333333333326	0.18493473330489257
0.6156862745098037	0.22291516335757378	0.7790849673202613	0.07692459158210303	0.6029411764705881	0.25910003166936774	0.8954248366013071	0.05063905145518485	0.4554248366013071	0.06896465969123404	0.6867647058823527	0.075081198037884	0.500718954248366	0.05864572366340171	0.8687908496732027	0.05455035148068329	0.5245098039215687	0.08645227769476586	0.3735294117647058	0.13017322219769448	0.580392156862745	0.09444166216922849	0.42957516339869295	0.07765852513942263	0.30065359477124176	0.19310781643665173	0.476984126984127	0.06539774847111302	0.47457516339869277	0.053514681285852274	0.330532212885154	0.18458958172607662
0.6156862745098037	0.22291516335757378	0.7767973856209149	0.07702799151367509	0.6078431372549018	0.2583416956969204	0.8915032679738562	0.052381970845163064	0.4504575163398692	0.06930823526714451	0.6874183006535945	0.07528527047773473	0.5004575163398693	0.05880326492692987	0.8645424836601309	0.05591091749340626	0.5226470588235295	0.08641296295066392	0.3735294117647058	0.13017322219769448	0.5892156862745097	0.09447467540923948	0.4290849673202615	0.07739711229107261	0.2941176470588235	0.19199134327815542	0.4748366013071896	0.06534167463709763	0.47320261437908495	0.05310228938427267	0.3277310924369747	0.18424443014726066
0.6196078431372547	0.22203381092074398	0.7741830065359476	0.07694139075897677	0.6078431372549018	0.2583416956969204	0.8875816993464052	0.054124890235141276	0.4458823529411764	0.0697056308993813	0.6874183006535945	0.07569897992368257	0.49934640522875823	0.05848375482828214	0.860294117647059	0.05727148350612922	0.5204901960784315	0.08659128913760976	0.37058823529411755	0.13019422970863953	0.5960784313725489	0.09414787802361857	0.42924836601307204	0.07692436235118522	0.28431372549019607	0.19112562084656276	0.47492997198879555	0.0652372983832552	0.47215686274509805	0.052636508274866156	0.3249299719887954	0.18389927856844474
0.6235294117647057	0.22115245848391424	0.7705882352941176	0.07699798025548453	0.6176470588235292	0.2583416956969204	0.883660130718954	0.05586780962511949	0.4417647058823529	0.07011988865508932	0.6877450980392156	0.07577207690126922	0.49888888888888894	0.058247272461231014	0.8560457516339871	0.05863204951885218	0.521764705882353	0.08685854789841743	0.36568627450980384	0.1303010711799986	0.6029411764705881	0.09382108063799764	0.4287581699346407	0.07697183808189952	0.27777777777777773	0.19000914768806643	0.47530345471521945	0.06486627106174105	0.472156862745098	0.05223814248151279	0.3193277310924369	0.1835541269896288
0.6235294117647057	0.22115245848391424	0.7679738562091503	0.0769113795007862	0.6176470588235293	0.2583416956969204	0.879738562091503	0.0576107290150977	0.4375816993464052	0.07093893884618829	0.6862745098039215	0.07591235917692178	0.4994771241830066	0.057881653907406155	0.852450980392157	0.05933902076033331	0.5226470588235295	0.08710386673323807	0.3607843137254901	0.13040791265135768	0.6117647058823528	0.09328733894495489	0.42908496732026163	0.0767060453076221	0.2712418300653594	0.18889267452957012	0.47530345471521945	0.06450633780197322	0.4718300653594771	0.05227140551179671	0.31652661064425763	0.18320897541081288
0.6235294117647057	0.22115245848391424	0.7643790849673202	0.07696796899729397	0.6176470588235293	0.2583416956969204	0.8758169934640521	0.05935364840507591	0.43261437908496725	0.07131883647992775	0.6833333333333331	0.07598545615450844	0.5	0.057288019640933226	0.848856209150327	0.060045992001814444	0.5231372549019608	0.08722098230194797	0.3558823529411763	0.13051475412271674	0.6176470588235292	0.09263374417371308	0.42875816993464066	0.07667322212312418	0.2647058823529411	0.18777620137107381	0.4740896358543418	0.0644130932625149	0.4717647058823529	0.0517141163007319	0.3109243697478991	0.18286382383199692
0.6274509803921566	0.2202711060470845	0.7617647058823529	0.07688136824259566	0.6176470588235293	0.2583416956969204	0.8718954248366011	0.061096567795054124	0.4275816993464052	0.07189702092897877	0.6808823529411763	0.07612573843016099	0.499607843137255	0.05674344749194248	0.845261437908497	0.06075296324329558	0.5232352941176471	0.08744197988095764	0.35294117647058815	0.1305357616336618	0.6274509803921566	0.09207550759446492	0.43039215686274523	0.07663230760770005	0.25816993464052285	0.18665972821257748	0.4757703081232494	0.06430042605207614	0.4720261437908497	0.05105568615075322	0.30532212885154053	0.18251867225318097
0.6313725490196076	0.2193897536102547	0.7581699346405227	0.0769379577391034	0.6176470588235293	0.2583416956969204	0.8679738562091501	0.06283948718503235	0.4225490196078431	0.07301384820047156	0.6784313725490194	0.07608181200170594	0.49895424836601315	0.05672080589006911	0.8416666666666669	0.061459934484776706	0.522450980392157	0.0873703873776408	0.34999999999999987	0.13055676914460684	0.6352941176470588	0.09161697026197052	0.4326797385620917	0.07677192476086778	0.25163398692810457	0.18554325505408117	0.4765172735760972	0.06426569500874876	0.47169934640522876	0.05030152828716937	0.299719887955182	0.18217352067436504
0.6352941176470586	0.21850840117342496	0.7558823529411762	0.07704135767067548	0.6176470588235293	0.2583416956969204	0.8640522875816992	0.06458240657501055	0.41751633986928105	0.07405802781672262	0.6754901960784312	0.07615490897929258	0.4995424836601308	0.05639292303786213	0.8379084967320264	0.0623303044190683	0.5222549019607844	0.08775051595308367	0.3480392156862744	0.1303945553580018	0.6450980392156862	0.09161697026197052	0.4341503267973858	0.0767854764763805	0.24836601307189538	0.18467753262248854	0.47824463118580773	0.06406138002719163	0.47065359477124186	0.04956136367645915	0.2969187675070027	0.1818283690955491
0.6392156862745095	0.21762704873659516	0.7526143790849672	0.0772817653460461	0.6176470588235293	0.2583416956969204	0.8601307189542482	0.06632532596498877	0.41366013071895424	0.07467813794258996	0.6730392156862743	0.07611098255083754	0.5001307189542484	0.056154950505919905	0.8348039215686277	0.06291867833599836	0.5215686274509805	0.08789811599261255	0.3460784313725489	0.13023234157139676	0.6568627450980391	0.09175338343355358	0.4344771241830067	0.07651968370210308	0.24509803921568624	0.18381181019089587	0.47927170868347346	0.06391771070525006	0.47124183006535947	0.04890205669104292	0.29131652661064417	0.1814832175167332
0.6431372549019605	0.21674569629976542	0.7493464052287581	0.07752217302141672	0.622549019607843	0.2575833597244731	0.8562091503267972	0.06806824535496699	0.41045751633986927	0.07524317618082908	0.6710784313725489	0.0761470739691239	0.5007843137254903	0.05590936805550852	0.831699346405229	0.06350705225292841	0.5208823529411766	0.08804571603214142	0.3431372549019607	0.1302533490823418	0.6666666666666665	0.09119514685430542	0.4333333333333335	0.07623043216728251	0.2418300653594771	0.1829460877593032	0.47843137254901963	0.06404990276535032	0.4715032679738562	0.048539008989582605	0.28571428571428564	0.18113806593791726
0.6470588235294117	0.21586434386293568	0.7460784313725488	0.07776258069678733	0.622549019607843	0.2575833597244731	0.8522875816993463	0.0698111647449452	0.4072549019607843	0.07590843187951227	0.6681372549019606	0.07604367403755183	0.5027450980392157	0.05560942078558681	0.8279411764705885	0.06437742218722001	0.5205882352941177	0.08817293187342429	0.34215686274509793	0.13036019055370085	0.6764705882352939	0.09119514685430542	0.4315359477124185	0.07594118063246194	0.23856209150326793	0.18208036532771055	0.47913165266106444	0.06440143421271383	0.4711111111111111	0.0481022276161192	0.2829131652661064	0.1807929143591013
0.6509803921568627	0.21498299142610588	0.7428104575163397	0.07800298837215795	0.622549019607843	0.2575833597244731	0.8483660130718953	0.07155408413492341	0.40549019607843134	0.07664009399908199	0.6651960784313724	0.07594027410597977	0.5040522875816994	0.0554599698613366	0.824183006535948	0.0652477921215116	0.5211764705882354	0.08867113815012745	0.34215686274509793	0.13036019055370085	0.6823529411764704	0.09106927600230068	0.42908496732026163	0.07598865636317624	0.23529411764705876	0.18121464289611788	0.4766106442577031	0.06441498501491352	0.4730718954248366	0.047813615376692285	0.2829131652661064	0.1807929143591013
0.6549019607843136	0.21410163898927614	0.7395424836601305	0.07824339604752857	0.622549019607843	0.2575833597244731	0.8444444444444443	0.07329700352490164	0.4025490196078431	0.07719441018164416	0.6640522875816992	0.07593138634987173	0.5070588235294118	0.05520259794796071	0.8215686274509807	0.06576457091283862	0.5221568627450981	0.08906023284399439	0.34215686274509793	0.13036019055370085	0.6872549019607841	0.0912417805921701	0.4289215686274512	0.07522881469718112	0.23202614379084963	0.18034892046452525	0.4748366013071896	0.06472809417472157	0.47411764705882353	0.047853008887460746	0.2829131652661064	0.1807929143591013
0.6549019607843136	0.21410163898927614	0.7362745098039214	0.07848380372289919	0.622549019607843	0.2575833597244731	0.8405228758169934	0.07503992291487983	0.4003921568627451	0.07806903111716496	0.6627450980392156	0.07628128540564676	0.5098039215686275	0.05514124028984849	0.8178104575163402	0.0666349408471302	0.5219607843137256	0.08956494869685361	0.34215686274509793	0.13036019055370085	0.6921568627450978	0.09080891937637378	0.42875816993464066	0.074468973031186	0.2287581699346405	0.1794831980329326	0.47338935574229696	0.06495746097553312	0.47444444444444445	0.04744491370631693	0.2829131652661064	0.1807929143591013
