# Supplementary material for: Shifts in attention drive context-dependent subspace encoding in anterior cingulate cortex in mice during decision making
Source: Nat Commun. 2024 Jul 2;15:5559. doi: 10.1038/s41467-024-49845-2 (PMC11220070; doi:10.1038/s41467-024-49845-2)
Supplement: Supplementary file 4 — Source Data [file 41467_2024_49845_MOESM4_ESM.zip › sfig3/sfig3-a.csv]

mouseAC001testedgemean	mouseAC001testedgesem	mouseAC001testmiddlemean	mouseAC001testmiddlesem	mouseAC001allmean	mouseAC001allsem
0.7352941176470587	0.06862745098039216	0.6862745098039214	0.11274509803921569	0.736541889483066	0.04430312131177301
0.7352941176470587	0.06862745098039216	0.6862745098039214	0.1127450980392157	0.7381461675579323	0.04400200800685484
0.7328431372549018	0.07107843137254903	0.6862745098039214	0.1127450980392157	0.7392156862745098	0.04361875679840925
0.730392156862745	0.0735294117647059	0.6862745098039215	0.1127450980392157	0.7406417112299466	0.04331498091703005
0.730392156862745	0.0735294117647059	0.6862745098039214	0.1127450980392157	0.7411764705882353	0.04316641587101672
0.730392156862745	0.07352941176470588	0.6862745098039214	0.1127450980392157	0.741711229946524	0.043059984230228186
0.7279411764705881	0.07598039215686275	0.6862745098039215	0.1127450980392157	0.7427807486631016	0.04315079302555553
0.7279411764705881	0.07598039215686275	0.6862745098039215	0.1127450980392157	0.7433155080213903	0.04308452262396014
0.7279411764705881	0.07598039215686274	0.6862745098039214	0.1127450980392157	0.7443850267379679	0.042950947055970135
0.7279411764705881	0.07598039215686274	0.6887254901960782	0.11029411764705883	0.7454545454545455	0.042773788550453176
0.7254901960784312	0.0784313725490196	0.6887254901960782	0.11029411764705883	0.7467023172905526	0.04251391126452127
0.7230392156862744	0.08088235294117647	0.6911764705882352	0.11274509803921569	0.7475935828877006	0.04248608339932742
0.7205882352941175	0.08333333333333336	0.6911764705882352	0.11274509803921569	0.7481283422459892	0.042458255534133585
0.7181372549019607	0.08578431372549021	0.6887254901960783	0.11519607843137254	0.7488413547237076	0.04245091380432522
0.7156862745098038	0.08823529411764708	0.6887254901960783	0.12009803921568628	0.7497326203208556	0.04234448216353669
0.713235294117647	0.09068627450980393	0.6887254901960782	0.125	0.7508021390374332	0.042252317080199026
0.713235294117647	0.09068627450980393	0.6887254901960782	0.12990196078431374	0.7516934046345811	0.04218604667860364
0.7107843137254901	0.09313725490196079	0.6887254901960782	0.13480392156862744	0.753119429590018	0.04206927781632282
0.7083333333333331	0.09558823529411765	0.6911764705882351	0.13725490196078433	0.754367201426025	0.04194624573489
0.7058823529411763	0.09803921568627452	0.6911764705882352	0.13725490196078433	0.7556149732620322	0.04194074470174274
0.7034313725490194	0.10049019607843139	0.6911764705882352	0.1372549019607843	0.757397504456328	0.04168833372079967
0.7009803921568626	0.10294117647058824	0.6887254901960783	0.13480392156862744	0.7597147950089127	0.04153976867478634
0.6985294117647057	0.10539215686274511	0.6862745098039214	0.1323529411764706	0.7620320855614975	0.04154886806026374
0.6985294117647056	0.10539215686274511	0.6862745098039214	0.1323529411764706	0.7639928698752229	0.04128899077433184
0.6985294117647056	0.1053921568627451	0.6838235294117645	0.13480392156862744	0.7659536541889485	0.04097716208691224
0.6960784313725488	0.10784313725490197	0.6838235294117645	0.13480392156862744	0.7673796791443851	0.04101306361615056
0.6936274509803919	0.11029411764705883	0.6862745098039215	0.1372549019607843	0.7684491978609627	0.040644552562741916
0.6936274509803919	0.11029411764705883	0.6862745098039215	0.1372549019607843	0.7693404634581107	0.040094448562302806
0.6985294117647057	0.11029411764705883	0.6862745098039215	0.14215686274509803	0.7696969696969698	0.039638743149277886
0.7009803921568627	0.1127450980392157	0.6887254901960784	0.1446078431372549	0.7702317290552585	0.038850801507578615
0.6985294117647058	0.11519607843137257	0.6911764705882353	0.14705882352941177	0.7698752228163993	0.03853003326686177
0.6960784313725489	0.11764705882352942	0.6936274509803922	0.1446078431372549	0.7695187165775401	0.03822268984718475
0.6936274509803919	0.12009803921568628	0.6960784313725491	0.142156862745098	0.7698752228163993	0.03774172754154371
0.6887254901960782	0.12009803921568628	0.6960784313725491	0.142156862745098	0.7700534759358288	0.0371954360835985
0.6862745098039214	0.11764705882352942	0.6960784313725491	0.142156862745098	0.7707664884135473	0.03697184400907443
0.6813725490196076	0.11764705882352942	0.6960784313725491	0.142156862745098	0.7718360071301249	0.03658419251197045
0.6789215686274508	0.11519607843137256	0.6985294117647061	0.13970588235294115	0.7725490196078433	0.03657145117657153
0.6813725490196078	0.1127450980392157	0.7009803921568629	0.1372549019607843	0.7723707664884136	0.03676248679799857
0.6838235294117647	0.11029411764705883	0.7034313725490198	0.13480392156862744	0.7725490196078432	0.036904363764800635
0.6887254901960785	0.10539215686274511	0.7083333333333335	0.1299019607843137	0.7729055258467024	0.03721018671097744
0.6911764705882354	0.10294117647058824	0.7107843137254903	0.12745098039215685	0.7737967914438504	0.03724834377030004
0.6911764705882353	0.09803921568627451	0.7132352941176472	0.125	0.7750445632798575	0.03763802263119857
0.6911764705882352	0.0931372549019608	0.7205882352941179	0.12254901960784315	0.777005347593583	0.03752417924032708
0.6936274509803919	0.09068627450980393	0.7279411764705884	0.12009803921568628	0.7796791443850268	0.03722709070794443
0.6936274509803919	0.0857843137254902	0.735294117647059	0.11764705882352941	0.7812834224598931	0.037337978811866
0.6936274509803919	0.08088235294117646	0.7401960784313727	0.11764705882352941	0.7827094474153298	0.037612436208262844
0.6985294117647057	0.08088235294117647	0.7426470588235295	0.12009803921568628	0.7837789661319073	0.03779475707185382
0.7058823529411765	0.07843137254901962	0.7475490196078433	0.12009803921568628	0.785204991087344	0.03793093989833102
0.715686274509804	0.07843137254901962	0.752450980392157	0.12009803921568626	0.7868092691622104	0.037978352790258095
0.7230392156862746	0.07598039215686275	0.7573529411764707	0.12009803921568626	0.7877005347593583	0.03803076004882617
0.7303921568627453	0.07352941176470588	0.7622549019607844	0.12009803921568626	0.7894830659536543	0.03826941279902762
0.735294117647059	0.07352941176470588	0.7696078431372549	0.11764705882352941	0.7907308377896614	0.0384924103768078
0.7401960784313727	0.07352941176470588	0.7769607843137255	0.11519607843137256	0.7925133689839573	0.03863626840540176
0.7475490196078433	0.07107843137254902	0.7843137254901963	0.11274509803921569	0.7946524064171123	0.03876710863290427
0.7549019607843138	0.06862745098039216	0.7916666666666669	0.11029411764705882	0.7960784313725491	0.03897871943094581
0.7598039215686275	0.06862745098039216	0.7990196078431374	0.10784313725490195	0.7987522281639927	0.03863720267010995
0.7647058823529412	0.06862745098039216	0.806372549019608	0.10539215686274508	0.8005347593582887	0.038503496390902156
0.7720588235294118	0.0661764705882353	0.8137254901960785	0.10294117647058823	0.8024955436720144	0.0381528103096429
0.7769607843137256	0.0661764705882353	0.8210784313725491	0.10049019607843138	0.8042780748663103	0.03807051566522496
0.7818627450980393	0.0661764705882353	0.8284313725490197	0.09803921568627451	0.8053475935828878	0.03847934590989644
0.7867647058823531	0.0661764705882353	0.8333333333333334	0.09803921568627451	0.8060606060606061	0.038793115240233315
0.7941176470588237	0.06372549019607843	0.8406862745098042	0.09558823529411764	0.806951871657754	0.03907469014449941
0.7990196078431374	0.06372549019607843	0.840686274509804	0.09068627450980392	0.808199643493761	0.0391933268050206
0.806372549019608	0.061274509803921566	0.8431372549019608	0.08823529411764705	0.8089126559714793	0.03932028693746917
0.8137254901960785	0.058823529411764705	0.8480392156862744	0.08333333333333334	0.809982174688057	0.039168186192944716
0.8210784313725491	0.056372549019607844	0.8529411764705882	0.07843137254901962	0.8110516934046346	0.03906312055097493
0.8284313725490197	0.05392156862745098	0.857843137254902	0.0735294117647059	0.811764705882353	0.039038516772031774
0.8333333333333334	0.05392156862745098	0.8651960784313727	0.0661764705882353	0.8128342245989306	0.038736504274747126
0.840686274509804	0.051470588235294115	0.8725490196078433	0.0588235294117647	0.8128342245989306	0.03873650427474712
0.8480392156862747	0.049019607843137254	0.877450980392157	0.05392156862745098	0.8131907308377897	0.03860959682971055
0.8553921568627453	0.04656862745098039	0.8848039215686275	0.051470588235294115	0.8137254901960785	0.03853895720556868
0.860294117647059	0.046568627450980386	0.8921568627450982	0.049019607843137254	0.8139037433155082	0.03870925243713841
0.8651960784313727	0.04656862745098039	0.9019607843137257	0.049019607843137254	0.8137254901960786	0.03884307732811479
0.8700980392156864	0.046568627450980386	0.9117647058823531	0.049019607843137254	0.8137254901960784	0.03880615007744353
0.8725490196078433	0.04901960784313725	0.9191176470588237	0.04656862745098039	0.8146167557932265	0.039013396031614606
0.877450980392157	0.04901960784313725	0.9289215686274511	0.041666666666666664	0.8160427807486631	0.03925106685752073
0.8848039215686275	0.046568627450980386	0.9362745098039217	0.0392156862745098	0.8178253119429589	0.0390983964660016
0.8921568627450982	0.044117647058823525	0.9436274509803922	0.03676470588235294	0.8188948306595365	0.03917787179306799
0.8995098039215688	0.04166666666666667	0.9509803921568628	0.03431372549019608	0.8199643493761141	0.03955782274651436
0.9019607843137256	0.0392156862745098	0.9534313725490198	0.031862745098039214	0.8215686274509804	0.03961062001090535
0.9044117647058826	0.036764705882352935	0.9509803921568628	0.03431372549019608	0.822638146167558	0.03990047906405704
0.9093137254901963	0.03676470588235294	0.9460784313725489	0.034313725490196074	0.8242424242424242	0.03975395845900206
0.9166666666666669	0.034313725490196074	0.9411764705882351	0.034313725490196074	0.8244206773618539	0.03958603257352902
0.9240196078431374	0.031862745098039214	0.9387254901960783	0.031862745098039214	0.823529411764706	0.039805484512749574
0.9289215686274511	0.031862745098039214	0.9387254901960784	0.031862745098039214	0.8233511586452764	0.03989437545742642
0.931372549019608	0.034313725490196074	0.9387254901960784	0.031862745098039214	0.8228163992869877	0.039953793163902955
0.9387254901960785	0.031862745098039214	0.9387254901960785	0.031862745098039214	0.8221033868092693	0.04014431934427929
0.9460784313725492	0.029411764705882353	0.9338235294117647	0.031862745098039214	0.8210338680926916	0.04021685422554
0.9485294117647061	0.02696078431372549	0.9313725490196079	0.034313725490196074	0.8203208556149734	0.040226190995248386
0.9509803921568629	0.024509803921568627	0.926470588235294	0.034313725490196074	0.8176470588235295	0.04024058597336632
0.9485294117647061	0.02696078431372549	0.9240196078431373	0.036764705882352935	0.815686274509804	0.04002337473890756
0.9485294117647061	0.026960784313725485	0.9240196078431373	0.036764705882352935	0.8140819964349376	0.04007359652017109
0.950980392156863	0.029411764705882346	0.9240196078431374	0.036764705882352935	0.8135472370766489	0.04010218997967471
0.9534313725490199	0.031862745098039214	0.9215686274509806	0.039215686274509796	0.8126559714795009	0.04014856285802926
0.9558823529411767	0.034313725490196074	0.9215686274509806	0.039215686274509796	0.8115864527629233	0.040177677296341606
0.9583333333333336	0.036764705882352935	0.9215686274509806	0.0392156862745098	0.8110516934046346	0.040020651155306265
0.9607843137254904	0.039215686274509796	0.9215686274509806	0.0392156862745098	0.8098039215686275	0.039943324430346795
0.9607843137254904	0.039215686274509796	0.9240196078431374	0.036764705882352935	0.80873440285205	0.03996104046153092
0.9583333333333336	0.041666666666666664	0.9215686274509806	0.039215686274509796	0.8078431372549021	0.039972839721403336
0.9558823529411767	0.044117647058823525	0.9191176470588237	0.04166666666666666	0.8060606060606063	0.040083591047520864
0.9534313725490198	0.046568627450980386	0.9166666666666669	0.04411764705882352	0.8055258467023174	0.04035152640920087
0.9509803921568628	0.04901960784313725	0.91421568627451	0.046568627450980386	0.8046345811051695	0.040154182168610206
0.948529411764706	0.05147058823529411	0.9117647058823531	0.049019607843137254	0.8037433155080215	0.03991947483772019
0.9460784313725491	0.053921568627450976	0.9093137254901963	0.051470588235294115	0.8023172905525847	0.03981685282811249
0.9436274509803922	0.05637254901960784	0.9068627450980394	0.053921568627450976	0.8008912655971481	0.03995249494677474
0.9411764705882354	0.0588235294117647	0.9019607843137256	0.053921568627450976	0.8001782531194297	0.03959722812742728
0.9387254901960785	0.061274509803921566	0.8970588235294118	0.053921568627450976	0.799108734402852	0.03963987803159135
0.9362745098039217	0.06372549019607843	0.892156862745098	0.058823529411764705	0.7996434937611407	0.03960751606925962
0.9313725490196079	0.06372549019607843	0.8872549019607843	0.06372549019607843	0.7989304812834224	0.03967440008072499
0.926470588235294	0.06372549019607843	0.8823529411764706	0.06862745098039215	0.7985739750445633	0.03961146784398
0.9215686274509802	0.06372549019607843	0.8749999999999999	0.07107843137254902	0.797860962566845	0.039176770692965705
0.9166666666666665	0.06372549019607843	0.8676470588235292	0.07352941176470588	0.7976827094474154	0.038837970668466226
0.9117647058823528	0.06372549019607843	0.8627450980392155	0.07843137254901962	0.7973262032085563	0.038611767504415695
0.9117647058823529	0.06372549019607843	0.8602941176470587	0.08088235294117647	0.7969696969696971	0.038217182827709154
0.9093137254901962	0.0661764705882353	0.8578431372549018	0.08333333333333334	0.7975044563279858	0.037758571191346506
0.9068627450980394	0.06862745098039216	0.8627450980392156	0.08333333333333334	0.7971479500891266	0.03761423778430013
0.9044117647058825	0.07107843137254903	0.8651960784313726	0.08088235294117647	0.796613190730838	0.03766629259272561
0.9019607843137256	0.0735294117647059	0.8676470588235295	0.0784313725490196	0.7971479500891268	0.037542923535010105
0.9019607843137257	0.0735294117647059	0.8676470588235295	0.0784313725490196	0.7976827094474154	0.03774295515972062
0.9019607843137257	0.07352941176470588	0.8651960784313727	0.08088235294117647	0.7987522281639927	0.037645881706576706
0.9019607843137257	0.07352941176470588	0.8602941176470589	0.08088235294117647	0.7994652406417111	0.03749094329619431
0.9019607843137257	0.07352941176470588	0.8553921568627451	0.08088235294117647	0.8003565062388591	0.03709522103331981
0.9019607843137257	0.07352941176470588	0.8529411764705882	0.08333333333333334	0.8010695187165776	0.036772458845841384
0.9019607843137257	0.07352941176470588	0.8480392156862745	0.08333333333333333	0.801782531194296	0.036339767098193226
0.9044117647058825	0.07107843137254903	0.8431372549019608	0.08333333333333333	0.8023172905525847	0.03614429842075634
0.9068627450980393	0.06862745098039216	0.838235294117647	0.08333333333333334	0.8021390374331551	0.03585184536152718
0.9068627450980394	0.06862745098039216	0.8308823529411763	0.08578431372549021	0.8019607843137255	0.03543592141619147
0.9044117647058826	0.07107843137254903	0.8235294117647057	0.08823529411764708	0.8023172905525846	0.0349813992963831
0.9019607843137257	0.07352941176470588	0.8161764705882353	0.09068627450980395	0.8021390374331551	0.0347838188418523
0.9019607843137257	0.07352941176470588	0.8112745098039215	0.09068627450980393	0.803030303030303	0.03446939929907813
0.8995098039215689	0.07598039215686275	0.8063725490196076	0.09068627450980393	0.8037433155080214	0.03432574327777221
0.897058823529412	0.07843137254901962	0.8088235294117646	0.08823529411764708	0.8046345811051694	0.03408980865784541
0.8995098039215688	0.07598039215686275	0.8137254901960785	0.08823529411764706	0.8053475935828877	0.03387280248124932
0.8995098039215688	0.07598039215686275	0.8210784313725491	0.0857843137254902	0.8064171122994653	0.03380026759998861
0.8995098039215689	0.07598039215686275	0.823529411764706	0.08823529411764708	0.8083778966131908	0.033467714078742786
0.9019607843137257	0.07352941176470588	0.8259803921568628	0.08578431372549021	0.8092691622103387	0.03332271666288358
0.9044117647058826	0.07107843137254902	0.8284313725490198	0.08333333333333334	0.8115864527629233	0.03281084291405021
0.8995098039215688	0.07107843137254902	0.8308823529411765	0.08088235294117647	0.8128342245989304	0.03263012965048384
0.8970588235294119	0.07352941176470588	0.8357843137254902	0.08088235294117647	0.8139037433155082	0.03290105617996034
0.8921568627450981	0.07352941176470588	0.8382352941176472	0.0784313725490196	0.8153297682709448	0.03285315074473361
0.8872549019607843	0.07352941176470588	0.8406862745098042	0.08088235294117647	0.8180035650623886	0.03303879266139077
0.8897058823529411	0.07107843137254902	0.8431372549019609	0.07843137254901962	0.8201426024955435	0.03300119268627366
0.8897058823529412	0.07107843137254903	0.8455882352941176	0.07598039215686275	0.8229946524064171	0.03273151896578959
0.8897058823529415	0.07107843137254903	0.8480392156862746	0.07352941176470588	0.8245989304812834	0.032432652109117804
0.8897058823529415	0.07107843137254903	0.8504901960784316	0.07107843137254902	0.8262032085561499	0.03225439898968822
0.8897058823529415	0.07107843137254903	0.8504901960784315	0.07107843137254902	0.8274509803921569	0.03191085816590345
0.8921568627450982	0.06862745098039216	0.8504901960784315	0.07107843137254902	0.8292335115864529	0.031525237488731934
0.8921568627450982	0.06862745098039216	0.8504901960784316	0.07107843137254902	0.8311942959001783	0.03125401586269209
0.894607843137255	0.0661764705882353	0.8480392156862747	0.07352941176470588	0.833511586452763	0.030863958823699186
0.8921568627450981	0.06372549019607843	0.8480392156862747	0.0735294117647059	0.8354723707664885	0.030554674048482215
0.8946078431372549	0.061274509803921566	0.8480392156862747	0.0735294117647059	0.8385026737967916	0.030678608884796944
0.8970588235294119	0.058823529411764705	0.8480392156862747	0.0735294117647059	0.8413547237076648	0.030343292522873766
0.8995098039215689	0.056372549019607844	0.8455882352941178	0.07598039215686275	0.8426024955436721	0.030278785505372927
0.9019607843137257	0.05392156862745098	0.8431372549019608	0.0784313725490196	0.8449197860962567	0.03021309306858613
0.9044117647058826	0.051470588235294115	0.8406862745098038	0.08088235294117646	0.8461675579322638	0.030220559373574967
0.9068627450980394	0.049019607843137254	0.8406862745098039	0.08088235294117647	0.8479500891265597	0.030177885761522968
0.9068627450980394	0.049019607843137254	0.8431372549019609	0.08333333333333333	0.8490196078431371	0.030372906683265016
0.9044117647058825	0.051470588235294115	0.8455882352941179	0.08578431372549021	0.8495543672014261	0.030671773539936803
0.8995098039215687	0.05637254901960785	0.8455882352941178	0.08578431372549021	0.8490196078431372	0.030704135502268536
0.8995098039215685	0.06127450980392156	0.8455882352941176	0.08578431372549018	0.848663101604278	0.030466464676362416
0.8995098039215685	0.0661764705882353	0.8455882352941175	0.08578431372549018	0.8483065953654189	0.030376848654202548
0.8995098039215685	0.07107843137254902	0.8480392156862744	0.08823529411764705	0.8484848484848484	0.030608553302468887
0.8995098039215685	0.07598039215686274	0.8504901960784312	0.09068627450980392	0.8484848484848484	0.030653487225824224
0.8995098039215685	0.08088235294117646	0.8504901960784312	0.09068627450980392	0.8477718360071302	0.030724417203550566
0.8995098039215687	0.08088235294117647	0.8529411764705881	0.09313725490196077	0.8470588235294119	0.03050741102695448
0.8970588235294118	0.08333333333333333	0.855392156862745	0.09558823529411763	0.8472370766488414	0.030607013110130494
0.8970588235294119	0.08333333333333333	0.8529411764705882	0.09803921568627451	0.8481283422459893	0.03056570460051971
0.8946078431372549	0.08578431372549018	0.8504901960784315	0.10049019607843136	0.8484848484848485	0.03056570460051971
0.8897058823529412	0.09068627450980393	0.8480392156862747	0.10294117647058824	0.8481283422459894	0.03054596523458413
0.8872549019607844	0.09313725490196079	0.8455882352941179	0.10539215686274511	0.847415329768271	0.030410440627374465
0.8848039215686275	0.09558823529411767	0.8480392156862747	0.10294117647058824	0.8475935828877006	0.03015242002263558
0.8823529411764708	0.09803921568627454	0.8504901960784316	0.10539215686274511	0.8474153297682712	0.030681019051023384
0.8799019607843139	0.10049019607843139	0.8553921568627453	0.1053921568627451	0.8470588235294119	0.03091274405119068
0.8799019607843138	0.10049019607843139	0.8553921568627453	0.10539215686274511	0.8463458110516934	0.031057744702110545
0.8799019607843138	0.10049019607843139	0.860294117647059	0.1053921568627451	0.8456327985739751	0.0312326767224676
0.877450980392157	0.10294117647058824	0.8651960784313727	0.1053921568627451	0.8456327985739751	0.031008541362413204
0.8725490196078433	0.10294117647058824	0.8700980392156864	0.10539215686274508	0.8458110516934045	0.0309703745449576
0.8676470588235294	0.10294117647058824	0.877450980392157	0.10294117647058823	0.8452762923351158	0.031169888311541112
0.8627450980392155	0.10294117647058824	0.8823529411764707	0.10294117647058824	0.8445632798573974	0.031220397235655024
0.8602941176470587	0.10539215686274511	0.8872549019607845	0.10294117647058824	0.8442067736185384	0.03152876029709848
0.8578431372549019	0.10784313725490197	0.8897058823529415	0.10539215686274511	0.8436720142602496	0.03163778279324157
0.8553921568627451	0.10539215686274508	0.8946078431372552	0.10539215686274511	0.8433155080213904	0.03172573532681877
0.8553921568627452	0.1053921568627451	0.8946078431372552	0.10539215686274511	0.8429590017825311	0.03175231604594119
0.8504901960784313	0.11029411764705882	0.897058823529412	0.10294117647058824	0.8427807486631016	0.03196126941649687
0.8406862745098039	0.11519607843137254	0.897058823529412	0.10294117647058824	0.8433155080213903	0.03199563748030197
0.8333333333333333	0.11764705882352941	0.8995098039215689	0.10049019607843138	0.8431372549019608	0.03232819100154779
0.8235294117647058	0.12254901960784313	0.8995098039215689	0.10049019607843138	0.8427807486631015	0.03254577292606892
0.8112745098039215	0.125	0.8995098039215689	0.10049019607843138	0.840819964349376	0.03306609204767298
0.8063725490196078	0.125	0.8995098039215688	0.10049019607843138	0.8397504456327984	0.03340282678233013
0.8014705882352939	0.125	0.8995098039215688	0.10049019607843138	0.8385026737967914	0.0333434090758536
0.7990196078431371	0.12745098039215685	0.8995098039215688	0.10049019607843138	0.837433155080214	0.03341866155127972
0.7965686274509802	0.1299019607843137	0.9019607843137256	0.09803921568627451	0.8360071301247773	0.03327432814423334
0.7892156862745097	0.13235294117647056	0.9019607843137257	0.09803921568627451	0.83475935828877	0.033326896428916
0.784313725490196	0.13235294117647056	0.9019607843137257	0.09803921568627451	0.8324420677361855	0.03341550814063404
0.7794117647058822	0.13235294117647056	0.9019607843137257	0.09803921568627451	0.8299465240641711	0.03344208885975647
0.7745098039215685	0.13235294117647056	0.9019607843137257	0.09803921568627451	0.8272727272727274	0.033501506566233
0.7696078431372548	0.13235294117647056	0.8995098039215688	0.10049019607843138	0.8249554367201427	0.03368509272420289
0.764705882352941	0.1372549019607843	0.8970588235294119	0.10294117647058824	0.8221033868092693	0.03416043437601513
0.7573529411764705	0.13480392156862744	0.8970588235294119	0.10294117647058824	0.819607843137255	0.03446806639495499
0.7499999999999999	0.1372549019607843	0.8970588235294119	0.10294117647058824	0.8172905525846703	0.03476515492733764
0.7450980392156862	0.13725490196078433	0.897058823529412	0.10294117647058824	0.815686274509804	0.03499536894504724
0.7352941176470587	0.13725490196078433	0.894607843137255	0.1053921568627451	0.8130124777183602	0.03493942844534422
0.7230392156862744	0.13970588235294118	0.892156862745098	0.10784313725490195	0.80873440285205	0.0354854623326938
0.713235294117647	0.13970588235294118	0.892156862745098	0.10784313725490195	0.8060606060606061	0.035801113899813004
0.7034313725490196	0.13970588235294118	0.892156862745098	0.10784313725490195	0.8021390374331551	0.03596258935315177
0.6911764705882352	0.14215686274509803	0.892156862745098	0.10784313725490195	0.7989304812834225	0.03591122445271564
0.6813725490196076	0.14215686274509803	0.8897058823529411	0.1102941176470588	0.7960784313725491	0.03580828325247494
0.6715686274509802	0.14215686274509803	0.8848039215686274	0.11519607843137254	0.7937611408199644	0.03586770095895147
0.6642156862745097	0.13970588235294118	0.8799019607843136	0.12009803921568628	0.7919786096256686	0.03609531051013265
0.6666666666666665	0.13235294117647056	0.8774509803921566	0.12254901960784315	0.7910873440285205	0.036259307772839845
0.6691176470588235	0.1299019607843137	0.8774509803921566	0.12254901960784313	0.790017825311943	0.03649697859874597
0.6715686274509804	0.12745098039215685	0.8774509803921567	0.12254901960784313	0.790017825311943	0.03638047263141346
0.6740196078431374	0.125	0.8774509803921567	0.12254901960784313	0.7901960784313726	0.03610370491176359
0.6764705882352943	0.12254901960784315	0.8774509803921566	0.12254901960784313	0.790909090909091	0.03585608225123603
0.681372549019608	0.11764705882352941	0.8774509803921566	0.12254901960784313	0.7923351158645278	0.03540002493218296
0.681372549019608	0.11764705882352942	0.8774509803921566	0.12254901960784313	0.793939393939394	0.03544894406999461
0.6862745098039217	0.11274509803921569	0.8749999999999998	0.125	0.794830659536542	0.035383346180941196
0.6838235294117647	0.11029411764705883	0.8700980392156861	0.1299019607843137	0.7950089126559715	0.03551458825650644
0.6813725490196078	0.10784313725490197	0.8651960784313724	0.13480392156862744	0.796078431372549	0.0354015308485112
0.6813725490196076	0.10294117647058824	0.8627450980392155	0.1323529411764706	0.7973262032085561	0.03524055695088041
0.6813725490196078	0.10294117647058824	0.8602941176470587	0.12990196078431374	0.7989304812834225	0.034875997905980824
0.6813725490196079	0.10294117647058824	0.8578431372549019	0.13235294117647056	0.799643493761141	0.03478102345972897
0.6838235294117648	0.10049019607843138	0.8602941176470589	0.1299019607843137	0.8012477718360074	0.03407233786600404
0.6862745098039217	0.09803921568627451	0.8553921568627452	0.1299019607843137	0.8030303030303032	0.03366702646917699
0.6887254901960785	0.09558823529411764	0.8553921568627452	0.1299019607843137	0.8048128342245991	0.03323376643399683
0.6911764705882354	0.09313725490196079	0.8529411764705883	0.13235294117647056	0.8064171122994654	0.032921301814136
0.6936274509803922	0.09068627450980392	0.8504901960784316	0.13480392156862742	0.8074866310160429	0.03284795165884583
0.698529411764706	0.09068627450980392	0.8480392156862747	0.13725490196078427	0.8076648841354724	0.032729846531381425
0.7034313725490197	0.09068627450980392	0.8480392156862747	0.1372549019607843	0.8081996434937612	0.03244912358955791
0.7107843137254903	0.08823529411764705	0.8480392156862747	0.1372549019607843	0.80873440285205	0.03248352305329829
0.7132352941176472	0.08578431372549021	0.8431372549019609	0.1372549019607843	0.8090909090909091	0.03224585222739217
0.7132352941176472	0.08578431372549021	0.8406862745098039	0.13480392156862742	0.8085561497326204	0.03238942964064226
0.715686274509804	0.08823529411764706	0.8406862745098039	0.13480392156862742	0.8080213903743316	0.03243708032233057
0.715686274509804	0.08823529411764706	0.840686274509804	0.13480392156862742	0.8067736185383244	0.032567363465627594
0.7181372549019609	0.08578431372549021	0.8382352941176473	0.13725490196078427	0.8060606060606061	0.032510909254167164
0.7254901960784315	0.08333333333333336	0.8357843137254904	0.13970588235294115	0.804812834224599	0.032603592422347075
0.7303921568627453	0.08333333333333336	0.8333333333333336	0.14215686274509803	0.8042780748663102	0.0324877205044101
0.7377450980392158	0.08088235294117647	0.8308823529411766	0.1446078431372549	0.8037433155080215	0.03252008246674184
0.7450980392156863	0.0784313725490196	0.8308823529411766	0.1446078431372549	0.8033868092691623	0.032197780759276026
0.7499999999999999	0.07843137254901962	0.8308823529411766	0.1446078431372549	0.8037433155080214	0.03200939732585353
0.7524509803921566	0.07598039215686275	0.8308823529411765	0.1446078431372549	0.8035650623885918	0.031712308793470874
0.7573529411764705	0.07598039215686274	0.8308823529411766	0.1446078431372549	0.8032085561497326	0.03158569141760863
0.7622549019607843	0.07598039215686275	0.8308823529411766	0.1446078431372549	0.8035650623885919	0.03150621609054224
0.7671568627450981	0.07598039215686277	0.8308823529411765	0.1446078431372549	0.8035650623885918	0.03170845901543545
0.7720588235294119	0.07598039215686277	0.8308823529411765	0.1446078431372549	0.8030303030303031	0.03188952102420149
0.7769607843137257	0.07598039215686277	0.8308823529411765	0.1446078431372549	0.8028520499108734	0.031998543520344584
0.7818627450980394	0.07598039215686277	0.8308823529411765	0.1446078431372549	0.8033868092691622	0.031987268991283783
0.7867647058823531	0.07598039215686277	0.8333333333333334	0.14215686274509803	0.8037433155080215	0.03201104083062145
0.7916666666666669	0.07107843137254902	0.8357843137254902	0.13970588235294118	0.8053475935828879	0.03159511688528574
0.8014705882352943	0.07107843137254902	0.8357843137254903	0.13970588235294118	0.8062388591800358	0.031392673791733224
0.8088235294117648	0.06862745098039216	0.8382352941176473	0.13725490196078433	0.8071301247771837	0.03117322185251267
0.8186274509803922	0.06862745098039216	0.8382352941176473	0.1372549019607843	0.8076648841354724	0.03101635799009323
0.8284313725490197	0.06862745098039216	0.843137254901961	0.13235294117647056	0.8096256684491979	0.030803244263558897
0.840686274509804	0.0661764705882353	0.8480392156862747	0.12745098039215685	0.8124777183600714	0.03040199356634913
0.8504901960784316	0.0661764705882353	0.8529411764705884	0.12254901960784315	0.8151515151515153	0.030142796210690354
0.860294117647059	0.0661764705882353	0.8553921568627453	0.12009803921568628	0.8181818181818183	0.030058722947248227
0.8725490196078433	0.06372549019607843	0.8553921568627452	0.11519607843137254	0.8212121212121214	0.030239466747194618
0.8823529411764707	0.06372549019607843	0.8553921568627451	0.11029411764705882	0.8231729055258468	0.030096972484916384
0.8946078431372552	0.061274509803921566	0.8602941176470588	0.1053921568627451	0.8247771836007131	0.030121714485213398
0.9068627450980394	0.058823529411764705	0.8627450980392156	0.09803921568627451	0.8262032085561497	0.029802532060049215
0.9117647058823531	0.058823529411764705	0.8651960784313725	0.09068627450980392	0.8263814616755794	0.029843283473917473
0.91421568627451	0.056372549019607844	0.8651960784313724	0.0857843137254902	0.8278074866310161	0.029745708708118337
0.9166666666666669	0.05392156862745098	0.8651960784313724	0.08088235294117646	0.8278074866310161	0.030048636611028825
0.9166666666666669	0.053921568627450976	0.8651960784313724	0.07598039215686275	0.8285204991087344	0.02993860706113207
0.9166666666666669	0.05392156862745098	0.8651960784313724	0.07107843137254902	0.8281639928698752	0.03017744502399702
0.911764705882353	0.058823529411764705	0.8651960784313724	0.0661764705882353	0.8276292335115863	0.030555580628281793
0.9093137254901961	0.06127450980392156	0.8651960784313724	0.061274509803921566	0.8265597147950089	0.030953285686931935
0.9044117647058822	0.06617647058823528	0.8676470588235292	0.05392156862745098	0.8254901960784314	0.031314662391155566
0.9044117647058822	0.071078431372549	0.8700980392156861	0.051470588235294115	0.8247771836007132	0.03141173584429949
0.9068627450980391	0.07352941176470587	0.8725490196078429	0.04901960784313725	0.8233511586452765	0.03143182474568448
0.909313725490196	0.07598039215686274	0.8700980392156861	0.05147058823529411	0.8208556149732622	0.031481429535351046
0.9068627450980391	0.07843137254901959	0.8676470588235292	0.05392156862745097	0.8187165775401071	0.031648408125719826
0.9044117647058822	0.08088235294117646	0.8602941176470587	0.05637254901960784	0.8171122994652408	0.03179439430857261
0.8995098039215684	0.08578431372549018	0.8529411764705881	0.0588235294117647	0.8151515151515153	0.03201987944165358
0.8946078431372547	0.09068627450980392	0.8553921568627451	0.06127450980392156	0.8139037433155081	0.03233985358349164
0.889705882352941	0.09558823529411764	0.8553921568627452	0.061274509803921566	0.81301247771836	0.032760491022275635
0.8872549019607843	0.09803921568627451	0.8553921568627453	0.061274509803921566	0.8117647058823528	0.03313161320903979
0.8848039215686275	0.10049019607843138	0.8553921568627453	0.061274509803921566	0.8105169340463457	0.033247517330163304
0.8823529411764707	0.10294117647058824	0.8553921568627453	0.061274509803921566	0.8103386809269162	0.033525577123442576
0.8799019607843138	0.10539215686274511	0.8529411764705884	0.06372549019607843	0.8096256684491978	0.033834484430958225
0.877450980392157	0.10784313725490198	0.8553921568627453	0.061274509803921566	0.8094474153297682	0.03401709114381393
0.8799019607843138	0.10539215686274511	0.860294117647059	0.061274509803921566	0.8098039215686275	0.034091182098416405
0.8774509803921569	0.10784313725490197	0.8627450980392158	0.06372549019607843	0.8101604278074866	0.03393395819760061
0.8749999999999999	0.11029411764705882	0.8627450980392158	0.06372549019607843	0.8098039215686275	0.03395521884475454
0.872549019607843	0.11274509803921567	0.8602941176470589	0.0661764705882353	0.8094474153297682	0.0340342896022619
0.8725490196078431	0.11274509803921569	0.8578431372549019	0.06862745098039215	0.8089126559714795	0.03408803740552884
0.8676470588235294	0.11764705882352941	0.8578431372549019	0.06862745098039216	0.8085561497326204	0.03408803740552884
0.8700980392156863	0.11519607843137256	0.8602941176470589	0.0661764705882353	0.8078431372549019	0.034165752264143194
0.8700980392156863	0.11519607843137256	0.8627450980392158	0.06372549019607843	0.807843137254902	0.03437806231894568
0.8725490196078433	0.11764705882352941	0.860294117647059	0.0661764705882353	0.8073083778966132	0.03489775639556431
0.8725490196078433	0.11764705882352941	0.8578431372549021	0.06862745098039216	0.8067736185383245	0.03506382463710385
0.8700980392156864	0.12009803921568629	0.8553921568627453	0.07107843137254903	0.8073083778966131	0.03532623746330698
0.8651960784313726	0.12009803921568629	0.8529411764705884	0.0735294117647059	0.8080213903743314	0.035461762070516656
0.857843137254902	0.12254901960784315	0.8504901960784316	0.07598039215686277	0.8078431372549019	0.03567897330497542
0.8504901960784315	0.125	0.8480392156862747	0.07843137254901962	0.8080213903743314	0.035621716736331514
0.8431372549019608	0.12745098039215685	0.8455882352941179	0.08088235294117647	0.8089126559714795	0.035561522261437516
0.8357843137254901	0.12990196078431374	0.843137254901961	0.08333333333333334	0.8101604278074865	0.03570509967468759
0.8284313725490196	0.1323529411764706	0.8382352941176472	0.08823529411764706	0.8101604278074866	0.03608342392916478
0.8259803921568627	0.13480392156862744	0.8333333333333334	0.09313725490196077	0.8106951871657754	0.03639989069500404
0.821078431372549	0.1397058823529412	0.8284313725490196	0.0980392156862745	0.8103386809269162	0.036709252288333424
0.8137254901960784	0.14215686274509803	0.8259803921568627	0.10049019607843136	0.8096256684491979	0.036997438250160185
0.8063725490196078	0.1446078431372549	0.823529411764706	0.10294117647058824	0.8087344028520501	0.03735253230804299
0.7990196078431371	0.14705882352941174	0.8210784313725491	0.1053921568627451	0.8071301247771837	0.037633924236741285
0.7916666666666665	0.1495098039215686	0.8161764705882352	0.11029411764705882	0.8055258467023173	0.03774776762761277
0.7818627450980391	0.15441176470588233	0.8112745098039214	0.11519607843137254	0.8037433155080214	0.037686721501132274
0.7745098039215685	0.15686274509803919	0.8063725490196076	0.12009803921568625	0.8021390374331552	0.037324212854998366
0.7647058823529411	0.1568627450980392	0.8039215686274508	0.12254901960784313	0.8005347593582889	0.03719070419391937
0.7549019607843137	0.1568627450980392	0.8014705882352939	0.1299019607843137	0.7994652406417113	0.03710223899259386
0.747549019607843	0.15931372549019607	0.8014705882352939	0.13480392156862744	0.7987522281639929	0.037195288242026024
0.7377450980392155	0.15931372549019607	0.801470588235294	0.13480392156862744	0.7983957219251336	0.037186381010678594
0.7254901960784312	0.16176470588235292	0.801470588235294	0.13480392156862744	0.798217468805704	0.03729294336268492
0.713235294117647	0.1642156862745098	0.801470588235294	0.13480392156862744	0.7991087344028519	0.03695708621220967
0.7034313725490196	0.16421568627450978	0.8014705882352939	0.13480392156862747	0.7987522281639929	0.03693582556505574
0.693627450980392	0.16421568627450978	0.7990196078431371	0.13725490196078433	0.8	0.036529734876420646
0.6862745098039214	0.16176470588235295	0.7990196078431371	0.13725490196078433	0.8	0.036339094088679205
0.6789215686274508	0.1593137254901961	0.7990196078431371	0.13725490196078433	0.8005347593582888	0.03629129174724129
0.6740196078431371	0.15441176470588236	0.7990196078431371	0.13725490196078433	0.8016042780748662	0.03619096034258001
0.6715686274509802	0.15196078431372548	0.801470588235294	0.13970588235294118	0.8026737967914439	0.035974550163827806
0.6691176470588234	0.1495098039215686	0.803921568627451	0.14215686274509803	0.8032085561497327	0.03553377069773773
0.6666666666666665	0.14705882352941174	0.803921568627451	0.1372549019607843	0.8042780748663102	0.03526728835157296
0.6666666666666665	0.14705882352941177	0.8039215686274509	0.1323529411764706	0.8053475935828877	0.0351484529386199
0.6642156862745097	0.1446078431372549	0.8063725490196076	0.12990196078431374	0.8067736185383243	0.03513644812407044
0.6617647058823528	0.14215686274509803	0.8088235294117645	0.12745098039215685	0.8074866310160428	0.035136448124070435
0.659313725490196	0.13970588235294115	0.8112745098039215	0.12499999999999999	0.8074866310160428	0.03530488832669006
0.6568627450980391	0.13725490196078427	0.8137254901960783	0.12254901960784313	0.8067736185383245	0.03553079212780798
0.6519607843137254	0.1372549019607843	0.8112745098039214	0.12009803921568628	0.8051693404634582	0.03564477002003499
0.6470588235294117	0.13725490196078433	0.8063725490196076	0.12009803921568628	0.8033868092691622	0.03582510481902539
0.642156862745098	0.13725490196078433	0.8014705882352939	0.12009803921568628	0.8016042780748663	0.03599401882640247
0.6372549019607843	0.1372549019607843	0.7965686274509802	0.12009803921568628	0.799643493761141	0.03631478031434868
0.6323529411764706	0.13725490196078427	0.7916666666666665	0.12009803921568628	0.7976827094474153	0.03651024899178556
0.6274509803921567	0.13725490196078427	0.7867647058823528	0.12009803921568628	0.7959001782531194	0.03690281758051916
0.6225490196078429	0.13725490196078427	0.7818627450980391	0.12500000000000003	0.7932263814616756	0.0371787655967045
0.6151960784313724	0.13970588235294115	0.7794117647058822	0.12745098039215688	0.7901960784313726	0.03797096413973146
0.6127450980392155	0.1372549019607843	0.7769607843137253	0.12990196078431374	0.7875222816399287	0.03829093828156952
0.6078431372549018	0.13235294117647056	0.7745098039215684	0.1323529411764706	0.7848484848484848	0.03878042736360546
0.6029411764705881	0.12745098039215685	0.7745098039215685	0.1323529411764706	0.7828877005347593	0.03919084568813403
0.5955882352941175	0.125	0.7745098039215685	0.1323529411764706	0.7803921568627451	0.03976344278450187
0.5980392156862744	0.12254901960784313	0.7720588235294117	0.13480392156862744	0.7777183600713012	0.04042251156816456
0.5931372549019607	0.12745098039215685	0.7671568627450979	0.1397058823529412	0.7755793226381461	0.04050158232567192
0.5906862745098038	0.12990196078431374	0.762254901960784	0.14460784313725492	0.7739750445632799	0.0405220684610574
0.588235294117647	0.1323529411764706	0.7598039215686272	0.14705882352941177	0.7736185383244207	0.04040679368385521
0.5906862745098039	0.13480392156862747	0.7573529411764703	0.14950980392156865	0.7720142602495544	0.040505883594835375
0.5906862745098039	0.13480392156862744	0.7573529411764705	0.14950980392156862	0.770053475935829	0.040646307003811055
0.588235294117647	0.1372549019607843	0.7524509803921567	0.14950980392156862	0.768270944741533	0.04076962996993291
0.588235294117647	0.13725490196078433	0.7499999999999999	0.14705882352941174	0.766488413547237	0.040675792657987826
0.588235294117647	0.13725490196078435	0.7475490196078429	0.1446078431372549	0.765597147950089	0.04077605711918575
0.588235294117647	0.13725490196078435	0.7450980392156861	0.14705882352941177	0.7650623885918003	0.041032939760612036
0.5931372549019607	0.13725490196078435	0.7426470588235292	0.14950980392156865	0.7639928698752229	0.041337801859601495
0.5980392156862744	0.13725490196078435	0.7450980392156862	0.14705882352941177	0.7639928698752229	0.04155996620828902
0.5955882352941175	0.1397058823529412	0.7475490196078431	0.1446078431372549	0.7634581105169341	0.041243499442449774
0.5955882352941175	0.1397058823529412	0.752450980392157	0.13970588235294115	0.7631016042780748	0.0412237600765142
0.5955882352941175	0.13970588235294118	0.752450980392157	0.13970588235294115	0.7641711229946525	0.040827073954005935
0.5931372549019607	0.1372549019607843	0.752450980392157	0.13970588235294115	0.7648841354723708	0.04073000050086202
0.5931372549019607	0.1372549019607843	0.7549019607843138	0.13725490196078427	0.7645276292335115	0.04078960883406031
0.5931372549019607	0.1372549019607843	0.7598039215686275	0.13235294117647056	0.7638146167557932	0.04091622620992255
0.5980392156862744	0.1372549019607843	0.7647058823529412	0.12745098039215685	0.763992869875223	0.040974366113065305
0.6004901960784312	0.13970588235294118	0.7671568627450981	0.125	0.7641711229946525	0.04129213030084862
0.605392156862745	0.14460784313725492	0.7696078431372549	0.12254901960784315	0.7645276292335117	0.04155891556506709
0.6102941176470587	0.14950980392156865	0.7720588235294118	0.11519607843137256	0.7647058823529411	0.04149791296549734
0.6151960784313725	0.14950980392156862	0.7769607843137255	0.11029411764705883	0.7648841354723706	0.04136230975023183
0.6225490196078431	0.15196078431372548	0.7769607843137255	0.11029411764705883	0.7641711229946523	0.04111861707218609
0.6323529411764707	0.15196078431372548	0.7818627450980394	0.11029411764705883	0.7641711229946524	0.040926717465190776
0.6421568627450982	0.15196078431372545	0.7867647058823531	0.11029411764705883	0.7641711229946525	0.041035580184513365
0.6495098039215689	0.1544117647058823	0.7916666666666669	0.11029411764705882	0.76524064171123	0.04076244436974408
0.6544117647058825	0.15931372549019607	0.7990196078431374	0.10784313725490197	0.7654188948306596	0.04069826192553047
0.6568627450980392	0.16666666666666666	0.8039215686274511	0.10784313725490197	0.7655971479500893	0.04073157488872139
0.6617647058823528	0.1715686274509804	0.806372549019608	0.11029411764705882	0.7663101604278075	0.04045533539729694
0.6691176470588235	0.17401960784313725	0.8112745098039217	0.11029411764705882	0.7666666666666667	0.040200326718301066
0.6715686274509803	0.1715686274509804	0.8137254901960785	0.10784313725490197	0.7670231729055259	0.04006023065819408
0.6740196078431372	0.1691176470588235	0.8137254901960785	0.10784313725490197	0.7679144385026738	0.040044257411483146
0.6789215686274509	0.1691176470588235	0.8186274509803922	0.10784313725490197	0.7677361853832443	0.040136940579663063
0.6813725490196079	0.16666666666666663	0.8186274509803921	0.10784313725490197	0.7675579322638146	0.04035962192754586
0.6862745098039217	0.16666666666666663	0.821078431372549	0.11029411764705883	0.7680926916221034	0.04033799519913967
0.6911764705882354	0.16666666666666663	0.8259803921568628	0.11029411764705883	0.7691622103386809	0.04057947424911776
0.6985294117647061	0.16421568627450978	0.8333333333333335	0.10784313725490197	0.770409982174688	0.04052005654264123
0.7058823529411767	0.16176470588235292	0.8382352941176472	0.10784313725490197	0.7729055258467024	0.040163550303782054
0.7132352941176472	0.15931372549019607	0.8431372549019609	0.10784313725490197	0.7752228163992869	0.040015568217432435
0.7230392156862746	0.15441176470588233	0.8504901960784316	0.1053921568627451	0.7773618538324419	0.0396868821172074
0.7279411764705884	0.15441176470588233	0.8553921568627453	0.1053921568627451	0.7791443850267379	0.03946942675068153
0.735294117647059	0.15196078431372548	0.860294117647059	0.10539215686274511	0.7814616755793227	0.039122879099214435
0.7401960784313727	0.15196078431372545	0.8627450980392157	0.10784313725490198	0.7823529411764706	0.0388982959834652
0.7450980392156864	0.15196078431372545	0.8627450980392156	0.1127450980392157	0.7836007130124777	0.03850823378337322
0.7500000000000001	0.15196078431372545	0.8651960784313725	0.11029411764705882	0.7855614973262032	0.03832221933314234
0.7549019607843139	0.15196078431372545	0.8676470588235294	0.10784313725490197	0.7875222816399287	0.0375415095448956
0.7598039215686276	0.15196078431372545	0.8725490196078433	0.10294117647058824	0.7898395721925133	0.03723247548242975
0.769607843137255	0.15196078431372545	0.8750000000000001	0.10049019607843138	0.7919786096256685	0.03670807926567417
0.7794117647058826	0.15196078431372548	0.875	0.10049019607843138	0.7941176470588234	0.03637558265591389
0.7867647058823531	0.15441176470588236	0.8749999999999999	0.10049019607843136	0.7966131907308377	0.03585513698058562
0.78921568627451	0.15196078431372545	0.8749999999999998	0.10049019607843136	0.7994652406417111	0.035361506041969304
0.7916666666666669	0.1495098039215686	0.8749999999999998	0.10049019607843136	0.802139037433155	0.035439427756737606
0.7941176470588237	0.14705882352941174	0.8749999999999998	0.10049019607843136	0.8044563279857397	0.035186892200614064
0.7965686274509806	0.1446078431372549	0.8749999999999998	0.10049019607843136	0.8060606060606061	0.03509632923589273
0.7965686274509806	0.1446078431372549	0.8749999999999998	0.10049019607843136	0.8087344028520499	0.034747097819930906
0.8014705882352943	0.1446078431372549	0.8725490196078429	0.10294117647058822	0.8110516934046346	0.034254143627149465
0.8088235294117648	0.14215686274509803	0.8774509803921567	0.10294117647058823	0.81301247771836	0.03395398754420715
0.8161764705882354	0.13970588235294112	0.8799019607843137	0.1053921568627451	0.8151515151515151	0.03380898689328729
0.823529411764706	0.13725490196078427	0.8799019607843137	0.11029411764705883	0.8162210338680927	0.033527141037868316
0.8284313725490197	0.1372549019607843	0.8823529411764707	0.10784313725490197	0.8163992869875223	0.033260142188687516
0.8308823529411765	0.13480392156862744	0.8872549019607844	0.10294117647058823	0.8172905525846703	0.0327784469728776
0.8308823529411764	0.13480392156862744	0.8897058823529413	0.10049019607843136	0.8176470588235294	0.032334230314632895
0.8333333333333333	0.1323529411764706	0.8921568627450982	0.09803921568627451	0.817825311942959	0.03244377015727144
0.8357843137254901	0.1299019607843137	0.8897058823529413	0.10049019607843138	0.8176470588235295	0.03239987156182415
0.840686274509804	0.12990196078431374	0.8897058823529413	0.10049019607843138	0.8174688057040999	0.032428968960639216
0.8480392156862747	0.13235294117647056	0.8897058823529413	0.10049019607843139	0.8171122994652407	0.032259560067618376
0.8529411764705884	0.13235294117647056	0.8872549019607844	0.10294117647058824	0.8187165775401067	0.03199474531451077
0.8578431372549021	0.13235294117647056	0.8823529411764706	0.10784313725490195	0.8201426024955436	0.031800657426131584
0.860294117647059	0.1299019607843137	0.8774509803921567	0.11274509803921567	0.8204991087344029	0.031776885586793924
0.8627450980392158	0.12745098039215685	0.8749999999999999	0.11519607843137254	0.8208556149732621	0.03182163004514452
0.8651960784313727	0.125	0.8725490196078429	0.1176470588235294	0.820855614973262	0.03166167537932966
0.8676470588235295	0.12254901960784316	0.8725490196078429	0.12254901960784313	0.8213903743315508	0.03146231234149409
0.8676470588235295	0.12254901960784316	0.8676470588235292	0.12745098039215685	0.8224598930481284	0.03141966243733002
0.8676470588235295	0.12254901960784316	0.8651960784313725	0.12990196078431374	0.8242424242424241	0.031350431814043525
0.8676470588235295	0.12254901960784315	0.8627450980392156	0.1323529411764706	0.8249554367201425	0.03129265578058326
0.8676470588235297	0.12254901960784315	0.8602941176470589	0.13480392156862744	0.8249554367201426	0.031240504359543692
0.8676470588235297	0.12254901960784316	0.8578431372549021	0.13725490196078427	0.824777183600713	0.03149999368674727
0.8700980392156865	0.12009803921568629	0.8553921568627453	0.13970588235294115	0.824777183600713	0.03182508090300425
0.877450980392157	0.1127450980392157	0.8529411764705884	0.14215686274509803	0.8244206773618539	0.03189206588631611
0.8823529411764707	0.10784313725490197	0.8529411764705884	0.14215686274509803	0.8240641711229946	0.03205667251817998
0.8823529411764708	0.10784313725490197	0.8504901960784316	0.1446078431372549	0.8233511586452763	0.03227842549360548
0.8872549019607845	0.10784313725490197	0.8480392156862747	0.14705882352941174	0.8231729055258467	0.03232583838553256
0.8897058823529413	0.11029411764705883	0.8480392156862747	0.14705882352941174	0.8228163992869875	0.03229925766641015
0.8897058823529415	0.11029411764705883	0.8455882352941179	0.1495098039215686	0.8228163992869875	0.031944376389852445
0.8921568627450983	0.10784313725490197	0.8480392156862747	0.15196078431372545	0.8228163992869875	0.03185280351586944
0.8946078431372552	0.1053921568627451	0.8504901960784316	0.1495098039215686	0.8224598930481284	0.032064688178254676
0.897058823529412	0.10294117647058823	0.8504901960784316	0.1495098039215686	0.8215686274509804	0.03187713356150147
0.897058823529412	0.10294117647058823	0.8504901960784316	0.14950980392156862	0.8201426024955436	0.031887848944002886
0.8946078431372552	0.1053921568627451	0.8504901960784316	0.14950980392156865	0.8180035650623886	0.032125519769909
0.894607843137255	0.10539215686274511	0.8504901960784316	0.14950980392156862	0.8158645276292336	0.03218122325763773
0.8897058823529412	0.10539215686274511	0.8504901960784315	0.1495098039215686	0.8139037433155081	0.03251995869182708
0.8897058823529413	0.10539215686274511	0.8504901960784316	0.1495098039215686	0.8119429590017825	0.03271607196480524
0.8872549019607845	0.10784313725490197	0.8480392156862746	0.15196078431372548	0.8094474153297683	0.032953742790711366
0.8872549019607845	0.10784313725490198	0.8504901960784315	0.14950980392156862	0.8089126559714794	0.03308312169022163
0.8872549019607846	0.10784313725490198	0.8553921568627452	0.1446078431372549	0.808199643493761	0.03329998637288486
0.8897058823529415	0.10539215686274511	0.8578431372549021	0.14215686274509803	0.8071301247771837	0.03335438621397678
0.8921568627450983	0.10294117647058824	0.8578431372549021	0.14215686274509803	0.8064171122994652	0.033625312743453276
0.8897058823529412	0.1053921568627451	0.8578431372549021	0.14215686274509803	0.8060606060606061	0.03376268933354942
0.8872549019607844	0.10784313725490197	0.8578431372549021	0.14215686274509803	0.8060606060606059	0.03414500192533887
0.8848039215686276	0.11029411764705883	0.8627450980392158	0.13725490196078433	0.8060606060606059	0.03430027511166305
0.8872549019607846	0.10784313725490197	0.8676470588235295	0.1323529411764706	0.8058823529411765	0.034369665511770064
0.8897058823529415	0.1053921568627451	0.8700980392156864	0.1299019607843137	0.8057040998217468	0.034346230660976036
0.8897058823529413	0.1053921568627451	0.8725490196078433	0.12745098039215685	0.8048128342245989	0.03416797754154644
0.8897058823529413	0.10539215686274511	0.877450980392157	0.12254901960784315	0.8044563279857397	0.034022976890626576
0.8897058823529415	0.10539215686274511	0.8823529411764707	0.11764705882352942	0.8037433155080214	0.03388405257628853
0.8897058823529413	0.10539215686274511	0.8872549019607844	0.11274509803921569	0.8026737967914439	0.03404763244759218
0.8897058823529412	0.10539215686274511	0.8921568627450982	0.10784313725490197	0.8023172905525847	0.03430603083099392
0.8897058823529413	0.10539215686274511	0.8921568627450983	0.10784313725490197	0.8030303030303031	0.03440117569551453
0.8897058823529415	0.10539215686274511	0.8946078431372552	0.1053921568627451	0.8035650623885918	0.034582757089735565
0.8897058823529415	0.10539215686274511	0.8995098039215688	0.10049019607843138	0.8035650623885918	0.034839069980574004
0.8921568627450983	0.10294117647058824	0.9019607843137256	0.09803921568627451	0.8039215686274509	0.03514039480178558
0.8921568627450983	0.10294117647058824	0.8995098039215689	0.10049019607843138	0.8035650623885917	0.03536244711134276
0.8946078431372552	0.10049019607843139	0.897058823529412	0.10294117647058824	0.8033868092691623	0.03579834029766009
0.8897058823529413	0.10049019607843138	0.8921568627450982	0.10784313725490197	0.8033868092691623	0.036218030053794995
0.8848039215686275	0.10049019607843138	0.8897058823529412	0.11029411764705882	0.8030303030303031	0.03669000006583771
0.8823529411764706	0.10294117647058823	0.8897058823529412	0.11029411764705882	0.8021390374331552	0.03705758878953092
0.8848039215686275	0.10049019607843138	0.8897058823529413	0.11029411764705883	0.801782531194296	0.03728139752364369
0.8848039215686275	0.10049019607843138	0.8921568627450982	0.10784313725490198	0.8021390374331551	0.03747548541202286
0.8872549019607845	0.09803921568627451	0.8921568627450981	0.10294117647058824	0.8026737967914439	0.03747844890703896
0.8897058823529415	0.09558823529411765	0.894607843137255	0.10049019607843138	0.8032085561497327	0.03766870684101801
0.8921568627450983	0.09313725490196079	0.8970588235294119	0.09803921568627452	0.8037433155080215	0.037896419079532055
0.8946078431372552	0.09068627450980392	0.8995098039215689	0.09558823529411765	0.8040998217468805	0.037965135192364524
0.897058823529412	0.08823529411764705	0.9019607843137257	0.0931372549019608	0.8035650623885917	0.038303422544538133
0.8995098039215689	0.0857843137254902	0.9044117647058826	0.09068627450980393	0.8035650623885918	0.03848972847000814
0.9019607843137257	0.08333333333333333	0.9068627450980394	0.08823529411764706	0.8033868092691622	0.038719932990925424
0.8995098039215688	0.08088235294117647	0.9044117647058825	0.09068627450980392	0.8033868092691622	0.038879887656740275
0.8970588235294118	0.0784313725490196	0.9044117647058825	0.09068627450980392	0.8040998217468805	0.03883494338324546
0.8946078431372548	0.07598039215686274	0.9044117647058825	0.09068627450980393	0.8042780748663102	0.03872975445785811
0.8897058823529411	0.07598039215686275	0.9019607843137256	0.0931372549019608	0.8037433155080214	0.038775789428365286
0.8823529411764706	0.07843137254901962	0.8995098039215687	0.09558823529411765	0.8035650623885919	0.03904709179722705
0.8774509803921567	0.07843137254901962	0.8970588235294117	0.09803921568627451	0.803030303030303	0.038967689035360596
0.8700980392156861	0.07598039215686275	0.8946078431372548	0.10049019607843136	0.8033868092691623	0.03910127614359226
0.8602941176470587	0.07598039215686274	0.892156862745098	0.10294117647058822	0.8024955436720144	0.03927303006927953
0.855392156862745	0.07598039215686274	0.889705882352941	0.10049019607843135	0.8017825311942959	0.03927303006927954
0.8553921568627451	0.07598039215686275	0.8848039215686273	0.10049019607843138	0.8008912655971481	0.039614703504723715
0.8504901960784313	0.07598039215686275	0.8823529411764705	0.09803921568627452	0.7998217468805705	0.03964334414196173
0.8480392156862746	0.07843137254901962	0.8749999999999999	0.10049019607843139	0.7987522281639929	0.039754221667054924
0.8455882352941178	0.08088235294117649	0.8700980392156861	0.10049019607843138	0.7969696969696969	0.04014902223797921
0.8357843137254903	0.08088235294117649	0.8627450980392155	0.10294117647058824	0.7966131907308377	0.040238638260139084
0.8284313725490197	0.07843137254901962	0.8578431372549018	0.10294117647058824	0.7966131907308378	0.04013156987197423
0.8235294117647057	0.0784313725490196	0.8529411764705881	0.10294117647058824	0.7964349376114083	0.040067062854473395
0.8235294117647057	0.08333333333333333	0.8480392156862744	0.10294117647058823	0.7969696969696971	0.039789699234738816
0.8210784313725489	0.0857843137254902	0.8480392156862745	0.10294117647058823	0.7975044563279858	0.039632673093703476
0.818627450980392	0.08823529411764705	0.8504901960784315	0.10049019607843138	0.797860962566845	0.03953509832790435
0.8137254901960783	0.08823529411764706	0.8480392156862746	0.10294117647058824	0.7978609625668449	0.03915677407342715
0.8112745098039214	0.09068627450980392	0.8431372549019608	0.10784313725490197	0.7978609625668448	0.038769122576323166
0.8063725490196076	0.09558823529411765	0.8357843137254901	0.11519607843137254	0.7978609625668449	0.038676154069712906
0.8039215686274509	0.09803921568627451	0.8308823529411764	0.12009803921568629	0.7973262032085562	0.03852701538859567
0.8063725490196079	0.09558823529411765	0.8259803921568627	0.125	0.7960784313725491	0.03846403597411629
0.806372549019608	0.09558823529411765	0.8235294117647057	0.12745098039215685	0.7960784313725491	0.03808172338232685
0.806372549019608	0.09558823529411767	0.8186274509803919	0.1323529411764706	0.7955436720142601	0.03785783656431313
0.8039215686274511	0.09803921568627454	0.8137254901960782	0.13725490196078433	0.7946524064171124	0.03774705395740048
0.8039215686274511	0.09803921568627452	0.8112745098039214	0.13970588235294118	0.7941176470588236	0.03769111345769746
0.8039215686274511	0.09803921568627452	0.8088235294117645	0.14215686274509806	0.7939393939393941	0.03792680148782793
0.8039215686274511	0.09803921568627452	0.8039215686274508	0.1470588235294118	0.7919786096256686	0.03824756297577414
0.8039215686274511	0.09803921568627452	0.801470588235294	0.14950980392156865	0.7912655971479502	0.03831555731238585
0.8039215686274511	0.09803921568627452	0.7990196078431373	0.15196078431372548	0.7900178253119431	0.03833139208133544
0.8014705882352942	0.09558823529411765	0.7965686274509806	0.15441176470588233	0.7893048128342247	0.0383413647749659
0.7990196078431372	0.0931372549019608	0.7990196078431374	0.15196078431372548	0.7877005347593584	0.038386798755718925
0.7965686274509802	0.09068627450980393	0.7990196078431374	0.15196078431372548	0.786631016042781	0.0384055897526333
0.7941176470588234	0.08823529411764706	0.7990196078431374	0.15196078431372548	0.7855614973262034	0.038548653765499374
0.7916666666666665	0.0857843137254902	0.7990196078431374	0.15196078431372548	0.783957219251337	0.03849200096142201
0.7892156862745097	0.08333333333333333	0.8014705882352943	0.14950980392156862	0.7825311942959001	0.03850860140206629
0.7867647058823528	0.08088235294117647	0.8039215686274511	0.14705882352941177	0.781283422459893	0.0382247993322724
0.7916666666666665	0.07598039215686275	0.8088235294117648	0.14215686274509803	0.7805704099821748	0.037814911182610544
0.7941176470588234	0.07352941176470587	0.8137254901960785	0.1372549019607843	0.7802139037433156	0.03746955854643007
0.7941176470588234	0.06862745098039216	0.8137254901960785	0.1372549019607843	0.7789661319073085	0.03707618365921596
0.7892156862745097	0.06862745098039216	0.8137254901960785	0.13725490196078427	0.777005347593583	0.036934512828630604
0.7867647058823528	0.0661764705882353	0.8137254901960785	0.13725490196078427	0.774866310160428	0.03679713623853445
0.7818627450980391	0.0661764705882353	0.8161764705882354	0.13970588235294115	0.7725490196078433	0.03685088404180138
0.7769607843137254	0.0661764705882353	0.8137254901960784	0.13725490196078427	0.7705882352941177	0.03683003500084318
0.7720588235294116	0.0661764705882353	0.8112745098039215	0.13480392156862742	0.7684491978609627	0.03664165156742068
0.7696078431372548	0.06862745098039216	0.8088235294117645	0.1323529411764706	0.7672014260249556	0.036950685629886536
0.7647058823529411	0.06862745098039216	0.8063725490196076	0.12990196078431374	0.7659536541889483	0.03712893874931612
0.7622549019607844	0.07107843137254903	0.8039215686274508	0.12745098039215685	0.7643493761140819	0.03723052543101577
0.7573529411764706	0.07107843137254903	0.8014705882352939	0.12499999999999997	0.7629233511586453	0.037189289412029494
0.7573529411764706	0.07107843137254903	0.8014705882352939	0.12009803921568626	0.7620320855614974	0.03728955387322741
0.7573529411764705	0.07107843137254902	0.7990196078431371	0.11764705882352941	0.7607843137254903	0.0372807503434553
0.7573529411764703	0.07598039215686274	0.7965686274509802	0.11519607843137254	0.7597147950089127	0.03734313154494793
0.7598039215686273	0.07352941176470588	0.7990196078431372	0.11274509803921569	0.7590017825311943	0.03713612267680997
0.7573529411764706	0.07107843137254902	0.7990196078431372	0.10784313725490197	0.7573975044563281	0.03692461385381
0.7549019607843137	0.07352941176470588	0.8014705882352942	0.10539215686274511	0.7554367201426027	0.03694624058221618
0.7573529411764706	0.07598039215686275	0.803921568627451	0.10294117647058824	0.7520499108734404	0.0365864468828853
0.7573529411764705	0.08088235294117647	0.806372549019608	0.10049019607843139	0.7500891265597149	0.036123606832090115
0.7524509803921567	0.0857843137254902	0.8088235294117648	0.10294117647058824	0.7479500891265598	0.03608095692792603
0.7426470588235293	0.09068627450980392	0.8137254901960786	0.10294117647058824	0.746524064171123	0.03616143626667451
0.7352941176470587	0.09803921568627452	0.8112745098039216	0.10539215686274513	0.7459893048128343	0.03620468227526329
0.7254901960784312	0.10294117647058823	0.8137254901960783	0.10294117647058826	0.7456327985739751	0.035996229984370964
0.7181372549019607	0.1053921568627451	0.8137254901960782	0.10294117647058824	0.7468805704099822	0.035747748011213616
0.7181372549019607	0.11029411764705882	0.8161764705882351	0.10049019607843136	0.7474153297682711	0.0358424764316911
0.7181372549019607	0.11519607843137254	0.818627450980392	0.10294117647058823	0.7481283422459895	0.03602479729528206
0.7156862745098038	0.1176470588235294	0.821078431372549	0.10539215686274511	0.7486631016042782	0.03618857464844574
0.7107843137254901	0.1176470588235294	0.8235294117647061	0.10784313725490198	0.7486631016042782	0.036431285155272844
0.7083333333333333	0.11519607843137254	0.8235294117647061	0.10784313725490198	0.7497326203208556	0.03643128515527285
0.7058823529411764	0.11274509803921569	0.8235294117647061	0.10784313725490198	0.7506238859180037	0.036562410721205696
0.7058823529411764	0.11274509803921569	0.8259803921568628	0.10539215686274513	0.7513368983957219	0.036897727083128884
0.7034313725490196	0.11029411764705883	0.8308823529411766	0.10049019607843139	0.7525846702317291	0.037203260988282236
0.7034313725490196	0.1053921568627451	0.8357843137254904	0.09558823529411765	0.7540106951871657	0.0373220964012353
0.6985294117647057	0.10539215686274511	0.8406862745098042	0.09068627450980393	0.7559714795008913	0.037233564256446416
0.6960784313725488	0.10294117647058824	0.843137254901961	0.08823529411764706	0.7577540106951871	0.037001839256279125
0.6936274509803919	0.10049019607843136	0.8455882352941179	0.08578431372549021	0.7581105169340463	0.03720218423604513
0.6911764705882351	0.09803921568627451	0.8504901960784316	0.08088235294117649	0.7588235294117647	0.037113805395459006
0.6887254901960782	0.09558823529411764	0.8553921568627453	0.07598039215686275	0.7593582887700534	0.037049298377958166
0.6862745098039215	0.09803921568627451	0.860294117647059	0.07107843137254902	0.759536541889483	0.03688552102479448
0.6862745098039216	0.09803921568627452	0.8651960784313727	0.0661764705882353	0.7602495543672014	0.03652768634641679
0.6862745098039217	0.09803921568627452	0.8700980392156864	0.061274509803921566	0.7620320855614974	0.03617782745965552
0.6862745098039217	0.09803921568627452	0.8676470588235294	0.06372549019607843	0.7629233511586453	0.03583283349204615
0.6838235294117647	0.10049019607843138	0.8651960784313725	0.06127450980392157	0.7643493761140819	0.03550481611420855
0.6838235294117646	0.1053921568627451	0.8602941176470587	0.061274509803921566	0.7647058823529411	0.035431751920166295
0.6838235294117645	0.1102941176470588	0.8529411764705881	0.06372549019607843	0.7652406417112301	0.03539611954588632
0.6838235294117645	0.11519607843137254	0.8480392156862744	0.06372549019607843	0.7652406417112301	0.03539611954588632
0.6838235294117645	0.12009803921568625	0.8431372549019607	0.06372549019607844	0.7661319073083781	0.035309455495695925
0.6838235294117645	0.12499999999999999	0.8406862745098039	0.0661764705882353	0.7675579322638146	0.03514429008642323
0.6838235294117645	0.1299019607843137	0.8382352941176472	0.06862745098039216	0.7684491978609626	0.035091279252878936
0.6813725490196076	0.1372549019607843	0.8333333333333335	0.06862745098039216	0.7689839572192515	0.035079766981629124
0.6789215686274508	0.1446078431372549	0.8284313725490197	0.06862745098039216	0.7693404634581107	0.035008076214205854
0.6740196078431371	0.14950980392156862	0.8259803921568627	0.07107843137254903	0.7700534759358291	0.03493282373877973
0.6691176470588234	0.15441176470588236	0.8235294117647057	0.06862745098039216	0.7714795008912657	0.03516129863947284
0.6666666666666665	0.1568627450980392	0.8210784313725489	0.0661764705882353	0.773083778966132	0.03525790639867467
0.6666666666666665	0.1568627450980392	0.8186274509803919	0.06372549019607843	0.773083778966132	0.03531005781971424
0.6666666666666665	0.1568627450980392	0.8161764705882351	0.06127450980392157	0.7734402852049913	0.03553242783198969
0.6666666666666665	0.1568627450980392	0.8161764705882352	0.06127450980392157	0.7737967914438505	0.03565410506407677
0.6666666666666665	0.1568627450980392	0.8161764705882352	0.06127450980392157	0.774866310160428	0.0358504642891157
0.6642156862745097	0.15441176470588233	0.8137254901960783	0.06372549019607844	0.775222816399287	0.03578180746074948
0.6642156862745097	0.15441176470588233	0.8137254901960783	0.06372549019607844	0.7761140819964351	0.03548471892836682
0.6617647058823528	0.15196078431372548	0.8137254901960783	0.06372549019607844	0.7762923351158646	0.03572280965728468
0.6642156862745098	0.15441176470588236	0.8137254901960783	0.06372549019607843	0.7761140819964351	0.03590715409992204
0.6691176470588236	0.15441176470588236	0.8161764705882352	0.0661764705882353	0.7743315508021391	0.035987173578086167
0.6691176470588236	0.1593137254901961	0.8186274509803921	0.06862745098039216	0.7723707664884136	0.03661351847772093
0.6642156862745098	0.15931372549019612	0.8186274509803922	0.06862745098039216	0.7709447415329769	0.036953973511407126
0.659313725490196	0.16421568627450983	0.8161764705882353	0.0661764705882353	0.7693404634581105	0.03740542349502736
0.659313725490196	0.16911764705882354	0.8161764705882352	0.06617647058823528	0.7693404634581105	0.03779518543745691
0.6568627450980391	0.17156862745098042	0.8137254901960783	0.06372549019607843	0.7691622103386809	0.03827756891315722
0.6544117647058822	0.17401960784313728	0.8137254901960784	0.06372549019607844	0.7696969696969697	0.03894799216250114
0.6495098039215685	0.16911764705882354	0.8137254901960784	0.06372549019607844	0.7696969696969697	0.039758940320874576
0.6519607843137254	0.16666666666666669	0.8137254901960785	0.06372549019607843	0.7698752228163992	0.04020600952445509
0.6544117647058822	0.16421568627450983	0.8137254901960786	0.06372549019607843	0.7696969696969697	0.04038629346381714
0.6568627450980391	0.16176470588235298	0.8186274509803924	0.06372549019607843	0.7691622103386808	0.04051153213471799
0.659313725490196	0.1593137254901961	0.8210784313725492	0.0661764705882353	0.7684491978609624	0.04075908757171499
0.659313725490196	0.1593137254901961	0.8235294117647061	0.06862745098039216	0.7670231729055257	0.041017188273364494
0.659313725490196	0.1593137254901961	0.8259803921568629	0.07107843137254903	0.7654188948306595	0.04109094453237663
0.659313725490196	0.1593137254901961	0.8259803921568629	0.07107843137254903	0.763458110516934	0.04122509043462491
0.659313725490196	0.1593137254901961	0.8259803921568629	0.07107843137254903	0.7618538324420676	0.04138658337707258
0.659313725490196	0.1593137254901961	0.825980392156863	0.07107843137254903	0.7602495543672013	0.04146033963608472
0.6568627450980391	0.16176470588235295	0.825980392156863	0.07107843137254903	0.7582887700534758	0.04164062357544677
0.6544117647058822	0.16421568627450983	0.825980392156863	0.07107843137254903	0.7566844919786095	0.04175705344651091
0.6519607843137254	0.1666666666666667	0.825980392156863	0.07107843137254903	0.7549019607843136	0.04188008081722905
0.6495098039215685	0.16911764705882357	0.825980392156863	0.07107843137254903	0.7525846702317289	0.04196219840917967
0.6446078431372548	0.17401960784313728	0.825980392156863	0.07107843137254903	0.7499108734402852	0.042052761373901
0.642156862745098	0.17647058823529413	0.825980392156863	0.07107843137254903	0.7470588235294117	0.04232157745805193
0.6372549019607843	0.18137254901960786	0.825980392156863	0.07107843137254903	0.7445632798573973	0.04275042777494688
0.6323529411764705	0.1862745098039216	0.825980392156863	0.07107843137254903	0.7422459893048128	0.042832545366897505
0.6274509803921566	0.1911764705882353	0.8235294117647061	0.0735294117647059	0.7401069518716576	0.0430801008038945
0.6225490196078429	0.19607843137254902	0.8210784313725492	0.07598039215686277	0.7383244206773618	0.04340537109950586
0.6151960784313724	0.1985294117647059	0.8186274509803924	0.07843137254901962	0.7365418894830658	0.04373064139511722
0.6078431372549018	0.20098039215686278	0.8161764705882354	0.08088235294117649	0.7342245989304812	0.04412160412751537
0.6004901960784312	0.20343137254901963	0.8137254901960785	0.08333333333333336	0.7319073083778966	0.04451256685991352
0.5931372549019607	0.2058823529411765	0.8161764705882354	0.08088235294117649	0.7297682709447415	0.04501905376997056
0.588235294117647	0.2058823529411765	0.8186274509803922	0.08333333333333336	0.7274509803921567	0.045481217050056436
0.5833333333333333	0.2058823529411765	0.823529411764706	0.08333333333333336	0.7254901960784312	0.04576367962177307
0.5784313725490196	0.2058823529411765	0.8284313725490197	0.08333333333333336	0.7233511586452762	0.045960804938500716
0.5735294117647058	0.2058823529411765	0.8308823529411766	0.08578431372549021	0.7217468805704099	0.04612229788094839
