# Supplementary material for: Shifts in attention drive context-dependent subspace encoding in anterior cingulate cortex in mice during decision making
Source: Nat Commun. 2024 Jul 2;15:5559. doi: 10.1038/s41467-024-49845-2 (PMC11220070; doi:10.1038/s41467-024-49845-2)
Supplement: Supplementary file 4 — Source Data [file 41467_2024_49845_MOESM4_ESM.zip › sfig3/sfig3-c.csv]

mouseAC001testedgemean	mouseAC001testedgesem	mouseAC001testmiddlemean	mouseAC001testmiddlesem	mouseAC001allmean	mouseAC001allsem	mouseAC003testedgemean	mouseAC003testedgesem	mouseAC003testmiddlemean	mouseAC003testmiddlesem	mouseAC003allmean	mouseAC003allsem	mouseAC004testedgemean	mouseAC004testedgesem	mouseAC004testmiddlemean	mouseAC004testmiddlesem	mouseAC004allmean	mouseAC004allsem
0.7352941176470587	0.06862745098039216	0.6862745098039214	0.11274509803921569	0.736541889483066	0.04430312131177301	0.6862745098039215	0.1127450980392157	0.40196078431372545	0.08823529411764706	0.6945162680456796	0.04020165834070115	0.6470588235294117	0.05392156862745098	0.8504901960784316	0.11029411764705882	0.6627989657401421	0.03908400261922441
0.7352941176470587	0.06862745098039216	0.6862745098039214	0.1127450980392157	0.7381461675579323	0.04400200800685484	0.6862745098039215	0.1127450980392157	0.40441176470588225	0.09068627450980395	0.6942577030812322	0.04037505059625849	0.6372549019607843	0.058823529411764705	0.8529411764705884	0.10784313725490197	0.6616677440206851	0.03896400160955735
0.7328431372549018	0.07107843137254903	0.6862745098039214	0.1127450980392157	0.7392156862745098	0.04361875679840925	0.6862745098039214	0.1127450980392157	0.409313725490196	0.09068627450980393	0.6941176470588233	0.04046229302100727	0.6299019607843137	0.061274509803921566	0.8529411764705884	0.10784313725490197	0.6605365223012281	0.03871938002709328
0.730392156862745	0.0735294117647059	0.6862745098039215	0.1127450980392157	0.7406417112299466	0.04331498091703005	0.6862745098039214	0.1127450980392157	0.41421568627450983	0.09068627450980392	0.693859082094376	0.040798743414451034	0.6200980392156863	0.061274509803921566	0.8529411764705884	0.10784313725490197	0.6596961861667743	0.03854702699416038
0.730392156862745	0.0735294117647059	0.6862745098039214	0.1127450980392157	0.7411764705882353	0.04316641587101672	0.6911764705882353	0.1127450980392157	0.4215686274509805	0.09313725490196079	0.6948933419521652	0.041094713436735604	0.6102941176470588	0.061274509803921566	0.8529411764705884	0.10784313725490198	0.6581447963800904	0.03831529785558177
0.730392156862745	0.07352941176470588	0.6862745098039214	0.1127450980392157	0.741711229946524	0.043059984230228186	0.696078431372549	0.1127450980392157	0.42892156862745107	0.09558823529411767	0.6953673777203186	0.041196008197386474	0.6004901960784312	0.061274509803921566	0.8529411764705884	0.10784313725490198	0.6572936867054513	0.038257050176439704
0.7279411764705881	0.07598039215686275	0.6862745098039215	0.1127450980392157	0.7427807486631016	0.04315079302555553	0.696078431372549	0.11764705882352942	0.4387254901960785	0.09558823529411767	0.6950872656755007	0.04119196205495452	0.5906862745098038	0.061274509803921566	0.8529411764705884	0.10784313725490198	0.6570135746606334	0.03815106303560142
0.7279411764705881	0.07598039215686275	0.6862745098039215	0.1127450980392157	0.7433155080213903	0.04308452262396014	0.6985294117647057	0.11519607843137256	0.4485294117647059	0.09558823529411765	0.6952488687782803	0.04136384113745885	0.5808823529411764	0.061274509803921566	0.8529411764705884	0.10784313725490198	0.657142857142857	0.037770868214909284
0.7279411764705881	0.07598039215686274	0.6862745098039214	0.1127450980392157	0.7443850267379679	0.042950947055970135	0.6960784313725488	0.11274509803921569	0.45833333333333337	0.09558823529411764	0.6951303598362419	0.04135830199182295	0.5735294117647058	0.06372549019607843	0.8529411764705884	0.10784313725490198	0.6568411980176685	0.03735853949760237
0.7279411764705881	0.07598039215686274	0.6887254901960782	0.11029411764705883	0.7454545454545455	0.042773788550453176	0.6960784313725488	0.11274509803921569	0.46813725490196084	0.09558823529411764	0.694742512389571	0.041356128597955816	0.571078431372549	0.0661764705882353	0.8553921568627453	0.10539215686274511	0.6559900883430294	0.037511397796439035
0.7254901960784312	0.0784313725490196	0.6887254901960782	0.11029411764705883	0.7467023172905526	0.04251391126452127	0.693627450980392	0.11029411764705882	0.4754901960784314	0.09803921568627451	0.6955182072829129	0.04159844650895561	0.5661764705882353	0.07107843137254902	0.8578431372549021	0.10294117647058824	0.6552898082309846	0.037673734863779146
0.7230392156862744	0.08088235294117647	0.6911764705882352	0.11274509803921569	0.7475935828877006	0.04248608339932742	0.6911764705882352	0.10784313725490195	0.482843137254902	0.10049019607843138	0.6965847877612581	0.04169407420835112	0.5637254901960784	0.07352941176470588	0.860294117647059	0.10049019607843138	0.6548588666235724	0.03769426194646869
0.7205882352941175	0.08333333333333336	0.6911764705882352	0.11274509803921569	0.7481283422459892	0.042458255534133585	0.6887254901960783	0.10539215686274508	0.49019607843137264	0.10294117647058824	0.6987825899590604	0.04153634640555591	0.5637254901960783	0.07352941176470587	0.857843137254902	0.10294117647058823	0.6548373195432018	0.03753921965844341
0.7181372549019607	0.08578431372549021	0.6887254901960783	0.11519607843137254	0.7488413547237076	0.04245091380432522	0.6862745098039214	0.10294117647058823	0.4975490196078432	0.10539215686274513	0.7007110536522301	0.04134659012290882	0.5637254901960782	0.07352941176470588	0.8553921568627451	0.10539215686274508	0.655408317173023	0.03756192353593581
0.7156862745098038	0.08823529411764708	0.6887254901960783	0.12009803921568628	0.7497326203208556	0.04234448216353669	0.6838235294117645	0.10049019607843138	0.5049019607843137	0.10784313725490198	0.7015944839474251	0.0410663852027325	0.5612745098039214	0.07598039215686275	0.8529411764705881	0.10294117647058823	0.655268261150614	0.037587133155510495
0.713235294117647	0.09068627450980393	0.6887254901960782	0.125	0.7508021390374332	0.042252317080199026	0.6838235294117645	0.10049019607843138	0.5171568627450981	0.11029411764705883	0.7026179702650289	0.04094399742137862	0.5539215686274508	0.0784313725490196	0.8504901960784312	0.10049019607843136	0.6548265460030165	0.03753717390280346
0.713235294117647	0.09068627450980393	0.6887254901960782	0.12990196078431374	0.7516934046345811	0.04218604667860364	0.6789215686274508	0.10049019607843138	0.5269607843137255	0.11519607843137256	0.7036737772031887	0.040831345761687905	0.5514705882352939	0.08088235294117647	0.8455882352941175	0.10049019607843138	0.655516052574876	0.03729083994745726
0.7107843137254901	0.09313725490196079	0.6887254901960782	0.13480392156862744	0.753119429590018	0.04206927781632282	0.6764705882352939	0.10294117647058824	0.5392156862745099	0.11764705882352942	0.7041478129713422	0.04067745616360459	0.5465686274509802	0.0857843137254902	0.838235294117647	0.10294117647058823	0.6546649429002369	0.03714895940097525
0.7083333333333331	0.09558823529411765	0.6911764705882351	0.13725490196078433	0.754367201426025	0.04194624573489	0.6740196078431371	0.1053921568627451	0.5514705882352942	0.12009803921568628	0.7040400775694893	0.04044389775066857	0.5416666666666665	0.09068627450980392	0.8333333333333333	0.10294117647058824	0.654524886877828	0.03709896914341333
0.7058823529411763	0.09803921568627452	0.6911764705882352	0.13725490196078433	0.7556149732620322	0.04194074470174274	0.6715686274509802	0.10294117647058823	0.5637254901960785	0.12254901960784315	0.7034906270200386	0.04045173316723457	0.534313725490196	0.09803921568627451	0.8284313725490196	0.10294117647058824	0.6548157724628312	0.03729301020573878
0.7034313725490194	0.10049019607843139	0.6911764705882352	0.1372549019607843	0.757397504456328	0.04168833372079967	0.6666666666666665	0.10294117647058823	0.573529411764706	0.12254901960784315	0.7026287438052141	0.040534086459442745	0.5245098039215685	0.10294117647058823	0.8259803921568627	0.1053921568627451	0.6546757164404222	0.03724301994817686
0.7009803921568626	0.10294117647058824	0.6887254901960783	0.13480392156862744	0.7597147950089127	0.04153976867478634	0.6666666666666665	0.10294117647058823	0.5808823529411764	0.125	0.7023270846800256	0.04066532519373099	0.517156862745098	0.1053921568627451	0.8186274509803921	0.10784313725490195	0.6542663219133806	0.03721608067412691
0.6985294117647057	0.10539215686274511	0.6862745098039214	0.1323529411764706	0.7620320855614975	0.04154886806026374	0.6691176470588234	0.10049019607843138	0.5906862745098038	0.12499999999999999	0.7021978021978019	0.04072154043474783	0.5073529411764705	0.11029411764705882	0.8112745098039215	0.1102941176470588	0.6529950441715147	0.03715732394811599
0.6985294117647056	0.10539215686274511	0.6862745098039214	0.1323529411764706	0.7639928698752229	0.04128899077433184	0.6666666666666665	0.09803921568627451	0.6029411764705882	0.12745098039215685	0.7020792932557636	0.0407586895908935	0.4999999999999999	0.11274509803921569	0.8039215686274508	0.11274509803921567	0.6517129928894634	0.03685451395082297
0.6985294117647056	0.1053921568627451	0.6838235294117645	0.13480392156862744	0.7659536541889485	0.04097716208691224	0.6666666666666665	0.09803921568627451	0.6151960784313726	0.1299019607843137	0.7014005602240894	0.04109288649473535	0.4926470588235293	0.11519607843137254	0.7965686274509802	0.11519607843137254	0.6501616031027795	0.036551870962884
0.6960784313725488	0.10784313725490197	0.6838235294117645	0.13480392156862744	0.7673796791443851	0.04101306361615056	0.6666666666666665	0.09803921568627452	0.6225490196078431	0.1372549019607843	0.7007002801120447	0.04119028964127145	0.48284313725490186	0.11519607843137256	0.7892156862745097	0.1176470588235294	0.6493104934281404	0.03640999041640199
0.6936274509803919	0.11029411764705883	0.6862745098039215	0.1372549019607843	0.7684491978609627	0.040644552562741916	0.6642156862745097	0.10049019607843138	0.6274509803921569	0.1372549019607843	0.6997414350355525	0.04093532884641639	0.47794117647058815	0.11519607843137254	0.7867647058823528	0.11519607843137253	0.6486209868562809	0.03691672347829464
0.6936274509803919	0.11029411764705883	0.6862745098039215	0.1372549019607843	0.7693404634581107	0.040094448562302806	0.6617647058823528	0.10294117647058824	0.6299019607843136	0.13480392156862744	0.6991057961646194	0.040835596665282616	0.47303921568627444	0.11519607843137254	0.7794117647058822	0.11274509803921569	0.6478991596638655	0.03720698794399133
0.6985294117647057	0.11029411764705883	0.6862745098039215	0.14215686274509803	0.7696969696969698	0.039638743149277886	0.6617647058823528	0.10294117647058823	0.6372549019607844	0.13235294117647056	0.6984486102133158	0.04077295973469851	0.4730392156862745	0.11519607843137254	0.7720588235294117	0.11029411764705882	0.6483193277310924	0.0371203671693673
0.7009803921568627	0.1127450980392157	0.6887254901960784	0.1446078431372549	0.7702317290552585	0.038850801507578615	0.659313725490196	0.10049019607843138	0.6446078431372549	0.1299019607843137	0.6960461107519929	0.040763337183749165	0.47058823529411764	0.11274509803921569	0.767156862745098	0.11029411764705883	0.6481900452488687	0.03714543658750214
0.6985294117647058	0.11519607843137257	0.6911764705882353	0.14705882352941177	0.7698752228163993	0.03853003326686177	0.659313725490196	0.10049019607843138	0.6446078431372548	0.1299019607843137	0.6939452704158584	0.04079042679824325	0.46813725490196084	0.11519607843137254	0.7647058823529411	0.10784313725490197	0.647209653092006	0.037139567077432246
0.6960784313725489	0.11764705882352942	0.6936274509803922	0.1446078431372549	0.7695187165775401	0.03822268984718475	0.659313725490196	0.10049019607843138	0.6397058823529411	0.1299019607843137	0.6928894634776985	0.040811767834238906	0.46568627450980393	0.11764705882352941	0.7598039215686273	0.10784313725490197	0.6462077138547726	0.037129816529806466
0.6936274509803919	0.12009803921568628	0.6960784313725491	0.142156862745098	0.7698752228163993	0.03774172754154371	0.6495098039215685	0.10049019607843138	0.6397058823529411	0.125	0.6919844861021329	0.040859941310892545	0.4583333333333333	0.11519607843137256	0.7524509803921566	0.10539215686274511	0.6439560439560439	0.03701243187105434
0.6887254901960782	0.12009803921568628	0.6960784313725491	0.142156862745098	0.7700534759358288	0.0371954360835985	0.642156862745098	0.10294117647058824	0.642156862745098	0.1176470588235294	0.6900237017884074	0.04032699670017482	0.45343137254901955	0.11519607843137256	0.7450980392156861	0.10294117647058824	0.6418336565395388	0.037052406391589764
0.6862745098039214	0.11764705882352942	0.6960784313725491	0.142156862745098	0.7707664884135473	0.03697184400907443	0.6372549019607843	0.09803921568627452	0.6446078431372547	0.11029411764705882	0.6888924800689504	0.04011800842699171	0.4583333333333333	0.11029411764705883	0.7401960784313724	0.09803921568627451	0.6393234216763628	0.03742518240698326
0.6813725490196076	0.11764705882352942	0.6960784313725491	0.142156862745098	0.7718360071301249	0.03658419251197045	0.6323529411764706	0.09803921568627452	0.6446078431372547	0.1053921568627451	0.6874811463046755	0.03969073907212359	0.4632352941176471	0.1053921568627451	0.7401960784313724	0.09803921568627451	0.6379444085326438	0.03784789970438933
0.6789215686274508	0.11519607843137256	0.6985294117647061	0.13970588235294115	0.7725490196078433	0.03657145117657153	0.6274509803921569	0.09803921568627454	0.6446078431372548	0.10049019607843138	0.6873626373626371	0.039744401963423305	0.45833333333333337	0.1102941176470588	0.7401960784313724	0.09803921568627451	0.636683904330963	0.038034245247317446
0.6813725490196078	0.1127450980392157	0.7009803921568629	0.1372549019607843	0.7723707664884136	0.03676248679799857	0.625	0.10049019607843139	0.6495098039215687	0.09558823529411765	0.6881275587157938	0.03952508573571316	0.45343137254901966	0.1102941176470588	0.7450980392156861	0.09803921568627451	0.636543848308554	0.03838909895033256
0.6838235294117647	0.11029411764705883	0.7034313725490198	0.13480392156862744	0.7725490196078432	0.036904363764800635	0.625	0.10049019607843138	0.6568627450980393	0.09313725490196079	0.6886985563456149	0.03989387662551881	0.45833333333333337	0.11029411764705882	0.7426470588235292	0.10049019607843138	0.6358220211161386	0.038136045062168084
0.6887254901960785	0.10539215686274511	0.7083333333333335	0.1299019607843137	0.7729055258467024	0.03721018671097744	0.6249999999999999	0.10049019607843139	0.661764705882353	0.08823529411764706	0.6893557422969185	0.040079066026782365	0.45833333333333337	0.11029411764705883	0.7401960784313724	0.10294117647058824	0.6349816849816848	0.03809921014353908
0.6911764705882354	0.10294117647058824	0.7107843137254903	0.12745098039215685	0.7737967914438504	0.03724834377030004	0.6225490196078429	0.09803921568627452	0.6666666666666667	0.08823529411764706	0.6902822667528548	0.04060647549990072	0.45833333333333337	0.11029411764705883	0.7377450980392155	0.10049019607843138	0.6344322344322343	0.038207170311772364
0.6911764705882353	0.09803921568627451	0.7132352941176472	0.125	0.7750445632798575	0.03763802263119857	0.6200980392156862	0.09558823529411765	0.6691176470588235	0.0906862745098039	0.6904654169360049	0.04027308655974673	0.45833333333333337	0.11029411764705883	0.7352941176470587	0.09803921568627452	0.6337104072398188	0.038429731127488403
0.6911764705882352	0.0931372549019608	0.7205882352941179	0.12254901960784315	0.777005347593583	0.03752417924032708	0.6225490196078431	0.09803921568627451	0.678921568627451	0.09068627450980392	0.6926308985132512	0.04009815348847473	0.45833333333333337	0.11029411764705885	0.7328431372549018	0.10049019607843138	0.6339905192846367	0.038769024603023415
0.6936274509803919	0.09068627450980393	0.7279411764705884	0.12009803921568628	0.7796791443850268	0.03722709070794443	0.6151960784313725	0.10049019607843138	0.6887254901960784	0.09068627450980393	0.693223443223443	0.03999918313094658	0.4607843137254902	0.11274509803921569	0.7328431372549018	0.10049019607843138	0.6343999138116784	0.03889311943244775
0.6936274509803919	0.0857843137254902	0.735294117647059	0.11764705882352941	0.7812834224598931	0.037337978811866	0.6127450980392155	0.09803921568627452	0.698529411764706	0.09068627450980393	0.692943331178625	0.040219287631048296	0.46568627450980393	0.11274509803921569	0.7352941176470587	0.09803921568627454	0.6338612368024132	0.039173243130514616
0.6936274509803919	0.08088235294117646	0.7401960784313727	0.11764705882352941	0.7827094474153298	0.037612436208262844	0.6102941176470587	0.09558823529411765	0.7009803921568627	0.08823529411764706	0.6927494074552896	0.04012060914450984	0.47058823529411764	0.11274509803921567	0.7328431372549018	0.10049019607843139	0.6338612368024132	0.03959723669904221
0.6985294117647057	0.08088235294117647	0.7426470588235295	0.12009803921568628	0.7837789661319073	0.03779475707185382	0.6102941176470588	0.09558823529411765	0.7058823529411763	0.08823529411764705	0.6935681965093727	0.039889192154087094	0.4803921568627451	0.11274509803921567	0.7279411764705881	0.1053921568627451	0.6344214608920491	0.03982239915120598
0.7058823529411765	0.07843137254901962	0.7475490196078433	0.12009803921568628	0.785204991087344	0.03793093989833102	0.6102941176470589	0.09558823529411765	0.71078431372549	0.08823529411764705	0.6943869855634559	0.039505088935161914	0.4877450980392157	0.11519607843137254	0.7254901960784312	0.10784313725490195	0.6348200818789054	0.03991464890474241
0.715686274509804	0.07843137254901962	0.752450980392157	0.12009803921568626	0.7868092691622104	0.037978352790258095	0.6029411764705883	0.09313725490196079	0.713235294117647	0.09068627450980392	0.6934820081878903	0.039428819630235576	0.49019607843137253	0.11764705882352942	0.7156862745098038	0.11274509803921569	0.6330963154492565	0.04016486982941429
0.7230392156862746	0.07598039215686275	0.7573529411764707	0.12009803921568626	0.7877005347593583	0.03803076004882617	0.6004901960784313	0.09068627450980392	0.7156862745098038	0.09313725490196079	0.6936005171299287	0.03939223756861417	0.4975490196078431	0.12009803921568629	0.7058823529411764	0.11274509803921567	0.6312540400775694	0.04026564485239576
0.7303921568627453	0.07352941176470588	0.7622549019607844	0.12009803921568626	0.7894830659536543	0.03826941279902762	0.5931372549019607	0.08823529411764706	0.7205882352941175	0.0931372549019608	0.6956367162249513	0.03924669715422839	0.5024509803921567	0.12009803921568629	0.696078431372549	0.11274509803921569	0.6295733678086618	0.04053811608292822
0.735294117647059	0.07352941176470588	0.7696078431372549	0.11764705882352941	0.7907308377896614	0.0384924103768078	0.588235294117647	0.08823529411764706	0.7254901960784312	0.0931372549019608	0.6978021978021975	0.039161707995089126	0.5073529411764706	0.12009803921568629	0.6911764705882352	0.1176470588235294	0.6294548588666233	0.040868117990276245
0.7401960784313727	0.07352941176470588	0.7769607843137255	0.11519607843137256	0.7925133689839573	0.03863626840540176	0.5857843137254901	0.0857843137254902	0.730392156862745	0.0931372549019608	0.6989872872225811	0.039026555343937945	0.517156862745098	0.11519607843137256	0.6838235294117646	0.12009803921568628	0.6305968541262658	0.04110624411280666
0.7475490196078433	0.07107843137254902	0.7843137254901963	0.11274509803921569	0.7946524064171123	0.03876710863290427	0.5833333333333333	0.08333333333333334	0.7328431372549018	0.09558823529411765	0.6998922645981467	0.03891963601354806	0.5245098039215685	0.11274509803921569	0.6838235294117646	0.12009803921568628	0.6313186813186812	0.04146521144343375
0.7549019607843138	0.06862745098039216	0.7916666666666669	0.11029411764705882	0.7960784313725491	0.03897871943094581	0.5808823529411764	0.08088235294117647	0.7377450980392155	0.09558823529411765	0.7017884076707603	0.038397111158328306	0.5367647058823529	0.11519607843137254	0.6838235294117647	0.12009803921568628	0.6322882999353586	0.041729919211252464
0.7598039215686275	0.06862745098039216	0.7990196078431374	0.10784313725490195	0.7987522281639927	0.03863720267010995	0.5735294117647057	0.0784313725490196	0.7426470588235293	0.09558823529411765	0.701529842706313	0.03778234007971972	0.5465686274509803	0.11519607843137254	0.6838235294117648	0.12009803921568628	0.6346800258564963	0.0421552278318857
0.7647058823529412	0.06862745098039216	0.806372549019608	0.10539215686274508	0.8005347593582887	0.038503496390902156	0.5661764705882352	0.07598039215686274	0.7475490196078431	0.09558823529411765	0.7019607843137252	0.03732359988154702	0.5588235294117647	0.11764705882352942	0.6838235294117648	0.12009803921568628	0.6365330747683686	0.04249498669038233
0.7720588235294118	0.0661764705882353	0.8137254901960785	0.10294117647058823	0.8024955436720144	0.0381528103096429	0.5637254901960783	0.06862745098039216	0.7500000000000001	0.09803921568627452	0.7034475328592974	0.03717282044376585	0.571078431372549	0.12009803921568629	0.6813725490196079	0.11764705882352941	0.6375242404654167	0.04274679744726401
0.7769607843137256	0.0661764705882353	0.8210784313725491	0.10049019607843138	0.8042780748663103	0.03807051566522496	0.5588235294117645	0.06862745098039216	0.752450980392157	0.10049019607843139	0.7052036199095021	0.036729778559284165	0.5808823529411765	0.12500000000000003	0.6789215686274509	0.11519607843137254	0.6378258995906053	0.043136157715787694
0.7818627450980393	0.0661764705882353	0.8284313725490197	0.09803921568627451	0.8053475935828878	0.03847934590989644	0.5588235294117645	0.06862745098039216	0.7573529411764707	0.10049019607843138	0.7072182719241541	0.036682480738497815	0.590686274509804	0.125	0.6764705882352939	0.11274509803921567	0.6381275587157937	0.0435234156240023
0.7867647058823531	0.0661764705882353	0.8333333333333334	0.09803921568627451	0.8060606060606061	0.038793115240233315	0.5563725490196076	0.0661764705882353	0.7598039215686275	0.10294117647058824	0.7097931480284421	0.03644445957519623	0.5931372549019608	0.12745098039215685	0.6715686274509802	0.11274509803921567	0.6389786683904328	0.04310948272063226
0.7941176470588237	0.06372549019607843	0.8406862745098042	0.09558823529411764	0.806951871657754	0.03907469014449941	0.5563725490196076	0.0661764705882353	0.7647058823529412	0.10294117647058823	0.7108920491273433	0.035925254038634565	0.5980392156862745	0.12745098039215685	0.6666666666666665	0.11274509803921567	0.6396681749622926	0.042613727984119824
0.7990196078431374	0.06372549019607843	0.840686274509804	0.09068627450980392	0.808199643493761	0.0391933268050206	0.5563725490196076	0.0661764705882353	0.7720588235294119	0.10049019607843138	0.7105796164619694	0.03588159924680881	0.5980392156862744	0.12745098039215685	0.6617647058823528	0.11274509803921567	0.6395281189398836	0.04223985764501913
0.806372549019608	0.061274509803921566	0.8431372549019608	0.08823529411764705	0.8089126559714793	0.03932028693746917	0.5563725490196076	0.06617647058823528	0.7769607843137257	0.10049019607843138	0.7081124757595345	0.03606192355282275	0.5955882352941175	0.1299019607843137	0.659313725490196	0.11029411764705882	0.6391079508726566	0.04237073927661912
0.8137254901960785	0.058823529411764705	0.8480392156862744	0.08333333333333334	0.809982174688057	0.039168186192944716	0.5563725490196078	0.06617647058823528	0.7794117647058825	0.09803921568627451	0.7060439560439558	0.036135685778824415	0.5931372549019607	0.13235294117647056	0.6568627450980391	0.10784313725490197	0.6373949579831931	0.04210876442130864
0.8210784313725491	0.056372549019607844	0.8529411764705882	0.07843137254901962	0.8110516934046346	0.03906312055097493	0.5539215686274509	0.06862745098039216	0.7843137254901962	0.09803921568627452	0.7053113553113551	0.036178205354808805	0.5931372549019607	0.13235294117647056	0.6544117647058822	0.11029411764705883	0.6380952380952379	0.041700265666790824
0.8284313725490197	0.05392156862745098	0.857843137254902	0.0735294117647059	0.811764705882353	0.039038516772031774	0.5514705882352939	0.07107843137254902	0.786764705882353	0.09558823529411765	0.7055806938159879	0.03607673305210913	0.6004901960784312	0.13480392156862744	0.6519607843137254	0.1127450980392157	0.6388062917474682	0.04136007286962771
0.8333333333333334	0.05392156862745098	0.8651960784313727	0.0661764705882353	0.8128342245989306	0.038736504274747126	0.5563725490196078	0.07107843137254902	0.7916666666666669	0.09068627450980392	0.7054083171730229	0.035965716807593515	0.6029411764705881	0.13725490196078433	0.6544117647058822	0.11029411764705883	0.6383861236802412	0.04121625477510374
0.840686274509804	0.051470588235294115	0.8725490196078433	0.0588235294117647	0.8128342245989306	0.03873650427474712	0.5588235294117645	0.06862745098039216	0.7916666666666669	0.09068627450980392	0.7047726783020898	0.035825081141762125	0.6078431372549018	0.13725490196078435	0.659313725490196	0.1053921568627451	0.6392264598146948	0.041133204224933266
0.8480392156862747	0.049019607843137254	0.877450980392157	0.05392156862745098	0.8131907308377897	0.03860959682971055	0.5563725490196076	0.0661764705882353	0.7941176470588237	0.08823529411764706	0.704988149105796	0.035991593246504715	0.6127450980392155	0.13725490196078433	0.6617647058823528	0.10294117647058823	0.6396250808015512	0.04115658700815392
0.8553921568627453	0.04656862745098039	0.8848039215686275	0.051470588235294115	0.8137254901960785	0.03853895720556868	0.5588235294117645	0.06862745098039216	0.7941176470588237	0.08823529411764706	0.7067011419952595	0.036011368706026066	0.6176470588235292	0.13235294117647056	0.6642156862745097	0.10049019607843138	0.6397435897435896	0.041129166012500246
0.860294117647059	0.046568627450980386	0.8921568627450982	0.049019607843137254	0.8139037433155082	0.03870925243713841	0.5588235294117646	0.06862745098039216	0.7990196078431374	0.08823529411764706	0.7090174531350999	0.03563060018404214	0.6249999999999998	0.1299019607843137	0.6642156862745097	0.09558823529411764	0.639441930618401	0.041251238462037106
0.8651960784313727	0.04656862745098039	0.9019607843137257	0.049019607843137254	0.8137254901960786	0.03884307732811479	0.5539215686274508	0.06862745098039216	0.806372549019608	0.0857843137254902	0.710364145658263	0.035300633658479956	0.6299019607843136	0.1299019607843137	0.6666666666666665	0.09313725490196079	0.6391402714932125	0.04120586641381591
0.8700980392156864	0.046568627450980386	0.9117647058823531	0.049019607843137254	0.8137254901960784	0.03880615007744353	0.5465686274509802	0.07107843137254903	0.8112745098039217	0.0857843137254902	0.7108166343460459	0.0349924308259707	0.6348039215686274	0.125	0.6691176470588234	0.09068627450980393	0.6395604395604395	0.0413961991037431
0.8725490196078433	0.04901960784313725	0.9191176470588237	0.04656862745098039	0.8146167557932265	0.039013396031614606	0.5416666666666665	0.07107843137254903	0.8112745098039217	0.0857843137254902	0.7113984055160525	0.03485039546182916	0.6348039215686274	0.125	0.6715686274509802	0.08823529411764708	0.6396897220426632	0.0416200515200497
0.877450980392157	0.04901960784313725	0.9289215686274511	0.041666666666666664	0.8160427807486631	0.03925106685752073	0.5367647058823528	0.07107843137254903	0.8088235294117647	0.08333333333333334	0.7121202327084679	0.03469701746613075	0.6348039215686274	0.125	0.6715686274509802	0.08823529411764706	0.6406593406593405	0.04196505186068879
0.8848039215686275	0.046568627450980386	0.9362745098039217	0.0392156862745098	0.8178253119429589	0.0390983964660016	0.534313725490196	0.07352941176470588	0.8112745098039215	0.07598039215686275	0.7129928894634775	0.034544770183297845	0.6372549019607843	0.12745098039215685	0.6764705882352939	0.08333333333333333	0.6403469079939667	0.041704120231326816
0.8921568627450982	0.044117647058823525	0.9436274509803922	0.03676470588235294	0.8188948306595365	0.03917787179306799	0.5318627450980391	0.07107843137254902	0.8063725490196076	0.07598039215686274	0.7138547726783019	0.03464112501247028	0.6446078431372548	0.1299019607843137	0.6764705882352939	0.08333333333333333	0.640605472958414	0.041175779968651044
0.8995098039215688	0.04166666666666667	0.9509803921568628	0.03431372549019608	0.8199643493761141	0.03955782274651436	0.5269607843137254	0.07107843137254903	0.8039215686274508	0.0735294117647059	0.7154923507864683	0.03453114402185042	0.6495098039215685	0.1299019607843137	0.6789215686274508	0.08578431372549021	0.640325360913596	0.04089934185989975
0.9019607843137256	0.0392156862745098	0.9534313725490198	0.031862745098039214	0.8215686274509804	0.03961062001090535	0.5245098039215685	0.0735294117647059	0.8039215686274509	0.0735294117647059	0.717356173238526	0.03433905952430833	0.6544117647058822	0.1299019607843137	0.6862745098039215	0.08823529411764708	0.6391833656539537	0.04129539226722872
0.9044117647058826	0.036764705882352935	0.9509803921568628	0.03431372549019608	0.822638146167558	0.03990047906405704	0.5220588235294117	0.07598039215686277	0.8063725490196079	0.07107843137254903	0.7196401637578106	0.03410283379492231	0.6544117647058822	0.1299019607843137	0.6911764705882353	0.08823529411764708	0.6380305968541262	0.04121926476303021
0.9093137254901963	0.03676470588235294	0.9460784313725489	0.034313725490196074	0.8242424242424242	0.03975395845900206	0.5196078431372548	0.07843137254901962	0.8063725490196079	0.07598039215686275	0.7216224951519068	0.03408636300697537	0.6544117647058822	0.125	0.6911764705882353	0.08823529411764708	0.6374488256841198	0.041430050389786886
0.9166666666666669	0.034313725490196074	0.9411764705882351	0.034313725490196074	0.8244206773618539	0.03958603257352902	0.5220588235294118	0.08088235294117647	0.8137254901960783	0.0784313725490196	0.7234432234432233	0.03369912063311138	0.659313725490196	0.125	0.696078431372549	0.08823529411764708	0.6367269984917043	0.041571294975910084
0.9240196078431374	0.031862745098039214	0.9387254901960783	0.031862745098039214	0.823529411764706	0.039805484512749574	0.5294117647058822	0.08333333333333333	0.8137254901960782	0.08333333333333333	0.7241327300150828	0.033264907522067004	0.6691176470588234	0.1299019607843137	0.6985294117647057	0.09068627450980393	0.6375457875457875	0.041528433087304015
0.9289215686274511	0.031862745098039214	0.9387254901960784	0.031862745098039214	0.8233511586452764	0.03989437545742642	0.5367647058823528	0.08578431372549018	0.818627450980392	0.08333333333333331	0.7255656108597284	0.03326238574758492	0.6740196078431371	0.1299019607843137	0.7009803921568626	0.0931372549019608	0.6376642964878259	0.0415149966928763
0.931372549019608	0.034313725490196074	0.9387254901960784	0.031862745098039214	0.8228163992869877	0.039953793163902955	0.5441176470588234	0.08333333333333331	0.8235294117647058	0.08333333333333333	0.7275910364145657	0.03349339330549947	0.6715686274509802	0.13235294117647056	0.7034313725490196	0.09558823529411767	0.6394850247791424	0.04134761729021119
0.9387254901960785	0.031862745098039214	0.9387254901960785	0.031862745098039214	0.8221033868092693	0.04014431934427929	0.551470588235294	0.08088235294117646	0.8308823529411765	0.08088235294117646	0.729756517991812	0.03369234602846992	0.6715686274509802	0.1372549019607843	0.6985294117647058	0.09558823529411767	0.6397651368239603	0.04102280821354417
0.9460784313725492	0.029411764705882353	0.9338235294117647	0.031862745098039214	0.8210338680926916	0.04021685422554	0.551470588235294	0.08088235294117647	0.8382352941176471	0.08333333333333333	0.730359836242189	0.03363881033584723	0.6740196078431371	0.13480392156862744	0.696078431372549	0.09803921568627454	0.6397759103641456	0.04098069745977995
0.9485294117647061	0.02696078431372549	0.9313725490196079	0.034313725490196074	0.8203208556149734	0.040226190995248386	0.5539215686274509	0.0784313725490196	0.8382352941176471	0.08333333333333333	0.7295302736479206	0.033810449483266086	0.6789215686274508	0.13970588235294118	0.693627450980392	0.09558823529411765	0.638235294117647	0.04057600382279678
0.9509803921568629	0.024509803921568627	0.926470588235294	0.034313725490196074	0.8176470588235295	0.04024058597336632	0.5588235294117646	0.0784313725490196	0.840686274509804	0.08088235294117647	0.7295302736479206	0.03364293372425206	0.6789215686274508	0.14460784313725492	0.6887254901960783	0.09558823529411765	0.6368347338935574	0.04080613500435831
0.9485294117647061	0.02696078431372549	0.9240196078431373	0.036764705882352935	0.815686274509804	0.04002337473890756	0.5612745098039215	0.08088235294117646	0.8455882352941178	0.08088235294117647	0.7294871794871793	0.03336234312739587	0.6740196078431371	0.14460784313725492	0.6838235294117646	0.09558823529411765	0.636996336996337	0.040833015184804325
0.9485294117647061	0.026960784313725485	0.9240196078431373	0.036764705882352935	0.8140819964349376	0.04007359652017109	0.5686274509803921	0.08333333333333333	0.8455882352941178	0.08088235294117647	0.7287222581340227	0.03317758127068001	0.6715686274509802	0.14215686274509803	0.6789215686274508	0.09558823529411765	0.6360159448394742	0.04087151745527111
0.950980392156863	0.029411764705882346	0.9240196078431374	0.036764705882352935	0.8135472370766489	0.04010218997967471	0.5735294117647057	0.08333333333333334	0.8480392156862747	0.0784313725490196	0.7288192199956904	0.033397391824343856	0.6691176470588234	0.13970588235294115	0.6740196078431371	0.09558823529411765	0.635477267830209	0.040676578136684786
0.9534313725490199	0.031862745098039214	0.9215686274509806	0.039215686274509796	0.8126559714795009	0.04014856285802926	0.5784313725490197	0.08333333333333334	0.8504901960784316	0.07598039215686275	0.7272031889678947	0.03355877199585173	0.6666666666666665	0.1372549019607843	0.6715686274509802	0.09313725490196079	0.6356388709329885	0.04031013506526147
0.9558823529411767	0.034313725490196074	0.9215686274509806	0.039215686274509796	0.8115864527629233	0.040177677296341606	0.5882352941176472	0.08333333333333334	0.8504901960784316	0.07598039215686275	0.7267076061193707	0.03350081405248479	0.6617647058823528	0.13235294117647056	0.6666666666666665	0.09313725490196079	0.6360698125404007	0.04004331737719041
0.9583333333333336	0.036764705882352935	0.9215686274509806	0.0392156862745098	0.8110516934046346	0.040020651155306265	0.5882352941176472	0.08823529411764706	0.8455882352941178	0.07598039215686274	0.7255225166989872	0.03363605017007914	0.6568627450980391	0.1323529411764706	0.6642156862745097	0.09068627450980392	0.6372010342598577	0.039677316516875456
0.9607843137254904	0.039215686274509796	0.9215686274509806	0.0392156862745098	0.8098039215686275	0.039943324430346795	0.5882352941176471	0.09313725490196077	0.8480392156862746	0.0784313725490196	0.723960353372118	0.03380410939117233	0.6519607843137254	0.13235294117647062	0.6642156862745097	0.08578431372549021	0.6389140271493212	0.039619640400262536
0.9607843137254904	0.039215686274509796	0.9240196078431374	0.036764705882352935	0.80873440285205	0.03996104046153092	0.5882352941176471	0.09313725490196077	0.8504901960784315	0.08088235294117649	0.7220857573798749	0.03374925602894121	0.6470588235294117	0.1323529411764706	0.659313725490196	0.08088235294117647	0.6397651368239603	0.03939722053899955
0.9583333333333336	0.041666666666666664	0.9215686274509806	0.039215686274509796	0.8078431372549021	0.039972839721403336	0.5882352941176472	0.09313725490196079	0.8529411764705884	0.08333333333333336	0.7203188967894849	0.03373361570815733	0.642156862745098	0.1372549019607843	0.6519607843137254	0.07843137254901962	0.6405085110967463	0.0394701607785413
0.9558823529411767	0.044117647058823525	0.9191176470588237	0.04166666666666666	0.8060606060606063	0.040083591047520864	0.5931372549019609	0.09313725490196079	0.8578431372549021	0.08333333333333336	0.7206205559146734	0.03366613718947061	0.6421568627450979	0.14215686274509806	0.6568627450980391	0.0784313725490196	0.6432234432234432	0.03929587691001997
0.9534313725490198	0.046568627450980386	0.9166666666666669	0.04411764705882352	0.8055258467023174	0.04035152640920087	0.6004901960784315	0.09558823529411765	0.8651960784313727	0.08088235294117649	0.7211592329239387	0.033587937567574715	0.6372549019607842	0.14705882352941177	0.659313725490196	0.08088235294117647	0.6453566041801335	0.03945560960051626
0.9509803921568628	0.04901960784313725	0.91421568627451	0.046568627450980386	0.8046345811051695	0.040154182168610206	0.6102941176470589	0.09558823529411765	0.8676470588235294	0.07843137254901962	0.7208252531781942	0.033703960964208066	0.6372549019607843	0.15196078431372548	0.659313725490196	0.08088235294117646	0.6476190476190475	0.039477657875297695
0.948529411764706	0.05147058823529411	0.9117647058823531	0.049019607843137254	0.8037433155080215	0.03991947483772019	0.6176470588235295	0.09803921568627452	0.8700980392156862	0.07598039215686275	0.7202111613876319	0.03357394496505459	0.639705882352941	0.15441176470588236	0.6519607843137254	0.07843137254901962	0.6470588235294117	0.03934895136824474
0.9460784313725491	0.053921568627450976	0.9093137254901963	0.051470588235294115	0.8023172905525847	0.03981685282811249	0.6250000000000001	0.10049019607843138	0.8774509803921569	0.07352941176470587	0.7197263520792931	0.03340358453202118	0.637254901960784	0.1568627450980392	0.6470588235294117	0.07843137254901962	0.6461969403145873	0.039295689056070275
0.9436274509803922	0.05637254901960784	0.9068627450980394	0.053921568627450976	0.8008912655971481	0.03995249494677474	0.6323529411764707	0.10294117647058824	0.8848039215686274	0.07107843137254902	0.719263089851325	0.033441490453193536	0.6348039215686273	0.15931372549019607	0.6397058823529411	0.08088235294117647	0.6454643395819866	0.03903683521565931
0.9411764705882354	0.0588235294117647	0.9019607843137256	0.053921568627450976	0.8001782531194297	0.03959722812742728	0.6397058823529413	0.10539215686274513	0.8897058823529412	0.07107843137254902	0.7184766214177978	0.03362253798848252	0.6299019607843137	0.15931372549019604	0.6299019607843137	0.08088235294117647	0.6440530058177116	0.03871260255342044
0.9387254901960785	0.061274509803921566	0.8970588235294118	0.053921568627450976	0.799108734402852	0.03963987803159135	0.644607843137255	0.10539215686274511	0.8921568627450982	0.06862745098039215	0.7187136393018745	0.03381651168602187	0.6274509803921569	0.1617647058823529	0.6274509803921569	0.08333333333333333	0.6426416720534367	0.038277550763634954
0.9362745098039217	0.06372549019607843	0.892156862745098	0.058823529411764705	0.7996434937611407	0.03960751606925962	0.6495098039215687	0.1053921568627451	0.8897058823529412	0.06617647058823528	0.7188429217840981	0.03410620386688904	0.622549019607843	0.1617647058823529	0.6249999999999999	0.0857843137254902	0.6417797888386123	0.03769376384752887
0.9313725490196079	0.06372549019607843	0.8872549019607843	0.06372549019607843	0.7989304812834224	0.03967440008072499	0.6544117647058822	0.10539215686274508	0.8848039215686275	0.0661764705882353	0.717636285283344	0.03418122152371471	0.6176470588235292	0.16176470588235292	0.6274509803921569	0.08823529411764706	0.6409179056237879	0.037174385144877115
0.926470588235294	0.06372549019607843	0.8823529411764706	0.06862745098039215	0.7985739750445633	0.03961146784398	0.6617647058823529	0.10784313725490197	0.8799019607843137	0.0661764705882353	0.7166020254255547	0.034529335078292436	0.6151960784313724	0.15931372549019607	0.6299019607843138	0.09068627450980392	0.641456582633053	0.036832260359200085
0.9215686274509802	0.06372549019607843	0.8749999999999999	0.07107843137254902	0.797860962566845	0.039176770692965705	0.6691176470588236	0.11029411764705883	0.8725490196078431	0.06862745098039218	0.7157401422107303	0.034530609409913024	0.6102941176470587	0.15931372549019604	0.6274509803921569	0.0931372549019608	0.6404546433958197	0.0364933894538716
0.9166666666666665	0.06372549019607843	0.8676470588235292	0.07352941176470588	0.7976827094474154	0.038837970668466226	0.6764705882352943	0.11274509803921569	0.8676470588235293	0.06862745098039218	0.7147058823529411	0.03478325747664543	0.605392156862745	0.15931372549019604	0.6249999999999999	0.09558823529411765	0.6407239819004523	0.036612130250825194
0.9117647058823528	0.06372549019607843	0.8627450980392155	0.07843137254901962	0.7973262032085563	0.038611767504415695	0.6838235294117648	0.11519607843137257	0.8627450980392155	0.06862745098039216	0.7142857142857142	0.03504355995322068	0.6029411764705881	0.15686274509803919	0.622549019607843	0.09803921568627454	0.6401529842706313	0.03691422282425186
0.9117647058823529	0.06372549019607843	0.8602941176470587	0.08088235294117647	0.7969696969696971	0.038217182827709154	0.6862745098039216	0.11764705882352942	0.855392156862745	0.07107843137254903	0.7145658263305321	0.0351041794390968	0.605392156862745	0.15441176470588233	0.6200980392156861	0.10049019607843139	0.640573152337858	0.0372940188801676
0.9093137254901962	0.0661764705882353	0.8578431372549018	0.08333333333333334	0.7975044563279858	0.037758571191346506	0.6911764705882352	0.12254901960784315	0.8504901960784312	0.07107843137254903	0.7152768799827622	0.034931137647247854	0.6078431372549018	0.15196078431372545	0.6200980392156861	0.10049019607843139	0.6400237017884074	0.03727115277070398
0.9068627450980394	0.06862745098039216	0.8627450980392156	0.08333333333333334	0.7971479500891266	0.03761423778430013	0.6960784313725488	0.12745098039215688	0.8504901960784312	0.07107843137254902	0.715869424692954	0.034956015627056615	0.6102941176470587	0.1495098039215686	0.6200980392156861	0.10049019607843139	0.6405946994182286	0.03779863334501909
0.9044117647058825	0.07107843137254903	0.8651960784313726	0.08088235294117647	0.796613190730838	0.03766629259272561	0.7009803921568626	0.13235294117647056	0.8504901960784313	0.07107843137254903	0.7166343460461106	0.035387181481383215	0.6127450980392155	0.14705882352941174	0.6200980392156862	0.10049019607843139	0.6383214824391292	0.03830210890652687
0.9019607843137256	0.0735294117647059	0.8676470588235295	0.0784313725490196	0.7971479500891268	0.037542923535010105	0.7034313725490196	0.13480392156862744	0.8455882352941176	0.07107843137254903	0.7160956690368454	0.03561779374740835	0.6127450980392155	0.14215686274509803	0.6225490196078429	0.10294117647058824	0.63675931911226	0.038854320101523725
0.9019607843137257	0.0735294117647059	0.8676470588235295	0.0784313725490196	0.7976827094474154	0.03774295515972062	0.7058823529411764	0.13725490196078433	0.8382352941176471	0.0735294117647059	0.7161279896574013	0.035922321974951786	0.6127450980392155	0.1372549019607843	0.6200980392156861	0.1053921568627451	0.6359082094376209	0.03931011789474632
0.9019607843137257	0.07352941176470588	0.8651960784313727	0.08088235294117647	0.7987522281639927	0.037645881706576706	0.7083333333333331	0.13970588235294118	0.8333333333333333	0.0735294117647059	0.7167744020685196	0.03631665191978136	0.6151960784313725	0.13480392156862742	0.6200980392156861	0.10539215686274511	0.6353587588881704	0.03961854721192868
0.9019607843137257	0.07352941176470588	0.8602941176470589	0.08088235294117647	0.7994652406417111	0.03749094329619431	0.7205882352941175	0.13725490196078433	0.8235294117647058	0.07843137254901962	0.7165373841844429	0.0364526035755932	0.6200980392156863	0.1299019607843137	0.6176470588235292	0.10784313725490198	0.634109028226675	0.03957159985732144
0.9019607843137257	0.07352941176470588	0.8553921568627451	0.08088235294117647	0.8003565062388591	0.03709522103331981	0.7279411764705883	0.13480392156862744	0.8137254901960784	0.07843137254901962	0.7159556130144364	0.03628746217094358	0.627450980392157	0.12745098039215685	0.6200980392156862	0.11029411764705885	0.6324283559577675	0.039232444971829324
0.9019607843137257	0.07352941176470588	0.8529411764705882	0.08333333333333334	0.8010695187165776	0.036772458845841384	0.7401960784313727	0.13235294117647056	0.801470588235294	0.08088235294117647	0.7159125188536952	0.03661064443495427	0.6348039215686275	0.125	0.6151960784313725	0.11029411764705885	0.6315880198233137	0.03907876669361157
0.9019607843137257	0.07352941176470588	0.8480392156862745	0.08333333333333333	0.801782531194296	0.036339767098193226	0.752450980392157	0.1299019607843137	0.7941176470588234	0.08333333333333336	0.7163003663003662	0.036615443880441426	0.6397058823529412	0.12499999999999999	0.6151960784313725	0.11029411764705883	0.631706528765352	0.03910285319468135
0.9044117647058825	0.07107843137254903	0.8431372549019608	0.08333333333333333	0.8023172905525847	0.03614429842075634	0.7647058823529412	0.12745098039215685	0.7867647058823528	0.08578431372549021	0.71714070243482	0.036708118634146684	0.6470588235294119	0.12745098039215685	0.6151960784313724	0.11029411764705882	0.6316849816849814	0.03868237555720622
0.9068627450980393	0.06862745098039216	0.838235294117647	0.08333333333333334	0.8021390374331551	0.03585184536152718	0.7794117647058825	0.12745098039215685	0.7818627450980391	0.08578431372549021	0.7191445809092868	0.03661848448635434	0.6544117647058825	0.125	0.6176470588235292	0.10784313725490197	0.631846584787761	0.03863192168235914
0.9068627450980394	0.06862745098039216	0.8308823529411763	0.08578431372549021	0.8019607843137255	0.03543592141619147	0.78921568627451	0.12745098039215685	0.7769607843137254	0.0857843137254902	0.721266968325792	0.03612485165627028	0.6593137254901961	0.125	0.6200980392156861	0.10539215686274511	0.6317173023055374	0.03859434800466241
0.9044117647058826	0.07107843137254903	0.8235294117647057	0.08823529411764708	0.8023172905525846	0.0349813992963831	0.7965686274509806	0.125	0.7745098039215685	0.08823529411764708	0.722398190045249	0.03592984624488076	0.6642156862745097	0.125	0.6176470588235292	0.10784313725490197	0.631598793363499	0.03879799023318384
0.9019607843137257	0.07352941176470588	0.8161764705882353	0.09068627450980395	0.8021390374331551	0.0347838188418523	0.806372549019608	0.125	0.7745098039215685	0.08823529411764708	0.7236694677871147	0.035553190507824024	0.6666666666666665	0.12254901960784315	0.6151960784313724	0.11029411764705883	0.6306291747468216	0.039200215236422004
0.9019607843137257	0.07352941176470588	0.8112745098039215	0.09068627450980393	0.803030303030303	0.03446939929907813	0.8137254901960784	0.12745098039215688	0.7745098039215685	0.08823529411764708	0.7241219564748975	0.03510659031941943	0.6715686274509803	0.12254901960784313	0.6151960784313724	0.11029411764705883	0.6302090066795947	0.03951103724818536
0.8995098039215689	0.07598039215686275	0.8063725490196076	0.09068627450980393	0.8037433155080214	0.03432574327777221	0.8161764705882352	0.12990196078431374	0.7696078431372548	0.08823529411764708	0.7241111829347122	0.03490315943290534	0.6715686274509803	0.12745098039215685	0.6102941176470587	0.11029411764705883	0.6304891187244126	0.03902915742210921
0.897058823529412	0.07843137254901962	0.8088235294117646	0.08823529411764708	0.8046345811051694	0.03408980865784541	0.8186274509803919	0.1323529411764706	0.7622549019607842	0.09068627450980395	0.7240034475328592	0.034964555837229114	0.6740196078431372	0.1299019607843137	0.605392156862745	0.11029411764705883	0.6328808446455503	0.0388064497893532
0.8995098039215688	0.07598039215686275	0.8137254901960785	0.08823529411764706	0.8053475935828877	0.03387280248124932	0.8235294117647057	0.1323529411764706	0.762254901960784	0.08578431372549021	0.7230661495367376	0.034852039353115996	0.6764705882352939	0.13235294117647056	0.6004901960784312	0.11029411764705882	0.6342921784098252	0.03851587496992564
0.8995098039215688	0.07598039215686275	0.8210784313725491	0.0857843137254902	0.8064171122994653	0.03380026759998861	0.8210784313725489	0.13480392156862744	0.7598039215686272	0.08333333333333334	0.721557853910795	0.03516345584808629	0.6764705882352939	0.13235294117647056	0.5931372549019607	0.10784313725490195	0.6347231200172374	0.038267360804719035
0.8995098039215689	0.07598039215686275	0.823529411764706	0.08823529411764708	0.8083778966131908	0.033467714078742786	0.8210784313725488	0.13480392156862744	0.7549019607843135	0.0784313725490196	0.7219780219780219	0.03527475361525481	0.6740196078431371	0.13480392156862744	0.5906862745098038	0.10539215686274508	0.6348524024994611	0.038301846158266935
0.9019607843137257	0.07352941176470588	0.8259803921568628	0.08578431372549021	0.8092691622103387	0.03332271666288358	0.8161764705882351	0.13480392156862747	0.7450980392156861	0.07843137254901962	0.7215470803706097	0.03568112472602909	0.6764705882352939	0.13725490196078433	0.5857843137254901	0.1053921568627451	0.6362529627235507	0.03828693237321004
0.9044117647058826	0.07107843137254902	0.8284313725490198	0.08333333333333334	0.8115864527629233	0.03281084291405021	0.8137254901960782	0.1372549019607843	0.7352941176470587	0.0784313725490196	0.7205666882137469	0.03597525537646869	0.6789215686274508	0.13970588235294118	0.5808823529411764	0.10539215686274511	0.6372118078000429	0.03819313927508595
0.8995098039215688	0.07107843137254902	0.8308823529411765	0.08088235294117647	0.8128342245989304	0.03263012965048384	0.8039215686274508	0.14215686274509803	0.7254901960784312	0.0784313725490196	0.7198556345615168	0.03588770771665212	0.6813725490196078	0.13725490196078433	0.5808823529411764	0.10539215686274511	0.6405516052574874	0.03829643273482037
0.8970588235294119	0.07352941176470588	0.8357843137254902	0.08088235294117647	0.8139037433155082	0.03290105617996034	0.8039215686274508	0.14705882352941177	0.7181372549019607	0.07598039215686275	0.7187136393018745	0.035689333583269416	0.6887254901960784	0.13480392156862744	0.5808823529411764	0.10539215686274511	0.6436220642102992	0.03840722673365957
0.8921568627450981	0.07352941176470588	0.8382352941176472	0.0784313725490196	0.8153297682709448	0.03285315074473361	0.7990196078431371	0.15196078431372553	0.7058823529411764	0.07843137254901962	0.7189722042663218	0.03542145787398019	0.6911764705882354	0.13235294117647056	0.5833333333333333	0.10784313725490197	0.6472635207929323	0.038489832475726696
0.8872549019607843	0.07352941176470588	0.8406862745098042	0.08088235294117647	0.8180035650623886	0.03303879266139077	0.7916666666666665	0.1544117647058824	0.696078431372549	0.0784313725490196	0.7185843568196508	0.03537776251634753	0.6936274509803922	0.1299019607843137	0.5906862745098038	0.11029411764705882	0.6513359189829775	0.03845401282012068
0.8897058823529411	0.07107843137254902	0.8431372549019609	0.07843137254901962	0.8201426024955435	0.03300119268627366	0.7892156862745097	0.1519607843137255	0.6887254901960782	0.08088235294117649	0.7175070028011203	0.035659993786217745	0.7034313725490197	0.1299019607843137	0.5980392156862744	0.11274509803921567	0.653576815341521	0.03855816207708818
0.8897058823529412	0.07107843137254903	0.8455882352941176	0.07598039215686275	0.8229946524064171	0.03273151896578959	0.7818627450980391	0.15441176470588236	0.6789215686274508	0.08088235294117649	0.7178194354664942	0.03547384581246282	0.7107843137254902	0.13235294117647056	0.6029411764705881	0.1176470588235294	0.6548373195432018	0.03872724256159431
0.8897058823529415	0.07107843137254903	0.8480392156862746	0.07352941176470588	0.8245989304812834	0.032432652109117804	0.7818627450980391	0.15931372549019607	0.6715686274509802	0.0784313725490196	0.7167313079077784	0.03562767292935921	0.7156862745098039	0.1372549019607843	0.605392156862745	0.12009803921568626	0.656787330316742	0.03905451277328922
0.8897058823529415	0.07107843137254903	0.8504901960784316	0.07107843137254902	0.8262032085561499	0.03225439898968822	0.7794117647058822	0.16176470588235295	0.6617647058823528	0.07843137254901962	0.7157509157509157	0.03575595833304223	0.7205882352941176	0.14215686274509803	0.6078431372549018	0.12254901960784313	0.6576168929110104	0.03921546290662947
0.8897058823529415	0.07107843137254903	0.8504901960784315	0.07107843137254902	0.8274509803921569	0.03191085816590345	0.7745098039215685	0.16666666666666666	0.6568627450980391	0.07843137254901962	0.7145011850894203	0.035604080071692426	0.7254901960784312	0.14215686274509806	0.6127450980392155	0.12254901960784315	0.6583279465632406	0.039297467403880536
0.8921568627450982	0.06862745098039216	0.8504901960784315	0.07107843137254902	0.8292335115864529	0.031525237488731934	0.7696078431372548	0.16666666666666669	0.6544117647058822	0.08088235294117649	0.7147274294333117	0.03538993195819472	0.7254901960784312	0.13725490196078433	0.6176470588235292	0.12745098039215688	0.6588558500323205	0.039458582156266575
0.8921568627450982	0.06862745098039216	0.8504901960784316	0.07107843137254902	0.8311942959001783	0.03125401586269209	0.7647058823529411	0.16666666666666669	0.6495098039215685	0.08088235294117649	0.7141887524240464	0.03538905544496719	0.7254901960784312	0.13725490196078433	0.6176470588235292	0.13235294117647062	0.6591251885369531	0.03915702534775317
0.894607843137255	0.0661764705882353	0.8480392156862747	0.07352941176470588	0.833511586452763	0.030863958823699186	0.7622549019607843	0.16911764705882357	0.642156862745098	0.08333333333333334	0.7155354449472096	0.035572077618179224	0.7230392156862744	0.13480392156862744	0.6225490196078429	0.13725490196078435	0.6599547511312215	0.03883891711039221
0.8921568627450981	0.06372549019607843	0.8480392156862747	0.0735294117647059	0.8354723707664885	0.030554674048482215	0.7573529411764706	0.16911764705882354	0.6372549019607843	0.08333333333333333	0.7173346261581555	0.03572420580844755	0.7181372549019607	0.1299019607843137	0.6299019607843135	0.1397058823529412	0.6600624865330746	0.038432393124206564
0.8946078431372549	0.061274509803921566	0.8480392156862747	0.0735294117647059	0.8385026737967916	0.030678608884796944	0.7524509803921569	0.1691176470588235	0.6299019607843137	0.08088235294117646	0.7192415427709544	0.035717725935933774	0.7181372549019607	0.125	0.6274509803921567	0.13725490196078433	0.6589204912734323	0.03862255297384566
0.8970588235294119	0.058823529411764705	0.8480392156862747	0.0735294117647059	0.8413547237076648	0.030343292522873766	0.747549019607843	0.16911764705882348	0.6249999999999999	0.0857843137254902	0.7208898944193062	0.03565773711865995	0.7156862745098038	0.12254901960784315	0.6299019607843137	0.13970588235294118	0.6577569489334194	0.038453568084554114
0.8995098039215689	0.056372549019607844	0.8455882352941178	0.07598039215686275	0.8426024955436721	0.030278785505372927	0.7426470588235292	0.17401960784313725	0.6225490196078429	0.08823529411764706	0.721094591682827	0.03537383033278926	0.7156862745098038	0.11764705882352942	0.6323529411764706	0.14215686274509803	0.6577461753932341	0.03833820004113316
0.9019607843137257	0.05392156862745098	0.8431372549019608	0.0784313725490196	0.8449197860962567	0.03021309306858613	0.7401960784313724	0.17647058823529413	0.6200980392156861	0.09068627450980393	0.7230230553759966	0.03542010207189085	0.7083333333333333	0.11519607843137256	0.6348039215686274	0.13970588235294118	0.6589959060547295	0.03809160702280312
0.9044117647058826	0.051470588235294115	0.8406862745098038	0.08088235294117646	0.8461675579322638	0.030220559373574967	0.7377450980392155	0.178921568627451	0.6151960784313724	0.09558823529411765	0.7240788623141563	0.03549284162651676	0.7058823529411764	0.1127450980392157	0.6348039215686274	0.13970588235294118	0.6602456367162248	0.03753332481902601
0.9068627450980394	0.049019607843137254	0.8406862745098039	0.08088235294117647	0.8479500891265597	0.030177885761522968	0.7328431372549018	0.18382352941176472	0.6127450980392156	0.09803921568627451	0.7257056668821374	0.0353331890753374	0.7058823529411764	0.1127450980392157	0.6372549019607843	0.1372549019607843	0.6609459168282696	0.03741801385741174
0.9068627450980394	0.049019607843137254	0.8431372549019609	0.08333333333333333	0.8490196078431371	0.030372906683265016	0.7279411764705881	0.18872549019607843	0.6127450980392157	0.09803921568627452	0.7267722473604826	0.03506705319984705	0.7058823529411764	0.1127450980392157	0.6446078431372548	0.13970588235294115	0.6617754794225381	0.03743585390315523
0.9044117647058825	0.051470588235294115	0.8455882352941179	0.08578431372549021	0.8495543672014261	0.030671773539936803	0.7279411764705881	0.19362745098039216	0.6127450980392158	0.09803921568627451	0.7282482223658695	0.03507716563872628	0.7058823529411764	0.1127450980392157	0.6446078431372547	0.13970588235294118	0.6631760396466277	0.037245145904932365
0.8995098039215687	0.05637254901960785	0.8455882352941178	0.08578431372549021	0.8490196078431372	0.030704135502268536	0.7254901960784312	0.20098039215686275	0.6176470588235295	0.09803921568627451	0.7300043094160742	0.034881247695564534	0.7034313725490196	0.11519607843137256	0.6421568627450979	0.13725490196078433	0.6644365438483084	0.037357846619515106
0.8995098039215685	0.06127450980392156	0.8455882352941176	0.08578431372549018	0.848663101604278	0.030466464676362416	0.7230392156862744	0.20833333333333334	0.6250000000000001	0.09558823529411764	0.7326330532212886	0.03466706959879981	0.7009803921568627	0.11764705882352942	0.6372549019607842	0.1372549019607843	0.6655677655677654	0.03739392460759307
0.8995098039215685	0.0661764705882353	0.8455882352941175	0.08578431372549018	0.8483065953654189	0.030376848654202548	0.7181372549019607	0.21323529411764705	0.6299019607843138	0.09558823529411765	0.7342490842490843	0.034349366419623835	0.7009803921568627	0.11764705882352942	0.6323529411764705	0.13725490196078427	0.665977160094807	0.037284302252614615
0.8995098039215685	0.07107843137254902	0.8480392156862744	0.08823529411764705	0.8484848484848484	0.030608553302468887	0.713235294117647	0.21813725490196076	0.6348039215686275	0.09558823529411765	0.7352617970265027	0.034158238028356186	0.7009803921568627	0.11764705882352942	0.6323529411764705	0.13725490196078427	0.6672376642964877	0.03704499729359703
0.8995098039215685	0.07598039215686274	0.8504901960784312	0.09068627450980392	0.8484848484848484	0.030653487225824224	0.7083333333333333	0.2230392156862745	0.6372549019607844	0.09313725490196079	0.7367269984917043	0.033989306807236164	0.7034313725490196	0.11519607843137257	0.6299019607843136	0.13480392156862742	0.6673777203188966	0.03686645581937942
0.8995098039215685	0.08088235294117646	0.8504901960784312	0.09068627450980392	0.8477718360071302	0.030724417203550566	0.7034313725490196	0.22794117647058823	0.6397058823529411	0.09068627450980392	0.7377612583494937	0.03390324401653633	0.7058823529411764	0.1127450980392157	0.6274509803921567	0.13235294117647056	0.66837965955613	0.03674327959843527
0.8995098039215687	0.08088235294117647	0.8529411764705881	0.09313725490196077	0.8470588235294119	0.03050741102695448	0.7034313725490196	0.23284313725490194	0.6446078431372547	0.09068627450980392	0.7386339151045034	0.033707054029118465	0.7034313725490194	0.11519607843137256	0.6274509803921567	0.13235294117647056	0.6692307692307691	0.0364671255861654
0.8970588235294118	0.08333333333333333	0.855392156862745	0.09558823529411763	0.8472370766488414	0.030607013110130494	0.7009803921568626	0.2352941176470588	0.6495098039215685	0.09068627450980393	0.7405085110967462	0.03358803307398897	0.6985294117647058	0.12009803921568626	0.6299019607843136	0.1299019607843137	0.6716332686920921	0.03618537085833869
0.8970588235294119	0.08333333333333333	0.8529411764705882	0.09803921568627451	0.8481283422459893	0.03056570460051971	0.6985294117647057	0.23284313725490194	0.6495098039215687	0.09068627450980393	0.7419629390217624	0.03345144301602855	0.6936274509803921	0.12499999999999999	0.6323529411764705	0.12745098039215685	0.6734539969834086	0.035743289094075696
0.8946078431372549	0.08578431372549018	0.8504901960784315	0.10049019607843136	0.8484848484848485	0.03056570460051971	0.6985294117647057	0.2279411764705882	0.6470588235294117	0.08823529411764706	0.743223443223443	0.0328735791570892	0.6862745098039215	0.12745098039215685	0.6372549019607843	0.12745098039215685	0.6764274940745527	0.03533285103441342
0.8897058823529412	0.09068627450980393	0.8480392156862747	0.10294117647058824	0.8481283422459894	0.03054596523458413	0.7009803921568625	0.22549019607843135	0.6446078431372546	0.09068627450980392	0.744494720965309	0.03281007988706971	0.6789215686274508	0.1299019607843137	0.6397058823529412	0.125	0.6788299935358757	0.0350441603835877
0.8872549019607844	0.09313725490196079	0.8455882352941179	0.10539215686274511	0.847415329768271	0.030410440627374465	0.7009803921568625	0.22549019607843138	0.6446078431372547	0.09068627450980393	0.7457552251669897	0.03234483621492794	0.6715686274509802	0.13235294117647056	0.6421568627450981	0.12254901960784315	0.6807907778496012	0.03473767636630992
0.8848039215686275	0.09558823529411767	0.8480392156862747	0.10294117647058824	0.8475935828877006	0.03015242002263558	0.6985294117647056	0.22794117647058823	0.6470588235294117	0.08823529411764706	0.7470049558284851	0.03198575269477492	0.659313725490196	0.1299019607843137	0.6397058823529411	0.125	0.6828916181857356	0.03435765897731516
0.8823529411764708	0.09803921568627454	0.8504901960784316	0.10539215686274511	0.8474153297682712	0.030681019051023384	0.6887254901960782	0.23284313725490194	0.6495098039215685	0.0857843137254902	0.74770523594053	0.03178300049459726	0.6495098039215685	0.13480392156862744	0.6372549019607842	0.12254901960784313	0.6858327946563239	0.034017303149112124
0.8799019607843139	0.10049019607843139	0.8553921568627453	0.1053921568627451	0.8470588235294119	0.03091274405119068	0.6813725490196076	0.24019607843137253	0.6544117647058822	0.0857843137254902	0.7484162895927601	0.031939124241374094	0.6397058823529411	0.13970588235294118	0.6323529411764705	0.12254901960784315	0.6891941391941391	0.03369838891151029
0.8799019607843138	0.10049019607843139	0.8553921568627453	0.10539215686274511	0.8463458110516934	0.031057744702110545	0.6740196078431371	0.24754901960784312	0.659313725490196	0.08578431372549021	0.748136177547942	0.03186189367528303	0.6299019607843137	0.14460784313725492	0.6372549019607843	0.12745098039215685	0.6915643180349061	0.03358439480779298
0.8799019607843138	0.10049019607843139	0.860294117647059	0.1053921568627451	0.8456327985739751	0.0312326767224676	0.6691176470588234	0.25245098039215685	0.659313725490196	0.08578431372549021	0.7474358974358972	0.03196393498324121	0.6274509803921567	0.1470588235294118	0.6397058823529411	0.12499999999999999	0.6942361560008619	0.03337118137488726
0.877450980392157	0.10294117647058824	0.8651960784313727	0.1053921568627451	0.8456327985739751	0.031008541362413204	0.6642156862745097	0.25735294117647056	0.659313725490196	0.08578431372549021	0.7469834087481144	0.03216051821168594	0.6225490196078429	0.1470588235294118	0.642156862745098	0.12254901960784313	0.6970372764490411	0.033554802002581235
0.8725490196078433	0.10294117647058824	0.8700980392156864	0.10539215686274508	0.8458110516934045	0.0309703745449576	0.659313725490196	0.2622549019607842	0.6568627450980391	0.08333333333333334	0.7452596423184656	0.03220754516838501	0.6225490196078429	0.1519607843137255	0.6397058823529411	0.125	0.6999569058392588	0.0336065077384893
0.8676470588235294	0.10294117647058824	0.877450980392157	0.10294117647058823	0.8452762923351158	0.031169888311541112	0.6593137254901961	0.26225490196078427	0.6617647058823528	0.08823529411764705	0.7439883645765997	0.03252206120159866	0.6249999999999998	0.15441176470588236	0.642156862745098	0.12254901960784313	0.7024671407024348	0.03346591830558424
0.8627450980392155	0.10294117647058824	0.8823529411764707	0.10294117647058824	0.8445632798573974	0.031220397235655024	0.6593137254901962	0.26225490196078427	0.6666666666666666	0.08823529411764705	0.7440206851971556	0.0328512293887983	0.6274509803921566	0.1519607843137255	0.6397058823529411	0.12009803921568628	0.7051282051282051	0.033312513052778985
0.8602941176470587	0.10539215686274511	0.8872549019607845	0.10294117647058824	0.8442067736185384	0.03152876029709848	0.6568627450980393	0.2598039215686274	0.6691176470588235	0.09068627450980392	0.7434927817280756	0.0331696736001983	0.6274509803921566	0.1568627450980392	0.639705882352941	0.12009803921568628	0.7083171730230552	0.03294952476281713
0.8578431372549019	0.10784313725490197	0.8897058823529415	0.10539215686274511	0.8436720142602496	0.03163778279324157	0.6544117647058824	0.25735294117647056	0.6691176470588235	0.09558823529411765	0.7443762120232706	0.033324616122639365	0.6249999999999998	0.15931372549019612	0.639705882352941	0.12009803921568628	0.7113660848954965	0.032733513808018345
0.8553921568627451	0.10539215686274508	0.8946078431372552	0.10539215686274511	0.8433155080213904	0.03172573532681877	0.6519607843137254	0.2549019607843137	0.6691176470588234	0.10049019607843138	0.7464447317388492	0.03326605376704202	0.6249999999999998	0.1593137254901961	0.6397058823529411	0.12009803921568628	0.7155785391079509	0.03257975920228914
0.8553921568627452	0.1053921568627451	0.8946078431372552	0.10539215686274511	0.8429590017825311	0.03175231604594119	0.6495098039215685	0.2524509803921568	0.6691176470588234	0.10539215686274511	0.7478991596638654	0.033254287245232286	0.6274509803921566	0.16176470588235295	0.6372549019607843	0.11764705882352941	0.7182503770739066	0.032424886380217746
0.8504901960784313	0.11029411764705882	0.897058823529412	0.10294117647058824	0.8427807486631016	0.03196126941649687	0.6470588235294117	0.24999999999999994	0.6691176470588234	0.11029411764705883	0.7494505494505493	0.03299375830389348	0.6299019607843135	0.16421568627450983	0.6372549019607843	0.11764705882352941	0.7210838181426418	0.032417173485603766
0.8406862745098039	0.11519607843137254	0.897058823529412	0.10294117647058824	0.8433155080213903	0.03199563748030197	0.6470588235294117	0.2450980392156862	0.6715686274509802	0.11274509803921569	0.7518530489118723	0.03262652333941496	0.6299019607843135	0.1642156862745098	0.6372549019607843	0.11764705882352941	0.7240573152337857	0.0322605245993452
0.8333333333333333	0.11764705882352941	0.8995098039215689	0.10049019607843138	0.8431372549019608	0.03232819100154779	0.6446078431372548	0.24264705882352935	0.6764705882352939	0.11764705882352941	0.7523270846800257	0.03272900830443016	0.6274509803921567	0.16176470588235292	0.6348039215686274	0.12009803921568628	0.7267507002801119	0.03211671878467452
0.8235294117647058	0.12254901960784313	0.8995098039215689	0.10049019607843138	0.8427807486631015	0.03254577292606892	0.6495098039215685	0.23774509803921565	0.6813725490196076	0.12254901960784313	0.7540400775694892	0.03268564907955907	0.6249999999999999	0.15931372549019607	0.6397058823529411	0.125	0.7279034690799395	0.03195167210630054
0.8112745098039215	0.125	0.8995098039215689	0.10049019607843138	0.840819964349376	0.03306609204767298	0.6519607843137254	0.2352941176470588	0.6862745098039214	0.12745098039215685	0.7560008618832148	0.032399011101814354	0.6225490196078429	0.1568627450980392	0.6446078431372548	0.125	0.7280542986425338	0.03183706818627192
0.8063725490196078	0.125	0.8995098039215688	0.10049019607843138	0.8397504456327984	0.03340282678233013	0.6593137254901961	0.2328431372549019	0.6911764705882351	0.1323529411764706	0.7580047403576814	0.03195993488679472	0.6176470588235292	0.15686274509803919	0.6495098039215685	0.125	0.7262443438914026	0.03176236236986109
0.8014705882352939	0.125	0.8995098039215688	0.10049019607843138	0.8385026737967914	0.0333434090758536	0.6593137254901961	0.2279411764705882	0.6936274509803919	0.13970588235294118	0.7603102779573367	0.03196523274492521	0.6151960784313725	0.15931372549019604	0.6495098039215685	0.125	0.7252639517345398	0.03168809588091136
0.7990196078431371	0.12745098039215685	0.8995098039215688	0.10049019607843138	0.837433155080214	0.03341866155127972	0.6666666666666667	0.22549019607843132	0.7009803921568626	0.14215686274509806	0.7627881921999567	0.03187924106087227	0.6078431372549019	0.15686274509803919	0.642156862745098	0.12254901960784315	0.7246929541047187	0.03182180748631162
0.7965686274509802	0.1299019607843137	0.9019607843137256	0.09803921568627451	0.8360071301247773	0.03327432814423334	0.6715686274509803	0.2205882352941176	0.7058823529411764	0.1470588235294118	0.7652230122818358	0.031810253774396065	0.6029411764705882	0.1568627450980392	0.6372549019607843	0.11764705882352941	0.724843783667313	0.031583107593897985
0.7892156862745097	0.13235294117647056	0.9019607843137257	0.09803921568627451	0.83475935828877	0.033326896428916	0.6740196078431372	0.21813725490196076	0.7083333333333333	0.14950980392156865	0.7693385046326223	0.03169844216401816	0.6004901960784312	0.1593137254901961	0.6323529411764706	0.11274509803921569	0.7254147812971341	0.031428353211884766
0.784313725490196	0.13235294117647056	0.9019607843137257	0.09803921568627451	0.8324420677361855	0.03341550814063404	0.6789215686274508	0.21323529411764702	0.7156862745098038	0.1519607843137255	0.7719133807369104	0.03178030444541218	0.6004901960784313	0.15931372549019604	0.6249999999999998	0.11029411764705882	0.7264059469941822	0.031141410652962578
0.7794117647058822	0.13235294117647056	0.9019607843137257	0.09803921568627451	0.8299465240641711	0.03344208885975647	0.6789215686274508	0.20833333333333331	0.7205882352941175	0.15686274509803924	0.7737664296487827	0.03164275466890928	0.6053921568627452	0.15441176470588233	0.6225490196078429	0.10784313725490195	0.7267076061193707	0.031094893827219444
0.7745098039215685	0.13235294117647056	0.9019607843137257	0.09803921568627451	0.8272727272727274	0.033501506566233	0.6789215686274508	0.20343137254901958	0.7254901960784312	0.1568627450980392	0.7762227968110321	0.03148050420760182	0.610294117647059	0.1495098039215686	0.6176470588235293	0.10784313725490197	0.7261473820297348	0.031061643397545212
0.7696078431372548	0.13235294117647056	0.8995098039215688	0.10049019607843138	0.8249554367201427	0.03368509272420289	0.6813725490196076	0.196078431372549	0.7254901960784312	0.15686274509803919	0.7794009911656969	0.03170727977471417	0.6151960784313727	0.1495098039215686	0.6127450980392155	0.10784313725490197	0.7262766645119585	0.031032734042931134
0.764705882352941	0.1372549019607843	0.8970588235294119	0.10294117647058824	0.8221033868092693	0.03416043437601513	0.6862745098039214	0.19117647058823528	0.7279411764705881	0.15441176470588233	0.7817065287653522	0.032000722479576964	0.6250000000000001	0.14950980392156862	0.6078431372549018	0.10294117647058826	0.7260396466278818	0.031301101047284785
0.7573529411764705	0.13480392156862744	0.8970588235294119	0.10294117647058824	0.819607843137255	0.03446806639495499	0.6911764705882352	0.18627450980392155	0.7279411764705881	0.15441176470588233	0.7840228399051928	0.03225002612059872	0.6348039215686275	0.1446078431372549	0.6078431372549018	0.10294117647058823	0.7246283128636068	0.03142513984956636
0.7499999999999999	0.1372549019607843	0.8970588235294119	0.10294117647058824	0.8172905525846703	0.03476515492733764	0.6911764705882352	0.18137254901960784	0.7328431372549018	0.14950980392156862	0.7850032320620556	0.032375593697863934	0.6470588235294118	0.14215686274509803	0.6102941176470588	0.10049019607843138	0.7233678086619262	0.03177819379500151
0.7450980392156862	0.13725490196078433	0.897058823529412	0.10294117647058824	0.815686274509804	0.03499536894504724	0.693627450980392	0.18382352941176472	0.7352941176470587	0.14705882352941174	0.7855526826115061	0.03271374317949143	0.6593137254901962	0.13970588235294118	0.6127450980392157	0.09803921568627452	0.7235401853048911	0.031971637872240666
0.7352941176470587	0.13725490196078433	0.894607843137255	0.1053921568627451	0.8130124777183602	0.03493942844534422	0.6985294117647058	0.18872549019607843	0.7426470588235293	0.1495098039215686	0.7852510234863175	0.03290844296834812	0.6666666666666669	0.13725490196078433	0.6151960784313726	0.10049019607843139	0.7241219564748975	0.031627637271705554
0.7230392156862744	0.13970588235294118	0.892156862745098	0.10784313725490195	0.80873440285205	0.0354854623326938	0.7009803921568626	0.18627450980392157	0.7450980392156863	0.14705882352941174	0.7852402499461323	0.03300045452276253	0.6740196078431374	0.13480392156862744	0.6151960784313725	0.10049019607843136	0.724175824175824	0.03180233309468424
0.713235294117647	0.13970588235294118	0.892156862745098	0.10784313725490195	0.8060606060606061	0.035801113899813004	0.7034313725490196	0.1838235294117647	0.7500000000000001	0.14705882352941174	0.7858004740357681	0.033052426671678285	0.6764705882352942	0.13235294117647056	0.6176470588235292	0.10294117647058822	0.7232062055591466	0.03194031049584226
0.7034313725490196	0.13970588235294118	0.892156862745098	0.10784313725490195	0.8021390374331551	0.03596258935315177	0.7058823529411765	0.1813725490196078	0.7549019607843138	0.14705882352941174	0.7856496444731739	0.03312868488893482	0.6862745098039216	0.13235294117647056	0.6225490196078429	0.10294117647058823	0.7223550958845075	0.031826278356575304
0.6911764705882352	0.14215686274509803	0.892156862745098	0.10784313725490195	0.7989304812834225	0.03591122445271564	0.7083333333333335	0.17892156862745096	0.7573529411764707	0.14460784313725486	0.786080586080586	0.03336850827829445	0.6911764705882352	0.13725490196078433	0.6274509803921566	0.10294117647058823	0.7210945916828269	0.03218288009169369
0.6813725490196076	0.14215686274509803	0.8897058823529411	0.1102941176470588	0.7960784313725491	0.03580828325247494	0.7132352941176473	0.17401960784313722	0.7573529411764707	0.14460784313725486	0.7859405300581771	0.03347473180626525	0.693627450980392	0.13970588235294118	0.6299019607843136	0.10049019607843138	0.7208360267183795	0.032342417156825023
0.6715686274509802	0.14215686274509803	0.8848039215686274	0.11519607843137254	0.7937611408199644	0.03586770095895147	0.718137254901961	0.16911764705882348	0.7549019607843138	0.14705882352941174	0.7863822452057747	0.033743933734200274	0.6936274509803919	0.13970588235294118	0.6299019607843136	0.09558823529411765	0.7210084033613444	0.03232852336634778
0.6642156862745097	0.13970588235294118	0.8799019607843136	0.12009803921568628	0.7919786096256686	0.03609531051013265	0.7205882352941179	0.16666666666666663	0.752450980392157	0.1495098039215686	0.785822021116139	0.03405377681805409	0.6985294117647058	0.13970588235294118	0.6274509803921567	0.09313725490196079	0.720178840767076	0.03246346803252925
0.6666666666666665	0.13235294117647056	0.8774509803921566	0.12254901960784315	0.7910873440285205	0.036259307772839845	0.7254901960784316	0.16176470588235292	0.7500000000000001	0.15196078431372545	0.7850894203835381	0.03405996665253332	0.7034313725490197	0.13970588235294118	0.6323529411764705	0.09313725490196079	0.7187782805429863	0.03242613607413391
0.6691176470588235	0.1299019607843137	0.8774509803921566	0.12254901960784313	0.790017825311943	0.03649697859874597	0.7279411764705883	0.15931372549019607	0.7475490196078433	0.15441176470588233	0.7845076492135317	0.03409763622980148	0.7083333333333334	0.13480392156862744	0.6372549019607843	0.0931372549019608	0.7180780004309415	0.03248943742160696
0.6715686274509804	0.12745098039215685	0.8774509803921567	0.12254901960784313	0.790017825311943	0.03638047263141346	0.7303921568627451	0.1568627450980392	0.7475490196078433	0.15441176470588233	0.7837642749407455	0.034152819021970586	0.7058823529411763	0.1323529411764706	0.6421568627450981	0.0931372549019608	0.7177009265244558	0.03288657423768903
0.6740196078431374	0.125	0.8774509803921567	0.12254901960784313	0.7901960784313726	0.03610370491176359	0.7328431372549018	0.1544117647058824	0.7475490196078433	0.1544117647058823	0.7837642749407456	0.03404371877327239	0.7058823529411764	0.13235294117647056	0.6446078431372549	0.09068627450980393	0.7177332471450117	0.033577298611569516
0.6764705882352943	0.12254901960784315	0.8774509803921566	0.12254901960784313	0.790909090909091	0.03585608225123603	0.7377450980392156	0.14950980392156865	0.7475490196078431	0.15931372549019604	0.7830639948287008	0.033984633591850964	0.7034313725490196	0.13480392156862744	0.6519607843137255	0.0931372549019608	0.7164727429433311	0.03386597650573649
0.681372549019608	0.11764705882352941	0.8774509803921566	0.12254901960784313	0.7923351158645278	0.03540002493218296	0.7426470588235294	0.1446078431372549	0.747549019607843	0.1642156862745098	0.7826330532212884	0.0336663857482739	0.6985294117647058	0.13970588235294118	0.6593137254901962	0.09558823529411765	0.7152014652014651	0.03371274727188633
0.681372549019608	0.11764705882352942	0.8774509803921566	0.12254901960784313	0.793939393939394	0.03544894406999461	0.7475490196078433	0.13970588235294115	0.7450980392156861	0.1666666666666667	0.7821805645335056	0.03348261324943048	0.6936274509803921	0.13970588235294118	0.66421568627451	0.09558823529411765	0.7140594699418228	0.033666545881297714
0.6862745098039217	0.11274509803921569	0.8749999999999998	0.125	0.794830659536542	0.035383346180941196	0.752450980392157	0.13480392156862742	0.7426470588235292	0.16911764705882357	0.7813617754794224	0.033574616123329	0.6911764705882353	0.1372549019607843	0.6642156862745099	0.09558823529411765	0.7120663650075414	0.03401379416140482
0.6838235294117647	0.11029411764705883	0.8700980392156861	0.1299019607843137	0.7950089126559715	0.03551458825650644	0.7573529411764707	0.13480392156862742	0.7426470588235292	0.17401960784313728	0.781523378582202	0.03369462742475681	0.6887254901960784	0.13480392156862742	0.6617647058823529	0.09803921568627452	0.7102456367162249	0.03392619402143994
0.6813725490196078	0.10784313725490197	0.8651960784313724	0.13480392156862744	0.796078431372549	0.0354015308485112	0.7647058823529413	0.13235294117647056	0.7426470588235292	0.178921568627451	0.7808015513897866	0.03408664477375637	0.6911764705882353	0.13235294117647056	0.6544117647058822	0.10049019607843138	0.7082848524024994	0.034027475791436515
0.6813725490196076	0.10294117647058824	0.8627450980392155	0.1323529411764706	0.7973262032085561	0.03524055695088041	0.7696078431372552	0.12745098039215685	0.7426470588235292	0.18382352941176475	0.7794979530273647	0.03404865419079322	0.696078431372549	0.13235294117647056	0.6470588235294117	0.10294117647058824	0.705763843999138	0.03388698923554111
0.6813725490196078	0.10294117647058824	0.8602941176470587	0.12990196078431374	0.7989304812834225	0.034875997905980824	0.7720588235294119	0.125	0.7426470588235292	0.18872549019607845	0.7783236371471665	0.03446036203827238	0.7034313725490196	0.1299019607843137	0.642156862745098	0.10784313725490195	0.7037922861452273	0.03387032611760405
0.6813725490196079	0.10294117647058824	0.8578431372549019	0.13235294117647056	0.799643493761141	0.03478102345972897	0.7794117647058825	0.1176470588235294	0.7377450980392155	0.19362745098039216	0.7786145227321697	0.03469793343032229	0.7107843137254901	0.13235294117647056	0.642156862745098	0.10784313725490197	0.7014005602240896	0.03410859760692687
0.6838235294117648	0.10049019607843138	0.8602941176470589	0.1299019607843137	0.8012477718360074	0.03407233786600404	0.78921568627451	0.11274509803921569	0.7352941176470587	0.19607843137254904	0.7793363499245851	0.03470752063097057	0.7083333333333333	0.1299019607843137	0.6470588235294117	0.10784313725490197	0.698448610213316	0.034397854972111536
0.6862745098039217	0.09803921568627451	0.8553921568627452	0.1299019607843137	0.8030303030303032	0.03366702646917699	0.7965686274509806	0.10539215686274508	0.7328431372549018	0.19852941176470593	0.7796272355095883	0.034647451246241856	0.7058823529411764	0.12745098039215685	0.6519607843137255	0.10784313725490197	0.695658263305322	0.034842933531365784
0.6887254901960785	0.09558823529411764	0.8553921568627452	0.1299019607843137	0.8048128342245991	0.03323376643399683	0.8039215686274511	0.0980392156862745	0.730392156862745	0.20098039215686278	0.7799181210945917	0.03458347042149526	0.7058823529411764	0.12254901960784315	0.6495098039215687	0.10539215686274511	0.6934281404869639	0.03529011329876062
0.6911764705882354	0.09313725490196079	0.8529411764705883	0.13235294117647056	0.8064171122994654	0.032921301814136	0.806372549019608	0.09558823529411765	0.7279411764705881	0.20343137254901963	0.7808877397112692	0.03460435786627444	0.7034313725490196	0.12009803921568628	0.6470588235294118	0.10784313725490198	0.690465416936005	0.03549317076877752
0.6936274509803922	0.09068627450980392	0.8504901960784316	0.13480392156862742	0.8074866310160429	0.03284795165884583	0.8112745098039217	0.09068627450980392	0.7230392156862744	0.2034313725490196	0.7824606765783239	0.034407774637829715	0.7009803921568627	0.11764705882352941	0.6446078431372548	0.11029411764705883	0.6869532428355957	0.035566618622895015
0.698529411764706	0.09068627450980392	0.8480392156862747	0.13725490196078427	0.8076648841354724	0.032729846531381425	0.8161764705882354	0.0857843137254902	0.7230392156862744	0.20833333333333334	0.7840012928248224	0.03443117049397199	0.6985294117647058	0.11519607843137256	0.6446078431372548	0.11029411764705883	0.6834302951950009	0.035548870261539876
0.7034313725490197	0.09068627450980392	0.8480392156862747	0.1372549019607843	0.8081996434937612	0.03244912358955791	0.8186274509803922	0.08333333333333333	0.7181372549019607	0.20833333333333334	0.785121741004094	0.03410634064042956	0.696078431372549	0.1127450980392157	0.6397058823529411	0.11029411764705883	0.6808985132514542	0.03537666462531948
0.7107843137254903	0.08823529411764705	0.8480392156862747	0.1372549019607843	0.80873440285205	0.03248352305329829	0.8210784313725491	0.08088235294117646	0.713235294117647	0.20833333333333331	0.7857897004955829	0.033917824282594586	0.693627450980392	0.11519607843137257	0.6446078431372548	0.11029411764705883	0.6787653522947639	0.03572601667059509
0.7132352941176472	0.08578431372549021	0.8431372549019609	0.1372549019607843	0.8090909090909091	0.03224585222739217	0.8259803921568629	0.08088235294117646	0.713235294117647	0.20833333333333331	0.7868670545141132	0.03396433860874535	0.6936274509803919	0.11519607843137256	0.6446078431372548	0.11029411764705882	0.6766752854988147	0.03556196805079225
0.7132352941176472	0.08578431372549021	0.8406862745098039	0.13480392156862742	0.8085561497326204	0.03238942964064226	0.8333333333333335	0.0784313725490196	0.7156862745098037	0.20588235294117646	0.7868131868131867	0.034267457343119125	0.6936274509803919	0.11029411764705882	0.6446078431372548	0.11029411764705882	0.6747468218056452	0.03540044040754906
0.715686274509804	0.08823529411764706	0.8406862745098039	0.13480392156862742	0.8080213903743316	0.03243708032233057	0.840686274509804	0.07598039215686274	0.7156862745098038	0.20098039215686275	0.7863391510450333	0.034376462797973684	0.6960784313725489	0.10784313725490197	0.6495098039215687	0.11029411764705883	0.6717948717948716	0.03577791763682001
0.715686274509804	0.08823529411764706	0.840686274509804	0.13480392156862742	0.8067736185383244	0.032567363465627594	0.8455882352941179	0.07598039215686274	0.7156862745098038	0.19607843137254902	0.7867377720318895	0.03413672584723782	0.6960784313725489	0.10294117647058824	0.6519607843137254	0.1127450980392157	0.6684227537168712	0.03593611681188273
0.7181372549019609	0.08578431372549021	0.8382352941176473	0.13725490196078427	0.8060606060606061	0.032510909254167164	0.8504901960784316	0.07598039215686275	0.7156862745098038	0.19607843137254902	0.7875888817065287	0.03427049779968631	0.6936274509803921	0.10049019607843138	0.6544117647058822	0.11519607843137256	0.6661603102779572	0.0361319687626402
0.7254901960784315	0.08333333333333336	0.8357843137254904	0.13970588235294115	0.804812834224599	0.032603592422347075	0.8578431372549021	0.0735294117647059	0.713235294117647	0.1985294117647059	0.787879767291532	0.03448541522322766	0.6911764705882352	0.10294117647058823	0.6568627450980391	0.11764705882352942	0.6644688644688643	0.03641199999423055
0.7303921568627453	0.08333333333333336	0.8333333333333336	0.14215686274509803	0.8042780748663102	0.0324877205044101	0.8627450980392158	0.0735294117647059	0.7083333333333333	0.1985294117647059	0.7885585003232062	0.03457823195784552	0.693627450980392	0.10049019607843138	0.6617647058823528	0.11764705882352942	0.6643072613660848	0.03629701275548411
0.7377450980392158	0.08088235294117647	0.8308823529411766	0.1446078431372549	0.8037433155080215	0.03252008246674184	0.8651960784313727	0.07598039215686275	0.7058823529411764	0.19607843137254902	0.7885692738633914	0.034672777846671776	0.693627450980392	0.10049019607843138	0.6642156862745097	0.11029411764705883	0.6648567119155353	0.03622937235118328
0.7450980392156863	0.0784313725490196	0.8308823529411766	0.1446078431372549	0.8033868092691623	0.032197780759276026	0.8676470588235295	0.07843137254901962	0.7034313725490196	0.19362745098039214	0.7877720318896788	0.03468788677877326	0.6936274509803919	0.10049019607843139	0.6666666666666665	0.10784313725490195	0.6641456582633052	0.0363619447783468
0.7499999999999999	0.07843137254901962	0.8308823529411766	0.1446078431372549	0.8037433155080214	0.03200939732585353	0.8627450980392157	0.07843137254901962	0.7034313725490194	0.1887254901960784	0.7867700926524455	0.035255943885875704	0.6936274509803919	0.10539215686274511	0.6691176470588234	0.1053921568627451	0.6636069812540399	0.036595163342738796
0.7524509803921566	0.07598039215686275	0.8308823529411765	0.1446078431372549	0.8035650623885918	0.031712308793470874	0.8627450980392156	0.07843137254901962	0.7058823529411763	0.1813725490196078	0.7857681534152121	0.03553203675682037	0.6887254901960782	0.11029411764705883	0.6740196078431372	0.10539215686274511	0.6625080801551388	0.036512452445500714
0.7573529411764705	0.07598039215686274	0.8308823529411766	0.1446078431372549	0.8032085561497326	0.03158569141760863	0.8578431372549018	0.07843137254901962	0.7034313725490193	0.1838235294117647	0.7851540616246497	0.035537968874651694	0.6911764705882352	0.11764705882352942	0.6789215686274509	0.10539215686274511	0.6606981254040076	0.036368182745559606
0.7622549019607843	0.07598039215686275	0.8308823529411766	0.1446078431372549	0.8035650623885919	0.03150621609054224	0.855392156862745	0.0857843137254902	0.7034313725490194	0.1838235294117647	0.7845507433742727	0.03546700857582024	0.6887254901960783	0.12009803921568628	0.6838235294117646	0.10539215686274511	0.6597392803275155	0.036703550326613696
0.7671568627450981	0.07598039215686277	0.8308823529411765	0.1446078431372549	0.8035650623885918	0.03170845901543545	0.8529411764705881	0.09313725490196079	0.7009803921568627	0.18137254901960784	0.7825360913596207	0.035177900272039216	0.6838235294117645	0.125	0.6862745098039214	0.10784313725490197	0.6591790562378796	0.03690661761245255
0.7720588235294119	0.07598039215686277	0.8308823529411765	0.1446078431372549	0.8030303030303031	0.03188952102420149	0.8504901960784312	0.09558823529411765	0.6985294117647057	0.17892156862745098	0.7802197802197801	0.03498447045277648	0.6764705882352939	0.1323529411764706	0.6960784313725489	0.10784313725490197	0.6590713208360266	0.037505710560014414
0.7769607843137257	0.07598039215686277	0.8308823529411765	0.1446078431372549	0.8028520499108734	0.031998543520344584	0.8480392156862744	0.09803921568627452	0.693627450980392	0.17892156862745098	0.7796380090497737	0.034803427637404814	0.6666666666666665	0.13725490196078433	0.7034313725490196	0.11029411764705883	0.6595238095238094	0.03741078484067672
0.7818627450980394	0.07598039215686277	0.8308823529411765	0.1446078431372549	0.8033868092691622	0.031987268991283783	0.8480392156862744	0.09803921568627452	0.6911764705882352	0.18137254901960784	0.7790670114199525	0.03470190390947953	0.6544117647058822	0.13970588235294118	0.7107843137254902	0.10784313725490197	0.6602456367162248	0.03717964869157643
0.7867647058823531	0.07598039215686277	0.8333333333333334	0.14215686274509803	0.8037433155080215	0.03201104083062145	0.8504901960784313	0.10049019607843138	0.6887254901960783	0.17892156862745098	0.7780542986425338	0.034462674056234606	0.6397058823529411	0.1446078431372549	0.7132352941176471	0.1053921568627451	0.6604072398190044	0.03738539761537874
0.7916666666666669	0.07107843137254902	0.8357843137254902	0.13970588235294118	0.8053475935828879	0.03159511688528574	0.8529411764705883	0.10294117647058824	0.6862745098039214	0.1813725490196078	0.7780327515621632	0.03408900488435721	0.625	0.14950980392156865	0.7156862745098038	0.10784313725490198	0.6615492350786467	0.03727983953143228
0.8014705882352943	0.07107843137254902	0.8357843137254903	0.13970588235294118	0.8062388591800358	0.031392673791733224	0.8553921568627453	0.1053921568627451	0.6838235294117645	0.17892156862745096	0.777817280758457	0.03372814214004272	0.6127450980392157	0.1519607843137255	0.713235294117647	0.10539215686274511	0.6626696832579184	0.037079490682061095
0.8088235294117648	0.06862745098039216	0.8382352941176473	0.13725490196078433	0.8071301247771837	0.03117322185251267	0.8578431372549021	0.10784313725490197	0.6764705882352939	0.1813725490196078	0.777181641887524	0.03367129250931217	0.5980392156862745	0.1568627450980392	0.7132352941176471	0.10539215686274513	0.6631006248653306	0.0369617727865717
0.8186274509803922	0.06862745098039216	0.8382352941176473	0.1372549019607843	0.8076648841354724	0.03101635799009323	0.860294117647059	0.10539215686274511	0.6691176470588234	0.18382352941176466	0.7777203188967893	0.0331076684330351	0.5857843137254901	0.15931372549019607	0.7132352941176472	0.10539215686274513	0.6630898513251453	0.03698789055300988
0.8284313725490197	0.06862745098039216	0.843137254901961	0.13235294117647056	0.8096256684491979	0.030803244263558897	0.8627450980392158	0.10294117647058824	0.659313725490196	0.18382352941176466	0.7769553975436326	0.033163814756486346	0.5759803921568627	0.15931372549019607	0.7132352941176472	0.10049019607843138	0.6630683042447747	0.037315845394548075
0.840686274509804	0.0661764705882353	0.8480392156862747	0.12745098039215685	0.8124777183600714	0.03040199356634913	0.8627450980392157	0.10784313725490197	0.6495098039215685	0.18382352941176466	0.776050420168067	0.033122874237007466	0.5661764705882353	0.15931372549019607	0.7107843137254902	0.09803921568627452	0.6627666451195862	0.03733157399195618
0.8504901960784316	0.0661764705882353	0.8529411764705884	0.12254901960784315	0.8151515151515153	0.030142796210690354	0.8602941176470588	0.11029411764705882	0.6397058823529411	0.18382352941176466	0.7754471019176898	0.03346945534629505	0.5612745098039215	0.15931372549019607	0.7058823529411764	0.09313725490196079	0.6622171945701356	0.03757009826988485
0.860294117647059	0.0661764705882353	0.8553921568627453	0.12009803921568628	0.8181818181818183	0.030058722947248227	0.8578431372549018	0.11274509803921567	0.6372549019607843	0.18627450980392155	0.7753824606765781	0.03393761367480452	0.5563725490196076	0.15931372549019607	0.696078431372549	0.0931372549019608	0.6609674639086403	0.03796331876538045
0.8725490196078433	0.06372549019607843	0.8553921568627452	0.11519607843137254	0.8212121212121214	0.030239466747194618	0.8529411764705881	0.11274509803921569	0.6372549019607843	0.18627450980392155	0.7749084249084247	0.033895532503025926	0.5563725490196076	0.15441176470588233	0.693627450980392	0.09068627450980393	0.6599978452919628	0.03816242799084304
0.8823529411764707	0.06372549019607843	0.8553921568627451	0.11029411764705882	0.8231729055258468	0.030096972484916384	0.8480392156862744	0.11274509803921569	0.6323529411764705	0.18627450980392155	0.7739603533721179	0.0340454785431271	0.5490196078431371	0.15196078431372545	0.6838235294117646	0.09068627450980392	0.6584249084249083	0.03823357305252129
0.8946078431372552	0.061274509803921566	0.8602941176470588	0.1053921568627451	0.8247771836007131	0.030121714485213398	0.8406862745098038	0.11029411764705883	0.6299019607843136	0.1887254901960784	0.7727429433311783	0.033786550227183694	0.5416666666666665	0.15441176470588236	0.6813725490196078	0.0931372549019608	0.6567226890756301	0.03831151944699185
0.9068627450980394	0.058823529411764705	0.8627450980392156	0.09803921568627451	0.8262032085561497	0.029802532060049215	0.8357843137254901	0.11029411764705883	0.6274509803921566	0.19117647058823528	0.77209653092006	0.033235333818523304	0.5294117647058822	0.1568627450980392	0.6813725490196078	0.0931372549019608	0.6544279250161602	0.03849877681753066
0.9117647058823531	0.058823529411764705	0.8651960784313725	0.09068627450980392	0.8263814616755794	0.029843283473917473	0.8333333333333333	0.10784313725490197	0.6249999999999998	0.19362745098039216	0.770889894419306	0.0333507664934008	0.5196078431372548	0.1519607843137255	0.6740196078431371	0.09068627450980393	0.6518530489118723	0.03841026469099508
0.91421568627451	0.056372549019607844	0.8651960784313724	0.0857843137254902	0.8278074866310161	0.029745708708118337	0.8308823529411764	0.10539215686274511	0.6225490196078429	0.19607843137254902	0.770426632191338	0.03329930937163263	0.5122549019607843	0.15441176470588236	0.6715686274509802	0.08823529411764706	0.6492781728075845	0.038680167213105666
0.9166666666666669	0.05392156862745098	0.8651960784313724	0.08088235294117646	0.8278074866310161	0.030048636611028825	0.8308823529411764	0.10049019607843138	0.6200980392156861	0.1985294117647059	0.770254255548373	0.03321588517547269	0.5073529411764706	0.1593137254901961	0.6642156862745097	0.0857843137254902	0.6462831286360696	0.03866727045650468
0.9166666666666669	0.053921568627450976	0.8651960784313724	0.07598039215686275	0.8285204991087344	0.02993860706113207	0.8308823529411764	0.09558823529411765	0.6176470588235292	0.20098039215686278	0.7702111613876317	0.03330704526491316	0.5024509803921567	0.15931372549019607	0.6617647058823528	0.08823529411764706	0.6439775910364145	0.0384672037014973
0.9166666666666669	0.05392156862745098	0.8651960784313724	0.07107843137254902	0.8281639928698752	0.03017744502399702	0.8259803921568627	0.09558823529411765	0.6200980392156862	0.1985294117647059	0.7692954104718808	0.033175537200584346	0.4999999999999999	0.15686274509803919	0.659313725490196	0.09068627450980393	0.6423938806291747	0.038312020741528084
0.911764705882353	0.058823529411764705	0.8651960784313724	0.0661764705882353	0.8276292335115863	0.030555580628281793	0.8235294117647058	0.09313725490196079	0.6225490196078431	0.196078431372549	0.7680995475113119	0.033630756197501416	0.49754901960784303	0.1544117647058823	0.6568627450980391	0.09313725490196077	0.6409286791639732	0.038606081652929836
0.9093137254901961	0.06127450980392156	0.8651960784313724	0.061274509803921566	0.8265597147950089	0.030953285686931935	0.818627450980392	0.0931372549019608	0.6250000000000001	0.1936274509803921	0.7672268907563022	0.03408753625254754	0.49754901960784303	0.15441176470588233	0.6544117647058822	0.09558823529411763	0.6383645765998707	0.038810823178575024
0.9044117647058822	0.06617647058823528	0.8676470588235292	0.05392156862745098	0.8254901960784314	0.031314662391155566	0.8137254901960782	0.0931372549019608	0.6225490196078431	0.196078431372549	0.7662895927601807	0.03454567484900954	0.4950980392156862	0.15686274509803919	0.6470588235294117	0.09803921568627451	0.6373410902822667	0.0388888391393374
0.9044117647058822	0.071078431372549	0.8700980392156861	0.051470588235294115	0.8247771836007132	0.03141173584429949	0.8088235294117645	0.0931372549019608	0.6176470588235293	0.19607843137254902	0.7655031243266537	0.034656829190329565	0.4926470588235293	0.15931372549019607	0.6470588235294117	0.10294117647058824	0.6360482654600301	0.038949777373056674
0.9068627450980391	0.07352941176470587	0.8725490196078429	0.04901960784313725	0.8233511586452765	0.03143182474568448	0.8039215686274508	0.09803921568627451	0.6151960784313724	0.19852941176470587	0.7651906916612798	0.03461328370879418	0.4877450980392156	0.1642156862745098	0.6495098039215685	0.10539215686274511	0.6357358327946563	0.03886478366546627
0.909313725490196	0.07598039215686274	0.8700980392156861	0.05147058823529411	0.8208556149732622	0.031481429535351046	0.801470588235294	0.10049019607843138	0.6176470588235292	0.19607843137254902	0.7662141779788838	0.034615362491139647	0.4828431372549019	0.16421568627450983	0.6495098039215685	0.1053921568627451	0.6371040723981898	0.03887756286912667
0.9068627450980391	0.07843137254901959	0.8676470588235292	0.05392156862745097	0.8187165775401071	0.031648408125719826	0.7965686274509803	0.10049019607843138	0.622549019607843	0.19117647058823528	0.7663973281620339	0.03465775138856567	0.4754901960784313	0.16666666666666666	0.6519607843137254	0.10294117647058823	0.6373841844430077	0.03882191728370889
0.9044117647058822	0.08088235294117646	0.8602941176470587	0.05637254901960784	0.8171122994652408	0.03179439430857261	0.7941176470588236	0.10294117647058824	0.6299019607843137	0.1887254901960784	0.765837104072398	0.03439801746641951	0.47058823529411753	0.16666666666666663	0.6495098039215685	0.1053921568627451	0.636791639732816	0.038873500516434206
0.8995098039215684	0.08578431372549018	0.8529411764705881	0.0588235294117647	0.8151515151515153	0.03201987944165358	0.7892156862745098	0.10784313725490197	0.6348039215686274	0.18382352941176466	0.7652768799827622	0.03428399955080478	0.47058823529411753	0.16666666666666663	0.6446078431372548	0.10539215686274508	0.6363499245852186	0.03906325496451276
0.8946078431372547	0.09068627450980392	0.8553921568627451	0.06127450980392156	0.8139037433155081	0.03233985358349164	0.7818627450980392	0.11029411764705883	0.639705882352941	0.17892156862745096	0.7644365438483084	0.0342972203795845	0.47303921568627444	0.16421568627450978	0.639705882352941	0.1102941176470588	0.63604826546003	0.038955620420436696
0.889705882352941	0.09558823529411764	0.8553921568627452	0.061274509803921566	0.81301247771836	0.032760491022275635	0.7794117647058824	0.11274509803921569	0.6421568627450979	0.1764705882352941	0.7643503555268258	0.0344623297588053	0.47549019607843135	0.16666666666666663	0.6372549019607842	0.11274509803921569	0.6364468864468863	0.03818698564761966
0.8872549019607843	0.09803921568627451	0.8553921568627453	0.061274509803921566	0.8117647058823528	0.03313161320903979	0.7794117647058825	0.1127450980392157	0.6470588235294117	0.1715686274509804	0.7641241111829344	0.03444187608887954	0.47303921568627455	0.16421568627450978	0.6323529411764706	0.11274509803921569	0.636436112906701	0.03788366086806739
0.8848039215686275	0.10049019607843138	0.8553921568627453	0.061274509803921566	0.8105169340463457	0.033247517330163304	0.7769607843137256	0.11519607843137257	0.6519607843137254	0.17156862745098037	0.7629928894634774	0.03467230676587237	0.47303921568627455	0.16421568627450978	0.6348039215686274	0.11029411764705882	0.6368670545141132	0.03744005099835661
0.8823529411764707	0.10294117647058824	0.8553921568627453	0.061274509803921566	0.8103386809269162	0.033525577123442576	0.7745098039215688	0.11764705882352942	0.6519607843137254	0.17156862745098037	0.7617216117216115	0.03488214715140992	0.47303921568627455	0.16421568627450978	0.6299019607843136	0.11029411764705882	0.6371471665589311	0.03734908967828627
0.8799019607843138	0.10539215686274511	0.8529411764705884	0.06372549019607843	0.8096256684491978	0.033834484430958225	0.772058823529412	0.12009803921568628	0.6593137254901961	0.1691176470588235	0.7600193923723333	0.03543421398288598	0.47794117647058826	0.16421568627450978	0.6299019607843135	0.11029411764705883	0.6368778280542985	0.037293159357987535
0.877450980392157	0.10784313725490198	0.8553921568627453	0.061274509803921566	0.8094474153297682	0.03401709114381393	0.7671568627450981	0.12009803921568628	0.6617647058823529	0.1715686274509804	0.7574768368886013	0.03548596801926822	0.48284313725490197	0.16421568627450978	0.6225490196078429	0.1127450980392157	0.6366300366300364	0.03711179128197239
0.8799019607843138	0.10539215686274511	0.860294117647059	0.061274509803921566	0.8098039215686275	0.034091182098416405	0.7598039215686273	0.12254901960784315	0.6593137254901961	0.17401960784313725	0.754815772462831	0.03520905725787937	0.4803921568627451	0.16176470588235292	0.6176470588235292	0.11274509803921569	0.6358112475759532	0.03737472963530998
0.8774509803921569	0.10784313725490197	0.8627450980392158	0.06372549019607843	0.8101604278074866	0.03393395819760061	0.7499999999999999	0.12745098039215685	0.6568627450980391	0.17647058823529413	0.7517237664296486	0.03522381311603273	0.4730392156862745	0.16421568627450978	0.6127450980392155	0.11274509803921569	0.6348631760396464	0.03786095944881315
0.8749999999999999	0.11029411764705882	0.8627450980392158	0.06372549019607843	0.8098039215686275	0.03395521884475454	0.7426470588235293	0.1299019607843137	0.6617647058823529	0.1764705882352941	0.7484378366731306	0.03525832010302961	0.46568627450980393	0.16176470588235292	0.605392156862745	0.11519607843137256	0.6330639948287005	0.03759463378153272
0.872549019607843	0.11274509803921567	0.8602941176470589	0.0661764705882353	0.8094474153297682	0.0340342896022619	0.7426470588235293	0.1299019607843137	0.6666666666666667	0.1764705882352941	0.7463262227968108	0.03558522700550604	0.4607843137254902	0.16176470588235292	0.6078431372549018	0.11274509803921569	0.632374488256841	0.03745807050496979
0.8725490196078431	0.11274509803921569	0.8578431372549019	0.06862745098039215	0.8089126559714795	0.03408803740552884	0.7426470588235294	0.1299019607843137	0.6715686274509806	0.17156862745098037	0.7436543848308552	0.035861687563886024	0.4558823529411765	0.16176470588235292	0.6102941176470587	0.11029411764705882	0.630823098470157	0.037184317797645035
0.8676470588235294	0.11764705882352941	0.8578431372549019	0.06862745098039216	0.8085561497326204	0.03408803740552884	0.7377450980392157	0.1299019607843137	0.6715686274509804	0.16666666666666663	0.7410902822667527	0.036206662125990954	0.4558823529411765	0.1568627450980392	0.6151960784313725	0.11029411764705882	0.6292717086834732	0.03745168335149927
0.8700980392156863	0.11519607843137256	0.8602941176470589	0.0661764705882353	0.8078431372549019	0.034165752264143194	0.7328431372549019	0.1299019607843137	0.676470588235294	0.16176470588235292	0.7389678948502476	0.03609448817721737	0.4534313725490196	0.1593137254901961	0.6127450980392156	0.10784313725490195	0.6263520792932555	0.03771025461160216
0.8700980392156863	0.11519607843137256	0.8627450980392158	0.06372549019607843	0.807843137254902	0.03437806231894568	0.7279411764705881	0.1299019607843137	0.6764705882352939	0.16176470588235292	0.7371471665589311	0.03579580160407313	0.45588235294117646	0.16176470588235298	0.6078431372549019	0.10784313725490195	0.6228614522732168	0.038067761246721295
0.8725490196078433	0.11764705882352941	0.860294117647059	0.0661764705882353	0.8073083778966132	0.03489775639556431	0.7230392156862744	0.1299019607843137	0.6764705882352939	0.16666666666666666	0.7365761689291099	0.03567881635075776	0.45343137254901966	0.15931372549019612	0.605392156862745	0.11029411764705883	0.6200495582848522	0.03809039740038738
0.8725490196078433	0.11764705882352941	0.8578431372549021	0.06862745098039216	0.8067736185383245	0.03506382463710385	0.7205882352941175	0.1323529411764706	0.6740196078431371	0.17401960784313725	0.7347231200172375	0.035515047787770725	0.44852941176470584	0.15441176470588236	0.6004901960784312	0.11029411764705883	0.6184981684981683	0.03797270335033032
0.8700980392156864	0.12009803921568629	0.8553921568627453	0.07107843137254903	0.8073083778966131	0.03532623746330698	0.7156862745098038	0.1372549019607843	0.6691176470588234	0.17401960784313725	0.7326976944624002	0.03543825489735994	0.4436274509803921	0.1495098039215686	0.5931372549019607	0.10784313725490195	0.6158155569920274	0.038019180548488705
0.8651960784313726	0.12009803921568629	0.8529411764705884	0.0735294117647059	0.8080213903743314	0.035461762070516656	0.7107843137254901	0.14215686274509806	0.6666666666666665	0.1715686274509804	0.7304460245636715	0.035590449618831094	0.4387254901960783	0.1446078431372549	0.5906862745098038	0.10539215686274508	0.6129821159232922	0.038105157611235244
0.857843137254902	0.12254901960784315	0.8504901960784316	0.07598039215686277	0.8078431372549019	0.03567897330497542	0.7034313725490196	0.13970588235294118	0.6642156862745097	0.1691176470588235	0.7281404869640162	0.03564108956123315	0.43627450980392146	0.14705882352941174	0.5857843137254901	0.1053921568627451	0.609297565179918	0.03784116519856274
0.8504901960784315	0.125	0.8480392156862747	0.07843137254901962	0.8080213903743314	0.035621716736331514	0.696078431372549	0.13725490196078433	0.6642156862745097	0.1691176470588235	0.7251346692523162	0.03614460497827807	0.43872549019607837	0.13970588235294115	0.5857843137254901	0.1053921568627451	0.6050635638870931	0.037779494681253495
0.8431372549019608	0.12745098039215685	0.8455882352941179	0.08088235294117647	0.8089126559714795	0.035561522261437516	0.6911764705882353	0.14215686274509806	0.6642156862745097	0.17401960784313722	0.7228506787330315	0.03669064545394452	0.4387254901960784	0.1299019607843137	0.5808823529411764	0.10539215686274511	0.6008080155138977	0.03754364090674024
0.8357843137254901	0.12990196078431374	0.843137254901961	0.08333333333333334	0.8101604278074865	0.03570509967468759	0.6887254901960783	0.13970588235294118	0.6691176470588234	0.17401960784313725	0.720394311570782	0.036933258686455896	0.4387254901960785	0.125	0.5759803921568627	0.1053921568627451	0.5959922430510665	0.03769340553361375
0.8284313725490196	0.1323529411764706	0.8382352941176472	0.08823529411764706	0.8101604278074866	0.03608342392916478	0.6838235294117645	0.14460784313725492	0.6691176470588234	0.17401960784313725	0.7179271708683472	0.037080781463492786	0.4362745098039216	0.12745098039215688	0.571078431372549	0.10539215686274511	0.5914673561732384	0.03778245965247439
0.8259803921568627	0.13480392156862744	0.8333333333333334	0.09313725490196077	0.8106951871657754	0.03639989069500404	0.6764705882352939	0.14705882352941177	0.6691176470588234	0.17401960784313722	0.7159017453135099	0.03727771855759998	0.43382352941176466	0.125	0.5735294117647058	0.10784313725490197	0.5884938590820943	0.0378097940657847
0.821078431372549	0.1397058823529412	0.8284313725490196	0.0980392156862745	0.8103386809269162	0.036709252288333424	0.6691176470588234	0.14950980392156865	0.6666666666666665	0.1764705882352941	0.712723550958845	0.03737790870105734	0.43137254901960775	0.12254901960784313	0.5759803921568627	0.11029411764705882	0.5847985347985347	0.037598259902242866
0.8137254901960784	0.14215686274509803	0.8259803921568627	0.10049019607843136	0.8096256684491979	0.036997438250160185	0.6617647058823528	0.15196078431372553	0.6715686274509802	0.18137254901960786	0.710708898944193	0.037465466241752454	0.43137254901960775	0.12254901960784316	0.5759803921568626	0.11029411764705882	0.581555699202758	0.03784943395101797
0.8063725490196078	0.1446078431372549	0.823529411764706	0.10294117647058824	0.8087344028520501	0.03735253230804299	0.6544117647058822	0.1544117647058824	0.6789215686274508	0.17892156862745098	0.7087373410902821	0.037385618195121	0.4362745098039215	0.12254901960784315	0.5735294117647056	0.11274509803921569	0.5788730876966169	0.03775245218607211
0.7990196078431371	0.14705882352941174	0.8210784313725491	0.1053921568627451	0.8071301247771837	0.037633924236741285	0.6470588235294117	0.15686274509803924	0.6887254901960783	0.17892156862745098	0.705871579400991	0.03813017777720675	0.4387254901960784	0.125	0.5686274509803919	0.11274509803921569	0.5767399267399265	0.03756077235562523
0.7916666666666665	0.1495098039215686	0.8161764705882352	0.11029411764705882	0.8055258467023173	0.03774776762761277	0.6372549019607843	0.1568627450980392	0.6960784313725489	0.18137254901960784	0.7042878689937513	0.03814593973595029	0.4387254901960785	0.12990196078431374	0.5661764705882351	0.11519607843137256	0.574639086403792	0.03769002496529464
0.7818627450980391	0.15441176470588233	0.8112745098039214	0.11519607843137254	0.8037433155080214	0.037686721501132274	0.6323529411764706	0.15196078431372548	0.7009803921568628	0.18137254901960784	0.7021762551174315	0.038352948743336696	0.44117647058823534	0.1323529411764706	0.5686274509803919	0.11764705882352941	0.5745205774617537	0.0378800997403594
0.7745098039215685	0.15686274509803919	0.8063725490196076	0.12009803921568625	0.8021390374331552	0.037324212854998366	0.6348039215686274	0.1495098039215686	0.7083333333333333	0.17892156862745098	0.7007756948933419	0.038068749921831735	0.4387254901960784	0.1397058823529412	0.5710784313725488	0.12009803921568628	0.5737879767291529	0.03767679637758067
0.7647058823529411	0.1568627450980392	0.8039215686274508	0.12254901960784313	0.8005347593582889	0.03719070419391937	0.6348039215686273	0.1446078431372549	0.7083333333333333	0.17892156862745098	0.6968002585649644	0.03767241885668922	0.4387254901960784	0.13970588235294118	0.5759803921568625	0.12009803921568626	0.5723658694246927	0.03767135168491982
0.7549019607843137	0.1568627450980392	0.8014705882352939	0.1299019607843137	0.7994652406417113	0.03710223899259386	0.6372549019607842	0.14215686274509803	0.7058823529411764	0.18137254901960786	0.6935143288084462	0.037577093959771046	0.4338235294117647	0.1446078431372549	0.5784313725490194	0.12254901960784315	0.5720965309200602	0.03755866670154469
0.747549019607843	0.15931372549019607	0.8014705882352939	0.13480392156862744	0.7987522281639929	0.037195288242026024	0.639705882352941	0.13970588235294118	0.7058823529411764	0.18137254901960786	0.6913811678517559	0.03722731933032779	0.44117647058823534	0.14215686274509806	0.5833333333333333	0.12745098039215685	0.5726675285498815	0.03760998697985142
0.7377450980392155	0.15931372549019607	0.801470588235294	0.13480392156862744	0.7983957219251336	0.037186381010678594	0.6446078431372548	0.13970588235294118	0.7034313725490196	0.17892156862745098	0.6886123680241325	0.037763874290409824	0.44607843137254904	0.13725490196078433	0.5857843137254901	0.12990196078431374	0.5718164188752423	0.03782864157268904
0.7254901960784312	0.16176470588235292	0.801470588235294	0.13480392156862744	0.798217468805704	0.03729294336268492	0.6446078431372547	0.13970588235294118	0.7034313725490196	0.17892156862745098	0.685768153415212	0.0381776684288383	0.4534313725490196	0.13480392156862742	0.588235294117647	0.1323529411764706	0.5721180780004308	0.037735167271703125
0.713235294117647	0.1642156862745098	0.801470588235294	0.13480392156862744	0.7991087344028519	0.03695708621220967	0.639705882352941	0.14460784313725492	0.7034313725490196	0.178921568627451	0.6822559793148026	0.03873161215490313	0.4632352941176471	0.13970588235294118	0.5906862745098038	0.13480392156862747	0.5727213962508079	0.03800846528789238
0.7034313725490196	0.16421568627450978	0.8014705882352939	0.13480392156862747	0.7987522281639929	0.03693582556505574	0.6372549019607843	0.14705882352941177	0.7058823529411765	0.17647058823529413	0.6791316526610642	0.03889621015536976	0.47058823529411764	0.14215686274509806	0.588235294117647	0.1372549019607843	0.574876104287869	0.03793612257509573
0.693627450980392	0.16421568627450978	0.7990196078431371	0.13725490196078433	0.8	0.036529734876420646	0.6323529411764706	0.15196078431372553	0.7058823529411764	0.1764705882352941	0.6759965524671405	0.03926169729907605	0.47794117647058826	0.13970588235294118	0.588235294117647	0.1372549019607843	0.5765890971773324	0.03779905251632536
0.6862745098039214	0.16176470588235295	0.7990196078431371	0.13725490196078433	0.8	0.036339094088679205	0.6323529411764705	0.15686274509803924	0.7058823529411764	0.17156862745098037	0.6718271924154275	0.039576749761151414	0.482843137254902	0.13970588235294118	0.5833333333333333	0.1372549019607843	0.5777526395173452	0.03770830304790085
0.6789215686274508	0.1593137254901961	0.7990196078431371	0.13725490196078433	0.8005347593582888	0.03629129174724129	0.6323529411764703	0.1568627450980392	0.7034313725490194	0.1691176470588235	0.6683904330963153	0.039998983438186114	0.4901960784313726	0.1372549019607843	0.5784313725490196	0.1372549019607843	0.578905408317173	0.03781408730925768
0.6740196078431371	0.15441176470588236	0.7990196078431371	0.13725490196078433	0.8016042780748662	0.03619096034258001	0.6299019607843135	0.15931372549019604	0.693627450980392	0.17401960784313725	0.6658047834518421	0.03996669215614979	0.5	0.1372549019607843	0.571078431372549	0.13970588235294118	0.5796595561301443	0.037491557574096925
0.6715686274509802	0.15196078431372548	0.801470588235294	0.13970588235294118	0.8026737967914439	0.035974550163827806	0.6323529411764705	0.1568627450980392	0.6911764705882352	0.17156862745098037	0.6635315664727428	0.03973401045841578	0.5073529411764706	0.13970588235294118	0.5637254901960784	0.14215686274509803	0.5808230984701572	0.0375246588489196
0.6691176470588234	0.1495098039215686	0.803921568627451	0.14215686274509803	0.8032085561497327	0.03553377069773773	0.6348039215686272	0.15441176470588236	0.696078431372549	0.16666666666666666	0.6608381814264166	0.03956793392377684	0.517156862745098	0.13970588235294118	0.5612745098039216	0.14460784313725492	0.582299073475544	0.03735446171050894
0.6666666666666665	0.14705882352941174	0.803921568627451	0.1372549019607843	0.8042780748663102	0.03526728835157296	0.6348039215686272	0.15441176470588236	0.7034313725490196	0.16421568627450978	0.6590066795949148	0.039627082662749315	0.5269607843137254	0.1397058823529412	0.5539215686274509	0.14215686274509806	0.5821805645335056	0.037176688121294675
0.6666666666666665	0.14705882352941177	0.8039215686274509	0.1323529411764706	0.8053475935828877	0.0351484529386199	0.6323529411764705	0.15196078431372548	0.7058823529411764	0.1568627450980392	0.6564102564102563	0.03961777813222701	0.534313725490196	0.13725490196078433	0.5490196078431372	0.13725490196078433	0.5826115061409178	0.03730977256526678
0.6642156862745097	0.1446078431372549	0.8063725490196076	0.12990196078431374	0.8067736185383243	0.03513644812407044	0.6274509803921567	0.15196078431372545	0.7058823529411764	0.15196078431372548	0.653964662788192	0.039458259227789796	0.5392156862745097	0.1372549019607843	0.551470588235294	0.13970588235294118	0.5816526610644257	0.03743945813123394
0.6617647058823528	0.14215686274509803	0.8088235294117645	0.12745098039215685	0.8074866310160428	0.035136448124070435	0.6274509803921567	0.15196078431372545	0.7009803921568626	0.15196078431372545	0.6500538677009264	0.03958402476793353	0.5465686274509802	0.13480392156862744	0.5441176470588234	0.1372549019607843	0.580392156862745	0.0375013822531575
0.659313725490196	0.13970588235294115	0.8112745098039215	0.12499999999999999	0.8074866310160428	0.03530488832669006	0.6249999999999998	0.15441176470588233	0.6960784313725488	0.15196078431372545	0.6466171083818142	0.03978869180247255	0.5539215686274508	0.13235294117647056	0.5392156862745097	0.1323529411764706	0.5805537599655246	0.03716628869079932
0.6568627450980391	0.13725490196078427	0.8137254901960783	0.12254901960784313	0.8067736185383245	0.03553079212780798	0.6274509803921567	0.15196078431372548	0.6960784313725489	0.15196078431372545	0.6438698556345614	0.039863621564996385	0.5588235294117645	0.13235294117647056	0.5367647058823528	0.13480392156862744	0.5811355311355311	0.03671929321098198
0.6519607843137254	0.1372549019607843	0.8112745098039214	0.12009803921568628	0.8051693404634582	0.03564477002003499	0.6299019607843136	0.15441176470588236	0.693627450980392	0.1544117647058823	0.6417043740573152	0.039790081034705535	0.5637254901960783	0.1372549019607843	0.5318627450980391	0.1299019607843137	0.5818358112475759	0.036716408305757044
0.6470588235294117	0.13725490196078433	0.8063725490196076	0.12009803921568628	0.8033868092691622	0.03582510481902539	0.6249999999999999	0.15441176470588233	0.6936274509803919	0.1544117647058823	0.6380844645550527	0.039858075218623765	0.5661764705882352	0.13970588235294118	0.534313725490196	0.1323529411764706	0.581167851756087	0.037151244811639575
0.642156862745098	0.13725490196078433	0.8014705882352939	0.12009803921568628	0.8016042780748663	0.03599401882640247	0.6225490196078429	0.1568627450980392	0.6911764705882351	0.15686274509803916	0.6340012928248221	0.040253838808927064	0.568627450980392	0.14215686274509803	0.5367647058823528	0.13480392156862747	0.580499892264598	0.037176751000983076
0.6372549019607843	0.1372549019607843	0.7965686274509802	0.12009803921568628	0.799643493761141	0.03631478031434868	0.6200980392156861	0.15931372549019607	0.6887254901960783	0.15441176470588233	0.6312863606981252	0.04012952860211494	0.5710784313725489	0.1446078431372549	0.534313725490196	0.14215686274509806	0.5806507218271922	0.0374676028315739
0.6323529411764706	0.13725490196078427	0.7916666666666665	0.12009803921568628	0.7976827094474153	0.03651024899178556	0.6151960784313724	0.15931372549019607	0.6862745098039216	0.15196078431372548	0.6287438052143932	0.04007090563916255	0.568627450980392	0.14705882352941174	0.5367647058823528	0.13970588235294118	0.5798319327731092	0.037558072029547744
0.6274509803921567	0.13725490196078427	0.7867647058823528	0.12009803921568628	0.7959001782531194	0.03690281758051916	0.6102941176470587	0.15931372549019607	0.6838235294117646	0.1495098039215686	0.628205128205128	0.03971025598120557	0.5588235294117646	0.14705882352941177	0.5367647058823528	0.13970588235294118	0.5788299935358758	0.037848427005078275
0.6225490196078429	0.13725490196078427	0.7818627450980391	0.12500000000000003	0.7932263814616756	0.0371787655967045	0.6102941176470587	0.1642156862745098	0.6813725490196076	0.14705882352941174	0.6279357897004954	0.039600713232096886	0.5563725490196078	0.14950980392156865	0.5392156862745097	0.13725490196078433	0.5783990519284634	0.03778139649166779
0.6151960784313724	0.13970588235294115	0.7794117647058822	0.12745098039215688	0.7901960784313726	0.03797096413973146	0.6078431372549018	0.16176470588235295	0.6813725490196076	0.142156862745098	0.6260719672484376	0.04016684061019964	0.5563725490196078	0.15441176470588236	0.5416666666666665	0.13480392156862747	0.5789377289377287	0.03770400742134659
0.6127450980392155	0.1372549019607843	0.7769607843137253	0.12990196078431374	0.7875222816399287	0.03829093828156952	0.6078431372549018	0.15686274509803924	0.6813725490196076	0.13725490196078427	0.6249084249084247	0.040063129938061	0.5588235294117645	0.16176470588235295	0.5465686274509802	0.13480392156862744	0.5805968541262657	0.03737302264483118
0.6078431372549018	0.13235294117647056	0.7745098039215684	0.1323529411764706	0.7848484848484848	0.03878042736360546	0.605392156862745	0.15441176470588236	0.6789215686274508	0.13480392156862742	0.6237341090282265	0.04013249389795749	0.5612745098039214	0.16911764705882354	0.5490196078431371	0.13235294117647056	0.5825468648998059	0.03760846971797406
0.6029411764705881	0.12745098039215685	0.7745098039215685	0.1323529411764706	0.7828877005347593	0.03919084568813403	0.5980392156862744	0.1519607843137255	0.6789215686274509	0.13480392156862742	0.6212561947856063	0.039906509117092946	0.5612745098039215	0.17401960784313728	0.5441176470588234	0.13235294117647056	0.5830747683688857	0.03774884945990734
0.5955882352941175	0.125	0.7745098039215685	0.1323529411764706	0.7803921568627451	0.03976344278450187	0.5931372549019607	0.15196078431372548	0.6740196078431372	0.13480392156862742	0.6203296703296701	0.039683830607534075	0.5661764705882352	0.17401960784313725	0.5416666666666665	0.13480392156862742	0.5841952165481575	0.038165584448252014
0.5980392156862744	0.12254901960784313	0.7720588235294117	0.13480392156862744	0.7777183600713012	0.04042251156816456	0.5906862745098038	0.1544117647058823	0.6740196078431372	0.13480392156862742	0.6185628097392801	0.03933874006505795	0.5661764705882352	0.17401960784313725	0.5367647058823528	0.13480392156862742	0.5850355526826114	0.0380866111141951
0.5931372549019607	0.12745098039215685	0.7671568627450979	0.1397058823529412	0.7755793226381461	0.04050158232567192	0.5931372549019607	0.15196078431372545	0.6666666666666665	0.13725490196078427	0.6170006464124109	0.03956966632807324	0.5637254901960783	0.1715686274509804	0.5416666666666665	0.13970588235294115	0.5861560008618831	0.038042949549275146
0.5906862745098038	0.12990196078431374	0.762254901960784	0.14460784313725492	0.7739750445632799	0.0405220684610574	0.5955882352941175	0.14950980392156862	0.6691176470588234	0.13480392156862742	0.6155569920275801	0.03978154656832723	0.551470588235294	0.16911764705882354	0.5465686274509802	0.1446078431372549	0.5872656755009694	0.038089457665072254
0.588235294117647	0.1323529411764706	0.7598039215686272	0.14705882352941177	0.7736185383244207	0.04040679368385521	0.5980392156862744	0.14705882352941174	0.6715686274509802	0.12745098039215685	0.6141348847231198	0.039952452685973514	0.5490196078431372	0.17156862745098037	0.5465686274509802	0.1446078431372549	0.5899482870071103	0.03830385687812738
0.5906862745098039	0.13480392156862747	0.7573529411764703	0.14950980392156865	0.7720142602495544	0.040505883594835375	0.6004901960784312	0.1446078431372549	0.6715686274509802	0.12254901960784315	0.6141241111829345	0.040183370733769534	0.5490196078431371	0.17156862745098034	0.5465686274509802	0.14460784313725492	0.5918875242404653	0.03847446657928733
0.5906862745098039	0.13480392156862744	0.7573529411764705	0.14950980392156862	0.770053475935829	0.040646307003811055	0.6078431372549018	0.1372549019607843	0.6789215686274509	0.125	0.6149644473173883	0.040197768669443405	0.5490196078431371	0.17156862745098037	0.5514705882352939	0.1446078431372549	0.5948179271708682	0.038620542361482046
0.588235294117647	0.1372549019607843	0.7524509803921567	0.14950980392156862	0.768270944741533	0.04076962996993291	0.6127450980392155	0.13235294117647056	0.6813725490196078	0.12254901960784315	0.6152230122818356	0.04030294633280053	0.5490196078431372	0.17156862745098037	0.5563725490196076	0.1446078431372549	0.5976082740788622	0.038581420446256835
0.588235294117647	0.13725490196078433	0.7499999999999999	0.14705882352941174	0.766488413547237	0.040675792657987826	0.6225490196078429	0.12745098039215685	0.6813725490196078	0.12254901960784315	0.6158047834518421	0.040233869350177635	0.551470588235294	0.16421568627450978	0.5637254901960783	0.14705882352941174	0.6001292824822235	0.038631409641730834
0.588235294117647	0.13725490196078435	0.7475490196078429	0.1446078431372549	0.765597147950089	0.04077605711918575	0.6323529411764705	0.12254901960784313	0.6813725490196076	0.12254901960784316	0.6176578323637145	0.039873411699534816	0.5441176470588235	0.16176470588235292	0.571078431372549	0.1446078431372549	0.6030596854126264	0.03829609771391436
0.588235294117647	0.13725490196078435	0.7450980392156861	0.14705882352941177	0.7650623885918003	0.041032939760612036	0.639705882352941	0.11519607843137254	0.6789215686274508	0.11519607843137256	0.6200711053652228	0.0395946009336931	0.5441176470588235	0.16176470588235292	0.5784313725490197	0.14215686274509803	0.6065826330532211	0.03813924906599098
0.5931372549019607	0.13725490196078435	0.7426470588235292	0.14950980392156865	0.7639928698752229	0.041337801859601495	0.6421568627450979	0.11764705882352942	0.6764705882352939	0.1127450980392157	0.6212131006248651	0.03950981624072578	0.5416666666666665	0.1642156862745098	0.5857843137254903	0.13970588235294118	0.6091144149967678	0.03768427916607479
0.5980392156862744	0.13725490196078435	0.7450980392156862	0.14705882352941177	0.7639928698752229	0.04155996620828902	0.6470588235294117	0.11764705882352941	0.6764705882352939	0.1127450980392157	0.6229260935143286	0.03963594547208493	0.5465686274509802	0.15931372549019607	0.590686274509804	0.13970588235294115	0.6117754794225381	0.037599863632087935
0.5955882352941175	0.1397058823529412	0.7475490196078431	0.1446078431372549	0.7634581105169341	0.041243499442449774	0.6519607843137254	0.11764705882352941	0.6813725490196076	0.1127450980392157	0.6245098039215684	0.03936034370173213	0.5539215686274509	0.1568627450980392	0.5882352941176471	0.1372549019607843	0.6124218918336564	0.037791910308461525
0.5955882352941175	0.1397058823529412	0.752450980392157	0.13970588235294115	0.7631016042780748	0.0412237600765142	0.6544117647058822	0.12009803921568626	0.6862745098039214	0.10784313725490197	0.6266968325791853	0.03932399858555794	0.5588235294117646	0.1568627450980392	0.588235294117647	0.1323529411764706	0.6131113984055159	0.03798625122314433
0.5955882352941175	0.13970588235294118	0.752450980392157	0.13970588235294115	0.7641711229946525	0.040827073954005935	0.659313725490196	0.12009803921568626	0.6887254901960783	0.1053921568627451	0.6280435251023484	0.039460380982150156	0.5588235294117646	0.1568627450980392	0.5906862745098038	0.12990196078431374	0.6141995259642317	0.03820940161503159
0.5931372549019607	0.1372549019607843	0.752450980392157	0.13970588235294115	0.7648841354723708	0.04073000050086202	0.6617647058823528	0.11764705882352941	0.6887254901960784	0.11029411764705882	0.6289377289377287	0.03961070746637317	0.5563725490196078	0.1544117647058823	0.5857843137254901	0.125	0.6145981469510879	0.03842775584918118
0.5931372549019607	0.1372549019607843	0.7549019607843138	0.13725490196078427	0.7645276292335115	0.04078960883406031	0.6617647058823528	0.11274509803921569	0.6887254901960784	0.11029411764705883	0.6294333117862527	0.03956903584539375	0.5563725490196078	0.15441176470588233	0.5808823529411764	0.12499999999999999	0.6155569920275801	0.03862629110829493
0.5931372549019607	0.1372549019607843	0.7598039215686275	0.13235294117647056	0.7638146167557932	0.04091622620992255	0.6666666666666665	0.1127450980392157	0.6887254901960783	0.1053921568627451	0.6294979530273646	0.03964528718249106	0.5563725490196078	0.15441176470588236	0.5759803921568627	0.125	0.6165050635638869	0.0382185817481702
0.5980392156862744	0.1372549019607843	0.7647058823529412	0.12745098039215685	0.763992869875223	0.040974366113065305	0.6715686274509802	0.11274509803921569	0.6862745098039215	0.10294117647058824	0.6295087265675499	0.03979261431725147	0.5588235294117646	0.1519607843137255	0.5759803921568627	0.12500000000000003	0.617711700064641	0.03794185322202452
0.6004901960784312	0.13970588235294118	0.7671568627450981	0.125	0.7641711229946525	0.04129213030084862	0.6666666666666665	0.1127450980392157	0.6862745098039214	0.10294117647058823	0.6301120448179269	0.040293110755222884	0.5612745098039215	0.1446078431372549	0.5759803921568627	0.1299019607843137	0.6196509372979959	0.03780774626037484
0.605392156862745	0.14460784313725492	0.7696078431372549	0.12254901960784315	0.7645276292335117	0.04155891556506709	0.6666666666666665	0.11274509803921569	0.6813725490196076	0.09803921568627452	0.6316526610644255	0.0404477525256383	0.5588235294117646	0.14215686274509803	0.5784313725490196	0.1372549019607843	0.6229799612152551	0.037633547621868706
0.6102941176470587	0.14950980392156865	0.7720588235294118	0.11519607843137256	0.7647058823529411	0.04149791296549734	0.6642156862745097	0.11519607843137256	0.6813725490196076	0.09803921568627451	0.6332040508511094	0.040263865447951186	0.5588235294117646	0.13725490196078433	0.5808823529411763	0.13970588235294118	0.6248545572074982	0.03803276589596511
0.6151960784313725	0.14950980392156862	0.7769607843137255	0.11029411764705883	0.7648841354723706	0.04136230975023183	0.6617647058823528	0.11764705882352942	0.6838235294117645	0.10049019607843138	0.6340659340659338	0.04036049359976008	0.5514705882352939	0.13970588235294115	0.5833333333333333	0.1372549019607843	0.6252208575737985	0.037985150415370914
0.6225490196078431	0.15196078431372548	0.7769607843137255	0.11029411764705883	0.7641711229946523	0.04111861707218609	0.659313725490196	0.12009803921568629	0.6862745098039215	0.10294117647058823	0.6345615169144578	0.03998174853676062	0.5490196078431371	0.142156862745098	0.5784313725490196	0.13235294117647056	0.6270092652445591	0.0380228529248039
0.6323529411764707	0.15196078431372548	0.7818627450980394	0.11029411764705883	0.7641711229946524	0.040926717465190776	0.6642156862745098	0.12009803921568628	0.6887254901960783	0.10049019607843136	0.6351217410040937	0.04019779010493793	0.5465686274509802	0.13970588235294115	0.5759803921568627	0.1299019607843137	0.6282374488256839	0.03843985163261014
0.6421568627450982	0.15196078431372545	0.7867647058823531	0.11029411764705883	0.7641711229946525	0.041035580184513365	0.6715686274509804	0.11764705882352942	0.6936274509803921	0.09558823529411764	0.6360374919198447	0.039732073477235036	0.5416666666666665	0.13480392156862744	0.5735294117647058	0.12745098039215685	0.62845291962939	0.03859635083469252
0.6495098039215689	0.1544117647058823	0.7916666666666669	0.11029411764705882	0.76524064171123	0.04076244436974408	0.6764705882352942	0.11764705882352942	0.6960784313725491	0.09313725490196079	0.6365869424692951	0.03992017645714657	0.5367647058823528	0.1299019607843137	0.5735294117647058	0.12745098039215685	0.6255763843999136	0.03857774224677552
0.6544117647058825	0.15931372549019607	0.7990196078431374	0.10784313725490197	0.7654188948306596	0.04069826192553047	0.6789215686274509	0.11519607843137256	0.698529411764706	0.09068627450980392	0.6379982762335702	0.03993728663832237	0.534313725490196	0.12745098039215685	0.5735294117647058	0.1323529411764706	0.623400129282482	0.03884056743315072
0.6568627450980392	0.16666666666666666	0.8039215686274511	0.10784313725490197	0.7655971479500893	0.04073157488872139	0.6764705882352939	0.11274509803921569	0.7034313725490197	0.09068627450980393	0.6378366731307907	0.03999722825718971	0.534313725490196	0.12745098039215685	0.5759803921568627	0.12990196078431374	0.6215147597500537	0.03928896855532949
0.6617647058823528	0.1715686274509804	0.806372549019608	0.11029411764705882	0.7663101604278075	0.04045533539729694	0.6740196078431371	0.11519607843137256	0.7083333333333334	0.09068627450980393	0.6380844645550527	0.040084464270153435	0.5318627450980391	0.1299019607843137	0.5759803921568627	0.12499999999999999	0.620749838396897	0.03959930454649184
0.6691176470588235	0.17401960784313725	0.8112745098039217	0.11029411764705882	0.7666666666666667	0.040200326718301066	0.6740196078431371	0.11519607843137256	0.7205882352941179	0.08333333333333334	0.6372010342598577	0.040430063995126	0.5269607843137253	0.1299019607843137	0.5784313725490196	0.11764705882352941	0.621137685843568	0.03985952833665781
0.6715686274509803	0.1715686274509804	0.8137254901960785	0.10784313725490197	0.7670231729055259	0.04006023065819408	0.6740196078431371	0.11519607843137256	0.7254901960784316	0.08333333333333334	0.637599655246714	0.04065234465542047	0.5196078431372548	0.12745098039215685	0.5808823529411764	0.11519607843137254	0.6219349278172805	0.04000165395363472
0.6740196078431372	0.1691176470588235	0.8137254901960785	0.10784313725490197	0.7679144385026738	0.040044257411483146	0.6715686274509802	0.11764705882352941	0.7254901960784316	0.08333333333333333	0.6376858435681965	0.04073362273556825	0.517156862745098	0.125	0.5857843137254901	0.11519607843137253	0.6203081232492995	0.04009801519302729
0.6789215686274509	0.1691176470588235	0.8186274509803922	0.10784313725490197	0.7677361853832443	0.040136940579663063	0.6691176470588234	0.11519607843137254	0.7254901960784316	0.08333333333333334	0.6366623572505924	0.040982855001253864	0.514705882352941	0.12254901960784316	0.588235294117647	0.11274509803921569	0.6215470803706096	0.04032876868832347
0.6813725490196079	0.16666666666666663	0.8186274509803921	0.10784313725490197	0.7675579322638146	0.04035962192754586	0.6642156862745097	0.11519607843137256	0.7279411764705884	0.08578431372549021	0.636263736263736	0.04121688349026693	0.517156862745098	0.12500000000000003	0.5906862745098038	0.11029411764705882	0.6216548157724626	0.04043376173609752
0.6862745098039217	0.16666666666666663	0.821078431372549	0.11029411764705883	0.7680926916221034	0.04033799519913967	0.6568627450980391	0.11764705882352941	0.7303921568627453	0.08823529411764708	0.6349601379013141	0.04128330098850616	0.517156862745098	0.125	0.588235294117647	0.10294117647058823	0.6217517776341304	0.04033731064089663
0.6911764705882354	0.16666666666666663	0.8259803921568628	0.11029411764705883	0.7691622103386809	0.04057947424911776	0.6495098039215685	0.12009803921568628	0.735294117647059	0.08823529411764708	0.637007110536522	0.04116172623340848	0.5122549019607843	0.125	0.5931372549019607	0.10294117647058823	0.6223012281835809	0.040216409836200055
0.6985294117647061	0.16421568627450978	0.8333333333333335	0.10784313725490197	0.770409982174688	0.04052005654264123	0.6470588235294117	0.11764705882352941	0.7377450980392157	0.09068627450980393	0.6382783882783881	0.04152528234433584	0.5073529411764706	0.125	0.5980392156862744	0.10294117647058823	0.6231092436974788	0.040282079126383236
0.7058823529411767	0.16176470588235292	0.8382352941176472	0.10784313725490197	0.7729055258467024	0.040163550303782054	0.6397058823529411	0.11519607843137256	0.7328431372549019	0.09558823529411765	0.6395927601809953	0.04172493823897442	0.5049019607843137	0.12254901960784315	0.6029411764705881	0.10294117647058823	0.6242081447963799	0.04039885554402516
0.7132352941176472	0.15931372549019607	0.8431372549019609	0.10784313725490197	0.7752228163992869	0.040015568217432435	0.6372549019607843	0.1127450980392157	0.7328431372549018	0.10049019607843138	0.6417259211376857	0.04183620407870503	0.5024509803921569	0.12009803921568628	0.605392156862745	0.10049019607843136	0.6243266537384182	0.04022775620380863
0.7230392156862746	0.15441176470588233	0.8504901960784316	0.1053921568627451	0.7773618538324419	0.0396868821172074	0.6372549019607843	0.1127450980392157	0.7328431372549018	0.1053921568627451	0.6441822882999352	0.041617435726659165	0.5024509803921569	0.11519607843137256	0.6029411764705881	0.09313725490196079	0.625274725274725	0.03997035156410233
0.7279411764705884	0.15441176470588233	0.8553921568627453	0.1053921568627451	0.7791443850267379	0.03946942675068153	0.6323529411764706	0.10784313725490197	0.7328431372549018	0.10539215686274511	0.646509372979961	0.04145705677227555	0.5049019607843137	0.11274509803921569	0.6029411764705881	0.08823529411764705	0.6268045679810383	0.03991419086564956
0.735294117647059	0.15196078431372548	0.860294117647059	0.10539215686274511	0.7814616755793227	0.039122879099214435	0.6323529411764706	0.10294117647058824	0.7328431372549018	0.11029411764705882	0.648911872441284	0.04150408632533887	0.5049019607843137	0.11764705882352941	0.605392156862745	0.08088235294117647	0.6270523594053004	0.039867528853363705
0.7401960784313727	0.15196078431372545	0.8627450980392157	0.10784313725490198	0.7823529411764706	0.0388982959834652	0.6323529411764706	0.10294117647058824	0.7401960784313724	0.10784313725490195	0.6516268045679808	0.04118402947317659	0.5049019607843137	0.11764705882352941	0.6102941176470587	0.08088235294117647	0.6284421460892047	0.03970980374840572
0.7450980392156864	0.15196078431372545	0.8627450980392156	0.1127450980392157	0.7836007130124777	0.03850823378337322	0.6323529411764705	0.10294117647058824	0.7352941176470587	0.10784313725490195	0.652445593622064	0.04097276524970653	0.5073529411764706	0.12009803921568626	0.6127450980392155	0.08333333333333334	0.6291101055806937	0.03983117386484242
0.7500000000000001	0.15196078431372545	0.8651960784313725	0.11029411764705882	0.7855614973262032	0.03832221933314234	0.6299019607843136	0.10049019607843139	0.7401960784313725	0.10784313725490197	0.6531351001939235	0.040715805234328765	0.5	0.1176470588235294	0.6127450980392155	0.08333333333333334	0.6289269553975434	0.0403612821083038
0.7549019607843139	0.15196078431372545	0.8676470588235294	0.10784313725490197	0.7875222816399287	0.0375415095448956	0.6323529411764705	0.10294117647058824	0.7450980392156863	0.10784313725490197	0.6561301443654383	0.0402091644206607	0.49754901960784315	0.11029411764705882	0.6127450980392155	0.08333333333333333	0.6272031889678946	0.04057570042663643
0.7598039215686276	0.15196078431372545	0.8725490196078433	0.10294117647058824	0.7898395721925133	0.03723247548242975	0.6323529411764705	0.10294117647058823	0.752450980392157	0.1053921568627451	0.6593083387201032	0.03997168121861948	0.49509803921568624	0.10294117647058824	0.6078431372549018	0.08333333333333333	0.6247683688860157	0.040431838548547525
0.769607843137255	0.15196078431372545	0.8750000000000001	0.10049019607843138	0.7919786096256685	0.03670807926567417	0.6348039215686273	0.10539215686274511	0.75	0.10784313725490197	0.6619155354449471	0.039877047125562254	0.49264705882352944	0.09558823529411765	0.605392156862745	0.08088235294117647	0.6230230553759963	0.0406596575175023
0.7794117647058826	0.15196078431372548	0.875	0.10049019607843138	0.7941176470588234	0.03637558265591389	0.6372549019607843	0.10784313725490197	0.7426470588235293	0.11029411764705882	0.6638870932988579	0.04028166465415841	0.49019607843137253	0.0931372549019608	0.6004901960784312	0.0857843137254902	0.6221827192415426	0.04085897439644698
0.7867647058823531	0.15441176470588236	0.8749999999999999	0.10049019607843136	0.7966131907308377	0.03585513698058562	0.6397058823529411	0.11029411764705883	0.7401960784313725	0.11274509803921567	0.6648351648351647	0.0403688057031952	0.4828431372549019	0.09068627450980392	0.5955882352941175	0.0857843137254902	0.6214716655893124	0.0406425585745343
0.78921568627451	0.15196078431372545	0.8749999999999998	0.10049019607843136	0.7994652406417111	0.035361506041969304	0.6397058823529411	0.11029411764705883	0.7426470588235293	0.1102941176470588	0.6662464985994396	0.04063798652784442	0.4779411764705882	0.09068627450980392	0.5906862745098038	0.0857843137254902	0.619758672699849	0.040410467300761886
0.7916666666666669	0.1495098039215686	0.8749999999999998	0.10049019607843136	0.802139037433155	0.035439427756737606	0.6372549019607842	0.11274509803921569	0.7524509803921567	0.11029411764705882	0.6687782805429863	0.04073972326617329	0.47549019607843135	0.08823529411764705	0.5808823529411764	0.0857843137254902	0.6181857358327946	0.04025273699984422
0.7941176470588237	0.14705882352941174	0.8749999999999998	0.10049019607843136	0.8044563279857397	0.035186892200614064	0.6372549019607842	0.11764705882352941	0.7499999999999999	0.1127450980392157	0.6698771816418874	0.04045252307818135	0.48284313725490197	0.0857843137254902	0.5759803921568627	0.08088235294117647	0.6169036845507432	0.04012709694841948
0.7965686274509806	0.1446078431372549	0.8749999999999998	0.10049019607843136	0.8060606060606061	0.03509632923589273	0.6348039215686273	0.12009803921568628	0.7450980392156863	0.11764705882352942	0.6706744236155999	0.039830858768045575	0.4779411764705882	0.0857843137254902	0.571078431372549	0.08088235294117647	0.615341521223874	0.0400353734471059
0.7965686274509806	0.1446078431372549	0.8749999999999998	0.10049019607843136	0.8087344028520499	0.034747097819930906	0.6323529411764703	0.11764705882352941	0.7426470588235293	0.12009803921568626	0.6708037060978236	0.03913963030039422	0.4730392156862745	0.0857843137254902	0.5637254901960784	0.08333333333333334	0.6135207929325575	0.03983131114755656
0.8014705882352943	0.1446078431372549	0.8725490196078429	0.10294117647058822	0.8110516934046346	0.034254143627149465	0.6274509803921566	0.11764705882352942	0.7352941176470587	0.1176470588235294	0.6696724843783666	0.03897974818727974	0.47303921568627444	0.08578431372549021	0.5514705882352942	0.08578431372549021	0.6108597285067872	0.03969303758268894
0.8088235294117648	0.14215686274509803	0.8774509803921567	0.10294117647058823	0.81301247771836	0.03395398754420715	0.6225490196078429	0.11764705882352941	0.7352941176470587	0.11764705882352941	0.6687890540831716	0.038562907398286016	0.47058823529411753	0.08823529411764706	0.5416666666666667	0.09068627450980393	0.6089204912734323	0.039682505844465796
0.8161764705882354	0.13970588235294112	0.8799019607843137	0.1053921568627451	0.8151515151515151	0.03380898689328729	0.6176470588235292	0.11764705882352941	0.7328431372549018	0.11519607843137256	0.6667744020685196	0.0385351017217691	0.4681372549019607	0.09558823529411764	0.5318627450980392	0.09068627450980393	0.6073798750269337	0.03988000244432222
0.823529411764706	0.13725490196078427	0.8799019607843137	0.11029411764705883	0.8162210338680927	0.033527141037868316	0.6151960784313724	0.12009803921568628	0.730392156862745	0.11274509803921569	0.6651906916612798	0.038769142803415466	0.47058823529411753	0.10294117647058823	0.5196078431372548	0.09313725490196079	0.6057099762982114	0.04050055281942696
0.8284313725490197	0.1372549019607843	0.8823529411764707	0.10784313725490197	0.8163992869875223	0.033260142188687516	0.6127450980392155	0.12254901960784315	0.730392156862745	0.11274509803921567	0.6621417797888385	0.038929987658419166	0.4681372549019607	0.11029411764705882	0.5098039215686274	0.09803921568627451	0.6034475328592974	0.04071870194265291
0.8308823529411765	0.13480392156862744	0.8872549019607844	0.10294117647058823	0.8172905525846703	0.0327784469728776	0.6102941176470587	0.12009803921568628	0.7279411764705881	0.11519607843137254	0.6610967463908639	0.038742218477874645	0.4705882352941176	0.11274509803921569	0.5049019607843137	0.10294117647058823	0.6020146520146519	0.041399226186005784
0.8308823529411764	0.13480392156862744	0.8897058823529413	0.10049019607843136	0.8176470588235294	0.032334230314632895	0.6127450980392156	0.11764705882352941	0.7279411764705881	0.11519607843137256	0.6589312648136176	0.03900281308263374	0.46813725490196073	0.11519607843137256	0.5049019607843137	0.10784313725490195	0.6028549881491057	0.04149868829186898
0.8333333333333333	0.1323529411764706	0.8921568627450982	0.09803921568627451	0.817825311942959	0.03244377015727144	0.6127450980392156	0.11274509803921569	0.7279411764705881	0.12009803921568628	0.6566149536737771	0.039719557223447756	0.4730392156862745	0.11519607843137254	0.5073529411764706	0.11029411764705882	0.6044171514759749	0.0412581445598856
0.8357843137254901	0.1299019607843137	0.8897058823529413	0.10049019607843138	0.8176470588235295	0.03239987156182415	0.6127450980392156	0.11274509803921569	0.7303921568627451	0.12254901960784313	0.6535875888817064	0.03994710963126438	0.47549019607843135	0.11274509803921569	0.5024509803921569	0.11029411764705882	0.6062271062271061	0.0412793706473449
0.840686274509804	0.12990196078431374	0.8897058823529413	0.10049019607843138	0.8174688057040999	0.032428968960639216	0.6102941176470587	0.11519607843137256	0.7230392156862745	0.125	0.6506464124111182	0.039966864445116664	0.4730392156862745	0.11519607843137254	0.5024509803921569	0.11029411764705883	0.6080586080586079	0.04122624413047653
0.8480392156862747	0.13235294117647056	0.8897058823529413	0.10049019607843139	0.8171122994652407	0.032259560067618376	0.6127450980392155	0.11764705882352941	0.7230392156862745	0.125	0.6493428140486963	0.03985476574823374	0.46813725490196073	0.11519607843137254	0.5049019607843137	0.11274509803921569	0.6097392803275155	0.041317788557349806
0.8529411764705884	0.13235294117647056	0.8872549019607844	0.10294117647058824	0.8187165775401067	0.03199474531451077	0.6176470588235292	0.1176470588235294	0.7156862745098038	0.12745098039215685	0.6482762335703511	0.03913803794505044	0.46323529411764697	0.11519607843137254	0.5098039215686274	0.1127450980392157	0.6104611075199309	0.04100696895980588
0.8578431372549021	0.13235294117647056	0.8823529411764706	0.10784313725490195	0.8201426024955436	0.031800657426131584	0.6176470588235292	0.11764705882352941	0.7107843137254901	0.1323529411764706	0.6464878258995905	0.039096764389122685	0.4607843137254901	0.11274509803921569	0.5147058823529411	0.11274509803921569	0.610180995475113	0.04103698126802266
0.860294117647059	0.1299019607843137	0.8774509803921567	0.11274509803921567	0.8204991087344029	0.031776885586793924	0.6127450980392155	0.11764705882352941	0.7107843137254901	0.14215686274509803	0.6448502477914242	0.03879174361534024	0.4558823529411764	0.11274509803921569	0.5122549019607843	0.11029411764705883	0.6085003232062054	0.04082586068361413
0.8627450980392158	0.12745098039215685	0.8749999999999999	0.11519607843137254	0.8208556149732621	0.03182163004514452	0.6127450980392155	0.11764705882352941	0.7034313725490196	0.1446078431372549	0.6418767507002799	0.03828241394118105	0.45588235294117646	0.11274509803921569	0.5147058823529411	0.10294117647058824	0.6069704804998921	0.040729059310039166
0.8651960784313727	0.125	0.8725490196078429	0.1176470588235294	0.820855614973262	0.03166167537932966	0.6102941176470587	0.12009803921568628	0.7009803921568627	0.14705882352941174	0.6401529842706313	0.038130776688232254	0.4534313725490196	0.11519607843137256	0.517156862745098	0.09558823529411765	0.6061516914458089	0.04066524925909804
0.8676470588235295	0.12254901960784316	0.8725490196078429	0.12254901960784313	0.8213903743315508	0.03146231234149409	0.6102941176470587	0.12009803921568628	0.6985294117647058	0.1446078431372549	0.6376535229476405	0.038478204205087206	0.45098039215686275	0.11764705882352941	0.517156862745098	0.09068627450980393	0.6059362206421028	0.04029226375445873
0.8676470588235295	0.12254901960784316	0.8676470588235292	0.12745098039215685	0.8224598930481284	0.03141966243733002	0.6127450980392155	0.12254901960784313	0.693627450980392	0.1446078431372549	0.6347231200172375	0.03889019624922887	0.4534313725490196	0.12009803921568628	0.5147058823529411	0.08823529411764705	0.6076599870717516	0.04024071951702074
0.8676470588235295	0.12254901960784316	0.8651960784313725	0.12990196078431374	0.8242424242424241	0.031350431814043525	0.6127450980392155	0.12745098039215685	0.6887254901960782	0.14950980392156862	0.6322021116138762	0.03908709391851842	0.45343137254901955	0.12009803921568628	0.5147058823529411	0.08823529411764705	0.6095022624434387	0.03997303267232112
0.8676470588235295	0.12254901960784315	0.8627450980392156	0.1323529411764706	0.8249554367201425	0.03129265578058326	0.605392156862745	0.1299019607843137	0.6813725490196076	0.1519607843137255	0.6289915966386553	0.03902559327093896	0.4509803921568627	0.12254901960784313	0.5098039215686274	0.08823529411764706	0.6102240896358542	0.03943134588433002
0.8676470588235297	0.12254901960784315	0.8602941176470589	0.13480392156862744	0.8249554367201426	0.031240504359543692	0.6004901960784312	0.1299019607843137	0.6740196078431371	0.15441176470588236	0.6268476621417797	0.03927548712094536	0.45343137254901955	0.125	0.5073529411764706	0.09068627450980393	0.6115276879982761	0.038747002519088206
0.8676470588235297	0.12254901960784316	0.8578431372549021	0.13725490196078427	0.824777183600713	0.03149999368674727	0.5980392156862744	0.12745098039215685	0.6666666666666665	0.1568627450980392	0.62439129497953	0.03943181462009583	0.4509803921568627	0.12745098039215685	0.5024509803921569	0.09068627450980393	0.6145011850894202	0.0386846252093625
0.8700980392156865	0.12009803921568629	0.8553921568627453	0.13970588235294115	0.824777183600713	0.03182508090300425	0.6004901960784312	0.12990196078431374	0.6642156862745097	0.15931372549019607	0.6224843783667311	0.03940483729236417	0.45343137254901955	0.1299019607843137	0.5024509803921569	0.08578431372549021	0.6169252316311138	0.03822485164234876
0.877450980392157	0.1127450980392157	0.8529411764705884	0.14215686274509803	0.8244206773618539	0.03189206588631611	0.6029411764705881	0.12745098039215685	0.659313725490196	0.15931372549019607	0.6236694677871146	0.0393673327585116	0.4485294117647058	0.1299019607843137	0.49999999999999994	0.08823529411764708	0.6193385046326221	0.03790495683242455
0.8823529411764707	0.10784313725490197	0.8529411764705884	0.14215686274509803	0.8240641711229946	0.03205667251817998	0.6078431372549018	0.12254901960784313	0.6544117647058822	0.1593137254901961	0.625414781297134	0.03942114962907827	0.446078431372549	0.12745098039215685	0.4975490196078431	0.09068627450980393	0.621633268692092	0.03742671968335372
0.8823529411764708	0.10784313725490197	0.8504901960784316	0.1446078431372549	0.8233511586452763	0.03227842549360548	0.6102941176470587	0.12009803921568628	0.6519607843137255	0.16176470588235292	0.6274617539323419	0.03920040799682406	0.44852941176470584	0.125	0.49999999999999994	0.0931372549019608	0.6226352079293254	0.03722983384306264
0.8872549019607845	0.10784313725490197	0.8480392156862747	0.14705882352941174	0.8231729055258467	0.03232583838553256	0.6078431372549018	0.12254901960784315	0.6470588235294117	0.16176470588235292	0.6272786037491918	0.03917481185961014	0.45588235294117646	0.12254901960784313	0.5024509803921569	0.09068627450980395	0.6246498599439774	0.0370701364268997
0.8897058823529413	0.11029411764705883	0.8480392156862747	0.14705882352941174	0.8228163992869875	0.03229925766641015	0.6078431372549018	0.12254901960784315	0.642156862745098	0.16176470588235292	0.6282913165266104	0.03904291296007885	0.4583333333333333	0.12009803921568626	0.5073529411764706	0.09068627450980393	0.6275263951734538	0.037121563734080744
0.8897058823529415	0.11029411764705883	0.8455882352941179	0.1495098039215686	0.8228163992869875	0.031944376389852445	0.6078431372549018	0.12254901960784315	0.6348039215686273	0.15931372549019607	0.6290239172592111	0.03863492913497805	0.4632352941176471	0.12009803921568628	0.5147058823529411	0.09313725490196079	0.6292501616031025	0.03719710984418013
0.8921568627450983	0.10784313725490197	0.8480392156862747	0.15196078431372545	0.8228163992869875	0.03185280351586944	0.6127450980392155	0.12254901960784315	0.6323529411764703	0.16176470588235295	0.6308769661710836	0.038456390060478664	0.46568627450980393	0.11764705882352941	0.5196078431372548	0.09803921568627451	0.6302844214608918	0.037367589658346544
0.8946078431372552	0.1053921568627451	0.8504901960784316	0.1495098039215686	0.8224598930481284	0.032064688178254676	0.6200980392156861	0.12009803921568629	0.6299019607843136	0.16421568627450983	0.6320297349709113	0.03868894075087556	0.4656862745098039	0.11764705882352942	0.5220588235294117	0.10049019607843138	0.63145873734109	0.03735191682399279
0.897058823529412	0.10294117647058823	0.8504901960784316	0.1495098039215686	0.8215686274509804	0.03187713356150147	0.6274509803921566	0.11764705882352942	0.6274509803921567	0.1666666666666667	0.6311139840551604	0.03878906376542265	0.47058823529411764	0.11764705882352941	0.5245098039215685	0.10294117647058824	0.6324929971988793	0.03756362873808892
0.897058823529412	0.10294117647058823	0.8504901960784316	0.14950980392156862	0.8201426024955436	0.031887848944002886	0.6249999999999998	0.11519607843137256	0.6225490196078429	0.16176470588235298	0.6292178409825467	0.03834567618231938	0.47303921568627455	0.12009803921568628	0.5220588235294117	0.10539215686274511	0.6321159232923936	0.03763637893369088
0.8946078431372552	0.1053921568627451	0.8504901960784316	0.14950980392156865	0.8180035650623886	0.032125519769909	0.6299019607843135	0.12009803921568626	0.622549019607843	0.15686274509803924	0.6286360698125403	0.03839667135813293	0.47303921568627455	0.12009803921568628	0.5171568627450979	0.10539215686274511	0.6311678517560868	0.03774393061163181
0.894607843137255	0.10539215686274511	0.8504901960784316	0.14950980392156862	0.8158645276292336	0.03218122325763773	0.6348039215686273	0.12009803921568626	0.6200980392156862	0.14950980392156862	0.6257918552036197	0.03886194894752142	0.4705882352941177	0.11764705882352941	0.514705882352941	0.10784313725490198	0.6309200603318248	0.0378396748129529
0.8897058823529412	0.10539215686274511	0.8504901960784315	0.1495098039215686	0.8139037433155081	0.03251995869182708	0.6348039215686274	0.12009803921568628	0.6176470588235292	0.14215686274509803	0.6235078646843351	0.039392136587440264	0.465686274509804	0.12254901960784313	0.5098039215686274	0.10784313725490197	0.6292393880629172	0.038094947806196315
0.8897058823529413	0.10539215686274511	0.8504901960784316	0.1495098039215686	0.8119429590017825	0.03271607196480524	0.6421568627450982	0.12254901960784316	0.6151960784313724	0.13970588235294118	0.6222473604826544	0.03956805469430785	0.465686274509804	0.12745098039215685	0.5049019607843137	0.10784313725490197	0.6285283344106871	0.03826742219810196
0.8872549019607845	0.10784313725490197	0.8480392156862746	0.15196078431372548	0.8094474153297683	0.032953742790711366	0.6397058823529411	0.125	0.622549019607843	0.13725490196078433	0.6187028657616891	0.03953692555582466	0.465686274509804	0.12254901960784313	0.4950980392156862	0.11274509803921569	0.6286791639732814	0.038258601199947215
0.8872549019607845	0.10784313725490198	0.8504901960784315	0.14950980392156862	0.8089126559714794	0.03308312169022163	0.639705882352941	0.125	0.6200980392156862	0.14460784313725492	0.615944839474251	0.03975499970445527	0.4705882352941177	0.12254901960784313	0.4877450980392156	0.11519607843137254	0.6279681103210513	0.038520895034209336
0.8872549019607846	0.10784313725490198	0.8553921568627452	0.1446078431372549	0.808199643493761	0.03329998637288486	0.6348039215686273	0.125	0.622549019607843	0.14705882352941177	0.6133807369101485	0.039942776248629894	0.4754901960784314	0.12254901960784313	0.48039215686274506	0.1176470588235294	0.6284205990088341	0.03816519014743833
0.8897058823529415	0.10539215686274511	0.8578431372549021	0.14215686274509803	0.8071301247771837	0.03335438621397678	0.6299019607843137	0.125	0.6176470588235292	0.14705882352941177	0.6120879120879119	0.040318471705798706	0.48284313725490197	0.12499999999999999	0.47794117647058815	0.125	0.6290131437190258	0.03786467543370905
0.8921568627450983	0.10294117647058824	0.8578431372549021	0.14215686274509803	0.8064171122994652	0.033625312743453276	0.6274509803921569	0.12254901960784315	0.6151960784313724	0.14950980392156862	0.6096423184658477	0.04053679680627742	0.4877450980392157	0.12990196078431374	0.4730392156862744	0.12499999999999999	0.6301551389786682	0.03771402696792349
0.8897058823529412	0.1053921568627451	0.8578431372549021	0.14215686274509803	0.8060606060606061	0.03376268933354942	0.6249999999999999	0.125	0.6102941176470587	0.15441176470588236	0.6065718595130358	0.04064937995636415	0.4975490196078431	0.1299019607843137	0.4754901960784313	0.12254901960784313	0.6317173023055374	0.03802964013854424
0.8872549019607844	0.10784313725490197	0.8578431372549021	0.14215686274509803	0.8060606060606059	0.03414500192533887	0.6200980392156862	0.125	0.6078431372549018	0.16176470588235295	0.6039538892480067	0.04075784164799477	0.5049019607843137	0.13235294117647056	0.4779411764705882	0.125	0.6323206205559144	0.038026611102292114
0.8848039215686276	0.11029411764705883	0.8627450980392158	0.13725490196078433	0.8060606060606059	0.03430027511166305	0.6151960784313725	0.12990196078431374	0.6102941176470587	0.15931372549019607	0.6021223874165049	0.040622463096473084	0.5122549019607843	0.1299019607843137	0.4852941176470588	0.12254901960784315	0.6334518422753714	0.038297876534439
0.8872549019607846	0.10784313725490197	0.8676470588235295	0.1323529411764706	0.8058823529411765	0.034369665511770064	0.6127450980392155	0.1323529411764706	0.6102941176470587	0.15441176470588233	0.6020685197155784	0.04067721565478973	0.5245098039215687	0.13235294117647056	0.4901960784313726	0.12745098039215688	0.6358327946563238	0.038714544331106014
0.8897058823529415	0.1053921568627451	0.8700980392156864	0.1299019607843137	0.8057040998217468	0.034346230660976036	0.6102941176470587	0.12990196078431374	0.605392156862745	0.15441176470588233	0.6006895065718594	0.04036379657886692	0.536764705882353	0.13480392156862744	0.4950980392156863	0.1323529411764706	0.6393557422969185	0.03927428252888114
0.8897058823529413	0.1053921568627451	0.8725490196078433	0.12745098039215685	0.8048128342245989	0.03416797754154644	0.6029411764705881	0.12745098039215685	0.6004901960784312	0.15441176470588233	0.5981361775479421	0.040119903632552786	0.5465686274509804	0.13480392156862744	0.5024509803921569	0.13480392156862744	0.6431480284421458	0.039709656220113125
0.8897058823529413	0.10539215686274511	0.877450980392157	0.12254901960784315	0.8044563279857397	0.034022976890626576	0.5980392156862744	0.12745098039215685	0.5980392156862744	0.15196078431372548	0.5974143503555267	0.040589959052715445	0.553921568627451	0.1372549019607843	0.5073529411764706	0.13480392156862744	0.6468325791855201	0.0399221768078743
0.8897058823529415	0.10539215686274511	0.8823529411764707	0.11764705882352942	0.8037433155080214	0.03388405257628853	0.5931372549019607	0.12745098039215685	0.5955882352941175	0.1495098039215686	0.5949472096530919	0.04141286336247029	0.5637254901960783	0.1372549019607843	0.5147058823529411	0.13235294117647056	0.6500430941607409	0.04022707191266138
0.8897058823529413	0.10539215686274511	0.8872549019607844	0.11274509803921569	0.8026737967914439	0.03404763244759218	0.5955882352941175	0.1299019607843137	0.5931372549019607	0.14705882352941174	0.5941822882999352	0.042270014704547186	0.5759803921568626	0.13480392156862744	0.5269607843137255	0.1299019607843137	0.6532536091359619	0.040481082972224046
0.8897058823529412	0.10539215686274511	0.8921568627450982	0.10784313725490197	0.8023172905525847	0.03430603083099392	0.6029411764705882	0.13235294117647056	0.5906862745098038	0.1495098039215686	0.5936759319112259	0.042739169580144364	0.5833333333333331	0.1323529411764706	0.5416666666666666	0.1299019607843137	0.6580047403576815	0.04072905351100622
0.8897058823529413	0.10539215686274511	0.8921568627450983	0.10784313725490197	0.8030303030303031	0.03440117569551453	0.6078431372549019	0.13235294117647056	0.588235294117647	0.14705882352941174	0.5933311786252962	0.04337241870391123	0.5931372549019607	0.12745098039215685	0.551470588235294	0.1299019607843137	0.6616138763197587	0.04124293856187935
0.8897058823529415	0.10539215686274511	0.8946078431372552	0.1053921568627451	0.8035650623885918	0.034582757089735565	0.6102941176470588	0.13480392156862742	0.588235294117647	0.14705882352941177	0.5943223443223442	0.04320118025239121	0.6004901960784312	0.12009803921568628	0.5563725490196078	0.1299019607843137	0.6635423400129282	0.04138071870509277
0.8897058823529415	0.10539215686274511	0.8995098039215688	0.10049019607843138	0.8035650623885918	0.034839069980574004	0.6102941176470587	0.13480392156862742	0.5906862745098038	0.14950980392156862	0.5944408532643826	0.043102521818584136	0.6078431372549018	0.11274509803921569	0.5612745098039214	0.1299019607843137	0.6660525748761041	0.04092934249400877
0.8921568627450983	0.10294117647058824	0.9019607843137256	0.09803921568627451	0.8039215686274509	0.03514039480178558	0.6127450980392155	0.1372549019607843	0.5980392156862745	0.15196078431372548	0.5953242835595776	0.04331477093008231	0.6078431372549018	0.10784313725490197	0.5637254901960783	0.12745098039215685	0.6684227537168712	0.040628807351109186
0.8921568627450983	0.10294117647058824	0.8995098039215689	0.10049019607843138	0.8035650623885917	0.03536244711134276	0.6176470588235292	0.14215686274509803	0.5980392156862745	0.15196078431372548	0.5942900237017883	0.04369508847005828	0.6078431372549018	0.10294117647058824	0.5612745098039214	0.125	0.6708037060978236	0.0402963860897896
0.8946078431372552	0.10049019607843139	0.897058823529412	0.10294117647058824	0.8033868092691623	0.03579834029766009	0.6151960784313724	0.13970588235294118	0.5980392156862745	0.15196078431372548	0.5943331178625295	0.04365609245119158	0.6078431372549019	0.10294117647058823	0.5588235294117645	0.12254901960784315	0.6720642102995042	0.04036474010653798
0.8897058823529413	0.10049019607843138	0.8921568627450982	0.10784313725490197	0.8033868092691623	0.036218030053794995	0.6127450980392155	0.14215686274509803	0.6004901960784313	0.14950980392156862	0.5959168282697693	0.04346508763937861	0.6004901960784313	0.10539215686274511	0.5588235294117645	0.12254901960784315	0.6735078646843351	0.04017221010291006
0.8848039215686275	0.10049019607843138	0.8897058823529412	0.11029411764705882	0.8030303030303031	0.03669000006583771	0.6102941176470587	0.13480392156862744	0.6029411764705883	0.14705882352941174	0.5975975005386769	0.04320318601279458	0.5980392156862745	0.10784313725490198	0.5612745098039214	0.125	0.6752316311139839	0.03996746316039086
0.8823529411764706	0.10294117647058823	0.8897058823529412	0.11029411764705882	0.8021390374331552	0.03705758878953092	0.6102941176470587	0.1299019607843137	0.610294117647059	0.1446078431372549	0.5989118724412841	0.0429501050686829	0.6029411764705882	0.10294117647058824	0.5588235294117645	0.12745098039215685	0.6762443438914025	0.03969666159840952
0.8848039215686275	0.10049019607843138	0.8897058823529413	0.11029411764705883	0.801782531194296	0.03728139752364369	0.605392156862745	0.12499999999999999	0.6127450980392158	0.14215686274509803	0.600323206205559	0.04272831214089315	0.6102941176470588	0.10049019607843138	0.5588235294117645	0.12745098039215685	0.6782374488256839	0.03921880801415025
0.8848039215686275	0.10049019607843138	0.8921568627450982	0.10784313725490198	0.8021390374331551	0.03747548541202286	0.605392156862745	0.1299019607843137	0.6200980392156864	0.13970588235294115	0.6024671407024347	0.042667135269214757	0.6151960784313725	0.09558823529411764	0.5612745098039214	0.125	0.68021978021978	0.03924872177732925
0.8872549019607845	0.09803921568627451	0.8921568627450981	0.10294117647058824	0.8026737967914439	0.03747844890703896	0.6078431372549018	0.1323529411764706	0.625	0.13480392156862742	0.6055914673561731	0.04277552973714976	0.6200980392156862	0.09558823529411765	0.5612745098039214	0.125	0.6829131652661062	0.039218464935432074
0.8897058823529415	0.09558823529411765	0.894607843137255	0.10049019607843138	0.8032085561497327	0.03766870684101801	0.6127450980392155	0.13235294117647062	0.6299019607843136	0.125	0.608629605688429	0.042897814733618936	0.6274509803921567	0.09313725490196079	0.5612745098039214	0.125	0.6861452273216977	0.03919068770026867
0.8921568627450983	0.09313725490196079	0.8970588235294119	0.09803921568627452	0.8037433155080215	0.037896419079532055	0.6078431372549018	0.13725490196078433	0.637254901960784	0.12254901960784313	0.6113553113553112	0.04319195809735555	0.6323529411764705	0.0931372549019608	0.5588235294117645	0.12745098039215685	0.6892156862745096	0.039330094401356486
0.8946078431372552	0.09068627450980392	0.8995098039215689	0.09558823529411765	0.8040998217468805	0.037965135192364524	0.6029411764705881	0.14215686274509803	0.6446078431372547	0.12009803921568626	0.6127450980392155	0.043520594431087606	0.639705882352941	0.09068627450980393	0.5563725490196076	0.1299019607843137	0.692016806722689	0.03935437658299471
0.897058823529412	0.08823529411764705	0.9019607843137257	0.0931372549019608	0.8035650623885917	0.038303422544538133	0.6004901960784312	0.14460784313725492	0.6495098039215687	0.12009803921568626	0.6137685843568195	0.043332288356034546	0.6470588235294116	0.08823529411764705	0.5539215686274508	0.13235294117647056	0.6939668174962291	0.039271419008118744
0.8995098039215689	0.0857843137254902	0.9044117647058826	0.09068627450980393	0.8035650623885918	0.03848972847000814	0.5980392156862744	0.14215686274509803	0.6519607843137255	0.11764705882352941	0.6156431803490625	0.04345673354207569	0.6519607843137254	0.08823529411764705	0.5539215686274508	0.1372549019607843	0.6942684766214177	0.039255102982374154
0.9019607843137257	0.08333333333333333	0.9068627450980394	0.08823529411764706	0.8033868092691622	0.038719932990925424	0.5980392156862744	0.1372549019607843	0.6519607843137255	0.10784313725490197	0.6182719241542769	0.043390763247122356	0.659313725490196	0.0906862745098039	0.5539215686274508	0.14215686274509803	0.6941715147597498	0.039232270516907725
0.8995098039215688	0.08088235294117647	0.9044117647058825	0.09068627450980392	0.8033868092691622	0.038879887656740275	0.6004901960784312	0.13480392156862742	0.6519607843137254	0.10784313725490197	0.6200280112044816	0.043029622662288436	0.6666666666666665	0.09313725490196077	0.5588235294117645	0.14215686274509803	0.6950333979745742	0.039367961400327584
0.8970588235294118	0.0784313725490196	0.9044117647058825	0.09068627450980392	0.8040998217468805	0.03883494338324546	0.6004901960784312	0.13480392156862742	0.6519607843137254	0.10784313725490195	0.6211592329239386	0.04277724291539134	0.6740196078431372	0.09068627450980392	0.5637254901960782	0.14215686274509803	0.6965847877612581	0.039790228503130055
0.8946078431372548	0.07598039215686274	0.9044117647058825	0.09068627450980393	0.8042780748663102	0.03872975445785811	0.6004901960784312	0.13480392156862742	0.6495098039215685	0.11029411764705882	0.6224412842059899	0.04254579304521124	0.6862745098039216	0.08823529411764706	0.5686274509803919	0.142156862745098	0.6968864468864466	0.03978256698317192
0.8897058823529411	0.07598039215686275	0.9019607843137256	0.0931372549019608	0.8037433155080214	0.038775789428365286	0.5980392156862744	0.13235294117647056	0.6495098039215685	0.10539215686274511	0.6223012281835809	0.04237785131956202	0.6911764705882354	0.08823529411764706	0.568627450980392	0.14705882352941177	0.6976190476190474	0.04018297010007049
0.8823529411764706	0.07843137254901962	0.8995098039215687	0.09558823529411765	0.8035650623885919	0.03904709179722705	0.5931372549019607	0.13235294117647056	0.6495098039215685	0.1053921568627451	0.6216655893126479	0.042353005541709	0.7009803921568628	0.08823529411764708	0.5735294117647058	0.14705882352941174	0.6987933634992456	0.04020021201121519
0.8774509803921567	0.07843137254901962	0.8970588235294117	0.09803921568627451	0.803030303030303	0.038967689035360596	0.5931372549019607	0.13235294117647056	0.6495098039215684	0.10539215686274508	0.6210622710622709	0.041964303361198114	0.7058823529411764	0.0931372549019608	0.5784313725490196	0.14705882352941174	0.6996660202542553	0.04019294068610899
0.8700980392156861	0.07598039215686275	0.8946078431372548	0.10049019607843136	0.8033868092691623	0.03910127614359226	0.5931372549019607	0.13235294117647056	0.6470588235294116	0.10294117647058823	0.6214285714285712	0.04196095486526075	0.7058823529411763	0.09803921568627451	0.5784313725490194	0.14705882352941174	0.7005279034690797	0.04031514693713962
0.8602941176470587	0.07598039215686274	0.892156862745098	0.10294117647058822	0.8024955436720144	0.03927303006927953	0.5980392156862745	0.13235294117647056	0.6519607843137254	0.10294117647058823	0.6224736048265458	0.041895537099108655	0.7058823529411762	0.10294117647058822	0.5808823529411763	0.1446078431372549	0.7008080155138976	0.040140740634281566
0.855392156862745	0.07598039215686274	0.889705882352941	0.10049019607843135	0.8017825311942959	0.03927303006927954	0.6029411764705883	0.13235294117647056	0.6593137254901961	0.10049019607843138	0.623787976729153	0.04183565142048805	0.7058823529411762	0.10294117647058823	0.5784313725490193	0.142156862745098	0.7013682396035334	0.0398653680635584
0.8553921568627451	0.07598039215686275	0.8848039215686273	0.10049019607843138	0.8008912655971481	0.039614703504723715	0.6053921568627452	0.13480392156862742	0.6642156862745099	0.10049019607843138	0.6243482008187888	0.04200138386512049	0.7009803921568626	0.10294117647058824	0.5759803921568625	0.13970588235294115	0.7019284636931693	0.039840343673987644
0.8504901960784313	0.07598039215686275	0.8823529411764705	0.09803921568627452	0.7998217468805705	0.03964334414196173	0.6078431372549019	0.1372549019607843	0.6666666666666667	0.09803921568627451	0.6240573152337856	0.04200689325205076	0.6985294117647057	0.10049019607843139	0.5735294117647057	0.1372549019607843	0.703048911872441	0.039772075976330645
0.8480392156862746	0.07843137254901962	0.8749999999999999	0.10049019607843139	0.7987522281639929	0.039754221667054924	0.6078431372549018	0.14215686274509803	0.6691176470588236	0.09558823529411767	0.624175824175824	0.041926075257288926	0.7009803921568626	0.09803921568627451	0.568627450980392	0.1372549019607843	0.704040077569489	0.03993639052501339
0.8455882352941178	0.08088235294117649	0.8700980392156861	0.10049019607843138	0.7969696969696969	0.04014902223797921	0.6078431372549018	0.14705882352941177	0.6691176470588236	0.09558823529411765	0.6253501400560222	0.04191645660212316	0.7009803921568626	0.0980392156862745	0.5661764705882352	0.13480392156862742	0.7047188106011633	0.04020010914914356
0.8357843137254903	0.08088235294117649	0.8627450980392155	0.10294117647058824	0.7966131907308377	0.040238638260139084	0.6127450980392155	0.1519607843137255	0.6740196078431372	0.10049019607843136	0.6269446240034473	0.042068308524223934	0.7034313725490194	0.09558823529411764	0.571078431372549	0.13480392156862742	0.705839258780435	0.04034479278067795
0.8284313725490197	0.07843137254901962	0.8578431372549018	0.10294117647058824	0.7966131907308378	0.04013156987197423	0.6102941176470587	0.14950980392156862	0.6740196078431371	0.10539215686274508	0.626933850463262	0.04186379967999705	0.7083333333333331	0.09558823529411765	0.5759803921568627	0.13480392156862744	0.7061085972850677	0.04042577509703135
0.8235294117647057	0.0784313725490196	0.8529411764705881	0.10294117647058824	0.7964349376114083	0.040067062854473395	0.6029411764705881	0.15196078431372548	0.6764705882352939	0.10784313725490195	0.6285067873303166	0.04144431950021757	0.7132352941176469	0.09558823529411764	0.5808823529411764	0.13480392156862744	0.7067981038569272	0.04057882966844197
0.8235294117647057	0.08333333333333333	0.8480392156862744	0.10294117647058823	0.7969696969696971	0.039789699234738816	0.6029411764705881	0.1568627450980392	0.6789215686274509	0.11029411764705883	0.6300474035768151	0.041020813691264556	0.7181372549019607	0.09068627450980393	0.5857843137254901	0.13480392156862744	0.7099116569704803	0.04063990351580586
0.8210784313725489	0.0857843137254902	0.8480392156862745	0.10294117647058823	0.7975044563279858	0.039632673093703476	0.5955882352941175	0.1642156862745098	0.6813725490196078	0.1127450980392157	0.6298750269338502	0.04065035582440557	0.7205882352941176	0.08823529411764706	0.5931372549019607	0.1372549019607843	0.7107950872656753	0.04099446539756215
0.818627450980392	0.08823529411764705	0.8504901960784315	0.10049019607843138	0.797860962566845	0.03953509832790435	0.5955882352941175	0.16421568627450978	0.6740196078431371	0.11519607843137256	0.631135531135531	0.040738540744572845	0.7205882352941176	0.08823529411764708	0.5980392156862744	0.13725490196078433	0.7112583494936434	0.041493845643459176
0.8137254901960783	0.08823529411764706	0.8480392156862746	0.10294117647058824	0.7978609625668449	0.03915677407342715	0.5955882352941175	0.16421568627450978	0.6715686274509802	0.10784313725490197	0.6318681318681317	0.04082864632217619	0.7181372549019608	0.08578431372549021	0.6004901960784312	0.1397058823529412	0.7125727213962506	0.04157985867288309
0.8112745098039214	0.09068627450980392	0.8431372549019608	0.10784313725490197	0.7978609625668448	0.038769122576323166	0.5955882352941175	0.16421568627450978	0.6691176470588234	0.1053921568627451	0.6338504632622277	0.04096434170072609	0.7156862745098038	0.08333333333333334	0.6029411764705881	0.14215686274509806	0.7127666451195861	0.04215235723667716
0.8063725490196076	0.09558823529411765	0.8357843137254901	0.11519607843137254	0.7978609625668449	0.038676154069712906	0.5955882352941175	0.1691176470588235	0.6691176470588234	0.1053921568627451	0.6339797457444514	0.04106954176642158	0.713235294117647	0.08088235294117647	0.6004901960784312	0.13970588235294118	0.7129497953027364	0.04214184648812146
0.8039215686274509	0.09803921568627451	0.8308823529411764	0.12009803921568629	0.7973262032085562	0.03852701538859567	0.5931372549019607	0.1764705882352941	0.6666666666666665	0.10294117647058824	0.634356819650937	0.04116188331470472	0.713235294117647	0.07598039215686275	0.6004901960784312	0.14460784313725492	0.7134346046110751	0.042387801760036696
0.8063725490196079	0.09558823529411765	0.8259803921568627	0.125	0.7960784313725491	0.03846403597411629	0.5955882352941175	0.1838235294117647	0.6642156862745097	0.10049019607843139	0.6352294764059468	0.04114493706973025	0.7132352941176471	0.07598039215686275	0.6004901960784312	0.14460784313725492	0.7140163757810816	0.04195690725052111
0.806372549019608	0.09558823529411765	0.8235294117647057	0.12745098039215685	0.7960784313725491	0.03808172338232685	0.5980392156862744	0.19117647058823528	0.6642156862745097	0.09068627450980393	0.6368562809739278	0.04112281261447078	0.7132352941176472	0.07598039215686275	0.5955882352941175	0.1446078431372549	0.7147597500538676	0.041515571643463416
0.806372549019608	0.09558823529411767	0.8186274509803919	0.1323529411764706	0.7955436720142601	0.03785783656431313	0.5980392156862744	0.19117647058823528	0.6666666666666665	0.09313725490196079	0.6370071105365221	0.04102504280176385	0.7156862745098042	0.07843137254901962	0.5906862745098038	0.14460784313725486	0.7156324068088773	0.041362627818584886
0.8039215686274511	0.09803921568627454	0.8137254901960782	0.13725490196078433	0.7946524064171124	0.03774705395740048	0.5931372549019607	0.19117647058823528	0.6715686274509802	0.0980392156862745	0.6359943977591036	0.04106936264345465	0.718137254901961	0.07598039215686275	0.5857843137254901	0.14460784313725486	0.7145550527903468	0.04136056288661693
0.8039215686274511	0.09803921568627452	0.8112745098039214	0.13970588235294118	0.7941176470588236	0.03769111345769746	0.588235294117647	0.19117647058823528	0.6764705882352939	0.10294117647058823	0.6365115276879982	0.04107010756798488	0.7156862745098039	0.07352941176470588	0.5857843137254901	0.13970588235294115	0.7133160956690368	0.04086506469286383
0.8039215686274511	0.09803921568627452	0.8088235294117645	0.14215686274509806	0.7939393939393941	0.03792680148782793	0.588235294117647	0.1911764705882353	0.6813725490196078	0.10294117647058824	0.6380090497737555	0.04106422856311442	0.7156862745098038	0.07352941176470587	0.5857843137254901	0.13480392156862742	0.7105257487610428	0.04050744819542491
0.8039215686274511	0.09803921568627452	0.8039215686274508	0.1470588235294118	0.7919786096256686	0.03824756297577414	0.588235294117647	0.18627450980392155	0.6887254901960784	0.1053921568627451	0.639689722042663	0.040737170799171996	0.7083333333333333	0.07598039215686274	0.5857843137254901	0.13480392156862744	0.7088666235725058	0.04068094088530972
0.8039215686274511	0.09803921568627452	0.801470588235294	0.14950980392156865	0.7912655971479502	0.03831555731238585	0.588235294117647	0.18627450980392152	0.6985294117647061	0.10539215686274511	0.6425447101917688	0.040485387910471286	0.7058823529411764	0.0784313725490196	0.58578431372549	0.13480392156862744	0.7065072182719241	0.04037657407774326
0.8039215686274511	0.09803921568627452	0.7990196078431373	0.15196078431372548	0.7900178253119431	0.03833139208133544	0.5833333333333333	0.18627450980392152	0.7009803921568628	0.10784313725490197	0.6441499676793793	0.039956015147401804	0.7009803921568627	0.08333333333333333	0.5808823529411763	0.13480392156862744	0.7045787545787545	0.04016355839592162
0.8014705882352942	0.09558823529411765	0.7965686274509806	0.15441176470588233	0.7893048128342247	0.0383413647749659	0.5759803921568627	0.18382352941176466	0.7058823529411764	0.10784313725490198	0.6460353372118076	0.039647856062757406	0.6985294117647057	0.09068627450980392	0.5759803921568627	0.13480392156862744	0.7025102348631759	0.03979169657162775
0.7990196078431372	0.0931372549019608	0.7990196078431374	0.15196078431372548	0.7877005347593584	0.038386798755718925	0.5759803921568627	0.18382352941176466	0.7034313725490196	0.11029411764705883	0.6472312001723766	0.03913131757925066	0.693627450980392	0.09068627450980392	0.5735294117647058	0.13235294117647056	0.7014328808446454	0.03920425478852083
0.7965686274509802	0.09068627450980393	0.7990196078431374	0.15196078431372548	0.786631016042781	0.0384055897526333	0.5735294117647058	0.18627450980392155	0.7009803921568627	0.1127450980392157	0.6482223658694246	0.03951957208747177	0.6862745098039215	0.09313725490196079	0.5735294117647058	0.13235294117647056	0.7008942038353801	0.03879422873576882
0.7941176470588234	0.08823529411764706	0.7990196078431374	0.15196078431372548	0.7855614973262034	0.038548653765499374	0.5661764705882353	0.1838235294117647	0.6985294117647057	0.11029411764705885	0.649084249084249	0.039561143598643635	0.6813725490196076	0.09313725490196079	0.5735294117647057	0.13235294117647056	0.7001939237233353	0.03885772449049972
0.7916666666666665	0.0857843137254902	0.7990196078431374	0.15196078431372548	0.783957219251337	0.03849200096142201	0.5588235294117647	0.18137254901960784	0.693627450980392	0.11029411764705885	0.6505279034690798	0.039164769039837295	0.6862745098039215	0.09313725490196079	0.5735294117647057	0.13235294117647056	0.6990842490842489	0.038988937471356996
0.7892156862745097	0.08333333333333333	0.8014705882352943	0.14950980392156862	0.7825311942959001	0.03850860140206629	0.5588235294117646	0.1764705882352941	0.696078431372549	0.10784313725490197	0.6509803921568627	0.03893129784160129	0.6887254901960783	0.09558823529411765	0.5735294117647058	0.13235294117647056	0.6985455720749836	0.03896643921007939
0.7867647058823528	0.08088235294117647	0.8039215686274511	0.14705882352941177	0.781283422459893	0.0382247993322724	0.5539215686274508	0.18137254901960784	0.6960784313725489	0.10784313725490198	0.6509372979961214	0.03885061254768678	0.6911764705882351	0.09803921568627451	0.5759803921568626	0.13480392156862744	0.6975759534583061	0.03882678785119782
0.7916666666666665	0.07598039215686275	0.8088235294117648	0.14215686274509803	0.7805704099821748	0.037814911182610544	0.5563725490196076	0.18382352941176472	0.6887254901960782	0.11029411764705883	0.6487610428786899	0.03909572178151743	0.6960784313725488	0.09803921568627451	0.5808823529411763	0.13480392156862744	0.6970265029088556	0.03885019281321605
0.7941176470588234	0.07352941176470587	0.8137254901960785	0.1372549019607843	0.7802139037433156	0.03746955854643007	0.5612745098039214	0.18872549019607845	0.6764705882352939	0.11274509803921569	0.6485024779142425	0.039102236367763686	0.7009803921568626	0.09803921568627451	0.5857843137254902	0.13480392156862742	0.695625942684766	0.038700993203255776
0.7941176470588234	0.06862745098039216	0.8137254901960785	0.1372549019607843	0.7789661319073085	0.03707618365921596	0.5637254901960782	0.18627450980392157	0.6691176470588234	0.11519607843137254	0.648200818789054	0.03907558331460989	0.7009803921568626	0.10294117647058824	0.5906862745098042	0.13480392156862742	0.6954966602025423	0.03869553917941321
0.7892156862745097	0.06862745098039216	0.8137254901960785	0.13725490196078427	0.777005347593583	0.036934512828630604	0.5661764705882351	0.1887254901960784	0.6642156862745097	0.11519607843137256	0.6476190476190475	0.03910861554720052	0.7058823529411764	0.10784313725490195	0.5931372549019609	0.13235294117647056	0.6948071536306828	0.03884587788524026
0.7867647058823528	0.0661764705882353	0.8137254901960785	0.13725490196078427	0.774866310160428	0.03679713623853445	0.5661764705882351	0.18382352941176466	0.6568627450980391	0.11274509803921569	0.6455936220642102	0.03965407885160239	0.7107843137254901	0.11274509803921567	0.5955882352941178	0.13480392156862742	0.6942684766214176	0.03904257150731383
0.7818627450980391	0.0661764705882353	0.8161764705882354	0.13970588235294115	0.7725490196078433	0.03685088404180138	0.5637254901960782	0.1813725490196078	0.6519607843137254	0.11764705882352941	0.6441822882999353	0.039284461161484915	0.7132352941176469	0.11519607843137254	0.6004901960784315	0.13480392156862742	0.6938698556345613	0.039124058934046836
0.7769607843137254	0.0661764705882353	0.8137254901960784	0.13725490196078427	0.7705882352941177	0.03683003500084318	0.5588235294117645	0.18627450980392155	0.6495098039215685	0.125	0.6431803490627019	0.03884513668962141	0.71078431372549	0.11764705882352942	0.6053921568627453	0.13480392156862742	0.6923184658478774	0.03944250829845026
0.7720588235294116	0.0661764705882353	0.8112745098039215	0.13480392156862742	0.7684491978609627	0.03664165156742068	0.5612745098039214	0.1838235294117647	0.642156862745098	0.1323529411764706	0.6419306184012065	0.03888584114376154	0.7083333333333331	0.12009803921568628	0.610294117647059	0.13480392156862742	0.6914996767937942	0.039485268897077076
0.7696078431372548	0.06862745098039216	0.8088235294117645	0.1323529411764706	0.7672014260249556	0.036950685629886536	0.5612745098039215	0.17892156862745098	0.6372549019607842	0.13725490196078433	0.6420168067226889	0.038709580767672384	0.7083333333333331	0.12009803921568629	0.6102941176470589	0.13480392156862742	0.6887093298858002	0.03938111677501045
0.7647058823529411	0.06862745098039216	0.8063725490196076	0.12990196078431374	0.7659536541889483	0.03712893874931612	0.5612745098039215	0.17401960784313725	0.6299019607843137	0.13480392156862744	0.643223443223443	0.03865116003045836	0.7034313725490193	0.125	0.6151960784313726	0.13480392156862742	0.6866192630898511	0.03905397070966705
0.7622549019607844	0.07107843137254903	0.8039215686274508	0.12745098039215685	0.7643493761140819	0.03723052543101577	0.5588235294117646	0.17156862745098037	0.6274509803921569	0.1323529411764706	0.6441607412195646	0.03803486817691327	0.7009803921568625	0.12254901960784315	0.6225490196078431	0.13235294117647056	0.685768153415212	0.03873866859795744
0.7573529411764706	0.07107843137254903	0.8014705882352939	0.12499999999999997	0.7629233511586453	0.037189289412029494	0.5539215686274509	0.17156862745098037	0.6299019607843136	0.13480392156862744	0.6440637793578968	0.038138750346540094	0.7009803921568626	0.11764705882352941	0.6299019607843138	0.1299019607843137	0.6851756087050203	0.0385254644787627
0.7573529411764706	0.07107843137254903	0.8014705882352939	0.12009803921568626	0.7620320855614974	0.03728955387322741	0.5514705882352939	0.16911764705882348	0.6348039215686273	0.1299019607843137	0.6455397543632836	0.038493506970733476	0.7009803921568626	0.11274509803921569	0.6348039215686275	0.1299019607843137	0.6844645550527901	0.038320562641040654
0.7573529411764705	0.07107843137254902	0.7990196078431371	0.11764705882352941	0.7607843137254903	0.0372807503434553	0.5514705882352939	0.16911764705882348	0.6372549019607843	0.12745098039215685	0.6471665589312647	0.038752308794636287	0.6936274509803919	0.11519607843137256	0.6421568627450981	0.12745098039215685	0.6831825037707389	0.03814027150562262
0.7573529411764703	0.07598039215686274	0.7965686274509802	0.11519607843137254	0.7597147950089127	0.03734313154494793	0.5539215686274508	0.16666666666666663	0.6397058823529411	0.125	0.6472204266321913	0.03931263362026222	0.6911764705882352	0.11764705882352942	0.6470588235294119	0.12745098039215685	0.6827407886231414	0.03820591260711784
0.7598039215686273	0.07352941176470588	0.7990196078431372	0.11274509803921569	0.7590017825311943	0.03713612267680997	0.5588235294117646	0.16666666666666663	0.6323529411764705	0.12745098039215685	0.6468325791855203	0.03979027614938818	0.6911764705882353	0.11764705882352942	0.6544117647058825	0.125	0.6817065287653521	0.03808658700673836
0.7573529411764706	0.07107843137254902	0.7990196078431372	0.10784313725490197	0.7573975044563281	0.03692461385381	0.5637254901960783	0.16666666666666666	0.6299019607843136	0.1299019607843137	0.6467679379444085	0.03975742757718376	0.6862745098039216	0.11764705882352942	0.6593137254901963	0.125	0.6813617754794223	0.03819005128418891
0.7549019607843137	0.07352941176470588	0.8014705882352942	0.10539215686274511	0.7554367201426027	0.03694624058221618	0.5637254901960783	0.16666666666666663	0.6249999999999999	0.13480392156862744	0.6456798103856927	0.039854599828975414	0.6813725490196078	0.11274509803921569	0.661764705882353	0.12254901960784315	0.679616461969403	0.0386685238026297
0.7573529411764706	0.07598039215686275	0.803921568627451	0.10294117647058824	0.7520499108734404	0.0365864468828853	0.5612745098039214	0.1691176470588235	0.6225490196078429	0.1372549019607843	0.6437297996121525	0.03976626519280213	0.6789215686274508	0.11029411764705882	0.6642156862745098	0.12009803921568628	0.6781835811247574	0.03887225344484622
0.7573529411764705	0.08088235294117647	0.806372549019608	0.10049019607843139	0.7500891265597149	0.036123606832090115	0.5588235294117645	0.16666666666666663	0.6151960784313724	0.13970588235294115	0.6429864253393665	0.03982863019684748	0.6789215686274508	0.11029411764705882	0.6642156862745097	0.12009803921568626	0.6761689291101054	0.0391863637431056
0.7524509803921567	0.0857843137254902	0.8088235294117648	0.10294117647058824	0.7479500891265598	0.03608095692792603	0.5563725490196076	0.16421568627450978	0.605392156862745	0.13970588235294118	0.641521223874165	0.0399586929619522	0.6789215686274508	0.11519607843137254	0.6666666666666665	0.11764705882352941	0.6730338289161817	0.03934590956542082
0.7426470588235293	0.09068627450980392	0.8137254901960786	0.10294117647058824	0.746524064171123	0.03616143626667451	0.5588235294117645	0.16666666666666666	0.6004901960784312	0.13970588235294118	0.6407993966817496	0.03970353419540522	0.6838235294117646	0.11519607843137254	0.6715686274509803	0.11764705882352942	0.6707282913165264	0.03930897706328764
0.7352941176470587	0.09803921568627452	0.8112745098039216	0.10539215686274513	0.7459893048128343	0.03620468227526329	0.5588235294117645	0.16176470588235295	0.5931372549019607	0.14215686274509806	0.6396897220426631	0.03937910839656816	0.6862745098039216	0.11764705882352942	0.6740196078431372	0.11519607843137256	0.6678625296272354	0.03916107911156785
0.7254901960784312	0.10294117647058823	0.8137254901960783	0.10294117647058826	0.7456327985739751	0.035996229984370964	0.5612745098039214	0.1593137254901961	0.588235294117647	0.14215686274509806	0.639441930618401	0.03933189637254714	0.6887254901960785	0.12009803921568629	0.6838235294117647	0.11519607843137256	0.6658478776125833	0.039179222757913086
0.7181372549019607	0.1053921568627451	0.8137254901960782	0.10294117647058824	0.7468805704099822	0.035747748011213616	0.5637254901960782	0.15686274509803924	0.5833333333333333	0.1372549019607843	0.6384507649213531	0.03888124517199036	0.6936274509803922	0.12009803921568629	0.6911764705882353	0.11764705882352941	0.6642641672053435	0.03882755964625861
0.7181372549019607	0.11029411764705882	0.8161764705882351	0.10049019607843136	0.7474153297682711	0.0358424764316911	0.5637254901960782	0.15686274509803924	0.5784313725490196	0.13235294117647056	0.6383214824391295	0.0387613846475379	0.6960784313725491	0.12254901960784315	0.6960784313725491	0.11764705882352942	0.6636716224951518	0.038662646379692384
0.7181372549019607	0.11519607843137254	0.818627450980392	0.10294117647058823	0.7481283422459895	0.03602479729528206	0.5637254901960782	0.1568627450980392	0.5808823529411764	0.1299019607843137	0.6386339151045033	0.03883359050601943	0.696078431372549	0.12254901960784313	0.7009803921568628	0.11764705882352942	0.6640810170221934	0.03838953451756837
0.7156862745098038	0.1176470588235294	0.821078431372549	0.10539215686274511	0.7486631016042782	0.03618857464844574	0.571078431372549	0.15441176470588233	0.5808823529411764	0.1299019607843137	0.6382245205774616	0.03853288577853551	0.7009803921568627	0.12254901960784313	0.7058823529411766	0.11764705882352942	0.6625296272355095	0.03833965627737907
0.7107843137254901	0.1176470588235294	0.8235294117647061	0.10784313725490198	0.7486631016042782	0.036431285155272844	0.5735294117647058	0.15196078431372548	0.5808823529411764	0.1299019607843137	0.6388062917474682	0.03823078987913914	0.7058823529411764	0.12254901960784315	0.7083333333333334	0.12009803921568628	0.6603964662788191	0.03818179081798443
0.7083333333333333	0.11519607843137254	0.8235294117647061	0.10784313725490198	0.7497326203208556	0.03643128515527285	0.5808823529411765	0.14460784313725492	0.5808823529411764	0.1299019607843137	0.6393880629174746	0.03819535799264244	0.7058823529411765	0.12254901960784315	0.7107843137254901	0.11764705882352941	0.6589420383538029	0.03779490942675496
0.7058823529411764	0.11274509803921569	0.8235294117647061	0.10784313725490198	0.7506238859180037	0.036562410721205696	0.5857843137254903	0.14460784313725492	0.5808823529411764	0.12990196078431374	0.6397112691230337	0.03793417668210605	0.7034313725490197	0.12009803921568628	0.7156862745098038	0.11274509803921569	0.6569273863391509	0.03743972285287097
0.7058823529411764	0.11274509803921569	0.8259803921568628	0.10539215686274513	0.7513368983957219	0.036897727083128884	0.5882352941176472	0.14215686274509803	0.5808823529411764	0.12990196078431374	0.6391079508726566	0.03767429701935157	0.7058823529411764	0.11764705882352942	0.7205882352941175	0.10784313725490197	0.6555052790346907	0.037008887923221004
0.7034313725490196	0.11029411764705883	0.8308823529411766	0.10049019607843139	0.7525846702317291	0.037203260988282236	0.5955882352941176	0.13970588235294118	0.5808823529411764	0.12990196078431374	0.6382460676578323	0.03767534037918303	0.7058823529411762	0.11764705882352942	0.7254901960784312	0.10294117647058824	0.6540616246498598	0.03704662608045094
0.7034313725490196	0.1053921568627451	0.8357843137254904	0.09558823529411765	0.7540106951871657	0.0373220964012353	0.6004901960784312	0.13480392156862744	0.5784313725490196	0.12745098039215685	0.6375565610859728	0.03753135616035526	0.7034313725490193	0.12009803921568626	0.7377450980392156	0.10049019607843138	0.6540185304891186	0.03712060099117014
0.6985294117647057	0.10539215686274511	0.8406862745098042	0.09068627450980393	0.7559714795008913	0.037233564256446416	0.6029411764705881	0.1323529411764706	0.5759803921568627	0.125	0.6377612583494936	0.03716403819237133	0.7009803921568626	0.12254901960784313	0.75	0.09803921568627452	0.6541154923507864	0.036778752562242584
0.6960784313725488	0.10294117647058824	0.843137254901961	0.08823529411764706	0.7577540106951871	0.037001839256279125	0.6127450980392156	0.12254901960784313	0.5735294117647058	0.12254901960784315	0.6379336349924584	0.03710412371549126	0.693627450980392	0.12009803921568628	0.7524509803921569	0.10539215686274511	0.6534044386985562	0.03720581706775485
0.6936274509803919	0.10049019607843136	0.8455882352941179	0.08578431372549021	0.7581105169340463	0.03720218423604513	0.6176470588235293	0.11274509803921569	0.5735294117647058	0.12254901960784313	0.6372010342598577	0.03694778361877764	0.6862745098039214	0.11764705882352942	0.7573529411764705	0.11029411764705883	0.6529411764705881	0.037255240343750565
0.6911764705882351	0.09803921568627451	0.8504901960784316	0.08088235294117649	0.7588235294117647	0.037113805395459006	0.622549019607843	0.10784313725490197	0.5686274509803921	0.11764705882352941	0.6382029734970911	0.036625326371639025	0.6789215686274508	0.11519607843137256	0.762254901960784	0.11519607843137256	0.6526395173453996	0.03693045903917584
0.6887254901960782	0.09558823529411764	0.8553921568627453	0.07598039215686275	0.7593582887700534	0.037049298377958166	0.6299019607843135	0.10049019607843138	0.5661764705882353	0.11519607843137256	0.6386015944839473	0.036429701911584914	0.6691176470588234	0.11519607843137256	0.7671568627450979	0.11519607843137256	0.6526287438052143	0.036991265444571424
0.6862745098039215	0.09803921568627451	0.860294117647059	0.07107843137254902	0.759536541889483	0.03688552102479448	0.642156862745098	0.10294117647058824	0.5637254901960784	0.1127450980392157	0.6385154061624648	0.03678853795522993	0.6642156862745097	0.11519607843137256	0.7696078431372548	0.1176470588235294	0.6526287438052143	0.03739294911115475
0.6862745098039216	0.09803921568627452	0.8651960784313727	0.0661764705882353	0.7602495543672014	0.03652768634641679	0.6519607843137255	0.10784313725490197	0.5588235294117645	0.11274509803921569	0.6381383322559793	0.036771250314795355	0.6642156862745097	0.11519607843137253	0.7745098039215687	0.11764705882352941	0.6545895281189398	0.037666945829405385
0.6862745098039217	0.09803921568627452	0.8700980392156864	0.061274509803921566	0.7620320855614974	0.03617782745965552	0.6568627450980392	0.11274509803921569	0.5539215686274508	0.11274509803921569	0.6369424692954104	0.03706956246501702	0.6666666666666665	0.11274509803921567	0.7769607843137255	0.12009803921568628	0.6545356604180133	0.03721365722902164
0.6862745098039217	0.09803921568627452	0.8676470588235294	0.06372549019607843	0.7629233511586453	0.03583283349204615	0.6642156862745097	0.11519607843137254	0.5465686274509802	0.11029411764705883	0.6349924585218703	0.037048694335147216	0.6691176470588234	0.11029411764705882	0.7720588235294118	0.12009803921568628	0.6548049989226459	0.037248853885084886
0.6838235294117647	0.10049019607843138	0.8651960784313725	0.06127450980392157	0.7643493761140819	0.03550481611420855	0.6715686274509802	0.11274509803921567	0.5490196078431371	0.10784313725490197	0.6339905192846368	0.037233450526197975	0.6715686274509802	0.10784313725490198	0.7745098039215687	0.12254901960784315	0.6553329023917258	0.03722007138678664
0.6838235294117646	0.1053921568627451	0.8602941176470587	0.061274509803921566	0.7647058823529411	0.035431751920166295	0.6740196078431371	0.11519607843137254	0.5490196078431371	0.10784313725490197	0.6331717302305537	0.037425071526085915	0.6740196078431371	0.10049019607843138	0.7720588235294117	0.12009803921568628	0.6560116354234	0.03750908678494799
0.6838235294117645	0.1102941176470588	0.8529411764705881	0.06372549019607843	0.7652406417112301	0.03539611954588632	0.6764705882352939	0.11274509803921567	0.5539215686274508	0.1127450980392157	0.6323313940961	0.03753450705031837	0.6789215686274508	0.1053921568627451	0.7720588235294117	0.12009803921568626	0.6562702003878473	0.03804686099741842
0.6838235294117645	0.11519607843137254	0.8480392156862744	0.06372549019607843	0.7652406417112301	0.03539611954588632	0.6813725490196076	0.10784313725490195	0.5563725490196076	0.11029411764705883	0.6309523809523808	0.037529620585307046	0.6862745098039214	0.10294117647058823	0.7696078431372548	0.1176470588235294	0.6561193708252531	0.038424052097289885
0.6838235294117645	0.12009803921568625	0.8431372549019607	0.06372549019607844	0.7661319073083781	0.035309455495695925	0.6911764705882351	0.11274509803921567	0.5563725490196076	0.11029411764705882	0.6298427063132944	0.037226448074395124	0.6887254901960782	0.10539215686274508	0.7696078431372548	0.11764705882352941	0.6560008618832147	0.038553291033661036
0.6838235294117645	0.12499999999999999	0.8406862745098039	0.0661764705882353	0.7675579322638146	0.03514429008642323	0.6985294117647056	0.11519607843137254	0.5563725490196076	0.11029411764705883	0.6294656324068088	0.03722553466716722	0.6862745098039215	0.10784313725490197	0.767156862745098	0.11519607843137254	0.656151691445809	0.03836309779824333
0.6838235294117645	0.1299019607843137	0.8382352941176472	0.06862745098039216	0.7684491978609626	0.035091279252878936	0.7009803921568626	0.11764705882352941	0.5563725490196076	0.11029411764705882	0.6305214393449686	0.03711327704614548	0.6838235294117647	0.11029411764705882	0.764705882352941	0.11274509803921569	0.6560008618832147	0.03833681532681129
0.6813725490196076	0.1372549019607843	0.8333333333333335	0.06862745098039216	0.7689839572192515	0.035079766981629124	0.7009803921568627	0.11274509803921569	0.5563725490196076	0.11029411764705883	0.6313079077784959	0.03711549085757289	0.6838235294117646	0.1102941176470588	0.7573529411764705	0.11029411764705882	0.6541693600517129	0.03840966692273819
0.6789215686274508	0.1446078431372549	0.8284313725490197	0.06862745098039216	0.7693404634581107	0.035008076214205854	0.6985294117647058	0.11029411764705883	0.5539215686274508	0.1127450980392157	0.6323529411764705	0.03685148360938027	0.6813725490196076	0.10784313725490197	0.7524509803921567	0.11029411764705882	0.6516160310277956	0.03855483129053432
0.6740196078431371	0.14950980392156862	0.8259803921568627	0.07107843137254903	0.7700534759358291	0.03493282373877973	0.693627450980392	0.11029411764705882	0.5539215686274508	0.11764705882352942	0.6322452057746174	0.037071037775821034	0.6813725490196076	0.10784313725490197	0.7426470588235293	0.11029411764705883	0.6502262443438913	0.0388766503560099
0.6691176470588234	0.15441176470588236	0.8235294117647057	0.06862745098039216	0.7714795008912657	0.03516129863947284	0.693627450980392	0.11029411764705882	0.5539215686274509	0.1176470588235294	0.6319974143503554	0.03736297479456865	0.6813725490196078	0.10294117647058824	0.7303921568627451	0.11274509803921569	0.6479853479853479	0.0389628093595362
0.6666666666666665	0.1568627450980392	0.8210784313725489	0.0661764705882353	0.773083778966132	0.03525790639867467	0.7009803921568627	0.10784313725490195	0.5539215686274508	0.11764705882352941	0.6311786252962722	0.037565761846471646	0.6740196078431372	0.10049019607843138	0.7205882352941176	0.1176470588235294	0.646293902176255	0.0390115581246674
0.6666666666666665	0.1568627450980392	0.8186274509803919	0.06372549019607843	0.773083778966132	0.03531005781971424	0.7034313725490196	0.11029411764705882	0.5563725490196076	0.12009803921568628	0.6312217194570134	0.03750747756160094	0.6691176470588234	0.09558823529411765	0.7107843137254901	0.1176470588235294	0.6444624003447532	0.0389793354328466
0.6666666666666665	0.1568627450980392	0.8161764705882351	0.06127450980392157	0.7734402852049913	0.03553242783198969	0.7083333333333334	0.11029411764705882	0.5588235294117645	0.11764705882352942	0.6315772462831284	0.037649857757935265	0.6642156862745097	0.09068627450980392	0.6985294117647058	0.11519607843137254	0.6426093514328808	0.03889148750620808
0.6666666666666665	0.1568627450980392	0.8161764705882352	0.06127450980392157	0.7737967914438505	0.03565410506407677	0.7083333333333334	0.11029411764705883	0.5612745098039214	0.11029411764705882	0.631738849385908	0.037915536640318714	0.659313725490196	0.09068627450980392	0.6887254901960783	0.11519607843137256	0.6412303382891618	0.038777094547940934
0.6666666666666665	0.1568627450980392	0.8161764705882352	0.06127450980392157	0.774866310160428	0.0358504642891157	0.7058823529411765	0.10784313725490198	0.5686274509803919	0.10294117647058823	0.6319112260288728	0.03789578114554547	0.6544117647058822	0.09068627450980393	0.6740196078431372	0.11519607843137256	0.6390002154708037	0.038792593891768874
0.6642156862745097	0.15441176470588233	0.8137254901960783	0.06372549019607844	0.775222816399287	0.03578180746074948	0.7107843137254901	0.10784313725490198	0.5759803921568626	0.10049019607843138	0.6310062486533073	0.037966429749448895	0.6495098039215685	0.09068627450980393	0.6666666666666666	0.11274509803921569	0.63887093298858	0.03899089070812002
0.6642156862745097	0.15441176470588233	0.8137254901960783	0.06372549019607844	0.7761140819964351	0.03548471892836682	0.7132352941176469	0.11029411764705883	0.5833333333333333	0.10294117647058824	0.6298858004740356	0.03802835283583642	0.6519607843137254	0.08823529411764708	0.6544117647058824	0.11029411764705883	0.6376212023270846	0.039249778269818875
0.6617647058823528	0.15196078431372548	0.8137254901960783	0.06372549019607844	0.7762923351158646	0.03572280965728468	0.7156862745098038	0.11274509803921569	0.5906862745098042	0.1053921568627451	0.6284744667097606	0.038217709536269906	0.6519607843137254	0.08823529411764708	0.6446078431372548	0.11029411764705883	0.6357789269553975	0.03940242889242042
0.6642156862745098	0.15441176470588236	0.8137254901960783	0.06372549019607843	0.7761140819964351	0.03590715409992204	0.7205882352941175	0.11274509803921569	0.5931372549019609	0.10294117647058823	0.6274725274725272	0.037909090626665164	0.6495098039215685	0.09068627450980393	0.6323529411764706	0.10784313725490195	0.6346800258564964	0.039752753731237954
0.6691176470588236	0.15441176470588236	0.8161764705882352	0.0661764705882353	0.7743315508021391	0.035987173578086167	0.7279411764705882	0.11519607843137257	0.5906862745098038	0.1053921568627451	0.6263089851325143	0.037609728482888675	0.6470588235294117	0.0931372549019608	0.6225490196078431	0.10784313725490197	0.6340012928248221	0.03997342222858078
0.6691176470588236	0.1593137254901961	0.8186274509803921	0.06862745098039216	0.7723707664884136	0.03661351847772093	0.732843137254902	0.11519607843137257	0.5833333333333333	0.10784313725490197	0.6258780435251021	0.03717981833629969	0.6470588235294117	0.0931372549019608	0.6102941176470588	0.11029411764705882	0.6329023917259209	0.0402725467697052
0.6642156862745098	0.15931372549019612	0.8186274509803922	0.06862745098039216	0.7709447415329769	0.036953973511407126	0.735294117647059	0.11764705882352942	0.5808823529411764	0.11029411764705883	0.6261150614091788	0.0365148428721465	0.6397058823529411	0.09558823529411765	0.6004901960784312	0.11029411764705883	0.6309523809523807	0.04024798395133274
0.659313725490196	0.16421568627450983	0.8161764705882353	0.0661764705882353	0.7693404634581105	0.03740542349502736	0.7377450980392158	0.11519607843137256	0.5833333333333333	0.11274509803921569	0.6280004309416072	0.03610762033171079	0.6372549019607843	0.09803921568627451	0.5906862745098038	0.11029411764705883	0.6294117647058821	0.04002503700485381
0.659313725490196	0.16911764705882354	0.8161764705882352	0.06617647058823528	0.7693404634581105	0.03779518543745691	0.7377450980392157	0.11519607843137254	0.5808823529411764	0.11029411764705882	0.6279896574014219	0.036022858863697674	0.6348039215686274	0.10049019607843136	0.5808823529411764	0.11029411764705883	0.6270523594053004	0.03960214574090454
0.6568627450980391	0.17156862745098042	0.8137254901960783	0.06372549019607843	0.7691622103386809	0.03827756891315722	0.7352941176470588	0.11764705882352941	0.588235294117647	0.10784313725490197	0.6282805429864251	0.036023357379583974	0.6372549019607843	0.10784313725490197	0.5759803921568627	0.11029411764705882	0.626686059039	0.039158438998792844
0.6544117647058822	0.17401960784313728	0.8137254901960784	0.06372549019607844	0.7696969696969697	0.03894799216250114	0.7352941176470587	0.11764705882352942	0.5882352941176471	0.10784313725490197	0.6287114845938374	0.036009956213690714	0.6323529411764706	0.10784313725490197	0.571078431372549	0.11029411764705883	0.6268584356819649	0.03889706624920183
0.6495098039215685	0.16911764705882354	0.8137254901960784	0.06372549019607844	0.7696969696969697	0.039758940320874576	0.730392156862745	0.12254901960784315	0.5857843137254902	0.11029411764705882	0.6277203188967894	0.03580880613859918	0.625	0.10539215686274511	0.5661764705882353	0.11029411764705882	0.6272031889678946	0.03896634980193513
0.6519607843137254	0.16666666666666669	0.8137254901960785	0.06372549019607843	0.7698752228163992	0.04020600952445509	0.7279411764705881	0.125	0.58578431372549	0.11519607843137254	0.6267507002801118	0.03529476563801465	0.6151960784313725	0.10049019607843138	0.5612745098039216	0.11519607843137254	0.6274940745528979	0.03901851169625778
0.6544117647058822	0.16421568627450983	0.8137254901960786	0.06372549019607843	0.7696969696969697	0.04038629346381714	0.7254901960784312	0.12254901960784313	0.5857843137254901	0.12009803921568626	0.6255979314802842	0.035100449730899076	0.6029411764705881	0.09803921568627451	0.5539215686274509	0.11764705882352941	0.6270954535660416	0.03914288594702356
0.6568627450980391	0.16176470588235298	0.8186274509803924	0.06372549019607843	0.7691622103386808	0.04051153213471799	0.7230392156862744	0.125	0.5857843137254901	0.12009803921568626	0.6248437836673129	0.03502920719863292	0.5906862745098038	0.09558823529411764	0.5490196078431372	0.12254901960784312	0.6271170006464122	0.039234867162410765
0.659313725490196	0.1593137254901961	0.8210784313725492	0.0661764705882353	0.7684491978609624	0.04075908757171499	0.7205882352941175	0.12254901960784313	0.5833333333333333	0.12254901960784312	0.6236694677871146	0.03473056128036041	0.5784313725490196	0.09313725490196079	0.5416666666666666	0.12499999999999999	0.6267076061193706	0.03929959549013584
0.659313725490196	0.1593137254901961	0.8235294117647061	0.06862745098039216	0.7670231729055257	0.041017188273364494	0.7181372549019607	0.12009803921568628	0.5833333333333333	0.12745098039215685	0.6229260935143286	0.034636918398867234	0.5637254901960784	0.09313725490196079	0.534313725490196	0.12745098039215685	0.626438267614738	0.039558361024848776
0.659313725490196	0.1593137254901961	0.8259803921568629	0.07107843137254903	0.7654188948306595	0.04109094453237663	0.7156862745098038	0.11764705882352942	0.5833333333333333	0.1323529411764706	0.6219026071967246	0.034381647266668154	0.5514705882352942	0.09068627450980392	0.5269607843137254	0.1299019607843137	0.6255979314802842	0.03979233848410193
0.659313725490196	0.1593137254901961	0.8259803921568629	0.07107843137254903	0.763458110516934	0.04122509043462491	0.7156862745098038	0.11764705882352942	0.5808823529411764	0.13480392156862744	0.6207282913165264	0.034046761445441165	0.5416666666666666	0.09068627450980392	0.5196078431372548	0.1323529411764706	0.6244667097608272	0.04015244355922688
0.659313725490196	0.1593137254901961	0.8259803921568629	0.07107843137254903	0.7618538324420676	0.04138658337707258	0.7107843137254901	0.11764705882352942	0.5784313725490196	0.13725490196078433	0.6195432018961429	0.033912313250088706	0.5269607843137254	0.09068627450980393	0.5122549019607844	0.13480392156862747	0.6245959922430508	0.04029192161460147
0.659313725490196	0.1593137254901961	0.825980392156863	0.07107843137254903	0.7602495543672013	0.04146033963608472	0.7083333333333333	0.11519607843137256	0.5759803921568626	0.1397058823529412	0.6173777203188966	0.03382995092250675	0.5122549019607843	0.09068627450980392	0.5098039215686275	0.13725490196078435	0.6245959922430508	0.04048346286382645
0.6568627450980391	0.16176470588235295	0.825980392156863	0.07107843137254903	0.7582887700534758	0.04164062357544677	0.7034313725490196	0.11519607843137256	0.5735294117647057	0.14215686274509806	0.6163542340012926	0.03353610565452828	0.49999999999999994	0.08823529411764705	0.5049019607843137	0.14215686274509806	0.6247468218056451	0.04074607735537727
0.6544117647058822	0.16421568627450983	0.825980392156863	0.07107843137254903	0.7566844919786095	0.04175705344651091	0.6985294117647058	0.11519607843137256	0.5735294117647058	0.14215686274509806	0.6153199741435034	0.03336650845640167	0.4950980392156862	0.08823529411764705	0.5	0.14705882352941177	0.6257379875026932	0.04085236722590373
0.6519607843137254	0.1666666666666667	0.825980392156863	0.07107843137254903	0.7549019607843136	0.04188008081722905	0.696078431372549	0.11764705882352942	0.5735294117647058	0.1470588235294118	0.6146089204912732	0.033231259823924095	0.48529411764705876	0.08823529411764705	0.49509803921568635	0.15196078431372553	0.6261366084895494	0.041198975901434245
0.6495098039215685	0.16911764705882357	0.825980392156863	0.07107843137254903	0.7525846702317289	0.04196219840917967	0.693627450980392	0.12009803921568628	0.5735294117647058	0.15196078431372553	0.6133053221288514	0.03286983379206644	0.47794117647058815	0.0857843137254902	0.4926470588235295	0.1544117647058824	0.6271062271062269	0.040907069990866365
0.6446078431372548	0.17401960784313728	0.825980392156863	0.07107843137254903	0.7499108734402852	0.042052761373901	0.693627450980392	0.12009803921568629	0.5735294117647058	0.15686274509803924	0.6131221719457012	0.03257698339293372	0.47303921568627444	0.08088235294117646	0.4852941176470589	0.15686274509803924	0.626826115061409	0.040876043344480126
0.642156862745098	0.17647058823529413	0.825980392156863	0.07107843137254903	0.7470588235294117	0.04232157745805193	0.6960784313725489	0.11764705882352942	0.5735294117647058	0.16176470588235295	0.6122171945701356	0.0324377510574589	0.4656862745098039	0.0784313725490196	0.47794117647058826	0.1593137254901961	0.6265352294764057	0.041105909875452984
0.6372549019607843	0.18137254901960786	0.825980392156863	0.07107843137254903	0.7445632798573973	0.04275042777494688	0.6887254901960783	0.12009803921568628	0.5735294117647058	0.16666666666666669	0.611172161172161	0.03228147337804524	0.4607843137254901	0.0784313725490196	0.4754901960784314	0.15686274509803924	0.6265244559362204	0.04102361370786851
0.6323529411764705	0.1862745098039216	0.825980392156863	0.07107843137254903	0.7422459893048128	0.042832545366897505	0.6862745098039215	0.12254901960784316	0.5735294117647057	0.17156862745098042	0.6105688429217839	0.0321076740570294	0.4558823529411764	0.0784313725490196	0.47303921568627455	0.1544117647058824	0.6263843999138115	0.04119382724659675
0.6274509803921566	0.1911764705882353	0.8235294117647061	0.0735294117647059	0.7401069518716576	0.0430801008038945	0.6862745098039215	0.12254901960784316	0.5735294117647057	0.17647058823529416	0.6093945270415857	0.03210180839744761	0.4509803921568627	0.0784313725490196	0.4705882352941177	0.15196078431372553	0.6255225166989871	0.041457753906967626
0.6225490196078429	0.19607843137254902	0.8210784313725492	0.07598039215686277	0.7383244206773618	0.04340537109950586	0.6838235294117646	0.125	0.5710784313725489	0.178921568627451	0.6082417582417581	0.03186509842011112	0.446078431372549	0.0784313725490196	0.46813725490196084	0.14950980392156868	0.6246498599439774	0.04122853236002965
0.6151960784313724	0.1985294117647059	0.8186274509803924	0.07843137254901962	0.7365418894830658	0.04373064139511722	0.6789215686274508	0.125	0.568627450980392	0.18137254901960786	0.6077677224736047	0.031263369451790056	0.4411764705882352	0.0784313725490196	0.46323529411764713	0.14950980392156868	0.6242081447963799	0.041051827133739206
0.6078431372549018	0.20098039215686278	0.8161764705882354	0.08088235294117649	0.7342245989304812	0.04412160412751537	0.6764705882352939	0.12254901960784315	0.5661764705882352	0.18382352941176472	0.6063132945485885	0.03090861142961538	0.43137254901960775	0.0784313725490196	0.45588235294117657	0.15196078431372553	0.6230769230769229	0.041096105055031244
0.6004901960784312	0.20343137254901963	0.8137254901960785	0.08333333333333336	0.7319073083778966	0.04451256685991352	0.6740196078431371	0.12009803921568629	0.5637254901960783	0.18627450980392157	0.6051174315880197	0.030241550171996062	0.4240196078431372	0.07598039215686275	0.44852941176470595	0.1544117647058824	0.6227968110321049	0.041342941822115856
0.5931372549019607	0.2058823529411765	0.8161764705882354	0.08088235294117649	0.7297682709447415	0.04501905376997056	0.6715686274509802	0.11764705882352942	0.5637254901960783	0.1911764705882353	0.6049558284852401	0.02981108161738879	0.41666666666666663	0.07352941176470588	0.44852941176470595	0.1593137254901961	0.6227968110321049	0.04150404157141442
0.588235294117647	0.2058823529411765	0.8186274509803922	0.08333333333333336	0.7274509803921567	0.045481217050056436	0.6691176470588234	0.12009803921568628	0.5612745098039214	0.1936274509803922	0.6042340012928247	0.029420914308550067	0.409313725490196	0.07107843137254902	0.4460784313725491	0.16176470588235295	0.6222365869424691	0.041754525113953916
0.5833333333333333	0.2058823529411765	0.823529411764706	0.08333333333333336	0.7254901960784312	0.04576367962177307	0.6691176470588234	0.12009803921568629	0.5588235294117645	0.19607843137254907	0.6035014005602239	0.028827808103489144	0.39950980392156854	0.07107843137254902	0.44607843137254904	0.16666666666666669	0.6211161387631974	0.041837277598382495
0.5784313725490196	0.2058823529411765	0.8284313725490197	0.08333333333333336	0.7233511586452762	0.045960804938500716	0.6666666666666665	0.12254901960784316	0.5563725490196076	0.1936274509803922	0.6029088558500322	0.028516038875000316	0.3897058823529411	0.0661764705882353	0.4436274509803922	0.16911764705882357	0.6201465201465199	0.04167059036867244
0.5735294117647058	0.2058823529411765	0.8308823529411766	0.08578431372549021	0.7217468805704099	0.04612229788094839	0.6642156862745097	0.125	0.5563725490196078	0.19852941176470593	0.6022839905192845	0.028176062046755143	0.3799019607843137	0.0661764705882353	0.4436274509803922	0.1740196078431373	0.6198771816418873	0.04167200068294814
