# Supplementary material for: Shifts in attention drive context-dependent subspace encoding in anterior cingulate cortex in mice during decision making
Source: Nat Commun. 2024 Jul 2;15:5559. doi: 10.1038/s41467-024-49845-2 (PMC11220070; doi:10.1038/s41467-024-49845-2)
Supplement: Supplementary file 4 — Source Data [file 41467_2024_49845_MOESM4_ESM.zip › sfig4/sfig4-e.csv]

mouseAC001visualrelevantmean	mouseAC001visualrelevantsem	mouseAC001visualirrelevantmean	mouseAC001visualirrelevantsem	mouseAC001auditoryrelevantmean	mouseAC001auditoryrelevantsem	mouseAC001auditoryirrelevantmean	mouseAC001auditoryirrelevantsem
1.7256505403769615	5.090558127826315	6.414710737502409	7.091001999323027	1.1909937336333867	5.815724659996987	2.8284378653364164	5.170665728859105
1.7123624858232378	4.971128023307001	6.277094124951585	7.039803306852865	1.2031038364797484	5.697544354920395	2.765644972352876	5.07865590955997
1.6878841620225284	4.848311069081313	6.159296566299249	6.989081970415728	1.1874726171390646	5.58613991578747	2.7383170165282023	4.988481938424919
1.6397575169763372	4.734906464127434	6.061332852308248	6.9294535535823085	1.165952193915474	5.481521434358932	2.7052984269012597	4.89959497533868
1.633927181063203	4.6204546290406405	5.956354672402465	6.870918677396684	1.1453631648676545	5.378642644006851	2.6749871887721675	4.808475406636313
1.6188371337998604	4.504514361004932	5.854293803789849	6.80072216212737	1.1531339207235944	5.269775323045342	2.5990568434803016	4.723145134749252
1.6143150996347624	4.384981610638368	5.730282751382382	6.728452755687637	1.1352996355499552	5.158739812395916	2.52783488091885	4.6360822054906174
1.59019872458164	4.266449228347045	5.617402304842741	6.655882600316424	1.122216187779014	5.04650321171475	2.455573613542492	4.544913127007196
1.600298548497424	4.1509218002801545	5.515239877645081	6.58311697556121	1.1234835580678708	4.930549267025992	2.373050104785706	4.456474880020201
1.602990838776586	4.034416687261233	5.375117623129441	6.515595833285777	1.121819284708042	4.816414672611022	2.316675362672429	4.373753343482326
1.6113452942146844	3.9166052920223375	5.239996291449741	6.448318368490092	1.1081580969413871	4.699637341370899	2.254494219505791	4.290740624451915
1.6094916297964685	3.792782324706651	5.070063798474382	6.380997928558368	1.08126344755235	4.5815801593656476	2.212789812306138	4.211601498926029
1.6198264679340737	3.673325678555098	4.9038851476493335	6.31466930614093	1.053898365688589	4.461160899780589	2.1652346264449545	4.143899253202614
1.617214076727536	3.548411394263878	4.74597860426947	6.250360288554239	1.031399547021944	4.343863688463723	2.124927968655236	4.0806589340835195
1.6295396767675674	3.4215244239411584	4.610970924147095	6.1833126922402215	1.0182051169470956	4.229738198866654	2.094099790586501	4.024653839308661
1.639891641675216	3.296408093853563	4.515378697169895	6.118061104547319	0.9912014801141588	4.117991479178717	2.0742044613259547	3.974372105762546
1.6528910658001528	3.188117003075196	4.442321835153305	6.066070365961163	0.972242083943656	4.032334328485797	2.0652949595298633	3.9387408686021295
1.6955291739781693	3.0973744610419662	4.386294180904546	6.028506005503774	0.9594498555234554	3.9752302719764474	2.052913152724008	3.920079508769265
1.724731523235026	3.025170991720704	4.37797094624455	6.0022944294159695	0.965383601530589	3.937315355835246	2.031488304827213	3.914061294886993
1.7553670087186781	2.9703508904990095	4.352347773159668	5.9792730040373545	0.9858940520160713	3.922996380397447	2.019550865353106	3.921119266328169
1.8054999141347823	2.930803282624955	4.332311291792239	5.9635933650317465	0.9977395105569802	3.9182369007668183	1.9814917046757174	3.9313323143919874
1.8398479040259839	2.9034736401879795	4.2506532380956115	5.959401779132844	0.9582723684329736	3.92476518664932	1.9679114278907837	3.949986996024856
1.8648083884883566	2.88593044183737	4.17099699510346	5.959944862347038	0.9057492506023767	3.949941201266202	1.9588861150656214	3.975089288777603
1.8658962193863653	2.8693326745312873	4.1115990477090945	5.965168169032457	0.8454527700338624	3.981505932836478	1.9537599666743286	4.004455567604543
1.8896557215121426	2.8577204687145623	4.056302181811254	5.973767587191176	0.7987559856683616	4.013574222390657	1.957462578140648	4.029984760710249
1.8872308120632644	2.843632126810446	4.074473594675155	5.978462897142308	0.7876188921436601	4.041044877326634	1.965759436355417	4.055159654927583
1.9095684034624774	2.832917608815129	4.125298667039455	5.9896056343135715	0.7914192847170682	4.069104215363248	2.0144572755802113	4.079028652215357
1.9274947018731865	2.820650716786102	4.228125086920715	6.003320382698096	0.8395608637315148	4.101386350424523	2.0625151737248926	4.096990724446006
1.924964954424786	2.8139135086250064	4.323878097688718	6.007055823801426	0.8589471019976288	4.130576655640129	2.090822284919945	4.108986335617472
1.895892530260761	2.809402219398113	4.398138618292555	5.996986869234167	0.8874434368453411	4.161345227043181	2.132584066983178	4.124991827132453
1.885891678970482	2.8125261385515414	4.501457130267834	5.9914638928363555	0.9356291942258239	4.18722777056793	2.1379720189274023	4.135197857498259
1.9182435840655907	2.8183337952987966	4.606709067711818	5.985068105096425	0.999200948008287	4.213187519224302	2.1191731192740764	4.1371182195397305
1.9279545740940547	2.8280634568595158	4.733647048703223	5.982301798756726	1.0644276752292081	4.258612210986322	2.1105413416344643	4.136384405809109
1.9431395322542353	2.846337754310976	4.855713045929522	5.977361177321147	1.186140297144232	4.29329580006593	2.083366937929369	4.130152508025605
1.981809693161446	2.857722483203164	4.953312851546175	5.975629727891983	1.3379993191994068	4.315141008671923	2.071141182654496	4.119850883235792
1.963473649773237	2.8720966065789	5.048611628255911	5.964491392201972	1.4964367792552296	4.33778998204189	2.0500370912295907	4.105146807265574
1.9457724247257835	2.8854605068591432	5.123674982226156	5.9744738952779795	1.6261635702648658	4.372092224434141	2.076398184115236	4.076590320727839
1.921701326779582	2.9038568046675155	5.199341994822308	5.983343750702743	1.7596566394374091	4.40720019664909	2.080469279102695	4.050741003195095
1.9157466449720242	2.9163516478502856	5.289457443880652	5.993739153577318	1.904743797906486	4.441164273369092	2.103890867353155	4.02198030306372
1.8830049148050876	2.9260888996678354	5.369946537959741	6.002970579948291	2.087357548269356	4.481990438885827	2.1239820023672036	4.000949473160782
1.8458597616279793	2.9347307050302454	5.489783650225852	6.012762171641361	2.2687103367726396	4.518392538831634	2.1307702453408583	3.9734514934954097
1.8045502412310968	2.941975850305253	5.607793357337806	6.020753710875225	2.4740712017125066	4.557384482910578	2.130500732245382	3.947576337408797
1.7893788064489864	2.9575724185116203	5.764984407785908	6.025472544313232	2.7180093597386206	4.5990846560542655	2.07773547536087	3.914975007682947
1.7480194966873603	2.967022388809453	5.9233887274122905	6.0345066782174515	2.960114714454501	4.63931852670588	2.0266053198389846	3.8696309458817684
1.7503270589319204	2.9811722840240957	6.085581553054589	6.047014549581837	3.2224109260879814	4.672622890142769	1.9505878245258645	3.820004693189992
1.7620299726782311	3.0005928990930273	6.204912398275917	6.066641193901593	3.4773428090103535	4.6994370063024125	1.8790161163459984	3.763265097059731
1.7630120106591873	3.0199357922845937	6.261136337250823	6.08984406000078	3.710885862209029	4.725775425592906	1.789532739979516	3.6997827818460296
1.7763168996694483	3.0382413892800866	6.270448795841716	6.1034451229673445	3.8917249805896446	4.749545152668429	1.674606382961486	3.6366994622938504
1.7899834126330683	3.0550730069319223	6.277358458764647	6.12123928354988	4.063891240000837	4.759064849630207	1.6147334244197176	3.576129205144028
1.8267785826064435	3.0677832495623774	6.2519300723048525	6.127406135073989	4.227598631962486	4.763830106974529	1.5683386926264538	3.524615257941063
1.880121784065674	3.0826799464699337	6.241069209035615	6.143694868771129	4.358440844420637	4.758773568146991	1.5611479766836305	3.46732852116482
1.9048150727551645	3.0922298067375764	6.216354861149125	6.1573205856771285	4.472470241560616	4.752903221199453	1.5655667930406691	3.417553399716999
1.9075409660570353	3.1115180856246116	6.195218682697	6.161693920415937	4.606717375832382	4.74799661041521	1.5603216943702392	3.372574753900379
1.9130004913449485	3.1293939467248717	6.160845448133152	6.169439346194795	4.7344100412048835	4.7292363054644175	1.5819022069367068	3.333349395584802
1.9182120970679752	3.1445004221189565	6.1044935088445405	6.1732552776047385	4.864042444193347	4.715187047859127	1.6534679132555008	3.3051453053782627
1.8864949611551383	3.156363814260278	6.036084280231627	6.171363507682968	4.963221583765585	4.69963911457441	1.720911671959851	3.2844098325275586
1.8765660681002758	3.170900684162131	5.916581827835112	6.167066817015354	5.076733644880759	4.675559647742723	1.8033330335183175	3.2678286470500835
1.843148354649691	3.1822416015396704	5.79969458910015	6.146267050694384	5.222548601978802	4.649004959710718	1.8676241699254386	3.2563835451147507
1.839549198575687	3.1869407240644465	5.652930943046895	6.135209316797702	5.347048840448985	4.623823791569677	1.9020852763883431	3.245959091643664
1.8251781076444613	3.1887859965646044	5.514318989029345	6.127725589603397	5.486207071498029	4.597333736904867	1.9284255640289028	3.2347289290871664
1.8425033968350508	3.1884828418513638	5.37011829099174	6.126233299895633	5.549586720855169	4.5607250610972025	1.9574494153659219	3.216513092503379
1.8836887825899713	3.1732966972258594	5.222861279954065	6.120348153828548	5.572775267609087	4.5223765833162055	2.032977187885502	3.2023251541900306
1.8960070506215645	3.162202235179259	5.040521077152567	6.109931326681572	5.583320536500805	4.483577736130481	2.096460933187735	3.1945315745176206
1.877630130693766	3.143918426992394	4.883984500084105	6.108602285670262	5.558448377154104	4.436791573368538	2.127816323268874	3.193253401878009
1.8810507082203116	3.1210817330671046	4.72142297107939	6.117023860226824	5.520671718100385	4.393786317544068	2.1350396460675567	3.2004296557227634
1.8686501061432923	3.100881457186007	4.620695658278707	6.114531628237922	5.393563431802146	4.349223824868225	2.1221640388318086	3.212409576180732
1.8601379711520374	3.0738541029007598	4.560007707011884	6.118084274281589	5.253254721043206	4.307722225432893	2.115011982952509	3.231188120652164
1.8603391925127375	3.055969372630687	4.535654528380691	6.113177586220075	5.100445845350477	4.268391817345008	2.1279956625278085	3.2596893146057346
1.8336234199130295	3.031196313782837	4.48434921058937	6.106434531947087	4.996013963737537	4.229302622069077	2.16383973405088	3.2908237314539903
1.8262518262193668	3.011730175957321	4.418130824681874	6.103088932668049	4.880148890800288	4.193537974341228	2.1640629089024017	3.325668147728556
1.8176299114900387	2.988008231732706	4.360965149056017	6.102814432311889	4.715144843334971	4.15573594020165	2.179325550654136	3.350159970699025
1.8258738311060194	2.9696700983885767	4.322912314865541	6.091632666315734	4.5774189504842315	4.120705176474692	2.1444126362398435	3.3747121111010836
1.83199259919355	2.9556150051850945	4.259920077604787	6.08736996703884	4.446729434926595	4.078364897087587	2.12271689394235	3.3896186052684456
1.8161881015970656	2.9378097566782393	4.193755022885001	6.083312261329501	4.288842173810588	4.033441594941502	2.1376317571964134	3.410999185816545
1.8022307404636693	2.928340634934537	4.118844625553433	6.069035474320474	4.13897407811798	3.989288652908919	2.136156897235922	3.439303827964093
1.7733442369374461	2.9175748277136875	4.052694951232929	6.052423499790111	3.948878260286374	3.958165631707591	2.1276045980898455	3.4703456255196308
1.7079412691184668	2.899834965778675	3.9800911420674523	6.030340600384532	3.776588374250407	3.9391690968996063	2.1131557558845993	3.5016642256711745
1.6707053627126798	2.8825887936979475	3.9109002179272396	6.003812389288008	3.6525441751851546	3.9184769914269983	2.094925142619114	3.53336251696342
1.6102838993546478	2.866339562135926	3.8804905188621834	5.992013019191562	3.533333566853113	3.9056214071113704	2.115305642521611	3.566865100852399
1.5828425524617618	2.84847180207494	3.837994292090108	5.964464093597219	3.399144195732611	3.8935468912189104	2.1136811315166364	3.594267373389451
1.5381013885990873	2.830713837882452	3.8099634744119726	5.942956639237759	3.246410568809042	3.8840054265360116	2.0817849289389483	3.6132993643818634
1.4737698782329822	2.8236506683070486	3.724606859087659	5.905970031581316	3.1536611117230144	3.871322539276214	2.030650535558793	3.6412258878825154
1.4229331925647757	2.8187324056544143	3.6547086729025797	5.877792480516198	3.068078876547198	3.870202076550844	1.9828762084971472	3.6658995367230434
1.4119745601196279	2.810501933861599	3.6531269249851035	5.858225558693129	2.939176573955123	3.868482602237436	1.9512918385872773	3.6961319672066844
1.3556050204058208	2.8103946508756295	3.658896718612538	5.834958531766121	2.857368405441432	3.876438821923775	1.8773673754291265	3.718736108380843
1.3279652064907814	2.8134338486121497	3.677240364744039	5.817112552626998	2.772974668236299	3.8832597787368184	1.7809204249650936	3.7370633758980882
1.3306324234007325	2.815077397557061	3.7214905726606644	5.804900341102212	2.742037814481331	3.8956630599834035	1.7088006093969594	3.753215072700522
1.3279039566904405	2.8147592746482313	3.7393330078035705	5.802089717556984	2.678926402561696	3.9221603467924	1.632369172488585	3.7619248182015794
1.2993976743304412	2.812106929273567	3.741147260673028	5.798615742263877	2.6198666673243705	3.9387843865924834	1.538415110523947	3.7711938798330076
1.2108838530936599	2.8127404264000684	3.791035232732945	5.795934122596034	2.5400941668241703	3.9582112823520372	1.4610066325527966	3.7793389975844263
1.134228655948901	2.819789687972629	3.8814322369149337	5.785597398823807	2.433131238998691	3.9698897669509785	1.3814398880929804	3.7915719367012715
1.054248693422901	2.8355618490684837	3.9826274049603065	5.775636990426284	2.380443281556846	3.992873135713026	1.287056149207047	3.8116543525098274
0.9537348783675901	2.857516429401189	4.024891581155094	5.771889937661501	2.3347546059891005	4.017430053311669	1.1682461189059223	3.8284804359782503
0.9039812758088992	2.8699006763169423	4.094165008907678	5.772323615602256	2.2956993552401563	4.033307252109504	1.0626203706973858	3.8445169233015126
0.8871131691777477	2.884202078805944	4.1189435301766935	5.767357610631605	2.253664239825576	4.047977913681704	0.9794136576571724	3.8581395200708815
0.8447248990941226	2.894737188719032	4.156620052997769	5.754246707907674	2.1769421306181447	4.066169325578228	0.9270042732673416	3.8639761039466256
0.8140232615335052	2.8975450304016532	4.122092983422324	5.747045110351522	2.166982355723841	4.085745628935457	0.8864600989921307	3.871436269850492
0.7942771012327937	2.904535926066589	4.061412569048757	5.745099742501617	2.163361070022044	4.09324234900101	0.8421709173708132	3.874075981722585
0.7875143715364504	2.902906945186178	3.9785496967104046	5.743992355821058	2.163513554410047	4.099381256591569	0.7860312827191518	3.8713200586657246
0.8418897047553808	2.908179998511956	3.943487757378528	5.736865400268472	2.1594307291490025	4.097454332209918	0.7293351863798767	3.869410696378749
0.8651942055813984	2.9145543874134985	3.864981890217617	5.7265628959877635	2.1964453143841487	4.092617721564382	0.7170525623441387	3.868559407861444
0.8683199408814347	2.927699460168445	3.758998737290071	5.703304322580609	2.240203825769493	4.092842718095232	0.6768144964093333	3.8675075795598097
0.8552265222115849	2.9362927131283865	3.636707010282246	5.683003145573622	2.247481191900638	4.096929346795343	0.6908778103983971	3.863155589627425
0.8460039630015919	2.9404902313998065	3.519907691754745	5.6543863769619955	2.271727036407159	4.115472053728563	0.676409785862286	3.863335002622227
0.8452324806099598	2.949623428334876	3.39000175541616	5.627901295395558	2.3109559613695763	4.139891396948301	0.6814731278518107	3.856895029785157
0.8531138928147174	2.948402637861627	3.2538028476749616	5.593361483518496	2.3432990685339563	4.16702667199007	0.7295249089916134	3.846216270659431
0.8685007735217789	2.942973456228048	3.123023326625725	5.553422685618844	2.4002638086720087	4.182770109351969	0.7944331129503437	3.8312694717057125
0.9132047672120361	2.9406149768946617	3.0312497509923144	5.510885700300088	2.4345392340189917	4.184021323690898	0.8912029374016102	3.8177402117104227
0.9465493229003143	2.9358306617899563	2.9524655928500794	5.466960898070496	2.4688984737106594	4.171946565625233	0.999101063747065	3.8116385321529473
0.9999000424236583	2.9319541195608423	2.849807450873334	5.420204860729778	2.506690438971255	4.159396049848569	1.0715591559273472	3.797553548693835
0.9877279306659301	2.927296752569203	2.7232951822246716	5.376755639432452	2.563967029339704	4.153216498479947	1.1107180886412584	3.7841858623660283
0.9668862153407842	2.92980607956944	2.586081834800562	5.335170362197769	2.649607833923552	4.15814637339739	1.1585824335356172	3.7724275304996966
0.9551943385018475	2.9253016095876787	2.5227584163836307	5.296615502875133	2.737069981321731	4.1668063487767135	1.1916930224730578	3.7614078035829612
0.9539401562027952	2.9283441523933575	2.4642288886652763	5.253347837110855	2.829556699592339	4.17311240376037	1.216126785616437	3.7527720099081763
0.9247521987864642	2.9251087668010927	2.3305148520108303	5.2124378818183175	2.92361330720539	4.174489661549764	1.24404963723832	3.7431553040677596
0.930242711759295	2.921997843455302	2.2057301802536644	5.175419180625234	2.9947364650601034	4.171304091393039	1.2666388272132394	3.737473602431387
0.9069420734961381	2.920301037190197	2.1171145118856285	5.140224782409922	3.0971244126252193	4.162570269545395	1.281410718099655	3.7263350715119246
0.8664786029649265	2.9175387051727304	2.02653946376376	5.099901864481721	3.1745462389121277	4.148704203022281	1.2953811044784598	3.713689796859971
0.8106046859542755	2.9178118232084294	1.971840041261788	5.059359834105138	3.219715454740306	4.1370768707664025	1.3236109980270157	3.7015890047291613
0.7756659189369144	2.9225635018231295	1.9167109044905402	5.02922684197037	3.2263467029792547	4.140733499422194	1.3251399681497427	3.6924228258822596
0.7896661351692285	2.9205978591906887	1.8429637427770522	4.999831878768053	3.25331300386745	4.137647742427871	1.3232546219213528	3.686716846275417
0.7931094918055063	2.911588413305592	1.7178727475033837	4.976991450213843	3.2787949047039424	4.143377927086873	1.3156266467435145	3.6855955117063592
0.7959863195417588	2.896317015301749	1.6082350209718876	4.9528014275910275	3.3212599737609563	4.149253129542388	1.3005986081555299	3.681764403293209
0.799421829761935	2.8862203389750047	1.5244594708433798	4.919759629950992	3.3968035153005376	4.145026289863361	1.3072830922148084	3.68024097152265
0.8077358123697554	2.8785818942263734	1.4205453422898655	4.892260835381004	3.4353886324994662	4.14238325797255	1.3088135809041175	3.6788934071592125
0.8207550820409257	2.873121934842479	1.3287331851370507	4.864207966217246	3.5064845581091597	4.140345045953516	1.3094344577382138	3.673295414854074
0.8690044184005644	2.8694701654330017	1.2370362424391168	4.834150389650169	3.605795028311685	4.135200176834985	1.2819356927140293	3.6721437586298156
0.9041481987211059	2.870254126784386	1.1841791813446625	4.817416378319278	3.717177072516063	4.130061021635032	1.2531642840538497	3.6671500822323635
0.9095209002928745	2.8722509710632407	1.112192911920279	4.8053653194542605	3.84038322713714	4.1385501220783425	1.2505829696247146	3.671710588402035
0.911495748189213	2.875521579032862	1.0519650446068367	4.789949814724039	3.9618552579618815	4.142877136011934	1.2616574752324612	3.667608417752547
0.8690761481707711	2.871615974523001	0.9813585707727402	4.782046347674288	4.097062673081401	4.15322865154421	1.2962407307213697	3.653931049035994
0.8352596123437147	2.870392130701169	0.9109756412498952	4.767441729971168	4.200130506893225	4.157694188500506	1.266770713018488	3.6349212024323103
0.863294809166423	2.863847328593402	0.9022131649025253	4.763924458974543	4.335351687776594	4.15109623141136	1.2570788658487568	3.6171817404763695
0.9134812704631627	2.8561454400476727	0.8532816855662827	4.773963439347005	4.449658726992484	4.1485318109672065	1.2218558124882497	3.602928869702303
0.9583593735888454	2.8457784533662536	0.8745944445282829	4.785822240421528	4.510170971591288	4.140740210890748	1.2294684201039328	3.5915560638810056
0.9939314901790575	2.830456145673674	0.9187182209664344	4.796797634044806	4.576014101714001	4.12726342770345	1.2343254026215493	3.5844658526155646
1.0396323999913955	2.81975522696644	1.0125297842735324	4.810601038011093	4.629965436675262	4.109943842436686	1.2133835856261208	3.581096184095259
1.0551766240162759	2.8196244303111904	1.139585876723226	4.8333642739749605	4.625067789108507	4.096930873029893	1.2191113831878793	3.5928040096038742
1.0742085782135542	2.8202888549168543	1.3012534593085987	4.861138897775343	4.62644206529547	4.096338733422165	1.1776219199017288	3.599151116346118
1.0950669299528935	2.818848819593021	1.54823124390927	4.88987295608257	4.595283491277675	4.113283485018707	1.1387594253228666	3.609553816518558
1.1092783973751361	2.8242096713687	1.8458811073849097	4.908013210779456	4.55545728250343	4.113727441222933	1.083608322443954	3.628757832521148
1.1675856184550721	2.8308824433068214	2.1918612687410914	4.934853749321639	4.502639420704149	4.108793552013577	1.0408310995987415	3.6472522816458244
1.267117518277133	2.8316979746085815	2.5416446728020365	4.960380800642203	4.431077831598372	4.094855882715762	1.008785281133506	3.669168809723487
1.3719987765849322	2.832731148268853	2.9262536811178097	4.991812440108748	4.285671810637825	4.082551941780523	0.9871339768160713	3.6940095359550154
1.4669695903243336	2.8268722008622804	3.3500754717448826	5.031050844663429	4.10713410500209	4.0735608725398	1.0104184298872982	3.7279138681415884
1.5509944624527525	2.8307793511020836	3.772160691069698	5.063441005305053	4.0079741545602365	4.072512476577461	1.0383120688766234	3.758043224070811
1.6715578815624643	2.8272806865925073	4.169317237694913	5.0811277899933796	3.9790653442035415	4.069291881376298	1.0761662173326012	3.796632468625366
1.8197646461633028	2.831616037221324	4.518001597353536	5.091001101618714	3.9317386451877794	4.064466610478014	1.132642470835005	3.8359366974841915
2.012262848575354	2.8359787630316524	4.824465400849958	5.09946135180904	3.8944908513739263	4.06279983486024	1.1634353074128154	3.8830684332724634
2.266242421449127	2.8379784342185403	5.146107796165071	5.1075783278540605	3.917589874241786	4.051960469498142	1.1483351925964749	3.9268111796984724
2.5445605496478	2.8369671562983565	5.465874840093375	5.111446941872413	3.999315225520919	4.0334268965012825	1.138162465028305	3.9696817449199306
2.8515312597145965	2.8399491120490397	5.757961601314177	5.105998390509179	4.066224149556213	4.019739814066045	1.1474204102828873	4.012548954508193
3.195786565178904	2.8443308780682757	6.060833277072118	5.099105090213107	4.184174494635271	4.004660107994917	1.1547916745960398	4.046156142597451
3.5538390198955665	2.848885123794855	6.33661111658847	5.094395568856796	4.302501667126506	3.9852473637010917	1.162844587653364	4.079349321717808
3.9538108293101892	2.855499869041232	6.555878204945792	5.0967204776589945	4.436611441775213	3.963616173724642	1.1752854180810401	4.103787218960875
4.372030604367953	2.8747648876340044	6.707920014704283	5.095357044707637	4.650068410531464	3.9513470461662976	1.1980333669713445	4.138734462578277
4.836126286856646	2.887382951634927	6.836291970688991	5.092243878035107	4.868755030606084	3.934989001345408	1.2511858589386016	4.174359030965199
5.290718554612099	2.90004950150921	6.866988564296427	5.080677354976465	5.142493857414494	3.909195960728252	1.338977267231702	4.200418698388326
5.767391838817069	2.908071603220296	6.857622953606002	5.067794813595345	5.489237968690603	3.8960683400005993	1.4401350209627857	4.221092014573143
6.295785207717063	2.9193101791990985	6.9260542440664725	5.058666766893355	5.8607961061475855	3.884542693185518	1.5208287253327324	4.237825293084388
6.858664066800697	2.929911925269204	7.107513974617191	5.050576049452858	6.34949222834917	3.8685107881844636	1.577341099782918	4.263935213592661
7.446916957077818	2.940786795635328	7.325181079350576	5.042586713784811	6.833086468068338	3.8526197269962275	1.5862600999941783	4.300006663476713
8.076538829792916	2.946033208072957	7.630225797759958	5.038575383850369	7.374166693408172	3.8484418688832567	1.6390717922973184	4.346661438168872
8.674707100182074	2.9585969276511106	7.89551049230206	5.038288140730036	7.861745035830586	3.8509448103414465	1.7070360267718727	4.383793468606641
9.26452370774523	2.973824283096704	8.257285607706994	5.029719760167648	8.429239508436682	3.8484908362244195	1.8056363510819957	4.41848307810608
9.884651605750516	2.9971359466757854	8.589578181263017	5.022813387424347	9.04487843274358	3.8537475299541515	1.9174936822146884	4.448582191466532
10.519670210941928	3.016691816507864	8.924453164006417	5.0207168362746275	9.649563703019325	3.8634471081951554	2.0052872751000645	4.473125123829826
11.161936699071793	3.034983556553095	9.220034542163647	5.026580106842555	10.233679304354297	3.869943020444457	2.0961604606563062	4.4895317135597255
11.770846249617993	3.050937038590205	9.478835911188003	5.039226512931983	10.888191238080095	3.881653296018661	2.176619412007209	4.486546155714848
12.386787253672685	3.0560032476769146	9.694961770049645	5.052631988273109	11.544137180572973	3.889008055098112	2.2885441840305054	4.481795505639158
13.005989393727617	3.0645225502693116	9.890079879766008	5.071554584330887	12.22547116636988	3.896415465706069	2.3771117425793253	4.4727000501501895
13.622377925659949	3.060179485590898	10.083979022256413	5.10102977981792	12.949370115250444	3.9064012785351374	2.489404185939464	4.461093213683291
14.237193245668102	3.0561999213008644	10.289392156202767	5.123250019549409	13.714740753901491	3.9314596126389	2.6367251736964943	4.447333333140668
14.844418314402304	3.0500299186345297	10.513455007701541	5.139436649071132	14.50409286611524	3.949654576815523	2.7902158627750464	4.427814277202071
15.442918602112197	3.042116570493893	10.673734012354943	5.153807935615225	15.306336182376642	3.971922716954346	2.970999377487145	4.403319686543746
16.038892097265148	3.0267567120482153	10.809791682701654	5.165646513479969	16.135238925591565	3.990438045505003	3.123163893084062	4.377575597273736
16.69374133523225	3.003912711935188	10.970186780703532	5.191844524768786	16.934948906825085	4.020448773841917	3.3021207839998423	4.349376249203661
17.318964893560036	2.97899495767809	11.207744835532797	5.224413011404355	17.670220118994827	4.042402157555597	3.5038034365635595	4.316841144206602
17.947308508048422	2.95668030184903	11.448288511725966	5.257681009956819	18.38970163547405	4.070390897651113	3.6798442225922123	4.287348461335723
18.56638144367721	2.9388656353529217	11.689793823698558	5.288320878587374	19.04704540684278	4.104390940194746	3.8673379243734414	4.255682466609968
19.12050079473145	2.921072589992824	11.953542257706975	5.305995767584806	19.68430986302507	4.143427943429678	4.087154836301248	4.2297790719487915
19.6426544714989	2.902071725949479	12.239446542095832	5.328601988307262	20.274895653730223	4.189598525758137	4.312872263025271	4.202735984859969
20.138887807590606	2.888033816189622	12.566920980549053	5.344122942851495	20.901737000740077	4.206994878699861	4.544243514527242	4.171312809498989
20.618497489285673	2.8674314458100674	12.889727129547587	5.3595807970959735	21.45659086586768	4.221713449469927	4.773455930605604	4.140912376765506
21.088923965250515	2.846444771622885	13.265541729766337	5.376643768881982	22.05395775476419	4.2353139250372305	4.992493532823202	4.118190299059599
21.548564577570918	2.8257802385367423	13.70325323667681	5.39521070432693	22.60507180164329	4.258097101945828	5.204262938362088	4.116560943087316
21.958075746279146	2.789151094828962	14.246314055698212	5.413462830430743	23.115134540505363	4.273302826148252	5.411584368195568	4.109654456160606
22.36894493552341	2.762433250450936	14.812319250106597	5.4277427663062925	23.616672865097843	4.284588689391204	5.589672529437037	4.104429447736937
22.75060985783185	2.734361054968394	15.437254817784114	5.4533217196298995	24.008474461198585	4.307767684778	5.718391430664115	4.112240785611447
23.159741376322806	2.716128535652907	16.036998685452115	5.470480107203449	24.277490501926394	4.324912094596362	5.857387830023493	4.125812854376044
23.52121850060878	2.693915943401485	16.558447212677642	5.476234066952005	24.520880882781157	4.327708473604316	5.944817008792814	4.144580845914676
23.82662573894961	2.6744504478887734	16.905989594518626	5.4814713968581525	24.622688030191817	4.337927472457924	6.015298027667808	4.16442215895187
24.13550985232673	2.668626893355047	17.21071096265581	5.488544825543791	24.665637089607003	4.35235712852814	6.10131783477247	4.178535562768709
24.405891673574395	2.65443624749491	17.452697796260168	5.497816881177327	24.647756309987425	4.360728025926515	6.178822568717607	4.187757080550795
24.653906379411577	2.6362871785644675	17.686244250935935	5.507459385777779	24.628466653492826	4.366217038493544	6.245960444774166	4.202489412014698
24.90756107013217	2.623194098902754	17.850586482964832	5.507823459051944	24.560022293539784	4.3620094582763045	6.266852376693628	4.222299595201645
25.149518486278883	2.607412403714188	17.98963295746968	5.514029247548541	24.45897179824325	4.351648002811162	6.234961302982914	4.241130755800975
25.357367836065844	2.6000476726605197	18.115083210910957	5.511501699331031	24.318504703378487	4.3385590405138315	6.1699853184296725	4.266193777982678
25.592147019936778	2.5927655444562614	18.203057410655184	5.5044246227326905	24.20612044408196	4.335611391367261	6.07944300001876	4.294877994239117
25.83771428802975	2.5805223682057754	18.263539691509333	5.490410507897818	24.077022001195466	4.325791831754686	5.96721946444305	4.331222572053314
26.032043339659413	2.581909949924834	18.335951232473615	5.476647178280445	23.973227338112906	4.31302430060068	5.828534436203834	4.3663638770585145
26.240539433391785	2.583177829762172	18.32786781351935	5.457849560223596	23.84800920860694	4.300225527483022	5.719354614662854	4.392214505038122
26.45967328410748	2.593379881637819	18.234789130450974	5.435402163217681	23.647066656154564	4.292277118563083	5.625576326280039	4.408689029954619
26.67724735418828	2.606171698908497	18.11531267849164	5.4204650158140195	23.428692987398428	4.281830106990473	5.5119429137927245	4.43753387407798
26.847632728273375	2.6198906815210674	17.952925130516718	5.410969093942921	23.173750326926708	4.277134610695383	5.415290640653077	4.458373796773141
27.017939971634956	2.6343326325765744	17.780035691117064	5.394559569271362	22.927319750669625	4.26379951555641	5.277836455101961	4.47911079291053
27.16087152567105	2.6571010003537237	17.57690766558982	5.374890534046698	22.675864277618135	4.2608803412572716	5.110287085761668	4.481069860473034
27.2645131354755	2.6898768086642764	17.340500967355666	5.344823258923626	22.371764476158813	4.248152264346388	4.882453749680132	4.483397753816295
27.32908061714302	2.7270349568071026	17.047075007016343	5.313577031135446	22.03504860840447	4.237648045127444	4.6696821895893486	4.483216628244612
27.370727533383192	2.7551549469510546	16.782686681127924	5.284230255359661	21.73413813005266	4.230734726444457	4.447401418056663	4.4751117750330085
27.389544166216282	2.782998315543251	16.54462290350781	5.261044688255658	21.460524234561476	4.2139125699064435	4.196201385664249	4.467184967573719
27.405987581400982	2.8106992379085676	16.28619270658071	5.249357803192377	21.14661717959411	4.191409082916315	3.9448718176604425	4.459335293469202
27.454919528097644	2.835610281993425	16.056553490619937	5.220238790854591	20.86663987879877	4.168177088037339	3.7455441405413916	4.454675134170824
27.469155616882855	2.8557588736664066	15.794218137664998	5.202887642884061	20.55135840570633	4.17293545389335	3.549098111147178	4.456925607731985
27.455318994496956	2.8806340362343903	15.565148129224465	5.185111989106229	20.28730025570307	4.177042075145161	3.363063796012354	4.453844491691901
27.433827873526784	2.8997446988437594	15.29628183488085	5.161181037187146	20.00064830053299	4.178805869758424	3.199133447691704	4.44483781081288
27.39127879161896	2.9137721131604795	14.992675541898164	5.140164964053896	19.742467203974897	4.174757424559095	3.04117874955959	4.417719450067957
27.326592499727006	2.933664917022943	14.67612200670294	5.121815682723211	19.47671361396971	4.182174044228535	2.9065164101208687	4.38741160765344
27.204812284444884	2.948215126330732	14.31384791292202	5.099861342718711	19.194997046982973	4.180555856587783	2.779464031364166	4.3559458095515335
27.04030760709601	2.963398128898565	13.980751199286273	5.076855052318876	18.951128232442134	4.176540467252983	2.6802445455808344	4.317671436576873
26.857374542024658	2.9712052330894476	13.715334720398287	5.0660974975019295	18.720146720029003	4.17425646826913	2.5750323063369747	4.279618389546516
26.70138804972687	2.973038373083628	13.451568218839721	5.0658062093157055	18.45519296279687	4.181090230875184	2.5264827605117266	4.230652542682582
26.53544470674865	2.97071811345034	13.224159517910856	5.066507076891286	18.200316511663242	4.183264609768582	2.4765023743788697	4.182056394076364
26.348554732601887	2.965530933842128	13.004241137420813	5.065766690264417	17.96085092494797	4.18354745180695	2.440828517934396	4.134541453333871
26.138193581379173	2.969616846475762	12.807514178976536	5.065228689640831	17.708045541268383	4.190690459687291	2.3929404613311185	4.084304531621015
25.94703676489156	2.9740850737955955	12.660810745009638	5.057509859405909	17.48145837707748	4.200567072739386	2.3793010114696562	4.03921940189997
25.74082633154634	2.9648321029180265	12.516770213659523	5.050313644041345	17.229014276611817	4.218311531675641	2.4148960678359686	3.9919041231377346
25.524176407630062	2.956535701948671	12.412692417720928	5.039318610826701	17.011771526688555	4.234691343840583	2.4827250922993405	3.94831093215457
25.324989014296538	2.944321624363974	12.35185697207357	5.028274985500744	16.853712394906097	4.246371849772002	2.5778973254589754	3.8977125181180754
25.096539676282816	2.937242692967907	12.313236471661169	5.024262311055499	16.70669225059971	4.256305439499403	2.69293644240234	3.848228643568357
24.87083612646758	2.933598611758402	12.29305947608153	5.01453146939115	16.56288161944918	4.2611641178926725	2.816624000341041	3.792913538010625
24.69091589703923	2.9365234709573387	12.285964616858976	5.003421189078684	16.439268595233038	4.2627838516914505	2.960457346515122	3.736712855071656
24.502291053228284	2.936578865766385	12.23286444576585	4.996636978427505	16.281348755506635	4.265545660973345	3.1176194147523453	3.6842929729089082
24.3074974358782	2.933919353239318	12.189628986960336	5.002639499475991	16.13482443171645	4.279290490899968	3.24579380445724	3.641400094609497
24.092871814182736	2.9304687265900293	12.12864756550955	5.002974273141404	15.9936902783631	4.277544133801986	3.353971373503668	3.5830863474736208
23.93105800507208	2.92344903004139	12.050899839891839	5.010716447636132	15.851538449332777	4.271026333217431	3.4249472442260385	3.538508695101974
23.757725556102766	2.915546307353595	11.96418972217027	5.025013447260691	15.666559948695634	4.261301690727624	3.4915768679297727	3.4914321144175346
23.574048686154633	2.9116225397663036	11.897484055862154	5.042580670845673	15.458996343419766	4.2483518195503445	3.5787394137288175	3.4517851962541295
23.407722037470215	2.8963274707795508	11.850828046306772	5.059626725436069	15.291223892246798	4.231553644034444	3.6422803986931735	3.4165496959970048
23.290278196133183	2.884629391552798	11.821672290124072	5.082506112256729	15.143308845538217	4.226393232643337	3.6842849610772626	3.379950311080136
23.167421550126793	2.8722209962814316	11.761225669407255	5.113787980486629	14.984126565670202	4.214955868405285	3.6942067132771745	3.3535658794328844
23.04029421061488	2.858476738544379	11.643683126339054	5.1331724347484595	14.84273280199911	4.200293532875167	3.7329586307505873	3.3254949111337155
22.935373513807164	2.844309062675694	11.510907947298533	5.153877581967712	14.736874116765874	4.1842715539684585	3.7621366022692326	3.302388150270016
22.79972026435176	2.827747221594753	11.361862613682021	5.1914877453448955	14.611296413303345	4.167712615265972	3.739019656124957	3.270893263339711
22.65651957278025	2.808089495922327	11.218832719354515	5.231714358742883	14.52107758939826	4.1538693404758495	3.6819164869277454	3.2410784418194565
22.541000996440225	2.778175772351897	11.034577594651614	5.278871617803739	14.411848217711771	4.144976494023709	3.6383328940137623	3.2137691744299737
22.439087759551956	2.754792462846109	10.797476913696519	5.340289562363559	14.266651020385597	4.142684175665484	3.5964553216371598	3.182733352295034
22.32972146301073	2.7267650677566353	10.58599262349697	5.407031480656682	14.13019076073255	4.154411024520716	3.555006273328016	3.157321264368092
22.249223175939832	2.6991786953258607	10.341000839391432	5.463583210514445	14.012267066074495	4.155570589921992	3.4902718458419533	3.131992276667475
22.175957375672066	2.6732778216905237	10.123324853244991	5.529714850648391	13.910752198458564	4.1671682962875485	3.426462848095412	3.1113523452671936
22.156835880684902	2.644168484464327	9.892866017742564	5.601105394619339	13.790368735851345	4.185773962147992	3.33091780290381	3.094901162352931
22.124211468197224	2.6182950327855323	9.610914078343711	5.675213707461953	13.675709417422249	4.213318270711183	3.2072606201334377	3.081170817637462
22.04193319899286	2.6010392667472177	9.346951799104604	5.734131835002076	13.579195140695411	4.227178910233101	3.1073522306339934	3.069037275967558
21.997518002420044	2.5827326938560486	9.155772486910271	5.797862412719264	13.547832789474374	4.240209923994892	3.0384027285438777	3.058572194568531
21.92641046107191	2.5561676669413855	8.96859335996806	5.862780739680108	13.53413066259804	4.2573892127669	2.9646175001912107	3.0453650810892534
21.894877608341186	2.5340766499432625	8.746883279196647	5.932916858406748	13.511562077135343	4.276399066285285	2.930604271435188	3.0357050898114384
21.825358799475108	2.5111967063831355	8.461481513535865	6.0028453227612735	13.452198934833987	4.29254060645541	2.835879621682075	3.0264099717156965
21.746719238223616	2.496591825856739	8.1710101741442	6.072497499713831	13.429839797647418	4.30595946909925	2.722094325644769	3.016277102863611
21.639718998440433	2.4828370472158956	7.822135170880192	6.135807572006213	13.366798901485694	4.310521423023272	2.615388924907926	3.0080623621539044
21.543764591433913	2.4706057508256882	7.443490908394057	6.205323822395112	13.290169853578362	4.317834986620886	2.502571185447345	2.998760504626447
21.413859365035492	2.4568411964242927	7.0824165129656365	6.2704415834093465	13.226109634368475	4.320655061326159	2.41320285935794	2.9924300497409044
21.3258562034411	2.4465265566600842	6.717452059198285	6.334069144560524	13.132863635250756	4.330002148608654	2.2920289186803045	2.991925074496806
21.198803409695323	2.429612797538983	6.379791016501737	6.389976860778451	13.00837381909514	4.340814914868035	2.1329203985593037	2.9907465597201295
21.058322912682986	2.40978466215615	6.135612734023488	6.438038641954408	12.931090694650823	4.346764416142258	1.9509643277838766	2.9863482645393726
20.92939144735683	2.388638613816058	5.917294600640293	6.478153467820565	12.911742932197106	4.352135163500045	1.7819498695975995	2.981219531304787
20.82240715698179	2.367776675933474	5.7266181537504375	6.52275209817525	12.898999148591924	4.367608628166216	1.628203438037739	2.983789936308327
20.703748356937478	2.3572697980703627	5.572800510411337	6.5508433128205485	12.88581507866117	4.380689426203983	1.51413927917735	2.9881929191645265
20.58124183641189	2.3487122482847504	5.467097061202717	6.572945789679977	12.91914097038593	4.391234305039713	1.4548373901728684	2.9987699742667893
20.467309474011795	2.334454736798851	5.389811561063784	6.586805588290806	12.985001048396835	4.384972157048969	1.4113879806175584	3.01124315783233
20.34853851226844	2.3331649721993752	5.3317891960193196	6.597475555030209	13.024026307573882	4.375519732092807	1.3929989314818723	3.0280895246008424
20.216162782324375	2.3289771314553014	5.2718272523610485	6.608302424611452	13.026324482909047	4.365951251041496	1.354361589592249	3.046115935949565
20.07890974471376	2.327904735931339	5.239049908455773	6.60921303810956	13.020154282334717	4.35397065243107	1.3939568362592956	3.0637235416263504
19.945208161218474	2.3253208961484866	5.300086356990228	6.616218734813359	13.042213401684618	4.347941786380206	1.4414412960770822	3.072913766793304
19.79564096253671	2.3295200405446406	5.3452459426104415	6.621812182610256	13.020105548652994	4.3477474733307915	1.4620051107893257	3.077718124230225
19.62987387092494	2.34091797308162	5.355600291751587	6.623827967884744	12.990082946275741	4.347267246787066	1.506417010572115	3.0901879151883067
19.503722143003255	2.3527829567225584	5.378621886367403	6.6151030661096	12.95427082595467	4.336316606134232	1.5531095832076154	3.0990761031309586
19.374755462299962	2.365757513366683	5.451715376735363	6.5981026948411285	12.929135230803487	4.320375845874518	1.5718009317941357	3.107998697582567
19.26247929622705	2.3790681222660743	5.597840382796115	6.568236645101234	12.945581939739794	4.30170020548431	1.6069765748900267	3.1293221281303905
19.158529696110843	2.3947013563193256	5.787023497125761	6.535904354950942	12.94743908913915	4.28183169576276	1.5911434991805007	3.1549703892267273
19.08888999289382	2.4128330052216795	6.003986242174098	6.50891562700051	12.923026358468274	4.276828946932637	1.558412000209909	3.183501223505348
18.99069846951786	2.4252292832164035	6.219900321826319	6.477056494745612	12.909957194004468	4.268956365959401	1.5344099368063295	3.2196671693151058
18.892958643959435	2.4447518207373546	6.45945202767855	6.439024306453667	12.900385717030145	4.26152068360358	1.5428751915729915	3.259773376996085
18.799901045624107	2.468239787034535	6.730929620907901	6.393914446240474	12.915656474615057	4.23932491553176	1.5644261830499324	3.2914822416371763
18.768169290056907	2.489564117431718	6.982523646349563	6.357559973786982	12.896346036186761	4.2232945958421215	1.524469126709082	3.3267690249746944
18.712026052988694	2.5090192511618143	7.165975210509085	6.3193028854622275	12.840128697648193	4.204511510437217	1.4718064347064452	3.3622769238886416
18.650169371372694	2.536468333186629	7.362403761041345	6.283671781514057	12.782057164766954	4.169558321048163	1.4152885711920802	3.4029658604140636
18.568995386208762	2.555231212899228	7.602818039657178	6.246680370616497	12.734026189332772	4.128377439734941	1.357796700767783	3.4398154472657083
18.504392632791458	2.586273725691465	7.858856823515095	6.223722773084043	12.726264378348391	4.090060702362329	1.3580706534004388	3.477732552767344
18.445462606177095	2.608735859827328	8.13822814165846	6.210436481240002	12.726374211887022	4.0571333789711534	1.3662585776390066	3.511486659091828
18.432462626600913	2.6300902246124336	8.43684197237235	6.200729638597314	12.740524112238568	4.030489390204227	1.3556220352144361	3.5486959298762746
18.380633789181267	2.642271874668964	8.714293259375264	6.183773841955343	12.727854386566056	3.9997460158635287	1.3299988905925235	3.5940704177988234
18.375099728684773	2.6557280054660097	8.977835477710473	6.172293350790886	12.71397843970713	3.975523527395965	1.3128921435073346	3.6387481768951244
18.364445580643984	2.668787110876237	9.243960462184333	6.151210802842446	12.698597691420812	3.93794763835412	1.3319607388301673	3.6842620781726625
18.340578417258225	2.6792081695973047	9.426183870331798	6.142316681368363	12.657008613026399	3.9050490650045346	1.406958274972353	3.7472624246485826
18.330892390605733	2.6899494007048683	9.59965568990721	6.140446904212448	12.646455794004705	3.869938989771712	1.4449559826612082	3.814727051360459
18.334090554731603	2.7025224797113236	9.826192644388035	6.130165359797138	12.652304577910119	3.8334568097678003	1.5128445920220819	3.88726298890582
18.298275409446116	2.7161674573855366	10.052992867689703	6.118450638941324	12.67265028283689	3.7932761288761627	1.5505814260008726	3.9590464110877295
18.226160930272755	2.7294754287133345	10.27875632806067	6.115907258407883	12.699767852108087	3.7578205250325265	1.560013097834081	4.022794919998624
18.15429436452452	2.7441604803261845	10.449488166272	6.113925749665468	12.693434701848243	3.7339728247906034	1.55532419687589	4.06893094800359
18.09054534281443	2.7543100132233875	10.551343872143933	6.109754093639898	12.668246620065796	3.7228491803641193	1.5122037802082533	4.114168363731672
18.011639994773656	2.7559139078800414	10.684878405275896	6.112055001736221	12.678938258598116	3.712841582913382	1.49321393569699	4.155538022807743
17.931591008503524	2.7575345699200295	10.833092620449166	6.115491614069864	12.685687331180684	3.7136232845848016	1.465437807802258	4.193793801214074
17.873299056288577	2.756107849097686	10.973183267795642	6.119080277526177	12.711918224743908	3.713247220333995	1.4270570198728465	4.2290144903875255
17.773445259719956	2.757135655052829	11.10009654505563	6.114883136225676	12.716555713577941	3.7158063353486384	1.373384212041608	4.276194157527917
17.650847560711306	2.755950715555153	11.233172705217504	6.1106185312591625	12.791951475886657	3.7248865823588657	1.3536854008428314	4.314766208291726
17.55032367355693	2.7585924284334644	11.361006626718833	6.105035117717337	12.871891282204851	3.743563025734859	1.332821159136354	4.350253164184946
17.436493573096282	2.754501641367079	11.486376447112615	6.095143769088785	12.936279010684885	3.765200953362554	1.316769422028136	4.38618792210256
17.33685712340468	2.7598376276799765	11.581755330748367	6.08136952680446	13.009384365552425	3.7872167979916473	1.3059594936117658	4.427685993216929
17.18450969162625	2.767949667790818	11.64050316809436	6.06090548524804	13.038398025920248	3.8010540207766215	1.3019079758366316	4.456303530053892
17.015470892174825	2.7796321286177	11.62396283232719	6.038598365427476	13.015906138183151	3.816741281612077	1.3554981688484993	4.486975429411751
16.787416588386744	2.7814127275427087	11.591473965594643	6.029716254453577	12.984991471371822	3.829748436381354	1.4329906944310506	4.51020936094232
16.59364460553452	2.7923461943751677	11.613729105188504	6.027939801328567	12.962657748777989	3.854282578563605	1.4950150878737476	4.51942929604382
16.362637272934222	2.7992604594292603	11.630498880708961	6.019203083189233	12.980806158374685	3.868205988248052	1.5687180378344265	4.517457173757547
16.12323308288354	2.7987609873958643	11.63650285523161	6.016929650332277	13.019761017998361	3.88895546857951	1.6408410978972445	4.513414764713602
15.889832468823402	2.7945586766142427	11.691526239206814	6.004949994146438	13.115096053812387	3.9129389681468116	1.754556251994956	4.504356997005097
15.632998047060168	2.7990353276853086	11.75901812359713	5.989868175362633	13.20015069778709	3.9438251981951225	1.8716753246612101	4.495827736579667
15.416026850600138	2.7951036589460108	11.798257366601591	5.977763274119776	13.28922964650008	3.9817224166125835	2.0074982662667593	4.482988609839335
15.20205017442176	2.7954456606447446	11.793486395414977	5.962060664007653	13.356090651668332	4.020128779086176	2.133461792834277	4.466364159302738
14.994106450528895	2.7830228589908126	11.790027194992739	5.935338767625301	13.423849033272171	4.057994068244737	2.248995861645984	4.446598253578112
14.79110732034693	2.7801343295291665	11.83059669340943	5.9051968775554995	13.521761190409723	4.093579398051077	2.3789989529486064	4.427000412238099
14.572070446330297	2.781369325854887	11.899009250368463	5.874106193804041	13.65047437732036	4.129138832668184	2.5139308777306204	4.398722554431895
14.382925414456952	2.7875253661919728	11.99160394141203	5.853202157099725	13.822006196256226	4.176138347161665	2.6948952147713134	4.368196698429472
14.19061641518935	2.7879363362402922	12.084948231078215	5.820935784752102	13.970728630547985	4.219135047619852	2.8316178935642484	4.32812808231295
13.971735863476294	2.7838648442599983	12.180193470566037	5.804546178507505	14.15712673425747	4.275272786422675	3.025880949056032	4.288362541907262
13.78527498277271	2.7785986047921467	12.294207901539643	5.797536879446357	14.33061776467033	4.333959273336622	3.1822344668756597	4.236094014442118
13.595238073644216	2.7796384470111133	12.434686888658073	5.777414225793406	14.4936531979354	4.388473104765866	3.354491481828769	4.187224959066006
13.410938479225562	2.778663728299653	12.540747329538995	5.7553717669183815	14.633074295432449	4.42966569546556	3.5037334829760924	4.129605595876777
13.282575650620224	2.777152524685183	12.589955041192301	5.737815784310535	14.695837458214273	4.473251306897751	3.6740993739443266	4.069887682920896
13.158054510345572	2.7720892096508987	12.62470441357263	5.718314705319791	14.745337742256126	4.5186343889372305	3.8481024777948662	4.016829013304818
13.08132842019275	2.7659873183061987	12.704765581668742	5.71445849317116	14.84390243546952	4.5738637502022526	3.979003695144277	3.9723634105776933
13.02541130750365	2.763937096661607	12.842675577243039	5.712360650367394	14.98527314409473	4.619906024341274	4.116929607484524	3.9295469209122276
12.983184909152724	2.7645048331963644	12.951745268266498	5.697051495625798	15.098983906420248	4.666152551115769	4.2304828341908465	3.8827169169159115
12.967319768142573	2.769961541524425	13.001310968661256	5.675410576473351	15.218771025685925	4.698439180141586	4.367276504558191	3.8380638406111753
12.966842336017825	2.7737876623215514	13.006301353259017	5.6551976529854535	15.282393805056984	4.732340877730534	4.487571999639021	3.797973060326674
12.997303708877066	2.781294161560138	12.990538108276718	5.63820629513758	15.355604879863769	4.771816556269809	4.609708739871072	3.7530780924443987
13.082941698554711	2.782464136925506	12.957769528604917	5.61205496244414	15.345842554278402	4.797151357879132	4.752744664985842	3.713595647612251
13.173311176778567	2.771838458272646	12.952401769132635	5.585782088386937	15.346756092650875	4.807424840022231	4.870919549564605	3.673632959894097
13.229601430239844	2.7701163298075144	12.916415827348093	5.560030350319622	15.322650260215255	4.819577044288228	4.986267811161842	3.6332150364475404
13.273761783722088	2.771231179123838	12.909992205671626	5.540004806171869	15.295178743522875	4.836098925743429	5.094794751520793	3.591743932776696
13.35987174764665	2.7693555292628083	12.88750101970651	5.533457000362275	15.260941043708515	4.866901024483385	5.135870322124501	3.556112878372151
13.423446177600868	2.7667134596355405	12.84488737403736	5.528714950126877	15.204279804957237	4.888404030851377	5.153873494806613	3.5122212827392683
13.50511355815279	2.771746839383574	12.831113280289863	5.507807061475812	15.148783925965667	4.895692412024852	5.126453355054347	3.4739108739135682
13.59660711532788	2.7614863817923756	12.751946219468543	5.478458981057881	15.06590099171598	4.884992415198775	5.102775150131423	3.439767021288939
13.721942905966236	2.7531908502284708	12.666552000743033	5.467652595535083	14.977708818572326	4.880027543818451	5.0609717678664286	3.410577449406072
13.852174496423736	2.7446006026482266	12.55986679012775	5.451213984412932	14.822089752070909	4.873779929405514	4.984567420827231	3.3896406816981477
13.982473360664514	2.7463365338056986	12.423632799782299	5.429617093833415	14.672517014029477	4.856254860776629	4.882460248505342	3.3696353294591583
14.135688483930366	2.742074959275451	12.270677585254312	5.419982782963168	14.504462561993513	4.840575218344919	4.79948855528362	3.3554553732869357
14.261948403984949	2.7483129237344817	12.12939495078848	5.406406735414339	14.318596674770383	4.838883548799536	4.700776507091621	3.3402712265822
14.37945112336502	2.7522817523152634	11.992247980118385	5.391479239319447	14.165162623417608	4.837447246101679	4.582004656755258	3.3274803072483365
14.47714661570397	2.7543867254468766	11.854550034481832	5.377313278880058	14.009825434355811	4.830045988922807	4.448098207770067	3.312745125553002
14.57138362550323	2.7577692115728243	11.679690277139333	5.36270388895051	13.810589508476633	4.812406772757255	4.290441721779459	3.3053504847152273
14.679131603341641	2.7524298993013576	11.478194188204009	5.353675991034977	13.581406200097016	4.800876895459848	4.11921555968875	3.305082080718924
14.77669109322037	2.7523479720711075	11.272799457147379	5.34944124108371	13.362546516277638	4.788443052807748	3.945493222479673	3.309572726884102
14.846675340522207	2.757496114115033	11.08087826775522	5.358797519650996	13.161733103217172	4.766194679518277	3.771801334403464	3.3200154699431197
14.904614214542706	2.7573108136808626	10.925859130977276	5.359850064008409	12.97868827311123	4.738529875641735	3.5542650908485274	3.3296705468248766
14.92497023672096	2.767908820794576	10.744259459839784	5.343628602508985	12.779481764900394	4.7053649469646475	3.361344302138983	3.3473179712721475
14.895145328536465	2.777076152235642	10.53472058782449	5.330435212294269	12.573408332547942	4.682726239619344	3.2025226611370092	3.3529118043633384
14.863940004181904	2.791008035364216	10.314506131509654	5.328242584925744	12.347789413204454	4.667668987300985	3.0545709007124953	3.367200408239974
14.795023534346152	2.804336563531889	10.129767681777059	5.320840985455138	12.134718419745415	4.647359193562294	2.9157327508564177	3.3915953880671923
14.773443237295208	2.8119423542150934	9.93788541713964	5.312387618731347	11.946227467285595	4.621589009966791	2.793974146282965	3.4134822669674527
14.708202913916118	2.818745381792868	9.764146458879283	5.300810960910038	11.767844809535088	4.587411751565767	2.690968327355144	3.4386454889300095
14.661913890056459	2.833598854312073	9.618338767486334	5.283575834667929	11.619008869880748	4.552728964127492	2.6149249906286114	3.460009635949447
14.594190455854648	2.8424702496739553	9.42652429721257	5.267146074630713	11.475454717162096	4.515475849126939	2.577208798687702	3.4871658869880355
14.466072112060758	2.854723335714672	9.300661772028606	5.259495873798836	11.364912409067674	4.478318620890405	2.5528203270503456	3.516356981902454
14.274530224655622	2.870645822796619	9.192556894548225	5.251483641545855	11.281645427688023	4.442358255437541	2.5706985036296426	3.5439988850162623
14.058284659980574	2.8819368218722765	9.106217893743622	5.251595320215916	11.198136944573168	4.394359842877159	2.6042468656541784	3.5625416139619874
13.806976878125145	2.8960435093738104	9.000999981058598	5.264795079625284	11.128543827128794	4.362420303204039	2.6278821952801743	3.58070614263061
13.569617580118535	2.918365676422429	8.875942147549637	5.267325938378533	11.023865105177823	4.334383118179487	2.676669605223292	3.6002858856322137
13.344543449333576	2.937380299822778	8.784144607471223	5.274565052817619	10.933278978250044	4.3039305898703795	2.763247399099908	3.62371105125123
13.087694980079231	2.946964207237695	8.680401637838633	5.284705348080282	10.82950292162838	4.273741856056574	2.8888859143095087	3.6480744811113417
12.796369693281344	2.955808511288122	8.616930752599476	5.288442731267697	10.732695370572426	4.2318611023208765	3.0650334512981448	3.6691537200055633
12.51322271334853	2.958817900698395	8.58180063342637	5.278362576805832	10.670934042107113	4.197294790468527	3.2206539039382687	3.692130548435671
12.215363035404282	2.9725949406363665	8.496571255199987	5.2743401271200225	10.57364954902358	4.177561744216997	3.456677170753511	3.711132652158013
11.899694823956825	2.993045936320913	8.414647654995717	5.27169288256654	10.45080506046182	4.1690145765287046	3.676115901655096	3.727846510631093
11.532142052377186	3.014628127916712	8.334848821013077	5.247705652422245	10.304698170760949	4.15520804285605	3.9243030320626473	3.7489516045550006
11.130624370916477	3.041839783534831	8.27019293572955	5.226325092482118	10.179650375344357	4.139320270560704	4.206934222555528	3.767609877813381
10.69499934139983	3.071349839108827	8.223830184413604	5.224002581837444	10.057572643582969	4.1377663543223555	4.491663722159351	3.7910928006799227
10.246364906468031	3.104212733609794	8.152056075358944	5.210337452874813	9.948245155440178	4.133357422649323	4.767119865225394	3.814094962323605
9.797126174315528	3.1331507480076497	8.023159448897028	5.197256779406134	9.824439701469146	4.117655339992631	5.014256514324048	3.8342475077669236
9.354590032571132	3.162669745248105	7.875200813599093	5.198779651341246	9.672664548460547	4.107723934062902	5.272288641542786	3.86032941629946
8.906521756418279	3.1933788186509733	7.697879646098094	5.211465489337778	9.452371901670396	4.11944208013941	5.558922444787466	3.8894109821980307
8.450991983418449	3.2193066992524617	7.501024932706783	5.225644250855997	9.246403085927264	4.136252458699017	5.850101553428833	3.9106715890574915
8.039613908791093	3.2434960776436745	7.29258314009371	5.237130772860167	9.020777050419634	4.149499369089258	6.160527629775491	3.9248244265187577
7.6604125182980525	3.2655284159757283	7.070554551605881	5.244518304806216	8.765389102070184	4.160569324123553	6.465571540245489	3.928521044136164
7.270973797144299	3.2758370818425457	6.825405058843025	5.2523360837115565	8.474970262067899	4.177200396054514	6.800760510128331	3.9288051438785967
6.938013488431543	3.2877287384063902	6.5158880928828316	5.254097726028319	8.126893227397817	4.191048164737115	7.11810931207257	3.9171142494969904
6.656873339253218	3.291569684398981	6.271953511684001	5.26918615566031	7.80333247258815	4.2029787869341195	7.436329861040746	3.9096921799699462
6.429630176124896	3.2989231004631825	6.0261013493222375	5.303967007605976	7.448668004196177	4.216826256940179	7.76682038647319	3.915658515181488
6.2301574676842115	3.3052843600539568	5.786689959643921	5.3429253476691745	7.128428426830546	4.2308373154584356	8.111430917979344	3.9196571902320643
6.0614797262041735	3.3113896705789907	5.587681638680631	5.382558215812236	6.849253913184396	4.250697307612776	8.455365870983364	3.920113998770463
5.893668828912925	3.3235725940391285	5.377486912948698	5.427365018271048	6.598816002341015	4.274019072261001	8.791581341237869	3.9233239780747406
5.714890641421464	3.337302394744571	5.171577593587724	5.46697557812879	6.324790975250235	4.302358026127097	9.099373588034208	3.9262391573841753
5.525797713434139	3.340682940760282	4.950851600046454	5.510834118748519	6.021914837745897	4.330111363589761	9.427003740307066	3.9349497219242853
5.374685711172206	3.3455992250689786	4.777646255840467	5.558421910052181	5.774149931709514	4.36261355349437	9.715078867846685	3.9391994002293003
5.27985188265209	3.3399054877306327	4.601478164802349	5.583193706872228	5.519256769829041	4.390031726883527	10.001144434625166	3.9329548264196994
5.173256473889646	3.327641270165686	4.483884016407266	5.609973075310269	5.257500421466152	4.416714097683629	10.225075060213703	3.9212943513815466
5.082144647790623	3.3089948117415453	4.3897584429346	5.635341607608063	4.972071841310164	4.4486833242345	10.436083622054785	3.9108769753191046
4.994750002862443	3.2913670001318556	4.371984559630217	5.6401907720651865	4.6891800677115585	4.453285861247111	10.647385074370582	3.9004098658149235
4.8799421812281825	3.2694913234330136	4.358320347983413	5.66232424884509	4.458213857238814	4.4574179010706425	10.8364773166842	3.884537671881043
4.806828102423786	3.2469934044648148	4.275343116968537	5.692886916886985	4.279987411799057	4.472179402684935	11.051365077391926	3.8687233722601704
4.775104559076339	3.234629334084364	4.173949221829346	5.714532340131008	4.156219582060815	4.480596731980354	11.264681149322808	3.8509212640053154
4.799882162365275	3.225259986229013	4.051026887804878	5.745268412279018	4.053939140384986	4.50424665355311	11.455482358321603	3.8349624162319595
4.856682909799126	3.226668191288608	3.9853692721823197	5.784870285410947	3.9293696833260214	4.516916293574056	11.683159594875459	3.817249696361764
4.923984564405619	3.2180943409406044	3.9692793237820614	5.819397843954061	3.836783203516051	4.520801063818326	11.891076308982665	3.8088543355792805
4.9748776976336195	3.207284439013004	3.990570679387055	5.8567689760969985	3.7384472989671704	4.5222910727663015	12.108076965517078	3.806171889495337
5.0938414541765855	3.2036970441569355	4.008875117942762	5.90828059490055	3.6536945746843603	4.529486523435173	12.269109541153085	3.797000158805912
5.261118771568906	3.1909210847281457	4.027438707762401	5.958073682303951	3.599190896692391	4.535825655514091	12.414106257964244	3.7983379564977673
5.414744513983751	3.169388135383794	4.0363648833375425	5.991978911313269	3.510024380849425	4.535221221635716	12.563702389660145	3.7968064202220253
5.626797878615189	3.1474641498665292	4.043523798921106	6.025087284306494	3.4615205873914716	4.5324539588740755	12.701365564114452	3.786967164376368
5.830231181140145	3.11936218132618	4.114438967604712	6.058303004926961	3.452883949958791	4.534472202107372	12.851250936776689	3.778758840365879
6.047008977904451	3.0959091646408	4.266080207466271	6.070489597385625	3.395716398222935	4.526424698715091	12.979349004127025	3.7749397690881628
6.289915814886176	3.0721449294350203	4.440153651848473	6.0665797600624805	3.3943095047875773	4.499642312277759	13.078645329288257	3.774067132511915
6.555655494637526	3.048875957448336	4.590829624679882	6.0659436958808906	3.389790382741035	4.477312495220747	13.185090515152954	3.781646099873403
6.755629471322677	3.0253083766566995	4.7443331924741345	6.056541646399155	3.3822968586142266	4.45912707814945	13.2896753499492	3.8072055608188045
6.9557169236945215	2.9989507357536307	4.893326099636315	6.047196451738144	3.3591734573067753	4.435160074494478	13.375259869229804	3.8315133706992146
7.19984284048203	2.9805708162043203	5.081547850640307	6.029465740065098	3.3196078524189243	4.416052874201166	13.456320737022205	3.8592998654593136
7.44401517260344	2.976612280221381	5.263763361038916	6.022130611822069	3.3322364929674237	4.406202233953407	13.542113540014514	3.896280022491235
7.705011426624049	2.970715005625692	5.394268016776625	6.012527787670376	3.3720467567921673	4.392376491245713	13.624861661823608	3.923868753467387
7.962431909562695	2.9681493797596454	5.514294546520553	5.9898938977206875	3.440487084836103	4.3788442974519555	13.69151352843794	3.9427377900836795
8.194092609690715	2.964374974412277	5.645034135493266	5.951775401200613	3.4432508220121427	4.355895236269673	13.7503454397267	3.9635737419265973
8.391976902156026	2.9584889916324233	5.761672804890829	5.914880326855008	3.4319172463443897	4.325270811449724	13.776622908726926	3.981834566373416
8.591377054706092	2.9494996422824182	5.918629275249593	5.868564142059736	3.3755314016997597	4.2984287987806455	13.82518672068043	3.9972593702893744
8.810476151495028	2.9413555884081832	6.04039349165771	5.821219189767112	3.352019019534582	4.258728216467925	13.872096998635076	4.009636922228244
9.031895951188398	2.9340537914486733	6.1431758018417035	5.7837328166804065	3.3271255876954515	4.2286172104032165	13.92328930693714	4.020498391557105
9.201871943423583	2.9245307985754083	6.25149993299242	5.757622832374517	3.2742239159670317	4.208363456042637	13.971383228211216	4.024263148865546
9.389280672576236	2.919040015937463	6.348050605325768	5.747003711426039	3.256713004910483	4.190569222187567	14.015001737089896	4.038962903660193
9.616182857420078	2.923426534117008	6.407966911140688	5.740070902273041	3.2466176017365465	4.178211226287598	14.10060211310957	4.056507859040886
9.819654068534005	2.9377420712675493	6.4562425217143105	5.7290076534072165	3.2325473586008115	4.154234768863056	14.189752811915815	4.074693607731393
10.035654775588501	2.9534300246469454	6.441882390969826	5.723224389645315	3.2819684626965078	4.146707911380692	14.247644443875298	4.095776872182719
10.23365963340598	2.971018603015293	6.4519831046131	5.716952269092262	3.3098687663903057	4.150290044887054	14.30666693358554	4.127279820451815
10.45964602601373	2.9807568078282523	6.547695188209244	5.697734103566916	3.256980590539281	4.134127078700529	14.32087045199595	4.154664026620224
10.682207942537463	2.9863194291109494	6.618582244199752	5.6849096080210835	3.2207749508164767	4.132396900627406	14.350399958386923	4.180564427897347
10.878291141453635	2.988224837308917	6.717758080959362	5.673491487602945	3.179916979050423	4.119559496770547	14.385003584698804	4.205212224673429
11.044093801693785	2.9902942145133067	6.770552410618334	5.66606321193208	3.201564921270594	4.116130988023794	14.40106408109066	4.236389900975958
11.227855451506395	2.9885698607674325	6.793476851057586	5.680350532980717	3.248466463970034	4.1167372578645365	14.391893654728994	4.26105529983085
11.444093157551576	2.996551852116644	6.798259561019267	5.686929760449856	3.3402549569419304	4.122725700680251	14.407386380798512	4.278692836916026
11.63532417696412	3.000493628187292	6.759001381400048	5.689269510839782	3.4856975454462953	4.120965955363338	14.445281257152661	4.294657439426235
11.790165860605448	3.018444332937134	6.727858425613983	5.691194848908052	3.6065121868549594	4.116164755403535	14.527986687775172	4.303729865586138
11.968003716425295	3.037961721231688	6.661645275527144	5.695444429653324	3.7368954329938395	4.126413152358888	14.613004994741372	4.316669708271122
12.078241708749301	3.062123460307733	6.5604887476320535	5.695038362616019	3.8700389614294597	4.1320212238970475	14.673503790410615	4.328136185299987
12.197763155969843	3.0888565070659704	6.391756931012685	5.7040179829445	4.043721213084285	4.138568422153254	14.714721598284427	4.342731172561989
12.34392432553896	3.119151615384485	6.1978546286987	5.720622343726805	4.272068597446118	4.147815381010305	14.784094456266764	4.35050357700669
12.466727086436043	3.1385310418575227	6.0739256535328465	5.735535634853681	4.516435550791672	4.151651448651294	14.855888171536762	4.366808187863276
12.579285629465517	3.1632894416858193	5.997953010734487	5.738920790600544	4.747493882302254	4.149983497245754	14.939559634219503	4.392333861928166
12.661869178173761	3.1946259120193305	5.9672586583017795	5.758795623329556	5.004066792410384	4.144834999742177	15.019119921081161	4.413277449020964
12.724111931627347	3.2329201650522754	5.946854337037021	5.765060385285945	5.254447891101289	4.143863168665098	15.112278744235619	4.441064004977541
12.755149497223195	3.267851214432101	5.907939812061406	5.785060155894096	5.527436042636542	4.138548349319492	15.239407773234584	4.474951993175253
12.77458961447645	3.295981007527794	5.8900414090115945	5.804920284982986	5.7888892991184235	4.13170779076474	15.36516004726291	4.505455056857257
12.751529815135122	3.3203336225284312	5.923094770327978	5.818177280694748	6.059921895984721	4.1325263765482045	15.461841543090221	4.537819509318927
12.731295954687916	3.3371913668141233	5.929509280889733	5.833718509296681	6.3177215778499685	4.125413492819901	15.58125970063599	4.572705433914435
12.705877138545345	3.3478626346237212	5.902959954041239	5.84813269273846	6.604391220349691	4.134799395368311	15.720228239926145	4.601345879337355
12.64993556737039	3.3691531579396283	5.876359817686802	5.864935819716998	6.905485835995329	4.155908880896834	15.87267869714726	4.632795040862949
12.520407994974098	3.3904984591506673	5.870547124343871	5.881215516968546	7.22622053560707	4.164282423658146	16.013407707998237	4.67007514570193
12.346924099366385	3.4081772161345154	5.809039204018787	5.900982987921967	7.47644634027138	4.181009590542858	16.185993170784922	4.718084711078006
12.148158065535634	3.4246958929237445	5.698129014179979	5.916375198424612	7.678751192662142	4.197662778930234	16.354717552523052	4.769762866281398
11.933925915560238	3.4462602687167214	5.570176300475669	5.926123218382953	7.8641047043409245	4.210460600997157	16.576295737894537	4.831885528172145
11.664697644861375	3.4627631904218483	5.4137439685668705	5.938147533107485	8.020960506513177	4.223891053717032	16.80993371707772	4.901444028561271
11.359399915775478	3.476937868496029	5.245051792238408	5.9448760921193875	8.15024548315278	4.23314062535249	17.026420660995477	4.973717586743746
11.105080227767814	3.487007512248886	5.083595410499985	5.950908566152353	8.322507214845839	4.253402530267254	17.23933729164851	5.046925322546052
10.84772387215336	3.5001803193355676	4.937757731614445	5.964301752884946	8.422563313379252	4.27226428707801	17.477387436363582	5.114383188394073
10.621344376073768	3.5138922347927566	4.728681502717279	5.967633033611002	8.488819298420715	4.281226954267808	17.79142165686709	5.179825343688086
10.33138609786754	3.5402183134483676	4.454988992341746	5.976528194468189	8.587317102786441	4.298957015691174	18.125287766171763	5.247975979022169
10.017811343444674	3.5612535676915	4.213479668897516	5.986624674726804	8.652828448012471	4.3100495616376	18.434202978042528	5.318660012542029
9.674937878398786	3.586851455700126	3.9554254524208914	5.986699193383463	8.724051789288767	4.331483200576595	18.696514068172707	5.378547809115519
9.312850965516484	3.6081377113894146	3.739208562487728	5.984944864210718	8.770604909915711	4.356641052448676	18.983151734525137	5.427859264664413
8.91845326406192	3.6315342801207136	3.5439356186382533	5.970541543635292	8.81931559159488	4.37808332246842	19.2381823628336	5.476454873908062
8.48444682369163	3.6584380687654634	3.373691353225254	5.963671370271467	8.86959895658522	4.392240866022094	19.467537741505172	5.534366717568173
8.049704690592291	3.6823976763876374	3.190941693433107	5.95380991944613	8.918575272489374	4.4110497691218695	19.69799482275908	5.599096112599724
7.623537111210038	3.704682060911817	3.0189461306018552	5.943103410538921	8.955551679245358	4.436792363615585	19.891728656692422	5.664976658760263
7.201683655247829	3.72270148219807	2.8865788361126508	5.939008938943653	9.002213182897759	4.444221980581979	20.125296311335966	5.740902679700461
6.837682942377692	3.73086582100894	2.875912914931836	5.9416518179854325	9.019992848312357	4.459879249077682	20.39072396904958	5.820897767221432
6.545358861061254	3.7321991898515177	2.9109234789181024	5.936154800627167	8.961217497512099	4.473173887930471	20.66873746458293	5.907116270290073
6.207980613125948	3.7266199063563192	2.9362745462274455	5.926878037004747	8.907108381769294	4.476085541948038	20.96183612321329	5.9980391196662985
5.85916356124462	3.7312692069357705	2.9341600157603844	5.931939367745462	8.852461082808443	4.4851376962369445	21.255288941009418	6.076375545643564
5.506659080830675	3.730768195333815	2.935430348194712	5.947262838721255	8.791925803172612	4.507219738733525	21.527599953954066	6.133742122934467
5.156165341080012	3.7308348323423934	2.8822341627356214	5.962138902239915	8.715153533867742	4.5347949416120805	21.796395055963487	6.180834445090307
4.845828239837908	3.729039993619252	2.8427792352760415	5.99077922428333	8.661510647139728	4.561890175354449	22.025476117099608	6.224938321832381
4.547225437416805	3.7291445508151493	2.845269777529131	6.016216586002003	8.601386430844203	4.584314597033072	22.199697045233957	6.258691651764032
4.253079596034101	3.7243040012074897	2.8213448719876273	6.0343180190858705	8.517585253225162	4.607594160791264	22.408058213474455	6.297300070473271
3.9585221072111483	3.724442005996007	2.7338713939627097	6.050387545845245	8.37564941122936	4.62753667618695	22.621131986203373	6.3365577227188465
3.6108260156272407	3.720529399695335	2.6662820482977563	6.063453171417858	8.286849505657926	4.656193970524513	22.806758824344783	6.37404143758418
3.245057400232205	3.722600249576619	2.61176090442294	6.08694760774831	8.207603673338943	4.66235398917964	22.91108992357822	6.410841617801539
2.91362170609063	3.721419675436493	2.5418650855243845	6.10518501793239	8.111888863924216	4.663220804684351	23.042786796571423	6.42939589767111
2.629617831073437	3.720907685079305	2.4010324136482866	6.133182161044991	7.974100107568422	4.674346512639097	23.143422049810276	6.435500726806267
2.3855598165948315	3.7170764056778776	2.2607770712723707	6.1495886983660935	7.820744302044624	4.679420109121925	23.25409807548012	6.4276213688979915
2.1691183090900417	3.7190288265667424	2.168342353044751	6.172403510370076	7.685372721032716	4.686806113993079	23.292390470968044	6.415507293233622
1.995158023473536	3.7201432291159544	2.06294116595716	6.18783203778674	7.534826203274875	4.684381141772853	23.280962366279994	6.401364201296977
1.9106600589996554	3.7233236053741745	1.9989645448587727	6.2021054408499925	7.365819718861766	4.680777433381055	23.254051441680645	6.376594423248869
1.8669177605888907	3.729395989792158	1.9452856809884047	6.21501121987911	7.159223985174374	4.675315977958048	23.174658301593073	6.343201430112671
1.804864280578397	3.730373309191186	1.8874241150032172	6.227253562319777	6.944085458412755	4.659811905037596	23.09154741774644	6.309362940130112
1.7376317654273863	3.728374643016841	1.8309266104023412	6.244090200539108	6.7431370972751505	4.654740672029548	22.990464963759372	6.271755159891856
1.6930497736291812	3.728168228505072	1.8432259546948717	6.267937838283069	6.549332157659179	4.631687168783633	22.78030743002015	6.23087747980562
1.6829992515033725	3.714776609376689	1.8691510669476947	6.294455648654577	6.404597187637037	4.6193218503620335	22.485213516061297	6.193661081125412
1.7114476309535223	3.7053485408145646	1.8875058109348097	6.321718272628253	6.239912495554291	4.594220759370501	22.165948909721347	6.147576418593202
1.7462661446738217	3.688962682098452	1.9501414550501377	6.3597999491963435	6.024134368902497	4.564115915523369	21.850333054599233	6.11608248239841
1.8049507862844256	3.6754298832727	1.9767374188501963	6.3980327225158575	5.8329733410568325	4.526685478003456	21.48267403295974	6.093118670380679
1.8718970189030497	3.6675936488175114	1.9896677422105011	6.425707891822194	5.624586649996857	4.476070060263893	21.14028702707629	6.069654125586371
1.9593003590524813	3.6542153076523336	1.9875853637995602	6.44973471615948	5.398206079381389	4.438192638054951	20.810325395651915	6.042702480456781
2.0728983406364057	3.6433772874749017	2.0390632684862284	6.478044514098533	5.12733316007674	4.406171028983959	20.46858379262965	6.010586106062988
2.194890828583835	3.6243641742081496	2.035353641995761	6.5031002207348365	4.885161848016752	4.369896191108354	20.0629245816893	5.973930710492253
2.3280552984875267	3.6050579565773626	2.0289997684302556	6.523932164046018	4.650405440089286	4.352299020326362	19.590649358563297	5.933006979122994
2.4340540672820796	3.596407104361929	2.0131068854502594	6.544385199682168	4.3552401337235205	4.31904227666586	19.098097117466228	5.884089524638933
2.4886646325137898	3.589850334959561	2.0377976142574705	6.568976006136157	4.095968099015143	4.296779300486475	18.61102917898296	5.82988355905287
2.5270115391590835	3.5916451325184604	2.076786843298472	6.595806353263476	3.8780826269157336	4.2877993045143326	18.06015229241835	5.772471013593824
2.5739362501435936	3.5831635561030906	2.053003042385315	6.611410219739385	3.6527999477762587	4.276567209049398	17.50126358451366	5.7090947849416045
2.586501965653057	3.578286381950887	2.003269960581355	6.619237620426264	3.4423410882188854	4.242584895521586	16.891324195378424	5.660808142296419
2.618598071474442	3.5738205695926264	2.0007272258076587	6.618120433170332	3.260021557428764	4.206571805126377	16.28037126514255	5.609419741694419
2.637012914137799	3.5625462776974035	1.9861758575573294	6.616705187577565	3.076849295590102	4.18375230006686	15.71529082903693	5.5642079605381936
2.5968173181643497	3.558466622922559	1.9149640520247422	6.6180815055756606	2.886623433963744	4.184870182548623	15.141536185714306	5.523064231253555
2.5481711491143098	3.5519623450519044	1.8571702280137865	6.631402824509698	2.6810480025854586	4.192896215714078	14.570235774678755	5.482831642502674
2.503043592630146	3.5508123674583985	1.8201574799698055	6.650405706623747	2.5193740613444082	4.2063671292468126	14.01901152154382	5.44712241050569
2.4905712304250622	3.5545251873728447	1.8262075786844472	6.680576738364383	2.311102277815558	4.21900303463965	13.457980154621206	5.409719106954268
2.5020225558847042	3.556790621042744	1.8655473929206448	6.706429962864481	2.1207697865576582	4.2441473522229485	12.941239668309667	5.376195289144223
2.5159314848507153	3.5515306453612294	1.8748886416491857	6.7378286534560266	1.9603330165240784	4.270097311088077	12.43748412341212	5.3556376622448285
2.559472394780274	3.545906814882007	1.949022643895356	6.762305522109967	1.8350879426106363	4.303920007374924	11.930655576931983	5.335469832718175
2.6012306109688366	3.538398159090268	2.078173444245589	6.784447688898187	1.7579937872371745	4.337665567453036	11.404663474057187	5.311783389522499
2.599581041231192	3.522605930646393	2.224399128372815	6.796994503095223	1.710453202846444	4.374160570039686	10.903762425131191	5.280519257858647
2.624825952794541	3.5028413534763425	2.3996952509627705	6.8117079569684185	1.6997242196485285	4.414401946400944	10.40980300826434	5.245576810790379
2.5892451473115043	3.4819976772902184	2.575023478685286	6.819615270044855	1.7250011596876655	4.4529370006571956	9.888827997074925	5.211740784165096
2.5885811885576735	3.4542013444846864	2.736399790161564	6.825724533981139	1.7968696463248934	4.494389521045417	9.41010543840788	5.176574378976317
2.60440890959528	3.431912236798537	2.90775759303853	6.82947346824388	1.8488340791822984	4.537319534535217	8.959524511037428	5.141615063674375
2.636712133623839	3.4066921373896655	3.112749624810386	6.829886762433441	1.9588805416789257	4.578423366778481	8.508274055692501	5.101983820792587
2.6151108552218054	3.378279923579377	3.295451701013417	6.822261655052959	2.0547160220588063	4.6357970481320585	8.085693056836046	5.0621806022089855
2.5687854081717654	3.3646096903792797	3.4683196172529556	6.804421885078467	2.0927522854426273	4.670554736798905	7.702057106807137	5.010225378204934
2.470759462053382	3.360864746219842	3.639083732481347	6.775725691268902	2.131553859145877	4.699382960788745	7.328936473137825	4.959025034444034
2.3820144694182686	3.354762266283561	3.8093755375905785	6.735333977455017	2.2165207889544107	4.72816875769908	6.987315375394707	4.9124352092681285
2.279080656649241	3.3414127483369382	3.9670204637187556	6.692626637681561	2.232065715201141	4.762420135893275	6.705380325419135	4.862324475022219
2.17864513426171	3.321486106548055	4.097198649766522	6.655552033469328	2.2160367898710462	4.806964954745249	6.42562937823554	4.813991526380051
2.085704108495698	3.3086164895716954	4.238676487362314	6.625484727375275	2.2245868388084595	4.8401814340508915	6.141528114228901	4.7661900670454616
1.9596240200936659	3.2966158751014483	4.408320110509407	6.587776157202812	2.225905938623976	4.860019326516391	5.876679323764925	4.721662331777807
1.8463864730780826	3.2855348703465284	4.616053778267271	6.553382302838874	2.2167002500212316	4.880683929486033	5.6499211692392235	4.679324956247572
1.7179313503497118	3.2804513888618723	4.808592139750997	6.524419076429654	2.2066253654302774	4.887408312967903	5.4578693365791295	4.628735420026904
1.6048454196001207	3.266225912526974	4.981405722441139	6.487622836069341	2.2630091137481156	4.890484825808918	5.252434366817503	4.58646679742729
1.5067260830363598	3.26176417766858	5.144855183603688	6.441215889203677	2.33130399442848	4.8777738716036945	5.039741875322433	4.553069344453284
1.446959294235356	3.25264854903776	5.263548554470103	6.4012401653640065	2.323250392590971	4.866346709867633	4.88499298434859	4.529820011478567
1.4368296628503234	3.258491283699923	5.403990560432015	6.3601537468391856	2.3054587599787943	4.857266426461682	4.72477025058367	4.511001863855856
1.4764578036077534	3.269184385677023	5.536053528592523	6.331204763682329	2.2683256602025943	4.864464019572176	4.600921441871267	4.488424653378086
1.50728800846019	3.2809504484382574	5.612046375232397	6.300707107937867	2.2156271299482704	4.867391871310798	4.489182837883748	4.48161656593559
1.5476999556697864	3.2993994550004837	5.671111475763665	6.263525680901845	2.1528471288302127	4.853685840627675	4.339173934174094	4.478207905029401
1.6626463965140195	3.312506457420505	5.7710548614979205	6.222882233772015	2.155092473956693	4.828232050694438	4.208295367760706	4.46249089829334
1.77521667091101	3.321644863713884	5.90629277372947	6.172938343674188	2.2119209554964705	4.788017895020257	4.0242322170967135	4.449522349377422
1.9174274259284187	3.3278527894497025	6.0066006468327195	6.123955197497335	2.2220828459153363	4.757091141994965	3.8374733759137145	4.431342431596956
2.0865466791461116	3.3304272743964147	6.044827257471309	6.063628913443364	2.215065808308662	4.703750095101431	3.67950844606667	4.416351764851662
2.2243903969886203	3.3341197603279022	6.059953821290335	6.003865145929816	2.2151890472146842	4.6539900042148705	3.5398032639804295	4.394351785175699
2.38038335116968	3.339469538830695	6.130713939105673	5.9435910760758395	2.2089226566702593	4.607421479709383	3.4210190553689084	4.371241275043791
2.500490045481324	3.3480346862317423	6.2060992944176245	5.8858353736396305	2.205444410055016	4.5580549487167294	3.349457188539725	4.349483393295203
2.6399961670306427	3.367127444794325	6.284866751412878	5.838442283269533	2.207806469858854	4.505611827532002	3.281253602220258	4.333220678579042
2.7927710280683717	3.3926079614311817	6.327481359319659	5.785439500470142	2.2189421658684987	4.443166260476517	3.243969842156802	4.3240167723050575
2.9325783806104417	3.4195424439136914	6.356511417982221	5.727423682035108	2.211320829798647	4.383910819244826	3.2297754016035616	4.3180656699570505
3.0675970322644486	3.4438009851196965	6.338435306264165	5.676469373224743	2.1435837736203993	4.332907798946623	3.2223118264831334	4.295318393405983
3.1625714110625736	3.4639939089968417	6.336355239206376	5.627674440443455	2.1416494708373572	4.283670261616631	3.1861782111812857	4.279183860792338
3.2425954078541266	3.485665888679121	6.31717751180287	5.583973081177437	2.1604348267512687	4.240979826832772	3.124516495052462	4.26751733552096
3.3098262105088385	3.502853815304612	6.263270607499795	5.538648557315086	2.114614226340295	4.201791978531406	3.070082088477261	4.271610987377607
3.4272374823157836	3.51787702916928	6.163981280588182	5.5001672357971865	2.07183624338684	4.176314434727911	3.0515935101031038	4.279160292641801
3.5314508049056674	3.5279019186500338	6.052475557427439	5.470225020153978	2.000302403521421	4.170063436681635	3.0632230338197104	4.29451351347066
3.6653590531123057	3.5242663466757294	5.979038955522853	5.455199839446926	1.9457398640675256	4.173080118171273	3.08213797244528	4.3147846595537445
3.7947392911629123	3.5290949206179847	5.864390385226847	5.452733730860869	1.8744856743517644	4.175824216535573	3.1185485408109836	4.328618310508903
3.9452139454496553	3.539906810742185	5.8124231210705775	5.448666533667939	1.892832367268922	4.175589485902082	3.1228687848562497	4.350403032965492
4.130816446358205	3.553173431104812	5.80381840235538	5.429903155489786	1.9425210821598753	4.170867035285128	3.157897744697321	4.368390005513104
4.302947209037783	3.5576291273083434	5.778035286424168	5.406485228137541	1.967454259129758	4.175061654280378	3.1955320578274384	4.387665584895643
4.494725744266691	3.552812442052143	5.701817554138162	5.397878542336848	1.974299492187526	4.185480587591138	3.2422672164471615	4.4100067710435376
4.6898468570178204	3.5507981887821547	5.627607442338611	5.385126293148655	1.9827521136495267	4.194399944991944	3.309120388756771	4.436692558364714
4.847893145924756	3.54828151574161	5.581891569126613	5.368864907398341	1.9955863503561178	4.206712813934472	3.3409101755559956	4.469708437994294
4.957606027882063	3.5470630185011727	5.54935024476034	5.363691223366794	2.026959383999626	4.238922747349909	3.378346043918396	4.4987082773935985
5.047722927610651	3.5469472378232414	5.490381163207402	5.3695021672527705	2.017563155024395	4.265909506038337	3.3995639036178575	4.5182584352347614
5.142691600515819	3.5398632797384932	5.4720332252497395	5.378784586869614	2.0313059691590265	4.292359024111301	3.3754393217265517	4.525672239140038
5.209113433834687	3.522871132962271	5.433457823249701	5.394370696777369	2.001030842557465	4.326294227576752	3.319420871930921	4.5390988349560955
5.2533903789662775	3.4994566666898512	5.3584018642282905	5.403589536818966	2.000764406531515	4.352825714366363	3.2651445158548387	4.548141723946247
5.308419438148138	3.4697839102045775	5.34985997332382	5.421325980888264	1.9959532101824424	4.377909623969595	3.2110518044387577	4.548273960225175
5.323823343026459	3.4376581739732104	5.366808316701071	5.442002540374691	1.9632413819142824	4.411390851068976	3.1923735883078903	4.543819636563487
5.317463319406893	3.4089822523254134	5.364351251205094	5.4557947119037955	1.90444465795573	4.430967799912872	3.1742994498163246	4.550575655387089
5.282245652438588	3.392783524298106	5.342273420943339	5.474318494238389	1.8118899824638055	4.449703753844055	3.1738043559309883	4.552623059655128
5.217636269059627	3.3762738773864207	5.3474936290034485	5.48491681856962	1.780257178664699	4.460792223784427	3.1645221643749983	4.548370316545863
5.163728588831772	3.3591634475485317	5.38711863583013	5.500630738468084	1.7788974267215454	4.49303121792998	3.1516422375114934	4.538588978493106
5.1062371989195405	3.346817380750855	5.447669838053579	5.531340574100706	1.7807755005128207	4.530879565555837	3.142535637958476	4.5312863385591085
5.087284457174876	3.3449925070601756	5.495067761446405	5.571516631664339	1.761848936317875	4.5733200055773775	3.091328213045966	4.530263556263871
5.075213533225468	3.3528709542188837	5.498376976129712	5.6254635916947535	1.7721264329986754	4.625114819652186	3.0479477024615256	4.537489315715045
5.049266169593422	3.3711284358938762	5.489667217681699	5.689567756915206	1.8006200969587443	4.699345923775174	3.0130179579448617	4.556120691978905
5.056467630309755	3.406034664275887	5.453812988673368	5.774153636962446	1.851210614050465	4.7809569771921225	2.9747297844066267	4.581024895792957
5.046982313920967	3.456745360126226	5.405271675291017	5.896231006564663	1.951941227324072	4.882719990828847	2.943631777040956	4.6160763150425606
5.06457368891765	3.527014999907582	5.3662813804196325	6.040788845295508	2.135184990810476	4.997282182591756	2.9431285336088395	4.684247398738663
5.088409143535083	3.620761590119423	5.299235946794058	6.21239131055125	2.3290204221426647	5.132418968928535	2.9926542280816903	4.764792044243372
5.1319690541415275	3.728035484496476	5.2096448876950205	6.41372843944145	2.5424572128903686	5.293815976228258	3.04560205039043	4.858053123262499
5.227706570252092	3.857326495949537	5.129439745853974	6.641138357699603	2.8041532231777593	5.464620423500706	3.10338000013405	4.958930610201653
5.30311610684306	3.98957300664493	5.099515425984796	6.865852341397376	3.090963652200122	5.622418647597923	3.1390190219327634	5.056518986710623
5.396026625043029	4.123159126805543	5.109329216862482	7.090134794347351	3.4264665943416093	5.774574957252415	3.1634900714222947	5.1528838865619315
5.4850030033893615	4.263016256209088	5.0930599741953415	7.308901564353014	3.7340576706197552	5.931921405933222	3.1855840775587936	5.251089992179289
5.585237891226685	4.398171109462097	5.073029109987171	7.517459432697218	4.053018710402174	6.085491338911462	3.203680686269246	5.349362716708261
5.693112557579344	4.531725254332147	5.013998700317459	7.726811420815421	4.3350119899459925	6.237548002981799	3.225424892557127	5.441324092861071
5.776300996420642	4.666381316190635	4.946862375556002	7.951911629229598	4.6214177243893895	6.397256868563111	3.2220223648797544	5.537229088105981
5.875605184480891	4.801962820006963	4.883638574354942	8.176327128917551	4.910322313468545	6.550301709310558	3.2124284619523453	5.628388744964677
5.976200494719639	4.94220082904989	4.8350217755399365	8.393354891305728	5.2140374786149195	6.7044358131573505	3.187121910327074	5.7153206146577835
6.064288055389278	5.078937432315963	4.792582942551556	8.613234460562706	5.522475708242658	6.860676276644313	3.1748333231421104	5.797030634439801
6.1948265915710845	5.212778056377945	4.722106056844053	8.834122083114448	5.808747207897533	7.016695801010767	3.1959142994760352	5.872731691891526
6.358757111153183	5.349039888050783	4.62367855006298	9.050435189573824	6.0688351919045065	7.167817448704112	3.236855672422182	5.951650014003127
6.524538226148323	5.479551437187421	4.5453269246977674	9.25948330510886	6.343007037956467	7.3286125995740266	3.313825094038656	6.030983243799769
6.672457334549053	5.614195330735147	4.4451173500852	9.458936869565399	6.637597101012444	7.486290621363195	3.414561233626119	6.113607710703008
6.826862213037991	5.755829135284649	4.371777952799013	9.656385312916992	6.975203777653515	7.637616106689865	3.55430781736147	6.191195519470221
6.99531372453318	5.897381088417586	4.341734849643068	9.852433683895503	7.293578970385753	7.7943220996435905	3.6999214999902437	6.270545207769197
7.170706660215167	6.0425828136361215	4.270804391570912	10.041431797763716	7.610106212976981	7.9506141362631455	3.8375154517028576	6.349052256860805
