# Supplementary material for: Shifts in attention drive context-dependent subspace encoding in anterior cingulate cortex in mice during decision making
Source: Nat Commun. 2024 Jul 2;15:5559. doi: 10.1038/s41467-024-49845-2 (PMC11220070; doi:10.1038/s41467-024-49845-2)
Supplement: Supplementary file 4 — Source Data [file 41467_2024_49845_MOESM4_ESM.zip › sfig4/sfig4-a.csv]

mouseAC001visualirrelevantexplicklickmean	mouseAC001visualirrelevantexplicklicksem	mouseAC001visualirrelevantexpallmean	mouseAC001visualirrelevantexpallsem	mouseAC001visualirrelevantconsallmean	mouseAC001visualirrelevantconsallsem	mouseAC001auditoryrelevantexplicklickmean	mouseAC001auditoryrelevantexplicklicksem	mouseAC001auditoryrelevantexpallmean	mouseAC001auditoryrelevantexpallsem	mouseAC001auditoryirrelevantconsallmean	mouseAC001auditoryirrelevantconsallsem
0.6876344086021505	0.07378160236677112	0.4193548387096774	0.0812369984786713	0.0	0.0	0.5381720430107528	0.08031901765647112	0.493010752688172	0.056411759981324784	0.5263440860215055	0.08023300013254385
0.6876344086021506	0.07431325640746927	0.42290322580645157	0.08074330084485794	0.0	0.0	0.5344086021505379	0.08164718498654143	0.4941935483870968	0.057060149153807214	0.5225806451612904	0.08213928764899052
0.6876344086021506	0.07484491044816745	0.4281720430107526	0.0799267598405765	0.0	0.0	0.531720430107527	0.08265824685739695	0.495268817204301	0.057589575189496735	0.5172043010752689	0.0835594728258801
0.6860215053763442	0.07528520297411744	0.43602150537634404	0.0792819787049408	0.0	0.0	0.5290322580645163	0.08366930872825248	0.49645161290322576	0.057852409839645326	0.517741935483871	0.08565816572857189
0.681720430107527	0.07569431710621165	0.44301075268817197	0.07798019746966989	0.0	0.0	0.5236559139784946	0.08336669626580633	0.4964516129032258	0.058158777311293965	0.5166666666666667	0.08631869061384422
0.6801075268817207	0.07613460963216163	0.45118279569892467	0.07673092991732092	0.0	0.0	0.5182795698924733	0.08363351872786876	0.49655913978494626	0.05885626767804131	0.517741935483871	0.08772006339386232
0.6774193548387099	0.07681198128772786	0.45870967741935476	0.07567580303357191	0.0	0.0	0.5150537634408604	0.08363351872786874	0.4935483870967741	0.05918987892715136	0.5193548387096775	0.08795476878979383
0.6715053763440861	0.07825015053405418	0.4668817204301074	0.07442653548122295	0.0	0.0	0.5129032258064519	0.08368932920449068	0.4911827956989247	0.059825099577599954	0.5225806451612904	0.0893936635612633
0.670967741935484	0.07931045033103785	0.4738709677419354	0.07332803866058847	0.0	0.0	0.5118279569892475	0.08424329986714481	0.4882795698924731	0.06030758410050917	0.5177419354838712	0.09007221009524122
0.6682795698924734	0.07998782198660408	0.4803225806451612	0.07242964229051556	0.0	0.0	0.5118279569892474	0.08475147140044417	0.4847311827956989	0.06044825077411213	0.5161290322580646	0.08940966079166576
0.6650537634408603	0.08081456889087581	0.48774193548387085	0.07122055040101596	0.0	0.0	0.5096774193548389	0.08480728187706613	0.48236559139784935	0.060611906221420105	0.5150537634408603	0.089534033945705
0.6607526881720431	0.08178868999735657	0.49397849462365584	0.06989379026290722	0.0	0.0	0.5064516129032259	0.08480728187706614	0.4812903225806451	0.06051008412349024	0.5166666666666667	0.08990789761486677
0.656451612903226	0.08314996561425002	0.4996774193548386	0.0685603850450778	0.0	0.0	0.5075268817204303	0.08469133510974405	0.4790322580645161	0.060634661904855926	0.5204301075268818	0.09028176128402854
0.6526881720430109	0.08400355963113894	0.5066666666666666	0.06778912150952751	0.0	0.0	0.506989247311828	0.08528477999496815	0.47677419354838707	0.06116642462297686	0.5231182795698925	0.09039857484651963
0.6500000000000001	0.08468093128670516	0.5130107526881719	0.06747179734560445	0.0	0.0	0.5075268817204303	0.0858102140113416	0.4739784946236558	0.06154140955732385	0.5268817204301076	0.0901508363310418
0.6473118279569894	0.08486014275623921	0.5206451612903225	0.06713562164726256	0.0	0.0	0.5064516129032259	0.0863641846739957	0.4736559139784946	0.061354249455284296	0.5301075268817205	0.09061094156354513
0.6440860215053765	0.08434679664972666	0.5301075268817204	0.06662952083592072	0.0	0.0	0.5086021505376345	0.08716422933287975	0.47591397849462364	0.0617256914830712	0.5338709677419357	0.09039250026207053
0.645161290322581	0.08458889151698946	0.5339784946236559	0.0660271257031929	0.0	0.0	0.5118279569892473	0.08767820106479969	0.47731182795698923	0.061605819562874184	0.5360215053763442	0.09039250026207055
0.645161290322581	0.08509323755228473	0.5378494623655914	0.06547898268735629	0.0	0.0	0.5150537634408603	0.0881921727967196	0.47677419354838707	0.06119669813524017	0.5419354838709678	0.09028798200217218
0.641935483870968	0.08569301328067444	0.5430107526881721	0.0656693283649618	0.0	0.0	0.5182795698924733	0.08842713341993924	0.4750537634408601	0.06101180633119404	0.5499999999999999	0.0894171297483907
0.6435483870967744	0.0857843747954226	0.5469892473118279	0.06480760689660428	0.0	0.0	0.521505376344086	0.08840409292406404	0.4720430107526881	0.061296920801381875	0.5564516129032258	0.08879104874883058
0.6397849462365593	0.08610631477161336	0.5515053763440858	0.06516191781661446	0.0	0.0	0.5252688172043011	0.08780726446889855	0.46849462365591393	0.06131690648315834	0.563978494623656	0.08774849960379986
0.6370967741935486	0.08625203238648141	0.5561290322580643	0.06567354623884707	0.0	0.0	0.5306451612903226	0.08769389849904775	0.46118279569892473	0.062114060569927486	0.5731182795698925	0.0874988974275467
0.6370967741935485	0.0857837084212778	0.5596774193548385	0.06598751028014252	0.0	0.0	0.5333333333333333	0.08707757432080655	0.45204301075268816	0.062488595892625294	0.5795698924731182	0.08776377255899305
0.6397849462365592	0.08587186852608598	0.5651612903225804	0.06624384323596268	0.0	0.0	0.5338709677419354	0.08696637372012317	0.44430107526881724	0.06238733579795218	0.5887096774193548	0.08788438100541872
0.6397849462365592	0.08542940146030338	0.5717204301075268	0.0672225918667438	0.0	0.0	0.5327956989247312	0.08782221219728407	0.4352688172043011	0.062371877249469694	0.5940860215053763	0.08808611079856175
0.6397849462365591	0.08542940146030338	0.5791397849462365	0.0684553002886312	0.0	0.0	0.5333333333333332	0.08773693884535934	0.426236559139785	0.06310238922040572	0.6	0.0886271677666749
0.6413978494623657	0.0854364743814102	0.5856989247311828	0.06880227814304717	0.0	0.0	0.532258064516129	0.08780494971421	0.4202150537634408	0.0633490438311674	0.6	0.08997421567125954
0.646774193548387	0.08594594082301522	0.590752688172043	0.06851475949447759	0.0	0.0	0.5306451612903226	0.08783348636049071	0.4172043010752688	0.06431575513299632	0.6091397849462366	0.0887363410472782
0.6526881720430107	0.08531931798200831	0.5940860215053763	0.06851641927534816	0.0	0.0	0.5295698924731183	0.0883191142149728	0.41440860215053765	0.06542198735328353	0.6161290322580646	0.08923600997953518
0.6521505376344086	0.08590321563351457	0.5955913978494624	0.06875993576288453	0.0	0.0	0.5333333333333333	0.08900301817630002	0.41591397849462364	0.06677701841327276	0.624193548387097	0.08881821669705499
0.6521505376344086	0.08684011443758614	0.5939784946236559	0.06851047841624432	0.0	0.0	0.535483870967742	0.08900301817630005	0.4180645161290323	0.0672114606571	0.63494623655914	0.08871970192188466
0.6462365591397848	0.08694003292309944	0.5962365591397849	0.06803621981064538	0.0	0.0	0.5435483870967742	0.08743636323890913	0.41784946236559145	0.06696696720050388	0.6387096774193549	0.08681341440543798
0.6446236559139784	0.08684867140835127	0.5961290322580646	0.06796389866849063	0.0	0.0	0.5473118279569892	0.08766774569240827	0.4165591397849463	0.06718012930581355	0.6430107526881721	0.08605375411382071
0.64247311827957	0.08679860233737581	0.5939784946236558	0.06717404794174586	0.0	0.0	0.5510752688172043	0.08707091723724279	0.416236559139785	0.06687586920042418	0.6462365591397851	0.08523641656817631
0.6419354838709678	0.08736874433369969	0.5950537634408603	0.0669482281985455	0.0	0.0	0.5586021505376344	0.08810372272366578	0.4164516129032258	0.06688612410278393	0.6440860215053764	0.08528420818163564
0.6397849462365592	0.08818293209448805	0.5918279569892474	0.06742078882369974	0.0	0.0	0.5693548387096774	0.08834507179490274	0.41655913978494613	0.06670137925392704	0.6440860215053764	0.08429023399652343
0.6408602150537636	0.08879756271711153	0.5900000000000001	0.06762904361146256	0.0	0.0	0.5768817204301075	0.08911772814966086	0.42107526881720425	0.06648456601936521	0.6381720430107528	0.08598229783212638
0.6451612903225807	0.08865139574897495	0.5874193548387098	0.06788321154636685	0.0	0.0	0.5801075268817204	0.0909717129274131	0.42505376344086016	0.06632227900030832	0.631720430107527	0.08650272286352376
0.6440860215053765	0.08803138847794126	0.5848387096774194	0.0686768721291453	0.0	0.0	0.5865591397849462	0.09092591379805837	0.4313978494623656	0.06587776340203844	0.6354838709677421	0.08775094556108032
0.6440860215053765	0.08803138847794126	0.583978494623656	0.06858016888177355	0.0	0.0	0.5897849462365591	0.09047355274138093	0.43838709677419346	0.06552600056526252	0.6360215053763442	0.08999855660426183
0.6462365591397852	0.08843545918372568	0.5821505376344087	0.06879416115382848	0.0	0.0	0.5935483870967743	0.09126846237832764	0.4448387096774194	0.06553208866795564	0.6360215053763442	0.09108137574048601
0.6505376344086023	0.08843545918372567	0.5798924731182796	0.06955761328712019	0.0	0.0	0.5983870967741937	0.09099013821797111	0.44924731182795696	0.06583173661814612	0.6322580645161291	0.09232819460334175
0.6548387096774195	0.08707418356683223	0.578709677419355	0.07036078702062125	0.0	0.0	0.6005376344086023	0.09166005564794732	0.45365591397849464	0.06586593110730218	0.6290322580645162	0.09297081115978102
0.6575268817204304	0.08657901248901141	0.5760215053763442	0.06996929711430962	0.0	0.0	0.6016129032258065	0.0914748638105093	0.45688172043010755	0.06520741343373297	0.6279569892473118	0.09413535295433732
0.6591397849462367	0.0867283877377169	0.5734408602150539	0.06964544698693095	0.0	0.0	0.6005376344086023	0.09091384170387552	0.4612903225806451	0.0640804490524428	0.6284946236559139	0.0951615564893064
0.6575268817204303	0.0875232973746636	0.5682795698924732	0.06952692478615358	0.0	0.0	0.6021505376344087	0.0902364700483093	0.46268817204301066	0.06396667690009722	0.6322580645161289	0.09545090495003573
0.6575268817204303	0.0890394961590015	0.5624731182795699	0.07026702510791111	0.0	0.0	0.6043010752688174	0.08943642538942526	0.46258064516129027	0.06352603903988965	0.6317204301075269	0.09552158748388223
0.653225806451613	0.08868107321993339	0.5597849462365592	0.0703316950871414	0.0	0.0	0.6048387096774195	0.08838481924890317	0.4644086021505376	0.06306963089618677	0.6311827956989248	0.09608336531639748
0.6446236559139786	0.08865803272405819	0.5572043010752691	0.07043391663062508	0.0	0.0	0.6037634408602153	0.0869990784714026	0.46559139784946235	0.06373663979159691	0.628494623655914	0.09623567518975515
0.6381720430107528	0.08845708033319681	0.5526881720430109	0.07043391663062507	0.0	0.0	0.602688172043011	0.08602495736492184	0.47107526881720435	0.06473021796934952	0.6231182795698925	0.09728232515087101
0.6333333333333334	0.08846306070110078	0.5488172043010754	0.07037921068257728	0.0	0.0	0.5983870967741938	0.08548697575416327	0.47720430107526884	0.06532084307486703	0.6188172043010753	0.09814181030700958
0.6327956989247313	0.08847905441653314	0.5433333333333333	0.06916095532144473	0.0	0.0	0.598924731182796	0.08479441817811667	0.4832258064516129	0.06588031760425347	0.6166666666666668	0.09892963791531982
0.6301075268817206	0.0887758038674477	0.5398924731182795	0.06865739242805888	0.0	0.0	0.5956989247311831	0.08416862366470634	0.49000000000000005	0.06587606536842291	0.6134408602150538	0.09921090063257951
0.6295698924731185	0.08967186121511793	0.5387096774193549	0.06804632542249188	0.0	0.0	0.5967741935483875	0.08402121271107872	0.4967741935483871	0.06609493757995938	0.6102150537634409	0.09911163290046622
0.628494623655914	0.09063757441099454	0.5367741935483872	0.06786315754758059	0.0	0.0	0.5967741935483872	0.08402121271107871	0.5009677419354839	0.06620473118907177	0.606989247311828	0.09902268499504709
0.628494623655914	0.09146719598718982	0.5360215053763442	0.06642345876763683	0.0	0.0	0.599462365591398	0.0829067626796068	0.5056989247311828	0.06727919648041349	0.606989247311828	0.09980858653687107
0.6263440860215055	0.0917157179001224	0.5320430107526882	0.06525974359642267	0.0	0.0	0.602688172043011	0.08295256180896154	0.5074193548387096	0.06729487096597714	0.6043010752688173	0.1001269111934738
0.6258064516129033	0.09272677977097794	0.52752688172043	0.06419907695667937	0.0	0.0	0.6059139784946237	0.08246268710670736	0.5118279569892473	0.0673417032203861	0.6053763440860215	0.10018101539977933
0.6236559139784946	0.09346226087446106	0.5229032258064515	0.0639922980492787	0.0	0.0	0.6086021505376344	0.08219442958323535	0.514731182795699	0.067128003622558	0.6	0.10149578365319355
0.6172043010752689	0.09376694373927721	0.5189247311827957	0.06301813917348906	0.0	0.0	0.6096774193548388	0.08105996671946773	0.5148387096774193	0.06587038682421506	0.5946236559139785	0.10149578365319353
0.617741935483871	0.09318304608777096	0.5174193548387097	0.06148466986151825	0.0	0.0	0.6075268817204301	0.07978650400522604	0.513225806451613	0.0639947735983032	0.5892473118279571	0.10130384537988144
0.617741935483871	0.09275431881699878	0.5170967741935485	0.060319353471736926	0.0	0.0	0.6053763440860215	0.07806383287749448	0.510967741935484	0.06331758388012095	0.5849462365591398	0.10257329468684041
0.617741935483871	0.09318304608777098	0.5155913978494624	0.05991200355221983	0.0	0.0	0.5983870967741934	0.07759071122793908	0.5118279569892473	0.06239540944944032	0.5854838709677422	0.10442998274079007
0.6166666666666667	0.09292196503135504	0.5148387096774193	0.05980900193573144	0.0	0.0	0.5956989247311828	0.07567724438916676	0.5132258064516129	0.06191565595858972	0.5870967741935487	0.10562614590946741
0.614516129032258	0.09265514256929261	0.5141935483870967	0.06086931190060429	0.0	0.0	0.5956989247311828	0.07514706420615463	0.5135483870967742	0.061460275151978064	0.588709677419355	0.10566985071971531
0.6129032258064515	0.0910876781769106	0.51	0.06208558039564292	0.0	0.0	0.5956989247311828	0.07468369364424023	0.5158064516129033	0.0608740976119639	0.5989247311827958	0.10624288957803105
0.6118279569892473	0.08984065211576225	0.5098924731182796	0.06183852826482111	0.0	0.0	0.5946236559139785	0.07449241364397874	0.5180645161290324	0.06034841894680022	0.6021505376344086	0.1070426832733886
0.6096774193548388	0.08893887329254709	0.5097849462365591	0.06219479104080814	0.0	0.0	0.5940860215053765	0.0735662773655198	0.5195698924731184	0.06047309891682579	0.6123655913978494	0.10671437485811627
0.6075268817204301	0.08803709446933192	0.5104301075268817	0.06262048915509064	0.0	0.0	0.5983870967741937	0.0716564821111456	0.5227956989247312	0.06034194254960168	0.621505376344086	0.10490194754852919
0.6080645161290323	0.08842354884765363	0.5111827956989247	0.06226696398180452	0.0	0.0	0.5967741935483871	0.07099483065414545	0.5253763440860215	0.06103889835335568	0.6268817204301075	0.10456024005660076
0.6086021505376344	0.08917986894835983	0.5120430107526881	0.0628638597707432	0.0	0.0	0.5967741935483871	0.07149299084017764	0.5274193548387097	0.06158727000874471	0.6349462365591397	0.10320988371292622
0.6080645161290325	0.08838934386425366	0.5127956989247312	0.06319968953339529	0.0	0.0	0.6021505376344087	0.07066335870768715	0.5280645161290323	0.062034749310036184	0.639247311827957	0.10344158619413224
0.6059139784946237	0.08884891451404532	0.5145161290322581	0.06289608523934745	0.0	0.0	0.6075268817204302	0.07146711688441712	0.5312903225806451	0.062070449325493736	0.6473118279569893	0.10407329511132206
0.6048387096774195	0.09007973212410143	0.5156989247311827	0.062300087700793205	0.0	0.0	0.6096774193548388	0.070913146221763	0.5364516129032257	0.06238753301467955	0.653225806451613	0.10445818766573914
0.6059139784946238	0.0910825848019268	0.5164516129032257	0.06266712660588108	0.0	0.0	0.6112903225806452	0.07163597246780316	0.5413978494623656	0.06310148386925012	0.6591397849462366	0.10461572708016122
0.6059139784946237	0.0910825848019268	0.5152688172043011	0.062483564304683964	0.0	0.0	0.6188172043010753	0.07169264853914169	0.5464516129032259	0.06431333613375805	0.6623655913978495	0.10527615683213944
0.6091397849462367	0.09093521059971774	0.5170967741935484	0.06186064538048746	0.0	0.0	0.6241935483870968	0.07222430257983985	0.5502150537634408	0.06465515280734611	0.6618279569892475	0.10592807591892488
0.6123655913978495	0.09080475259288041	0.517741935483871	0.0612505682393568	0.0	0.0	0.624731182795699	0.07347878286657822	0.5548387096774194	0.06473011389627234	0.6655913978494625	0.10679866093259316
0.6155913978494624	0.09223844434915282	0.518279569892473	0.0609583263344231	0.0	0.0	0.6220430107526882	0.07437484021424846	0.5564516129032256	0.06518174895130477	0.6677419354838711	0.10755391338084255
0.6209677419354838	0.09304634159201487	0.520752688172043	0.06125858156844511	0.0	0.0	0.6225806451612904	0.07538335739858183	0.5606451612903225	0.0649006951850221	0.6715053763440861	0.10699248937539067
0.6247311827956988	0.09367502736534289	0.5227956989247311	0.060431625569045605	0.0	0.0	0.6231182795698925	0.07636261352699993	0.5622580645161289	0.06503326618677764	0.6774193548387097	0.10574293989721453
0.6268817204301075	0.09423745696161835	0.5223655913978495	0.06085916678510251	0.0	0.0	0.6268817204301076	0.07737486462922578	0.5620430107526881	0.06473484602957273	0.6833333333333333	0.10486456406395626
0.6284946236559139	0.0944679332341747	0.5218279569892473	0.061370190069557455	0.0	0.0	0.6231182795698925	0.07862985180154784	0.5636559139784946	0.06523287447633355	0.6887096774193548	0.10358686175339184
0.6311827956989248	0.09417118378326014	0.5193548387096776	0.0608738642442244	0.0	0.0	0.6215053763440862	0.07930722345711405	0.5664516129032258	0.06537483741825638	0.6956989247311829	0.10245813805565046
0.6322580645161291	0.09359407515208801	0.5164516129032259	0.061045737784015126	0.0	0.0	0.6193548387096776	0.07904040099505165	0.5711827956989248	0.06561528153102848	0.699462365591398	0.10252300692887374
0.6327956989247313	0.09267993909836729	0.5146236559139785	0.060880417059579674	0.0	0.0	0.6161290322580646	0.07960283059132711	0.5765591397849461	0.06579722412885342	0.7075268817204302	0.10149750480282094
0.6365591397849463	0.09195023600768532	0.5111827956989248	0.06145752496514316	0.0	0.0	0.6112903225806452	0.07930042003900434	0.5850537634408602	0.06563209918520051	0.7112903225806453	0.09926297386783144
0.6365591397849464	0.09223624280737447	0.5105376344086022	0.0619583439708348	0.0	0.0	0.6064516129032259	0.07807542686193258	0.5923655913978495	0.06567546705128313	0.7161290322580645	0.0981024316987024
0.6413978494623658	0.09154207246955683	0.510967741935484	0.06295273355117526	0.0	0.0	0.6048387096774194	0.07882771181446867	0.5964516129032259	0.06603610892217154	0.7193548387096774	0.0973416341079423
0.6440860215053765	0.09062108937861336	0.5096774193548388	0.0632114428699449	0.0	0.0	0.6026881720430106	0.0785064105850262	0.6001075268817204	0.06620139304595628	0.7247311827956988	0.09653503738782748
0.6478494623655915	0.09072100786412668	0.5088172043010754	0.06387506551630709	0.0	0.0	0.6016129032258064	0.07910897178497911	0.6015053763440861	0.0670803760187663	0.728494623655914	0.09593083508141102
0.6500000000000001	0.09077107693510214	0.5073118279569894	0.06415850437950571	0.0	0.0	0.6016129032258064	0.07910897178497911	0.6029032258064515	0.06822201320353302	0.7311827956989247	0.09570035880885469
0.6532258064516131	0.09161329444762842	0.5063440860215055	0.06448827149476503	0.0	0.0	0.603763440860215	0.07910897178497911	0.6067741935483869	0.06889519407073859	0.7301075268817204	0.09480877895123835
0.6575268817204304	0.09099328717659472	0.5036559139784947	0.06513659328981694	0.0	0.0	0.606989247311828	0.07969718004894304	0.6075268817204299	0.07018176505903138	0.7295698924731183	0.09351436350943518
0.659677419354839	0.09093747669997278	0.5030107526881721	0.06546918719794893	0.0	0.0	0.610215053763441	0.08008987840300412	0.6083870967741933	0.07065505399022182	0.7290322580645161	0.09221994806763201
0.6629032258064519	0.09149144736262689	0.501720430107527	0.06518423924066394	0.0	0.0	0.6118279569892473	0.07968779316865653	0.6079569892473118	0.07185226769210062	0.7225806451612903	0.09101926105437594
0.666666666666667	0.09317971963146841	0.5016129032258065	0.06460569035402774	0.0	0.0	0.6123655913978494	0.07952454088956401	0.606021505376344	0.07311330305655922	0.7129032258064516	0.09051059270401862
0.6688172043010755	0.09384963706144461	0.5006451612903228	0.06456984806012094	0.0	0.0	0.6075268817204301	0.07849604009965011	0.6039784946236558	0.07389452847733091	0.7091397849462365	0.08985940703912916
0.6704301075268819	0.09451470819786764	0.4988172043010754	0.06381830677751033	0.0	0.0	0.6021505376344086	0.07797849750893325	0.6003225806451614	0.07430020021144768	0.7005376344086022	0.08903363322955708
0.6763440860215055	0.09372985373413553	0.4945161290322582	0.06351911648086003	0.0	0.0	0.5951612903225806	0.07730747499451561	0.5948387096774194	0.07447848008931784	0.6951612903225808	0.09039490884645053
0.6768817204301075	0.0935346793560753	0.49193548387096786	0.06309986106868644	0.0	0.0	0.589247311827957	0.07801492558087049	0.5890322580645162	0.07476789942296876	0.6897849462365592	0.09001703939710791
0.6795698924731183	0.09238798948308884	0.48741935483870985	0.06262947309737996	0.0	0.0	0.5876344086021505	0.07786920796600244	0.5850537634408602	0.07438514157708212	0.6827956989247312	0.08978233400117638
0.6795698924731183	0.09238798948308884	0.4841935483870969	0.06256175858829503	0.0	0.0	0.5833333333333335	0.07931622670129912	0.5836559139784947	0.07373760538290158	0.6795698924731183	0.08946958785140477
0.6806451612903226	0.09218511533687257	0.4822580645161291	0.06272037362364069	0.0	0.0	0.5801075268817206	0.07972268628341111	0.5810752688172044	0.07405445687361681	0.6736559139784946	0.08721719640219744
0.6811827956989247	0.09158587025302792	0.480215053763441	0.06313053965286343	0.0	0.0	0.578494623655914	0.08065457988189656	0.5786021505376345	0.07370814242347129	0.6709677419354838	0.08618968729134112
0.6801075268817205	0.09105134154040619	0.4801075268817206	0.06314954726244273	0.0	0.0	0.5811827956989247	0.07975852253422629	0.5765591397849462	0.07380257974468946	0.663978494623656	0.08576727274547269
0.6822580645161291	0.09036908361012473	0.48193548387096785	0.06324354162257707	0.0	0.0	0.5779569892473118	0.07973036163204131	0.5734408602150537	0.07322723141289876	0.6569892473118281	0.08574386975551578
0.6833333333333335	0.09007399074655117	0.48193548387096785	0.06380118186392424	0.0	0.0	0.5747311827956989	0.08002545449561488	0.5729032258064515	0.07310533471341492	0.65	0.0854635105752582
0.6806451612903228	0.08923339659146957	0.48204301075268835	0.06455458465927141	0.0	0.0	0.5736559139784945	0.07895018567841057	0.5717204301075268	0.0733361165710861	0.6446236559139786	0.08446953639014596
0.6811827956989249	0.08823999736114717	0.48333333333333345	0.06492563711203093	0.0	0.0	0.5768817204301074	0.07799124493301156	0.5712903225806452	0.07441536552826411	0.6419354838709679	0.08343313295754794
0.6838709677419357	0.08709330748816069	0.4833333333333334	0.06451597691207651	0.0	0.0	0.5784946236559138	0.07725397898792792	0.5708602150537635	0.0751120473312893	0.6365591397849463	0.08430272068986921
0.6860215053763443	0.08627911972737233	0.48623655913978503	0.06456336413781989	0.0	0.0	0.5801075268817203	0.07663314579857793	0.5697849462365592	0.07513902203000992	0.6279569892473119	0.08585597655060402
0.6892473118279572	0.08546605760578065	0.4907526881720431	0.0642559878223476	0.0	0.0	0.5806451612903225	0.07615887630711066	0.5712903225806453	0.07474849705481601	0.6220430107526882	0.08633534082795079
0.6930107526881722	0.0845104825748933	0.49645161290322576	0.06425141547689438	0.0	0.0	0.5870967741935483	0.07494372568782454	0.5697849462365593	0.07401148697780408	0.6139784946236558	0.08662200204406134
0.6962365591397851	0.084120112802613	0.501505376344086	0.06438440806336032	0.0	0.0	0.5913978494623656	0.07444556550179238	0.5655913978494624	0.07342775089645481	0.6096774193548388	0.08707971242267569
0.6994623655913978	0.08372974303033272	0.5063440860215054	0.0638912649670512	0.0	0.0	0.5946236559139785	0.07450137597841433	0.5589247311827957	0.07263889187994771	0.6080645161290322	0.08565671634381701
0.699462365591398	0.08372974303033273	0.5079569892473119	0.06322176812704154	0.0	0.0	0.5978494623655914	0.07393894638213888	0.5540860215053764	0.0718946224777338	0.6005376344086021	0.08578012528083505
0.6983870967741937	0.08353846303007124	0.5100000000000001	0.06260992491982718	0.0	0.0	0.6026881720430107	0.07424135693446166	0.5454838709677421	0.07107515064216488	0.5946236559139785	0.08593936864278855
0.7010752688172045	0.0832772514180554	0.5097849462365591	0.061564610901404186	0.0	0.0	0.6043010752688172	0.07584927825295085	0.5411827956989248	0.07046311636185838	0.5860215053763441	0.08528527677733655
0.7005376344086023	0.08427065064837783	0.5096774193548387	0.060661994293387485	0.0	0.0	0.6043010752688172	0.0754076565331349	0.5369892473118281	0.06976697865990401	0.5795698924731184	0.0845853857825298
0.6973118279569893	0.08480961425084593	0.5109677419354838	0.06033334777397623	0.0	0.0	0.6048387096774193	0.07595141615669462	0.5309677419354839	0.06980427550388349	0.571505376344086	0.08498900838797264
0.6962365591397851	0.08461833425058443	0.5122580645161289	0.060169246534763236	0.0	0.0	0.6086021505376344	0.07602622661230794	0.5286021505376343	0.06963596745672777	0.5672043010752689	0.08472198185560427
0.6956989247311829	0.08561173348090684	0.5179569892473117	0.06059936048410398	0.0	0.0	0.6096774193548387	0.07738998203263858	0.5244086021505376	0.0693064355581015	0.5639784946236559	0.08447818863669332
0.6967741935483872	0.08457823596811907	0.5208602150537632	0.061065310304892505	0.0	0.0	0.6129032258064516	0.07956969800588945	0.5195698924731184	0.06874102315306432	0.5623655913978495	0.08366581390377735
0.6967741935483872	0.08503400078983932	0.5240860215053764	0.06068614054678726	0.0	0.0	0.6155913978494625	0.08024706966145566	0.5159139784946236	0.06803774650886993	0.5596774193548388	0.08387622829832095
0.6967741935483872	0.0855421723231387	0.5251612903225807	0.06092689383962484	0.0	0.0	0.6172043010752689	0.08107936448446632	0.5130107526881721	0.06794678828574477	0.5575268817204302	0.08349786531489037
0.6989247311827957	0.08549637319378395	0.5256989247311827	0.060985155052683426	0.0	0.0	0.6177419354838711	0.08294778553196165	0.51247311827957	0.06670767364276595	0.5543010752688173	0.08349786531489037
0.7021505376344086	0.08516312291580594	0.5274193548387097	0.061464123654292824	0.0	0.0	0.6155913978494626	0.08451292905142015	0.5125806451612904	0.06519926622701425	0.5526881720430108	0.08284955146223952
0.7043010752688171	0.08511732378645119	0.5286021505376344	0.06250727154335393	0.0	0.0	0.6166666666666669	0.08655270563836645	0.5121505376344087	0.06417631836608406	0.5505376344086023	0.08304299853009821
0.7059139784946236	0.08469360172126511	0.5291397849462365	0.06387593332919633	0.0	0.0	0.6215053763440862	0.08727953862940603	0.513978494623656	0.0635713474678578	0.55	0.08351726802156549
0.7021505376344086	0.08598429007769294	0.5316129032258065	0.06421115086586178	0.0	0.0	0.6274193548387099	0.08771207353650305	0.5168817204301075	0.06342211566569556	0.5473118279569893	0.08325605640954967
0.7021505376344085	0.08547611854439356	0.5358064516129032	0.06448786708166689	0.0	0.0	0.6327956989247314	0.08771207353650305	0.5195698924731184	0.06321698722527386	0.5494623655913979	0.08304935062945491
0.6983870967741933	0.08541608783698966	0.5406451612903225	0.06477686404972387	0.0	0.0	0.6354838709677423	0.08762071202175487	0.5218279569892473	0.06340436871816492	0.5489247311827958	0.08498835781807516
0.6999999999999998	0.08482087214359524	0.5417204301075268	0.06517606906642316	0.0	0.0	0.6392473118279572	0.08631620619575385	0.5240860215053764	0.06373990721225462	0.5521505376344087	0.08444939421560707
0.696774193548387	0.08399916866563333	0.5427956989247311	0.065325689771187	0.0	0.0	0.6397849462365595	0.0857012041303063	0.5262365591397851	0.06371401562778194	0.5548387096774193	0.08510388473293545
0.6962365591397849	0.08359456731530386	0.5426881720430108	0.06590750417764903	0.0	0.0	0.6430107526881724	0.08479039851289902	0.5282795698924732	0.06428561032380709	0.5559139784946237	0.08472199038960902
0.6973118279569892	0.08261289724358771	0.5419354838709678	0.06635643175766553	0.0	0.0	0.6451612903225811	0.08457646454782118	0.5336559139784947	0.06367027159194696	0.5596774193548386	0.08491270245427142
0.693010752688172	0.08269537944547946	0.5418279569892472	0.06648616534829604	0.0	0.0	0.649462365591398	0.0846871076518979	0.5392473118279569	0.06418306612488685	0.5661290322580644	0.08477856602980627
0.6951612903225807	0.08225153830743305	0.5418279569892472	0.06654785021858527	0.0	0.0	0.6548387096774195	0.08346572973886861	0.5453763440860215	0.06412739617569145	0.572043010752688	0.08395592029584614
0.6989247311827957	0.08170639168501409	0.5418279569892474	0.0661225899431096	0.0	0.0	0.6612903225806454	0.08336114333474652	0.5526881720430107	0.06409698997621789	0.575268817204301	0.0836728948549795
0.7005376344086023	0.08111117599161967	0.5406451612903227	0.065829677444137	0.0	0.0	0.6677419354838711	0.08285018425418365	0.5649462365591398	0.06228611105266286	0.578494623655914	0.08316529683093088
0.6989247311827957	0.08105114528421575	0.54247311827957	0.06578507848134162	0.0	0.0	0.6731182795698925	0.08298769271732437	0.5726881720430107	0.061943304418792484	0.5849462365591398	0.08238352200126137
0.699462365591398	0.08083782393414778	0.5436559139784948	0.06612231198019265	0.0	0.0	0.6795698924731182	0.0833684302615174	0.5824731182795698	0.06094641652080107	0.5913978494623656	0.0810968281274557
0.6989247311827957	0.08039589888341742	0.5475268817204302	0.06652294964734132	0.0	0.0	0.6870967741935483	0.08288712472209733	0.5902150537634407	0.06060691469327318	0.5940860215053764	0.08101598940353169
0.6956989247311828	0.08022133097863848	0.5495698924731183	0.0661942707704005	0.0	0.0	0.6930107526881719	0.08322918251238785	0.6017204301075267	0.059842312094133626	0.5983870967741937	0.08169976591696373
0.6940860215053765	0.07953969808659497	0.5521505376344086	0.06566993144770314	0.0	0.0	0.7010752688172043	0.08254193365753333	0.6151612903225806	0.05944007354689784	0.6053763440860216	0.08107138172686874
0.6951612903225808	0.079073484733775	0.5543010752688172	0.06530375753768239	0.0	0.0	0.7091397849462365	0.0818546848026788	0.6292473118279569	0.05930892152252457	0.6112903225806453	0.08165481990247594
0.6978494623655915	0.07975738869510222	0.5560215053763442	0.06579058716453542	0.0	0.0	0.7155913978494624	0.08170727384905116	0.6429032258064515	0.05924782687314746	0.6166666666666667	0.08165481990247594
0.6983870967741936	0.08054791377920835	0.5597849462365593	0.06623900882785291	0.0	0.0	0.7236559139784946	0.08154402156995866	0.6588172043010753	0.05875713055614857	0.6225806451612903	0.08196121844244102
0.6983870967741936	0.08012522142989696	0.5641935483870969	0.06689042942564066	0.0	0.0	0.7333333333333334	0.08036863515856647	0.6729032258064516	0.05825702986871147	0.6284946236559139	0.08348841126812798
0.6983870967741937	0.08012522142989698	0.5680645161290324	0.06755723749787663	0.0	0.0	0.74247311827957	0.07943636974120674	0.6856989247311827	0.05783319887028175	0.6370967741935483	0.08348841126812796
0.7026881720430108	0.07926936629439096	0.5712903225806453	0.06797305986569532	0.0	0.0	0.7537634408602152	0.07829675982967478	0.7013978494623654	0.05723650610772031	0.643548387096774	0.0834067122073856
0.7016129032258066	0.08030286380717873	0.5770967741935485	0.06809393679786391	0.0	0.0	0.7596774193548387	0.07726096523504046	0.7152688172043009	0.05608596306911158	0.6526881720430106	0.08398231868144823
0.7016129032258065	0.07937677007495494	0.5783870967741938	0.06808068926533613	0.0	0.0	0.7693548387096775	0.07541476590330047	0.7317204301075267	0.055041912431705135	0.6618279569892471	0.08361703026966401
0.703225806451613	0.07946813158970312	0.5831182795698926	0.06807837565489913	0.0	0.0	0.7768817204301075	0.07342862718525595	0.7464516129032257	0.05446853737823396	0.6725806451612901	0.08310756382805895
0.7048387096774195	0.07954619534851361	0.5856989247311829	0.06824645747980149	0.0	0.0	0.7827956989247312	0.07300509206463575	0.7579569892473118	0.05389422896042026	0.6801075268817203	0.08375036860288139
0.7059139784946237	0.07968143654920172	0.5900000000000002	0.06756647722112202	0.0	0.0	0.785483870967742	0.07232772040906953	0.7717204301075269	0.05296370041862134	0.686021505376344	0.08484781433121288
0.7086021505376344	0.07976670990112646	0.5938709677419356	0.06729216125008486	0.0	0.0	0.7903225806451614	0.0704592993615742	0.7848387096774192	0.05327940522562741	0.6940860215053762	0.08600479653422104
0.7091397849462366	0.0796487311835124	0.5982795698924732	0.06647712738982374	0.0	0.0	0.7978494623655914	0.06827255365747611	0.7962365591397849	0.053462214944517104	0.7021505376344086	0.08716177873722918
0.7096774193548389	0.07999127976378169	0.6026881720430107	0.06534191020923583	0.0	0.0	0.8075268817204301	0.06642635432573614	0.8070967741935484	0.05344270412484761	0.7096774193548387	0.08655921753727627
0.710215053763441	0.08033382834405099	0.609032258064516	0.0641916399679866	0.0	0.0	0.8096774193548386	0.0663705438491142	0.8173118279569892	0.05370232000712736	0.720967741935484	0.08557548160420396
0.7129032258064519	0.08008660600566626	0.6153763440860214	0.06381977801621704	0.0	0.0	0.8139784946236558	0.06637054384911421	0.8277419354838709	0.05306768574999504	0.7301075268817204	0.08598009108577279
0.7123655913978496	0.0811940226228103	0.6196774193548387	0.06318604676134723	0.0	0.0	0.817741935483871	0.06569317219354799	0.8381720430107527	0.05202546773242614	0.7354838709677419	0.0863809773556222
0.7155913978494626	0.08149870548762646	0.6227956989247311	0.06190641533642418	0.0	0.0	0.8231182795698924	0.0651377930531895	0.8477419354838709	0.051660566197259276	0.7413978494623655	0.08576703033429724
0.7155913978494627	0.08218528269576907	0.628494623655914	0.06037496842692386	0.0	0.0	0.8225806451612904	0.06469586800245915	0.8534408602150536	0.051289784800280284	0.7435483870967742	0.0868707392649939
0.7198924731182799	0.08230782260437303	0.6335483870967742	0.05970769835695873	0.0	0.0	0.827956989247312	0.06414048886210065	0.8595698924731181	0.05009615962927149	0.7440860215053763	0.08863517087508616
0.7220430107526885	0.08272968643777653	0.6394623655913979	0.05911590097314996	0.0	0.0	0.8317204301075269	0.06381678841857633	0.8662365591397847	0.048455175149601716	0.7456989247311828	0.09040299726833705
0.724193548387097	0.0824899785964634	0.6459139784946236	0.059157458722784606	0.0	0.0	0.832258064516129	0.06406252289956059	0.8692473118279569	0.04804193973121947	0.7451612903225807	0.09084737095779981
0.7295698924731184	0.08248997859646341	0.6527956989247312	0.05921563827558125	0.0	0.0	0.8306451612903225	0.06352138519428065	0.8717204301075268	0.04748468000897847	0.7430107526881721	0.09133859044272494
0.7284946236559142	0.08254665466780192	0.658279569892473	0.059070856899001836	0.0	0.0	0.832258064516129	0.06380092958862972	0.8722580645161288	0.04704558450403809	0.7397849462365592	0.09331143780922815
0.7317204301075271	0.08295541437019237	0.6638709677419355	0.059385843733057636	0.0	0.0	0.8284946236559141	0.06417866557989518	0.8709677419354838	0.0463159290453774	0.7381720430107527	0.0950270773258033
0.7338709677419356	0.08333730871351881	0.6687096774193548	0.05956999900799778	0.0	0.0	0.8236559139784947	0.06469669758156486	0.8683870967741932	0.04678569520695247	0.739247311827957	0.0956296385257562
0.7370967741935485	0.08382718341577303	0.6743010752688172	0.059054931997514326	0.0	0.0	0.8204301075268818	0.06531244877894013	0.8686021505376342	0.046185272886180774	0.7360215053763441	0.09667628848687207
0.7392473118279571	0.08424904724917655	0.6775268817204301	0.05876031550025411	0.0	0.0	0.8172043010752689	0.0649824024277732	0.8668817204301074	0.046123240280702936	0.7354838709677419	0.09779341240258423
0.7435483870967743	0.08463094159250299	0.6787096774193547	0.05813594609709837	0.0	0.0	0.8129032258064518	0.0653695674944811	0.8664516129032257	0.045718653665648264	0.7360215053763441	0.09850933688063339
0.7478494623655914	0.08488799169917369	0.6817204301075268	0.057310675543312976	0.0	0.0	0.8096774193548388	0.06567425035929725	0.8646236559139784	0.04567144532739857	0.7349462365591398	0.09943625071423262
0.7521505376344085	0.08553645924287727	0.685268817204301	0.056652551727462204	0.0	0.0	0.8043010752688173	0.06602736457717331	0.8629032258064516	0.045840539086464016	0.7290322580645162	0.10144424538145118
0.7548387096774193	0.08594264188829334	0.690537634408602	0.05696391765457897	0.0	0.0	0.7989247311827958	0.06694451609458801	0.8616129032258064	0.04583251243167698	0.7274193548387097	0.10321309547684678
0.7559139784946236	0.08523020128068542	0.6977419354838709	0.056807421000713	0.0	0.0	0.7973118279569894	0.0669634067717077	0.860752688172043	0.0462756732284349	0.7268817204301076	0.10492403499013513
0.7623655913978494	0.08349134628530881	0.7023655913978494	0.05617893313004923	0.0	0.0	0.7919354838709679	0.0669634067717077	0.8594623655913979	0.04652520439144937	0.7263440860215056	0.10604115890584727
0.768279569892473	0.0830678111646886	0.7063440860215051	0.05581395393359227	0.0	0.0	0.7881720430107529	0.06748760751821042	0.8563440860215052	0.04628100918997489	0.7306451612903228	0.10589776103629428
0.7758064516129032	0.08112608202309571	0.7116129032258063	0.05451054556301982	0.0	0.0	0.7833333333333334	0.06851381105317947	0.8531182795698925	0.04641334188903797	0.7338709677419357	0.10721228265372452
0.7774193548387097	0.082454249353166	0.7168817204301074	0.05343091035976432	0.0	0.0	0.7784946236559142	0.06930885032178588	0.85	0.04636126172473693	0.7376344086021508	0.10751326686955089
0.782258064516129	0.08169730519256443	0.7210752688172042	0.05264373557619082	0.0	0.0	0.7758064516129033	0.06935310673145607	0.8480645161290322	0.04678061853283844	0.7408602150537636	0.10677539172148534
0.7876344086021505	0.08144354370346182	0.7241935483870966	0.05286835432424959	0.0	0.0	0.7731182795698927	0.0695685262706796	0.8447311827956989	0.04731233719177083	0.7397849462365593	0.10666636099237986
0.7897849462365591	0.08204635252653128	0.7279569892473117	0.05162412009159096	0.0	0.0	0.7682795698924731	0.07059472980564865	0.8419354838709678	0.04755378667596787	0.7413978494623658	0.1069402563755491
0.7908602150537635	0.08252379974303291	0.730752688172043	0.05182894107764682	0.0	0.0	0.7634408602150539	0.07022580665629412	0.8423655913978495	0.04778891305737629	0.746236559139785	0.10549244561778227
0.7903225806451614	0.08311826163302677	0.7338709677419354	0.051716300247306994	0.0	0.0	0.7618279569892473	0.07011072004188561	0.8405376344086022	0.04798669943153819	0.7510752688172044	0.10424289613960615
0.7892473118279572	0.08385298407787296	0.7366666666666665	0.05086269578762544	0.0	0.0	0.7602150537634409	0.07079235293392912	0.8370967741935482	0.047835163132487236	0.7575268817204303	0.10260039589051803
0.7903225806451614	0.08433861193235508	0.7383870967741935	0.050661153054681676	0.0	0.0	0.75752688172043	0.07131038493559878	0.8331182795698923	0.04791652574965554	0.7639784946236561	0.10095789564142992
0.7903225806451613	0.08389614486657247	0.7418279569892473	0.05010566890872432	0.0	0.0	0.7548387096774194	0.0720952393993309	0.829784946236559	0.0474680041956438	0.7655913978494625	0.10084280902702142
0.7887096774193549	0.08381808110776194	0.7453763440860214	0.049363169670282085	0.0	0.0	0.7559139784946236	0.07165767187702088	0.8258064516129032	0.046747233643056364	0.7629032258064518	0.10101348283850205
0.7887096774193549	0.08381808110776194	0.7463440860215054	0.04875102065899638	0.0	0.0	0.7548387096774194	0.07159354702189534	0.8188172043010752	0.04632004053781882	0.7623655913978495	0.09989903280703014
0.7908602150537636	0.08323609850699135	0.7475268817204301	0.048187607593441706	0.0	0.0	0.7553763440860215	0.07141433555236129	0.8130107526881719	0.045820354972652244	0.7645161290322582	0.09852946590588327
0.7919354838709679	0.08284893344028343	0.7491397849462366	0.04891125683467781	0.0	0.0	0.7521505376344086	0.07181642405005571	0.8065591397849462	0.04563905823814214	0.7704301075268818	0.09663445235373154
0.791935483870968	0.08329140050606602	0.7495698924731182	0.04945253608024815	0.0	0.0	0.7516129032258064	0.07209474821041223	0.8026881720430107	0.04528563863407598	0.7725806451612904	0.09598650824475513
0.7930107526881723	0.08290423543935813	0.7494623655913977	0.050075409620709915	0.0	0.0	0.747311827956989	0.07167220041621859	0.7954838709677419	0.04569288016646657	0.7774193548387098	0.09445363909387537
0.7940860215053767	0.08248237160595459	0.7508602150537632	0.04972119555898733	0.0	0.0	0.7419354838709675	0.07197481287866474	0.7883870967741934	0.04695048737730349	0.7774193548387098	0.09369432988495785
0.7930107526881723	0.08352583762399772	0.7517204301075266	0.04829365629067519	0.0	0.0	0.7408602150537633	0.0712704228942923	0.783010752688172	0.047621994659582535	0.7768817204301076	0.09383654172116679
0.7940860215053765	0.08294044350904761	0.7526881720430105	0.047614254193431196	0.0	0.0	0.7387096774193548	0.07202488194964021	0.7777419354838709	0.04849397905203654	0.7758064516129033	0.09292770525061025
0.7951612903225809	0.08302292571093936	0.7556989247311826	0.04696680035939762	0.0	0.0	0.7344086021505375	0.0722633695569608	0.776021505376344	0.04913605127493357	0.7758064516129034	0.0913648065170383
0.7940860215053765	0.08299606035187537	0.7566666666666664	0.046815200097688844	0.0	0.0	0.7360215053763439	0.0717762860047396	0.7743010752688172	0.0497781234978306	0.7758064516129034	0.09062518241061564
0.7940860215053764	0.08299606035187537	0.7613978494623652	0.046506832716003754	0.0	0.0	0.7419354838709676	0.07114484762650701	0.7658064516129032	0.05101434267131558	0.7715053763440862	0.0909761172815747
0.7951612903225806	0.08192079153467109	0.7641935483870964	0.04703973030698622	0.0	0.0	0.7473118279569892	0.06976722250886526	0.7596774193548387	0.05189718530973295	0.7661290322580647	0.09168234571732681
0.7962365591397849	0.08087732551662798	0.7682795698924728	0.047322131731668035	0.0	0.0	0.7510752688172042	0.06924302176236254	0.753010752688172	0.052962802144601466	0.7602150537634409	0.09137241158552725
0.7940860215053761	0.08025572333198838	0.768817204301075	0.0478140826351858	0.0	0.0	0.7505376344086021	0.06947818144856396	0.7456989247311827	0.05377604854724621	0.7586021505376344	0.09096780210395843
0.793548387096774	0.07984954068657232	0.768817204301075	0.04878122795125015	0.0	0.0	0.7489247311827958	0.0690699284007779	0.7386021505376343	0.054687734855110165	0.753763440860215	0.09027717112120699
0.7913978494623654	0.07974019312561657	0.7694623655913977	0.04966091606349958	0.0	0.0	0.7516129032258067	0.06966514409417233	0.7320430107526881	0.05536123359466697	0.75	0.08956857396321045
0.7870967741935482	0.08004487599043272	0.7694623655913977	0.04966091606349958	0.0	0.0	0.7553763440860216	0.06914094334766961	0.7273118279569891	0.05610412107085632	0.7446236559139786	0.08851333887266949
0.7870967741935483	0.08004487599043271	0.7688172043010751	0.04977351919164645	0.0	0.0	0.7591397849462368	0.0686167426011669	0.7207526881720429	0.05651998408915854	0.7365591397849462	0.08734906676437228
0.7817204301075268	0.08108456741645136	0.7669892473118278	0.05063110987411761	0.0	0.0	0.7629032258064519	0.06883006395123488	0.7147311827956989	0.05701346707401166	0.7301075268817204	0.0866830286760924
0.7784946236559139	0.0818048519879861	0.7682795698924729	0.051174804941264376	0.0	0.0	0.7655913978494625	0.06886124234509067	0.7106451612903226	0.057687418373548065	0.7241935483870967	0.08619665324130182
0.7741935483870969	0.08296172438259211	0.7677419354838708	0.0524699229131701	0.0	0.0	0.7704301075268818	0.06783503881012162	0.7052688172043011	0.05848348738258012	0.7150537634408602	0.08632037654413943
0.7731182795698925	0.0820418101003079	0.7692473118279569	0.05352671367528396	0.0	0.0	0.7752688172043012	0.06703999954151522	0.6993548387096775	0.05959931823378449	0.7096774193548387	0.08581060851930136
0.7698924731182798	0.08215171112644343	0.7681720430107526	0.05446575616566621	0.0	0.0	0.7790322580645164	0.06758113724679515	0.693978494623656	0.061142622676806355	0.7053763440860215	0.08643061579033505
0.7655913978494626	0.08272462149576915	0.7688172043010751	0.05427559042585613	0.0	0.0	0.7795698924731184	0.06798731989221121	0.6875268817204301	0.06273447965804697	0.7032258064516129	0.08717519776548466
0.7623655913978498	0.08241690553627325	0.7676344086021504	0.055235399917697256	0.0	0.0	0.7833333333333334	0.06809490784926087	0.6816129032258065	0.06429610505606338	0.6967741935483873	0.08768103165818038
0.7586021505376348	0.08164270886885708	0.7683870967741935	0.05524760279670455	0.0	0.0	0.7870967741935485	0.06892684034180556	0.6764516129032258	0.06498290755174077	0.6881720430107527	0.08871383714460335
0.759677419354839	0.0804259222259539	0.7683870967741934	0.0553583325744451	0.0	0.0	0.789247311827957	0.06932892883949998	0.6717204301075268	0.06510618270963023	0.6790322580645163	0.08980304486549262
0.7569892473118283	0.07987041125064176	0.7690322580645159	0.056316957179401175	0.0	0.0	0.7903225806451613	0.07029640724295241	0.6687096774193548	0.06565895894946235	0.6704301075268818	0.09053805342669512
0.7532258064516132	0.07963200573454436	0.7678494623655913	0.05699986610161538	0.0	0.0	0.7913978494623656	0.07046000813332623	0.6687096774193547	0.06607201331157825	0.6634408602150539	0.09194214815968585
0.7516129032258068	0.07999640904151645	0.7648387096774192	0.05822201603997155	0.0	0.0	0.7903225806451611	0.07035678656163763	0.6698924731182795	0.06676438792980324	0.6580645161290325	0.0920942519095305
0.7537634408602154	0.07938735357713211	0.7610752688172041	0.05859872063621096	0.0	0.0	0.7887096774193547	0.07259131749662714	0.6693548387096774	0.06736160132448145	0.6537634408602153	0.09145776537053148
0.7516129032258068	0.0799693361779027	0.7610752688172041	0.058598720636210966	0.0	0.0	0.7838709677419354	0.07436203667544813	0.6693548387096774	0.06803300409086015	0.6483870967741937	0.09071805725984385
0.7473118279569895	0.08055131877867329	0.760537634408602	0.059079380337943785	0.0	0.0	0.7817204301075267	0.07597941739130849	0.6687096774193548	0.06886624503694348	0.6408602150537634	0.09109364997587847
0.7435483870967744	0.08150689380956062	0.7589247311827956	0.05898901072466564	0.0	0.0	0.7774193548387095	0.07730531873382901	0.6698924731182795	0.06949697702129809	0.6333333333333334	0.0920374670298967
0.7424731182795701	0.08075974387896187	0.7584946236559139	0.059450425611807314	0.0	0.0	0.7806451612903225	0.0776222102668669	0.6686021505376344	0.06979343589395932	0.6274193548387097	0.09185825556036263
0.7376344086021508	0.08146884892186053	0.7580645161290323	0.05937108371207101	0.0	0.0	0.782258064516129	0.07815984467546905	0.6726881720430107	0.0698401540796943	0.6236559139784946	0.09175066760331298
0.731182795698925	0.08108695457853408	0.7582795698924731	0.059584431445935254	0.0	0.0	0.7806451612903225	0.07854404170660557	0.6740860215053764	0.06938571291346361	0.6198924731182796	0.0908669946556354
0.7268817204301077	0.08066509074513056	0.7565591397849463	0.06108507974406746	0.0	0.0	0.7795698924731181	0.08029637748232979	0.6746236559139784	0.06929467242880466	0.6172043010752688	0.08962922346507422
0.7193548387096775	0.08143262781629287	0.7543010752688173	0.06180545131052198	0.0	0.0	0.7801075268817204	0.07946145394762222	0.6749462365591398	0.06917261516788437	0.613978494623656	0.0901809768751708
0.7107526881720431	0.08061744837644695	0.7501075268817204	0.062295875490726925	0.0	0.0	0.7768817204301075	0.07972827640968465	0.6723655913978495	0.06936536724341999	0.6129032258064517	0.09087403315645726
0.7048387096774195	0.08124407121745388	0.7472043010752689	0.06244639049393249	0.0	0.0	0.7666666666666666	0.08021535996190586	0.6679569892473118	0.069946470411825	0.6123655913978497	0.09102060109042291
0.6978494623655915	0.08273105320516466	0.7406451612903227	0.06234832149637671	0.0	0.0	0.7559139784946236	0.08072339734722635	0.6688172043010752	0.070494325584344	0.6172043010752691	0.09050739754546093
0.6897849462365592	0.08406873227265085	0.7321505376344086	0.06256869997940355	0.0	0.0	0.7424731182795699	0.08270522477128459	0.6661290322580645	0.07049300189953517	0.624193548387097	0.09021070770258782
0.6822580645161291	0.08591493160439082	0.723763440860215	0.06261714309177172	0.0	0.0	0.7306451612903228	0.0839203753905707	0.6670967741935483	0.0702468795165062	0.6295698924731183	0.09031234234313826
0.6763440860215055	0.08716315663003732	0.7182795698924731	0.06303229594206568	0.0	0.0	0.7198924731182796	0.08369119607227327	0.6701075268817204	0.07033881898991547	0.6311827956989248	0.08992912421639686
0.6736559139784948	0.08816911500384308	0.7121505376344086	0.06374043600535784	0.0	0.0	0.7112903225806453	0.08419936760557264	0.6717204301075268	0.07064341044966234	0.6387096774193549	0.08936502019244573
0.6715053763440861	0.08762999502109524	0.7040860215053762	0.06436885243407961	0.0	0.0	0.699462365591398	0.08388247607253474	0.6713978494623654	0.07103655921008269	0.6419354838709677	0.08866614048955462
0.6704301075268817	0.08792508788466878	0.6974193548387095	0.06470534303428481	0.0	0.0	0.6876344086021507	0.08417677415647729	0.6701075268817202	0.07099668050904538	0.6403225806451612	0.08772903651851
0.6672043010752688	0.08724617394459458	0.6906451612903224	0.06479674728961293	0.0	0.0	0.6736559139784948	0.08429931499647582	0.668817204301075	0.07058495461011029	0.6451612903225807	0.08707785085362053
0.6645161290322582	0.08739189155946264	0.6856989247311827	0.06494642107994412	0.0	0.0	0.6618279569892475	0.08398242346343791	0.6664516129032256	0.07025297152015711	0.6456989247311828	0.08645277031442714
0.6645161290322581	0.08626284728553743	0.6765591397849461	0.06495919382253618	0.0	0.0	0.653225806451613	0.08366553193040004	0.6626881720430106	0.07037045033983212	0.6462365591397851	0.08598698426441846
0.6607526881720431	0.08629138393181811	0.6698924731182794	0.06464912237306225	0.0	0.0	0.6397849462365592	0.0846917354653691	0.6621505376344083	0.06960983317528073	0.6483870967741937	0.08498037281548536
0.6586021505376346	0.08572965096033128	0.6641935483870967	0.06468796233089452	0.0	0.0	0.6263440860215054	0.08587714450625579	0.6610752688172041	0.06866422841186029	0.6489247311827958	0.0844626317294671
0.6559139784946237	0.0852931275110341	0.6607526881720428	0.06449178452617213	0.0	0.0	0.6155913978494625	0.08573798623302555	0.661290322580645	0.06718875195207585	0.6440860215053766	0.08393398597318158
0.6526881720430109	0.08431145743931796	0.656774193548387	0.06473088448582401	0.0	0.0	0.6053763440860216	0.08618838671270976	0.6613978494623655	0.06515363427754431	0.6413978494623659	0.08344704275760553
0.6467741935483873	0.08416208219061247	0.6523655913978493	0.06462616660612826	0.0	0.0	0.5956989247311829	0.08486101796548473	0.6622580645161289	0.06368279455715727	0.6408602150537636	0.0825209064791466
0.6462365591397851	0.08309007952628868	0.6484946236559138	0.06499918292689418	0.0	0.0	0.5892473118279571	0.0839892489199041	0.6635483870967741	0.06309175424499959	0.6365591397849464	0.08276737646713528
0.6392473118279571	0.08357716307850988	0.6439784946236558	0.06542176411467271	0.0	0.0	0.5881720430107528	0.08433381956282963	0.6635483870967741	0.06331306002075476	0.6354838709677422	0.08282845049230886
0.6344086021505377	0.08418577921728605	0.6389247311827956	0.06551699007756157	0.0	0.0	0.5838709677419356	0.08375671093165751	0.6610752688172042	0.06359282366420298	0.63494623655914	0.08286198541805297
0.6284946236559141	0.08481192644522857	0.6362365591397848	0.06558374383155646	0.0	0.0	0.578494623655914	0.08400734345697375	0.656774193548387	0.06274357196659307	0.6322580645161292	0.082835515802704
0.6231182795698926	0.08459324075312454	0.6335483870967741	0.0652730341458338	0.0	0.0	0.571505376344086	0.08380815447633957	0.6543010752688171	0.06197291713937759	0.6295698924731185	0.08377261977374861
0.6155913978494625	0.08540630287471622	0.6304301075268817	0.06599208168689857	0.0	0.0	0.5672043010752689	0.08188779007074798	0.6518279569892471	0.061187063947957275	0.6338709677419356	0.08440910631274764
0.6096774193548389	0.08485285692022632	0.6283870967741935	0.0666582704424784	0.0	0.0	0.563978494623656	0.08038409526411279	0.6523655913978493	0.06113802594513324	0.6365591397849464	0.08547543684659695
0.6080645161290326	0.08415967371877232	0.6276344086021505	0.0670302843168995	0.0	0.0	0.556989247311828	0.07906225408959176	0.6498924731182792	0.060730056586181365	0.6397849462365591	0.08584650327118232
0.6075268817204303	0.08266497870513714	0.6287096774193548	0.06719513551603103	0.0	0.0	0.5532258064516129	0.07807514537719563	0.6449462365591395	0.060659032228373766	0.6381720430107527	0.0867195961001779
0.6053763440860216	0.08100431577298273	0.6298924731182796	0.06692543861711499	0.0	0.0	0.5419354838709677	0.07823741405119854	0.6436559139784944	0.06149746032954495	0.6419354838709678	0.08628975210532763
0.6059139784946236	0.0787170299998214	0.6313978494623655	0.06660879107021969	0.0	0.0	0.5349462365591398	0.07929771384818221	0.6387096774193547	0.0621599180635107	0.6403225806451612	0.08616577760316478
0.6086021505376344	0.07797589581959559	0.6305376344086023	0.06695714740129709	0.0	0.0	0.5301075268817206	0.07946748747969981	0.6344086021505375	0.06255126787646173	0.643010752688172	0.08696267026085303
0.610215053763441	0.07685286729604333	0.6297849462365592	0.06679353383060839	0.0	0.0	0.5241935483870969	0.07811713113602527	0.6317204301075268	0.062390418625044526	0.6451612903225805	0.08706115415280744
0.6129032258064517	0.07632866654954061	0.6312903225806452	0.06647983361899175	0.0	0.0	0.5188172043010753	0.0785995750474346	0.6304301075268817	0.061959204467559634	0.6451612903225806	0.08706115415280744
0.6198924731182797	0.07720387669679045	0.6305376344086022	0.06638640736046435	0.0	0.0	0.5145161290322581	0.0793094155973377	0.6284946236559139	0.06199047972994611	0.6419354838709678	0.08680638638062947
0.6231182795698926	0.07647368367281361	0.6297849462365591	0.06580439053134458	0.0	0.0	0.5145161290322581	0.0793094155973377	0.628279569892473	0.061857134833590656	0.6392473118279571	0.08706759799264531
0.6274193548387098	0.07488313150213291	0.6309677419354838	0.06578569976011052	0.0	0.0	0.510215053763441	0.0793094155973377	0.6277419354838709	0.06150891280082946	0.6295698924731185	0.08762701798125569
0.6327956989247312	0.07419087725700074	0.6329032258064516	0.06556690566915722	0.0	0.0	0.5107526881720431	0.07728800403709442	0.6279569892473117	0.062324165101220276	0.6215053763440862	0.0878588054672984
0.636021505376344	0.07324690695806697	0.6364516129032258	0.06482267310297986	0.0	0.0	0.5080645161290323	0.07659705416431102	0.6258064516129033	0.0633254185030742	0.6129032258064518	0.08857838240856944
0.6376344086021504	0.07290091096522668	0.6412903225806452	0.06331286929959798	0.0	0.0	0.5118279569892473	0.07677626563384506	0.6241935483870967	0.06404080214892836	0.6064516129032259	0.08929522828670564
0.6397849462365591	0.07260581810165313	0.6480645161290324	0.06192612279510664	0.0	0.0	0.5134408602150538	0.07688385359089471	0.6201075268817204	0.06453394205841907	0.5989247311827958	0.08985933231065676
0.6397849462365591	0.07322742028629273	0.6574193548387096	0.06089247686629596	0.0	0.0	0.5129032258064516	0.078212020920965	0.6178494623655915	0.0656307962827364	0.593010752688172	0.09152922080570057
0.6397849462365592	0.07262764455790302	0.6623655913978495	0.06080217757369922	0.0	0.0	0.5129032258064515	0.07913287345630858	0.6136559139784946	0.06725254772636433	0.5913978494623655	0.09252739880191875
0.6435483870967743	0.07351131750558061	0.6687096774193547	0.060509549918671496	0.0	0.0	0.5161290322580645	0.08022548323559617	0.6119354838709677	0.06937018467353974	0.5876344086021504	0.09267970867527642
0.6456989247311828	0.07389424564699806	0.6749462365591397	0.06032178593807303	0.0	0.0	0.5188172043010753	0.08160675572913051	0.6120430107526882	0.07118336564345451	0.586021505376344	0.09193985645401782
0.646236559139785	0.07481598254134209	0.6822580645161288	0.060793545463051116	0.0	0.0	0.518279569892473	0.08157116763887017	0.6094623655913979	0.07231925949601745	0.5865591397849462	0.09179124842354974
0.646236559139785	0.07481598254134209	0.6856989247311825	0.061369595713152904	0.0	0.0	0.518279569892473	0.08157116763887017	0.6083870967741934	0.07424554405769633	0.5844086021505376	0.09198469549140842
0.646774193548387	0.075742118819801	0.6862365591397849	0.0613947077287061	0.0	0.0	0.5161290322580644	0.08090125020889397	0.6066666666666667	0.07614721641738152	0.5838709677419355	0.09301220460226475
0.6505376344086021	0.07632601647130727	0.686774193548387	0.06161357763716585	0.0	0.0	0.5139784946236559	0.08090125020889398	0.6037634408602149	0.07779104357315111	0.5844086021505376	0.09384639587883338
0.656989247311828	0.0771977855168879	0.6849462365591398	0.062084179607667295	0.0	0.0	0.5145161290322581	0.08034020662513304	0.6003225806451612	0.07925040866817226	0.5876344086021504	0.09415412762487536
0.6629032258064516	0.07775123147137779	0.6823655913978495	0.06352293029940066	0.0	0.0	0.5118279569892472	0.08155998741530843	0.5950537634408601	0.08012032028341394	0.5854838709677419	0.0954528058438968
0.6650537634408602	0.07937668009019148	0.6816129032258065	0.06413668246842999	0.0	0.0	0.5064516129032257	0.08171491058275288	0.5876344086021504	0.08070125159806747	0.5919354838709678	0.0956447441172089
0.6688172043010753	0.07980040215537755	0.6790322580645163	0.06517226531138685	0.0	0.0	0.4973118279569892	0.0810833380565414	0.581505376344086	0.08124362880115538	0.5978494623655914	0.09604771823188088
0.6741935483870968	0.07912247557320284	0.6770967741935485	0.06586874935004537	0.0	0.0	0.4913978494623656	0.07981775813701125	0.5765591397849461	0.08130594548303127	0.5994623655913979	0.09713014917140494
0.678494623655914	0.07919177870687703	0.6751612903225808	0.06631513078890071	0.0	0.0	0.48870967741935484	0.07873250220690359	0.5741935483870967	0.08257090057561765	0.6016129032258064	0.09760349848023384
0.685483870967742	0.07904606109200897	0.6738709677419354	0.06673010676531835	0.0	0.0	0.48655913978494625	0.07873250220690357	0.5705376344086021	0.08377439583679312	0.6021505376344085	0.09825930983069374
0.6903225806451613	0.07857179160054169	0.6723655913978495	0.06703986992820352	0.0	0.0	0.4833333333333334	0.07814429394293967	0.569462365591398	0.08503040065586105	0.596774193548387	0.09960224040434851
0.696236559139785	0.07825284288404358	0.6691397849462365	0.06724237096049669	0.0	0.0	0.4822580645161291	0.07817280911209319	0.5626881720430108	0.085423887466137	0.5946236559139784	0.09992058965786664
0.6978494623655914	0.07894602608549756	0.6647311827956991	0.0677126638076701	0.0	0.0	0.4795698924731184	0.07859411544889004	0.5584946236559141	0.08615969896758949	0.5908602150537634	0.1000503212193383
0.6978494623655913	0.08057147470431125	0.6602150537634408	0.06846554708240629	0.0	0.0	0.48064516129032264	0.0773801126715158	0.5555913978494624	0.08623988078574193	0.5913978494623655	0.09933415248753075
0.6967741935483871	0.0825368205012818	0.6551612903225806	0.0684242495747565	0.0	0.0	0.48279569892473123	0.07686536437421465	0.5534408602150537	0.08584881921308922	0.589247311827957	0.0993603633434684
0.6946236559139786	0.0850457810747585	0.6502150537634409	0.06892173442443507	0.0	0.0	0.4801075268817205	0.07521685631326706	0.5506451612903226	0.08557887025923039	0.5854838709677419	0.10055006111755309
0.6962365591397849	0.08594183842242875	0.6470967741935484	0.06882982824466076	0.0	0.0	0.48064516129032264	0.07462729756035259	0.5513978494623657	0.08514397789647585	0.5801075268817204	0.10065814757275639
0.6978494623655914	0.08736954981079717	0.645483870967742	0.06799746249357336	0.0	0.0	0.4801075268817205	0.07563954866257847	0.5503225806451614	0.08474037370561946	0.5779569892473118	0.10141914883694053
0.699462365591398	0.08801629046590384	0.6413978494623656	0.06764549579438443	0.0	0.0	0.47795698924731195	0.07615429695987962	0.5493548387096774	0.08454456121076026	0.5768817204301074	0.10186034510937765
0.7010752688172044	0.08795625975849994	0.6389247311827957	0.06768084741202275	0.0	0.0	0.47849462365591405	0.07568002746841232	0.5482795698924731	0.08442033218118022	0.578494623655914	0.10257042815548716
0.6989247311827957	0.08851023042115407	0.6388172043010752	0.06776831096594679	0.0	0.0	0.4768817204301076	0.07591804267452212	0.5473118279569892	0.08366072781786914	0.5784946236559141	0.10291894809926362
0.6973118279569893	0.08889442745229059	0.637741935483871	0.06783103099044249	0.0	0.0	0.47688172043010757	0.07644969671522027	0.5444086021505377	0.0829147283342725	0.5811827956989248	0.10318783487293602
0.6924731182795701	0.08901653970109888	0.6382795698924731	0.06819038305431792	0.0	0.0	0.4763440860215054	0.07809738224160341	0.542258064516129	0.0819110261727546	0.5827956989247312	0.10310934172837996
0.6903225806451615	0.08891805580914447	0.6372043010752688	0.06861962827168187	0.0	0.0	0.48279569892473123	0.07809738224160342	0.540752688172043	0.0806319956347481	0.5849462365591398	0.10189088899557715
0.6892473118279571	0.08964127539515197	0.636021505376344	0.06897004665859241	0.0	0.0	0.48494623655913977	0.0772256131960228	0.5380645161290322	0.07991661198889394	0.5865591397849462	0.1009708296312973
0.6833333333333335	0.09047546667172059	0.6318279569892473	0.06939668910537006	0.0	0.0	0.4881720430107527	0.07689556684485588	0.5372043010752688	0.07921806808517172	0.5833333333333334	0.10040672560734618
0.6838709677419356	0.09088006802205005	0.6256989247311827	0.06970511248083498	0.0	0.0	0.49408602150537634	0.07669847880861183	0.5370967741935484	0.07814529375326645	0.5833333333333335	0.09853362362615876
0.6827956989247312	0.09208678860244046	0.6234408602150537	0.06979701022026873	0.0	0.0	0.4989247311827957	0.07582538597961623	0.5393548387096775	0.07760539720537989	0.585483870967742	0.09853362362615876
0.6779569892473118	0.0928247022948385	0.6198924731182796	0.06968653435776266	0.0	0.0	0.5037634408602151	0.07469524304394996	0.5388172043010753	0.07685879434149698	0.5854838709677421	0.09853362362615876
0.6774193548387099	0.09299522010791093	0.6175268817204301	0.06904445686349167	0.0	0.0	0.5032258064516129	0.07336978102703758	0.5376344086021506	0.07562162472284778	0.5865591397849464	0.10033119031831222
0.6763440860215053	0.09235180737392344	0.6163440860215054	0.06805772560120084	0.0	0.0	0.5026881720430108	0.07346117959391987	0.5396774193548388	0.07454909462295965	0.5838709677419356	0.10110587934834044
0.6806451612903225	0.09206465917333174	0.6169892473118279	0.06751465166592674	0.0	0.0	0.503763440860215	0.07300881853724245	0.5384946236559139	0.07300844229148518	0.5849462365591399	0.10103497218908568
0.6838709677419353	0.09155882528063601	0.6181720430107526	0.06747140334102046	0.0	0.0	0.5048387096774193	0.07363293683786391	0.5391397849462365	0.07175526900327488	0.5838709677419356	0.10065539208445022
0.6844086021505376	0.09087170605744117	0.6188172043010751	0.06711773330961636	0.0	0.0	0.5053763440860214	0.07372433540474621	0.5351612903225806	0.07115918605946779	0.5865591397849463	0.1006324838083336
0.6827956989247311	0.0904418620625909	0.6211827956989247	0.0666618044398561	0.0	0.0	0.5053763440860214	0.07476196591978425	0.5331182795698926	0.0707957868554654	0.5827956989247312	0.1007905381123003
0.6817204301075267	0.09026633904393232	0.626021505376344	0.06563522508260873	0.0	0.0	0.5043010752688172	0.07466802780217492	0.529247311827957	0.07092182400550799	0.5822580645161289	0.1003968390061704
0.6806451612903225	0.09009081602527373	0.6281720430107527	0.06457896304013004	0.0	0.0	0.5064516129032257	0.07582198638901826	0.5280645161290322	0.07066119605365642	0.5795698924731184	0.10073051907667344
0.6822580645161289	0.08915892242678826	0.6315053763440861	0.06343066489792769	0.0	0.0	0.50752688172043	0.07653883226715445	0.5258064516129033	0.07060272836528993	0.5768817204301075	0.10121271423593872
0.6827956989247311	0.08845557651542865	0.634731182795699	0.0625557303632621	0.0	0.0	0.5053763440860215	0.07810116163759913	0.5247311827956989	0.0697197003623531	0.5758064516129032	0.10171046849430829
0.6854838709677418	0.08698746979905381	0.6379569892473118	0.061915893534740696	0.0	0.0	0.5043010752688171	0.07978324602287228	0.5218279569892472	0.0691516137412816	0.572043010752688	0.10171506215135581
0.6827956989247311	0.0866350272278897	0.6405376344086022	0.06125818208557608	0.0	0.0	0.5053763440860215	0.08043459360348165	0.5194623655913978	0.06876094901368766	0.5698924731182795	0.10146919473443594
0.6806451612903225	0.08698335382096012	0.6438709677419355	0.06062418529342211	0.0	0.0	0.5032258064516129	0.08199692297392633	0.5168817204301075	0.06779630432164825	0.5639784946236559	0.10110786156572804
0.6763440860215053	0.0877001996990963	0.6441935483870969	0.06041935173113655	0.0	0.0	0.5043010752688171	0.08259744078025723	0.5169892473118278	0.0668710325890749	0.5580645161290323	0.10103133159050695
0.6731182795698925	0.08718622796717637	0.6444086021505374	0.060467622904735056	0.0	0.0	0.5080645161290321	0.08277665224979128	0.5193548387096772	0.06656186908641754	0.5553763440860217	0.1008314515082757
0.6682795698924732	0.0861346218266543	0.6453763440860214	0.06024017237496969	0.0	0.0	0.5059139784946236	0.0840817063918914	0.5197849462365591	0.0667775836290583	0.55	0.1015028508266032
0.6672043010752688	0.08625180279524168	0.6473118279569893	0.060679149599636675	0.0	0.0	0.503763440860215	0.08512835635300728	0.5179569892473118	0.06709293186685664	0.5424731182795699	0.1017032704793722
0.6661290322580646	0.08589337985617358	0.6487096774193547	0.060371696124304014	0.0	0.0	0.5026881720430108	0.08636539962625674	0.5179569892473118	0.06723931930891851	0.5413978494623657	0.10004299181667502
0.6618279569892476	0.08686750096265436	0.6506451612903225	0.060035347149697965	0.0	0.0	0.5032258064516129	0.08690915924981645	0.5135483870967742	0.06771130324460596	0.539247311827957	0.09920510877000828
0.6553763440860217	0.0870526928000924	0.6503225806451611	0.06131471515710521	0.0	0.0	0.5021505376344086	0.08598830671447288	0.5087096774193549	0.06824005667142198	0.5365591397849464	0.09903657348665311
0.6500000000000002	0.08759630757659853	0.6513978494623656	0.06232727595200105	0.0	0.0	0.5010752688172043	0.08603458052380555	0.5018279569892473	0.06888854373095239	0.53494623655914	0.09913920523557032
0.6424731182795702	0.08801817141000207	0.6536559139784947	0.06350013734564725	0.0	0.0	0.4994623655913979	0.08604035853660669	0.4962365591397849	0.06934768837577057	0.5322580645161292	0.09924183698448752
0.6403225806451616	0.087878434163038	0.6540860215053763	0.06438573601469408	0.0	0.0	0.5037634408602151	0.0858876166824216	0.4913978494623656	0.06963541879901608	0.5268817204301076	0.0984016291561389
0.6365591397849464	0.08843113593597306	0.6543010752688171	0.06501580173211834	0.0	0.0	0.5091397849462366	0.0858876166824216	0.4894623655913979	0.07002824442553987	0.524731182795699	0.09773559106785902
0.6360215053763442	0.08900127793229694	0.6541935483870966	0.06498683518649098	0.0	0.0	0.5112903225806452	0.0849109536704561	0.4882795698924732	0.07025583506534303	0.5279569892473118	0.09607531240516186
0.6333333333333334	0.09006595383894048	0.649784946236559	0.0656844121469822	0.0	0.0	0.5112903225806452	0.08547596064484266	0.4852688172043011	0.0707730382531253	0.5301075268817204	0.0959292685185767
0.631720430107527	0.08884259045447437	0.6467741935483869	0.06592890750256593	0.0	0.0	0.5112903225806452	0.08547596064484264	0.48397849462365594	0.071023788523697	0.5333333333333333	0.09597706013203602
0.6306451612903227	0.08760014613011971	0.6453763440860213	0.0662711707895842	0.0	0.0	0.5123655913978495	0.08578369239088462	0.48462365591397855	0.07034686143982187	0.5387096774193548	0.09608159350619552
0.6258064516129033	0.08625172772577204	0.6417204301075267	0.06596595194073203	0.0	0.0	0.510215053763441	0.08558951190112994	0.4834408602150538	0.06907203065553039	0.5456989247311828	0.09652145718511493
0.6225806451612904	0.08481803596949963	0.6361290322580644	0.06576975208927252	0.0	0.0	0.5053763440860216	0.08646260473012556	0.4810752688172043	0.06739309004720014	0.5456989247311828	0.09732695335298032
0.6215053763440862	0.08307160509276826	0.6311827956989247	0.06557789409134404	0.0	0.0	0.4983870967741936	0.0875529834578979	0.48096774193548386	0.06679533877879111	0.5473118279569893	0.09860622064704817
0.6188172043010753	0.08223101093768666	0.6268817204301075	0.06556271047824307	0.0	0.0	0.4967741935483872	0.0874615848910156	0.4791397849462365	0.0671425933663322	0.5435483870967742	0.09893687083266062
0.6155913978494625	0.08249783339974909	0.6235483870967742	0.06512080058021869	0.0	0.0	0.4951612903225807	0.08788493462143446	0.476774193548387	0.06753209916669863	0.539784946236559	0.09926752101827303
0.6064516129032259	0.08155998842326902	0.6225806451612902	0.06469897457117235	0.0	0.0	0.49247311827956997	0.08755079998445599	0.4761290322580644	0.06798340402358237	0.5370967741935484	0.10054829428716196
0.5983870967741937	0.08058155670433059	0.6196774193548387	0.0641412920776219	0.0	0.0	0.49139784946236564	0.0878984835866626	0.4735483870967741	0.06832155336450572	0.5327956989247311	0.10111156335138538
0.5913978494623656	0.07970634655708077	0.6163440860215053	0.06353486433726965	0.0	0.0	0.4865591397849463	0.08768919318633989	0.4754838709677419	0.06836666935201247	0.5263440860215052	0.10080382144188954
0.5833333333333333	0.07887172315228931	0.6107526881720429	0.06255172622254508	0.0	0.0	0.4801075268817205	0.08676220577537858	0.4741935483870967	0.06815495281694219	0.5258064516129032	0.1012901968766801
0.5779569892473119	0.07793275663269704	0.604516129032258	0.062130762377380466	0.0	0.0	0.47634408602150546	0.08645154254265844	0.4753763440860215	0.06767364795687923	0.5241935483870969	0.10256583432898582
0.5736559139784946	0.07628925377733559	0.5993548387096773	0.062282531258364825	0.0	0.0	0.46935483870967754	0.08635788375279876	0.4760215053763441	0.0671868183300262	0.5274193548387097	0.10207461484406072
0.5688172043010753	0.07616585278442349	0.5946236559139785	0.06192021876753161	0.0	0.0	0.46236559139784955	0.0868192055486781	0.4783870967741935	0.06568091535770135	0.5258064516129033	0.1017841828954098
0.5618279569892474	0.07666824630492171	0.5898924731182795	0.06188386639807763	0.0	0.0	0.45967741935483875	0.08674114178986758	0.4797849462365591	0.0653602930465936	0.5252688172043011	0.10188353181471205
0.5586021505376344	0.07693506876698412	0.5869892473118279	0.061229597300487035	0.0	0.0	0.4510752688172044	0.08632352480423613	0.48215053763440857	0.06484084280844347	0.5231182795698925	0.10192006615653514
0.5564516129032258	0.07773511342586815	0.5851612903225808	0.06105854648139701	0.0	0.0	0.4435483870967743	0.08694563993786847	0.48215053763440857	0.06429027324201289	0.524731182795699	0.1018972767334078
0.5548387096774193	0.07739256484559887	0.5824731182795699	0.06117526185860264	0.0	0.0	0.4440860215053764	0.08650915323998985	0.48333333333333334	0.06406782155861741	0.5327956989247311	0.10210246748391277
0.5548387096774193	0.07684895006909272	0.5822580645161292	0.06104409700354766	0.0	0.0	0.44139784946236565	0.08642387988806512	0.48526881720430104	0.06462276138618388	0.5397849462365591	0.1020972983983915
0.5580645161290323	0.07635907536683853	0.5833333333333335	0.06081737533394208	0.0	0.0	0.4376344086021506	0.08624466841853107	0.4858064516129032	0.0644156189324021	0.5435483870967741	0.10267033725670723
0.5618279569892474	0.07602494072986006	0.5850537634408604	0.06045634772834588	0.0	0.0	0.4370967741935484	0.08615939506660635	0.48784946236559146	0.06383614426195201	0.5516129032258064	0.10190204454859561
0.5629032258064517	0.07522118255313008	0.5869892473118279	0.06055540320916965	0.0	0.0	0.4376344086021505	0.08520414367237278	0.4902150537634409	0.0628230446001833	0.5586021505376343	0.10189601018065166
0.5688172043010754	0.07462773766790598	0.5913978494623655	0.06028114848424881	0.0	0.0	0.4381720430107527	0.08561560846007092	0.4939784946236559	0.06198779407356691	0.5596774193548387	0.10329716229154182
0.5725806451612904	0.07377701755433731	0.5934408602150538	0.060207124016759705	0.0	0.0	0.4370967741935484	0.08608409993873706	0.49795698924731185	0.06120587373502751	0.5612903225806452	0.10423426626258643
0.578494623655914	0.07318357266911321	0.5981720430107528	0.05906676058877484	0.0	0.0	0.43978494623655917	0.08590488846920301	0.5034408602150537	0.06054243101571573	0.5682795698924731	0.10449547787460228
0.5817204301075268	0.07207822492112025	0.5996774193548388	0.0579957796956908	0.0	0.0	0.4419354838709677	0.08470843193841195	0.5096774193548387	0.0596782292992819	0.5736559139784947	0.1039750528432049
0.5838709677419355	0.0721462357899709	0.6011827956989249	0.05654259886438666	0.0	0.0	0.4451612903225806	0.08420026040511255	0.514731182795699	0.05838637033126892	0.5774193548387098	0.10303221326593907
0.5876344086021505	0.07121397037261118	0.6046236559139786	0.056097752154286584	0.0	0.0	0.44784946236559137	0.08387363798195088	0.5184946236559139	0.05787160377641259	0.5865591397849464	0.10305868288128804
0.5930107526881719	0.07027707156853961	0.6087096774193548	0.05536916527023034	0.0	0.0	0.4467741935483871	0.08334198394125271	0.5241935483870968	0.05685212526589851	0.5876344086021508	0.10298777572203328
0.596236559139785	0.06973810796607151	0.6118279569892473	0.055202871464040335	0.0	0.0	0.44892473118279563	0.08360880640331514	0.5273118279569894	0.055865147892004606	0.5854838709677421	0.10336613870546388
0.603763440860215	0.06795015139793582	0.6187096774193549	0.0542597144898754	0.0	0.0	0.44946236559139785	0.0830249087518089	0.5329032258064516	0.05473051059123521	0.5860215053763442	0.10335987271869136
0.610215053763441	0.06776348570281178	0.6231182795698926	0.05419888433798191	0.0	0.0	0.44892473118279563	0.08371746632785548	0.5360215053763441	0.05401983911266509	0.5806451612903227	0.10335987271869136
0.6155913978494625	0.06776348570281178	0.6263440860215056	0.053111241407976274	0.0	0.0	0.4483870967741935	0.08339084390469381	0.5410752688172044	0.05396361211504509	0.5779569892473119	0.10242276874764675
0.6225806451612904	0.06830112011141391	0.6307526881720432	0.05314423446732151	0.0	0.0	0.4505376344086022	0.08318413812459906	0.5440860215053764	0.054510235572777496	0.5741935483870968	0.10198290506872734
0.6274193548387097	0.06842452110432602	0.6367741935483872	0.05294488316992727	0.0	0.0	0.4553763440860215	0.08291082102399316	0.5483870967741935	0.054661945260138026	0.5801075268817204	0.10120251356619128
0.632258064516129	0.06826527774237254	0.6440860215053764	0.05264291196538547	0.0	0.0	0.4612903225806452	0.0826772681312812	0.5524731182795698	0.0543986269076668	0.582258064516129	0.09977093639876576
0.6365591397849462	0.06816205617068394	0.6484946236559141	0.05217906869412571	0.0	0.0	0.4655913978494624	0.0839507308455229	0.5577419354838709	0.053951068173745315	0.5913978494623656	0.0992318379857707
0.6403225806451612	0.06818094684780364	0.6540860215053764	0.0527661774092798	0.0	0.0	0.4688172043010754	0.08442343846277428	0.5635483870967742	0.053285450580901846	0.6	0.09876205001617418
0.6499999999999999	0.06881638127196091	0.6573118279569893	0.05269984748075115	0.0	0.0	0.47634408602150546	0.08493678456928681	0.5668817204301075	0.052802488898407864	0.6053763440860215	0.09804968671146469
0.6580645161290322	0.06922537806639077	0.6623655913978496	0.052879755161545194	0.0	0.0	0.48333333333333345	0.08431595137993682	0.5720430107526882	0.052345969914008056	0.614516129032258	0.09645659429769395
0.6672043010752688	0.06969849971594617	0.668709677419355	0.05330129524491249	0.0	0.0	0.4930107526881722	0.0851727772149972	0.5766666666666665	0.051816136189406226	0.6209677419354839	0.09592899719008825
0.6774193548387097	0.0701310346230432	0.6762365591397851	0.054516878490059484	0.0	0.0	0.49946236559139795	0.0860997646259585	0.5812903225806451	0.05128489287907546	0.6263440860215054	0.09583632086142758
0.6849462365591399	0.06985978338379346	0.68247311827957	0.05535690423923344	0.0	0.0	0.5053763440860216	0.08655016510564273	0.5851612903225806	0.05066874870107369	0.6311827956989249	0.09447453223541624
0.6903225806451614	0.07005336063899979	0.6886021505376344	0.055694730681462364	0.0	0.0	0.5129032258064516	0.08566907677819309	0.5896774193548386	0.05113577063279198	0.6311827956989248	0.09484474285809505
0.6946236559139786	0.06965872963024222	0.6955913978494623	0.05632191716615056	0.0	0.0	0.5252688172043011	0.08531765600844926	0.593010752688172	0.05156983239161853	0.6333333333333334	0.09459887544117518
0.7016129032258065	0.06849530070822975	0.7025806451612904	0.05709376630653651	0.0	0.0	0.5338709677419355	0.08495923306938116	0.5948387096774193	0.05258931349563779	0.6354838709677421	0.09385624412777781
0.7059139784946237	0.06779091072385732	0.7056989247311828	0.058826048264385915	0.0	0.0	0.5440860215053764	0.08491975884681119	0.5955913978494622	0.05343699613914156	0.6403225806451615	0.09431287038727675
0.7112903225806452	0.0664974880660413	0.708494623655914	0.05991461971110822	0.0	0.0	0.5553763440860215	0.08394870668489227	0.598064516129032	0.05465268327251812	0.6413978494623658	0.09490339517979533
0.717741935483871	0.0655517490104319	0.7118279569892473	0.06005562341556391	0.0	0.0	0.5618279569892475	0.08380129573126464	0.5994623655913975	0.05562789708325666	0.6392473118279571	0.09546280138834387
0.7231182795698924	0.06555174901043187	0.7138709677419354	0.06071122789024644	0.0	0.0	0.5672043010752689	0.08402331722194209	0.6019354838709676	0.056030843542157066	0.6381720430107527	0.09634999661695165
0.7268817204301075	0.06501061130515196	0.715268817204301	0.06083871091985471	0.0	0.0	0.574731182795699	0.08416305446890616	0.6009677419354839	0.0567549120996503	0.6381720430107527	0.09634999661695165
0.7333333333333333	0.0647709034638388	0.716021505376344	0.06102058269554908	0.0	0.0	0.5811827956989248	0.08420885359826091	0.6005376344086021	0.05712837839049925	0.635483870967742	0.0970164908045777
0.7387096774193549	0.06441778924596275	0.7141935483870967	0.06130125192595936	0.0	0.0	0.5865591397849463	0.08470701378429307	0.5994623655913978	0.05802029421662318	0.6370967741935484	0.09702252517252163
0.7403225806451613	0.06443887722704093	0.7111827956989247	0.06188521434766378	0.0	0.0	0.5930107526881722	0.08432408564287562	0.5958064516129031	0.05925232461065084	0.6381720430107526	0.09791410503013798
0.7430107526881721	0.06392084522537125	0.7056989247311827	0.06290697399633229	0.0	0.0	0.5973118279569893	0.08390139329356423	0.5940860215053764	0.06031823370376179	0.6376344086021504	0.09903414854097871
0.7446236559139786	0.06394193320644943	0.6994623655913978	0.06397798536542107	0.0	0.0	0.603225806451613	0.08418839517685014	0.5920430107526882	0.060945371022182136	0.6344086021505374	0.09880733578785289
0.7467741935483873	0.06450366617793625	0.6970967741935484	0.06495224348645462	0.0	0.0	0.6112903225806452	0.0850230185816416	0.5922580645161291	0.061748503261856436	0.6317204301075268	0.09914101585835591
0.7483870967741937	0.06422711282575005	0.6953763440860216	0.06593391429398436	0.0	0.0	0.6166666666666667	0.0850230185816416	0.5938709677419355	0.06241644640178075	0.6327956989247311	0.09940589098980228
0.7451612903225808	0.06559586494098839	0.6905376344086023	0.06640172245756978	0.0	0.0	0.6215053763440861	0.08528163013595261	0.5949462365591398	0.06234482896574204	0.6306451612903226	0.0992545459040323
0.7440860215053766	0.06591275647402628	0.6849462365591399	0.06772119359568095	0.0	0.0	0.6290322580645161	0.0859984760140888	0.596021505376344	0.06237183027892668	0.6333333333333333	0.10053531917292124
0.7430107526881723	0.06565167541761036	0.6802150537634409	0.06788066809251767	0.0	0.0	0.6327956989247313	0.08613990659981244	0.5978494623655914	0.06252906765009698	0.6376344086021505	0.10118023885103819
0.7440860215053766	0.0663560654019828	0.6744086021505378	0.06848039260296643	0.0	0.0	0.6397849462365592	0.08600351967978392	0.5983870967741937	0.06295050222932516	0.6419354838709678	0.10118023885103818
0.7440860215053766	0.06692550032649139	0.6691397849462366	0.06936832490493805	0.0	0.0	0.6467741935483872	0.0866003481349494	0.5993548387096775	0.06362049719121153	0.6478494623655914	0.1011264128696349
0.7430107526881724	0.06724239185952925	0.6658064516129033	0.07031991509809596	0.0	0.0	0.6516129032258066	0.08766169300295727	0.5970967741935486	0.06452276477780698	0.6553763440860214	0.10214969553118243
0.7419354838709681	0.06770860521234924	0.6630107526881721	0.07108029682517784	0.0	0.0	0.6559139784946237	0.08798626666008387	0.5974193548387098	0.06504661124114797	0.6596774193548387	0.10194927587841345
0.7430107526881723	0.06787220610272307	0.6610752688172042	0.07174650939010657	0.0	0.0	0.6553763440860215	0.0884140000425505	0.5959139784946236	0.06542624124752866	0.653763440860215	0.10149153728138267
0.7440860215053765	0.06800716116258694	0.6566666666666665	0.07251904787058522	0.0	0.0	0.6591397849462365	0.08835406686517838	0.5939784946236559	0.0655180911298792	0.6537634408602151	0.10235102243752124
0.7440860215053765	0.06800716116258694	0.6527956989247311	0.07386397073584833	0.0	0.0	0.6623655913978495	0.08770963712642114	0.5931182795698924	0.06511666198618345	0.6510752688172045	0.10277875581998787
0.7435483870967743	0.06706041262189057	0.64752688172043	0.07438998139042732	0.0	0.0	0.6645161290322581	0.08786518591927298	0.5923655913978495	0.06528936969834456	0.6489247311827958	0.10313717875905595
0.7419354838709677	0.0666584331898409	0.6418279569892473	0.07551701763464644	0.0	0.0	0.6666666666666666	0.08909827068949182	0.5935483870967743	0.0650602742490558	0.645698924731183	0.10347528400050465
0.7408602150537634	0.06652347812997701	0.6362365591397849	0.07579192513678805	0.0	0.0	0.6704301075268817	0.08950666147732331	0.5929032258064517	0.06472793421694852	0.6408602150537636	0.1053441603315419
0.7365591397849462	0.066523478129977	0.6308602150537634	0.07660129141608249	0.0	0.0	0.6736559139784947	0.08908902870514582	0.5940860215053764	0.06417026737274352	0.6370967741935485	0.106616439045748
0.7322580645161291	0.06652347812997698	0.628494623655914	0.07650944312323041	0.0	0.0	0.678494623655914	0.08940886015704025	0.5970967741935485	0.06443910653154601	0.6301075268817204	0.10682162979625295
0.7306451612903226	0.06656331468301292	0.6249462365591397	0.0759523968483055	0.0	0.0	0.6849462365591399	0.09002349077966375	0.6001075268817205	0.06481503075841419	0.624731182795699	0.10750667082659343
0.7284946236559141	0.06778469259604221	0.6238709677419355	0.07515599227891694	0.0	0.0	0.6908602150537635	0.09067102621440142	0.6031182795698926	0.06453047573541505	0.6188172043010753	0.10747578737888475
0.7279569892473119	0.06861961613074978	0.6215053763440861	0.0745843090388867	0.0	0.0	0.6919354838709677	0.09089957390152725	0.6060215053763441	0.06487096474568362	0.6150537634408604	0.1075074479198913
0.7268817204301077	0.06959754306530193	0.618494623655914	0.07415606413899506	0.0	0.0	0.693010752688172	0.09075216294789962	0.6103225806451613	0.06449642763453815	0.6086021505376346	0.10812246632405374
0.7247311827956991	0.07080776694237009	0.6195698924731182	0.0729193457102831	0.0	0.0	0.6956989247311829	0.09094437902465469	0.6140860215053764	0.06349917936125375	0.602688172043011	0.10771994427086035
0.7279569892473121	0.0710068468573595	0.6204301075268815	0.07201028744859742	0.0	0.0	0.6983870967741937	0.09078112674556217	0.616774193548387	0.062481683040259445	0.5962365591397851	0.10663773159376957
0.7268817204301078	0.07238131318374111	0.6204301075268814	0.07228707900777799	0.0	0.0	0.7000000000000002	0.09089850131463625	0.6170967741935484	0.06179962482969213	0.5908602150537636	0.10558379147490139
0.7290322580645162	0.07298412200681058	0.6209677419354837	0.07193252815739963	0.0	0.0	0.7021505376344087	0.08992982068333882	0.6162365591397849	0.06174538541729225	0.5876344086021507	0.10477829530703599
0.7306451612903226	0.07443275139997614	0.6207526881720428	0.072281847989994	0.0	0.0	0.7010752688172045	0.08964267248274714	0.6190322580645161	0.06112679548419965	0.5795698924731183	0.10390433854489448
0.7290322580645161	0.07511438429201965	0.6210752688172041	0.07226341519348953	0.0	0.0	0.7005376344086023	0.09055680853646786	0.6223655913978494	0.06075014172348174	0.571505376344086	0.10336622259284925
0.7290322580645162	0.07669769049454443	0.6233333333333332	0.07182910987378666	0.0	0.0	0.7010752688172044	0.09050523139431198	0.6251612903225806	0.06025869556542437	0.564516129032258	0.10390788479225421
0.728494623655914	0.0768402034038401	0.624516129032258	0.07119090212718544	0.0	0.0	0.7037634408602151	0.08967293657130132	0.6311827956989248	0.059518265986777306	0.5634408602150536	0.10253680084474481
0.7279569892473118	0.07705562294306363	0.6281720430107526	0.07053161665703174	0.0	0.0	0.7053763440860217	0.08860093390697751	0.6364516129032259	0.05887832954779706	0.5634408602150537	0.10140130138385656
0.7284946236559139	0.07730135742404788	0.6304301075268817	0.07003136913425931	0.0	0.0	0.7086021505376345	0.08819884540928309	0.6408602150537636	0.05821421897591102	0.5602150537634407	0.10202623354325585
0.729032258064516	0.07705670526663565	0.6306451612903224	0.06981478467663188	0.0	0.0	0.7123655913978495	0.08751721251723957	0.6440860215053764	0.057696941827834074	0.5569892473118279	0.10183424295083553
0.7344086021505376	0.07650132612627714	0.6316129032258064	0.06931521912602637	0.0	0.0	0.7193548387096775	0.08667696564619128	0.6460215053763442	0.05782237109119509	0.5543010752688172	0.10165844524350112
0.7424731182795699	0.07541211840538786	0.6350537634408602	0.06851566503567719	0.0	0.0	0.724731182795699	0.08531128475876955	0.6496774193548388	0.05851186093153372	0.553763440860215	0.10119413799347371
0.7467741935483871	0.07541211840538783	0.639784946236559	0.0671699636355402	0.0	0.0	0.7274193548387098	0.08441522741109929	0.6515053763440861	0.05902401248776373	0.5537634408602151	0.0999431346893385
0.7543010752688173	0.07505369546631975	0.6433333333333332	0.06677152826048194	0.0	0.0	0.7338709677419357	0.08316672749226493	0.6533333333333333	0.05931379411559749	0.5521505376344087	0.0992667301654249
0.7548387096774194	0.07475128491399698	0.6489247311827956	0.06655631406835376	0.0	0.0	0.7360215053763443	0.08240485357199843	0.6520430107526881	0.0601790808278198	0.5489247311827957	0.09894542893598245
0.7564516129032258	0.07447738953082773	0.6516129032258063	0.06610312450614664	0.0	0.0	0.7392473118279572	0.08076235332291032	0.6539784946236559	0.06036606060828717	0.5489247311827957	0.09882172618500387
0.7623655913978494	0.0741249099075295	0.6523655913978493	0.06610826328279178	0.0	0.0	0.7446236559139787	0.07859393912179173	0.6577419354838709	0.05996194073245741	0.54247311827957	0.09779844352345635
0.7618279569892473	0.07470749575656487	0.6549462365591396	0.06573107872213493	0.0	0.0	0.7505376344086023	0.07669892556964	0.6621505376344087	0.05961325403762899	0.5365591397849464	0.09811102529764312
0.7661290322580645	0.07424128240374489	0.6562365591397847	0.06554676195453017	0.0	0.0	0.7569892473118282	0.07532935866849315	0.6653763440860215	0.059736386047935894	0.5338709677419355	0.0974859447584497
0.7672043010752687	0.07486078639922894	0.6588172043010752	0.06535322262478827	0.0	0.0	0.7607526881720432	0.07416791393283596	0.6691397849462365	0.05976537907598731	0.528494623655914	0.09719146657669767
0.7715053763440859	0.07439457304640897	0.66	0.06443980332779083	0.0	0.0	0.7661290322580647	0.07305643704594218	0.6697849462365592	0.060427253915252624	0.5225806451612904	0.09691110739644009
0.7758064516129031	0.07481712084060262	0.6616129032258065	0.06374240392070159	0.0	0.0	0.7736559139784948	0.07143098842712846	0.6710752688172043	0.06128020392776764	0.5252688172043012	0.09637347298783794
0.7768817204301074	0.07552151082497506	0.6638709677419355	0.06258810375568374	0.0	0.0	0.7779569892473119	0.07009331725278753	0.6723655913978495	0.06214610991204373	0.5263440860215054	0.09630114905877839
0.7779569892473117	0.07565646588483893	0.6667741935483873	0.061732520550161096	0.0	0.0	0.7795698924731183	0.07046096638965559	0.6741935483870967	0.06254779471535159	0.524731182795699	0.0956223910268399
0.779032258064516	0.07589495349215954	0.6686021505376345	0.06061376378523442	0.0	0.0	0.7838709677419355	0.06965722124880379	0.6767741935483869	0.06267911808146051	0.5247311827956989	0.09562239102683992
0.7790322580645161	0.07645033263251803	0.6698924731182797	0.0595254772297152	0.0	0.0	0.7881720430107527	0.06857365466504056	0.6793548387096773	0.0633303189419328	0.5290322580645161	0.09562239102683992
0.7811827956989248	0.07625125271752861	0.6730107526881721	0.05888787119175152	0.0	0.0	0.7951612903225808	0.06677361500153037	0.6838709677419355	0.0632227635178524	0.5317204301075269	0.09541720027633495
0.7827956989247312	0.0758647983392069	0.6744086021505377	0.05881968639393786	0.0	0.0	0.8010752688172043	0.0657676566277246	0.6876344086021505	0.0636349212658056	0.5376344086021506	0.09417038141347918
0.7876344086021505	0.0750660828741888	0.6758064516129032	0.05901625014083576	0.0	0.0	0.806989247311828	0.06459727542191855	0.6926881720430106	0.06363722219357056	0.54247311827957	0.09365071318012212
0.7881720430107527	0.07423115933948123	0.6791397849462365	0.058886227795308346	0.0	0.0	0.8172043010752688	0.06349020608880784	0.696559139784946	0.06401288613679847	0.5478494623655915	0.0918753030059712
0.7903225806451613	0.0736221038750969	0.6780645161290323	0.058951092782467976	0.0	0.0	0.8290322580645161	0.061545349539282264	0.7034408602150536	0.0645169239696842	0.5580645161290324	0.0904371337596449
0.7865591397849464	0.07358226732206098	0.67752688172043	0.0591540429057786	0.0	0.0	0.8387096774193548	0.05916784072899165	0.7091397849462364	0.06417665409002904	0.5693548387096775	0.08971902139984426
0.7860215053763442	0.07212733651631972	0.6763440860215052	0.05907144296442273	0.0	0.0	0.8483870967741934	0.05758497388773873	0.7165591397849461	0.06433462888338713	0.5833333333333335	0.08918005779737614
0.7827956989247312	0.07059824264379451	0.6751612903225804	0.05936226690556351	0.0	0.0	0.8564516129032257	0.056983214624011035	0.7256989247311826	0.06368446326065526	0.5935483870967744	0.08943686494391152
0.7784946236559139	0.06943370084923821	0.6752688172043009	0.05951384092319169	0.0	0.0	0.8677419354838708	0.05551772235183221	0.733010752688172	0.0629877560681747	0.6064516129032259	0.08943686494391154
0.7784946236559139	0.06883253243655436	0.6741935483870966	0.060021940113432204	0.0	0.0	0.8779569892473118	0.05338858023394311	0.7409677419354838	0.06256569657786189	0.6188172043010753	0.08962404602499771
0.7779569892473118	0.06804426550263601	0.6711827956989246	0.060343456006136435	0.0	0.0	0.886021505376344	0.052448619191134846	0.7489247311827956	0.061542994239911206	0.628494623655914	0.08917131263355306
0.7763440860215054	0.06736263261059251	0.669784946236559	0.060827766323234236	0.0	0.0	0.8935483870967741	0.05152827354137499	0.7549462365591397	0.060623079133818196	0.635483870967742	0.08874430151781798
0.7747311827956989	0.0673869209126821	0.6691397849462364	0.06094329864543904	0.0	0.0	0.9021505376344084	0.05084763573292826	0.7616129032258064	0.059788193745036605	0.6446236559139784	0.08790196443319004
0.7720430107526881	0.06722366863358958	0.6668817204301074	0.060233121280588914	0.0	0.0	0.9059139784946234	0.04988745353013247	0.7697849462365592	0.05960745142166781	0.6521505376344086	0.08667422345072126
0.7704301075268817	0.06654203574154609	0.6665591397849461	0.059763321948822966	0.0	0.0	0.9086021505376342	0.0497444501302879	0.7774193548387097	0.05889101876742568	0.6612903225806451	0.0856307551494234
0.7666666666666667	0.06650219918851016	0.6655913978494625	0.059677607937045074	0.0	0.0	0.9107526881720427	0.048310758374015494	0.7850537634408603	0.05808348162028742	0.6693548387096774	0.0847599028956419
0.7629032258064516	0.06646236263547423	0.6608602150537634	0.06007803413987673	0.0	0.0	0.9102150537634405	0.04871343772275377	0.7924731182795699	0.05700917102024569	0.671505376344086	0.08429212353790942
0.7596774193548387	0.06614547110243633	0.6548387096774193	0.06070981795494519	0.0	0.0	0.9123655913978491	0.04835501478368567	0.7968817204301074	0.05640681820517518	0.6736559139784946	0.083708180193217
0.7537634408602151	0.06715142947624211	0.6506451612903226	0.06141978826249808	0.0	0.0	0.9129032258064513	0.04853422625321972	0.8018279569892472	0.05583262469386491	0.6736559139784946	0.08370818019321699
0.7483870967741936	0.06742203951265846	0.6470967741935485	0.06181704063770453	0.0	0.0	0.9112903225806449	0.0494825561644902	0.8069892473118279	0.05463120293989661	0.6768817204301074	0.0839007723024381
0.7419354838709676	0.06766413437992126	0.6465591397849463	0.06181226500949884	0.0	0.0	0.9118279569892471	0.049676427020412764	0.8102150537634408	0.053465804822077925	0.6801075268817204	0.08392599116146225
0.7333333333333333	0.06810797551796767	0.6466666666666668	0.062097479918149276	0.0	0.0	0.9102150537634406	0.05021406142901491	0.8104301075268815	0.05310104622039379	0.6849462365591398	0.0837015996801665
0.7338709677419354	0.06692422125624847	0.6455913978494624	0.06221370691757452	0.0	0.0	0.9064516129032256	0.051371199833101115	0.811290322580645	0.0523137163095613	0.6919354838709676	0.08305328582751564
0.7274193548387097	0.06698834611137401	0.6450537634408602	0.0630677265321074	0.0	0.0	0.9064516129032256	0.05137119983310111	0.8138709677419355	0.051296008585312004	0.6994623655913977	0.08338901790597972
0.7241935483870968	0.06667145457833612	0.6413978494623656	0.06398248550895151	0.0	0.0	0.9032258064516128	0.05229748488255686	0.8140860215053763	0.050905618046696535	0.7069892473118279	0.08336839287041092
0.7209677419354839	0.06667145457833613	0.64	0.06540850414435907	0.0	0.0	0.8983870967741935	0.052815516884226546	0.8162365591397849	0.049811725863789486	0.7150537634408602	0.08404115708658555
0.7166666666666667	0.06690994218565674	0.6380645161290321	0.06665343387283926	0.0	0.0	0.8935483870967741	0.054270447689967805	0.817741935483871	0.047994549343501704	0.7145161290322581	0.08529563737332392
0.7134408602150539	0.0664046321162737	0.6370967741935484	0.06726045633296528	0.0	0.0	0.8881720430107526	0.05497010722593376	0.8184946236559141	0.04645018719704003	0.7155913978494625	0.08645595275523273
0.7091397849462366	0.06676305505534182	0.6349462365591397	0.0676944091945425	0.0	0.0	0.8833333333333333	0.054935708367043756	0.8161290322580647	0.045790647777422616	0.7204301075268819	0.08769278725771928
0.7080645161290324	0.0665245674480212	0.6327956989247311	0.0674650002873097	0.0	0.0	0.8763440860215054	0.05643040338067894	0.8123655913978495	0.04577628230162616	0.7258064516129034	0.08800707513678609
0.7091397849462368	0.06671584744828268	0.6297849462365591	0.06800610150320827	0.0	0.0	0.8709677419354839	0.05729466021244276	0.809247311827957	0.04500020148584849	0.7263440860215055	0.0878762221391985
0.710215053763441	0.06742023743265513	0.6275268817204301	0.06801700481050882	0.0	0.0	0.8623655913978494	0.05893716046153087	0.8040860215053763	0.04525456068054106	0.7295698924731183	0.08732446872910193
0.7134408602150539	0.06737016836167967	0.6262365591397849	0.06772479373427841	0.0	0.0	0.8516129032258064	0.060896248669319634	0.7980645161290323	0.04482464173222141	0.7306451612903226	0.08750661168531412
0.7134408602150539	0.06798242783569378	0.6249462365591397	0.06758713120873548	0.0	0.0	0.8435483870967742	0.062279934571960925	0.7930107526881721	0.044569118291991096	0.7311827956989249	0.08683752551352589
0.7150537634408604	0.06866406072773727	0.6218279569892472	0.06709590415330505	0.0	0.0	0.8306451612903225	0.06514731808450572	0.7886021505376344	0.04432228283524243	0.7327956989247313	0.08751735425622593
0.7150537634408602	0.06866406072773727	0.6211827956989245	0.0678992007076531	0.0	0.0	0.8188172043010753	0.0674911861899428	0.7811827956989247	0.04427158236476589	0.7333333333333334	0.08790757771120046
0.7166666666666667	0.06863977242564766	0.6195698924731181	0.06747697067556793	0.0	0.0	0.8053763440860215	0.07100756914161818	0.7736559139784945	0.04473570164699408	0.732258064516129	0.0888164021356635
0.7220430107526882	0.06863977242564764	0.6195698924731181	0.06682495428265334	0.0	0.0	0.7908602150537635	0.07318290196370009	0.7662365591397848	0.04475738012551869	0.7279569892473117	0.08900768213592497
0.7268817204301076	0.06891931681999672	0.6189247311827956	0.06583696644647052	0.0	0.0	0.7811827956989247	0.07503421070560393	0.7601075268817202	0.04523881443590948	0.7220430107526881	0.08822327788178388
0.7327956989247313	0.06883430913637686	0.6179569892473117	0.06508990362578547	0.0	0.0	0.770967741935484	0.07720954352768583	0.7545161290322578	0.046247199942830636	0.7193548387096773	0.08818974295603979
0.7327956989247313	0.06943547754906072	0.6179569892473118	0.06484149748327644	0.0	0.0	0.7650537634408604	0.07774717793628798	0.746559139784946	0.04746062791164816	0.7193548387096772	0.08818974295603979
0.735483870967742	0.06940231220072082	0.6224731182795699	0.06393692111522795	0.0	0.0	0.756989247311828	0.07940428150683608	0.7379569892473115	0.04837475017388545	0.7155913978494622	0.08837593076448413
0.7397849462365592	0.07005077974442442	0.623978494623656	0.06368250594497163	0.0	0.0	0.7456989247311829	0.08209245354984683	0.7298924731182792	0.04960635760437561	0.7129032258064516	0.08863302573218323
0.7430107526881721	0.07045953944681486	0.6240860215053764	0.06351331385929772	0.0	0.0	0.7360215053763443	0.0845106594082013	0.7202150537634405	0.051052716100565575	0.70752688172043	0.08947019373128992
0.7451612903225807	0.0703770572449231	0.628494623655914	0.06371652416489704	0.0	0.0	0.7236559139784948	0.0872998813889984	0.7086021505376342	0.05203669859904228	0.6989247311827956	0.08956433420400207
0.746236559139785	0.07130334229437885	0.6317204301075269	0.06396481924078144	0.0	0.0	0.7129032258064517	0.08977755601642252	0.6975268817204298	0.053166234138133296	0.6924731182795699	0.08902721825574779
0.7478494623655915	0.0718484889167978	0.6345161290322582	0.06411402402103523	0.0	0.0	0.7021505376344086	0.09362121382816575	0.6863440860215053	0.053933983465927454	0.6865591397849463	0.08919991145472214
0.7521505376344086	0.07160878107548467	0.6420430107526883	0.06352287681973928	0.0	0.0	0.6951612903225807	0.09585574476315528	0.6747311827956989	0.05550643719018891	0.682258064516129	0.08857784400372655
0.7559139784946236	0.07112695714350448	0.6493548387096776	0.06249359128658092	0.0	0.0	0.6860215053763441	0.09816916811444679	0.665483870967742	0.05668108853256886	0.6790322580645162	0.08825087868725398
0.7612903225806451	0.06990557923047519	0.6553763440860216	0.061183169137627516	0.0	0.0	0.678494623655914	0.09883020351596103	0.6544086021505375	0.05816198862709096	0.674731182795699	0.08705754161732869
0.7672043010752688	0.06998744881735708	0.6620430107526883	0.0598356801549128	0.0	0.0	0.6731182795698925	0.09928596833768129	0.6450537634408601	0.059171294077427175	0.6709677419354839	0.08703764270708195
0.771505376344086	0.07027786088757451	0.6668817204301077	0.05946927258546898	0.0	0.0	0.6666666666666666	0.0997235358599913	0.6351612903225805	0.059896583869705054	0.6634408602150538	0.08581908677813253
0.7790322580645161	0.06938778390780825	0.6712903225806452	0.05872036457401557	0.0	0.0	0.656989247311828	0.10088200345794344	0.6283870967741934	0.059923001641149054	0.6602150537634409	0.08585153795654772
0.7822580645161291	0.06958686382279766	0.6749462365591399	0.058437024484866845	0.0	0.0	0.6510752688172041	0.10167252854204957	0.6202150537634407	0.06036009710311739	0.6553763440860215	0.08491227406652493
0.7887096774193548	0.06952273896767212	0.6761290322580646	0.057186385068970454	0.0	0.0	0.6489247311827956	0.10207461703974399	0.6127956989247311	0.06105131404822618	0.6521505376344086	0.08587235401091119
0.793010752688172	0.06983963050071001	0.6809677419354839	0.05546094135547959	0.0	0.0	0.6446236559139783	0.10236970990331754	0.6048387096774193	0.06091479979280929	0.6483870967741935	0.08543249033199178
0.7951612903225808	0.07045913449619405	0.686236559139785	0.05429579377003136	0.0	0.0	0.6408602150537633	0.10265542304249965	0.599247311827957	0.06154061408355339	0.6473118279569892	0.08382262214477254
0.7973118279569894	0.07159021379002029	0.6916129032258065	0.0531784669110506	0.0	0.0	0.6408602150537632	0.10171852423842807	0.5936559139784947	0.06269863753842851	0.6435483870967742	0.08169637281245355
0.8026881720430109	0.0715902137900203	0.6970967741935485	0.052870165650462896	0.0	0.0	0.6403225806451612	0.10186509217239371	0.5888172043010753	0.06345762119623323	0.635483870967742	0.07988705799141414
0.8053763440860217	0.072385123426967	0.6995698924731184	0.052475357705001856	0.0	0.0	0.6413978494623656	0.10166108551518636	0.5858064516129033	0.06417644404669924	0.6301075268817206	0.07942745566686035
0.8107526881720433	0.07238512342696701	0.7031182795698925	0.052901330359132574	0.0	0.0	0.6397849462365592	0.10227081707097865	0.5817204301075269	0.0644324905015852	0.6236559139784947	0.0788070810882766
0.8129032258064518	0.07300803118749388	0.7063440860215054	0.052446967057084896	0.0	0.0	0.6392473118279571	0.10199045789072106	0.5782795698924732	0.06466285792484198	0.6215053763440862	0.0787327433353592
0.8118279569892475	0.07290480961580531	0.7093548387096774	0.05235919459213646	0.0	0.0	0.6424731182795701	0.10221727064384689	0.575483870967742	0.06434916344120223	0.6161290322580648	0.07977529248038995
0.8129032258064518	0.07239949954642227	0.711720430107527	0.052535872507593805	0.0	0.0	0.6473118279569895	0.10166821151564832	0.5744086021505377	0.06415648634784803	0.6059139784946239	0.08108013151188853
0.8112903225806453	0.0725358864664508	0.7118279569892473	0.052287672179958465	0.0	0.0	0.649462365591398	0.10183330398368795	0.5716129032258065	0.06371119520786533	0.5983870967741937	0.08226888591703384
0.8123655913978496	0.07206967311363083	0.7120430107526882	0.052577174299273104	0.0	0.0	0.6548387096774195	0.10091358395933547	0.5686021505376345	0.06317070379121854	0.5951612903225807	0.08242162777121892
0.8112903225806453	0.07190607222325701	0.7101075268817204	0.051200582424017864	0.0	0.0	0.6569892473118282	0.10142077361379204	0.5669892473118281	0.06267664702061512	0.585483870967742	0.0825928283216963
0.8102150537634409	0.07237228557607699	0.7077419354838709	0.05157856790124554	0.0	0.0	0.6575268817204303	0.10176472385719516	0.5659139784946238	0.06231988256991439	0.5806451612903227	0.0824021162570339
0.8037634408602151	0.07339271109824488	0.7072043010752688	0.05135397352910262	0.0	0.0	0.6618279569892475	0.10176472385719516	0.5640860215053765	0.062161658068337705	0.5747311827956991	0.08318626931184975
0.8005376344086022	0.07319363118325546	0.7082795698924731	0.05261867511019086	0.0	0.0	0.663978494623656	0.10085723216930956	0.5604301075268818	0.062240533099548405	0.570430107526882	0.08409439686882844
0.7951612903225806	0.07319363118325546	0.7076344086021504	0.05294219461333065	0.0	0.0	0.6645161290322582	0.10071066423534393	0.558709677419355	0.06253849964749239	0.5612903225806453	0.08590062194023272
0.7935483870967741	0.07413744691002566	0.7055913978494623	0.05278745346302348	0.0	0.0	0.6612903225806452	0.10068058530455526	0.5568817204301076	0.06216909781880602	0.5494623655913979	0.08665933635717327
0.7881720430107526	0.07493890496647719	0.6994623655913978	0.053027414829819354	0.0	0.0	0.6623655913978495	0.09956461943928709	0.556989247311828	0.062213069874749484	0.5408602150537635	0.08723643266604277
0.7838709677419354	0.0755118153358029	0.6964516129032259	0.05331776851511493	0.0	0.0	0.6596774193548388	0.09936744179450796	0.5541935483870968	0.06171354846760029	0.5301075268817204	0.08792147369638324
0.7784946236559138	0.07631327339225442	0.6946236559139786	0.053504121698880476	0.0	0.0	0.6553763440860215	0.09944023033438511	0.5530107526881721	0.0611596422931221	0.521505376344086	0.08823657691370407
0.775268817204301	0.0772240790096617	0.6920430107526881	0.05380830664640408	0.0	0.0	0.6548387096774194	0.09870039827727307	0.5531182795698926	0.06056936217162545	0.5236559139784948	0.08897205801718717
0.772043010752688	0.07792324257901967	0.6893548387096774	0.054163747334204614	0.0	0.0	0.6532258064516129	0.09773447916493186	0.5512903225806453	0.05947996722866133	0.5241935483870968	0.0903875497986997
0.768279569892473	0.07896671088031756	0.685483870967742	0.05382676675937009	0.0	0.0	0.6500000000000001	0.097015480094078	0.5512903225806453	0.05895707997190691	0.5241935483870968	0.09206708391589556
0.7618279569892472	0.08079503364534754	0.6806451612903226	0.05426321699393771	0.0	0.0	0.6403225806451615	0.09712447188550812	0.5494623655913979	0.05769977071308678	0.5236559139784945	0.09500084845177464
0.7559139784946236	0.08225352058929325	0.6747311827956989	0.05435730113777265	0.0	0.0	0.631720430107527	0.09705847850348864	0.5464516129032259	0.056996451727184316	0.5231182795698924	0.09730213351689977
0.746774193548387	0.08362740772646893	0.6675268817204301	0.0556310479434595	0.0	0.0	0.6236559139784947	0.09908561514498515	0.5478494623655914	0.05592811823273971	0.5177419354838709	0.09995226661327473
0.7370967741935482	0.08428717920539655	0.65752688172043	0.05758541886618747	0.0	0.0	0.6172043010752689	0.09966334783605264	0.5502150537634408	0.05608339761544289	0.5118279569892472	0.10201792395136072
0.7344086021505375	0.08493034647430073	0.6481720430107526	0.05974153163506614	0.0	0.0	0.6075268817204302	0.10090579216040732	0.5527956989247311	0.05560260317874873	0.5064516129032258	0.10466805704773567
0.7274193548387096	0.08654324970010717	0.6417204301075268	0.0616815794729043	0.0	0.0	0.6053763440860217	0.10140032607072698	0.5547311827956989	0.055656394644592926	0.4989247311827957	0.1068369408024999
0.7188172043010753	0.08802418163178244	0.6348387096774192	0.06339790578125895	0.0	0.0	0.599462365591398	0.10160767770699715	0.5568817204301076	0.05651300482077114	0.49462365591397844	0.11012488747147531
0.7102150537634409	0.08905698711820541	0.6287096774193548	0.06534560510241132	0.0	0.0	0.5908602150537635	0.10279446586244897	0.5588172043010754	0.056908526286111524	0.4940860215053763	0.11088095098488722
0.703763440860215	0.08971675859713303	0.6224731182795696	0.06833920292729785	0.0	0.0	0.5860215053763442	0.10344150899691501	0.56247311827957	0.0578896891228143	0.4946236559139785	0.11239667478991637
0.6951612903225808	0.09025572219960112	0.6154838709677417	0.0698870465493859	0.0	0.0	0.5833333333333336	0.10450618490355856	0.56247311827957	0.05895817953688714	0.49032258064516127	0.11409019669170382
0.6897849462365592	0.09025572219960112	0.6084946236559139	0.0713349094565696	0.0	0.0	0.5774193548387098	0.10622347521016622	0.5631182795698926	0.059489537793087854	0.49086021505376337	0.11587505231608894
0.6806451612903227	0.09182237713699201	0.6009677419354837	0.07232561017062589	0.0	0.0	0.5747311827956991	0.10691552590062911	0.5631182795698926	0.06009300734763558	0.49516129032258066	0.1165011434791029
0.674731182795699	0.09097165702342334	0.5975268817204299	0.0738274346186204	0.0	0.0	0.5725806451612905	0.1076323717787653	0.5655913978494624	0.05991279655666649	0.49462365591397844	0.11603165321066598
0.6661290322580644	0.09206599976624995	0.5947311827956988	0.07342644086732755	0.0	0.0	0.5731182795698925	0.10753547944390188	0.5666666666666669	0.060255750743684465	0.49516129032258066	0.11588236486183241
0.660752688172043	0.09166511349640051	0.5911827956989247	0.07376250612597926	0.0	0.0	0.5758064516129032	0.10700165086337109	0.5667741935483872	0.06041101555063206	0.4930107526881721	0.11593826726350381
0.6569892473118278	0.09160508278899661	0.5877419354838708	0.0741356003524319	0.0	0.0	0.5736559139784946	0.10614797327052627	0.5658064516129033	0.06076414943907676	0.4951612903225806	0.11494017632802003
0.6564516129032257	0.0924370152815413	0.5851612903225807	0.07473425455389948	0.0	0.0	0.5736559139784947	0.10514412683635214	0.5659139784946239	0.06093076874602289	0.5032258064516129	0.11303884881856761
0.6569892473118278	0.09276363770470299	0.5834408602150537	0.07534796138238682	0.0	0.0	0.5736559139784946	0.10466393115099173	0.5648387096774193	0.061121137518119414	0.5096774193548387	0.11213072126158892
0.6569892473118277	0.09333307262921156	0.5835483870967741	0.07588981009526269	0.0	0.0	0.574731182795699	0.10384222767302981	0.5652688172043011	0.061518925708839566	0.5134408602150536	0.11269930277559397
0.6591397849462365	0.09359989509127399	0.5843010752688171	0.07720307595180066	0.0	0.0	0.5790322580645161	0.10320090159410808	0.566989247311828	0.06238683752700699	0.517741935483871	0.11375078199594851
0.6564516129032256	0.09328281427719941	0.5875268817204301	0.0772757279955843	0.0	0.0	0.5870967741935484	0.10137601941902967	0.5682795698924732	0.06286714606784313	0.5155913978494624	0.11393648885502479
0.6591397849462365	0.09294402164707499	0.586774193548387	0.07752764131904678	0.0	0.0	0.5892473118279569	0.10133625521113575	0.5722580645161292	0.06354793231695736	0.5161290322580645	0.11347942843043073
0.6580645161290322	0.0938897607026844	0.5845161290322581	0.07611819269165437	0.0	0.0	0.5956989247311828	0.10060124664993325	0.5720430107526883	0.0636263230616654	0.5161290322580645	0.11413890934494163
0.6591397849462365	0.09412824831000499	0.5843010752688172	0.0750031611062867	0.0	0.0	0.5967741935483871	0.10087856818907741	0.5705376344086022	0.06309716005395989	0.5188172043010751	0.11353940485392774
0.6612903225806452	0.09354626570923442	0.5851612903225806	0.07510008671511172	0.0	0.0	0.5973118279569893	0.10180470446753631	0.5708602150537634	0.06281841305105501	0.5209677419354838	0.11323342382843185
0.6645161290322581	0.09313980612712242	0.58752688172043	0.07511246912430312	0.0	0.0	0.596236559139785	0.10253122936256627	0.5687096774193549	0.06292972226941564	0.525268817204301	0.11292787830814875
0.6650537634408602	0.09294463174906219	0.5879569892473119	0.07419185075642301	0.0	0.0	0.603225806451613	0.10229367145555449	0.5689247311827957	0.06315754247185278	0.5301075268817204	0.11250938286080853
0.6672043010752688	0.0928634582641454	0.5890322580645161	0.07310222397665518	0.0	0.0	0.6086021505376344	0.1011049170504092	0.5695698924731183	0.06306373660032248	0.5333333333333333	0.11186657808598607
0.6693548387096775	0.09233981771344602	0.5883870967741935	0.07246201645255913	0.0	0.0	0.6134408602150537	0.1011910957409121	0.5695698924731184	0.06377362406967564	0.5301075268817204	0.11044471175039917
0.6725806451612903	0.09110900010338989	0.5872043010752688	0.07174606038127336	0.0	0.0	0.6193548387096773	0.10050397651771725	0.5720430107526883	0.0646086337377757	0.5263440860215054	0.11027617646704402
0.6758064516129033	0.090324143356403	0.58752688172043	0.07169752069743535	0.0	0.0	0.6252688172043009	0.09921568888183856	0.5733333333333334	0.06523637575730257	0.528494623655914	0.10877642877417201
0.6758064516129033	0.08994574619152815	0.5878494623655912	0.0711682709339115	0.0	0.0	0.6392473118279569	0.09682790974574874	0.5795698924731183	0.06618499655824522	0.5327956989247312	0.10775217004002577
0.6784946236559141	0.08884568218665054	0.5894623655913978	0.07133414962120851	0.0	0.0	0.6478494623655913	0.09508803525429017	0.5833333333333333	0.06649827340146638	0.5274193548387097	0.10633202367131188
0.6822580645161291	0.08869317296250415	0.5911827956989246	0.07028858308843113	0.0	0.0	0.6559139784946235	0.09306089861279368	0.5850537634408601	0.06712980303763001	0.5349462365591399	0.10490044650388637
0.6892473118279571	0.0881247629983247	0.5932258064516128	0.0688033947466327	0.0	0.0	0.6596774193548386	0.09143218540661148	0.5856989247311829	0.06692601329456675	0.5387096774193548	0.10363458286115793
0.6908602150537636	0.08736441476083316	0.5947311827956988	0.06707151047107607	0.0	0.0	0.6666666666666665	0.08967170908058712	0.5848387096774195	0.06755845093931338	0.5446236559139784	0.10285419135862188
0.6946236559139787	0.08664158851479298	0.5944086021505375	0.06555399266847683	0.0	0.0	0.6693548387096774	0.08804299587440494	0.5834408602150538	0.0673289967058614	0.5543010752688171	0.10106720194718408
0.6983870967741937	0.08610249010179792	0.5933333333333332	0.06409429517391102	0.0	0.0	0.6741935483870968	0.0864499034606342	0.5838709677419355	0.06703109416861344	0.5591397849462364	0.09972029463589006
0.7005376344086024	0.08513380947050049	0.5929032258064514	0.06316611858207927	0.0	0.0	0.678494623655914	0.0847969019523624	0.5838709677419356	0.0666139450661309	0.5543010752688172	0.09867019456728644
0.7026881720430109	0.08415714645853499	0.5930107526881718	0.06150657718260335	0.0	0.0	0.6865591397849463	0.0838547659543228	0.5838709677419356	0.06494154910438193	0.5526881720430108	0.09774090237514234
0.7059139784946239	0.08361818285606688	0.5932258064516127	0.0603838948917293	0.0	0.0	0.6924731182795699	0.08273939885465313	0.5858064516129033	0.06301634840409039	0.5553763440860217	0.09641947747001295
0.7075268817204302	0.08233362363853985	0.5930107526881719	0.05932997626561739	0.0	0.0	0.6951612903225807	0.08128893101010792	0.5851612903225808	0.06232594257165705	0.5543010752688173	0.09584984481005594
0.7107526881720432	0.08085197638476879	0.592795698924731	0.058341867313856835	0.0	0.0	0.6956989247311829	0.07950427054035747	0.583978494623656	0.06198966085395804	0.5618279569892475	0.09503856180960393
0.7161290322580646	0.08085197638476879	0.5938709677419354	0.057743231224120097	0.0	0.0	0.6967741935483871	0.07856873897011722	0.5822580645161292	0.06183875483254411	0.563978494623656	0.09466974587493454
0.7193548387096774	0.08076877760402094	0.5925806451612904	0.05915667898582321	0.0	0.0	0.6946236559139786	0.07707923673722288	0.579462365591398	0.061438226318804995	0.5634408602150539	0.09390666819048227
0.7236559139784947	0.07960101705773409	0.5912903225806451	0.05948904015062498	0.0	0.0	0.693010752688172	0.07746569111554462	0.5789247311827957	0.06154282888732624	0.5629032258064518	0.09314359050602998
0.7274193548387098	0.07905987935245418	0.5892473118279569	0.060027202123078	0.0	0.0	0.6924731182795699	0.07713730456103003	0.5782795698924732	0.06100836245406772	0.5602150537634412	0.09294371042379873
0.7225806451612904	0.07852224494385204	0.5866666666666666	0.05993451271555792	0.0	0.0	0.6924731182795699	0.07726875632421612	0.5763440860215054	0.0613242596118551	0.5553763440860218	0.09369250877511025
0.7177419354838711	0.0779846105352499	0.5873118279569892	0.05915697580355744	0.0	0.0	0.6930107526881721	0.07675555277925414	0.5764516129032259	0.06214740940887061	0.549462365591398	0.09322192788649776
0.7150537634408602	0.07795281001934347	0.5859139784946237	0.0582852857915144	0.0	0.0	0.6930107526881721	0.07687809268785809	0.5747311827956989	0.061898740344944685	0.5430107526881721	0.09182077577560761
0.7107526881720431	0.07866265056924657	0.5851612903225807	0.057826491258183475	0.0	0.0	0.6903225806451613	0.07637520235030193	0.5719354838709677	0.0611773811185585	0.5381720430107527	0.08939843075294594
0.7107526881720431	0.08012642125630765	0.5818279569892474	0.05760428569986416	0.0	0.0	0.6865591397849462	0.07702194300540859	0.5691397849462364	0.060531393922725586	0.5360215053763441	0.08931725726802917
0.7064516129032258	0.08022964282799624	0.5795698924731182	0.057995425912075155	0.0	0.0	0.6860215053763442	0.07678839011269663	0.566021505376344	0.05957614706144817	0.5327956989247312	0.0888722245035885
0.7000000000000001	0.08069813430666237	0.580752688172043	0.05846137573286369	0.0	0.0	0.6795698924731184	0.07812317440228883	0.5643010752688171	0.059557678856200474	0.5258064516129033	0.08758576701644756
0.6967741935483872	0.0809649567687248	0.581505376344086	0.05946022438626752	0.0	0.0	0.6811827956989248	0.07657819026283479	0.5624731182795699	0.05976880804341659	0.5198924731182797	0.08646528799939872
0.6924731182795699	0.08154693936949538	0.5816129032258064	0.059658574500581506	0.0	0.0	0.6790322580645163	0.07550292144563049	0.5593548387096773	0.060082927673709194	0.5134408602150538	0.08612683928613737
0.6881720430107526	0.08172485126448155	0.5822580645161289	0.06066233984356276	0.0	0.0	0.6806451612903226	0.07401179096611639	0.5573118279569891	0.059767640812347235	0.5053763440860215	0.0857833853672899
0.6844086021505377	0.08245455435516354	0.583548387096774	0.06209015931895801	0.0	0.0	0.6731182795698926	0.0743074133308386	0.5540860215053763	0.05956042275861212	0.5021505376344086	0.08440515870191126
0.6806451612903227	0.08187065670365729	0.5849462365591397	0.06344077547019626	0.0	0.0	0.6720430107526882	0.07405036322416791	0.5497849462365592	0.06006337731628541	0.5005376344086021	0.08429299658049348
0.677956989247312	0.08151821413249316	0.5858064516129031	0.06388912479734424	0.0	0.0	0.6677419354838711	0.0739693195556023	0.5443010752688173	0.059708135543141944	0.5010752688172043	0.08491501130463883
0.6774193548387097	0.08098057972389101	0.586021505376344	0.0639446776136021	0.0	0.0	0.6634408602150538	0.07407254112729092	0.537741935483871	0.05958133335210473	0.5037634408602151	0.08478906840624198
0.6768817204301076	0.08001757818520756	0.5869892473118279	0.0643668138280785	0.0	0.0	0.6591397849462366	0.07477693111166336	0.5318279569892473	0.05955560832858584	0.4989247311827957	0.08538397101194631
0.6784946236559138	0.0790856845867221	0.5872043010752688	0.06514075223198383	0.0	0.0	0.6532258064516129	0.0758127257062977	0.5246236559139785	0.05931793044262448	0.49462365591397855	0.08484533101252059
0.6779569892473117	0.0792090855796342	0.5880645161290322	0.06566199297563045	0.0	0.0	0.6516129032258066	0.0762330280920609	0.5193548387096772	0.059215288990316424	0.49838709677419357	0.08609355371007715
0.6795698924731183	0.07806817214596457	0.5900000000000001	0.0659301910890253	0.0	0.0	0.6473118279569893	0.07708888322756688	0.5135483870967742	0.05920776679918477	0.49569892473118277	0.08715822961672068
0.6817204301075268	0.07714188709650881	0.5924731182795698	0.06621782289758676	0.0	0.0	0.6494623655913978	0.07829910098640885	0.5064516129032258	0.05851407704105667	0.49838709677419357	0.08768943752902394
0.6833333333333332	0.07700045651078516	0.5973118279569892	0.06569893371528113	0.0	0.0	0.6516129032258065	0.07992454960522255	0.498494623655914	0.05801659219137811	0.49784946236559147	0.08804486331306759
0.6876344086021504	0.0760741714613294	0.6017204301075267	0.06549092342627054	0.0	0.0	0.653763440860215	0.0805870707967156	0.48795698924731185	0.057821558225419775	0.49516129032258066	0.08991205675450711
0.6919354838709676	0.0748890016179896	0.6067741935483869	0.06530837329321784	0.0	0.0	0.6559139784946236	0.08071191503337137	0.47860215053763444	0.057940923220526255	0.49354838709677423	0.09034852620711632
0.6951612903225806	0.07482487676286406	0.6118279569892472	0.06418597300168838	0.0	0.0	0.6553763440860215	0.07992934327364212	0.46860215053763443	0.058836044773404685	0.5000000000000001	0.09052808465085223
0.6994623655913978	0.07458638915554346	0.6169892473118279	0.06358299264421315	0.0	0.0	0.6521505376344086	0.07900305822418636	0.4586021505376344	0.06092006475400141	0.5016129032258065	0.0904021417524554
0.7037634408602151	0.07403101001518496	0.6209677419354838	0.06284160601692607	0.0	0.0	0.6489247311827957	0.07848971211767385	0.45032258064516134	0.06263790863880153	0.49946236559139795	0.09140875320138851
0.7086021505376345	0.0739460023315651	0.624731182795699	0.0621886999063164	0.0	0.0	0.6483870967741936	0.07794456549525489	0.443978494623656	0.06365808981361555	0.49892473118279573	0.09176417898543215
0.7134408602150539	0.07386099464794527	0.6278494623655914	0.0618016005804203	0.0	0.0	0.6489247311827958	0.07778218810222044	0.4387096774193549	0.06458766885071864	0.49247311827957	0.0926482505257613
0.7166666666666668	0.07362250704062466	0.6291397849462366	0.06101531878760215	0.0	0.0	0.6473118279569894	0.07694989327920979	0.43344086021505385	0.0656821217743587	0.4913978494623657	0.09308985500030784
0.7209677419354841	0.07261136307854592	0.631720430107527	0.05972051466623194	0.0	0.0	0.6489247311827959	0.07667156911885326	0.43053763440860227	0.06688582397107018	0.49193548387096786	0.09394415657588326
0.7231182795698927	0.07281044299353533	0.6349462365591398	0.059094897276561004	0.0	0.0	0.6478494623655916	0.07568989904713712	0.4256989247311829	0.06779776349722084	0.49247311827957	0.0947984581514587
0.7252688172043013	0.07300952290852473	0.6382795698924733	0.058390057182936696	0.0	0.0	0.6462365591397852	0.07535576441015863	0.42215053763440874	0.06923665600404538	0.4930107526881722	0.0956527597270341
0.7306451612903228	0.07271522482458219	0.6408602150537636	0.05798202398351386	0.0	0.0	0.6430107526881724	0.0748424183036461	0.41752688172043023	0.07014358350661784	0.49354838709677434	0.09650706130260953
0.7360215053763443	0.07242092674063964	0.6416129032258067	0.05824936680924534	0.0	0.0	0.6403225806451617	0.07424720261025168	0.4115053763440861	0.07083555924891263	0.49516129032258077	0.0978857697482007
0.7397849462365593	0.07194741718716303	0.6436559139784948	0.05827409492469224	0.0	0.0	0.6360215053763445	0.07356062540210907	0.40720430107526895	0.07215303359796969	0.49569892473118293	0.09926447819379187
0.7451612903225808	0.07073226656787693	0.6452688172043013	0.05777490398386919	0.0	0.0	0.6322580645161293	0.07277412970845316	0.40182795698924745	0.0737248421222054	0.4978494623655915	0.1014896455716744
0.7500000000000002	0.06918348819719604	0.6478494623655916	0.057612601978588154	0.0	0.0	0.6279569892473121	0.07208755250031057	0.3976344086021507	0.07548049431057198	0.5010752688172044	0.10193125004622096
0.756451612903226	0.068678178127813	0.6510752688172046	0.05720585070197153	0.0	0.0	0.6247311827956993	0.07110588242859443	0.391720430107527	0.07699561984988228	0.5037634408602152	0.10283334323525571
0.7661290322580648	0.0674630275085269	0.6520430107526884	0.05708231445895687	0.0	0.0	0.6215053763440863	0.0701242123568783	0.387956989247312	0.0777388709933943	0.5107526881720431	0.10346031980788574
0.7725806451612907	0.06695771743914387	0.6522580645161293	0.05666405523431201	0.0	0.0	0.616666666666667	0.07028345571883178	0.38311827956989264	0.07843623425073852	0.517741935483871	0.10456283264968948
0.7784946236559143	0.06561181321467925	0.6524731182795702	0.055813941329835234	0.0	0.0	0.6161290322580648	0.0703077440209214	0.37892473118279585	0.07912679435163972	0.5252688172043012	0.1052617123525806
0.784408602150538	0.06466997969599904	0.6520430107526884	0.054740885005607136	0.0	0.0	0.6123655913978497	0.07069045526207911	0.3754838709677421	0.08038435431365043	0.5327956989247313	0.10596059205547172
