# Supplementary material for: Shifts in attention drive context-dependent subspace encoding in anterior cingulate cortex in mice during decision making
Source: Nat Commun. 2024 Jul 2;15:5559. doi: 10.1038/s41467-024-49845-2 (PMC11220070; doi:10.1038/s41467-024-49845-2)
Supplement: Supplementary file 4 — Source Data [file 41467_2024_49845_MOESM4_ESM.zip › sfig4/sfig4-f.csv]

mouseAC003visualrelevantmean	mouseAC003visualrelevantsem	mouseAC003visualirrelevantmean	mouseAC003visualirrelevantsem	mouseAC003auditoryrelevantmean	mouseAC003auditoryrelevantsem	mouseAC003auditoryirrelevantmean	mouseAC003auditoryirrelevantsem
0.8693860357134581	3.436002119043389	0.7271120875512882	4.330098156391444	2.3346050407250463	5.285152209008771	1.438034228491048	4.620547072401125
0.8507088035955791	3.395776398249892	0.7254881678232662	4.251294042172263	2.5402100212971694	5.188693915615482	1.490720006857836	4.513302262985244
0.8388631189922091	3.35696259641165	0.7343316590637189	4.17419372988799	2.7309995000845233	5.101679940594899	1.5723765738921183	4.405671066737119
0.838211611733908	3.3209377429714317	0.7395010229492429	4.0963007512015706	2.929088788375252	5.021155109026958	1.6379939667811894	4.291959722190532
0.8150496036134944	3.2883976932970262	0.748367608731228	4.019231167374906	3.159990052061163	4.9490129134503755	1.684997762866339	4.175801025546967
0.7928180864092125	3.253736590457976	0.7685923667111789	3.9393968344361783	3.356947854640184	4.877553119818157	1.726824154520594	4.062616335057067
0.7720814643276416	3.2199209426921054	0.7814951274251526	3.8540765148206644	3.542833173244775	4.800895123474768	1.7774949395492605	3.95248395047014
0.7666658559653546	3.1853457261526965	0.8037982797960141	3.7740329159201744	3.730147311098238	4.725639526632404	1.841097085963539	3.840173269724146
0.7642897905622772	3.1488009814027924	0.8226341135410913	3.6941395584825862	3.897162137387247	4.654279213766482	1.883051891190211	3.7318425607383454
0.7666654562881516	3.1078810145229974	0.8473815566392493	3.6129921562747658	4.066560851823563	4.583673552694873	1.9404237196453868	3.625043175954334
0.7732278721142138	3.0720885475319446	0.8993489704054483	3.5368642828343604	4.249985427749541	4.515747741281697	1.9951662298821	3.5190698716557445
0.7668602399515491	3.036132358841436	0.9620875016575698	3.455331344519482	4.424949569950936	4.443154321299731	2.0448492710026054	3.407598469025717
0.7821255466254025	2.9990693418646415	1.049165131551278	3.376179752740191	4.609794620499688	4.377858286358749	2.0804003510995663	3.296288225249819
0.8238624830130281	2.9597781462506627	1.1522812506974354	3.304399148113268	4.812101489487872	4.310270046816363	2.104423872834961	3.1853850961096066
0.8814431483054225	2.921244267025589	1.2622665950230862	3.2316587755184365	5.0241821190031475	4.240530753021601	2.0983739766675207	3.077278381299252
0.9323787372825387	2.8818874239368055	1.3553201860485768	3.1576450408713117	5.220032422853731	4.165317243869541	2.090475217427801	2.966386500973576
0.9627046662010372	2.854160910457474	1.4711474887336033	3.087422210528928	5.438315631821469	4.106450071319679	2.065500485578971	2.8717320844422716
0.9783126030860605	2.8318650429524688	1.6042185561927675	3.03229220521843	5.6069467559050326	4.059772924850735	2.0197005346746004	2.7929396712207795
0.9755563150562933	2.8155605859838744	1.7397514736368207	2.9854600451278057	5.74026900969781	4.026137929071236	1.9975843721148918	2.722878729065714
0.9494279149304654	2.805548359255285	1.8479759938297342	2.9476524657008376	5.89012242541875	3.998451891979072	1.979253936151278	2.668395923331826
0.9283032857003074	2.798399222870084	1.950041838719224	2.918217927055747	5.998231879553004	3.980775900227509	1.9890394827582072	2.6302236507880417
0.9066242031363231	2.793912246998407	2.05443961477846	2.9050495052723297	6.09523512549652	3.978159895100342	2.020478414875162	2.6048720181033103
0.886432280478413	2.7897575797033705	2.1699777396049096	2.9043150332122107	6.197866851969624	3.9817163223742655	2.0314378073905615	2.5875892494898
0.8611088373272056	2.783062864005172	2.2435621755306356	2.9119172914005063	6.292638316949711	3.99468539891465	2.0229526150236388	2.57725188029175
0.841867743728054	2.776651476504497	2.3310971895499892	2.91942301558552	6.3904924919325765	4.019496766851442	1.9966157266107052	2.5739573990378193
0.8239822708111124	2.762836774012794	2.4264580757052885	2.9274896934195973	6.453960444093557	4.063793875074144	1.9486673434718151	2.5760430027793566
0.8141039611792713	2.750308024916446	2.5012378693736492	2.9348296196675925	6.541307002392006	4.122473010070624	1.8854482647178519	2.5718561835851843
0.7917630972578543	2.7361530765554525	2.5764315839281435	2.9350100384245517	6.595107112119325	4.189840331055299	1.801618907040205	2.5603157704528052
0.7771473237164582	2.720049135143345	2.6534240513891936	2.9332802455454288	6.639168217946897	4.265960903603624	1.7403991721538645	2.5513152714983045
0.7884187080364117	2.706418825230651	2.777107340231996	2.93173152579317	6.675667186487564	4.333792902388003	1.6454244250320331	2.541486194744544
0.7876947064331767	2.69563732166158	2.891906838215925	2.930678652925339	6.657697509823256	4.401027710530015	1.5925390975600704	2.5321023569944594
0.8082775225867618	2.6864934995417142	2.9896131962662906	2.9268463853641107	6.606120494138532	4.466721444427808	1.527233601787644	2.5243588459634223
0.8470197392325263	2.687779681955243	3.0826471097990313	2.920059999392191	6.518144144561802	4.524549740402484	1.4606167848084906	2.5117557409124145
0.9150804348688651	2.686874220337195	3.1371814622170575	2.909471873722527	6.445423623016371	4.570952965050457	1.3745296153719417	2.501933973289029
0.9853097176918536	2.680226536767435	3.1857161089645114	2.8963889646808645	6.333942924433992	4.612340779654226	1.304430635188271	2.4919587989748453
1.0888210280491104	2.670197022826202	3.230219599688098	2.8801655328219984	6.1918028029339975	4.647239163083327	1.2910510258946342	2.4816690412372053
1.1803875325485027	2.661308780375559	3.268942043156668	2.870102085903416	6.086987500722411	4.678774968294291	1.2710138617448141	2.4718633397575243
1.2596623799819253	2.648075602874211	3.2946828789896294	2.867153950686101	5.972044616397289	4.714060832780267	1.2346421308742732	2.461167355636056
1.3043851432946385	2.6373226460020507	3.3217201408443104	2.863400144745096	5.880913160384167	4.744315848497079	1.1795158133432655	2.450057331826934
1.3308207810326245	2.628172259769262	3.3565643746734843	2.8601838830873607	5.818015823319075	4.773034059391071	1.1364225305905509	2.4344718723832095
1.3537627911024268	2.620905706496088	3.3659896272792063	2.860819861315153	5.699886233905303	4.794472936613965	1.0578287676036382	2.413687123031165
1.3813279702333634	2.6055438626984997	3.3396304347357897	2.8532164188663702	5.585280978000334	4.808561423932897	0.9854996556793331	2.391104130581371
1.4259748675114623	2.593689528555877	3.3019801736025434	2.849797314878521	5.489698458942193	4.829795354292775	0.9354655440372317	2.3758721443005237
1.4416524313772965	2.577282519743344	3.2438118821095765	2.84151970923457	5.367589357860793	4.837346824222719	0.9326757587961689	2.362041278380237
1.4360961496911513	2.5646857901073523	3.200435633415656	2.826725091469709	5.217427405951044	4.845820169015395	0.9503628783013631	2.3459327811411517
1.404154507027851	2.550489446632425	3.1283467322806087	2.8124012453653977	5.029420006396675	4.84764019957946	0.9652662131051806	2.330342648088987
1.3942746585189087	2.5338219716528276	3.0773783907850767	2.8010868027894134	4.874810050833915	4.849090076479937	0.9837161533554188	2.317787064637149
1.379997312882398	2.5149404489889857	3.0219715436906296	2.792104165886284	4.680349602167309	4.840921390445465	1.0249188710457884	2.3062946857098763
1.3815450036765058	2.497129267830678	2.9274650065456083	2.7831481406766643	4.549543091322063	4.832902436264866	1.0757489735804777	2.2909486557731817
1.3938991503970255	2.4766942073650706	2.8133970417962386	2.776202438263364	4.4335028293002265	4.823567562715254	1.1066687590930784	2.281174798547606
1.402804794556849	2.4565603691120605	2.6960105632472753	2.7713870001271435	4.308034501161859	4.828500977575696	1.1529752191726819	2.270042626190408
1.4070009810569426	2.4400564198953996	2.5523306049118375	2.7731073971586646	4.2088189433113055	4.829383022397918	1.1659806367420433	2.2602972085842623
1.4151098153154804	2.4215317115414554	2.433409002342288	2.7640580955288687	4.09272464299656	4.832543257806946	1.1495383385334785	2.2525035654104606
1.408075113227402	2.400720125264365	2.3162857931924727	2.7521238095624123	3.9950352366650703	4.834470077821406	1.1466807163105428	2.252144331526933
1.3903939291521357	2.3858634483169125	2.2263847329716895	2.7442303516971904	3.852344364340285	4.833249096513929	1.1221333950141539	2.2501459655149603
1.3699705955716148	2.3663035660072245	2.108949474157675	2.7421740965662424	3.739839617781932	4.823250054963403	1.1204846497662266	2.241715494134606
1.359679861439639	2.3510307311325254	2.007963987559406	2.738934139461139	3.657297210114288	4.7985761328324354	1.1160169577554968	2.229550733661836
1.3781272604519823	2.3325527789803155	1.934767271337976	2.7352034638344365	3.5700245109987714	4.757583721802231	1.1142019027996413	2.2201340562347838
1.4037601426841049	2.321486792430158	1.8270034747307664	2.7435716343937138	3.4376990820213322	4.712583159434012	1.1061674748554962	2.2155899111349973
1.4462500952110224	2.312997884265561	1.7315045807494278	2.751685129602444	3.264348470809808	4.657829473535346	1.07944769627267	2.2086079745595204
1.480571593974514	2.3046244937341087	1.6347805291269315	2.755621866962499	3.086089187171692	4.605003050005815	1.0779737493320491	2.2027735192921942
1.5473347317307289	2.2989743009593746	1.494176605122936	2.755903088984036	2.9102377716293133	4.548723564828909	1.099086926265747	2.200130100500672
1.5863768217742227	2.2927267387640407	1.3926128380735827	2.755588306781503	2.752397692852098	4.487061943646684	1.0955374428644058	2.201364391908726
1.587737197606344	2.2803845718127835	1.2874078938836178	2.760274650373804	2.6126537795117697	4.433553671008801	1.0814842611681224	2.203593540135029
1.5425882955623182	2.2737069739095954	1.2107278057188005	2.764127253319776	2.4921463523288043	4.381263080045923	1.0496080954415963	2.199899723289946
1.4749740630184862	2.272215285791491	1.1579174582331377	2.7810870643677386	2.381271258415518	4.328081940508791	1.014666611012435	2.207895603668824
1.398713784348311	2.2723669084513727	1.106101021771832	2.7936343133051587	2.2413685920597883	4.279610909077664	0.9508901843726906	2.2168448003927117
1.328715363320732	2.2720409244261943	1.0468137338552839	2.7977821049974967	2.096372224541629	4.241205110319564	0.8979939214522071	2.224603323897762
1.2993783608267246	2.2760240668662215	1.0047699653280828	2.8015465680907248	1.9874471425668991	4.209308535165677	0.8499516602495292	2.2368189736834863
1.2807505400669044	2.276834091124253	0.94991099778758	2.8024094088033915	1.83966828852454	4.190946666801204	0.8117070289937053	2.255225215219149
1.2807084770907522	2.276259155168381	0.8774290056307588	2.8043235628806946	1.692234286638958	4.163847543785754	0.7845522670618507	2.2722480611100013
1.292720933079597	2.281073303937858	0.8565135953358418	2.8044863450199946	1.5869027436741698	4.149600041211323	0.7856164267023801	2.289553986812086
1.290564185014866	2.2913262307815314	0.8354753133310767	2.804197486757603	1.4771697519117006	4.132206312995922	0.7848999036636645	2.306967909821448
1.2866801347989192	2.296619392971718	0.8004193363555246	2.803264978005208	1.3717766561864917	4.113629153658662	0.79862971644999	2.3227604838741422
1.272133871600802	2.300181378419908	0.7679341922026568	2.807695041170128	1.2560584442435323	4.10886938262282	0.7857506294560933	2.338789007414231
1.2496378226171374	2.297764702851978	0.7195647101019104	2.8088534655110613	1.1980807997530754	4.105961169132307	0.7757932854702698	2.3589655769379485
1.25474015436265	2.292295126836491	0.6923575734662182	2.8150959554513633	1.156691097233755	4.1139686657190815	0.7977728199885464	2.3739115209029986
1.2139184335294837	2.291535299363507	0.6419001192648182	2.8216835769735935	1.1220832360416921	4.132794611891679	0.810892522995273	2.389944036753392
1.204348729538419	2.292010489812789	0.5667393098603124	2.828302906229144	1.100762601654762	4.157165797227835	0.8145471784899674	2.4051400764940114
1.208791316163885	2.28977196090436	0.5547331030418934	2.8311466020161147	1.1008762320460932	4.178022895693201	0.8369467730068111	2.416552227434772
1.2245936621188336	2.289576657335411	0.5377700336877093	2.8346320569458205	1.130458736874309	4.203018073254355	0.903309226379778	2.421433670742552
1.2784780341500674	2.296567153679219	0.5573190538675599	2.838791105017229	1.1592602641652985	4.219783112317467	0.9611604070310257	2.425656138762499
1.3197222055002626	2.300084081087396	0.6222343570659575	2.8436784202299634	1.2051118416061604	4.23258422687719	1.0117677690101385	2.426006433382787
1.3817456490027347	2.307165735500325	0.6555395779725656	2.854176187617231	1.2524164306003307	4.24939211036197	1.07192796689718	2.4279389986361446
1.4294013516506674	2.3151992854400705	0.7166590060215158	2.8634966647895648	1.2663658754405287	4.266143865874639	1.124994709908985	2.4278178453150505
1.4879119899235072	2.3200239520556942	0.7917100616395358	2.8701716309537235	1.3308050111912242	4.284220366645736	1.1792387779199403	2.4325266568512993
1.5639176746818362	2.3305425903531076	0.8419910987660444	2.870443568144175	1.3619166253525155	4.299484968568046	1.247386474136257	2.437212384826891
1.6327256172860816	2.3379364313275035	0.9029712261847522	2.874969177379969	1.401782365168255	4.315216923500076	1.337088298423491	2.4452101481162956
1.683473737853129	2.343094873605145	0.9603338587896546	2.8775881831971857	1.4421027348278328	4.327741716040608	1.4137637461877994	2.4524154936113978
1.7248490874032734	2.345869638774357	1.0585469440226822	2.8717237593133507	1.5133622239724676	4.338198062847919	1.4673928334875779	2.4532240177875853
1.7669910361289463	2.3476965767486613	1.1451934315031527	2.863651886923953	1.6231254384319842	4.347442708318937	1.5226747734151518	2.4553955580211597
1.8099940170822366	2.347910648247784	1.212590256840257	2.850775081152274	1.6991655468494373	4.3560239825331	1.5592037190971453	2.457021515062515
1.8509576753901809	2.3477202760788645	1.319735694459232	2.8418753859299923	1.787828886791935	4.355660459800455	1.585103551647879	2.4595275153507963
1.9303755436003165	2.346153798728287	1.4233458763002744	2.842861206954081	1.865160879936943	4.353041985414432	1.6018536873062126	2.4556802690746613
2.015118645866747	2.342296130744366	1.5295993557026168	2.8436014125781104	1.9195070232282374	4.345354400381198	1.6150333285629783	2.4482003359358986
2.0902223213799696	2.33909586595659	1.6265069929873892	2.846758138097993	1.942817395822404	4.324433477500999	1.6114129574361387	2.446307485735534
2.174054472954565	2.3377557658748316	1.7086112289910325	2.8427524103258954	1.9943739710008468	4.306837985388974	1.6185091197422639	2.43933806127423
2.224953877556046	2.3327705156387784	1.7606007483290935	2.8433078778491248	2.076237610163464	4.283478115733303	1.6320082489664653	2.4354287705380253
2.3059391105144056	2.3247981042538646	1.8326059192653341	2.8459302885331867	2.1472492494222735	4.252041924404306	1.6319767912844627	2.4220735051276265
2.3496113358766735	2.3167792898648756	1.9148782496788792	2.8469813800604706	2.2228831467770713	4.218685578438956	1.649579702335387	2.3993569020332375
2.369617553875431	2.317019174731014	1.9848104569462206	2.8444500867799785	2.301664994308392	4.1776647535867415	1.658415754352329	2.379449460781048
2.3872527747920644	2.3179376015184725	2.0733997837389384	2.8433594323336053	2.371050750676638	4.142166464678512	1.6847755296743203	2.364502444051276
2.397163828712694	2.3136466781549383	2.1418958111624473	2.8424793696711745	2.4372233138149966	4.10118118482341	1.696622201505649	2.3542719614959333
2.4065438738102003	2.308501672486096	2.1992699019894837	2.847483167043865	2.5202360754906685	4.060402144566302	1.7006639637002556	2.340956448988695
2.416606185969802	2.304619827875666	2.2672347456057547	2.848577614730452	2.6037368036340465	4.018327408446306	1.6599463857104872	2.325901903150606
2.4707679480068836	2.3105720844951465	2.3194185845811317	2.8467085866665056	2.7387552120568186	3.9643249720120037	1.6089880664305936	2.3067244456932556
2.528665056280164	2.3245899624455775	2.349971909009417	2.8399904948711527	2.844168374727787	3.9071161520318793	1.5421010764572853	2.2846489750487824
2.530799131796334	2.3393327984798358	2.428935545151136	2.837648773530811	2.9385019548243374	3.8491178535321597	1.4936103279267579	2.2597701499004765
2.563290044008021	2.352895204449538	2.4846468878457926	2.831112716271117	2.9953180725299093	3.786340406376627	1.4854421544138643	2.233256054223086
2.581711789080075	2.3702981221883936	2.5298992956239426	2.829300398678909	3.0499778413571996	3.721553773394827	1.4503186743696128	2.209312972540524
2.583190009163272	2.3924329898321073	2.5230041826237377	2.838191405867166	3.045421405832797	3.6616450202825184	1.412872389509131	2.1920822070698653
2.5532733406039427	2.414404004401599	2.5302162886546578	2.8413283543876053	3.042637598005667	3.6035061949837135	1.34414784298156	2.1853997879091502
2.512512931246613	2.4350100674635753	2.5232285325432504	2.8450020315550266	3.044375277112787	3.549180724522223	1.2518881179336414	2.1794472518239156
2.4831514823223952	2.456189481510605	2.4873107125217433	2.847138518615764	3.0519218772039043	3.5019974175916624	1.1755297054633458	2.180389402547082
2.447231348581778	2.475433372004361	2.4439823661390396	2.837919542598854	3.0949983982348606	3.4417417346010177	1.0914754945947867	2.177148046266019
2.439989662152332	2.493889805735732	2.3833855291685144	2.8306336891930437	3.1427131997470243	3.38077574145968	1.0484765670617977	2.1722380441561633
2.4514062905137526	2.5145403093477823	2.3383172725227537	2.8220032721815023	3.2109649728404395	3.3169854752772094	0.9964628678222681	2.160097028128632
2.4368668919199985	2.53864748414922	2.312342554721206	2.817133576844956	3.2706286498712727	3.2531842731766054	0.9368743689606247	2.1520194512221615
2.4459437450875106	2.566673360722629	2.2753999171272947	2.806263524612248	3.3236923479027136	3.1969235342599163	0.8549974094697387	2.1430390488717426
2.439434491231168	2.6017496119432235	2.2224476979176178	2.79777328255026	3.358880752132389	3.1449898005387085	0.788764937863463	2.131243040228718
2.44146971524883	2.6341621602118086	2.1412467514424813	2.7925920045370614	3.3811956896653497	3.0984070541626902	0.7584634133625302	2.1247829709118515
2.454115158678128	2.665995603412996	2.069063939175137	2.7976456498472784	3.4047875626106148	3.053883518650611	0.7111373421614764	2.117746951246677
2.4630585675606946	2.694746838509665	2.0198612036978685	2.8012119455959446	3.4441629597714027	3.013300246177792	0.681443696994138	2.1124623256317627
2.4405163059122783	2.721047221214349	1.9163641127179172	2.8086939492544833	3.4610347317299404	2.9819795470225783	0.6498012148935675	2.1063044856065414
2.3878184288664186	2.751430196839436	1.8090850185505971	2.8113444082554144	3.4760022547650857	2.954491064573058	0.6150054739058283	2.1076753365819956
2.345024699336528	2.7852520443982	1.711102239358524	2.804832915554527	3.4826388851305365	2.928144586427145	0.5950973524544464	2.1151994905851987
2.32844103162613	2.8163501465236096	1.6262189925536499	2.7955031681427904	3.485019793395698	2.914002764048452	0.621696165096936	2.1213928922104826
2.31123865974275	2.8471491191465756	1.5280980864712124	2.7860332771931833	3.4606235729015262	2.889884285483479	0.6489424032453345	2.1262176912495154
2.3415744938101595	2.8791062974823975	1.4971699226254538	2.776325929426433	3.446142045560276	2.865551073563531	0.657684067089044	2.127029743252093
2.3870322728406115	2.918612224174886	1.4162449336457439	2.7715140246496253	3.440852653081924	2.8468837772746434	0.6713653926053068	2.13920968152241
2.445564539838588	2.958434083220774	1.3292395824311156	2.766064198872425	3.4126813173032935	2.8251279768612987	0.6828365806163736	2.1549694271914803
2.5334475512005894	2.994980113003994	1.2607098385223328	2.7619336598629074	3.4114936155355555	2.8002741633942696	0.7020930486889393	2.1622917010489573
2.6179083687341542	3.027932527130722	1.2014918579882854	2.7485023619374815	3.3970154665909864	2.7768426664442716	0.7029631836067135	2.168222264934348
2.702967572844384	3.062209767075568	1.119635106930603	2.7370226813983796	3.3636119299218055	2.750989467108554	0.7244589725245495	2.1732760225134413
2.7907201920925524	3.0932220830138095	1.050362056270271	2.7190364406500485	3.2862930672934594	2.729960425030551	0.75907105689418	2.1766631545719606
2.8552188130276552	3.1262425114701324	0.9756165290222402	2.711461893758584	3.177076598066837	2.71616561623175	0.8097813141705527	2.179243520493558
2.8719570072286285	3.15531132829826	0.9113735587378761	2.7027719736198397	3.039538263419852	2.706100155559015	0.8758967177506924	2.1884053892908697
2.891264926431594	3.1774801920235736	0.864595248201204	2.7035848423839193	2.8905034325360988	2.697748998946918	0.9412174200849928	2.1993627001901377
2.9501685806908013	3.2044410142982405	0.7573086755040016	2.690526517480137	2.768130463207964	2.6914040624185693	1.0041853670752623	2.210612270403158
2.9990065571205253	3.2314043717307284	0.6987970648491808	2.6847389561430504	2.6553111053204526	2.6852141344975884	1.0398350194742594	2.2178995996356017
3.0915069323793185	3.257490587697341	0.6786714795887269	2.6764522134792434	2.5593769198248224	2.686044170320157	1.1036399529529328	2.224487446509219
3.1623848915405217	3.281322219552908	0.7031400687442677	2.6567561878787327	2.4892455000487868	2.6835374721356327	1.1456786232051	2.2341807196984056
3.2208839727460727	3.299689396795256	0.740716879678402	2.6415972929043123	2.401817288200046	2.686055449193938	1.1911906621801236	2.2388072895004663
3.273132828077482	3.3148887178577486	0.777092055479021	2.6220811713744645	2.389291658557034	2.694951011113169	1.2751473360551793	2.2407051054754463
3.324977480839043	3.331606433492246	0.8295781982743333	2.6110836894264	2.4713841141996333	2.708306154140488	1.3845207553367187	2.236436762009156
3.3551172985006987	3.350324593412576	0.8978875135791885	2.6041492540324365	2.6020017840709526	2.7354509246912837	1.5104706871991733	2.239431926752305
3.385234598960669	3.3649714125939774	0.9809477438591487	2.5980663332894687	2.840491268148133	2.7800804390954177	1.6061873529481212	2.2418438947131203
3.346461687544564	3.3748656707767757	0.9978311892746307	2.591357792735311	3.1939932073667814	2.8349146738868196	1.6952684523224495	2.2454964094960284
3.2908946680897246	3.3717451165852554	1.0182790688014407	2.5892909040399745	3.692025116759213	2.9086799595799118	1.7787498118912242	2.253123167182916
3.200131913449049	3.3708356512778543	1.0378515979614968	2.594805573014898	4.28254274345256	2.9875410756942054	1.8687424334016332	2.264254372298966
3.1981836279392364	3.365006582897447	1.0171660764143249	2.594516546437274	4.977474792455438	3.0706125490050526	1.9518970079640234	2.274542463001949
3.222791598439842	3.3611756818918983	1.0286728683284816	2.594469287893452	5.747747739007954	3.1539863649723645	2.034872305618113	2.2811903130430586
3.2742249093824927	3.360037894461936	1.0539318724030216	2.581703657798703	6.575247408393451	3.239014282766006	2.1357390875054465	2.2944210997869594
3.384087680008697	3.3637026555432166	1.094614669136768	2.578323373307677	7.462414138369211	3.3288484565950403	2.2530200979258814	2.308656508810762
3.5411435745794364	3.3618689762086773	1.1623236000500512	2.5605419752096754	8.443296627829662	3.4134469053682106	2.338811633602808	2.3228634263443215
3.746610037513308	3.3582808327352205	1.1972987873918368	2.5500304121938453	9.463084013154798	3.503363207912894	2.457749959770406	2.338439855648539
3.9922590527926536	3.355042523450974	1.242413365193726	2.546027389981478	10.554876858415353	3.5996403122642437	2.581454460429178	2.351797259362302
4.295185665568865	3.3465139342061514	1.3126100840719641	2.5560031383689914	11.674326351246291	3.702806997293458	2.687772535337443	2.3630246878464676
4.6722567332151455	3.338639678825608	1.391194384445248	2.568398539470359	12.852609210371787	3.8202246282292265	2.8028480779907343	2.373954846626041
5.111841104605151	3.3254565938029232	1.4582545453015656	2.5863930796826176	14.07336040823065	3.939751784881965	2.9173819195575628	2.3850893105913378
5.570792083420626	3.3128753178353456	1.5757652112829887	2.615830835624013	15.334141664481075	4.065115156114136	3.0372658577959384	2.3985901032886465
6.104066471644876	3.309663644996442	1.6931117209052888	2.6504934904216326	16.62555419565461	4.197340434730561	3.1576319541309115	2.4126674451323415
6.684707046573145	3.2996459594453285	1.8546745320311881	2.6848313942717343	17.944766129473184	4.337188920567405	3.298122485394201	2.4251160208241824
7.26842614023108	3.2950951926166407	2.013082109535319	2.7357158223280944	19.29735311898039	4.475851954151749	3.4622677168220637	2.4356318942773885
7.888386534872195	3.2924859305836462	2.183861951396864	2.7891294606503463	20.624962437783342	4.614349916123349	3.6095212790809907	2.4446938355188217
8.547404237308893	3.2952465905800605	2.383058487867852	2.851285927503405	21.911276610075582	4.752012471789131	3.7663154134955343	2.4552374608206833
9.260121627824537	3.2956093658880175	2.588680712267395	2.918683184411061	23.14399498880387	4.873820971831085	3.904370274103364	2.464888295362844
10.071312687249966	3.29768305418672	2.783772247756951	2.995376930166841	24.30365550825416	5.004249349906562	4.045120010348787	2.4705375003224863
10.906031541577953	3.3020442189196193	2.925716830057891	3.0766134635222273	25.36149230503121	5.128181321342833	4.197109512287591	2.471394999192478
11.760055821065913	3.310640338555883	3.077054734957212	3.162577991493605	26.31890673083663	5.243843431306629	4.341774857287279	2.479496674363043
12.654813142705947	3.313700465532483	3.245194384301461	3.2467802268573664	27.228574265019088	5.34847604504783	4.468950597961988	2.491602829173149
13.503523023354035	3.3168368821327543	3.369299962611604	3.3323326294104723	28.04122561985867	5.442217110215081	4.590325618958599	2.503182734624973
14.414026737234105	3.3210022115281017	3.441320827423651	3.4149963612552474	28.78807993123752	5.531047748969828	4.7244367147264255	2.5135666895724262
15.351370922883476	3.327706642473242	3.4978401164139554	3.4999555484165965	29.479626406580856	5.603720193913943	4.8123775149632	2.5184514968774367
16.28059389162069	3.3285664157875656	3.5514953107751928	3.5856408206629973	30.073994980660377	5.662624086934553	4.878608966621765	2.5247101967885923
17.178198099636635	3.3299141382322444	3.619082601459052	3.663771548631059	30.559571527162422	5.708789238994366	4.918209107444591	2.5295899464876768
18.09660060572118	3.3296596415155704	3.7158081888872054	3.7371029396542355	30.996984810445912	5.736538211075324	4.969436702330493	2.524641113243748
18.97648823739966	3.3400509383014603	3.7881499183156953	3.8000905175706947	31.31924579908497	5.742490190231243	5.027251422507101	2.518962730487333
19.85155039021019	3.355676831816807	3.909586086102353	3.8570627397860315	31.50947418520485	5.735832009104239	5.092659993584198	2.521084548065578
20.712680599517405	3.3705031562023975	4.052658311726306	3.9182802867414535	31.572392068008142	5.701135452925542	5.15072973304523	2.523267559153395
21.57081288445022	3.3833656544995905	4.175668544831279	3.970754823149503	31.537563247063876	5.652379834095969	5.181581671919732	2.522396158336035
22.311459966983723	3.3896836820286844	4.337620098111414	4.020462476841267	31.375317669916164	5.600350152494096	5.230333142439866	2.517474687690928
22.98059428020959	3.3985708593153796	4.514249484243657	4.066774515896892	31.13275778778794	5.54506357297903	5.265680979636509	2.5101195649978454
23.564288041435088	3.4073392704761822	4.652383313770735	4.1153587109121785	30.75626114003494	5.48375453427255	5.288338610868551	2.5024059444819713
24.11027357709735	3.4202262572466853	4.784680220171301	4.157215750414173	30.302580301260615	5.411458607249399	5.282635330403217	2.493100751365225
24.61426457073369	3.433357648459874	4.964673477836201	4.209095185348485	29.77411244280364	5.3442587441478935	5.292280112903383	2.4788364548414554
25.06953413551727	3.4493631341728506	5.149799945930035	4.253769811705723	29.189086838252898	5.263366707078346	5.2793332988895765	2.456862522868582
25.480093191662526	3.4600391620306596	5.33435473838425	4.290838200839014	28.54783252368777	5.17934673994635	5.282999431737572	2.4362882857295576
25.802152412224384	3.4756376692404944	5.492306597034713	4.324182620062617	27.869264679966918	5.089009562260812	5.27529352883764	2.415750361432343
26.0131637826377	3.486023470022938	5.6556583561676685	4.346914701318942	27.165149559109402	4.997577699887239	5.270658673001341	2.3896958702663507
26.129155029972377	3.4987664236024827	5.80616083663631	4.372006436551951	26.350775627160836	4.9092957107133275	5.255366739367223	2.3662724918880405
26.16727317621503	3.5113591630521546	5.9066808689040995	4.375446133991635	25.483701583720656	4.809745338531733	5.263991763927717	2.339493536303937
26.11349061078095	3.51483025835747	5.982986145689174	4.378855009316648	24.593645638687438	4.700416188514828	5.270186661111204	2.3162125981194404
26.003304343604118	3.5189204791515842	5.973609744042265	4.383148657283785	23.65503909228329	4.582891684555763	5.247916146770058	2.2911226146179056
25.888461915887063	3.522092899562573	5.949174698041915	4.380610077505833	22.655831467211176	4.470638649907479	5.235735977044033	2.2656459842899097
25.703104408131537	3.516809564006359	5.9215104881983285	4.376574683670277	21.66505342948832	4.361472408694169	5.221918442581173	2.2382671094633095
25.4918912663606	3.50149435727133	5.87344191067618	4.363021934472086	20.706540752978928	4.255872549881304	5.203218358878876	2.217615918723687
25.201615731154952	3.4878005661324565	5.800705315308631	4.340083115879038	19.769354355233656	4.161506173361833	5.197043794160514	2.19934042370219
24.839745958664373	3.475805274660588	5.718169789108418	4.31042406148783	18.886586512333547	4.05944188173727	5.181270866229205	2.182953107821526
24.441202022824775	3.4591176415908094	5.653593081791985	4.280490907905682	18.096970639240872	3.966919415006934	5.159993257152405	2.1691827529082763
24.028307200801155	3.4359300886889286	5.5776784792521825	4.248657516246254	17.35777877235304	3.8721831909951203	5.154719490820601	2.153956691177346
23.55874910467708	3.4210031074551672	5.499935609798252	4.214934733360381	16.60129519335599	3.791120213120941	5.1767230418769765	2.1374837734116494
23.114389568524395	3.3997139505263485	5.444864530773058	4.1800417299145955	15.905515100749975	3.7247852059991016	5.197239985418764	2.1169305993311727
22.625703526056625	3.382105154796892	5.395098869122719	4.1476278889249825	15.226271417520202	3.6633182837183647	5.211083069807897	2.102887872543336
22.127649492629754	3.365241168820694	5.334682210990936	4.113743831370569	14.62290207292312	3.6101977066724023	5.284439458772286	2.0899230821207944
21.64810651751047	3.3497770664036834	5.266666491271707	4.074069563554956	14.015465301139345	3.5653158412115027	5.349345304485965	2.0761590884947303
21.192805868582806	3.3308083918351095	5.13190573434695	4.036349516691461	13.398886030622585	3.5224090686785448	5.424777951789293	2.0615584002883063
20.74078738242724	3.3102869099229664	4.9576318816608715	4.004509213122912	12.757923935890247	3.485209827200803	5.5006231052296375	2.0525291644385875
20.304431257098503	3.288490173790398	4.787893309180869	3.9816268135917565	12.114223055279927	3.45296195755595	5.561419229768742	2.0454919050419638
19.89264199917488	3.267285292672567	4.623627065361525	3.9616930081076793	11.437674722214231	3.425722659922445	5.624129415781342	2.034287027336894
19.506698067059578	3.25525648215373	4.44639437029981	3.9347328065692646	10.770094011238417	3.4065648120074554	5.692465889508201	2.027036529815398
19.138155240456886	3.2330514654416795	4.298658593840855	3.9110011709923582	10.087472869723701	3.386334223266343	5.808117377646405	2.0222712698339835
18.785516656807697	3.214933774741137	4.183935630379398	3.8979600436189776	9.477937993176635	3.362877937086694	5.883101560153054	2.0186908377806394
18.467813076219382	3.194894132856706	4.046646915226706	3.8901361739941533	8.901682353053351	3.335282440976634	5.9540350132405	2.011758317293875
18.146974993895075	3.1773301842504247	3.923789105870844	3.8829520399170794	8.373682327586389	3.3078576615050106	6.046454814443477	2.0047187765772456
17.818155086068796	3.1506965023631954	3.7691176629454093	3.8743407193124497	7.846688028910395	3.2818759592675697	6.16458078202451	1.9922856677475498
17.513528894970307	3.1272687887143396	3.6174083727867443	3.8670472665115536	7.303346018268759	3.2485850559225917	6.283048861444468	1.9869132905099645
17.22639228287836	3.1018740828829725	3.5044233304902837	3.85597690176135	6.851548249987077	3.2185830822435184	6.418238126227431	1.985196907113623
16.942980418612507	3.0838614419347303	3.3813210511959624	3.8420016820491827	6.379015478515306	3.185025851067687	6.515059747839229	1.9911583655151057
16.685868923936866	3.0641331746342035	3.2670880643880604	3.8239869986997324	5.948622132160944	3.153569868009078	6.627888406869259	2.000212977261176
16.469884802383746	3.0523867080607676	3.149448845225989	3.802918223271304	5.518362150992432	3.1205278043620703	6.731866403771634	2.0134311700682375
16.233161595623773	3.0459455021827955	3.0075758155482335	3.7768005246873826	5.14976205578585	3.0872933596473344	6.838136534171063	2.0277879673136825
16.00608954981084	3.0313995565469276	2.9179824372094867	3.7594754593189874	4.781370449184911	3.047669121815958	6.948184546811854	2.0438129284002065
15.762396796760783	3.013375785247646	2.867610928938041	3.7384551978701692	4.40417061156619	3.0018115441963715	7.045066947392142	2.0534863366640095
15.545111018796849	2.9946875576545557	2.8602565483000766	3.715649509496145	4.003048029647851	2.961835758713882	7.160470999668929	2.063352220760464
15.355883084750182	2.9789652142123413	2.8689352705597098	3.6895689348937473	3.6558979865149324	2.9160108326614886	7.251623109478889	2.0740404119332267
15.165636035514792	2.97406427596292	2.8788299556740378	3.6579871404736	3.3597060879950433	2.8727620088202133	7.339365430845851	2.0869584383245083
14.94898847074274	2.971812474133289	2.89021276030201	3.6307161917705844	3.098744796308294	2.8364571643546435	7.4105052818575325	2.0964102071538813
14.763402782583839	2.968492572156473	2.910461297507705	3.605958952091741	2.8507938873239724	2.7983129221878253	7.501111146617	2.1096439232052995
14.55621539289039	2.9585072732439075	2.927633898597071	3.5849956105141447	2.6384567650796122	2.759275069030965	7.580950044476101	2.116647737302742
14.360514391382871	2.9527348104466986	2.944980510759178	3.5567537348898974	2.4065577598537997	2.711641516146089	7.680969040537713	2.130529835966
14.177630585869789	2.9486479804535253	2.980915716251813	3.5211830745842674	2.2236376195132994	2.67092243993629	7.7606135949657045	2.1416003983051923
14.019659828860801	2.9442421336932556	2.9965385379103915	3.48964981645802	2.109503575613049	2.6290712642343435	7.806386791654439	2.150299209830927
13.848945259028964	2.9502780471503844	3.003167536129851	3.4523033386049393	2.0001959222258536	2.584901088354537	7.875834273826473	2.1676595925486266
13.708187541491425	2.950503407249337	3.011523824462077	3.4166984938684997	1.9321557182922062	2.5409857067838244	7.967891409756602	2.1820462407230385
13.593347347266002	2.944256371234555	3.03034771993528	3.383531428986562	1.845885328929807	2.504700278480874	8.026860777762916	2.1929113211686375
13.466050664465563	2.939132464499948	3.070341512116024	3.355990055760138	1.7869160638979598	2.4614416846577654	8.0893227332436	2.207203775758781
13.330162220598373	2.938613053917149	3.133152337565437	3.3254457365524885	1.7568675521351849	2.4225495186782857	8.147835898943375	2.2212637484560136
13.1678475301834	2.9411138555253076	3.192955285511489	3.2962469331241397	1.7005509238176235	2.3971455190467617	8.199673907169077	2.2322710815725637
13.037578786233327	2.9382415651668112	3.239189948989499	3.2695587406732614	1.6828668531505628	2.3780060307932978	8.27944294056765	2.234470950802859
12.941994658603946	2.932097361982036	3.2811614860264404	3.244123632652995	1.6983845510320597	2.361654123369415	8.384227973380012	2.238267211205465
12.85813554755127	2.926237506916726	3.2942617198549398	3.220411260562088	1.7005174137060355	2.353510631090741	8.46590100112691	2.2411539635818443
12.779813164392959	2.9288565990490354	3.30589378257819	3.1962128587176095	1.7177586666195457	2.352676635880027	8.51547886959832	2.2368568014066996
12.738655238358053	2.9343392235312806	3.315285297789696	3.1655156808639644	1.6805824006972965	2.3557302987349678	8.59896816787746	2.2323116551751974
12.73092124110221	2.936603582848471	3.289241476784831	3.1324733225692607	1.6279125856984968	2.3659101239161906	8.685700788809054	2.2347277676055306
12.753847123644164	2.938193072880285	3.2742966928648434	3.1048905524901875	1.6039704672972472	2.3821251698238113	8.771232346523274	2.2360943297892377
12.754009820252966	2.9409975143020315	3.2226396468859955	3.0876332046142068	1.596451220803386	2.3999164299866553	8.82568558355473	2.246067710853526
12.744925902982434	2.947665258341843	3.146907534551691	3.065794497106088	1.5941696813908928	2.4206106827886216	8.898371093129377	2.2536741553987514
12.713742588839066	2.9499252785134593	3.0569700389734824	3.043245216936845	1.5286791607956032	2.448789178357577	8.94533570184716	2.2619362952285123
12.66941588106126	2.949079963056291	2.989630520235634	3.0356263899140585	1.4791389671309871	2.4739508861594013	8.986417241811631	2.2640361384020298
12.639278634169049	2.9476606281983746	2.9096423495795483	3.0237347943174333	1.401158653394516	2.500053395226134	9.049562231404334	2.2618052219117564
12.629774537048863	2.9413865227681137	2.861747163364498	3.0241957764571037	1.3272982820803252	2.5200781039115316	9.10351334729249	2.258602000157932
12.668268125431066	2.933896640355862	2.8275764279156617	3.0264334803612742	1.2418389271775534	2.5309653678899293	9.150752324159614	2.2565501669779144
12.708027466921068	2.932872858872329	2.7896944722332107	3.028121924249886	1.200393163703812	2.552139611539947	9.16230183320319	2.2477846746875914
12.798586390278752	2.932211296259972	2.7265170513239227	3.040985100924306	1.160067677800052	2.5875804044242527	9.174952302871173	2.2437881478445116
12.861085041253704	2.9317412782298358	2.650143466439858	3.055956910999177	1.1586248739022567	2.6221872259138714	9.16498806014758	2.2462949931032474
12.905625192071248	2.929584172282881	2.547681976986473	3.0713977981064655	1.1646006009787313	2.6552498595792584	9.176840152740517	2.2508569456847365
12.988177980773502	2.9232898053955902	2.4443376358634694	3.0822247866641277	1.1642344121929094	2.684076852928945	9.201702599648018	2.255934460858084
13.076744459740175	2.9193882097796333	2.3224757396378726	3.0938568328173206	1.1566101092096457	2.711194087060107	9.231112142960205	2.261934970779648
13.173654683556606	2.9165161697009503	2.2198154977493054	3.1052633870816115	1.182725103130289	2.736258772962019	9.235001316352077	2.268159158457418
13.304899047397441	2.91734789576355	2.1237821530731904	3.11149412374197	1.1652389223915383	2.7690778865949457	9.246647511587485	2.2803032840148263
13.441340836070967	2.922532069960562	2.031771929712475	3.1221214287058405	1.1617784543774297	2.8126086366695224	9.229945297718999	2.2877930971072145
13.551718773180577	2.9210736637799983	1.9716135445704814	3.1391458587047762	1.1783628361187772	2.8614460220614113	9.207697729005707	2.291681503862396
13.665310280859718	2.9125618676496194	1.898113272627063	3.153418990853022	1.1913100191190922	2.9052535763517	9.214463392231602	2.2989289168026263
13.761543371038744	2.8973522397197624	1.7959332300337796	3.168020431055175	1.23623681855307	2.945798947767422	9.181007901556097	2.300768225766982
13.818977489798856	2.886045057720571	1.7144108585677345	3.179497509592223	1.314466740791802	2.995330281102391	9.133883941959814	2.2978614254721075
13.899821428724094	2.8804190773904157	1.6420674801794037	3.183775005266412	1.3437036139404743	3.0404544966370275	9.109134539844929	2.3029341465091946
13.999318496779482	2.8752072494637386	1.5466934183671095	3.188204329231935	1.3812290449486087	3.091148494913044	9.084575044478676	2.3101569814744085
14.099945931144942	2.8690124513191697	1.4719404603111714	3.191943663272224	1.417582441822433	3.139439625445849	9.069539863821909	2.3235897716918243
14.222455190597637	2.8662866428528466	1.4493566968033662	3.200821519546195	1.4989985248158295	3.1821210346072384	9.061210834063647	2.336388291105597
14.337338023280896	2.863600914703653	1.4574337681944873	3.199102457543456	1.5757449242442352	3.2219811696993546	9.044735862914532	2.356723067932407
14.458532996676357	2.86223485518152	1.45452829387306	3.2048281732010397	1.6706592907724716	3.2617571224592696	9.01685504189591	2.375908862769069
14.549873302641227	2.855905022510573	1.48367365741646	3.212984025051907	1.7477030261821054	3.298746507792429	9.011217431307395	2.3851301089589634
14.59552012628908	2.849281018703149	1.5070771837992258	3.2220219450792933	1.8396034991783854	3.335525327903395	9.024801856326063	2.396654546489691
14.613018429467468	2.8373512660996414	1.524390499954366	3.2328692093157976	1.9247097904040618	3.3691807238386757	9.037104196645505	2.418534131042329
14.604106106877914	2.827139439290387	1.6078772364983374	3.2385988684757323	1.9849430726664623	3.394967383615802	9.05195686143038	2.443596112788832
14.608894759401494	2.8192476575432033	1.6520137568682935	3.2477072125332915	2.0090876491307332	3.4167731016885297	9.067388453054786	2.4653116338932985
14.63813195817569	2.8127019323440345	1.7206718688838716	3.2515802080138805	2.0699703502889633	3.428361579544273	9.091475225547873	2.480344608486937
14.61891150059324	2.8049024644084786	1.7839503475507728	3.255473944435326	2.1337592915405907	3.427436926211632	9.081666258841368	2.491118796521954
14.61905840749436	2.803673494961915	1.8234275616103246	3.25849660089964	2.192146040175874	3.415844637836534	9.092040692238413	2.50447141506287
14.658421846871233	2.8000498597484267	1.8369842818691084	3.256791418204526	2.2531984798883116	3.4136626020534173	9.124162626561905	2.5153899526684107
14.65900019658455	2.7939792781890866	1.8413350962282915	3.2571510056996904	2.3228462731011406	3.408580827537453	9.1248905331579	2.525312234564468
14.609458079089649	2.787636169611219	1.8359410220019863	3.2513080069327835	2.391543648854885	3.4023577308371364	9.151727878814587	2.5382208058103846
14.562181908397301	2.780015184403754	1.830015892153615	3.248446271810808	2.430571460970874	3.3955100800310807	9.204689621028422	2.5487398487871737
14.519465440828876	2.7721672139569162	1.8076741822090907	3.2485181567261447	2.4456059941591546	3.3873475202381194	9.264974325780484	2.558285574509361
14.451896783224235	2.7670117661246207	1.7683397017426015	3.2412091239361596	2.4764649393435865	3.3747291195299094	9.331761009648185	2.5676077018266548
14.427707047168326	2.761494089203021	1.7168610313371626	3.238323329480806	2.482082233688348	3.3528152295554334	9.422720116463129	2.5707902264145757
14.364047562160058	2.7564541195722336	1.6912031736995663	3.236022878081361	2.506468698101745	3.328447171494087	9.460578680782811	2.5716465845376084
14.283918674303653	2.746255294032582	1.6510667574404627	3.2357750474858937	2.5252513850667233	3.3128011883643587	9.478759447159149	2.5668978376529705
14.219597092269817	2.7433823279944995	1.6420360245630263	3.234197432403044	2.5414168077239814	3.29641630960117	9.482998076172672	2.563984009990344
14.169014104399372	2.738010637889291	1.6129374263270198	3.2239173128054914	2.5590139573280535	3.2794634471341992	9.511817907049808	2.560153516952602
14.104033181855062	2.733200816912999	1.596196541166197	3.2149624311305027	2.6085717565504316	3.24913954640892	9.527336869497454	2.5527032135374847
14.019591120884487	2.725038565899192	1.613754183814984	3.194128581323606	2.651254060933592	3.2066664802255644	9.557156859890519	2.540689382488518
13.945599581131694	2.727350470210623	1.5854168192721534	3.176104783049741	2.6848143010768784	3.1577640663034745	9.585162116408183	2.54087049716919
13.873052348292921	2.7342010237679686	1.5760306967189361	3.1559744787486093	2.7098657188470217	3.1076944383118628	9.593206813927635	2.545530730102353
13.812550750824698	2.741150825251523	1.5869056963325092	3.140867854347808	2.6973862689737715	3.064372032639836	9.626512143257912	2.5469900621528527
13.761631160622814	2.745404112843618	1.6103909946494623	3.127165253230917	2.7107207930849158	3.0135674745774557	9.666677798070035	2.5460239377987564
13.674189444797419	2.7526488029291185	1.5949215172133533	3.1137548957906804	2.7619627861630534	2.9650771919969405	9.700566916447933	2.54411193605226
13.565653259467602	2.7633590027909043	1.599314908647587	3.1012670001105977	2.7709421408664636	2.9126565272313036	9.720489533577814	2.543294671031408
13.481375624526033	2.773267112229447	1.6060000801270886	3.0886598274921155	2.7852147192099697	2.868812000433169	9.71712889265116	2.541510604580849
13.415837098205138	2.7832064859356684	1.5841568815493592	3.07307854278284	2.815025909086732	2.8211292280140916	9.714064332898971	2.5409719624767253
13.29891085670626	2.7928060673801465	1.5398000734144162	3.0643902910384724	2.8070587494669126	2.772302845654251	9.700882557977716	2.5354661463461325
13.174791917204626	2.8024319439352716	1.4974222820016596	3.0573262587416754	2.7479769981778213	2.7194636441981945	9.681424892859784	2.53469984034682
13.08154121725171	2.8102678235657716	1.4461018878946759	3.0495578726410413	2.7216479722102815	2.6646153866527738	9.645776465205694	2.53256934494417
13.033639141636707	2.8162076820759294	1.3789079344927202	3.040576943436966	2.698982454157621	2.6084981700298395	9.612293223501442	2.5296075571558823
12.997528460823325	2.8314880189061804	1.3138267258699203	3.024935511015873	2.6969837881870897	2.554592092162155	9.558371905840346	2.5268184115714694
12.977461998719502	2.8406748384652203	1.2068967029652393	3.0110889768807554	2.7042331801367	2.4992657240149194	9.500093968933554	2.520852707771909
12.926857138049147	2.845899108499516	1.1123409978157162	2.992600590466259	2.7254673213303966	2.44347126444189	9.411075631358814	2.516095748679221
12.888794585698562	2.8569007482062805	1.030440395452053	2.9766983277121244	2.7045511213519804	2.4042709517426406	9.322583923271642	2.5086686777807548
12.8901706739129	2.8622445746449383	0.9756261383208011	2.9637758660333526	2.6991146053807396	2.3776883568111606	9.292425215938941	2.502443884380288
12.870536543251912	2.8585417203654204	0.9186987383332575	2.953028979584567	2.686605126061846	2.357086927825365	9.240928797771904	2.4896125265150966
12.83961594323874	2.860897056534098	0.866503265743146	2.939049075345754	2.6673135180009537	2.332232861527399	9.19550616182472	2.4764873919476718
12.825783316838983	2.86762891377255	0.8303156830006363	2.9267889252092476	2.6400046212630324	2.3093581481256673	9.159827496420936	2.4628326725374143
12.816178447977437	2.8684235842534003	0.7713167706464457	2.9175004769967825	2.608265650464721	2.288178506722822	9.073128792101931	2.4510212059375545
12.81029911776246	2.8700142918773457	0.7299436289995147	2.904958861845279	2.6062649337928985	2.2669920717585703	8.975306528588161	2.434784161499866
12.799627149384413	2.868136840948309	0.6929890218466642	2.8917234043127387	2.58786279460995	2.2481052134916446	8.890560243372095	2.4183655021448414
12.787344185716652	2.8632209737902263	0.7045573278196055	2.875720107525922	2.5814337299793695	2.230889267509794	8.806857350020648	2.396104698519837
12.732207402968124	2.859943747430524	0.7597087829474055	2.8544626910793025	2.5755753073939682	2.214946610680116	8.677063594176593	2.3722144262897915
12.71326946764488	2.856336253372809	0.7954898299718769	2.8284927015297194	2.5512153524798475	2.2019256294547525	8.565799325673968	2.348131023204399
12.702427139189092	2.8624915729649434	0.8546741247244427	2.8062507229940175	2.5230838254726877	2.1816701540682475	8.474082141394293	2.328172887142907
12.691728979162704	2.8631080108833284	0.8853687439613191	2.78591217777427	2.487058199581716	2.158553333066435	8.399133764117606	2.303639633072082
12.64120376027894	2.861941888221165	0.9188143958777738	2.7701715591720903	2.448682462881445	2.142172376129384	8.318312361940928	2.2854811235715764
12.611825354255817	2.864721431989747	0.9455912121712995	2.755306090355183	2.40684026670165	2.128011840249436	8.261537815222063	2.272726281768407
12.57550791349186	2.865411594459157	0.9447269864713265	2.7425747213748	2.4328407352076082	2.122325238096652	8.204364591458406	2.2593346607627653
12.515818989561193	2.862083009560505	0.9526763809005045	2.7290841166614035	2.435088345507264	2.1224391759792507	8.132339833808224	2.238346659994727
12.422496893355486	2.8604808755853512	0.9852869553582784	2.715381223972874	2.458720676599868	2.129330698208839	8.051452782263269	2.2101313092619117
12.32822415547642	2.8567679755901842	1.0282448217316427	2.7090453650959327	2.517023921438645	2.135353277708143	7.982862408931882	2.183634901430896
12.219438962559607	2.854229158687493	1.0535294830250894	2.709111991016221	2.5228949837968653	2.1445035237727197	7.914951517716274	2.1609676564167253
12.113212830351218	2.8496302892454404	1.1037005378977538	2.7129991896883476	2.53279848262266	2.1543127453390833	7.844112218447178	2.1401994035713816
12.005897028261531	2.8412408092075587	1.1495400442357528	2.7209090513560668	2.574192326683767	2.171934252155793	7.800813745942692	2.1159040098046074
11.895537826455692	2.8334503385557808	1.1581676239012502	2.7171081876419962	2.6036138973126137	2.1902781052738765	7.736350826490827	2.08772586636467
11.736836057611233	2.819470306136552	1.1652421925091603	2.709675461776627	2.6133721340047233	2.209824874451696	7.700573016762726	2.0615440787884887
11.604370011149356	2.807102877341497	1.1580971408661767	2.70401030433138	2.6448320641305236	2.2326988222645907	7.656507606030536	2.0325717546929947
11.467723716917924	2.796253899823321	1.1642531131268146	2.696484940095889	2.7137847140468616	2.2607678085708907	7.629422460653905	2.0020402638208648
11.342477105191	2.792492362595241	1.1608765685159248	2.691686417124652	2.772246715326603	2.2949399576265574	7.644116642155028	1.9780870080369437
11.186729965537351	2.7886113320448387	1.1650826446013058	2.6881794284157015	2.8154693607008725	2.328352399488797	7.665269840997975	1.9561381370111626
11.043523312743226	2.783728143589801	1.1497221231893837	2.688531535687462	2.884888325553776	2.368396428607742	7.6964566592696855	1.925569596983236
10.900044327431736	2.784347297744447	1.130382259113869	2.6896476516470513	2.978169461012063	2.4105302548026595	7.729602796805063	1.9022652795906116
10.768863896829107	2.786125238566558	1.1438234040477206	2.690174213516184	3.068587768836876	2.4587526551981926	7.784730882738358	1.877949636460514
10.613444493118589	2.7810393362944352	1.1649636861665718	2.686871135223955	3.1613636225775945	2.50105445175826	7.857503086749435	1.8563085092804439
10.443163248838129	2.777099397968869	1.1880742165039524	2.6801762990633433	3.2706755290252705	2.547844814205357	7.905444347728331	1.8311055540993724
10.283642599206514	2.7766781971311234	1.2331818032547792	2.6738586027390885	3.3918813341184557	2.5918195902852266	7.977340146827119	1.8105954613003463
10.103183150890008	2.7669496622731113	1.266540518720817	2.674703805339676	3.5080450500520866	2.637107183361563	8.029164437079642	1.7897977316454432
9.938889969249434	2.7561178633149153	1.2906021788261384	2.67050084506464	3.6515450326466152	2.6745864590002606	8.061868712237391	1.7731972455644782
9.79993699365805	2.75008068168275	1.2966779630865133	2.667447423471832	3.791183733046953	2.712044756071613	8.115788140537294	1.759995377650047
9.64662466876781	2.7429323268699384	1.2750420755343312	2.666540705890919	3.921254549939566	2.747510998417278	8.19014088552857	1.7519709181143772
9.502666739277851	2.7356859790280574	1.2945143609905898	2.659866377777704	4.057769212824752	2.777889759161542	8.279352413770672	1.7455100796419722
9.361383770688564	2.7275907127405463	1.282637498671402	2.648389030718576	4.163425637932106	2.8030829200042997	8.357261374256144	1.738967616499242
9.249282428224218	2.7227849148427072	1.2236681703302716	2.6360402379469283	4.274600591751612	2.837062244019393	8.454781340267767	1.7375707353445187
9.135722168708151	2.71811588464674	1.2000888106936436	2.629278980324444	4.3649975400123715	2.870163238091674	8.562414986762239	1.7392158783217821
9.015239304641007	2.705027777529349	1.1790921360922435	2.6262972824138386	4.4611326209876205	2.9018653163301504	8.65608531689513	1.744282520800669
8.885868713753558	2.6890422005877035	1.188341126156277	2.631141213695591	4.5358975147092115	2.930900071695912	8.750180022090396	1.7523773033010506
8.833952192971926	2.676095998774924	1.2198939182733317	2.6406409059796774	4.615730245960601	2.946780397940554	8.830331736326192	1.750327172709783
8.727795467402064	2.6615205722743482	1.2559090933217965	2.6463754656850833	4.70050497648496	2.9618901537726883	8.876726130706796	1.7530156823086833
8.62887509094005	2.654531976331061	1.2842159722573352	2.659857401333224	4.7205639782148285	2.9745413313650344	8.889764149078015	1.7594422737498332
8.527980799483414	2.6533771863355216	1.327972454508704	2.676868685836819	4.737711887863213	2.98454814181896	8.902400129913024	1.7671591869941057
8.46161081370067	2.6478472560384057	1.3475739171705643	2.6959892027491286	4.748003114104657	2.990839212558317	8.927403539991428	1.779364003435849
8.38284347304056	2.645444023253419	1.38615861049649	2.705473604025559	4.747710607878653	2.9894295943956046	8.939671151546095	1.793517258517117
8.309473137867132	2.6416486105651846	1.4484422518112048	2.7051410243141962	4.732703209358832	2.985905493672009	8.943396902081712	1.8030833191503477
8.235875203532622	2.6390287500073284	1.517622718424643	2.7073240419362983	4.714391921655165	2.9743888020075153	8.946777695186366	1.811913614548467
8.16625325039404	2.633862309449161	1.6087034086586538	2.707386959790612	4.7044447800476155	2.9570585705948096	8.921682726417389	1.8174596048483505
8.115673614087006	2.626061562116609	1.7183809173916635	2.72261748907972	4.658121555235349	2.93459683473344	8.929777139568536	1.823697321948811
8.091303966064512	2.6225344421540027	1.8147925434708283	2.7432547116467636	4.613230847083864	2.912351038290922	8.899362514802421	1.8327202563926082
8.080364566863294	2.6149330470512013	1.9410528028479122	2.764441390997237	4.53863202476812	2.886341833071866	8.867953829753466	1.8540342654113209
8.035687591909996	2.6070504543353046	2.0598173462482463	2.781947661807245	4.464418052246164	2.85405048334866	8.84157802063483	1.8681052686518635
7.952703685982255	2.5922789832518345	2.1879643454926976	2.796068681505654	4.362055451525959	2.8208821458821105	8.796118279063847	1.8851959087647003
7.883849479743004	2.5785809265153015	2.311561363139354	2.815522736728648	4.257863393721312	2.786719482958325	8.703637113766911	1.9046239379091587
7.806790841551735	2.5687026989467574	2.4445723954453005	2.834815119285371	4.136411338743419	2.74943088581788	8.595095541828194	1.9277268280039022
7.721652540606798	2.5614562998788766	2.588615191579684	2.8532980875179796	4.022364866131042	2.7151684629565587	8.486181376012688	1.9474656026573616
7.6426848127723055	2.550862770818965	2.7056862976351113	2.8745344295464164	3.9237379156882595	2.675657162476701	8.365536498908975	1.9677887869852713
7.571056282579725	2.5406141251619085	2.7933882235835226	2.8961693625387124	3.849818179463253	2.6319976551457596	8.213026817223094	1.983764674330471
7.492806125674656	2.528914518882546	2.8495343386488594	2.9172417997846596	3.758236202443942	2.586378043259611	8.050905796883661	2.002626737942752
7.402452758676538	2.518255918582521	2.9293693034115087	2.9356391425562673	3.6921421914425183	2.5483359919636204	7.902495134217928	2.0170213141462328
7.30417501476402	2.517848637501498	3.021423328289114	2.9558127212672725	3.6113965713211726	2.50441263862072	7.765866090301615	2.024562314596679
7.200987968666701	2.5155988289445137	3.1116465555528285	2.983966903890555	3.490957323168325	2.4717367107234662	7.615043021230994	2.038442372062752
7.080735145199569	2.506730966731305	3.259727724052149	3.010388222291076	3.3870189742509917	2.445635849480812	7.493731023763285	2.047335320504344
6.942931461984428	2.498430613154264	3.409357967338682	3.0281855485093456	3.306851407692764	2.4342408985434947	7.34379842998469	2.0549245083365015
6.796738892012479	2.4954293996659254	3.4954629322813435	3.0511092270624376	3.2223242963374497	2.4193328720707923	7.146216817061963	2.0624132426262105
6.673752048045149	2.50271271222524	3.5857075371880867	3.0766336047031	3.1373681555399973	2.407247432218634	6.9559157310387345	2.073175062880111
6.528061551520187	2.50969274734664	3.701158599616463	3.1095515212936733	3.0679259161490826	2.3928049111278056	6.751140389168316	2.084921373599883
6.3717551117357765	2.5137664881473727	3.795269692924984	3.1359003064494706	3.0136266208292692	2.386540839462801	6.538641868163371	2.0922576490422067
6.213437140381931	2.5237549294970303	3.857442155006454	3.1555994451395764	2.970826398339806	2.380840319937346	6.32420221994363	2.0978469771674257
6.05888482355002	2.5332793440380947	3.894706476080966	3.163295347830719	2.9678488931465528	2.3776963887432196	6.098321528148246	2.100442559456951
5.879126353701773	2.5449762507949787	3.9547908953301514	3.170206990431778	2.9687964147191037	2.3848611804121447	5.892502495867136	2.1031695550448934
5.7213581844837895	2.5575450825525303	4.018660461211258	3.1761468455188675	2.979242610101887	2.4017556317160595	5.706959134714293	2.097998176675622
5.587064959534127	2.5637921338230107	4.1061682404457915	3.1770413896939425	3.003167021383387	2.419397385325046	5.530108439820909	2.0916838642799327
5.502619856299988	2.5668120700545347	4.176631531350241	3.17786937207522	3.046858049058224	2.434297177273228	5.371213770185445	2.088045593282591
5.4207794932672995	2.572285579343302	4.247380343720142	3.18097272086255	3.101274555831375	2.4483264866310512	5.228125780182735	2.082118303030506
5.363062746905132	2.5733846479332954	4.296947745260703	3.1858068947273885	3.158307507264225	2.463115404799206	5.094970479241025	2.076412595768451
5.323243027672775	2.5702306652104725	4.336849374756345	3.196448100465638	3.205362206599473	2.47548243395362	4.944381555370112	2.074983046373791
5.252367881069123	2.5696901838476243	4.394240186498663	3.207462835629846	3.2760693555447062	2.4965948906483884	4.773993343210199	2.068019913814493
5.1878773122898	2.5779122273279604	4.415043782752649	3.2186896270852348	3.3190324896281624	2.5190174053931886	4.641021088776972	2.069505594599387
5.1234450662320405	2.5866455932268426	4.46381964674624	3.2316073343728626	3.414863006614795	2.5471493902857283	4.483958680465615	2.0710578276280183
5.07606320177292	2.5919272112717504	4.470407509127977	3.2462321482245784	3.512226009492934	2.575129566762678	4.314478849783199	2.0713366561853395
5.00817993521277	2.5971702016839258	4.470823330890384	3.2624610697157395	3.635891244567401	2.60539256100041	4.134146122574851	2.0677749435823207
4.987579022707491	2.5996635504602104	4.472610241395195	3.273062739070111	3.7618597851431286	2.634027972665587	3.95218284534845	2.0685796065624684
4.990058860108267	2.610277644921022	4.478905916611027	3.2821513137271814	3.8937449009449905	2.655326938683887	3.742105855554935	2.0674027588078108
5.0042080523206565	2.6200820398299753	4.486129093983633	3.286106698062112	4.016752622973187	2.6723979217382507	3.552920096595974	2.0641603279003817
5.019915367546583	2.627530481174467	4.521521485431739	3.298035929652682	4.160969915373711	2.6901496193869217	3.384340072018613	2.061714383471882
5.0451167057455395	2.636557066033896	4.537651100583158	3.3132581861646666	4.292788511684742	2.7075000426592166	3.2134730576927346	2.051568187881406
5.076983133550243	2.6483754572806437	4.550407055547709	3.3240016856475205	4.403306208629353	2.721842476649364	3.0409064089368694	2.04499330459126
5.120953164335544	2.6582981567594466	4.565798022258232	3.3334494206619865	4.487914313410931	2.738833815657254	2.8937411410664295	2.0431417229259843
5.194828285771675	2.672284629699973	4.581537710760654	3.35101342237714	4.5530567150879975	2.7565398520978763	2.77308634533662	2.0483116811006723
5.261725185934416	2.6895474575772518	4.5698155263716504	3.373272495502804	4.593397640943238	2.7665692872992054	2.631608806269661	2.0617009071099637
5.3143060139028275	2.6936449529499056	4.520512258228974	3.3871970411597823	4.6355095085405305	2.785477005601608	2.4629862251706185	2.0809049398837973
5.352881528663349	2.6967175513964463	4.484177245908676	3.392462255345251	4.708338071494349	2.801327913214811	2.3227100771199414	2.0946525879039655
5.398491759340364	2.706509153735746	4.407962832993486	3.400192252717554	4.751044526787331	2.809279301336906	2.1514633101114695	2.1087103313397093
5.457100441455499	2.712504533930872	4.366092505967075	3.4138027883511355	4.794961573367682	2.80948798935264	1.9961167391058094	2.126492538132363
5.535921064697058	2.720403985554058	4.359432891542471	3.42250215794665	4.875535223561301	2.8124693533011573	1.871021548974164	2.147543197431492
5.576026245801532	2.719200218648977	4.324950583121611	3.4330064644331353	4.953867979133002	2.816267517989606	1.7566062441888295	2.1647852201032047
5.621184792592106	2.717883476645578	4.282205643754562	3.437203273892358	5.041952465039048	2.8148442637936424	1.660974694258509	2.182404757455271
5.706231295365851	2.716041637563818	4.236887637328403	3.435835733281501	5.109834254525327	2.808371061076001	1.5494385796818173	2.2017703629583867
5.783026270546582	2.7119196071823177	4.242276636229488	3.4374867013487975	5.169889361257333	2.8079521165930394	1.4703839500546236	2.2178453363138417
5.841173096275878	2.7099478018240775	4.249764862075032	3.435961437442082	5.1949482529873094	2.8030151710331865	1.39525593382091	2.233661769502889
5.852200517255666	2.709140423334646	4.225453744996619	3.4370222963711266	5.201016821395088	2.8030711714196523	1.3151668971471353	2.25296589275774
5.874919505420857	2.7060021250012114	4.200056793733192	3.4372535735368044	5.216527362449403	2.7996795761074367	1.2322198034201208	2.2713019004705104
5.879691531488863	2.706269676739155	4.192672092935028	3.449729145984115	5.2410608320437415	2.7975019594587	1.1435900209546768	2.2905393231336832
5.8730830359373245	2.6978331363141743	4.185395216270846	3.4606658660690885	5.284997796099545	2.7936749975793345	1.0698513487251053	2.2978760288582785
5.857020121226215	2.69241131522758	4.1755391239665025	3.4638792190215972	5.355298108551186	2.795046877845473	0.9922079977555504	2.3073586924041667
5.834345945622547	2.6850836049348747	4.168536809980488	3.467044062057913	5.399885731817496	2.7943272826645886	0.8846004354003754	2.3149199196274908
5.775076881819153	2.68136772952849	4.168186431491826	3.4647520016834696	5.462622397206723	2.7968685265851865	0.8169543185152005	2.3167068870665846
5.766297978605814	2.6739565288075315	4.140669873115281	3.459508031986224	5.53310443957329	2.791902040934789	0.7474352451180232	2.323173063042909
5.74598549809874	2.6689175590054055	4.152318720397063	3.4566976125911233	5.627960887061178	2.7959751923749043	0.6522703686517717	2.324264400598569
5.690222712960746	2.666294609541085	4.161140547681818	3.4469346953852047	5.7031740544233855	2.7921466617076343	0.6014220931254068	2.3332271036941115
5.633374200747508	2.664606759322575	4.215772415671535	3.4317872343832705	5.754256311091008	2.792323212167851	0.5846929815628976	2.340882140649301
5.578558205938415	2.6701527155909948	4.282223432253448	3.415236919789062	5.808351285620152	2.789084481711312	0.61347597712242	2.339571317256458
5.513400180713713	2.680446458781704	4.319664149734519	3.404257548313539	5.849474507769678	2.787238847072693	0.6308966666135034	2.343513327365584
5.449869686141784	2.6868688610791245	4.347988128872619	3.389999752788402	5.926672234189597	2.7923450857224417	0.6536166238854069	2.343348182695282
5.389539677453525	2.6971649554354875	4.340244629781295	3.381619092156795	5.978943984336167	2.8006483054859026	0.6868773065621985	2.3451228186467143
5.320342572202873	2.699908961555598	4.309558820594922	3.3732178864963007	5.9818337234274335	2.805083472701446	0.7179744580260619	2.341192398328156
5.233668972387883	2.702853565188807	4.317103855555494	3.361148048547783	5.979077305137409	2.807311336077534	0.7858804384086263	2.34012230907635
5.162959805540687	2.7041095712150085	4.30655712099649	3.349552085913175	5.994800556816608	2.8069101537775087	0.8527996437472514	2.335642840130996
5.083079258737144	2.7134757600610615	4.317590693068544	3.339654985680576	6.006765530856009	2.8068466396461482	0.9173549934920481	2.3330705891794232
5.003016232192275	2.716279026017719	4.298602120087746	3.3227621346683662	6.034312997030155	2.8010779444696663	0.9382086414191313	2.332725503448469
4.952318391739387	2.7173186972480994	4.262759153068728	3.3133216362169984	6.074965175579939	2.798887609521994	0.9525171643009861	2.3276878191117216
4.925231396619873	2.7306146119018457	4.267051862030374	3.307566711943384	6.150646316716546	2.7907214333644146	0.9998410091088445	2.3302182407720378
4.910209295533282	2.743897286932976	4.25327827908807	3.307794375446374	6.21103095685738	2.779855399760821	1.0481211154825922	2.332743304853096
4.912132180180945	2.7486346418860754	4.216562121142261	3.2953869292127105	6.286759149097698	2.773617928943402	1.1228757513673977	2.331447148892158
4.895320194214561	2.7585347209010846	4.145251625335075	3.281629189503764	6.358422231336214	2.7651460085955137	1.1903617403525746	2.330507247772997
4.8812874918740246	2.7602353564271773	4.067016969132531	3.2744068865651927	6.388485828676699	2.7554606063445024	1.2395189210716906	2.327889026996299
4.897235063440926	2.7616416911138058	4.024775718170595	3.262551097792042	6.467580882370674	2.7467275015002306	1.2911978679005398	2.3274140482303167
4.914275391355039	2.7621922220037884	3.973497605801574	3.2521056047421046	6.538609062162106	2.7411432314169106	1.3405944133986132	2.3283064396401394
4.9039445257081935	2.7704652822231286	3.917515288732501	3.251490014382229	6.60388806184139	2.73494249374141	1.4119907846312727	2.323601169396226
4.916548868229877	2.7734953218038263	3.8653284209236194	3.2435040343875947	6.650087182638314	2.7269050873707896	1.4533774989455903	2.3292670299249423
4.933906308180315	2.77557632954884	3.813310491992099	3.244495255462338	6.758916192491721	2.7267330958631226	1.4982779043521925	2.33238753685917
4.975846225976246	2.7664349167349465	3.749345868462679	3.246155292130469	6.9188009689335175	2.7169062412581835	1.5250912227495623	2.3309877722510532
5.031329363785313	2.755831742645923	3.683653084573453	3.2501252735302457	7.068179588204194	2.70648264708001	1.5386864161931555	2.334291856500285
5.090429308419108	2.7406053824914722	3.618758766323457	3.2390903238971553	7.228828448292657	2.7086065439693296	1.5955659898398522	2.3331461150162
5.137389770668081	2.7338817411149394	3.5837008542182147	3.222615674828474	7.353255663047291	2.712407684912184	1.6267509442849846	2.341507720973574
5.181363337635998	2.725057809877639	3.552928615489553	3.2092492217442774	7.465314053250172	2.7130665683280264	1.667203298237603	2.3471525005509597
5.207780517625072	2.7235498436131715	3.511165328210791	3.192375191742031	7.603513915348435	2.721331088925457	1.7485510924513303	2.351517964843317
5.278158526317099	2.7224507449098443	3.444998443033229	3.1849850655592875	7.761419760345607	2.7310268800750426	1.7709038557943497	2.358482259476803
5.332026236796278	2.7229762870142573	3.4173163637785793	3.1767705818204024	7.906326673747793	2.7468448619272396	1.8125853911851837	2.3667145312547153
5.372521955981143	2.7105128766745694	3.3659338192594155	3.1646246971681102	8.058234932392452	2.7506786098811835	1.8370554170247027	2.3696555644776196
5.4210426222618135	2.7046145887484965	3.305079308276283	3.154650412204459	8.220040144031874	2.753466414781077	1.8510502199046281	2.3658490907393914
5.4535796149026785	2.698049585809874	3.2499007123271846	3.143563520745228	8.392493555582751	2.759487404487689	1.837429346645728	2.363083042654456
5.529726554687496	2.6888516626222034	3.1780492634007835	3.1279582355128195	8.53528475914036	2.762366094869082	1.77992851450795	2.369177459692338
5.601394178900388	2.6765297358844755	3.1312272584102883	3.106746015751261	8.676460036317241	2.7647819387029364	1.7316905189908978	2.370277663571585
5.658516863745457	2.6679690233301407	3.0821328274274666	3.092300094356331	8.7957498516127	2.765551973483512	1.7251003415103794	2.37498043709454
5.722433486921071	2.6540850208012303	3.105647531137644	3.0758064208144207	8.90824163764866	2.766797024881864	1.7259505389655696	2.375215178191822
5.791670265263564	2.643049294243631	3.10444110946395	3.055612740840558	9.038800190210285	2.7735860185673253	1.7288730588222019	2.3770741462437908
5.853476205197884	2.6273922016844953	3.0581960076790153	3.033284328422788	9.157875641604289	2.774438752905186	1.7048802869622406	2.3805575670537538
5.901649545232798	2.615377261218398	3.0488112750298164	3.007130158131934	9.282316723464305	2.7793729270045446	1.7068765370929933	2.3842368762564963
5.916568982382846	2.5927076318121443	3.0395214239351804	2.9886148884592205	9.433761394503843	2.7857911078982425	1.7044750337014276	2.3886242821785624
5.921362436702708	2.5799203307271545	3.002794277347874	2.9756071766124847	9.598734538835167	2.792836257196449	1.7124970012752807	2.376480915497858
5.917465159207872	2.5663896504383796	2.9932747970106384	2.9501692054717834	9.718836852739193	2.803967226749392	1.7204374793450992	2.37167998380884
5.890043632126325	2.546977076615727	2.975645377540441	2.9232985245982217	9.77528263383998	2.8143441979720105	1.7360939170346474	2.361614904288054
5.876178164688629	2.5334572107902313	2.9663823997342837	2.8903399369147498	9.821199876690134	2.8220116928269507	1.7764911598641815	2.346845841200795
5.868769185773847	2.531605459389678	2.9718926033342457	2.8763221105891645	9.821365239733238	2.823695263528126	1.794247721222743	2.343868499911308
5.870438000897625	2.5309154155834612	2.9570486520223715	2.862117873761176	9.791309609030483	2.8218969633490576	1.8249530457600063	2.3401573435007843
5.847651011342425	2.5328365635924097	2.9468332153791237	2.8405193195949714	9.795874164529554	2.8222038714301103	1.875496421501218	2.3379161198890817
5.800916177043434	2.5353422300635997	2.932772299252292	2.8194886611455883	9.763207434796374	2.8180540723363037	1.9278352280112359	2.336209314421248
5.74118456408558	2.5332317123251604	2.943772378529369	2.7954377189511925	9.715955380289326	2.8185824167195594	1.9897037093227927	2.3324290837195836
5.676061287779941	2.5238957053306	2.9494819687774907	2.770778693021604	9.666038857323416	2.8205204070449184	2.044598802005356	2.3381879772373955
5.611832709171119	2.5170285505097882	2.9056636100513225	2.7501094250040725	9.604243112704555	2.8229775815619975	2.097115498921939	2.339240570068915
5.562013997494814	2.5111397561566307	2.8934455833048904	2.726158513929119	9.515224559327597	2.818235469441904	2.1741681837507265	2.3433844605218246
5.500238378500172	2.5115591202268495	2.91385914062042	2.69164778470809	9.383736388135818	2.8203409804527264	2.2342543052970147	2.3470234463083877
5.413219034293362	2.5111946073499976	2.932880323859476	2.6533774953658655	9.243730909065823	2.8240302818518126	2.295367016333423	2.340623557980262
5.333972711835987	2.514679825822454	2.933749411492516	2.6255593647064517	9.063972259852434	2.81157494303773	2.3370091302969773	2.3393771880593053
5.258070677424984	2.5154529508842223	2.9095459745059005	2.610821859490841	8.89285460079459	2.8004720299192987	2.3852479911448032	2.3418279790240777
5.170187703475376	2.5173343387615934	2.840707322542625	2.594462348142179	8.697522875033503	2.7766134228828303	2.412808317157302	2.343612975867237
5.095590716119164	2.5161874688362045	2.7802032802307215	2.583978388888899	8.512777426189718	2.7466669403745616	2.4237562909619395	2.3464347599541218
4.997408635190162	2.51466762207125	2.7027111110919964	2.5698172357770264	8.283209580807952	2.7185512351038548	2.476366928700384	2.3523757467663438
4.892969062832832	2.5095225552291796	2.599094192252489	2.5546011329483576	8.015450300726513	2.6931910773055048	2.5243227371603982	2.351270401745327
4.831825393806359	2.512724286272797	2.4812100606763297	2.53482341415374	7.713727743996923	2.672800649991616	2.6062408617730033	2.3583438115963222
4.793402404802024	2.5103480912326392	2.3745896360818692	2.5079425995004656	7.399016030515163	2.6524696733556974	2.692848415013764	2.371484666475303
4.751696316460169	2.5055202998751236	2.2862477883311425	2.481029513513139	7.061746568519157	2.620651049766297	2.787142463029569	2.3761320718459453
4.696952197496193	2.496762836042775	2.183205439270026	2.459887882394758	6.776256510442005	2.593756058293097	2.8724594680698945	2.3802835930686035
4.608265487007957	2.4866265873047775	2.080413943587008	2.452293570484584	6.497171637702409	2.565247232265642	2.9536435688956573	2.37886836380483
4.527810995389999	2.4746945558786075	1.995011339423309	2.4425108131023916	6.22486159009493	2.539948412515139	3.0483609021628726	2.376407757893226
4.443307510688594	2.4621865325277406	1.8650031204778095	2.4334829339775004	6.007203928371151	2.513631950084956	3.1199570144636026	2.3714395415057874
4.3450872750009815	2.4536142345367145	1.7597520371978093	2.4242037238271505	5.764383048227875	2.483102495513521	3.1799662259745554	2.371442176175422
4.27733474759316	2.445692687111896	1.6774167388870984	2.4208405483541973	5.511868971708515	2.4625430846023892	3.2258262967491604	2.371156773918014
4.2205404624644	2.430762665612488	1.6183950670915728	2.4194220841964125	5.257593103677886	2.44192556821389	3.2589212421133893	2.3715442930076445
4.172418916553513	2.4226656775087623	1.6015738653743956	2.4107685198946114	4.974003179875837	2.420129092645271	3.2849818824166985	2.3664686399591095
4.142448727996229	2.4141254227206557	1.638548469223033	2.3966380614770024	4.700469456028509	2.4022812345220346	3.337010763493123	2.3663811049620906
4.104428691351481	2.4045441713409548	1.7002727635360855	2.3904579057963575	4.405927330597098	2.381385280977107	3.3812121674905002	2.35851836689146
4.099362912909554	2.3941761442201126	1.8024920223442256	2.3860842044608246	4.164027953918993	2.360513426127252	3.426153124683162	2.3467158027853605
4.072126919676881	2.381898330511105	1.9009868703409425	2.384001029446087	3.9227384202911755	2.342588268863247	3.425956787348538	2.337667836052866
4.01703621727656	2.3630588464532227	2.0099261463216695	2.3763130707496654	3.716367459661531	2.3314884797621147	3.4325363962257662	2.322298294998534
3.966819346037621	2.3421372677595014	2.154432640915141	2.3642884461438713	3.538046791048541	2.3219628830773438	3.438836065658121	2.307475044058923
3.9290465456240597	2.322048315035617	2.280600907851665	2.3553770244764745	3.3483305484701553	2.313166113956047	3.4474571586467992	2.292793043498105
3.918188201410624	2.3063486048589388	2.3863929273997404	2.350049963809238	3.144938505683783	2.3116612768555562	3.4345212118005906	2.2834410208007836
3.932319673004367	2.2937136533238673	2.4886276531485407	2.3497953950615207	2.945590933200469	2.3062264688522736	3.438430194519715	2.275344180066589
3.9682602316943885	2.2810142009587846	2.5858054375384736	2.353090668275552	2.7518120822465426	2.3006087608155372	3.451955321877972	2.265933437522824
4.018282912999812	2.274164859792667	2.6986128137566623	2.360639936109449	2.604098263074409	2.294856616714398	3.4623972439359805	2.253204363909626
4.06217302782048	2.2692179788692135	2.7677495365235067	2.363503359331063	2.4638061779452918	2.288505997732711	3.46223648162717	2.243201265134224
4.130833064067443	2.2647840351896487	2.825182839162271	2.3705248970310357	2.2978645061236307	2.282983383400482	3.5117554897599326	2.236460610239291
4.202330302843286	2.2641495701608254	2.8897710588550094	2.3726867772422104	2.147355608566506	2.2718655711172238	3.6017539548056097	2.2355316159769565
4.272603438792212	2.259996696377977	2.9465078945856122	2.3706887128114933	2.008240819660461	2.268847060156203	3.6497905181761925	2.2355873369101014
4.318867760743972	2.255699058282584	2.997514698449991	2.3642735387577734	1.8716420192256265	2.2622404197974015	3.7044978049612762	2.2300916456914144
4.3948126788114115	2.2524808290992278	3.105232134246532	2.3601476823837513	1.7334417866725742	2.2672652353629155	3.7692300331608295	2.230342090863604
4.475087395116693	2.2504703302878886	3.2325118202380296	2.3555410270942443	1.5927705979361237	2.278886713579413	3.8428405382312656	2.2280885923008165
4.577573589514474	2.2562183175416366	3.3940774745417324	2.3483077591824952	1.4846430852009755	2.2907880932504656	3.9110649435190297	2.2254560931685807
4.672554682186636	2.2658218594685664	3.559702551901231	2.346662027513021	1.412191852975022	2.295693862327713	3.983716060538197	2.2243738307341765
4.747452221533369	2.274297954092912	3.717439123969638	2.353758716915969	1.35422357824695	2.299376217389506	4.0333254555020215	2.219417493830034
4.7916679074436965	2.2781696726978327	3.8416004660078413	2.3700461825853	1.2857688190213714	2.302275635411824	4.091429526078151	2.207796222902831
4.847095357443296	2.2812773052880195	3.9313271484818393	2.380564229775578	1.2370458785916523	2.3086351480101293	4.151341205878034	2.2057511489190804
4.888379207735023	2.2883593089112026	4.023541878209095	2.3867678149058467	1.1603110061950614	2.3155303574161414	4.2394891269660855	2.2016831775068755
4.977410152350499	2.300062444261154	4.139224557569466	2.381064808069407	1.089715806044667	2.3271153298537115	4.338616393627632	2.1977769123707103
5.061951646478241	2.3104287395537835	4.260390547837431	2.372219339175223	1.009578543953627	2.3438321873325836	4.411075826856303	2.1904946327911077
5.143246427647132	2.3263837017209648	4.368930785194483	2.366714482534248	0.9240033538749737	2.3615634549855495	4.4761499532038025	2.1854128805079402
5.255567567245923	2.3417820410223564	4.445103706879802	2.3497687821519877	0.8488333923643051	2.377939290422846	4.538984170239497	2.1776617364276447
5.341686520853424	2.35853169277955	4.528997524598011	2.3313564396919406	0.7888764397340327	2.3962172446109835	4.612488455291317	2.1708007646881393
5.404503499225478	2.38257039424609	4.564048063113846	2.316754363716618	0.7202173115430736	2.420767241500031	4.67389453046729	2.162672554564296
5.4730804862737825	2.4036501927201734	4.52365196121187	2.3076545712412524	0.7020398098687688	2.4485921799830566	4.744390877008773	2.1557216496050895
5.511275796156328	2.4213770124582483	4.491064686497858	2.299968257315821	0.6908497120381809	2.4719364628986145	4.7948575339215065	2.149727429083196
5.55316196502249	2.4377984686572316	4.4348931688048	2.2898439427711317	0.7394667284188701	2.4896216830675364	4.85190402218652	2.1418827206718927
5.574671149584032	2.4575675739239133	4.320481694797783	2.2829640219446263	0.7676559862444847	2.504956565506101	4.88646857737567	2.1371263055654466
5.616554056687036	2.477882728495327	4.211259087328519	2.2745406753132684	0.8334763228110447	2.5251666824910037	4.93166426353097	2.135982026500813
5.66742162636287	2.4997709539729076	4.111815505135052	2.261561757988254	0.9022202373721951	2.5348153866564265	4.9901408309690485	2.1376576217947605
5.72306029918025	2.51605291870545	4.0118723885551875	2.2512956621322133	0.957384345649358	2.5457727631794147	5.014407774110171	2.1403892580119463
5.762275875162898	2.527555576992696	3.9082762229230794	2.239634418518277	1.0312614294088704	2.558565163643105	5.02191626128109	2.1413338004731135
5.804542286583341	2.5354025575649133	3.782291444673825	2.229512630900339	1.1294156669606443	2.5621921693786547	5.034761162917249	2.1290736020009606
5.814340779097692	2.5480198656964714	3.667348287081207	2.2198634312573726	1.2301804943519445	2.562710536047559	5.04173391910618	2.114243678149862
5.831268314600193	2.5593397864885383	3.534736227317032	2.214878244001002	1.3438608176387872	2.5674934627976937	5.067450697639522	2.0992590778558426
5.817818787932253	2.5640782051657567	3.404201094437005	2.209057832199629	1.4504527328605397	2.57078059392143	5.106167303326162	2.084859883266445
5.820926998135061	2.5713078582804236	3.3079395229715174	2.207445052017176	1.5285119547232004	2.5753751183583824	5.098978202898004	2.0713743260948676
5.80618572085253	2.5788084852848043	3.204586574664324	2.2028382791887746	1.6123276337000911	2.5771523410453514	5.074053378627118	2.0614089384364984
5.808355700871327	2.586184926896544	3.104014356502295	2.203118014097079	1.6532210586094171	2.581399913742458	5.061526333080161	2.0482346749448155
5.790744375354306	2.592479793116779	3.0066006181250846	2.205349969393324	1.7064227060052843	2.577806909072482	5.08432511084714	2.0352205930556724
5.789564716907822	2.594146495673737	2.898783487529487	2.2083435161740406	1.7568732768234425	2.574915834024468	5.081775291800168	2.0230216011709867
5.754082167690858	2.590966544631157	2.7760285179091637	2.2134378973683124	1.803056121166461	2.5764551324189116	5.071019783462829	2.0052322866413004
5.716773634470667	2.5877134613236343	2.6535291153668785	2.212097952205527	1.83283950998276	2.5750904792797265	5.053053059839675	1.9911219950342847
5.66385108259984	2.575191273773392	2.5174024701142077	2.2122859613755375	1.856188981740325	2.575263471335776	5.034389301368215	1.9796868064597866
5.6337875937883615	2.561079899103284	2.3772795152571433	2.211942302736461	1.8528067647992699	2.5754349273162194	5.01819236887626	1.967791714708646
5.609830856271695	2.5485310344159537	2.2623086755759307	2.207996896711698	1.829337722463975	2.573222556690898	5.0119218802384164	1.9567659118726741
5.59311519256766	2.5404572724791143	2.156380834535592	2.199485207139866	1.8048683202393112	2.5723274115725467	4.985242272160413	1.9494259940513559
5.561915232472428	2.53541477886223	2.061974166209085	2.1950006812360323	1.791938854772729	2.579672685183125	4.9520905595373454	1.9447893945023176
5.5420644094858185	2.5302882970151135	1.9847506039083638	2.19976039054651	1.7824638051216513	2.5915082024836473	4.920323737696105	1.9408628681302231
5.47070810001294	2.5222737856254307	1.8885485425980382	2.2111000693637317	1.7801236695681697	2.605104875499464	4.868026497304531	1.9394376445404662
5.437704785145676	2.5178116241133903	1.782196320853198	2.2265466409236945	1.8137226769514483	2.6022155641422695	4.806084234724515	1.9379303730946298
5.404091968903334	2.5113345891911205	1.6779693697494493	2.233803933580193	1.8014587786864664	2.6106412961826533	4.757855387622399	1.9376665691439854
5.347199523481396	2.505271434688707	1.5766440230770054	2.2501531297863377	1.8050522811350251	2.617797191445383	4.71341229364937	1.9382780810805578
5.284343097104948	2.499599530771128	1.4909881185174845	2.2664115750447724	1.8116725200168018	2.628491679527262	4.658334079823892	1.940428169455486
5.250533104229095	2.4851504069611057	1.3954678728562795	2.282097638363517	1.8186112687151783	2.6390728024695314	4.6220249392673765	1.9405609362360168
5.226525834476105	2.4683532337004044	1.3465166933405956	2.291142776931326	1.8073131846322952	2.6441717623390417	4.56192872371742	1.9424348649080518
5.2260807435549035	2.453159829864547	1.2737305372014922	2.2948386160863206	1.74601424636435	2.654975960067788	4.507684688119131	1.950077198550821
5.203194555715655	2.440429717243976	1.201366537639411	2.298625195363556	1.6848959876412404	2.6654422447588426	4.459955329808258	1.9630507847379322
5.191347160286604	2.4273915115011766	1.14213281811202	2.303639080087896	1.6463127625529315	2.677534168810251	4.399502515606011	1.971896888969182
5.159244800968733	2.4095792383211063	1.090498315173213	2.311373954507959	1.61033519817079	2.681594708996993	4.318043252889791	1.9772970318841814
5.128012940316729	2.3924738736828175	1.0509787981331546	2.3256299180554385	1.5966293399383553	2.7008398253915638	4.213657241407765	1.9807281499338012
5.080217555490502	2.384353516008554	1.0007510072259918	2.3374302528019717	1.5757020963941661	2.7137753353831418	4.1260542997651655	1.9788955562238568
5.053328670117582	2.378785334967226	0.9426317278115072	2.354323305560244	1.5241467540555345	2.7266880739772588	4.037971006424422	1.9802116867835058
4.9937681095185775	2.369390089439303	0.9272283049021628	2.368756492025487	1.4580206976944527	2.7426972496723305	3.9458188763187603	1.9906180753998197
4.942413000565385	2.3549058749816556	0.8894930258536434	2.378677294088912	1.3665843416362122	2.7631725342793505	3.8436875748625976	2.000057726947915
4.890707578662955	2.342240717576672	0.8717976790679064	2.377217661491279	1.2947228628183223	2.777239047239841	3.7340459110807944	2.0073915894451453
4.8191558879738645	2.3388686786870836	0.8518818013194602	2.3755854386564845	1.2260108181877394	2.7844217580975403	3.6001773310823473	2.0179573947663
4.72147621506549	2.3307083215477924	0.8300960612711858	2.379104210035488	1.1777700781222094	2.7956167515248933	3.4960996475153534	2.0237838987285843
4.622147233908114	2.3226001541220427	0.7965799145104969	2.3889638097733337	1.1568888827113257	2.8117929442875584	3.3586175054504994	2.0243632466778445
4.506335001594216	2.3152507509611175	0.7593879409792076	2.4059366963066715	1.1695670398381686	2.8352719533902646	3.18292248466467	2.0287181287783618
4.430662354575182	2.3089749209659973	0.727701657647512	2.4180413577286353	1.156047956264804	2.858407638825265	3.0120199322006265	2.0310820766564164
4.316568571873486	2.3088600556226266	0.7224532584828095	2.4260619871647395	1.1589549699162947	2.884221412669779	2.8710427857559266	2.0383373950318964
4.214974982991673	2.3134497112903545	0.7369184186730617	2.4339338488698727	1.1347692704660983	2.9075811011545993	2.743318921511088	2.055565468298995
4.09810772941292	2.3207446308765585	0.7627596496951126	2.4527345187711767	1.1009091398155484	2.9361281699610022	2.613557540147549	2.0810204696403507
3.9736012804717924	2.338292475251083	0.7976235894029684	2.4793717384370995	1.0578627587820717	2.969239854600132	2.49487809813967	2.114381469885839
3.81916876173317	2.3630085759055715	0.8508577433387544	2.509885211896993	1.0368273615748775	3.0172221279609226	2.3790457468001196	2.1658808167932335
3.6790414832018614	2.3970570692632402	0.9106227687561528	2.55874850579628	1.0344648276953023	3.078722079227991	2.268042166523922	2.2327388369724046
3.5597961525434134	2.439552522479893	1.0045014071884864	2.6256031006892675	1.0323387240170037	3.151166722029331	2.1509547210855606	2.31155074195608
3.455615745474871	2.4965900219367505	1.1121491164860986	2.708773426783574	1.0265723639930027	3.2354286241127337	2.041561479168119	2.40182456221251
3.3455648984998803	2.564052454253715	1.2211606626210985	2.8039722154689084	1.0220863934263678	3.328685499782205	1.9501433044511347	2.5074858142204683
3.2891885503747735	2.6422627003514094	1.3374313450306514	2.9154293433379586	1.013749247828592	3.437292288410925	1.8691389515809738	2.630274547947557
3.211321318533739	2.7286498906806114	1.4635663372352514	3.0434581197114183	0.9942735413415749	3.5691697941367058	1.795018533264763	2.7639339078596703
3.1224312986257026	2.82563723614453	1.6230591511693422	3.1909768340385978	0.9983174393413061	3.70622637705976	1.7460247063426186	2.914841316050427
3.038812632300745	2.919307007626866	1.801876450994321	3.34012163727961	0.9993195955737151	3.845272155353008	1.704427875752698	3.064846203143861
2.9701826000155416	3.0123004535545705	1.9503144249257163	3.4903053916617264	1.0020028032626804	3.9788675240124065	1.6735707564095534	3.2136196472854968
2.8843782922442687	3.110990268146411	2.1291800699989403	3.639420860386537	1.0052131236408541	4.108962605416711	1.6331087391454335	3.363969373798932
2.7985343343059013	3.2135184426658236	2.2946771511372273	3.7897709786515015	1.000247308444243	4.241043910701933	1.6173116187444854	3.51446568720647
2.701391100126907	3.3142246677145364	2.4763980876479703	3.9442560022137165	1.0096857994134514	4.370021312106664	1.5974272163302805	3.6617925186738507
2.6262197690696514	3.4138722211941825	2.6489707417921533	4.097704435559345	1.0094634508724023	4.502563251840149	1.5803681281774722	3.806061768547657
2.5584052263331043	3.5125061417931462	2.8292273015835416	4.24661946114618	0.9969520538800012	4.636986544481182	1.5830977817001417	3.954240184392596
2.495987674740283	3.613278457143651	3.002531408514839	4.395504926442015	0.9620539717606386	4.775744045038481	1.6115642455387136	4.103256046623034
2.4348874283570163	3.7141614862351364	3.155600942127002	4.539450470154376	0.9031329060182803	4.905775717336596	1.6421901423552636	4.249832580596866
2.3918004000960407	3.8118480116630575	3.3111281296672086	4.687600204182184	0.8601494957873066	5.044056868702377	1.6805782229688044	4.397300872053467
2.339652168304419	3.9111900629671723	3.480876578504772	4.833117976295167	0.8209300592473	5.180308758614304	1.7267046104573416	4.541743424577743
2.301248122170699	4.015137372814587	3.651353959560792	4.978873158034611	0.7830375331841589	5.318004464669672	1.7758246088497465	4.685646141541873
2.2754922720824187	4.120790321103425	3.82699172657712	5.125632359677692	0.769612495032344	5.45364079100796	1.8241428676070466	4.832569695848848
2.2233025814158744	4.227475321487063	4.010965929414478	5.276222032787134	0.7323539629729428	5.590834606488491	1.852747612358424	4.979019474843013
2.2000770672727645	4.329370308364193	4.196107544176286	5.4270907938509065	0.6887096411350886	5.731473036005827	1.906284829463109	5.122557261165803
2.19159217816902	4.432322944292382	4.366936774996854	5.574324261638459	0.632336615783496	5.869774285941087	1.9629845621475235	5.269562852776682
