# Supplementary material for: Shifts in attention drive context-dependent subspace encoding in anterior cingulate cortex in mice during decision making
Source: Nat Commun. 2024 Jul 2;15:5559. doi: 10.1038/s41467-024-49845-2 (PMC11220070; doi:10.1038/s41467-024-49845-2)
Supplement: Supplementary file 4 — Source Data [file 41467_2024_49845_MOESM4_ESM.zip › sfig4/sfig4-b.csv]

mouseAC003visualrelevantexplicklickmean	mouseAC003visualrelevantexplicklicksem	mouseAC003visualrelevantexpallmean	mouseAC003visualrelevantexpallsem	mouseAC003visualirrelevantexplicklickmean	mouseAC003visualirrelevantexplicklicksem	mouseAC003visualirrelevantexpallmean	mouseAC003visualirrelevantexpallsem	mouseAC003visualirrelevantconsallmean	mouseAC003visualirrelevantconsallsem	mouseAC003auditoryrelevantexplicklickmean	mouseAC003auditoryrelevantexplicklicksem	mouseAC003auditoryrelevantexpallmean	mouseAC003auditoryrelevantexpallsem	mouseAC003auditoryirrelevantexplicklickmean	mouseAC003auditoryirrelevantexplicklicksem	mouseAC003auditoryirrelevantexpallmean	mouseAC003auditoryirrelevantexpallsem	mouseAC003auditoryirrelevantconsallmean	mouseAC003auditoryirrelevantconsallsem
0.6370967741935484	0.07625197665980556	0.48164362519201226	0.049128293725408535	0.7139784946236561	0.07151476333113128	0.5354838709677417	0.07664246503156859	0.48225806451612896	0.1476231202652671	0.6435483870967743	0.08861841289253398	0.5043010752688173	0.06762528998928384	0.6104838709677418	0.06827236580865216	0.40430107526881714	0.054154172467953815	0.29032258064516137	0.15432565575139193
0.6370967741935484	0.07504168656707727	0.48379416282642085	0.04975609926682749	0.7112903225806454	0.07170670363401187	0.5346774193548386	0.0765446215264406	0.4774193548387096	0.14765308160397728	0.64247311827957	0.08882766074662156	0.5072580645161291	0.06755749935641256	0.6153225806451613	0.06840579972989178	0.40883256528417816	0.05464059842893487	0.29390681003584235	0.1549605100326382
0.6370967741935484	0.07383139647434898	0.4864823348694317	0.050406139366192676	0.7096774193548392	0.07158211183889547	0.5379032258064516	0.07690418328841032	0.47096774193548385	0.14714540853408528	0.6408602150537637	0.08957454300931127	0.5118279569892473	0.06731353478351614	0.6185483870967742	0.06872562508583085	0.4122887864823348	0.0549258359456486	0.3082437275985663	0.15559536431388443
0.6379032258064515	0.07206984996071882	0.487173579109063	0.05065507155513909	0.7112903225806455	0.07199754110796602	0.539516129032258	0.07701173169057507	0.4629032258064516	0.14667120737188064	0.6435483870967743	0.08983375871216223	0.5163978494623656	0.06738939556655879	0.621774193548387	0.06872562508583085	0.4168970814132104	0.05592433740142045	0.3154121863799283	0.1565210387746439
0.6387096774193548	0.07030830344708865	0.4878648233486943	0.05123475275118834	0.7145161290322584	0.07226879234721575	0.5419354838709677	0.07713242840961457	0.4532258064516129	0.1454287222486073	0.6435483870967743	0.09110194963080297	0.5193548387096774	0.06788655876611531	0.6258064516129032	0.06896958965872728	0.4230414746543779	0.0565772656735669	0.3261648745519713	0.1574467132354034
0.639516129032258	0.06941441122941301	0.48794162826420895	0.051694054252887936	0.7150537634408604	0.07257519088718083	0.5435483870967742	0.07749199017158429	0.44193548387096776	0.1440625138224964	0.6435483870967742	0.09202804336302675	0.5231182795698925	0.06845490643254003	0.6290322580645161	0.06928941501466636	0.4293394777265745	0.056957281742321876	0.3333333333333333	0.15837238769616288
0.6387096774193548	0.06822427015598274	0.4859447004608295	0.05182961770633853	0.7155913978494625	0.0728815894271459	0.5459677419354839	0.07761268689062376	0.43548387096774194	0.14418126623105149	0.6397849462365591	0.09330032207723285	0.5260752688172043	0.06919598486398025	0.6306451612903226	0.06935715912014805	0.4340245775729647	0.057329256584897584	0.34767025089605735	0.15900724197740915
0.6387096774193548	0.06701398006325443	0.4844854070660522	0.05194994010179121	0.7172043010752689	0.07329701869621645	0.5483870967741934	0.07773338360966323	0.4274193548387097	0.14370706506884687	0.6370967741935484	0.0948259203004705	0.5290322580645161	0.06993706329542049	0.6346774193548387	0.0688705328631839	0.4418586789554531	0.05708907434648335	0.35842293906810035	0.15993291643816865
0.639516129032258	0.06574182831910734	0.48410138248847934	0.05217285789487294	0.717741935483871	0.07360341723618152	0.5524193548387096	0.07829155111393882	0.4209677419354839	0.143825817477402	0.6344086021505376	0.09635151852370819	0.5295698924731183	0.07057085377843376	0.6395161290322581	0.0686527238105208	0.4497695852534562	0.05714609467314973	0.3655913978494624	0.16085859089892812
0.6395161290322581	0.06453153822637904	0.4831797235023042	0.05244615575346238	0.7129032258064516	0.0741737205224927	0.5564516129032256	0.07861468042277411	0.4145161290322581	0.14394456988595714	0.6327956989247312	0.097456823725466	0.5309139784946236	0.07083825618949316	0.6435483870967742	0.06856483808408027	0.4570660522273425	0.05691419440156488	0.37634408602150543	0.1617842653596876
0.6403225806451612	0.06276999171274888	0.48279569892473123	0.05315264786625661	0.7102150537634409	0.07532835620449752	0.561290322580645	0.07887607038060644	0.4112903225806452	0.144403541424201	0.629032258064516	0.0983873949477437	0.5330645161290323	0.0709585125074583	0.6459677419354839	0.06892905897494184	0.4639016897081413	0.05623593635768206	0.38709677419354843	0.16270993982044707
0.6411290322580645	0.06100844519911872	0.48125960061443934	0.05388321268368259	0.7064516129032258	0.07622799163384221	0.564516129032258	0.07923563214257616	0.4145161290322581	0.14428178119682583	0.6284946236559139	0.09935358696243285	0.5360215053763441	0.07054726385079196	0.6475806451612904	0.06930790165811018	0.4718125960061444	0.05608918919235808	0.3906810035842294	0.1633447941016933
0.6403225806451613	0.060182297086924776	0.47972350230414745	0.054613777501108574	0.703763440860215	0.07738262731584702	0.567741935483871	0.07906552257773179	0.417741935483871	0.1441600209694507	0.6247311827956988	0.10028415818471052	0.5389784946236559	0.07013601519412564	0.6483870967741937	0.06967212254897175	0.47903225806451605	0.055925674518442416	0.3942652329749104	0.16397964838293957
0.639516129032258	0.05935614897473083	0.47764976958525346	0.05487886840250907	0.6978494623655914	0.07805118287528402	0.5698924731182796	0.07887578122294447	0.42419354838709683	0.14365234789955866	0.6188172043010752	0.10125035019939964	0.5403225806451613	0.06977400361045646	0.649193548387097	0.0705660147666474	0.48533026113671274	0.05637966077544962	0.3978494623655914	0.1646145026641858
0.6395161290322581	0.05767965724352284	0.4750384024577573	0.05513755004885662	0.6951612903225807	0.07920581855728884	0.5728494623655915	0.07896127449333773	0.41774193548387106	0.14314467482966664	0.6102150537634409	0.10161233990767231	0.5424731182795699	0.06958104718919805	0.6500000000000001	0.07120789362451807	0.48993855606758835	0.05712025413283681	0.40143369175627236	0.16524935694543205
0.635483870967742	0.057222251976425144	0.471889400921659	0.05537166390305524	0.6935483870967742	0.0805581506301579	0.5741935483870968	0.07928440380217303	0.417741935483871	0.14314467482966664	0.6037634408602149	0.1017073030835766	0.5446236559139785	0.06902068474124896	0.649193548387097	0.072465889947338	0.493010752688172	0.057332757271753056	0.40860215053763443	0.16617503140619153
0.6362903225806452	0.0563961038642312	0.4702764976958525	0.05633115435899635	0.6913978494623656	0.08071484276045142	0.5779569892473119	0.0801733900307629	0.41935483870967744	0.14260704042106448	0.5983870967741934	0.10019456527303006	0.5440860215053764	0.06935685767361983	0.6508064516129034	0.07344766789145418	0.49923195084485406	0.05729818302141444	0.41935483870967744	0.16825796628104528
0.6403225806451615	0.055806677707863225	0.4685867895545315	0.05701642572163384	0.6887096774193548	0.08186947844245622	0.5817204301075269	0.08097985329280057	0.4161290322580645	0.14272880064843965	0.5919354838709676	0.09879319249301194	0.5438172043010753	0.07003537338622341	0.6516129032258067	0.0741901483087872	0.5060675883256528	0.05761880886958008	0.4229390681003585	0.16854878646055851
0.6403225806451615	0.05549346496863966	0.4664362519201229	0.05786025827537544	0.6865591397849462	0.08245342178714864	0.5852150537634409	0.08205039811348394	0.4129032258064516	0.14272880064843965	0.5897849462365592	0.09798877118119707	0.546505376344086	0.06977516087052472	0.6508064516129034	0.07536412824879693	0.5160522273425499	0.05776429222547945	0.4265232974910395	0.16883960664007175
0.6435483870967743	0.055493464968639654	0.4626728110599079	0.05771688675328226	0.6876344086021505	0.08209126476767671	0.5868279569892474	0.08310306787374575	0.3983870967741936	0.14269532874075228	0.5897849462365591	0.09798877118119707	0.5491935483870968	0.06963452951189489	0.6516129032258066	0.07633555329859498	0.5260368663594469	0.058453851843947344	0.4301075268817205	0.169474460921318
0.6467741935483873	0.05618817875573146	0.46159754224270355	0.05814388946235757	0.6897849462365591	0.08167593879878382	0.585215053763441	0.08490310753725597	0.3951612903225807	0.14230941589823543	0.5865591397849463	0.09729571489991061	0.553494623655914	0.07040386358093743	0.6508064516129033	0.07629572442599696	0.5328725038402456	0.05851609896308921	0.4408602150537635	0.17040013538207746
0.6451612903225807	0.05714645548865478	0.4572964669738864	0.05831350127065704	0.6881720430107527	0.08232267945389049	0.5868279569892474	0.08566441162493911	0.3838709677419355	0.13938792066594688	0.5860215053763442	0.09645034874526646	0.5575268817204301	0.07069251189434536	0.6475806451612903	0.07738822238597848	0.5372503840245776	0.05858402723961016	0.45519713261648753	0.1724830702569312
0.6435483870967743	0.05850394893519265	0.45199692780337947	0.05797550655435522	0.6865591397849463	0.08275432759808422	0.5860215053763443	0.08613011654278463	0.37096774193548393	0.13826719577004873	0.585483870967742	0.09512826753628809	0.5610215053763442	0.07031352776548043	0.6451612903225806	0.07861356641964633	0.5420122887864823	0.058941771033361436	0.46236559139784955	0.17277389043644442
0.6411290322580646	0.059256833760823246	0.44715821812596007	0.05788959513651094	0.6860215053763442	0.08349369281546094	0.5862903225806454	0.08654074160505668	0.37419354838709684	0.13814543554267356	0.5838709677419356	0.09457556576335303	0.5596774193548387	0.06938717245220176	0.6419354838709678	0.08000535321501133	0.5432411674347158	0.05992812271451391	0.46594982078853053	0.17306471061595763
0.6370967741935485	0.05918283576423892	0.44592933947772656	0.057990788257233465	0.688709677419355	0.08291756950121038	0.5889784946236561	0.08675416561191561	0.37580645161290327	0.1378821510146857	0.5865591397849463	0.0931896337134286	0.5602150537634409	0.070295185784634	0.6379032258064516	0.07981846552233673	0.5467741935483871	0.060459622836558216	0.46236559139784955	0.17306471061595763
0.6330645161290324	0.059935720589869505	0.44746543778801845	0.05859811100711564	0.6897849462365592	0.08356698973913941	0.5916666666666669	0.08726220299723611	0.3774193548387097	0.13761886648669786	0.589247311827957	0.09356173071008667	0.5615591397849463	0.0716442445506921	0.6330645161290323	0.07943696425956877	0.5459293394777265	0.060246508934510175	0.46236559139784955	0.17306471061595763
0.6274193548387098	0.0606886054155001	0.4483870967741935	0.05881003364088304	0.6951612903225808	0.08283004449160479	0.5927419354838711	0.0875182763771586	0.3741935483870968	0.13749710625932268	0.5903225806451613	0.09398151583148354	0.5637096774193548	0.07195228758635903	0.6274193548387098	0.07877467776727014	0.5462365591397849	0.059960929815649384	0.46236559139784955	0.17306471061595763
0.6266129032258065	0.06172399630630223	0.4510752688172043	0.0593134055549804	0.6989247311827959	0.08207507759536459	0.5970430107526883	0.08781185732643922	0.3741935483870968	0.13749710625932268	0.5935483870967742	0.09543891076923225	0.5674731182795698	0.0716560387306044	0.6258064516129033	0.07818856489428655	0.5470046082949309	0.05973357204033331	0.4516129032258066	0.17213903615519818
0.6233870967741938	0.06189422468821374	0.4496927803379417	0.05883790072524391	0.7016129032258066	0.08229351889683918	0.5970430107526882	0.0875449288555069	0.382258064516129	0.13797130742152733	0.5978494623655913	0.09518163554088767	0.5704301075268817	0.07137919373516746	0.6225806451612904	0.0787906148795592	0.5509984639016897	0.059439336402413126	0.4444444444444446	0.1712133616944387
0.6185483870967744	0.06297948873968624	0.4482334869431644	0.05882959928053895	0.7021505376344086	0.0822691671884528	0.5986559139784946	0.08739055490992534	0.3951612903225806	0.1396008003756261	0.6010752688172043	0.0945390189844484	0.5736559139784946	0.070885082968093	0.6201612903225807	0.07953352778074514	0.5552995391705069	0.059307077480914135	0.4408602150537636	0.17092254151492547
0.616935483870968	0.06327573759544089	0.44884792626728115	0.058932719155581036	0.6967741935483871	0.08280780718787853	0.6024193548387097	0.0871465014506038	0.4016129032258064	0.13983412356490385	0.6059139784946237	0.09481016692352046	0.5793010752688172	0.07004176632461936	0.6161290322580645	0.07946580825117842	0.5574500768049155	0.059237904531756626	0.4336917562724016	0.169996867054166
0.6088709677419356	0.0641433918913954	0.447926267281106	0.05914711411648164	0.6940860215053763	0.08376319373688773	0.6021505376344085	0.08735329876735082	0.4129032258064516	0.13974533249505888	0.6112903225806452	0.09394591009175662	0.5841397849462366	0.06937148161751976	0.6129032258064516	0.08006785823645107	0.5586021505376345	0.05961630874190992	0.42293906810035853	0.16791393217931228
0.6024193548387098	0.06437190404000752	0.4456989247311828	0.059237504525049944	0.6892473118279571	0.08435197111486191	0.6018817204301073	0.08755869067464354	0.41935483870967744	0.13997865568433662	0.6161290322580645	0.09361928766859495	0.5897849462365592	0.06791702831926806	0.6088709677419355	0.08029864520607301	0.5572196620583717	0.05901044726432247	0.4193548387096775	0.16727907789806604
0.5967741935483872	0.0648217358362998	0.44201228878648235	0.05943390758911575	0.6833333333333333	0.08525728059083307	0.5959677419354839	0.08728904749634257	0.4258064516129032	0.14105392450154092	0.6188172043010753	0.09259177855773862	0.5954301075268819	0.06669545214932297	0.6072580645161291	0.0800465639556156	0.5563748079877112	0.059013367665604166	0.40501792114695345	0.1666442236168198
0.5903225806451613	0.06639639465725537	0.44032258064516133	0.05974340039142665	0.6752688172043011	0.08603196962086129	0.5916666666666666	0.0875249236943816	0.43709677419354837	0.14198709720198938	0.6182795698924731	0.09223407896293324	0.5970430107526883	0.06554647785530485	0.6064516129032258	0.08041078484647717	0.5549155145929339	0.057895430693225905	0.40143369175627247	0.16635340343730656
0.5830645161290323	0.06829943984401202	0.43963133640553	0.05936118021340052	0.6672043010752688	0.08728148686632278	0.5892473118279569	0.08766561693317447	0.44999999999999996	0.1436885538635065	0.6225806451612903	0.09054610292289562	0.603494623655914	0.06442709055638045	0.6048387096774194	0.08021782842521874	0.552457757296467	0.057778876383138396	0.39068100358422947	0.1654277289765471
0.5758064516129033	0.06883377029971795	0.4400153609831029	0.05959557291105569	0.6629032258064517	0.08838449178054049	0.5873655913978494	0.08724592401701944	0.4629032258064516	0.14531804681760532	0.6236559139784946	0.09024687403039085	0.6051075268817205	0.06279507471754012	0.6056451612903226	0.07981011734283915	0.5499231950844854	0.05742831196241307	0.3835125448028675	0.1645020545157876
0.5717741935483872	0.06971866171571274	0.4420122887864823	0.05999648319006444	0.6586021505376344	0.0894874966947582	0.5836021505376343	0.08760701944744496	0.47419354838709676	0.14522925574776033	0.6344086021505376	0.08828778582260209	0.610752688172043	0.06116642309147873	0.6064516129032259	0.0794259753623048	0.5505376344086022	0.057200911982232636	0.3727598566308244	0.1645020545157876
0.5701612903225808	0.06971866171571274	0.4408602150537633	0.06030638711895004	0.6516129032258065	0.09020111169961285	0.5798387096774192	0.08746335925665537	0.49193548387096775	0.14446097178669165	0.6392473118279569	0.08828394577233752	0.6147849462365592	0.060164099715235675	0.6056451612903226	0.08051465160454159	0.5485407066052227	0.05796894454829322	0.36200716845878145	0.16357638005502811
0.5653225806451614	0.07023035516342382	0.43786482334869425	0.061234604871106844	0.6483870967741936	0.09114970033196983	0.5736559139784946	0.08673508218753541	0.5080645161290323	0.1430997342548632	0.646774193548387	0.08754275180324093	0.6228494623655914	0.05864273603760124	0.603225806451613	0.08137433951507535	0.5449308755760369	0.05839040432559962	0.3584229390681004	0.16328555987551485
0.5645161290322582	0.07061449714395815	0.43379416282642086	0.061095885029200686	0.6478494623655915	0.09126597425380127	0.5682795698924731	0.08638898940695001	0.5274193548387097	0.14032277114200745	0.6521505376344086	0.0867834425943234	0.6301075268817202	0.05791994956242548	0.6016129032258065	0.08210410409938657	0.5403225806451613	0.058833913818884066	0.3548387096774194	0.16328555987551485
0.5620967741935485	0.07153315959155068	0.4296466973886328	0.06077132097079823	0.6489247311827958	0.09155826401743059	0.5620967741935484	0.08610463597736755	0.5387096774193549	0.13938959844155893	0.6580645161290323	0.08670654896489054	0.636559139784946	0.05734430918034397	0.6016129032258065	0.0828661601773673	0.5377880184331797	0.05957094898350908	0.34767025089605735	0.16299473969600162
0.5588709677419356	0.07202255436103375	0.4281874039938556	0.059953078975962075	0.6494623655913979	0.09240505946481727	0.5583333333333333	0.08583499279906658	0.5451612903225808	0.13826887354566078	0.660752688172043	0.08610234665847405	0.639784946236559	0.05753441490720833	0.6024193548387098	0.08312919635206964	0.5342549923195085	0.06027267446348736	0.35483870967741943	0.16328555987551485
0.5588709677419356	0.07202255436103373	0.4261136712749616	0.05881188265488018	0.6478494623655915	0.09311514251092678	0.5553763440860215	0.08617777643320605	0.553225806451613	0.13702442534692502	0.6634408602150538	0.08688874931742865	0.6454301075268816	0.057490279499758296	0.6016129032258065	0.08385747342118959	0.5302611367127497	0.06135593987161187	0.35842293906810047	0.16357638005502806
0.5596774193548388	0.07117221074201971	0.4241167434715822	0.05856364524873443	0.6510752688172045	0.09370157412381183	0.5534946236559142	0.08678683437951698	0.5548387096774194	0.13705789725461243	0.6666666666666667	0.08712891244228368	0.6491935483870968	0.05751444481320842	0.6016129032258066	0.0838574734211896	0.5303379416282642	0.06160717299657336	0.36200716845878145	0.1638672002345413
0.5580645161290324	0.07117221074201971	0.42380952380952375	0.05866635961534516	0.6510752688172043	0.09380192561412906	0.5526881720430109	0.08651159975433638	0.567741935483871	0.1376843227330596	0.6736559139784947	0.0881993649287844	0.6521505376344086	0.057702256345591924	0.6024193548387099	0.08387062173806434	0.5321044546850999	0.06093139392642402	0.3655913978494625	0.1641580204140545
0.5580645161290324	0.07051791473877869	0.4271889400921658	0.05911929133268227	0.6500000000000001	0.09370458071358205	0.5526881720430108	0.08597396534573423	0.5790322580645162	0.13631811430694868	0.6784946236559141	0.0887556183009855	0.6551075268817204	0.05792477252332195	0.6032258064516131	0.08370512337522593	0.5343317972350231	0.06067107976625437	0.36917562724014347	0.1641580204140545
0.5556451612903225	0.07036228490685648	0.4314900153609831	0.05938455650145671	0.6489247311827959	0.09501910233101228	0.5494623655913978	0.08448120808279654	0.5790322580645162	0.1363181143069487	0.6833333333333335	0.09061230635493517	0.6564516129032258	0.05833089564109849	0.6048387096774195	0.08370512337522594	0.5327956989247313	0.0614447681298113	0.3763440860215055	0.1638672002345413
0.5516129032258065	0.07013149793723454	0.43425499231950837	0.060040697535326815	0.6478494623655916	0.09563229304225836	0.5470430107526882	0.08320261605040496	0.5887096774193549	0.1350756291836754	0.6876344086021506	0.09253907558646965	0.6586021505376344	0.057623891116097434	0.606451612903226	0.08488778697101594	0.530030721966206	0.06117015270159164	0.3763440860215055	0.16386720023454127
0.5459677419354839	0.07021392370683617	0.435483870967742	0.05978538269670337	0.6510752688172046	0.09624903671082201	0.5438172043010754	0.08163150581637314	0.5967741935483871	0.13493109706424264	0.6908602150537636	0.09313646615317175	0.6580645161290323	0.05860420062784153	0.6088709677419357	0.08499800478640035	0.5256528417818742	0.061759556185493954	0.3870967741935485	0.1629415257737818
0.5387096774193549	0.07045788827973261	0.4389400921658987	0.060150361137180655	0.6478494623655916	0.09790998864788847	0.5373655913978496	0.08057883605611132	0.6112903225806451	0.13496456897193004	0.6876344086021506	0.09417901529820247	0.6559139784946237	0.059649872421764165	0.6080645161290325	0.0847071985025165	0.5197388632872505	0.06206162999789645	0.39426523297491045	0.16323234595329505
0.5298387096774194	0.07114782399144579	0.4432411674347159	0.059931214543840136	0.6419354838709679	0.0988937245809608	0.5349462365591399	0.07994283015128469	0.6258064516129032	0.13499804087961745	0.6887096774193548	0.0957117559100721	0.6543010752688173	0.05888053835272161	0.6088709677419357	0.08415615666888183	0.5144393241167435	0.0615839415923941	0.39068100358422947	0.16323234595329505
0.525	0.07104027558928104	0.44700460829493094	0.06023386263769029	0.6408602150537637	0.09820714737281819	0.5298387096774194	0.07945034326790262	0.6435483870967742	0.13768621292262823	0.6881720430107527	0.09733583802526416	0.6494623655913979	0.05842283487690294	0.606451612903226	0.08336850339548432	0.5089861751152074	0.06178184995440982	0.38709677419354843	0.16323234595329505
0.5217741935483872	0.07087471255458634	0.45030721966205844	0.06089301142665582	0.641935483870968	0.09946213251557175	0.5263440860215054	0.07912828976597103	0.6564516129032257	0.1393876695841454	0.6870967741935484	0.09959048886133373	0.6446236559139785	0.05865528318259765	0.6032258064516132	0.08341284776025353	0.5048387096774194	0.06233367231973371	0.38351254480286745	0.16323234595329508
0.5193548387096775	0.07147361649481053	0.455299539170507	0.06201405727637191	0.6392473118279571	0.10035818986324199	0.5268817204301075	0.07823539680206466	0.6532258064516129	0.1400770255588328	0.6870967741935483	0.10117327061011638	0.642741935483871	0.059639282763285915	0.6016129032258067	0.08288303828094597	0.5059139784946237	0.06169111535311053	0.37992831541218647	0.16294152577378185
0.5169354838709677	0.07202623157276775	0.4628264208909371	0.062177705630407684	0.6360215053763443	0.10069144014122	0.5249999999999999	0.07785291763279496	0.6516129032258063	0.1403403100868207	0.6854838709677419	0.10275872674382147	0.638978494623656	0.059429354313264196	0.6024193548387098	0.08343403007876485	0.5053763440860216	0.060824698247106304	0.37634408602150543	0.1626507055942686
0.5153225806451613	0.07202623157276775	0.46482334869431646	0.06186040926315437	0.6338709677419357	0.10035333489977132	0.5239247311827958	0.07748551160610431	0.6564516129032258	0.14037027142553082	0.6811827956989247	0.10397529496041998	0.6384408602150539	0.05893153828021789	0.6032258064516131	0.0841583149756723	0.5079877112135176	0.0605167962478838	0.38351254480286745	0.16294152577378182
0.5137096774193549	0.07219179460746245	0.4678955453149002	0.062163062407167	0.631182795698925	0.10111368313726285	0.5228494623655914	0.07689326529381094	0.6645161290322581	0.14052199299161613	0.6817204301075269	0.10543902310124592	0.6360215053763443	0.058469764654658384	0.6056451612903228	0.08466675991230335	0.5105990783410139	0.05990778521754776	0.38351254480286745	0.16294152577378182
0.5072580645161291	0.07179828257453098	0.4684331797235024	0.06191740941148562	0.6306451612903229	0.10082702192115231	0.5193548387096775	0.07643062918211957	0.6612903225806452	0.14098096452985998	0.6801075268817205	0.10530427275203867	0.6341397849462368	0.059130234401274594	0.6056451612903226	0.08494898454163692	0.5138248847926268	0.059248035846883644	0.39784946236559143	0.1635763800550281
0.5016129032258065	0.07297214021412485	0.4694316436251921	0.06176671039617239	0.6322580645161292	0.10073566040640412	0.5174731182795699	0.07659830873846961	0.6596774193548388	0.14124424905784783	0.6801075268817206	0.10530427275203866	0.6311827956989249	0.05909097910819038	0.6056451612903226	0.08466675991230337	0.5127496159754225	0.05864369498433336	0.4014336917562724	0.16421123433627433
0.49919354838709695	0.07373186942178911	0.4710445468509985	0.06238168561048818	0.6344086021505378	0.10110587102908293	0.513978494623656	0.07692036224040119	0.6596774193548388	0.14124424905784783	0.6795698924731185	0.10539051431538023	0.6287634408602152	0.05961357868766233	0.6048387096774195	0.0849056249552336	0.5133640552995392	0.05819187083431636	0.4050179211469535	0.16450205451578753
0.4943548387096776	0.07504324787999955	0.47211981566820277	0.06277256461579223	0.6440860215053765	0.10126028731094366	0.5112903225806451	0.07720002217885726	0.6548387096774194	0.1414399360681038	0.6758064516129034	0.10542028428013395	0.6263440860215055	0.0607412731602848	0.606451612903226	0.08473551539038923	0.5108294930875577	0.05790464199960739	0.4121863799283155	0.16542772897654703
0.4975806451612904	0.0757502524050006	0.4753456221198156	0.06293879647670676	0.6510752688172045	0.10043198054866087	0.511021505376344	0.07680348350732294	0.6483870967741936	0.14167325925738153	0.6741935483870971	0.10543917495725363	0.6255376344086023	0.06121810355545286	0.606451612903226	0.08473551539038923	0.5113671274961598	0.05702474837553356	0.4193548387096775	0.16721984367188755
0.5008064516129033	0.07637246858714707	0.48087557603686637	0.06277336252426935	0.6618279569892475	0.10096014462209386	0.5131720430107527	0.0763640881736109	0.6467741935483872	0.14140997472939365	0.6709677419354841	0.10536216424150269	0.6263440860215054	0.06211812338720796	0.6040322580645162	0.0848077814501056	0.5119047619047619	0.05735883065629426	0.42293906810035853	0.16785469795313376
0.5032258064516131	0.07703475507944571	0.48563748079877106	0.061972363574653175	0.6720430107526884	0.10077464263463351	0.5177419354838709	0.07626959294019701	0.65	0.14072061875470618	0.670430107526882	0.10544840580484424	0.6258064516129032	0.06332241918524666	0.6008064516129034	0.08452222829196084	0.5124423963133641	0.057494590754626436	0.42652329749103945	0.16848955223438003
0.5064516129032259	0.0769298005397173	0.48932411674347154	0.062132134533383114	0.6801075268817206	0.1001296709579537	0.5225806451612903	0.07650314583290899	0.6467741935483872	0.14026164721646234	0.6704301075268819	0.10544840580484426	0.6274193548387097	0.06439038780734718	0.5951612903225808	0.0842914413223389	0.511520737327189	0.05844275963626455	0.43010752688172044	0.16878037241389326
0.5096774193548388	0.07613837422181159	0.4925499231950844	0.06218157552025377	0.6892473118279571	0.09836919463192935	0.5244623655913979	0.07696183272373504	0.6451612903225807	0.14006596020620635	0.6661290322580647	0.10517321855633287	0.625	0.06436926713070844	0.5911290322580648	0.08437386709194052	0.5100614439324117	0.058303849803867706	0.43727598566308246	0.16970604687465274
0.5137096774193549	0.07560404376610566	0.4932411674347158	0.06220607727088626	0.6940860215053765	0.09711471434519099	0.5268817204301076	0.07736538847812413	0.6467741935483872	0.13968091545084332	0.6629032258064519	0.10490834342488652	0.624462365591398	0.06523997888186564	0.5854838709677421	0.08424394376571796	0.5064516129032258	0.05885408653828198	0.4480286738351255	0.1706317213354122
0.5153225806451616	0.07492751547942499	0.4949308755760368	0.06183330122519837	0.698924731182796	0.09586023405845263	0.5293010752688172	0.07757844169860674	0.6435483870967743	0.13991423864012106	0.6521505376344088	0.10652572414074687	0.6204301075268819	0.06550532797711892	0.5806451612903227	0.0845430612688642	0.4996927803379416	0.058891554762766606	0.4551971326164875	0.17092254151492545
0.5120967741935486	0.07522663298257123	0.4985407066052227	0.061454341178102646	0.7048387096774195	0.09565292667887146	0.5325268817204302	0.07785863229369064	0.6370967741935485	0.14103496353601921	0.6467741935483873	0.10547048905020592	0.6163978494623658	0.06493579777451047	0.578225806451613	0.08315841177005921	0.4907834101382489	0.05881452951324709	0.46594982078853053	0.17184821597568492
0.5112903225806452	0.07507591868942519	0.5012288786482335	0.06040352149028847	0.7064516129032259	0.09477983384987584	0.535752688172043	0.07849891562537904	0.6306451612903228	0.14215568843191737	0.6397849462365593	0.1050480745043375	0.6099462365591398	0.06479680688270287	0.5758064516129033	0.08213827338571708	0.48655913978494625	0.05845519732014884	0.47311827956989255	0.17213903615519818
0.5064516129032259	0.07544466153452145	0.5046850998463902	0.06051140790424798	0.7102150537634411	0.09554018208736739	0.5381720430107527	0.07899205286397318	0.6274193548387097	0.14357141401294465	0.6338709677419356	0.10506406821976985	0.6034946236559141	0.06469182849887016	0.5733870967741936	0.08111813500137494	0.48225806451612896	0.05802390208361333	0.47670250896057353	0.17213903615519818
0.5072580645161292	0.07546139748836514	0.5077572964669739	0.06060193210144749	0.7112903225806453	0.09530847960616139	0.5392473118279569	0.0792218136524703	0.6258064516129033	0.14353794210525725	0.6263440860215056	0.10475808719427394	0.5978494623655914	0.06473596390632018	0.5685483870967742	0.07959247782942246	0.4785714285714286	0.057737229595962385	0.4802867383512545	0.1724298563347114
0.5072580645161291	0.07583965701483658	0.5129800307219662	0.06089748664791477	0.713978494623656	0.09515514114320076	0.539516129032258	0.07907176391461625	0.6274193548387098	0.14341421880241964	0.6177419354838711	0.104923694593607	0.596236559139785	0.06433488273675428	0.5629032258064516	0.07908403289279142	0.4742703533026114	0.05688165024085249	0.4767025089605736	0.1724298563347114
0.5072580645161291	0.07583965701483658	0.5165130568356374	0.060946854147685255	0.717741935483871	0.09450564537951454	0.5373655913978495	0.07938088199478611	0.6258064516129033	0.14353794210525725	0.6172043010752689	0.10431202591413256	0.593010752688172	0.06457479104037168	0.5596774193548387	0.07869853945781094	0.47365591397849466	0.05593169676876644	0.48387096774193555	0.17213903615519818
0.5056451612903227	0.07630585865331627	0.5221198156682028	0.06038749291608757	0.7209677419354839	0.09458374904865247	0.5336021505376345	0.07913423947255763	0.632258064516129	0.14081629815455912	0.6172043010752689	0.10396391806780654	0.5924731182795698	0.06429041321122286	0.5572580645161292	0.07793808116137493	0.46827956989247316	0.05536733600592816	0.49462365591397855	0.1712133616944387
0.503225806451613	0.07687064911418552	0.5264976958525346	0.06005478665282053	0.7231182795698924	0.09492185429010117	0.5279569892473118	0.07922613732221696	0.6419354838709677	0.1358887974072948	0.617741935483871	0.10274072372712076	0.5900537634408601	0.06439618262812	0.5540322580645163	0.07771954093720747	0.4645929339477727	0.05551413094038991	0.49820788530465954	0.1712133616944387
0.5048387096774194	0.0770884581668486	0.5261904761904762	0.05960557117874828	0.7268817204301075	0.09527335860820595	0.5247311827956989	0.07992243457144882	0.6403225806451611	0.1367473327635137	0.6204301075268817	0.10180888033084877	0.5879032258064515	0.06432278024167273	0.5524193548387099	0.07676047689846557	0.46298003072196625	0.055592386130060456	0.4910394265232976	0.17092254151492547
0.5064516129032258	0.07685994601823648	0.5238863287250384	0.05852604424899156	0.729032258064516	0.09552535778666288	0.5223118279569892	0.08096747371112843	0.6403225806451611	0.1367473327635137	0.6236559139784945	0.10060668279422749	0.5879032258064515	0.06335490834517847	0.5475806451612903	0.07584930430888354	0.4602150537634409	0.05512445614048797	0.4910394265232976	0.17092254151492547
0.5096774193548387	0.07679425620247853	0.5221966205837173	0.05739468417131817	0.7349462365591396	0.09541712804730287	0.518010752688172	0.08173680778017098	0.6387096774193547	0.13751561672458237	0.6268817204301075	0.09938823006142466	0.5870967741935484	0.06329082988240796	0.5443548387096774	0.07421453409579142	0.4570660522273426	0.054891945787325494	0.48745519713261654	0.17063172133541224
0.5153225806451612	0.07634442440618625	0.5215821812596005	0.05709247482530386	0.7360215053763439	0.09462918382826187	0.5118279569892473	0.08270682447186416	0.6435483870967742	0.13603065588991634	0.6268817204301075	0.09984231871507711	0.5868279569892473	0.06324133797474979	0.5419354838709677	0.07355256043976517	0.45284178187403995	0.054188432949115246	0.47311827956989244	0.17126657561665848
0.5209677419354838	0.07534501637202459	0.5219662058371736	0.05670361767729872	0.7403225806451611	0.0932069799736493	0.5080645161290321	0.08272934381110468	0.6435483870967742	0.13603065588991634	0.6295698924731183	0.09969582691771664	0.588978494623656	0.06346500765383079	0.539516129032258	0.07362482649948156	0.4518433179723502	0.0535713340026713	0.46953405017921146	0.17126657561665848
0.529032258064516	0.07436470686028052	0.5209677419354839	0.05640828958218499	0.7478494623655911	0.09192770449923762	0.5053763440860215	0.08167184396963617	0.6419354838709677	0.13599718398222896	0.6333333333333334	0.0985551583713071	0.5897849462365592	0.06418484981521516	0.5362903225806452	0.0741624609080837	0.4512288786482335	0.054192439565385844	0.4659498207885305	0.17097575543714527
0.536290322580645	0.07383037640457459	0.5221198156682028	0.055859743353628144	0.7483870967741933	0.09236962954996798	0.503763440860215	0.08052286967561804	0.6435483870967741	0.13545954957362683	0.636021505376344	0.0974754581949328	0.593010752688172	0.06539539478596942	0.5338709677419355	0.07445966620677234	0.4513056835637481	0.05416204413320886	0.46236559139784944	0.170684935257632
0.5427419354838708	0.0730156299275252	0.5241167434715822	0.05543680774216835	0.7543010752688171	0.0913045984476603	0.5021505376344084	0.07985254900321151	0.6435483870967742	0.1348788178080078	0.639247311827957	0.0956600004217461	0.5978494623655916	0.0658530982617881	0.5314516129032258	0.07381219399048175	0.4501536098310292	0.05435476009647674	0.4659498207885305	0.170684935257632
0.5483870967741934	0.07204798314220476	0.5255760368663595	0.054548005240011396	0.7618279569892472	0.09013198774780384	0.49892473118279557	0.07997059601398426	0.6451612903225807	0.13457450658868342	0.6381720430107526	0.09470408351268246	0.6008064516129034	0.06629436636711987	0.5274193548387098	0.07268139947012323	0.44493087557603694	0.05529811717422037	0.4659498207885304	0.170684935257632
0.5540322580645162	0.0708741255026109	0.524884792626728	0.05450511897751885	0.7682795698924731	0.0894722162688762	0.49569892473118266	0.08008864302475702	0.6564516129032257	0.13306873693742222	0.6381720430107527	0.09345308020854726	0.602956989247312	0.06599736265427524	0.5241935483870969	0.07195773360300921	0.4391705069124424	0.056107671641134116	0.47311827956989244	0.17097575543714524
0.5596774193548387	0.0701212406769803	0.5253456221198156	0.05478870076482789	0.7758064516129032	0.08819294079446456	0.49327956989247307	0.0800267813733382	0.6564516129032257	0.13306873693742224	0.6419354838709677	0.09234103025184708	0.6037634408602153	0.06605275585171738	0.520967741935484	0.07157055443394725	0.4331029185867896	0.05739563123375054	0.46236559139784944	0.17005008097638577
0.5685483870967742	0.06943130496526713	0.5253456221198155	0.05475624052763052	0.7811827956989248	0.08734123104222485	0.49166666666666664	0.0795580178095961	0.6564516129032258	0.13306873693742224	0.639247311827957	0.09123929181929381	0.6040322580645163	0.0665349970628774	0.5161290322580646	0.071172640148973	0.4278801843317972	0.05813594429188305	0.4587813620071684	0.16975926079687254
0.5798387096774195	0.0683027998504323	0.5255760368663593	0.05473042612934587	0.782258064516129	0.08752337399843706	0.4908602150537633	0.0793596669453162	0.6629032258064517	0.13306873693742222	0.6387096774193548	0.09174425279117986	0.6021505376344087	0.0664906015279549	0.5129032258064518	0.07100707711427831	0.42058371735791095	0.05874902781278375	0.4480286738351254	0.1697592607968725
0.5870967741935483	0.0674963482375291	0.5268817204301075	0.054582914181638895	0.7806451612903227	0.08708308147248706	0.4892473118279569	0.07898222024594247	0.6677419354838711	0.13268369218205917	0.6387096774193548	0.09162996811299656	0.6021505376344087	0.06680670181647604	0.5088709677419356	0.07093121633123566	0.416973886328725	0.05943127275417235	0.44444444444444436	0.16912440651562627
0.592741935483871	0.06609735861034546	0.5274961597542244	0.0538447009581982	0.781720430107527	0.08598752211813483	0.489516129032258	0.07855846730966992	0.667741935483871	0.1326836921820592	0.6397849462365591	0.09183038776576555	0.6005376344086023	0.06733077108169302	0.5056451612903227	0.07034216880014402	0.4138248847926268	0.06078491885429689	0.4372759856630824	0.1681987320548668
0.5983870967741935	0.06446958227708237	0.527188940092166	0.05292069094331845	0.7790322580645163	0.08544988770953267	0.4881720430107526	0.07844558525425108	0.6806451612903225	0.1317170475739233	0.6419354838709677	0.09270713300663998	0.5981182795698926	0.06745314159141313	0.503225806451613	0.07068495243428351	0.4159754224270354	0.06194432006885421	0.4301075268817204	0.16727305759410732
0.6000000000000001	0.06338431822560987	0.5262672811059907	0.05177703639069962	0.7704301075268819	0.08678947192183739	0.48870967741935484	0.07913638704413459	0.6838709677419353	0.1317170475739233	0.6403225806451613	0.09261123161376933	0.5940860215053765	0.06764659590334468	0.5048387096774194	0.0704617451321792	0.4166666666666667	0.06320879193513952	0.4265232974910394	0.1666382033128611
0.6008064516129034	0.062471728243432494	0.523963133640553	0.05130025299177036	0.763440860215054	0.08688999362173241	0.48602150537634403	0.07977911897002883	0.6806451612903226	0.13159528734654813	0.6413978494623656	0.09373618812087206	0.5892473118279571	0.06802485542981612	0.5080645161290323	0.0704041008647696	0.4199692780337942	0.06333629810435995	0.4193548387096774	0.1648460886175206
0.6016129032258065	0.06080835353393971	0.5242703533026115	0.05122513239193324	0.7548387096774194	0.08751000089276609	0.48413978494623655	0.08028475605487018	0.6806451612903226	0.1315952873465481	0.6424731182795698	0.09393660777364106	0.5833333333333334	0.06758510656804005	0.5096774193548388	0.07094173527337175	0.42580645161290326	0.0633273037166851	0.4121863799283154	0.1630539739221801
0.6032258064516131	0.05945086008740183	0.5262672811059909	0.050570606848508635	0.7483870967741936	0.08809903356620967	0.4819892473118279	0.08043144442906844	0.682258064516129	0.131858571874536	0.6392473118279568	0.09536818494106658	0.5801075268817204	0.06696802735754712	0.5129032258064516	0.0711281267080712	0.43064516129032254	0.06298390747953868	0.4050179211469534	0.16212829946142063
0.6056451612903225	0.05891064665875075	0.5266513056835639	0.05063855640199794	0.7365591397849462	0.08911945908837757	0.4801075268817204	0.08021242801550627	0.6790322580645162	0.13185857187453598	0.6365591397849462	0.09718549174386688	0.5801075268817204	0.0673501271887509	0.5153225806451613	0.07104570093846957	0.4370967741935484	0.06331967035928454	0.3978494623655914	0.16120262500066118
0.607258064516129	0.058155203197485524	0.5265745007680493	0.050880183633087675	0.7327956989247312	0.09021952309325519	0.4779569892473119	0.08013039337313484	0.6709677419354838	0.1320102934406213	0.636021505376344	0.09794583646848629	0.5798387096774192	0.0672991190371129	0.5153225806451612	0.0716999969417106	0.4465437788018433	0.0630389238243548	0.3942652329749104	0.16120262500066115
0.6096774193548387	0.05748764546266082	0.5254992319508449	0.05141018014567099	0.7279569892473119	0.0898700384375421	0.4768817204301076	0.08015921387030123	0.6645161290322579	0.13177697025134355	0.6381720430107526	0.09766648179431399	0.5782258064516128	0.06751009447981446	0.5177419354838709	0.07133901778714555	0.4572196620583717	0.06344548608811969	0.3906810035842294	0.16120262500066113
0.6129032258064516	0.05672232632103489	0.5265745007680492	0.052205357031859426	0.7188172043010752	0.08904263399194907	0.4755376344086022	0.08041837695745988	0.6532258064516128	0.13142452931651405	0.639784946236559	0.09785117525998724	0.5806451612903224	0.06775328219720975	0.5153225806451613	0.0722550512219175	0.46781874039938554	0.06334031646763054	0.3870967741935485	0.16120262500066113
0.6161290322580646	0.056790614844579285	0.5292626728110599	0.053118047143712106	0.7139784946236558	0.08932929520805963	0.47607526881720436	0.08030776495258556	0.6419354838709677	0.13107208838168458	0.6413978494623657	0.09798130004222634	0.5846774193548387	0.06770673277266302	0.5137096774193549	0.07306979769896689	0.47419354838709676	0.06370214471208928	0.38351254480286745	0.16120262500066113
0.6201612903225807	0.05671834878486291	0.5308755760368663	0.054141105974322375	0.7102150537634407	0.08707550970060664	0.47392473118279577	0.07966748162089717	0.6241935483870967	0.13184037234275325	0.6403225806451613	0.09882150787057496	0.5876344086021505	0.0675290198806412	0.5112903225806452	0.07343077685353194	0.4827956989247312	0.063903736484654	0.37992831541218647	0.16120262500066113
0.6201612903225807	0.057029447362549564	0.5353302611367128	0.05449235021618468	0.703763440860215	0.08657663390907484	0.4741935483870969	0.07946068430415015	0.6129032258064515	0.13237800675135544	0.6403225806451613	0.09919990503544981	0.5905913978494624	0.06720967770744696	0.5129032258064515	0.0737422713302016	0.4907834101382489	0.06459507288085697	0.3835125448028675	0.16120262500066113
0.6225806451612904	0.05708045551418756	0.5366359447004608	0.055107193547712596	0.7032258064516129	0.08536543583863054	0.4760752688172044	0.07962836386050019	0.5999999999999999	0.13400749970545422	0.6392473118279571	0.09987450546446539	0.5911290322580646	0.06709382646684395	0.5145161290322581	0.07339102835629889	0.4992319508448541	0.06559299053442748	0.3799283154121865	0.1609118048211479
0.6241935483870968	0.05701271140870587	0.5385560675883256	0.05663812391668458	0.7016129032258065	0.0842750571108582	0.4795698924731184	0.07925412011319995	0.5887096774193546	0.13551326935671543	0.6354838709677421	0.09931689683005647	0.5919354838709678	0.06623618871636743	0.5153225806451612	0.07228464362818765	0.5056835637480798	0.06613819437474597	0.37275985663082456	0.1612026250006611
0.6233870967741936	0.05793115926903116	0.5374039938556068	0.058533032418313216	0.696236559139785	0.08294999694356289	0.48629032258064525	0.07944100780587454	0.5741935483870968	0.13927671021693047	0.6338709677419356	0.1000262580083279	0.5900537634408602	0.06627082538571928	0.5169354838709678	0.07177295018047657	0.5112135176651306	0.06691902053980332	0.3655913978494625	0.1621282994614206
0.6258064516129032	0.058513189212555806	0.5368663594470046	0.05979799962303718	0.6940860215053765	0.08261189170211422	0.49220430107526886	0.07991045908421926	0.5612903225806452	0.14454443009388354	0.6301075268817206	0.10143373486921554	0.5911290322580646	0.06546920705111818	0.5201612903225806	0.0705810197686334	0.5112903225806451	0.06658906666603535	0.3620071684587815	0.1621282994614206
0.6258064516129032	0.0585131892125558	0.5378648233486943	0.06061615124612153	0.6903225806451613	0.08226038738400943	0.496236559139785	0.07923892557996695	0.5612903225806452	0.14454443009388354	0.6215053763440862	0.10291655925400345	0.5900537634408602	0.06551844412411532	0.5233870967741935	0.06969214238612853	0.5125192012288787	0.06692417391761715	0.3655913978494625	0.16241911964093386
0.6241935483870967	0.058342960830644296	0.5346390168970815	0.061376250664981015	0.6881720430107529	0.08161244327503302	0.5013440860215055	0.07949862883128457	0.5596774193548387	0.1450820645024857	0.6129032258064518	0.1032785489622761	0.5884408602150538	0.06591307513287291	0.5266129032258065	0.06939302488298228	0.5169738863287252	0.06710799805978797	0.35842293906810047	0.16270993982044707
0.6209677419354838	0.05805740767249953	0.5329493087557604	0.062091201424367005	0.6822580645161292	0.08136225007532492	0.5083333333333334	0.08003403715323924	0.5548387096774194	0.14601523720293416	0.6037634408602153	0.10385158782059184	0.5849462365591398	0.06645135289716404	0.5290322580645161	0.06918466175366818	0.5204301075268819	0.06741652915312052	0.3691756272401434	0.16270993982044707
0.621774193548387	0.05869363090349125	0.5322580645161291	0.06329729315183437	0.6758064516129034	0.08233787193761717	0.5139784946236559	0.0805948326569819	0.5435483870967742	0.14794904137635737	0.5951612903225809	0.1040511119043725	0.582258064516129	0.06654067367742024	0.529032258064516	0.06885281145433123	0.5234254992319509	0.06780778384860596	0.37634408602150543	0.1630007599999603
0.6209677419354839	0.060090953222627155	0.5295698924731183	0.06353335373269278	0.6704301075268818	0.083202128769381	0.5204301075268817	0.08157921539614604	0.5370967741935484	0.1486865270665499	0.5892473118279572	0.10414800423923594	0.578763440860215	0.06556107735432923	0.5298387096774193	0.0686602890766497	0.5234254992319509	0.06763071038220264	0.38709677419354843	0.16207508553920083
0.617741935483871	0.06107126273437125	0.5271121351766512	0.064455709770019	0.6629032258064518	0.08485513027765279	0.5271505376344086	0.08274202295193463	0.5370967741935484	0.14931295254499702	0.5779569892473121	0.10448651044651368	0.5744623655913978	0.06494444081394422	0.5314516129032257	0.06831561108930599	0.5225038402457758	0.06685601630463749	0.39784946236559143	0.16207508553920083
0.6137096774193548	0.061315227307267677	0.5246543778801842	0.06576798094538895	0.6575268817204302	0.08593397371163365	0.5338709677419355	0.08412372996762814	0.5338709677419355	0.14969886538751387	0.5693548387096775	0.10480161366383448	0.5685483870967742	0.06347368332749126	0.532258064516129	0.06762567537759281	0.5236559139784945	0.06684204650251392	0.40501792114695345	0.16236590571871404
0.6080645161290322	0.061998331520323136	0.5211213517665129	0.0673574244776868	0.6494623655913979	0.0873199057615581	0.5411290322580645	0.08547872950664558	0.5338709677419355	0.14969886538751387	0.5602150537634409	0.10436998019249974	0.5586021505376344	0.06343887154902934	0.532258064516129	0.06700345919544635	0.5258832565284177	0.06672635578876557	0.40143369175627247	0.16236590571871404
0.603225806451613	0.06206402133608106	0.5160522273425499	0.06865427958534814	0.6456989247311828	0.0877492009679294	0.5475806451612903	0.0867331368110099	0.5370967741935485	0.14946554219823613	0.5532258064516129	0.10365089744759884	0.5494623655913977	0.06286596117970364	0.5346774193548387	0.06708588496504798	0.530184331797235	0.06643738830033959	0.40501792114695345	0.16265672589822727
0.5983870967741935	0.06291474966683964	0.5111367127496159	0.06888473709240676	0.6387096774193548	0.08881358192842584	0.5548387096774193	0.08752885722454817	0.5274193548387097	0.15070802732150942	0.5467741935483871	0.10306695410290642	0.5379032258064516	0.06219953091488446	0.5354838709677421	0.0675052015565716	0.5354070660522273	0.06636514898638853	0.39068100358422936	0.16057379102337355
0.5927419354838711	0.06393815206689335	0.5072964669738863	0.06820526584076371	0.6317204301075268	0.09033573043911006	0.5602150537634408	0.08980384230785075	0.5225806451612903	0.15067806598279931	0.5413978494623655	0.10253080237167335	0.5295698924731183	0.06218455024552941	0.538709677419355	0.06762186315121048	0.5400153609831029	0.0654884098219263	0.39784946236559143	0.16149946548413302
0.5846774193548389	0.065061428684136	0.5056067588325652	0.0678711013239858	0.6290322580645161	0.09042709195385824	0.5631720430107526	0.09224191330730983	0.5161290322580645	0.15091138917207708	0.5408602150537632	0.10207659475821881	0.5212365591397848	0.062158937771053954	0.5395161290322582	0.06751133249955367	0.5436251920122888	0.06554063417957928	0.40143369175627247	0.16179028566364625
0.5766129032258067	0.0665834458319023	0.5013824884792626	0.0678335681676071	0.6295698924731182	0.09119614549577956	0.5645161290322581	0.09434502694012976	0.5064516129032258	0.14994474456394122	0.5392473118279569	0.10098730139063909	0.5129032258064515	0.062143957101698885	0.5387096774193549	0.06731881012187216	0.5479262672811059	0.06571283824421179	0.4050179211469535	0.1620811058431595
0.5693548387096775	0.06713448766553695	0.4961597542242702	0.06762667287435804	0.6268817204301076	0.09248814777396928	0.5650537634408602	0.09574450615907727	0.4967741935483872	0.14955883172142437	0.5365591397849462	0.10003525553497308	0.5059139784946236	0.062163588891641836	0.5338709677419355	0.06731881012187214	0.5503072196620583	0.06560339352457	0.4157706093189965	0.16300678030391896
0.5620967741935484	0.06711775171169325	0.4923195084485406	0.06869563995442042	0.624731182795699	0.09342197068302524	0.5629032258064516	0.09704341635876061	0.48709677419354847	0.14882134603123184	0.5322580645161289	0.09993700326184725	0.5013440860215053	0.062213080799300005	0.5282258064516129	0.06733379079122721	0.5501536098310291	0.06420665933540148	0.4265232974910395	0.16393245476467844
0.5588709677419355	0.06827936503679875	0.4874039938556067	0.06992743616099603	0.6263440860215055	0.09388329247890456	0.5615591397849463	0.0977900456976247	0.47096774193548396	0.14882134603123184	0.5274193548387096	0.0994729551220017	0.49516129032258055	0.0625044173428416	0.5233870967741936	0.06728181344097157	0.5478494623655914	0.06345698755735331	0.4265232974910395	0.16393245476467844
0.5572580645161291	0.06961127161049975	0.4867127496159753	0.07118702153033335	0.6317204301075269	0.09316371553763352	0.5591397849462367	0.09793645747881909	0.4629032258064517	0.14805038843335194	0.525268817204301	0.09942024848440424	0.4905913978494623	0.0632221356204921	0.5145161290322581	0.06658657288275058	0.5474654377880184	0.06290062476493957	0.4301075268817205	0.16456730904592468
0.5548387096774194	0.0710706897096305	0.48394777265745	0.07251531818584539	0.6338709677419355	0.0928052925985654	0.55994623655914	0.09827304470076273	0.45967741935483886	0.14766447559083506	0.5172043010752687	0.09982277053759767	0.48467741935483866	0.06322213562049209	0.5096774193548388	0.06598992114691915	0.5433947772657449	0.06303944798689812	0.4372759856630825	0.16635942374126517
0.553225806451613	0.07264534853058607	0.4781874039938555	0.07322091452119382	0.6381720430107528	0.09303699507977145	0.5599462365591399	0.09827304470076273	0.44838709677419364	0.14731203465600562	0.5096774193548387	0.10040920215048271	0.47956989247311826	0.06399899021011365	0.5072580645161291	0.0656528154190737	0.5362519201228878	0.06297017981588303	0.44086021505376355	0.16751668415535942
0.5532258064516129	0.07430673022077398	0.4744239631336405	0.07310575148744251	0.6403225806451613	0.09315780295623095	0.560215053763441	0.09796869542517235	0.44354838709677424	0.1469269899006426	0.5043010752688171	0.09960370598261731	0.47607526881720424	0.06501912859445579	0.5040322580645162	0.06576947701371258	0.5314900153609831	0.06325577082532144	0.4480286738351255	0.16844235861611892
0.5524193548387097	0.07572925604537091	0.4733486943164362	0.07309576438582721	0.6430107526881721	0.09351126457123872	0.5594086021505379	0.09832839870751359	0.4403225806451614	0.14669366671136486	0.49784946236559147	0.09958667675148308	0.46935483870967737	0.06551060826788281	0.49838709677419357	0.06571846886207457	0.5266513056835638	0.06378771371334747	0.45161290322580655	0.1690772128973652
0.5524193548387097	0.07762215781386346	0.4758064516129032	0.07212906132686424	0.6419354838709678	0.09326479458325003	0.5594086021505378	0.09879067461679526	0.4419354838709678	0.14654194514527955	0.4919354838709678	0.0988263320268637	0.46075268817204296	0.06611265825315545	0.4967741935483871	0.06506417285883354	0.5204301075268817	0.0646205032094169	0.44086021505376355	0.16699427802251146
0.5524193548387096	0.07951505958235601	0.47987711213517664	0.07149903753407212	0.6446236559139785	0.09384125041484515	0.5594086021505378	0.09879067461679526	0.44354838709677424	0.14639022357919426	0.4849462365591398	0.09853710518703097	0.45779569892473115	0.06652390690982177	0.4951612903225806	0.06557586630654462	0.512058371735791	0.06443325490330408	0.43369175627240153	0.166068603561752
0.5516129032258065	0.080899709081161	0.4808755760368663	0.0716978994470025	0.6548387096774194	0.09429206458851311	0.5580645161290324	0.09869360099782641	0.4483870967741935	0.14674266451402374	0.4774193548387096	0.09899119384068342	0.45080645161290317	0.06723175065780292	0.49354838709677423	0.06587891933588295	0.5059907834101383	0.06449154760900572	0.4372759856630825	0.166068603561752
0.5516129032258065	0.08174259314719863	0.4814132104454685	0.0717203725636171	0.660752688172043	0.09418754632861476	0.5564516129032259	0.0990577051029707	0.45322580645161287	0.14709510544885318	0.4693548387096774	0.09886106905844431	0.44381720430107524	0.06866294958115461	0.49112903225806454	0.06535454665886448	0.5004608294930876	0.06403863256958758	0.43369175627240153	0.16577778338223875
0.5499999999999999	0.0824137631471392	0.47972350230414745	0.07124768183072183	0.6661290322580645	0.09555844368997227	0.5577956989247314	0.09964713125933866	0.4580645161290322	0.14744754638368263	0.46559139784946235	0.09766490588976698	0.439516129032258	0.07075315642590672	0.4870967741935484	0.0660268542055163	0.4953917050691245	0.06401058143356414	0.4301075268817205	0.1654869632027255
0.5475806451612902	0.083070311354773	0.47572964669738865	0.07139419456281512	0.6747311827956989	0.0953872431394949	0.5588709677419357	0.09987504899517599	0.45967741935483863	0.14729582481759734	0.4645161290322581	0.0976469397145219	0.4344086021505376	0.07219342973010041	0.48467741935483877	0.06589693087929374	0.4903225806451614	0.06318165486581241	0.42652329749103945	0.1654869632027255
0.5443548387096773	0.08405469409393715	0.4733486943164363	0.07145571376789238	0.6731182795698926	0.09519728909904905	0.560215053763441	0.09985299386340452	0.45806451612903215	0.1469107800622343	0.46612903225806446	0.09693685666841238	0.428494623655914	0.0737800384571564	0.4838709677419355	0.06571535972884662	0.48586789554531495	0.062278614631889384	0.4229390681003584	0.16485210892147925
0.5403225806451611	0.08509008498473927	0.4715821812596006	0.07037829146545002	0.6725806451612903	0.09526438516527387	0.5623655913978497	0.09951595969211785	0.46290322580645143	0.14652573530687124	0.4672043010752689	0.09636488438108276	0.41989247311827954	0.07498803007840378	0.48467741935483866	0.06589693087929374	0.4793394777265746	0.061616866364124084	0.4229390681003585	0.16485210892147922
0.5395161290322579	0.08502236545517255	0.4732718894009217	0.06876793555626279	0.6736559139784947	0.09567178376017975	0.5596774193548388	0.09888649963293915	0.46612903225806435	0.1458363793321838	0.4704301075268818	0.09532487301719889	0.4139784946236559	0.07597353179339404	0.48387096774193544	0.06578856414880105	0.4779569892473119	0.06136176035980442	0.4193548387096775	0.16485210892147925
0.5370967741935484	0.08479157848555062	0.4703533026113671	0.06832085979605008	0.6725806451612905	0.09422223509958903	0.5577956989247314	0.09791648294124597	0.4645161290322579	0.14564069232192783	0.47204301075268823	0.09491034583884493	0.4061827956989248	0.07703261101234918	0.48306451612903223	0.06622760973501363	0.48141321044546853	0.06248996666461763	0.41577060931899645	0.164561288741966
0.535483870967742	0.08492501240679025	0.4700460829493088	0.06760253219573892	0.6693548387096775	0.0930996517554709	0.552956989247312	0.09760038265272483	0.45645161290322567	0.14641164991980773	0.4758064516129033	0.0937141826701676	0.40295698924731194	0.07715065802312195	0.4806451612903226	0.0664964269393147	0.48479262672811063	0.06292962450300277	0.4086021505376345	0.16363561428120654
0.535483870967742	0.08594596911946034	0.4717357910906298	0.06736612159077358	0.6666666666666667	0.09188066233381957	0.5494623655913979	0.09614652647044485	0.4548387096774192	0.14625992835372245	0.4817204301075269	0.0937194951199492	0.3981182795698925	0.07708236949957754	0.48387096774193555	0.06672493908792682	0.48579109062980036	0.0636212257436306	0.4014336917562725	0.16270993982044707
0.5370967741935484	0.08616377817212341	0.47127496159754223	0.06751273830346803	0.6655913978494624	0.09047928955380145	0.5451612903225806	0.09489102115244477	0.45322580645161276	0.1460642413434665	0.48709677419354847	0.09400075783720889	0.39650537634408606	0.07791954865626735	0.48709677419354847	0.06680337889101838	0.48932411674347165	0.06407005137049764	0.3942652329749105	0.1630007599999603
0.5362903225806452	0.08552755494113169	0.47250384024577574	0.06704088106771042	0.6612903225806454	0.08909092489729416	0.5416666666666667	0.09277238288516329	0.4516129032258064	0.14575993012414207	0.4967741935483872	0.09318804304218217	0.39569892473118284	0.07775186909991731	0.49112903225806454	0.06651300509098745	0.4964669738863288	0.06328533965192439	0.39426523297491045	0.1630007599999603
0.5379032258064517	0.08456927820820835	0.4734254992319508	0.06792239022077583	0.6591397849462366	0.08781392527131528	0.5381720430107528	0.09108508745974499	0.44516129032258056	0.14552660693486433	0.503225806451613	0.0926127103452799	0.4000000000000001	0.07823897853962627	0.4983870967741936	0.06605123146542796	0.5059907834101384	0.06374767828363996	0.3870967741935485	0.16392643446071978
0.5379032258064518	0.08428705357887478	0.473963133640553	0.06837511804298253	0.6580645161290323	0.08660064133420364	0.5373655913978496	0.08909143129015858	0.4370967741935484	0.14567113905429707	0.5134408602150539	0.09245517093085782	0.4077956989247312	0.07862288235833585	0.5064516129032259	0.06571938116609101	0.5175883256528419	0.06486148517828338	0.3870967741935485	0.16392643446071975
0.5379032258064518	0.08483880941951663	0.4757296466973886	0.06803434685152625	0.6548387096774195	0.08579622002238876	0.5341397849462365	0.08888346231346272	0.4322580645161291	0.14605618380966012	0.5268817204301076	0.09107148502821655	0.41801075268817206	0.07878333283214423	0.5161290322580645	0.06611211157911556	0.5285714285714286	0.06513274849400977	0.38709677419354843	0.16392643446071978
0.5411290322580646	0.08517584359080331	0.48003072196620583	0.06699097156704127	0.6516129032258066	0.0847447408020342	0.5311827956989247	0.08809708401251089	0.42258064516129046	0.14567027096714324	0.5381720430107527	0.09118181727010881	0.4338709677419355	0.07761083384960571	0.5274193548387097	0.06571337104859194	0.5373271889400922	0.0643975527054317	0.39784946236559143	0.16300075999996028
0.545161290322581	0.08472601179451103	0.4860215053763441	0.06565518796840977	0.6446236559139787	0.08443657707516482	0.525537634408602	0.08739523478576106	0.4080645161290324	0.14439782450515978	0.5521505376344088	0.09065135053683357	0.44811827956989253	0.07708818011035863	0.5387096774193548	0.06520167760088084	0.5464669738863288	0.06324641988896458	0.4121863799283154	0.16091782512510655
0.5500000000000004	0.08483356019667578	0.49193548387096775	0.0658533735229016	0.6408602150537637	0.08349332759417027	0.5233870967741935	0.08765023503842115	0.3919354838709678	0.13958907616645055	0.5655913978494626	0.09076168277872584	0.4623655913978495	0.07751397967942028	0.5508064516129033	0.06393163267859867	0.5558371735791092	0.06203966202947212	0.43727598566308246	0.16091782512510655
0.5548387096774196	0.08419429977715641	0.49631336405529947	0.06597042710073081	0.6333333333333336	0.08312451165950088	0.5215053763440861	0.0868797864504323	0.3806451612903226	0.13822286774033962	0.5774193548387098	0.09047003558856843	0.4782258064516129	0.07720913499283626	0.5596774193548388	0.06340726000158019	0.5658218125960063	0.06146887790116961	0.4551971326164874	0.15525066085957182
0.559677419354839	0.08320991703799227	0.49854070660522265	0.06618292936218924	0.6258064516129035	0.08178341582194751	0.5212365591397851	0.08486124194171822	0.3741935483870968	0.1374853820501471	0.5870967741935484	0.09044487892467623	0.4956989247311828	0.07665391743376213	0.5725806451612903	0.06297757722458591	0.5757296466973888	0.06021551099229656	0.4731182795698924	0.1495834965940371
0.5645161290322583	0.08253874703805171	0.5040706605222735	0.0660874291770829	0.6172043010752691	0.08064226528336811	0.5225806451612904	0.08301044772118042	0.37258064516129036	0.13751885395783447	0.5956989247311829	0.09046979133175949	0.5123655913978495	0.07603267487212546	0.5862903225806452	0.06243736379593484	0.587019969278034	0.0589693939136758	0.4838709677419354	0.14865782213327763
0.5701612903225809	0.08230091794364063	0.5105990783410138	0.06669318221900035	0.6123655913978497	0.07854082120832319	0.5271505376344086	0.08096827681726453	0.36935483870967745	0.1375188539578345	0.6043010752688173	0.09120949944244712	0.5268817204301075	0.0757194621329019	0.6040322580645161	0.06187700134798577	0.5991551459293396	0.058166765365493124	0.4982078853046594	0.1429906578677429
0.5774193548387099	0.0823176538974843	0.5168202764976959	0.06599001541542604	0.6075268817204303	0.07775930817262493	0.5341397849462365	0.07862209175790402	0.36935483870967745	0.13751885395783453	0.6150537634408603	0.09047995279418247	0.5413978494623656	0.07436196868636402	0.6209677419354839	0.06077457647851436	0.6129032258064517	0.058047034040914734	0.5089605734767025	0.14090772299288917
0.5838709677419356	0.0813845527209909	0.5245007680491552	0.06540010365590301	0.6021505376344087	0.07643424800532962	0.5427419354838708	0.07715267594386416	0.37580645161290327	0.13802652702772655	0.6258064516129033	0.08899779430238121	0.5559139784946237	0.07374589447467031	0.6354838709677421	0.05925189500781442	0.6266513056835639	0.057405297508813596	0.5304659498207885	0.13975046257879492
0.5887096774193549	0.08005264614728992	0.5288018433179723	0.06490268815686412	0.5973118279569893	0.07521902504090151	0.5516129032258064	0.07595359289996123	0.3790322580645161	0.13899317163586242	0.6360215053763442	0.0880204423226189	0.5704301075268817	0.07253560438194202	0.6516129032258066	0.05925189500781443	0.6405529953917052	0.05655751299974808	0.5483870967741935	0.13795834788345443
0.595967741935484	0.07831958304001446	0.534562211981567	0.06396380741131483	0.5951612903225808	0.07397348303751816	0.5580645161290322	0.07455398117530163	0.38870967741935486	0.13995981624399828	0.6494623655913979	0.08600053955356513	0.5862903225806452	0.0717530048684097	0.6653225806451615	0.05868710454694517	0.6543778801843319	0.055715220764728776	0.5698924731182795	0.1325820037974329
0.6024193548387098	0.07631950064514605	0.5445468509984639	0.06398158166134346	0.593010752688172	0.07233199610361533	0.5629032258064517	0.07376255485739591	0.4064516129032258	0.1391915322829296	0.6591397849462366	0.08615495583542587	0.6005376344086022	0.07065057999893828	0.675	0.05768012425328526	0.669815668202765	0.054786605895732164	0.5913978494623656	0.13142474338333868
0.6064516129032257	0.07451622001813007	0.5514592933947773	0.0644592794247591	0.5913978494623657	0.07164104623083195	0.5682795698924732	0.07324539476074433	0.4161290322580645	0.1394320449188599	0.6741935483870968	0.08440291482563535	0.613978494623656	0.06922610162753527	0.6870967741935484	0.05646103778917498	0.6851766513056835	0.05357039321001401	0.6057347670250897	0.12934180850848495
0.610483870967742	0.07317213399662471	0.5568356374807988	0.06467222916231823	0.5919354838709678	0.07153137783473514	0.5720430107526883	0.0718731222306954	0.4274193548387097	0.1395208359887049	0.6892473118279572	0.08267492498542038	0.6266129032258065	0.06796930281248231	0.6991935483870968	0.05637315206273445	0.6986175115207373	0.051722263901221074	0.6200716845878137	0.12870695422723868
0.6161290322580645	0.07154804943243324	0.5626728110599079	0.06513527442865517	0.5924731182795699	0.0713946296959824	0.5750000000000001	0.07063794755096992	0.43709677419354837	0.1397613486246352	0.7026881720430109	0.08169025063869059	0.6459677419354839	0.06649959853125516	0.7112903225806452	0.056274563240344876	0.7119047619047619	0.05003252985694487	0.6451612903225807	0.12870695422723868
0.6201612903225805	0.07039331075329952	0.5684331797235023	0.06507331915608208	0.593010752688172	0.07114513918085986	0.5787634408602151	0.06936267085624358	0.44838709677419347	0.1394089076898057	0.7188172043010754	0.08031262552104883	0.6604838709677419	0.0654730344448264	0.7193548387096774	0.056274563240344876	0.7283410138248848	0.04932160623346655	0.6666666666666669	0.12754969381314446
0.6258064516129032	0.0693918805649167	0.5767281105990785	0.06389054815391935	0.5908602150537634	0.07073239638664482	0.5876344086021505	0.06792239755204989	0.4564516129032258	0.13956062925589102	0.7317204301075271	0.07995420258198072	0.6766129032258064	0.06432621404043248	0.7314516129032259	0.05552167841471428	0.7441628264208909	0.04860809149118088	0.6774193548387099	0.12546675893829073
0.629032258064516	0.0680113620902769	0.5860983102918588	0.06281485506889799	0.5876344086021503	0.07145774511831823	0.5954301075268816	0.06571587824992398	0.46451612903225803	0.13971235082197636	0.7467741935483873	0.07868998384090184	0.6919354838709677	0.0629415645416275	0.7443548387096774	0.05566057229279281	0.7604454685099845	0.048503840792395184	0.6953405017921149	0.12367464424295022
0.6346774193548386	0.0663240666648586	0.599078341013825	0.062099022560650724	0.589247311827957	0.07143885444119855	0.6037634408602149	0.06397963168916208	0.47258064516129034	0.13986407238806167	0.7612903225806453	0.0776683140635888	0.7056451612903226	0.06056286895041751	0.7580645161290323	0.054917659391606866	0.7738095238095237	0.048626424300333856	0.7168458781362009	0.11829830015692872
0.6443548387096774	0.06450607626052411	0.6130568356374808	0.060992996486279726	0.5849462365591398	0.07172600264179027	0.6115591397849462	0.06321738349761885	0.4870967741935484	0.1386196241893259	0.7725806451612905	0.07613750186815299	0.7169354838709677	0.05923096237671652	0.7709677419354839	0.05520321254975164	0.7854070660522272	0.04857281393259871	0.7311827956989251	0.11621536528207499
0.6508064516129032	0.0630713051666118	0.6244239631336406	0.060079080194595146	0.5919354838709678	0.07129435449759654	0.6182795698924731	0.062281161896467	0.49677419354838714	0.13886013682525616	0.78494623655914	0.07474315834483503	0.729032258064516	0.05765183815977083	0.782258064516129	0.055286194877809176	0.7953917050691243	0.048530500846751985	0.7562724014336919	0.11147387547729974
0.6580645161290323	0.061384009741193485	0.6368663594470046	0.05979036621409782	0.5994623655913979	0.07107812589262634	0.6233870967741936	0.062296142565822055	0.5064516129032258	0.13739895516553502	0.7946236559139787	0.07390141310169901	0.7435483870967742	0.05689473595013104	0.7911290322580645	0.05541611820403173	0.8070660522273424	0.04870431517246045	0.7741935483870969	0.10580671121176502
0.6669354838709678	0.05998202498953303	0.6477726574500768	0.059658615944544226	0.6053763440860215	0.07195208265476784	0.6317204301075269	0.06235153576326418	0.5161290322580646	0.1359377735058139	0.8010752688172045	0.07312005450499069	0.7588709677419355	0.056572682448199435	0.8	0.05590274446099588	0.8160522273425497	0.04773738352605392	0.7885304659498209	0.10372377633691128
0.6766129032258065	0.05947033154182195	0.66321044546851	0.058717971386508055	0.6155913978494624	0.07158472143234475	0.6408602150537634	0.06246662237767269	0.5241935483870969	0.135166815907934	0.8086021505376345	0.07101562793556322	0.7725806451612903	0.056275477149510804	0.8080645161290324	0.055902744460995885	0.8249615975422425	0.0467585612677407	0.8064516129032261	0.10193166164157078
0.6870967741935484	0.05902049974552968	0.6765745007680493	0.05774861949383557	0.6274193548387097	0.07129307424218735	0.6548387096774194	0.06165553405174288	0.5370967741935484	0.13170768626704332	0.8145161290322581	0.07034707237612622	0.7860215053763441	0.05540782285355628	0.813709677419355	0.05617156166529696	0.8301843317972348	0.04631626216273939	0.8279569892473121	0.10077440122747654
0.6951612903225806	0.05799954303285959	0.6917050691244239	0.05698536975235513	0.6381720430107527	0.07089916043803224	0.6688172043010753	0.060947671261229214	0.5467741935483872	0.13024650460732218	0.8198924731182796	0.0691580056646254	0.7973118279569892	0.055239028626568654	0.8145161290322582	0.05560754285712133	0.8377880184331795	0.045379023262992674	0.8494623655913982	0.09961714081338228
0.7032258064516128	0.057621283506388135	0.7089093701996928	0.055617371995087324	0.6494623655913979	0.0703292070531758	0.6825268817204301	0.06035435486314083	0.5596774193548388	0.12678737496643153	0.8241935483870967	0.06771220115280943	0.8037634408602151	0.053433539401283744	0.813709677419355	0.05533872565282025	0.8427803379416282	0.04521973527425432	0.8566308243727602	0.09932632063386906
0.7112903225806451	0.05798868953307878	0.7244239631336405	0.054450396936410954	0.6629032258064518	0.06995709538365873	0.6978494623655913	0.06029489598889586	0.5758064516129033	0.12332824532554086	0.8284946236559139	0.06710271209322358	0.8061827956989248	0.052987828912160605	0.8137096774193548	0.05533872565282025	0.8437019969278032	0.04554847608235739	0.8566308243727601	0.09932632063386905
0.7185483870967742	0.058008838552376776	0.7411674347158218	0.05279357243654615	0.6763440860215055	0.06890434590569493	0.7134408602150537	0.06007914622755751	0.5951612903225807	0.12010243887392796	0.8284946236559139	0.06619522040533796	0.8010752688172043	0.05348031579554267	0.8120967741935484	0.05533872565282025	0.8408602150537633	0.04556920176851344	0.860215053763441	0.09903550045435582
0.7249999999999999	0.05703710866182154	0.7553763440860215	0.051707245450125665	0.6865591397849463	0.0679269939259326	0.7274193548387096	0.05996741228795539	0.6112903225806453	0.11664330923303733	0.8306451612903225	0.06528772871745232	0.7940860215053763	0.053901618212056523	0.8072580645161291	0.05511021350420813	0.8370967741935482	0.04530208740493014	0.8566308243727598	0.09932632063386904
0.7338709677419354	0.055863128721811824	0.767357910906298	0.05113435897284235	0.7000000000000002	0.06685753253516022	0.7438172043010753	0.058329745317169404	0.6258064516129033	0.1147970828179531	0.8241935483870967	0.06665729561859916	0.7870967741935483	0.054001380253946844	0.8032258064516129	0.0540499253563589	0.8338709677419354	0.044997727723731146	0.8566308243727597	0.09932632063386902
0.7419354838709677	0.05443865035040881	0.7769585253456222	0.05035679439697833	0.7134408602150539	0.06557926265157216	0.7586021505376344	0.05708735873000497	0.6467741935483872	0.11210891077494237	0.822043010752688	0.06743907044826869	0.778763440860215	0.05480495608713086	0.7991935483870969	0.05453655161332305	0.8285714285714285	0.04549991402599343	0.8494623655913978	0.10025199509462851
0.7491935483870967	0.05388739392950694	0.7868663594470047	0.04959363711269051	0.7263440860215056	0.06470367211672233	0.7758064516129032	0.05551053998682419	0.6693548387096775	0.11069318519391506	0.8182795698924731	0.06842374479499848	0.7728494623655914	0.05464450561332249	0.7895161290322581	0.05426290660517833	0.8196620583717357	0.04624488405271308	0.8315412186379927	0.102044109789969
0.7540322580645161	0.05234817267354296	0.7947004608294932	0.04893194187827227	0.7381720430107528	0.06396303664173639	0.7873655913978493	0.05408155979415436	0.6983870967741936	0.11284372282832367	0.8150537634408602	0.06886758593304487	0.7685483870967741	0.05486231466598557	0.7798387096774194	0.05449141875379045	0.8115207373271889	0.04683640836575957	0.8172043010752688	0.10412704466482273
0.7580645161290323	0.05138308616996797	0.8003840245775731	0.04885270881027495	0.7553763440860214	0.06191364671805132	0.8021505376344086	0.051662204955444685	0.7225806451612905	0.11155172055013396	0.8091397849462365	0.069590866594537	0.7658602150537633	0.05448405513951411	0.7693548387096776	0.054712738401470604	0.8017665130568357	0.04719495209469248	0.7992831541218637	0.10979420893035746
0.7620967741935484	0.05068017348371381	0.8066052227342551	0.04861647232850778	0.7693548387096772	0.061647819697702236	0.814516129032258	0.05096183474326007	0.7451612903225808	0.10883007659943582	0.8080645161290323	0.06964093566551248	0.7623655913978494	0.05442219348809531	0.7572580645161291	0.05531383194380926	0.7936251920122888	0.047605445913755	0.7885304659498207	0.11517055301637896
0.767741935483871	0.04966404805823607	0.8121351766513057	0.04799470783007045	0.7838709677419353	0.06161080256226609	0.8268817204301074	0.05000165254046427	0.7645161290322582	0.10793806933552953	0.8086021505376345	0.06942761431544449	0.7572580645161291	0.05497741104716945	0.7427419354838709	0.05561008079956391	0.7827956989247312	0.04862812295966669	0.7777777777777777	0.11609622747713845
0.7741935483870968	0.048813200910410345	0.8176651305683564	0.04717106285104517	0.7935483870967741	0.06253657243092658	0.8373655913978493	0.04966854865807458	0.7822580645161291	0.10797154124321692	0.8048387096774196	0.06903739086046996	0.7529569892473117	0.05588399207032931	0.729032258064516	0.0565285286598892	0.7711213517665132	0.049229616740366466	0.7634408602150535	0.12176339174267319
0.7798387096774193	0.048258830547964496	0.8205837173579108	0.046708688784046964	0.8021505376344085	0.06322962871221306	0.8454301075268816	0.049845793061537455	0.803225806451613	0.10686280051832522	0.7989247311827959	0.0697606715219621	0.7478494623655911	0.057597024706392386	0.7153225806451612	0.05791317815869418	0.757373271889401	0.0497898961312081	0.7526881720430104	0.12384632661752693
0.7822580645161291	0.04812890722174196	0.8246543778801843	0.04603937255115548	0.8096774193548386	0.06466852348368253	0.8510752688172042	0.04940530801814123	0.8080645161290324	0.10689276185703535	0.7962365591397852	0.07070900143323257	0.7427419354838708	0.05860456614772018	0.7016129032258064	0.0588318406062867	0.7447772657450077	0.050744830385142756	0.7383512544802864	0.12592926149238065
0.7870967741935484	0.04812890722174196	0.8289554531490014	0.04524446362433184	0.8150537634408602	0.06609204593935974	0.8532258064516128	0.04947359654168563	0.8129032258064517	0.10669707484677939	0.7887096774193552	0.07165281848725079	0.7376344086021505	0.06017537132713715	0.6879032258064515	0.05975028846661199	0.7304915514592935	0.05143448083807551	0.7204301075268814	0.12772137618772117
0.789516129032258	0.04829418549939397	0.8327188940092164	0.04462428764416184	0.8204301075268816	0.06670203669669895	0.8561827956989247	0.048908806080816374	0.8129032258064517	0.10669707484677939	0.788172043010753	0.0719198428594366	0.729301075268817	0.06248830320387185	0.6717741935483871	0.060583896131782326	0.7208141321044547	0.05207845388926637	0.6989247311827954	0.13309772027374267
0.7927419354838708	0.049209003842789895	0.8343317972350228	0.0437758119732204	0.8284946236559139	0.0671393342550638	0.8591397849462366	0.04822966467936141	0.8048387096774194	0.10820284449804053	0.7860215053763443	0.07064284323345772	0.7241935483870967	0.06406246029644391	0.6612903225806451	0.06095625226273246	0.7086021505376345	0.0531398934045981	0.6774193548387094	0.13425498068783692
0.7935483870967741	0.04945444170626703	0.8357910906298001	0.043489695800338686	0.836021505376344	0.06684654819477488	0.8604838709677419	0.04718229051535302	0.8016129032258066	0.10796233186211025	0.781720430107527	0.07196225031154684	0.7185483870967743	0.06602686248197277	0.6508064516129032	0.06152104272360172	0.6948540706605224	0.05385245115281938	0.6594982078853046	0.1360470953831774
0.7943548387096774	0.04927287055581992	0.837327188940092	0.04297680744310956	0.8419354838709676	0.06623746656407972	0.8629032258064516	0.04694804938103863	0.7951612903225808	0.10784357945355513	0.777956989247312	0.07248645105804954	0.7145161290322581	0.06799126466750162	0.6427419354838709	0.06152104272360172	0.6841013824884794	0.05452109076839974	0.6415770609318995	0.13604709538317739
0.7943548387096773	0.04967161108634354	0.8367127496159752	0.04194429011817066	0.8478494623655913	0.06583383342516708	0.8653225806451612	0.04671380824672424	0.7887096774193549	0.10772482704500001	0.7736559139784948	0.07389353995064776	0.7080645161290324	0.0695659234884572	0.6322580645161291	0.061970874519894	0.6724270353302613	0.05531556976493878	0.6164874551971324	0.1360470953831774
0.7943548387096773	0.05027753401849009	0.8344854070660521	0.04183103253032586	0.8526881720430107	0.06594416566705935	0.8701612903225807	0.046414690743578	0.7822580645161291	0.10846231273519251	0.7693548387096776	0.07493323137666641	0.7040322580645164	0.07048195692322916	0.6258064516129034	0.06243949058392702	0.6617511520737327	0.05584049709372154	0.5913978494623655	0.13604709538317739
0.793548387096774	0.05163056126882982	0.8307987711213517	0.0418291454725246	0.8602150537634409	0.06542905059769774	0.8706989247311828	0.04726553789140372	0.7741935483870969	0.10831059116910721	0.7688172043010754	0.07421040513062624	0.7008064516129034	0.07117667071032097	0.6185483870967743	0.06341091563372508	0.6490015360983103	0.0563057406265461	0.5698924731182795	0.13720435579727164
0.7943548387096773	0.05307083457302352	0.8260368663594468	0.04189973277496895	0.8693548387096774	0.06398042120453218	0.8723118279569892	0.04832581502221384	0.767741935483871	0.10854391435838497	0.7634408602150539	0.07483200731526582	0.6967741935483873	0.07209270414509293	0.6120967741935485	0.06425379969976273	0.6389400921658986	0.05643112020552762	0.5483870967741935	0.1383616162113659
0.7935483870967741	0.05451845952117795	0.8234254992319506	0.04211269396859775	0.8731182795698925	0.06359019774955765	0.8747311827956991	0.048890605483083105	0.7596774193548388	0.10897292455791868	0.756989247311828	0.07556701587646832	0.6927419354838712	0.07358230818362632	0.6056451612903226	0.0652355776438789	0.6312596006144393	0.056800280637310484	0.5197132616487454	0.1419458456020469
0.7879032258064516	0.05615851879925152	0.8181259600614438	0.04232387625076724	0.8817204301075269	0.06259865956459351	0.8776881720430108	0.048179242074221966	0.75	0.11060241751201748	0.7543010752688173	0.07609121662297103	0.6887096774193551	0.07420453228299419	0.5967741935483872	0.06580971239626789	0.6238863287250385	0.057607727875000514	0.49462365591397844	0.14194584560204693
0.7862903225806451	0.05735361941589996	0.8159754224270351	0.042120136959567726	0.8817204301075269	0.06308110347600285	0.8798387096774194	0.04778427654041348	0.7419354838709677	0.11074694963145022	0.7462365591397851	0.07774032791846695	0.6862903225806454	0.07482459246119796	0.5846774193548389	0.06656259722189847	0.6145929339477728	0.05796906447271153	0.4731182795698924	0.1473221896880684
0.7830645161290323	0.058325349306455214	0.8127496159754223	0.0419406409922561	0.8844086021505376	0.062185046128332595	0.8819892473118279	0.04681254664985823	0.7274193548387097	0.1125931760465344	0.7413978494623658	0.07939075313572476	0.6822580645161291	0.07511496626122889	0.5741935483870969	0.06678391686957862	0.6052227342549925	0.05809767426620526	0.4480286738351254	0.15206367949284366
0.7782258064516128	0.06005046336695095	0.809062980030722	0.04220578530568142	0.889784946236559	0.059975314447360664	0.885752688172043	0.04566357235584013	0.7064516129032259	0.11370191677142612	0.7376344086021508	0.08057508584710507	0.6806451612903226	0.07492857482652944	0.5637096774193548	0.06737255942981876	0.5948540706605224	0.058702423400914354	0.4265232974910394	0.15322093990693791
0.7733870967741934	0.06128618265796363	0.8054531490015362	0.04187296400511818	0.8908602150537633	0.05961689150829257	0.8887096774193548	0.04478341526612309	0.6919354838709677	0.11423955118002825	0.7338709677419357	0.0818657742035329	0.6790322580645163	0.07486769471284185	0.5540322580645162	0.06822328776057734	0.5850230414746544	0.059148458776607765	0.4050179211469534	0.15437820032103217
0.7693548387096774	0.06230958505801733	0.8013056835637481	0.0425569654515298	0.8913978494623654	0.05921421215955429	0.8884408602150538	0.04491411024503926	0.6693548387096774	0.11696119513072639	0.7333333333333335	0.08308099716796101	0.6766129032258065	0.07571806863688997	0.5499999999999999	0.06908297567111109	0.5774193548387097	0.059070786139938734	0.3799283154121863	0.15437820032103217
0.7677419354838708	0.06338485387522162	0.7981566820276498	0.04290362251697921	0.8919354838709677	0.059393423629088345	0.8865591397849463	0.0452864663759894	0.646774193548387	0.1180364639479307	0.7338709677419357	0.08447043251456322	0.677956989247312	0.0756863341831209	0.542741935483871	0.06971759983382085	0.5704301075268817	0.05926224945134528	0.3548387096774193	0.15437820032103217
0.7661290322580645	0.06354530434903	0.7940092165898617	0.043746129789551697	0.8913978494623654	0.059796102977826615	0.8849462365591398	0.04578641029363059	0.6258064516129032	0.1213510614693886	0.7381720430107528	0.08563497430911952	0.6825268817204302	0.0757810647470852	0.5362903225806451	0.0701869457188786	0.5655145929339478	0.05884293082293523	0.33333333333333326	0.1490018562350107
0.7629032258064514	0.06340641047095148	0.7903993855606758	0.044700974871922844	0.8935483870967741	0.059473888108447996	0.8825268817204301	0.04581219886470853	0.6016129032258063	0.12403923351239934	0.7370967741935484	0.08642291852816054	0.688709677419355	0.07510067140007154	0.5314516129032258	0.071001692195928	0.5609831029185868	0.05908673903345284	0.31541218637992824	0.14333469196947593
0.7596774193548386	0.06305075479208995	0.7873271889400921	0.04484072445957148	0.8913978494623656	0.060041119540331804	0.882258064516129	0.045968489751801914	0.5741935483870967	0.1256521367382058	0.7424731182795699	0.08733041021604616	0.7013440860215056	0.07391009963427894	0.5258064516129032	0.0714634658214875	0.5601382488479262	0.059082133646884215	0.3010752688172043	0.1426998376882297
0.7580645161290321	0.06413914627728406	0.7847926267281107	0.04469652169009418	0.8924731182795698	0.0596826966012637	0.8803763440860215	0.04655020421280815	0.546774193548387	0.12726503996401226	0.7473118279569892	0.08754373156611414	0.7107526881720431	0.07375761442206616	0.5249999999999999	0.0721587063797085	0.5602150537634408	0.05902518097335565	0.2903225806451613	0.1417741632274702
0.7556451612903224	0.06450012543184912	0.7837173579109065	0.04454891994770474	0.8935483870967741	0.059473888108447996	0.8760752688172043	0.04759969482008485	0.5177419354838709	0.12403923351239934	0.7548387096774194	0.08617416466496727	0.7250000000000001	0.0728514007672726	0.5258064516129033	0.0735560286988444	0.5591397849462365	0.059220691351794995	0.2831541218637993	0.14148334304795696
0.7508064516129032	0.06552668951827788	0.7826420890937021	0.04473434181986873	0.8924731182795699	0.05968269660126372	0.8741935483870967	0.047972050951034996	0.48709677419354847	0.12242633028659289	0.7569892473118279	0.08539238983529776	0.7325268817204301	0.07315944380293954	0.5241935483870966	0.07393487138201274	0.560906298003072	0.05988806958493355	0.2759856630824373	0.14119252286844372
0.7451612903225807	0.06675856470509396	0.7816436251920122	0.04505681779856463	0.8919354838709678	0.05948882574534115	0.8712365591397849	0.04824086815533607	0.46129032258064523	0.12350159910379718	0.7580645161290324	0.08505445614367464	0.7408602150537634	0.07322130545435834	0.5266129032258066	0.07548066813430455	0.562058371735791	0.06059965068465765	0.2759856630824373	0.14119252286844372
0.7435483870967743	0.06891390342600719	0.7811827956989247	0.044711209568189685	0.8935483870967742	0.058951191336739	0.8672043010752687	0.04853124195536699	0.4370967741935485	0.1247936013819869	0.7586021505376345	0.084913025557951	0.7481182795698925	0.07290490757930569	0.5274193548387096	0.07556855386074508	0.5612135176651304	0.06133688329009452	0.27240143369175635	0.14090170268893049
0.7411290322580646	0.070903743784082	0.7823348694316437	0.04418771069913332	0.8865591397849463	0.06157046161058994	0.8599462365591396	0.04980703945332796	0.41451612903225815	0.1262093269630142	0.7602150537634409	0.0848941348808313	0.7524193548387097	0.0729869182500225	0.5298387096774193	0.07567908451240188	0.5615207373271889	0.062436202608127635	0.2652329749103943	0.139976028228171
0.7403225806451613	0.07259103920950032	0.783410138248848	0.04371163555631853	0.8822580645161291	0.06338489091105537	0.854301075268817	0.05097953843586649	0.3887096774193549	0.12803896364980608	0.7586021505376344	0.08468081353076333	0.7559139784946237	0.0730487799014413	0.5298387096774193	0.07567908451240189	0.5607526881720429	0.06375089280027972	0.2508960573476703	0.13934117394692477
0.7362903225806452	0.07436922071295878	0.7846390168970815	0.04378803019746089	0.8774193548387098	0.0637751143660299	0.8462365591397848	0.052247763674329206	0.3693548387096775	0.1289309709137124	0.7580645161290324	0.08433875574047281	0.761021505376344	0.07249356234236717	0.5330645161290323	0.07502717997778571	0.56321044546851	0.06481842291276697	0.24731182795698928	0.1390503537674115
0.7338709677419356	0.07529233392050087	0.7842549923195086	0.0438143482432125	0.874193548387097	0.06452837402654589	0.8392473118279568	0.05320309165608677	0.3580645161290323	0.12986414361416088	0.7591397849462366	0.08442656864312457	0.7637096774193547	0.07144808744112881	0.5395161290322581	0.07412888113675842	0.5645161290322581	0.06610488316980041	0.24014336917562726	0.13875953358789828
0.7330645161290323	0.07621544712804297	0.7844086021505376	0.043577854516583775	0.8725806451612905	0.0641434814721288	0.8314516129032256	0.05421921708156451	0.34032258064516135	0.13147704683996733	0.7602150537634409	0.08401745451103035	0.768010752688172	0.0701741003912783	0.5411290322580644	0.07396331810206373	0.5688172043010753	0.06688747091482154	0.2329749103942652	0.13846871340838504
0.7322580645161291	0.07727847163075893	0.7828725038402458	0.04400046905683351	0.8709677419354841	0.06382560030041987	0.8260752688172042	0.05530760856675862	0.33064516129032256	0.13147704683996733	0.7586021505376345	0.08493843760197382	0.7706989247311827	0.06937492207926464	0.542741935483871	0.0738244242239852	0.5719662058371735	0.06778066596967981	0.22222222222222218	0.13638577853353132
0.7306451612903226	0.07861037820445993	0.7844086021505375	0.04463261975634129	0.8709677419354841	0.06342658874450836	0.8239247311827956	0.055239320043214225	0.32419354838709674	0.1312437236506896	0.7629032258064516	0.08482779449789711	0.7766129032258065	0.06736507131363509	0.5459677419354839	0.0736588611892905	0.5746543778801843	0.06879230302048821	0.22222222222222218	0.13638577853353132
0.7314516129032259	0.07941682981736314	0.786405529953917	0.044949354249142925	0.8704301075268819	0.06414020374936302	0.8225806451612903	0.05580411050408349	0.3161290322580645	0.13081471345115586	0.7629032258064516	0.08482779449789711	0.7825268817204301	0.0654564794239613	0.55	0.07339004398498943	0.5754224270353303	0.06928878076974547	0.22222222222222218	0.1363857785335313
0.7298387096774194	0.08023157629441255	0.7869431643625191	0.044879048724864035	0.8688172043010756	0.06494844819438152	0.8193548387096773	0.05647810701666351	0.31129032258064515	0.13101040046141182	0.7688172043010753	0.08485031383713762	0.7876344086021505	0.06434852396986891	0.5516129032258065	0.07447843547018355	0.5771889400921659	0.06936708553006968	0.2258064516129032	0.13702063281477755
0.7290322580645162	0.08118832551561272	0.7875576036866359	0.0443259788890869	0.867204301075269	0.06568571413946514	0.8177419354838709	0.05753022583670647	0.3096774193548387	0.13139544521677488	0.7682795698924731	0.08550223292392306	0.7924731182795698	0.06241127783660716	0.5516129032258065	0.07540324904784768	0.5789554531490015	0.06931445909439712	0.2222222222222222	0.13638577853353132
0.7258064516129034	0.08222958457659359	0.788095238095238	0.04411395542051887	0.8682795698924733	0.06632126538550928	0.8185483870967741	0.05774164532792641	0.3080645161290323	0.13165872974476275	0.7725806451612903	0.08518093169448059	0.796505376344086	0.060913077289558	0.55	0.07607977733452835	0.5781874039938556	0.06939695493639991	0.22222222222222224	0.13638577853353134
0.7258064516129032	0.08183084404606997	0.7882488479262671	0.04477138657825916	0.867204301075269	0.06686164666317465	0.8182795698924731	0.058331907502314685	0.30161290322580653	0.13177748215331786	0.778494623655914	0.08397674231894264	0.799731182795699	0.0598278132380855	0.5483870967741936	0.07638283036386667	0.5794162826420891	0.06904104312394707	0.23297491039426524	0.13846871340838504
0.7258064516129032	0.08154704617241383	0.7888632872503839	0.044793430123497124	0.863440860215054	0.06831783521716955	0.8134408602150537	0.05895315006395134	0.29677419354838713	0.13197316916357382	0.782258064516129	0.08326587680871042	0.8013440860215054	0.059316119790374426	0.5459677419354839	0.07608562506517803	0.578648233486943	0.06935353270175701	0.24014336917562723	0.14026082810372553
0.7266129032258064	0.08057611875327789	0.7896313364055298	0.04492417839141218	0.8569892473118281	0.07039947108241834	0.8094086021505377	0.05882774885711127	0.2967741935483871	0.13255390092919284	0.7849462365591398	0.08261913615360375	0.803763440860215	0.05910775666106031	0.5403225806451614	0.07534271216399208	0.5789554531490013	0.06968428170885985	0.24372759856630818	0.14089568238497177
0.7266129032258065	0.07897056717143217	0.7915514592933947	0.04493779041634489	0.8548387096774196	0.07059855099740776	0.8061827956989247	0.05833773517913569	0.2951612903225806	0.1327495879394488	0.7881720430107527	0.08299472617767464	0.8069892473118279	0.05935316542298902	0.5387096774193549	0.074813040837178	0.5761136712749615	0.06987526941376264	0.24731182795698917	0.14153053666621804
0.7266129032258064	0.07841881133079032	0.7907834101382487	0.044879150722161774	0.8505376344086024	0.07113020503810591	0.8013440860215054	0.05817728470532731	0.29193548387096774	0.13240936880976006	0.7924731182795698	0.08288408307359793	0.8083333333333332	0.05832976302293532	0.5362903225806452	0.07370133956683926	0.5723502304147465	0.07007971487848712	0.2544802867383512	0.14332265136155856
0.7274193548387098	0.0778053161391455	0.7904761904761903	0.044944856434735156	0.8473118279569894	0.07188466409345383	0.7956989247311829	0.05802099381823393	0.2854838709677419	0.13217604562048232	0.7983870967741934	0.0821608024121058	0.814516129032258	0.05743389391542273	0.5362903225806452	0.07274306283391593	0.5699692780337942	0.07051916028659239	0.26523297491039427	0.14540558623641228
0.7274193548387097	0.07780531613914551	0.7863287250384023	0.045266465157550825	0.8451612903225808	0.07188466409345383	0.7916666666666666	0.05829718039853653	0.28064516129032263	0.13203151350104958	0.8053763440860214	0.08102265019717274	0.8193548387096775	0.05654501653291787	0.5419354838709679	0.07152397636980565	0.5726574500768049	0.07117061507000289	0.2759856630824372	0.14540558623641228
0.7266129032258065	0.07837938300088208	0.784869431643625	0.04584823014864434	0.8387096774193551	0.07295993291065814	0.7852150537634408	0.05918790461717419	0.2758064516129033	0.1318869813816168	0.8080645161290322	0.0802623019596812	0.8247311827956989	0.05642148276813846	0.5475806451612905	0.0720324213064367	0.5741935483870969	0.07161640952379841	0.2759856630824372	0.14540558623641228
0.7258064516129032	0.07864820020518316	0.7834101382488476	0.04680608469215323	0.8338709677419356	0.07392011511345394	0.7771505376344086	0.05992317185793061	0.2822580645161291	0.13262446707180933	0.8118279569892471	0.07894046078516018	0.8271505376344086	0.0566522697377604	0.5540322580645163	0.07223949915973484	0.5779569892473118	0.07181470472404698	0.2867383512544803	0.14633126069717176
0.7258064516129032	0.07864820020518316	0.7808755760368662	0.04774629272369392	0.8290322580645162	0.07543567645660823	0.7723118279569893	0.06070591662459919	0.28225806451612906	0.13262446707180936	0.8166666666666665	0.07867019795090027	0.8327956989247312	0.05611205630910933	0.5564516129032259	0.07177291280951059	0.5807219662058373	0.07167041212597129	0.2974910394265233	0.14725693515793126
0.7241935483870968	0.07879865544472334	0.7778801843317971	0.047780558842098926	0.8236559139784949	0.0766841763754426	0.7698924731182797	0.061408829310853355	0.2854838709677419	0.13312862957272412	0.8188172043010752	0.07800012160889112	0.8352150537634409	0.056129336681015725	0.5564516129032259	0.0714952548425015	0.5805683563748081	0.07114854785209616	0.31541218637992824	0.14904904985327175
0.7217741935483871	0.07852983824042227	0.7742703533026112	0.04840764660464208	0.8193548387096776	0.07766210330999473	0.7666666666666667	0.06234040114537844	0.29193548387096774	0.13351454241524094	0.818279569892473	0.07810302046570235	0.839247311827957	0.05603074785862616	0.5629032258064517	0.0717564997873043	0.5794162826420891	0.07087683737042472	0.33333333333333326	0.15084116454861227
0.718548387096774	0.07960510705762656	0.77073732718894	0.048659675551682206	0.8123655913978497	0.07869311571752885	0.7642473118279569	0.0628314879365073	0.29193548387096774	0.1328881169367938	0.8155913978494622	0.07840672684826105	0.8416666666666667	0.05643012806173634	0.5661290322580648	0.07213800105007227	0.5757296466973887	0.07079674389458536	0.35483870967741926	0.15621750863463377
0.7153225806451612	0.08022732323977302	0.7666666666666664	0.04822820149682389	0.809677419354839	0.07985025412161503	0.7634408602150538	0.06356807092592849	0.2951612903225807	0.1328881169367938	0.8139784946236558	0.07836302203801315	0.8440860215053763	0.05761636305205844	0.5661290322580647	0.07240851862449539	0.5715821812596006	0.07040153475832035	0.37634408602150526	0.16159385272065524
0.7137096774193548	0.08131571472496715	0.7626728110599077	0.04842381796466974	0.8091397849462367	0.08074851496191005	0.7580645161290323	0.06558020341133985	0.30322580645161296	0.13450102016260027	0.8123655913978493	0.07877256063089218	0.8440860215053764	0.057994622578529886	0.563709677419355	0.0733463567235955	0.5668970814132104	0.06982431951216195	0.39784946236559127	0.160436592306561
0.7129032258064515	0.08039260151742506	0.7596774193548385	0.048196352399650935	0.8026881720430109	0.08279790488559512	0.7526881720430108	0.06688020938044113	0.31290322580645163	0.13654293358794042	0.80752688172043	0.07983694159138863	0.8438172043010753	0.05740598001828974	0.5596774193548388	0.07447454581168847	0.5606758832565285	0.06952160110556291	0.41935483870967727	0.15927933189246676
0.7104838709677418	0.08003162236286	0.7557603686635944	0.048123422687150856	0.7989247311827958	0.08441080811140157	0.7494623655913979	0.06674553711656037	0.3241935483870968	0.1413816432653598	0.8053763440860213	0.08120650849253548	0.8389784946236558	0.058342354957415514	0.553225806451613	0.07509066327663771	0.5556067588325653	0.06886165307271462	0.4372759856630823	0.15748721719712627
0.7088709677419354	0.07983866594160158	0.7537634408602151	0.04768985711122612	0.795698924731183	0.08552140669667496	0.7489247311827957	0.0666419981899113	0.33870967741935487	0.14645367613205693	0.8032258064516128	0.0823872948781165	0.8389784946236558	0.058342354957415514	0.55	0.07589362326546589	0.5509216589861751	0.06781793172073358	0.45161290322580633	0.15685236291588003
0.7088709677419355	0.08036833726841566	0.7497695852534564	0.04824768153985813	0.7897849462365593	0.08698810923842869	0.7448924731182794	0.06738016127927011	0.34677419354838707	0.14806657935786338	0.8059139784946237	0.08174055422300981	0.8389784946236559	0.05834235495741551	0.5467741935483871	0.07630050012434048	0.5477726574500769	0.06708238274413118	0.4623655913978494	0.15685236291588003
0.7080645161290322	0.07996780071013694	0.7473118279569894	0.048564405591845834	0.7811827956989248	0.08855319893926768	0.743279569892473	0.06745076663380425	0.35322580645161294	0.14946274912268442	0.8075268817204301	0.08146665883984058	0.8384408602150536	0.05857086710602763	0.5459677419354838	0.07733589101514261	0.5466205837173579	0.06615980680204316	0.4767025089605734	0.1562175086346338
0.7080645161290322	0.07887530275015543	0.7463901689708141	0.049076226388813746	0.781720430107527	0.0879833185891018	0.743279569892473	0.06745076663380425	0.3548387096774194	0.1502310330837531	0.8086021505376344	0.08138964812408962	0.8376344086021504	0.05855071808672963	0.5443548387096774	0.07817308501490548	0.5438556067588326	0.06457984486186163	0.4874551971326164	0.1571431830953933
0.7080645161290323	0.07775202613291274	0.747004608294931	0.04922786697454832	0.7790322580645161	0.08789872366901245	0.743279569892473	0.06745076663380425	0.3629032258064516	0.15147548128248883	0.8107526881720429	0.08125048985085936	0.8376344086021505	0.05855071808672963	0.5451612903225805	0.07905004300031801	0.541705069124424	0.06365607999947037	0.5053763440860215	0.1571431830953933
0.7088709677419355	0.07694557452000952	0.7465437788018433	0.049188356256025564	0.7795698924731183	0.08811106141399085	0.7438172043010751	0.06734562311519758	0.3645161290322581	0.15144200937480143	0.8112903225806452	0.08145338936791963	0.8384408602150536	0.05857086710602764	0.5443548387096774	0.08078310610759347	0.53963133640553	0.0628944616393269	0.5232974910394266	0.1553510684000528
0.7096774193548386	0.07709773012967172	0.7450076804915515	0.04915823467738753	0.7801075268817204	0.08789603924484135	0.7424731182795696	0.06731978446389927	0.364516129032258	0.1508612776091824	0.8102150537634409	0.08177469059736207	0.8392473118279569	0.058658752832468165	0.5419354838709676	0.08211474585415025	0.53963133640553	0.06233447922851063	0.5412186379928317	0.1535589537047123
0.7088709677419354	0.07696608786567778	0.7444700460829493	0.04931968387633739	0.779032258064516	0.08853112499896652	0.7419354838709675	0.06719952814593415	0.3661290322580645	0.1507095560430971	0.8096774193548387	0.08323071421698539	0.8368279569892473	0.05910858462876044	0.5451612903225805	0.08298963736178275	0.5386328725038403	0.061857963535891194	0.5591397849462366	0.1517668390093718
0.7080645161290322	0.07655735936620287	0.7450076804915515	0.04947872534637419	0.7801075268817204	0.08815956509243866	0.7379032258064514	0.06740492005322687	0.36290322580645157	0.15020539354218232	0.8086021505376345	0.0826307426877751	0.8368279569892472	0.05910858462876044	0.5483870967741934	0.08433551941104321	0.5376344086021506	0.06083138592509912	0.5842293906810037	0.1517668390093718
0.7072580645161289	0.07590855700555733	0.74247311827957	0.04948116243768238	0.779032258064516	0.08879465084656382	0.7322580645161288	0.06774202578107234	0.3677419354838709	0.15074302795078448	0.8069892473118281	0.08277492071759593	0.8336021505376343	0.05964621903736259	0.5491935483870966	0.0841429970333617	0.5372503840245776	0.06000965341803611	0.6057347670250897	0.14639049492335027
0.7024193548387095	0.07590855700555733	0.7384024577572964	0.04952500852239616	0.7784946236559137	0.08936453119672969	0.7266129032258064	0.0686017136916061	0.364516129032258	0.1502388654498697	0.806451612903226	0.08312740034089418	0.8319892473118279	0.06015791248507368	0.5516129032258065	0.08500268494389544	0.5368663594470047	0.059539674939639006	0.6236559139784947	0.14459838022800978
0.7016129032258064	0.0757769147415634	0.7368663594470046	0.04997170243664582	0.7779569892473116	0.08907103504901234	0.7220430107526881	0.06889722446329055	0.36451612903225794	0.1502388654498697	0.803225806451613	0.08372996154084708	0.8311827956989247	0.06009605083365487	0.5540322580645162	0.08520807685118817	0.5359447004608295	0.05934563503279556	0.6415770609318998	0.14280626553266929
0.7	0.07571603462787581	0.7354070660522273	0.05066016338128502	0.7784946236559138	0.08882000223207634	0.7174731182795698	0.06905804284195068	0.3661290322580644	0.14985382069450667	0.8064516129032259	0.08229626978457469	0.8303763440860217	0.06053509641986746	0.5564516129032259	0.0851429511840578	0.5376344086021506	0.05899509363412989	0.6594982078853048	0.14280626553266929
0.7000000000000001	0.0754383766608667	0.7359447004608293	0.05076033916715115	0.7774193548387095	0.08866865714630634	0.7120967741935483	0.06966009282722332	0.3758064516129031	0.14911633500431415	0.8043010752688172	0.08281101808187584	0.8295698924731184	0.06085149429492011	0.5612903225806453	0.08491852951467921	0.5397849462365591	0.05888393791457207	0.6738351254480288	0.14344111981391552
0.6943548387096775	0.07599274702331252	0.7365591397849461	0.05092911417928375	0.7811827956989246	0.0878150631294174	0.7077956989247312	0.06988330012932761	0.38225806451612887	0.14899758259575904	0.8010752688172043	0.08272320517922409	0.828763440860215	0.061141868094951035	0.5629032258064518	0.0854356896113308	0.5419354838709678	0.05895139056663857	0.6810035842293907	0.1431502996344023
0.6903225806451613	0.07539165348097386	0.7372503840245774	0.05107754003971981	0.7849462365591395	0.08635887457542252	0.707258064516129	0.07047234766041925	0.3854838709677418	0.14853861105751523	0.7983870967741935	0.08350497784871104	0.8279569892473118	0.06143224189498195	0.563709677419355	0.08608449197197633	0.5440092165898618	0.058568115101387506	0.6953405017921147	0.14251544535315605
0.6879032258064515	0.07540893385288026	0.7373271889400921	0.051837366909675886	0.790322580645161	0.08450070658937796	0.7059139784946237	0.0711274201940734	0.3854838709677418	0.14795787929189622	0.7967741935483871	0.08370787736577129	0.8247311827956989	0.061861924671976216	0.5685483870967744	0.08622338585005487	0.5459293394777266	0.058051486402529266	0.7096774193548389	0.1418805910719098
0.6846774193548385	0.07643968107066478	0.7367895545314899	0.05224276261865049	0.7892473118279568	0.08492900594301002	0.702956989247312	0.07239957193822051	0.38709677419354827	0.14776219228164025	0.7973118279569892	0.08299022955140986	0.8231182795698924	0.06148308198880788	0.5661290322580647	0.08629565190977126	0.5495391705069125	0.058215256864854854	0.7275985663082438	0.14008847637656932
0.6822580645161288	0.07685074367251378	0.7367895545314899	0.05245035179180019	0.7940860215053761	0.08408318537291393	0.6967741935483872	0.0738132223554941	0.38870967741935475	0.14767340121179526	0.7983870967741935	0.08296171438225633	0.821774193548387	0.06193291378510016	0.5661290322580648	0.08694994791301229	0.5561443932411675	0.05816506161984479	0.7383512544802868	0.1400884763765693
0.6782258064516128	0.07692660445555644	0.7374039938556065	0.05290522734936887	0.7924731182795698	0.08405200697905817	0.6924731182795699	0.07491969633547012	0.3903225806451612	0.14752167964570997	0.796774193548387	0.08350285208753627	0.8188172043010752	0.06311914877542225	0.5620967741935486	0.08770283273864288	0.560599078341014	0.05788273409475965	0.7491039426523298	0.13916280191580982
0.675806451612903	0.07650972672518652	0.7396313364055298	0.05290461882057091	0.7908602150537634	0.08461875963957818	0.685752688172043	0.07585236460351422	0.3983870967741934	0.14766621176514275	0.7999999999999999	0.0826696781375948	0.8204301075268816	0.06300693794073296	0.5572580645161291	0.08907407481241536	0.5618279569892473	0.057814730518832264	0.7526881720430109	0.13852794763456358
0.6766129032258063	0.07621788449278352	0.7423963133640552	0.05302943320118835	0.7913978494623656	0.08487926574120432	0.6830645161290324	0.0761432987254535	0.4032258064516129	0.1478107438845755	0.8053763440860214	0.08142117821876042	0.8206989247311827	0.06292210857619825	0.5540322580645162	0.08896652641025063	0.5662826420890936	0.05820060218700321	0.7706093189964158	0.13852794763456355
0.6766129032258064	0.07545582841480278	0.7446236559139783	0.05274259140673059	0.7903225806451613	0.08525485845723893	0.6801075268817206	0.07736345739161843	0.4032258064516129	0.1478107438845755	0.8075268817204301	0.08079681276163464	0.8206989247311827	0.06224148981028403	0.55	0.088772855981985	0.5701996927803379	0.05870478104346222	0.7670250896057348	0.13852794763456355
0.6782258064516129	0.0747318025715012	0.7479262672811059	0.052878254500535536	0.7908602150537634	0.08544036044469927	0.6731182795698927	0.07826732132757011	0.4096774193548387	0.14804406707385323	0.8059139784946237	0.08142549853496266	0.8190860215053762	0.06253773866603868	0.5508064516129033	0.0898313888453456	0.5741935483870967	0.0593497755188908	0.7741935483870969	0.13760227317380405
0.6814516129032258	0.07431082975753792	0.7516897081413211	0.05344067116910343	0.7881720430107527	0.08610611530942573	0.6645161290322581	0.07925170406673425	0.4096774193548387	0.14804406707385326	0.8069892473118281	0.08232727735817785	0.8198924731182795	0.062221340790986034	0.5524193548387097	0.09059344492332633	0.579416282642089	0.06009448796658112	0.7813620071684589	0.13581015847846356
0.6798387096774193	0.07464603157634425	0.7529185867895545	0.05305027717399329	0.7817204301075269	0.086410535045376	0.6567204301075269	0.08000742765762749	0.4096774193548387	0.14804406707385323	0.8075268817204303	0.08251038530105576	0.8206989247311827	0.06260548277152038	0.5516129032258065	0.09120694011497113	0.5856374807987711	0.060448604474136594	0.7813620071684589	0.13581015847846353
0.6798387096774193	0.07410839716774212	0.755069124423963	0.05287720222330689	0.7790322580645163	0.08643840142914008	0.649731182795699	0.08082025831770008	0.42096774193548386	0.1485817014824554	0.8102150537634409	0.0825768895411759	0.8231182795698924	0.061822883257988036	0.5548387096774194	0.0913770496798155	0.593394777265745	0.06056730313731961	0.7885304659498209	0.13401804378312301
0.6774193548387095	0.07395290939520453	0.755069124423963	0.053674639844421064	0.7725806451612904	0.08699782141775046	0.6403225806451613	0.0819510528380586	0.42580645161290326	0.14935265908033526	0.8177419354838712	0.08144242667740825	0.8271505376344085	0.06042089850632758	0.5612903225806453	0.0911065321053924	0.6022273425499233	0.06077926714137357	0.7885304659498209	0.13401804378312304
0.6733870967741935	0.07320002456957392	0.7544546850998463	0.054757106143039566	0.7650537634408603	0.08760731047733633	0.6357526881720431	0.08118003756746917	0.4274193548387097	0.14920093751424998	0.824731182795699	0.07882315640355729	0.8263440860215053	0.060664863079224	0.567741935483871	0.08992472943339587	0.6089861751152074	0.06065525491166058	0.78494623655914	0.1351753041972173
0.6709677419354838	0.07339040197078343	0.7534562211981566	0.05534675782281768	0.7629032258064518	0.0867210022735073	0.6303763440860216	0.08108888644671458	0.42741935483870963	0.14862020574863094	0.831182795698925	0.07839375173431515	0.8298387096774192	0.06034846520417136	0.5717741935483871	0.08848544176761623	0.6152073732718895	0.060761232519814454	0.7741935483870969	0.13725823907207102
0.6693548387096774	0.07347241264150024	0.7534562211981566	0.05534675782281768	0.7575268817204303	0.08682465744039743	0.6252688172043012	0.08222939416472928	0.4258064516129032	0.14808257134002878	0.8306451612903228	0.07821454026478109	0.8322580645161289	0.06014010207485724	0.5758064516129032	0.08808490520933752	0.619815668202765	0.06134291253644448	0.7598566308243728	0.13934117394692475
0.6685483870967741	0.07348914859534392	0.7540706605222733	0.056329595068639576	0.7543010752688174	0.08630990914309628	0.6158602150537634	0.08318732115015315	0.4209677419354839	0.14731161374214888	0.8322580645161293	0.07733616443152284	0.8330645161290322	0.059896137501960815	0.5774193548387097	0.08776056230188223	0.6238863287250386	0.06187460707733623	0.7526881720430108	0.14026684840768422
0.6677419354838708	0.07229900752191362	0.7546082949308757	0.05631288323211658	0.7553763440860216	0.08550271935918369	0.6112903225806452	0.08344342120608104	0.42580645161290326	0.14728165240343874	0.8284946236559141	0.07786036517802555	0.8330645161290323	0.060263543528651466	0.5806451612903226	0.08735368544300764	0.6285714285714287	0.061799923033231244	0.7455197132616488	0.14055766858719745
0.6661290322580644	0.07114529890161778	0.7529953917050692	0.056660656720230254	0.7596774193548388	0.08474228843913266	0.6061827956989247	0.08346070157798745	0.4306451612903226	0.14725169106472863	0.8327956989247313	0.07666876828901596	0.8346774193548389	0.06040243740673	0.5822580645161293	0.08721218676988117	0.631720430107527	0.06205593696841094	0.7275985663082437	0.14055766858719745
0.6604838709677419	0.07074591869850758	0.7513824884792626	0.05716369324665464	0.7575268817204301	0.08490263019641951	0.5994623655913978	0.08331069786612395	0.4403225806451613	0.14798917675492113	0.832258064516129	0.07695811674974531	0.8346774193548387	0.06108305617264421	0.5870967741935486	0.08649524908808344	0.6364823348694317	0.062335023244393384	0.7204301075268816	0.14026684840768425
0.6548387096774194	0.07061599537228502	0.7473118279569892	0.05799113375734323	0.7575268817204301	0.08439954000576837	0.5940860215053763	0.08376810137108318	0.4435483870967742	0.1481109369822963	0.8301075268817204	0.07747286504704645	0.8338709677419356	0.06171927940363593	0.591935483870968	0.08591549640135956	0.6412442396313365	0.06194496501985292	0.7096774193548386	0.14119252286844372
0.6524193548387097	0.0699797721412933	0.7441628264208909	0.058576823378108524	0.7559139784946236	0.0839484541783361	0.5897849462365591	0.084126771756279	0.4467741935483871	0.14907758159043216	0.8290322580645161	0.07750138021619998	0.8330645161290323	0.06206653641102858	0.5991935483870969	0.08527082477927822	0.6468509984639018	0.061886388900100314	0.6917562724014337	0.14298463756378424
0.6475806451612903	0.0690747317060005	0.7427803379416281	0.05982653256214138	0.7521505376344085	0.08442835147893196	0.5876344086021504	0.08500114379466238	0.44677419354838704	0.1496583133560512	0.8268817204301074	0.0782267289478734	0.8330645161290323	0.06238636176696764	0.603225806451613	0.08455525924441516	0.6529185867895546	0.060943815043411204	0.6738351254480285	0.14477675225912473
0.6435483870967742	0.06847363816366185	0.7410138248847925	0.060398105987512156	0.7516129032258064	0.08323689073170909	0.5895161290322581	0.08466329752444333	0.45161290322580644	0.15004335811141425	0.8258064516129031	0.07728433772024265	0.8346774193548387	0.06225292784572802	0.6088709677419354	0.08284450058309453	0.6575268817204302	0.06113690295815198	0.6523297491039425	0.14593401267321895
0.6419354838709677	0.06803715121308393	0.7401689708141319	0.060480946568414885	0.7451612903225807	0.08458612994116822	0.5900537634408602	0.08513272661519433	0.4564516129032257	0.15097653081186274	0.8252688172043009	0.07796120287888585	0.8346774193548387	0.06225292784572802	0.6120967741935484	0.0816375124119126	0.6604454685099846	0.06201607740191008	0.6308243727598564	0.1470912730873132
0.6411290322580645	0.06708040199188375	0.7393241167434714	0.06040961521176536	0.7413978494623656	0.08435474913833159	0.589247311827957	0.08534723171496117	0.45322580645161287	0.15086790660279428	0.822043010752688	0.07801390951648329	0.8362903225806453	0.0624707368983911	0.6161290322580645	0.08199559782428881	0.6628264208909369	0.06283494407347631	0.6057347670250893	0.1518327628920885
0.6435483870967741	0.0663611964328345	0.7395545314900153	0.060535663627546685	0.7354838709677419	0.08452054324235483	0.5876344086021504	0.08523968331279644	0.4548387096774193	0.15146086017355403	0.818279569892473	0.07798273112262752	0.8370967741935484	0.06224941725071093	0.6201612903225806	0.08148715288765776	0.6652073732718894	0.06321474906497077	0.5842293906810033	0.15299002330618275
0.6435483870967741	0.0656569715431403	0.7381720430107526	0.06061981508314704	0.731720430107527	0.08423119478162548	0.5900537634408601	0.08477309696257218	0.45806451612903215	0.15156948438262247	0.8166666666666665	0.07855833759669013	0.8370967741935484	0.06224941725071094	0.6241935483870968	0.08097870795102671	0.6686635944700461	0.0635106899243331	0.5591397849462364	0.15299002330618275
0.643548387096774	0.06532512124380334	0.7366359447004607	0.060291954139090054	0.7258064516129034	0.0838891396832987	0.5897849462365591	0.08371401774361704	0.4564516129032258	0.1519545291379855	0.8139784946236558	0.07882536196887593	0.8362903225806452	0.062187555599292135	0.6298387096774195	0.07968492455853987	0.6717357910906298	0.06384401156742645	0.5412186379928314	0.15299002330618278
0.6451612903225805	0.06447427409597763	0.7329493087557601	0.060673447122324725	0.7252688172043013	0.08367608146209658	0.5876344086021504	0.08299392074757166	0.44677419354838704	0.152692014828178	0.8112903225806448	0.07966097001524934	0.8362903225806452	0.06180929607282069	0.6330645161290324	0.07892132346456811	0.6751920122887864	0.063748526657273	0.5268817204301075	0.1523551690249365
0.6467741935483869	0.06440652999049594	0.731874039938556	0.06061343870254792	0.717204301075269	0.08506014650211739	0.589516129032258	0.08230398503585848	0.4483870967741935	0.1529552993561659	0.8096774193548384	0.08072126981223302	0.8387096774193548	0.06160093294350657	0.6411290322580646	0.0773157718827224	0.6772657450076806	0.06432225078043034	0.5125448028673835	0.15172031474369024
0.6508064516129031	0.06430339864314039	0.7319508448540706	0.06081447708634207	0.7123655913978496	0.0859309987558989	0.5897849462365591	0.08129204580741009	0.4612903225806452	0.15029708865186525	0.8080645161290321	0.08166271006892675	0.8403225806451612	0.061739826821585096	0.6475806451612905	0.07614431578282976	0.6818740399385561	0.06411311043265809	0.4946236559139786	0.15172031474369024
0.6516129032258063	0.06454736321603681	0.7329493087557601	0.06002414208130764	0.7053763440860217	0.08737962814906444	0.5892473118279569	0.08031026786329393	0.4725806451612903	0.1499446477170358	0.8053763440860212	0.08155237782703449	0.842741935483871	0.06165740105198347	0.6540322580645163	0.07600542190475124	0.6865591397849463	0.06439944595717599	0.47670250896057353	0.15172031474369022
0.6556451612903225	0.06327117813477517	0.7323348694316435	0.059317837838571655	0.7026881720430109	0.08793600314216216	0.5879032258064515	0.07965519532963977	0.4854838709677419	0.14831515476293697	0.8053763440860213	0.08210775696739298	0.8435483870967742	0.06170840920362146	0.6620967741935485	0.07491703041955713	0.6906298003072198	0.06410804166469723	0.45878136200716846	0.15351242943903073
0.6588709677419353	0.061964246425413594	0.7327956989247311	0.058641707935757514	0.6956989247311829	0.0893846325353277	0.5897849462365592	0.07885862412285913	0.5	0.1470427083009535	0.8037634408602149	0.08246023659069122	0.8467741935483871	0.0608195318211166	0.6709677419354839	0.07439265774253866	0.692089093701997	0.06329968782527193	0.4480286738351255	0.1535124294390307
0.6629032258064514	0.061556535343033986	0.732258064516129	0.057628066705542345	0.6946236559139786	0.08984510613555477	0.5897849462365592	0.07941136201787737	0.5096774193548387	0.14728322093688379	0.7973118279569891	0.08392638559214381	0.846505376344086	0.06023879719400021	0.6798387096774193	0.07355679058885052	0.6931643625192012	0.06328267889035255	0.4336917562724014	0.15414728372027695
0.6629032258064514	0.06088144380411099	0.7300307219662059	0.05716451630358173	0.693010752688172	0.0899073864505192	0.5932795698924732	0.0791526902624133	0.5145161290322581	0.147138688817451	0.789784946236559	0.08614790495672646	0.843010752688172	0.060790053614902084	0.6903225806451613	0.07258988850213892	0.6957757296466975	0.06320033781072434	0.41935483870967744	0.15478213800152318
0.6596774193548386	0.060279393818838345	0.7258064516129031	0.056759815855309224	0.6876344086021506	0.09080569492104709	0.5938172043010753	0.07952887468537517	0.5225806451612903	0.14699415669801824	0.779032258064516	0.0888165512442747	0.8400537634408602	0.061620632926362655	0.6983870967741934	0.07103129738086669	0.6967741935483871	0.06259824481989638	0.40501792114695345	0.15541699228276942
0.6588709677419354	0.059982917033458476	0.7231182795698924	0.056354435352206626	0.6849462365591398	0.09126203469755717	0.5970430107526883	0.07893692817223881	0.535483870967742	0.1453646637439195	0.7688172043010751	0.09059788131320502	0.8370967741935484	0.06169344353882463	0.7048387096774192	0.06977734286097788	0.6972350230414748	0.061781397338392524	0.40143369175627236	0.1551261721032562
0.6564516129032257	0.059900491263856846	0.7208909370199693	0.055574332961831396	0.6817204301075269	0.09104535431624106	0.6010752688172044	0.07861379886340351	0.5451612903225808	0.1437351707898207	0.7602150537634408	0.0914677237654905	0.8344086021505376	0.062013268894763704	0.7088709677419354	0.0684332568394725	0.6981566820276498	0.06062086654722909	0.3870967741935484	0.15576102638450245
0.6516129032258065	0.05870856085201367	0.7192012288786481	0.05453937853494854	0.6822580645161291	0.09056479128895262	0.6051075268817204	0.07818045795787402	0.5564516129032259	0.14319753638121857	0.7553763440860215	0.09151865852845098	0.8317204301075269	0.06214359217092232	0.7137096774193548	0.06682035361366605	0.6990783410138249	0.0601158105964725	0.37275985663082434	0.15784396125935618
0.6548387096774193	0.05783572462460518	0.7185099846390168	0.053840840306817676	0.6860215053763442	0.08966515585960791	0.606720430107527	0.07827134403591417	0.5629032258064517	0.14319753638121857	0.7553763440860215	0.09068903695225569	0.8274193548387098	0.06207584806544063	0.7153225806451613	0.06531098931450867	0.699462365591398	0.05950690158379048	0.35842293906810035	0.15720910697810994
0.6564516129032258	0.05686399473404994	0.7173579109062979	0.053633057168216966	0.6865591397849463	0.08963728947584383	0.6088709677419356	0.07682835075946519	0.5612903225806452	0.1430458148151333	0.7500000000000001	0.0903188263295769	0.8252688172043011	0.06326147007537242	0.7161290322580646	0.06348358098893536	0.6993087557603687	0.05904817591330595	0.34050179211469533	0.15900122167345043
0.6572580645161291	0.05616875417582896	0.7178187403993855	0.05293062282542317	0.6833333333333335	0.08915120935327601	0.6142473118279571	0.07588536777149017	0.5629032258064517	0.14278253028714544	0.7419354838709679	0.09161082860776662	0.8217741935483871	0.06418013252296494	0.7153225806451614	0.06202283337279112	0.697542242703533	0.058738970205022736	0.32974910394265233	0.15900122167345043
0.6588709677419355	0.05616875417582896	0.7156682027649769	0.05241447545771246	0.6827956989247312	0.08928595970248326	0.6185483870967744	0.07567543932146845	0.5645161290322581	0.14316757504250852	0.7360215053763443	0.09307632087994544	0.8223118279569892	0.06361977007501586	0.7185483870967743	0.06072975550292374	0.6968509984639016	0.05901044091164833	0.3154121863799283	0.1596360759546967
0.6612903225806452	0.056377117305143075	0.7138248847926267	0.05235868039878292	0.6838709677419355	0.09046674608806429	0.6206989247311829	0.07581982673985355	0.567741935483871	0.1432893352698837	0.7301075268817205	0.09343922130906746	0.8228494623655913	0.06372474845884858	0.7201612903225807	0.05979435710148752	0.6976958525345621	0.05881719354749282	0.3082437275985662	0.15934525577518346
0.6588709677419355	0.056186739903933566	0.7109831029185868	0.05262280580642695	0.6811827956989248	0.09033662130582519	0.6236559139784947	0.07537740390424938	0.5741935483870967	0.1437970083397757	0.7290322580645162	0.0937252281087566	0.8225806451612903	0.06380957782338328	0.7233870967741935	0.058558637810474844	0.6996159754224269	0.05855991715361033	0.3046594982078852	0.15905443559567023
0.6564516129032258	0.056031110072011336	0.7061443932411674	0.05264137132216878	0.6774193548387097	0.09112370858527631	0.6258064516129034	0.07553914127095232	0.5854838709677419	0.14433464274837787	0.7274193548387098	0.09469628027067553	0.8223118279569893	0.06386058597502128	0.7274193548387097	0.05721455178896947	0.7010752688172043	0.05829974773360484	0.2939068100358422	0.15812876113491076
0.657258064516129	0.05601096105271334	0.7028417818740399	0.05266211298600148	0.6720430107526881	0.09184713339485856	0.6271505376344086	0.07535132973856883	0.5887096774193549	0.1442128825210027	0.7284946236559141	0.09536243495578563	0.8204301075268817	0.0640892451232922	0.7314516129032258	0.05675714652187176	0.704147465437788	0.05791039838466612	0.2867383512544802	0.15720308667415128
0.6580645161290323	0.05599081203341534	0.7016129032258065	0.05322679275229474	0.6650537634408602	0.09217470061107354	0.628225806451613	0.07573017242173716	0.5919354838709678	0.1440911222936275	0.724731182795699	0.09632261715858141	0.8193548387096774	0.06372183909660156	0.7346774193548388	0.056107218877092545	0.7062211981566819	0.05753312242476044	0.2867383512544803	0.1572030866741513
0.6629032258064516	0.0567544131273871	0.700921658986175	0.05270927942599773	0.6618279569892473	0.09190982547962719	0.6309139784946236	0.07655248368025248	0.5903225806451613	0.1443954335129519	0.7252688172043011	0.09616034848457848	0.8174731182795699	0.06331121403432954	0.735483870967742	0.05634504797150362	0.7092165898617511	0.05724638567246564	0.2831541218637993	0.15656823239290507
0.6685483870967742	0.057216186752946596	0.7001536098310291	0.05282515387618012	0.6607526881720431	0.09281864990409024	0.6336021505376344	0.07637887804894937	0.5903225806451613	0.1443954335129519	0.7279569892473119	0.0959480107396001	0.8172043010752689	0.06304239683002845	0.7379032258064516	0.056824156558890275	0.7115975422427034	0.05720930639599514	0.27598566308243727	0.1556425579321456
0.6685483870967742	0.05842647684567489	0.6984639016897082	0.05301196635540328	0.6612903225806454	0.09331600954085513	0.6362903225806452	0.07647002916970395	0.5919354838709677	0.14419974650269593	0.7295698924731182	0.09622190612276935	0.8161290322580645	0.06304239683002846	0.7362903225806451	0.057904705729593796	0.7115207373271888	0.056420969033470325	0.27598566308243727	0.1556425579321456
0.6701612903225808	0.05938475357859821	0.6972350230414747	0.05240612793826598	0.6666666666666667	0.09289839255522371	0.6387096774193549	0.07568237589630644	0.5919354838709678	0.14361901473707692	0.7344086021505377	0.09552773578495172	0.8166666666666667	0.06247898421149871	0.7370967741935482	0.05884287669647465	0.7095238095238096	0.056685731765179576	0.27956989247311825	0.1559333781116588
0.6701612903225808	0.06033602960909827	0.6963901689708141	0.052105715203525416	0.6672043010752688	0.09330202569413633	0.6362903225806452	0.07640050663300374	0.5854838709677419	0.14338569154779915	0.7370967741935485	0.09561666459291206	0.8155913978494623	0.06243258004008824	0.7338709677419354	0.059293265051222836	0.7105222734254992	0.05631259683116207	0.2795698924731183	0.15593337811165883
0.6685483870967743	0.061241967838020925	0.6940092165898617	0.05277016605508784	0.6688172043010754	0.09282401532346204	0.635483870967742	0.07589124866965472	0.5854838709677419	0.14280495978218014	0.7403225806451613	0.09507455269425598	0.8169354838709677	0.06227687850393809	0.7330645161290321	0.06037971520681215	0.7119815668202765	0.0558298166068331	0.2795698924731183	0.1559333781116588
0.6645161290322582	0.06225809326349867	0.6910906298003071	0.05406015928439711	0.6731182795698925	0.09218229516606369	0.6400537634408602	0.07526303651662615	0.5838709677419354	0.14237594958264643	0.7456989247311829	0.0952016324809824	0.8166666666666667	0.06232788665557609	0.7314516129032257	0.05984540932702121	0.7128264208909371	0.05523009844953594	0.2903225806451613	0.15685905257241828
0.659677419354839	0.06355136568428449	0.6877112135176651	0.05490804339453225	0.6806451612903226	0.09118934548353001	0.6446236559139785	0.07496752574494171	0.5854838709677418	0.14228715851280144	0.7510752688172044	0.09493700732287844	0.8174731182795698	0.06241577238201663	0.7282258064516128	0.06009081808894993	0.7136712749615975	0.05526878941885959	0.29390681003584235	0.15749390685366452
0.6556451612903228	0.06432958857056302	0.6853302611367127	0.05593229667204968	0.6844086021505376	0.09201059560807408	0.6459677419354839	0.07520462632604402	0.5806451612903224	0.1417495241041993	0.7543010752688173	0.09364375303445438	0.8174731182795698	0.06311385726442716	0.7225806451612903	0.060201348740606724	0.7144393241167436	0.05527739857401322	0.30465949820788535	0.15957684172851827
0.6524193548387099	0.06478169518786511	0.6835637480798771	0.05731468919540121	0.6876344086021504	0.09318825875277427	0.65	0.075900475243748	0.5774193548387094	0.1417495241041993	0.7559139784946237	0.09399623265775262	0.8158602150537634	0.06362555071213823	0.7161290322580643	0.06047499374875144	0.7142089093701997	0.05547093076523787	0.30465949820788535	0.15957684172851824
0.6500000000000002	0.06533606555031096	0.681874039938556	0.05837012970927254	0.6865591397849461	0.09401788032896956	0.6586021505376345	0.07580071320185769	0.5774193548387095	0.1417495241041993	0.760215053763441	0.09299835593737629	0.814247311827957	0.0637860011859466	0.7129032258064515	0.06055797607680898	0.7105990783410139	0.05625982097448449	0.3189964157706094	0.1602116960097645
0.6483870967741937	0.06571490823347931	0.6801843317972349	0.05908252754968372	0.6892473118279568	0.09316546932964692	0.6599462365591396	0.07551033940182675	0.5774193548387094	0.1417495241041993	0.7645161290322584	0.09182296952598414	0.8126344086021505	0.06408225004170125	0.7064516129032258	0.0608316210849537	0.7089093701996929	0.05652430417849443	0.3369175627240144	0.1602116960097645
0.6451612903225808	0.06616529658822749	0.6767281105990782	0.059723726707928484	0.6887096774193547	0.09243377534909569	0.6604838709677419	0.0759482117685386	0.5629032258064515	0.1446710193364878	0.7666666666666669	0.09157097034752719	0.8134408602150537	0.0637349930343086	0.7032258064516128	0.06029398667635154	0.703609831029186	0.0570541965060222	0.3440860215053764	0.16113737047052398
0.6435483870967743	0.0656049341402784	0.6733486943164362	0.06066400405255209	0.6844086021505376	0.09183096652602622	0.6615591397849461	0.07563671729186894	0.5548387096774192	0.14571281624600468	0.7731182795698927	0.09127932315736978	0.814247311827957	0.06338773602691597	0.6959677419354838	0.06000361287632062	0.7019969278033794	0.05684037193776388	0.3548387096774195	0.16206304493128348
0.6379032258064516	0.06650227653837171	0.6700460829493088	0.06140269691555255	0.6811827956989247	0.09167822467184114	0.664516129032258	0.07564186218074387	0.5499999999999999	0.14719777708067072	0.7752688172043013	0.09065981916188574	0.8126344086021504	0.06387105833098389	0.6935483870967741	0.06016889115397264	0.6993855606758833	0.05640444453174688	0.3584229390681004	0.16235386511079672
0.635483870967742	0.06683778319793524	0.6667434715821814	0.06273554829842715	0.6790322580645161	0.09126060768620972	0.6690860215053763	0.07570788718330639	0.5451612903225806	0.14847022354265416	0.7790322580645164	0.08950268075779956	0.8110215053763441	0.06424824226577766	0.689516129032258	0.05938912258445865	0.6969278033794163	0.05683027237064934	0.3691756272401434	0.1623538651107967
0.6330645161290323	0.06699341302985745	0.6655913978494625	0.06376823931884051	0.674731182795699	0.09080013408598267	0.6720430107526881	0.07482844387782614	0.5467741935483871	0.14787726997189438	0.7860215053763443	0.08763034911093089	0.8137096774193547	0.06467348912035648	0.6862903225806452	0.05947210491251618	0.6943164362519202	0.05667066016412304	0.3799283154121864	0.16235386511079672
0.6322580645161291	0.06765388277647366	0.663056835637481	0.06558325915330729	0.6688172043010754	0.09155707824658423	0.6723118279569892	0.07450173846736412	0.5516129032258065	0.14639230913722834	0.7908602150537636	0.08601058901007595	0.8155913978494622	0.06469363813965448	0.682258064516129	0.059762478712547105	0.691858678955453	0.05621708440256259	0.39426523297491045	0.16171901082955045
0.6330645161290323	0.06770489092811167	0.6609062980030724	0.06618347436616476	0.6682795698924733	0.09080737780652443	0.6731182795698926	0.07364680839007946	0.5548387096774193	0.14503107160539988	0.8000000000000002	0.08387957713112987	0.8177419354838709	0.06452352857481011	0.6782258064516128	0.060408479851641966	0.6894009216589861	0.05593375907331796	0.40501792114695345	0.16171901082955042
0.6322580645161291	0.06800136771349155	0.6582181259600616	0.06677340334848739	0.6650537634408604	0.09049964606048243	0.6688172043010754	0.07304839947160302	0.5516129032258064	0.14592307886930617	0.8086021505376345	0.08249119783311155	0.8215053763440859	0.06514595852056913	0.6758064516129031	0.0609724986598176	0.6867895545314899	0.055721547686955294	0.4121863799283154	0.16200983100906366
0.6298387096774195	0.06827018491779263	0.6539938556067588	0.06780298377136618	0.6607526881720434	0.09096011966070948	0.6645161290322582	0.07244999055312656	0.5516129032258065	0.14592307886930617	0.8188172043010753	0.08048320316589298	0.8266129032258064	0.06519035405549162	0.6749999999999998	0.061173027340574275	0.6835637480798771	0.05650400304148815	0.41577060931899645	0.1623006511885769
0.6290322580645163	0.06907663653069586	0.6508448540706605	0.06881173425160286	0.6564516129032261	0.09121739488905405	0.6618279569892475	0.07244999055312658	0.5532258064516129	0.14595655077699354	0.824731182795699	0.07902517951033429	0.8284946236559139	0.06569625401032472	0.671774193548387	0.061571767871097895	0.6824884792626726	0.05693767224479142	0.41577060931899645	0.16230065118857692
0.6241935483870971	0.06929444558335894	0.6479262672811059	0.06996540457641963	0.6505376344086023	0.09243261785348215	0.6599462365591399	0.07149988752430941	0.5612903225806452	0.14471210257825778	0.8274193548387097	0.0789338179955861	0.8287634408602149	0.06628489657056487	0.6677419354838711	0.06258789329657563	0.681490015360983	0.05699733956169917	0.42652329749103945	0.1632263256493364
0.6193548387096777	0.06907869582202059	0.6438556067588326	0.07095636815895597	0.645161290322581	0.0932204454617924	0.6551075268817206	0.07132597843249076	0.5693548387096775	0.14346765437952208	0.8333333333333333	0.07823964765776846	0.8276881720430106	0.06641620452987135	0.6661290322580645	0.06420079652238209	0.6798771121351765	0.056850961202431986	0.42652329749103945	0.1632263256493364
0.6153225806451614	0.06810201582720585	0.6417818740399385	0.07207203508356072	0.6440860215053766	0.09380687707467747	0.6502688172043011	0.069905814818204	0.5774193548387097	0.14299345321731743	0.8360215053763441	0.07747929942027693	0.8279569892473116	0.06636519637823336	0.6645161290322581	0.06586693604581907	0.6788786482334869	0.056420204665686105	0.44086021505376344	0.16259147136809013
0.6112903225806453	0.06712533583239112	0.6417818740399386	0.0725616800152987	0.6392473118279572	0.09377247821578745	0.6413978494623656	0.06961447827466241	0.5838709677419355	0.14276013002803972	0.8360215053763442	0.07794266998219133	0.8266129032258063	0.06646378520062292	0.6612903225806451	0.06678175438921499	0.6757296466973886	0.05652482567198657	0.4444444444444445	0.16288229154760336
0.6064516129032259	0.06618896089326534	0.6430107526881721	0.07229415615495062	0.6322580645161292	0.09360394293243228	0.6379032258064515	0.06914877335681688	0.5887096774193548	0.1427900913667499	0.8413978494623656	0.07632528926633099	0.8260752688172042	0.06672621284348085	0.6580645161290323	0.0676494086851695	0.672657450076805	0.0563864092923004	0.4480286738351255	0.1631731117271166
0.6064516129032258	0.06618896089326534	0.6446236559139786	0.07230198565280141	0.6338709677419356	0.09398883548684935	0.6336021505376344	0.06957007577333076	0.5919354838709677	0.14324906290499378	0.8462365591397849	0.0747848021799035	0.8255376344086021	0.06662123445964814	0.6556451612903227	0.06807867636327895	0.6675115207373273	0.05641882098182261	0.45878136200716857	0.16317311172711657
0.6056451612903226	0.0656249420850897	0.6467741935483873	0.07169395299880896	0.6338709677419355	0.09409319143316454	0.6301075268817203	0.06938202882249433	0.5806451612903225	0.14333785397483875	0.8500000000000001	0.07330843994860158	0.8258064516129033	0.06689005166394922	0.6524193548387098	0.06824890474519045	0.6639016897081415	0.056597646211520074	0.46953405017921157	0.16409878618787607
0.603225806451613	0.06556308043367089	0.6493855606758834	0.07129238846863849	0.635483870967742	0.09344526242694366	0.6266129032258064	0.06950719461088148	0.5741935483870967	0.14391858574045774	0.8526881720430108	0.07267346365734725	0.8276881720430108	0.06582778485050797	0.6491935483870969	0.06751616893885785	0.6566052227342549	0.057355915097706815	0.4767025089605736	0.16502446064863555
0.6016129032258065	0.06556308043367089	0.6505376344086022	0.07083174565655743	0.6365591397849463	0.09268039765236384	0.6239247311827956	0.06930452586773828	0.564516129032258	0.14415909837638805	0.852688172043011	0.07267346365734725	0.8287634408602151	0.06582778485050797	0.645967741935484	0.06695580649090879	0.6518433179723503	0.05777701446714844	0.4874551971326166	0.16595013510939505
0.5991935483870968	0.0643312052468548	0.6521505376344087	0.07167931135217459	0.6344086021505377	0.09241337111999548	0.6212365591397849	0.068062688118478	0.5580645161290322	0.14371025503763085	0.8543010752688174	0.07246014230727926	0.8298387096774195	0.0650065347259639	0.6459677419354839	0.06635375650563616	0.6481566820276496	0.059240242863881465	0.4946236559139786	0.16687580957015452
0.5951612903225808	0.06321958637800387	0.6553763440860216	0.07168740318657292	0.6274193548387097	0.09197886583642212	0.6188172043010752	0.06807609554351052	0.5548387096774193	0.14416922657587472	0.8516129032258065	0.0721577317549565	0.8284946236559141	0.06473771752166284	0.6443548387096776	0.06518471220653634	0.6430875576036866	0.0601343145803823	0.5089605734767026	0.16751066385140076
0.5959677419354841	0.06202944530457358	0.6586021505376345	0.07153269170140099	0.6198924731182794	0.09193259202708948	0.6172043010752688	0.06783204208418898	0.5499999999999999	0.14402469445644195	0.8478494623655916	0.07229916234068015	0.8271505376344087	0.06482014329126445	0.6435483870967743	0.06371868423689285	0.6394777265745007	0.06071506938977831	0.5232974910394266	0.16687580957015452
0.5967741935483872	0.060519912150748374	0.6612903225806452	0.07158534164631329	0.6102150537634409	0.0918415406623636	0.614784946236559	0.06784702275354405	0.5435483870967741	0.1436387816139251	0.8446236559139786	0.07214587169801609	0.828225806451613	0.06430828709258991	0.6419354838709679	0.06251169606571093	0.6378648233486942	0.060759007139576625	0.5340501792114696	0.16595013510939507
0.596774193548387	0.05910944151473772	0.6640552995391705	0.07186019027612109	0.6048387096774194	0.09031525298737218	0.6155913978494623	0.06784259744026858	0.5419354838709677	0.1437275726837701	0.8451612903225807	0.07198360302401317	0.8276881720430109	0.06413688221133729	0.642741935483871	0.06246068791407293	0.6347158218125958	0.06102523138888894	0.5555555555555557	0.1647928746953008
0.595967741935484	0.05788710541076242	0.6674347158218127	0.07118048306355208	0.6010752688172043	0.08803202115177922	0.6163978494623655	0.0678647964943706	0.535483870967742	0.14334165984125324	0.846236559139785	0.0709724590619344	0.8255376344086023	0.0645139033951676	0.6435483870967742	0.06100683173179296	0.6291858678955452	0.06077222531044639	0.5770609318996417	0.16363561428120654
0.5991935483870969	0.057434998793460326	0.6696620583717359	0.07038317013153493	0.5956989247311828	0.08737792928632723	0.6139784946236558	0.06798716700409072	0.5306451612903226	0.14280402543265108	0.8446236559139786	0.07113472773593732	0.8233870967741937	0.06476773993011362	0.6467741935483872	0.0602871830916951	0.6258064516129032	0.059939555885993666	0.5842293906810038	0.16270993982044707
0.6032258064516131	0.05632329752312161	0.6738863287250385	0.06942504541807379	0.5876344086021504	0.08663856406895051	0.6123655913978494	0.06777116896316367	0.5258064516129033	0.14226639102404895	0.8381720430107528	0.07212470162571467	0.8223118279569894	0.06472133575870316	0.6483870967741936	0.05904068611257223	0.6218894009216589	0.05912720497010201	0.5985663082437278	0.16207508553920083
0.6048387096774195	0.055944454839953264	0.6781874039938557	0.06829685834478172	0.5811827956989246	0.08591321533727708	0.6123655913978495	0.06744904390467325	0.520967741935484	0.1417287566154468	0.8333333333333334	0.07295663411825938	0.8188172043010753	0.06454033145705385	0.6508064516129032	0.05917556422284416	0.6178955453148999	0.05798641294715768	0.6129032258064518	0.15999215066434713
0.6072580645161291	0.055580233949091694	0.683026113671275	0.06717943815784938	0.5763440860215053	0.08500670013164895	0.6115591397849462	0.06719294384874537	0.5129032258064518	0.14095779901756691	0.8268817204301077	0.07307776559776129	0.8169354838709677	0.06536448671061205	0.6508064516129032	0.060411283513856835	0.614285714285714	0.057477109095282676	0.6379928315412188	0.1552506608595719
0.6080645161290322	0.055196091968557355	0.6857142857142857	0.06591330282939242	0.5731182795698925	0.0843622703928917	0.6096774193548387	0.0675495739556982	0.5048387096774195	0.140186841419687	0.8204301075268818	0.07319889707726318	0.8134408602150537	0.06642751121332799	0.6483870967741936	0.06104750674484855	0.612596006144393	0.05695467158698252	0.6451612903225807	0.15345854616423135
0.6072580645161291	0.05518147017625059	0.6887864823348695	0.06511639964500764	0.5698924731182796	0.08454746223032973	0.611021505376344	0.06806665453645941	0.49032258064516143	0.13834061500460285	0.8145161290322581	0.07426747976258366	0.8083333333333332	0.06727272666338087	0.6475806451612903	0.06196009672702593	0.608294930875576	0.05668957651785052	0.6415770609318997	0.1540934004454776
0.6088709677419355	0.05566479248031851	0.6920122887864825	0.06410484926152688	0.5688172043010752	0.08527398712535969	0.6115591397849461	0.06798564886454182	0.4854838709677421	0.13819608288517007	0.8134408602150538	0.07336570093936849	0.8024193548387095	0.06836053309817523	0.6459677419354839	0.06271554018829117	0.6066052227342549	0.05657123778862352	0.6451612903225806	0.1540934004454776
0.6104838709677419	0.05622515492826759	0.6956989247311829	0.06309883730056774	0.5720430107526882	0.0856958291555735	0.6123655913978494	0.0686238487516735	0.47580645161290347	0.13712081406796578	0.8064516129032259	0.07390683864464842	0.7973118279569891	0.06936807453950303	0.6459677419354839	0.06309379971476262	0.6044546850998463	0.05662704588830797	0.6415770609318997	0.1540934004454776
0.6129032258064517	0.05658937581912916	0.7008448540706606	0.06271254524024586	0.5731182795698925	0.08593247934834927	0.6153225806451612	0.06865955147868598	0.4629032258064519	0.13712081406796575	0.8005376344086023	0.07431302129006448	0.7938172043010752	0.06873986238647446	0.642741935483871	0.06447431818940241	0.6033026113671275	0.05737178165663414	0.6451612903225806	0.15409340044547756
0.6137096774193549	0.05750782367945446	0.7039938556067588	0.061525818249124425	0.5698924731182796	0.08614836654083767	0.6150537634408603	0.06835470679210197	0.45806451612903243	0.13765844847656789	0.7956989247311829	0.0754200906231752	0.7903225806451611	0.06890670242172597	0.6403225806451615	0.06598385134322761	0.6025345622119815	0.057207568615492865	0.6379928315412187	0.1543842206249908
0.6129032258064517	0.05808195843184344	0.7080645161290321	0.06074164309835593	0.5693548387096775	0.08701254509235327	0.6166666666666666	0.06842531214663611	0.45161290322580666	0.1383959341667604	0.789784946236559	0.07631614797084546	0.7844086021505374	0.068433978041235	0.6419354838709679	0.06683457967398618	0.6034562211981567	0.056834672058689494	0.6344086021505376	0.15467504080450403
0.6153225806451613	0.058575197305523095	0.7121351766513054	0.05893794889751931	0.5725806451612904	0.08669756962576955	0.6182795698924731	0.06881804255966065	0.438709677419355	0.14002542712085922	0.7849462365591398	0.07714808046339015	0.7784946236559138	0.06925998070295045	0.6403225806451615	0.06728668629128827	0.604915514592934	0.05648308630161403	0.6236559139784945	0.1556007152652635
0.6193548387096774	0.05896067610446303	0.7178187403993854	0.05825703917480148	0.571505376344086	0.08799825105434524	0.6198924731182796	0.06867914868158212	0.4258064516129034	0.14172688378237638	0.7827956989247312	0.07776758445887418	0.7768817204301074	0.06880787408564834	0.6403225806451615	0.0679847711736988	0.6063748079877113	0.05605043313315145	0.6129032258064515	0.1556007152652635
0.6233870967741937	0.05903294216417941	0.7220430107526881	0.05760711826781246	0.5715053763440862	0.08921481927094375	0.6239247311827958	0.06864934544702998	0.40806451612903244	0.14169341187468898	0.7844086021505376	0.0773746336879622	0.7752688172043009	0.06805077187600854	0.6395161290322581	0.06807265690013933	0.6089861751152074	0.055614726189536966	0.6164874551971326	0.15530989508575027
0.6290322580645162	0.05901796149482435	0.7272657450076804	0.05634991555715539	0.5704301075268818	0.08970650715551592	0.6290322580645162	0.06806151937518433	0.39032258064516145	0.143178372709355	0.7870967741935484	0.07694413908675898	0.7704301075268816	0.06728717078203679	0.6338709677419355	0.06840976262798482	0.6091397849462367	0.05522162018394284	0.6093189964157705	0.1543842206249908
0.6330645161290324	0.05967395786818739	0.7293394777265744	0.055932932148781624	0.5693548387096775	0.08976758118068949	0.631989247311828	0.0676197105546175	0.3822580645161291	0.14422016961887188	0.7897849462365593	0.0763423798230313	0.7672043010752687	0.06631544089148154	0.6306451612903226	0.06886186924528691	0.6087557603686637	0.054701075560785434	0.6057347670250894	0.15409340044547756
0.6395161290322583	0.06011044481876533	0.7311827956989245	0.055808670328148624	0.570967741935484	0.08957686911602711	0.6387096774193549	0.06774838130117637	0.36774193548387096	0.14604534958322665	0.7903225806451614	0.07550745628832373	0.7655913978494624	0.06563891260480087	0.6306451612903226	0.06854865650606333	0.6066052227342551	0.05480356975431268	0.5985663082437275	0.15380258026596436
0.6435483870967744	0.060890213388279324	0.7315668202764976	0.055713653603644324	0.5752688172043012	0.08934079491781344	0.6454301075268819	0.06880711616516842	0.35322580645161283	0.1478705295475814	0.7919354838709678	0.07467253275361616	0.7631720430107527	0.06523801607033458	0.6290322580645161	0.0679325822943696	0.6082181259600614	0.05494994811357987	0.5949820788530464	0.15316772598471812
0.6500000000000002	0.06231672517938633	0.7314900153609829	0.05546756076076956	0.5758064516129033	0.08872405321700376	0.6521505376344087	0.07083367554548654	0.3419354838709676	0.14880370224802988	0.7935483870967742	0.07458117123886797	0.7591397849462366	0.065481980643231	0.6298387096774194	0.06729070343649893	0.6092165898617511	0.05538070465032577	0.5770609318996415	0.15316772598471812
0.6580645161290324	0.06404628999983165	0.7309523809523807	0.05511951133314238	0.5784946236559141	0.08803310334422036	0.6588709677419354	0.0716626464976303	0.3354838709677419	0.14903702543730765	0.7956989247311829	0.07361249060757052	0.756720430107527	0.06561190396945356	0.6306451612903227	0.06718233670600623	0.6123655913978493	0.055607267756606106	0.5663082437275985	0.1510847911098644
0.6645161290322582	0.06537539535198197	0.7292626728110597	0.05537829749341043	0.5790322580645162	0.08741636164341068	0.6612903225806451	0.07211072159697984	0.329032258064516	0.14927034862658542	0.7956989247311829	0.0741819255320791	0.753494623655914	0.06586574050439957	0.6314516129032259	0.06723334485764423	0.6165130568356373	0.05561685788182197	0.5663082437275986	0.1510847911098644
0.6693548387096776	0.06665774202248438	0.7281105990783409	0.05519147903164182	0.5752688172043011	0.08666947938072096	0.6647849462365591	0.07226348604220255	0.3209677419354838	0.1488413384270517	0.7935483870967742	0.07480142952756315	0.7543010752688173	0.06588588952369756	0.6322580645161291	0.06783736388075165	0.6207373271889399	0.05585292646098838	0.5555555555555556	0.1510847911098644
0.6750000000000002	0.06755361112999697	0.726958525345622	0.05519892297191016	0.5752688172043011	0.08656512343440574	0.6682795698924731	0.07298120431985304	0.3225806451612903	0.14875254735720672	0.7940860215053764	0.07452188513321406	0.7543010752688173	0.06518780464128705	0.6346774193548387	0.06901122152034551	0.6223502304147465	0.05529675978901469	0.5519713261648745	0.15108479110986436
0.6774193548387097	0.06761547278141578	0.7268049155145928	0.05520482339827769	0.5709677419354838	0.08739344684992127	0.6717741935483871	0.07344690923769856	0.32741935483870965	0.14855686034695073	0.7946236559139785	0.07368696159850649	0.7551075268817206	0.06567415529906474	0.6362903225806451	0.06930747037610017	0.6266513056835636	0.05466779941380117	0.5448028673835125	0.1501591166491049
0.6782258064516129	0.06763562180071378	0.7255760368663594	0.054841271178663914	0.5704301075268817	0.08861251923795566	0.6736559139784947	0.07416462751534907	0.33225806451612905	0.1487013924663835	0.7951612903225808	0.07340741720415742	0.753225806451613	0.06594414900270693	0.6403225806451612	0.06975730217239244	0.630568356374808	0.05450747224502256	0.5412186379928315	0.15015911664910486
0.6806451612903226	0.06772067658313595	0.7238863287250384	0.05425732681222382	0.5720430107526882	0.08888485822010564	0.6747311827956989	0.0762684742111454	0.33548387096774196	0.1490416115960722	0.7962365591397851	0.07267240864295493	0.7524193548387096	0.06705576787155787	0.6411290322580645	0.07000126674528886	0.6324884792626728	0.05402015853786669	0.5376344086021505	0.14986829646959166
0.6862903225806452	0.06818895067598028	0.7195852534562212	0.05428428396412446	0.5747311827956989	0.08913396388879818	0.6758064516129032	0.07741577137301514	0.3387096774193548	0.14858264005782837	0.8016129032258065	0.07150932692309886	0.7564516129032257	0.0669571790491683	0.6395161290322581	0.07014016062336739	0.6357910906298003	0.053376150855973484	0.5448028673835126	0.14807618177425114
0.689516129032258	0.06826739047907186	0.7168202764976959	0.05407275332080591	0.5779569892473118	0.08966586555261293	0.6760752688172043	0.07797712050101918	0.3467741935483871	0.1487271721772611	0.8080645161290322	0.06990240406519639	0.7553763440860214	0.06742579511320132	0.6370967741935484	0.07040897782766849	0.6380184331797236	0.05278041499735229	0.5448028673835126	0.14807618177425114
0.689516129032258	0.06875678524855493	0.7134408602150537	0.05363030531436106	0.5811827956989247	0.09066575338789531	0.6779569892473118	0.0787835721139224	0.3596774193548387	0.14911308501977796	0.8139784946236558	0.0688985563037743	0.750806451612903	0.06873379665208101	0.635483870967742	0.07072219056689205	0.6380952380952382	0.05303564483122546	0.5448028673835126	0.14807618177425114
0.6919354838709677	0.06975619328271658	0.7100614439324117	0.053443702320630594	0.5844086021505376	0.09260965804851817	0.6790322580645162	0.07902120815236442	0.3741935483870968	0.14852013144901818	0.817741935483871	0.06774141789968811	0.7518817204301075	0.0695714294308433	0.6330645161290324	0.0710864114577536	0.6370967741935485	0.05291686971080356	0.5376344086021505	0.14986829646959166
0.6967741935483871	0.07005531078586281	0.7057603686635944	0.05333826942550647	0.5870967741935484	0.0936796059469995	0.6801075268817205	0.07929085133066538	0.38870967741935486	0.14905776585762034	0.8204301075268818	0.06713965863596043	0.7543010752688173	0.06948900366124167	0.6338709677419355	0.07053515503685172	0.6393241167434718	0.05323446657646466	0.5340501792114696	0.15102555688368594
0.6983870967741935	0.07012591614039695	0.7046850998463902	0.0524792520928099	0.589247311827957	0.09396263138786615	0.681989247311828	0.08011982228280913	0.40322580645161293	0.1495954002662225	0.8220430107526883	0.066422010821599	0.7588709677419355	0.06853225444004149	0.6314516129032258	0.07040446005793555	0.6410138248847926	0.05336498805202711	0.5376344086021506	0.14986829646959168
0.6967741935483871	0.07034372519306004	0.7000000000000001	0.052442714292279556	0.593010752688172	0.09449274875115528	0.6830645161290322	0.08041682599565375	0.42096774193548386	0.14962887217390988	0.8290322580645162	0.06497338142843345	0.7596774193548388	0.06922053746932262	0.6298387096774194	0.07133985845937175	0.6420890937019971	0.05361511317601503	0.5412186379928317	0.14871103605549743
0.6975806451612903	0.07087805564876597	0.6957757296466974	0.05243606970491005	0.5951612903225806	0.0945912326431097	0.6841397849462365	0.08067807094045658	0.4403225806451613	0.14962887217390988	0.8338709677419356	0.06414144893588875	0.7645161290322581	0.06887029692381294	0.6314516129032258	0.07096101577620342	0.6423195084485409	0.05483017478119794	0.5376344086021506	0.14986829646959168
0.6975806451612901	0.07119788100470505	0.6930107526881719	0.05206031687048907	0.5973118279569891	0.09428654977829354	0.6868279569892473	0.08067807094045658	0.45483870967741935	0.15016650658251204	0.8430107526881723	0.06286317905230066	0.7693548387096775	0.06726909912729036	0.6338709677419355	0.06932095649812987	0.6451612903225806	0.055861424701575624	0.5304659498207885	0.15460978627436694
0.6999999999999998	0.07164771280099733	0.6923963133640552	0.05157312242734436	0.5962365591397849	0.09397881803225155	0.689516129032258	0.08107358034187276	0.47741935483870973	0.14909123776530778	0.8510752688172045	0.061793717661528275	0.7741935483870969	0.06647489182887549	0.635483870967742	0.06870488228643616	0.6485407066052227	0.0563160046988246	0.5268817204301075	0.1557670466884612
0.7056451612903225	0.07141692583137539	0.6913978494623655	0.05158651277624313	0.5951612903225807	0.09367108628620958	0.6913978494623655	0.08137124623816096	0.49354838709677423	0.15113315119064794	0.8607526881720431	0.059764952773412004	0.7790322580645163	0.06627155523669329	0.6370967741935485	0.06785415395567758	0.650921658986175	0.056351660169626214	0.5268817204301075	0.1557670466884612
0.7088709677419354	0.07079470964922892	0.6887864823348694	0.05165954596028424	0.5940860215053764	0.09430909792458456	0.6940860215053762	0.08091461750147638	0.5048387096774194	0.15104436012080294	0.8629032258064517	0.059259642704028975	0.7830645161290325	0.06553100580929155	0.6370967741935484	0.06698649965972306	0.6527649769585253	0.056711159023764085	0.5268817204301075	0.15576704668846117
0.7104838709677418	0.07015136487322231	0.6841781874039939	0.051257177550904524	0.5940860215053764	0.09441089644507013	0.6975806451612901	0.08018917156049074	0.520967741935484	0.15104436012080297	0.8677419354838712	0.05891758491373846	0.7862903225806454	0.0648707213753564	0.6362903225806452	0.06649987340275891	0.6524577572964668	0.05758083783134179	0.5304659498207884	0.15576704668846117
0.7120967741935483	0.0693005177253966	0.6791090629800307	0.05087872166734035	0.5919354838709678	0.09386651450625237	0.6978494623655913	0.07942287800361768	0.5306451612903227	0.15080384748487266	0.870430107526882	0.05851140226832242	0.7870967741935485	0.06432099445095431	0.6338709677419355	0.06431290331521589	0.652611367127496	0.057429533646747855	0.5340501792114695	0.15547622650894793
0.7112903225806451	0.06874947589176195	0.6765745007680491	0.05075150446364821	0.5924731182795698	0.09399408123261145	0.6997311827956988	0.07893625174665352	0.5387096774193549	0.14976205057535574	0.8725806451612906	0.05800609219893939	0.7887096774193549	0.06434633934328023	0.6314516129032259	0.062377946587477834	0.6523041474654376	0.05780929692333359	0.5376344086021505	0.1554762265089479
0.7153225806451612	0.06788978798122819	0.6714285714285715	0.05080194877951052	0.5946236559139785	0.09339816020456786	0.6997311827956989	0.07954217467880006	0.5483870967741937	0.14813255762125693	0.87741935483871	0.05717415970639469	0.7903225806451614	0.06406196151413139	0.6250000000000001	0.0618263357598655	0.6481566820276496	0.059066681983900984	0.5412186379928315	0.15518540632943467
0.7177419354838709	0.06663294801357676	0.6694316436251921	0.05107252566721143	0.5962365591397849	0.09329464022381137	0.6989247311827957	0.07967381694279402	0.5612903225806454	0.14650306466715812	0.8811827956989251	0.056342227213849974	0.7911290322580645	0.06288859908644587	0.6225806451612904	0.061781940224943	0.6446236559139784	0.0601292655944494	0.5519713261648745	0.1542597318686752
0.7161290322580645	0.0665162864189379	0.6636712749615976	0.05112522081462915	0.5989247311827957	0.0922622163187077	0.6997311827956989	0.08046870719423559	0.5629032258064517	0.14630737765690213	0.8844086021505378	0.05558776815850207	0.7892473118279569	0.06210883051693188	0.6185483870967742	0.0613742291425634	0.640552995391705	0.061235302486450253	0.5627240143369175	0.1542597318686752
0.714516129032258	0.06639962482429904	0.6584485407066052	0.051112951944614175	0.6026881720430107	0.09126810649622642	0.7024193548387097	0.08069602281279784	0.5790322580645163	0.1469338031353493	0.8822580645161292	0.056212133615627845	0.7849462365591399	0.061992979276328866	0.6112903225806452	0.061286343416122865	0.6337941628264208	0.06262517294554244	0.5591397849462364	0.15455055204818846
0.7112903225806451	0.06614578828935302	0.651689708141321	0.05172522780021767	0.603763440860215	0.09117543016756575	0.7048387096774194	0.08086130109044985	0.5935483870967743	0.14634084956458954	0.8790322580645163	0.056411213530617274	0.7846774193548387	0.06152470518348453	0.6088709677419355	0.061555160620423946	0.6294930875576036	0.06317121346529911	0.5698924731182794	0.15547622650894793
0.7104838709677419	0.06535089803791144	0.647542242703533	0.0515882390455263	0.6086021505376344	0.09143223731410113	0.7061827956989248	0.08004915539112786	0.5967741935483872	0.1462322253555211	0.8774193548387098	0.05694884793921941	0.7852150537634409	0.06130895542214618	0.6048387096774194	0.06189794425456342	0.6253456221198156	0.06419792219079945	0.5770609318996414	0.15576704668846117
0.7088709677419356	0.06469660203467043	0.6465437788018433	0.0512212272407575	0.6123655913978495	0.09119422210799133	0.7053763440860217	0.07909240616992769	0.6048387096774195	0.14580321515598743	0.8784946236559141	0.056835441562656505	0.7873655913978496	0.06078595393515626	0.6016129032258065	0.062151780789509434	0.6243471582181259	0.06474429770769839	0.5842293906810034	0.15605786686797438
0.7096774193548387	0.06491792168235058	0.6476190476190475	0.050258827742299124	0.6161290322580645	0.09098592261674224	0.7086021505376345	0.07847018998778121	0.6129032258064517	0.14537420495645373	0.8779569892473119	0.057114985957005586	0.7903225806451614	0.060336122138863996	0.5983870967741935	0.06258146356650371	0.6170506912442396	0.06472939300010151	0.5949820788530463	0.15698354132873388
0.7120967741935484	0.0642978615041468	0.6466973886328724	0.04978398444566046	0.6220430107526882	0.09156290010965798	0.7077956989247314	0.07740716548506527	0.620967741935484	0.14494519475692003	0.8790322580645163	0.056559606816647096	0.7956989247311829	0.05988073807474762	0.5943548387096774	0.06282542813940013	0.6119047619047618	0.0647041341025306	0.6021505376344083	0.15790921578949335
0.7120967741935484	0.06364356550090577	0.6487711213517664	0.04979187723083133	0.6274193548387097	0.09251506159445722	0.7102150537634411	0.07685455040710805	0.6274193548387098	0.14471187156764231	0.8811827956989249	0.05636052690165767	0.7986559139784947	0.05992221962977769	0.5903225806451614	0.0633120543963643	0.6079877112135177	0.06469836604716228	0.6129032258064514	0.15999215066434708
0.7129032258064516	0.0634721547355614	0.6503840245775729	0.05012625348842673	0.6338709677419355	0.09339301490728273	0.7161290322580646	0.07614241564129284	0.6322580645161292	0.14432682681227924	0.8822580645161291	0.05565613691728523	0.8024193548387097	0.05897376632146895	0.5903225806451613	0.06390292510259697	0.6009216589861751	0.06507061163770754	0.6129032258064514	0.15999215066434708
0.7161290322580645	0.06165217365645683	0.6510752688172042	0.05033689717741154	0.643010752688172	0.09327564033820862	0.7217741935483871	0.07556834877955626	0.6370967741935485	0.1442968654735691	0.8854838709677421	0.05490167786193731	0.802956989247312	0.058618110642607434	0.5887096774193549	0.06384994791312419	0.5963901689708142	0.06523021299984463	0.6200716845878134	0.16028297084386028
0.7185483870967743	0.06075630454894424	0.6533026113671273	0.05046111482807554	0.646236559139785	0.09369274243429543	0.7266129032258064	0.07491842113477705	0.6419354838709678	0.144266904134859	0.8870967741935484	0.054982142341296975	0.8053763440860217	0.058213770655546546	0.5838709677419356	0.06417429082057949	0.5943932411674349	0.06683611613955909	0.6236559139784944	0.1602829708438603
0.7225806451612904	0.06085489337133382	0.6551459293394776	0.050616575808718506	0.6521505376344088	0.0939294501210876	0.7314516129032257	0.0745205068498028	0.6435483870967743	0.1438818593794959	0.8870967741935483	0.05546458625270631	0.806989247311828	0.057642365215346665	0.5806451612903226	0.06548566927878993	0.5928571428571429	0.06795477215086385	0.6308243727598565	0.16120864530461979
0.7266129032258065	0.06075176202397828	0.659447004608295	0.050537197669497366	0.6559139784946237	0.09412016218574999	0.7370967741935482	0.07376004855336679	0.6451612903225807	0.14361857485150803	0.8876344086021504	0.055680005791929846	0.810483870967742	0.05690616987322479	0.5750000000000001	0.06681896909021562	0.5901689708141322	0.06837383375968262	0.6308243727598566	0.16120864530461979
0.728225806451613	0.06144647581107008	0.6632104454685099	0.0495845702547832	0.6602150537634409	0.09430556180063078	0.7435483870967741	0.07295001695708637	0.6516129032258066	0.14303784308588902	0.8870967741935483	0.05600883170771627	0.8145161290322581	0.055794551004373846	0.5709677419354839	0.06766750247730072	0.5869431643625193	0.0687482825004944	0.6344086021505376	0.16149946548413302
0.7274193548387097	0.0611939514795641	0.6689708141321044	0.04846127462575722	0.6645161290322581	0.09340814227928737	0.7491935483870966	0.0714446343828404	0.653225806451613	0.1433011276138769	0.8844086021505374	0.05690488905538653	0.8145161290322581	0.055794551004373846	0.5701612903225807	0.06827152150040813	0.583794162826421	0.06940883139200614	0.6164874551971326	0.16329158017947354
0.728225806451613	0.06101238032911699	0.6736559139784946	0.0479735131745866	0.6672043010752688	0.09225116007627922	0.7548387096774192	0.07078266072681418	0.6548387096774195	0.14291608285851384	0.8822580645161289	0.05812464684658109	0.8196236559139786	0.05487610314404855	0.5701612903225806	0.06795169614446907	0.5806451612903226	0.07054536209740092	0.6021505376344086	0.16392643446071978
0.7282258064516128	0.06199268984086109	0.6779569892473116	0.04796158551642964	0.667741935483871	0.09027599307187337	0.7604838709677417	0.06927812423150041	0.6548387096774195	0.14291608285851384	0.8833333333333332	0.057766223907513	0.825	0.054007147191381444	0.5709677419354838	0.06765521935908919	0.5801843317972352	0.07063607380392262	0.5949820788530467	0.16485210892147925
0.7290322580645161	0.06188215918920429	0.6817204301075268	0.04816139647467434	0.6698924731182795	0.08936850138398775	0.7645161290322579	0.06793403820999504	0.6500000000000002	0.14326852379334332	0.8811827956989245	0.05857088268830095	0.8287634408602149	0.053009063938810795	0.5717741935483871	0.06699474961247297	0.5803379416282644	0.07098739725170254	0.5878136200716846	0.16514292910099249
0.7274193548387098	0.06214340413400712	0.6853302611367126	0.048182126462749345	0.6725806451612902	0.08933496645824364	0.7693548387096771	0.06655351973535525	0.6435483870967744	0.14350184698262106	0.8790322580645159	0.0593755414690889	0.831989247311828	0.05193379512160649	0.5693548387096774	0.06822662479928905	0.579800307219662	0.07143190508532793	0.5734767025089607	0.16577778338223872
0.7258064516129032	0.062404649078809944	0.6878648233486941	0.048701621217977005	0.675268817204301	0.08930143153249953	0.7717741935483868	0.06529667976770383	0.6370967741935486	0.1437351701718988	0.879569892473118	0.05957844098614916	0.8338709677419355	0.05156143899065636	0.5693548387096776	0.06937344520368295	0.5782642089093701	0.07259514530847536	0.5555555555555557	0.16756989807757924
0.7290322580645162	0.06284113602938789	0.690937019969278	0.04886594012183216	0.6774193548387096	0.08920294764054512	0.775806451612903	0.06449022815480061	0.6274193548387098	0.14447265586209132	0.8790322580645159	0.05989260751554708	0.8379032258064516	0.05009041119470664	0.5685483870967744	0.06935670924983926	0.5768817204301074	0.07345213195785202	0.5376344086021506	0.16936201277291973
0.7338709677419357	0.06199040769862931	0.694700460829493	0.04875407851037911	0.6795698924731183	0.0891044637485907	0.7766129032258062	0.06468275053248213	0.6193548387096776	0.14524361345997122	0.879569892473118	0.060095507032607326	0.8413978494623655	0.04900875281605919	0.5653225806451614	0.06935670924983926	0.5764208909370199	0.07370593928933833	0.5232974910394267	0.16999686705416597
0.7387096774193549	0.06129232281621879	0.6963133640552994	0.049823122166845674	0.6838709677419356	0.08940914661340685	0.7782258064516127	0.06461214517794799	0.6161290322580645	0.14547693664924896	0.8774193548387095	0.060900165813395274	0.8440860215053764	0.048628100772217624	0.563709677419355	0.07050352965423318	0.573963133640553	0.07329248236947469	0.5089605734767026	0.1706317213354122
0.7419354838709679	0.06078062936850771	0.6980798771121353	0.05084531698018245	0.6876344086021506	0.08951366487330521	0.7782258064516127	0.06398992899580153	0.6048387096774192	0.14732316306433316	0.8763440860215052	0.06149601610136751	0.8478494623655914	0.04862810077221763	0.5629032258064518	0.0714416573678585	0.5687403993855606	0.07309135808982736	0.4982078853046596	0.17155739579617169
0.7403225806451614	0.0593541175774007	0.6976190476190478	0.05146222439590051	0.6919354838709678	0.08951366487330521	0.7790322580645159	0.06346555631878305	0.5999999999999999	0.14712747605407717	0.8731182795698923	0.06265909782122357	0.8510752688172044	0.047274858505485816	0.5620967741935484	0.07261551500745238	0.5639784946236559	0.0732827866903785	0.48745519713261654	0.17155739579617169
0.7379032258064517	0.058148925433973854	0.6987711213517667	0.05176100838277489	0.6962365591397851	0.08845381120471645	0.7806451612903224	0.06330510584497467	0.593548387096774	0.1473607992433549	0.8736559139784945	0.06286199733828382	0.8559139784946237	0.04619958968828151	0.5645161290322581	0.0735341774550449	0.5588325652841782	0.07365453265602731	0.48387096774193555	0.17155739579617169
0.7370967741935486	0.057255227767216664	0.7009216589861753	0.05267148449738172	0.6946236559139787	0.0870490319576058	0.7806451612903224	0.06330510584497469	0.5854838709677419	0.1481317568412348	0.8758064516129032	0.06266291742329441	0.8610215053763441	0.04485550366677613	0.567741935483871	0.0749146959296847	0.5552995391705069	0.07315017855967698	0.4767025089605735	0.17126657561665845
0.7370967741935486	0.05671759335861451	0.7030721966205838	0.05313186135597912	0.6978494623655915	0.0868668890013936	0.7806451612903222	0.06330510584497469	0.5774193548387097	0.1482834784073201	0.879032258064516	0.06266291742329441	0.8677419354838709	0.045120852762029415	0.5741935483870968	0.07598996474688899	0.5526113671274961	0.0735972941274204	0.4659498207885305	0.17126657561665845
0.738709677419355	0.056179958950012356	0.7036098310291861	0.05324440433851412	0.7016129032258066	0.08676008527532188	0.7806451612903222	0.06330510584497467	0.5661290322580645	0.14863591934214954	0.8774193548387095	0.06286581694035466	0.8736559139784946	0.04428266669535713	0.5790322580645162	0.07728304261675638	0.5494623655913977	0.07403098905736621	0.4587813620071684	0.17097575543714522
0.738709677419355	0.05617995895001236	0.7040706605222736	0.053716886276133795	0.7000000000000001	0.08636311863162852	0.7822580645161287	0.06222983702777037	0.5580645161290324	0.1504610993065043	0.8768817204301074	0.06309723162656845	0.8803763440860215	0.04363666555626228	0.5862903225806453	0.0770825139359997	0.5499231950844854	0.07342769650668175	0.45161290322580644	0.17126657561665845
0.738709677419355	0.05617995895001236	0.7034562211981568	0.05439125277385411	0.699462365591398	0.08534484117566711	0.7830645161290319	0.06177606970528603	0.5467741935483873	0.1518273077326152	0.8774193548387096	0.06332864631278225	0.8870967741935484	0.04390201465151556	0.5879032258064517	0.07683043268554231	0.5487711213517665	0.07337118322724212	0.43727598566308246	0.1719014298979047
0.7395161290322583	0.055772247867632754	0.7046082949308756	0.055352996825203185	0.7016129032258066	0.08518110191209348	0.7819892473118276	0.06130788486430646	0.5451612903225808	0.15144226297725216	0.875806451612903	0.06373062574483193	0.893010752688172	0.04390201465151555	0.5903225806451613	0.07698606251746452	0.5493855606758833	0.07292210421557432	0.4301075268817205	0.17219225007741792
0.7419354838709679	0.055435142139787286	0.7067588325652842	0.0559421876404436	0.7005376344086023	0.08486274212510557	0.779301075268817	0.06141327062708833	0.5370967741935485	0.1515867950966849	0.8779569892473117	0.06361429767302663	0.8986559139784945	0.04418470592737009	0.5951612903225807	0.07712495639554305	0.5483870967741935	0.07298261861447804	0.43010752688172044	0.17219225007741792
0.7443548387096776	0.05516632493548621	0.7105222734254991	0.05655214822117808	0.7048387096774196	0.08400325696896702	0.7749999999999997	0.06274511233410536	0.5290322580645161	0.15206099625888955	0.8801075268817202	0.0635501728179011	0.9029569892473117	0.04475611136756996	0.5967741935483871	0.07678027840819933	0.5453917050691245	0.07282924133058405	0.43010752688172044	0.17219225007741792
0.7467741935483873	0.055036401609263666	0.7142857142857142	0.05755638666160119	0.706451612903226	0.08312036882287153	0.772311827956989	0.06401684059482073	0.5209677419354839	0.15163198605935585	0.8811827956989245	0.06341521775803723	0.9080645161290322	0.04530736778847183	0.5991935483870967	0.07598538815675776	0.5437019969278034	0.07213077717033398	0.42652329749103945	0.17219225007741795
0.7491935483870968	0.05476758440496259	0.7175883256528417	0.05858178476116577	0.7053763440860217	0.08280200903588361	0.772043010752688	0.06445732563821696	0.5145161290322581	0.1518653092486336	0.8801075268817202	0.06401106804600948	0.9115591397849461	0.045985999107383976	0.6016129032258065	0.07568054347017375	0.540015360983103	0.07167004314381904	0.42652329749103945	0.17219225007741795
0.7508064516129033	0.054416341431059875	0.7218125960061444	0.05899693318030452	0.7048387096774195	0.08196868041478195	0.7669354838709677	0.06516503509075669	0.5096774193548387	0.1518353479099235	0.8822580645161288	0.06381198813102007	0.9134408602150536	0.046370141087918315	0.6016129032258065	0.07568054347017375	0.5389400921658987	0.0721872630979252	0.4229390681003585	0.17219225007741795
0.75	0.054685158635360956	0.7255760368663594	0.05922957660014795	0.7043010752688175	0.08113535179368027	0.7658602150537633	0.06562166382744127	0.5032258064516129	0.15206867109920125	0.8844086021505374	0.06361290821603065	0.915322580645161	0.045713906283183725	0.6024193548387097	0.0757564042532164	0.5373271889400921	0.07254051725881205	0.4229390681003585	0.17219225007741795
0.75	0.054685158635360956	0.7267281105990784	0.05914633960131842	0.7016129032258066	0.08087414018166443	0.7623655913978495	0.0653396407839517	0.5	0.152301994288479	0.8844086021505374	0.06361290821603066	0.9180107526881717	0.04582805456007588	0.6016129032258064	0.07655212466675468	0.5360215053763441	0.07224223588010868	0.4193548387096775	0.17190142989790475
0.7508064516129033	0.05406509845715716	0.728878648233487	0.05897516524463581	0.7000000000000002	0.08040892191244124	0.7580645161290324	0.06541024613848583	0.4951612903225806	0.15268703904384204	0.883333333333333	0.06374786327589453	0.9182795698924728	0.04653940728728231	0.6008064516129032	0.07553198628241256	0.5378648233486942	0.07223768206473839	0.41935483870967755	0.17190142989790475
0.75	0.05487155007006039	0.7304915514592935	0.05907857504244004	0.6967741935483873	0.08091475580513696	0.7521505376344088	0.0651132424256412	0.4967741935483871	0.15295032357182992	0.8822580645161286	0.06388281833575842	0.9177419354838706	0.04725905592738017	0.5975806451612904	0.07536642324771786	0.5385560675883256	0.07221224981824395	0.4193548387096775	0.17190142989790475
0.75	0.055305645552013484	0.7329493087557605	0.0589898075704971	0.6973118279569894	0.0808535711370034	0.7481182795698926	0.06518910320868386	0.4951612903225806	0.1532136080998178	0.8822580645161288	0.06388281833575842	0.9185483870967738	0.04717400114495799	0.5975806451612904	0.07431805449696097	0.5382488479262673	0.07107752693841053	0.41218637992831547	0.1716106097183915
0.75	0.05530564555201349	0.7333333333333334	0.058796231234410655	0.6951612903225809	0.08081604914555204	0.7440860215053764	0.06526496399172652	0.4967741935483871	0.1533653296659031	0.8838709677419352	0.06348083890370873	0.919354838709677	0.04701739477534621	0.5943548387096775	0.07314010995999012	0.5370199692780336	0.07047764340196883	0.41218637992831547	0.1716106097183915
0.7516129032258063	0.05521839949815952	0.7333333333333333	0.05845951025534989	0.6951612903225808	0.08038732187477983	0.7408602150537634	0.06513153007048689	0.5016129032258064	0.15339529100461324	0.8865591397849459	0.06258478155603849	0.9201612903225803	0.046932339992924024	0.5911290322580646	0.07220770668303075	0.5369431643625191	0.07044716292143507	0.4121863799283155	0.17161060971839154
0.7532258064516127	0.055611129911184054	0.7328725038402458	0.05911180553422329	0.6951612903225807	0.07995859460400763	0.7392473118279571	0.06486101249606378	0.5	0.15378033575997627	0.8876344086021501	0.0624498264961746	0.919354838709677	0.0470173947753462	0.5870967741935486	0.0710273229966087	0.5342549923195082	0.06949766216090116	0.4193548387096775	0.1713197895388783
0.7556451612903226	0.055776408188836064	0.7324884792626728	0.05924251606355949	0.6935483870967742	0.08048871196729679	0.7357526881720431	0.06485586760718885	0.503225806451613	0.15354701257069853	0.887096774193548	0.0637635008294763	0.9201612903225803	0.046466138354444325	0.5830645161290324	0.06947495342376998	0.5298771121351765	0.06876096860234965	0.4265232974910395	0.17161060971839154
0.7548387096774193	0.05630922231318588	0.7315668202764978	0.05961351929885217	0.6935483870967741	0.08114280383274879	0.7322580645161292	0.0651416568402532	0.5048387096774195	0.1536987341367838	0.8860215053763438	0.06475347471925366	0.9209677419354835	0.045914881933542456	0.5798387096774196	0.0692571443711069	0.5249615975422426	0.06757667062248626	0.43727598566308246	0.17161060971839154
0.757258064516129	0.05568989195600683	0.7310291858678957	0.059635808606785023	0.696774193548387	0.08212386101467335	0.7271505376344086	0.06550263599481826	0.5032258064516131	0.15408377889214686	0.882795698924731	0.06696320640022559	0.9217741935483866	0.04536362551264058	0.5766129032258066	0.06853749573100903	0.5178955453149	0.06716191967152929	0.43727598566308246	0.1716106097183915
0.7580645161290321	0.05586130272135121	0.730030721966206	0.05940217163887516	0.6962365591397849	0.08279294718646159	0.7228494623655914	0.06629410693836642	0.5016129032258067	0.15446882364750988	0.8801075268817201	0.06812987378431218	0.9209677419354835	0.0449592855255797	0.5701612903225807	0.06796609029080916	0.5104454685099845	0.06617914651361934	0.4444444444444444	0.17131978953887828
0.7612903225806451	0.05552945242201425	0.7301843317972352	0.05942769405250257	0.6967741935483869	0.08319754853679105	0.7193548387096774	0.06701955287935207	0.5048387096774195	0.15446882364750988	0.8784946236559138	0.06933406315985012	0.919354838709677	0.045200946677613665	0.5645161290322581	0.06673421510399308	0.5025345622119815	0.06472349412958893	0.45161290322580644	0.1716106097183915
0.7661290322580645	0.05496908997406518	0.7302611367127498	0.058991501321686145	0.6946236559139782	0.08368742323904524	0.7166666666666666	0.0680075756427024	0.5080645161290325	0.15446882364750988	0.8763440860215052	0.070380713120966	0.9185483870967738	0.04535755304722545	0.557258064516129	0.06668981956907061	0.5003072196620583	0.06402459861928238	0.45878136200716846	0.17190142989790475
0.7669354838709677	0.05404597676652308	0.732488479262673	0.05880503580210352	0.6903225806451612	0.08368742323904524	0.7123655913978495	0.06908284445990671	0.5080645161290325	0.15446882364750988	0.8736559139784944	0.07082100564691599	0.9188172043010749	0.045162441319738185	0.5564516129032258	0.06695863677337167	0.5008448540706605	0.06298409131635514	0.4623655913978495	0.17219225007741795
0.7653225806451611	0.053875748384611566	0.7335637480798772	0.05839041099135038	0.6870967741935483	0.08350528028283305	0.7104838709677419	0.06923500006956891	0.5048387096774196	0.15446882364750986	0.8736559139784944	0.07186765560803185	0.9172043010752684	0.04558786489365105	0.5572580645161291	0.06664223889831902	0.5001536098310292	0.0613920945861748	0.4659498207885305	0.1724830702569312
0.7661290322580645	0.053471408397550685	0.7353302611367128	0.057732169226983106	0.6795698924731182	0.0840088213737892	0.7061827956989247	0.06962773048259344	0.5032258064516132	0.15477313486683425	0.8709677419354838	0.07303432299211844	0.915591397849462	0.045829526045685014	0.5556451612903226	0.0657913917504933	0.49631336405529947	0.06033956489507991	0.4695340501792115	0.17277389043644442
0.7685483870967742	0.0530670684104898	0.7349462365591398	0.05747375547806993	0.6731182795698925	0.08459525298667425	0.7026881720430107	0.06962173451171133	0.5048387096774196	0.15496882187709024	0.8672043010752687	0.07412467776348222	0.9153225806451609	0.0449108635980925	0.5524193548387097	0.06475013268951244	0.49569892473118277	0.05936590782133454	0.46953405017921157	0.17277389043644442
0.7733870967741935	0.053604702819091944	0.7350230414746542	0.057105748095948	0.6645161290322581	0.08478870005453296	0.7008064516129032	0.0693313607116804	0.5129032258064518	0.15482428975765747	0.8655913978494623	0.07532886713902016	0.9147849462365589	0.04530582913190099	0.5524193548387097	0.06389267292497121	0.49869431643625184	0.05847294649422957	0.47670250896057353	0.17306471061595766
0.7758064516129031	0.0548098949625188	0.7340245775729645	0.05734232925801068	0.6575268817204301	0.08423452667459426	0.696505376344086	0.06994843992217335	0.5177419354838712	0.15501997676791343	0.8634408602150536	0.07532886713902016	0.9126344086021503	0.04601369192241465	0.5491935483870969	0.06375377904689268	0.5006912442396313	0.05740579511115889	0.4695340501792115	0.17213903615519818
0.7806451612903225	0.05617071693786787	0.7349462365591396	0.057483149333080026	0.6575268817204301	0.08484451743193348	0.6938172043010752	0.07057388723342725	0.5225806451612905	0.1552156637781694	0.8623655913978494	0.07546382219888403	0.9086021505376343	0.0476709906831436	0.5435483870967742	0.06220798229460087	0.5016129032258064	0.056859360961291065	0.46594982078853053	0.17150418187395194
0.7870967741935483	0.056412378089901835	0.7358678955453147	0.05805984714668069	0.6516129032258066	0.08517897026150338	0.6919354838709677	0.0713803388463305	0.5354838709677421	0.1547115012772546	0.8639784946236558	0.07492618779028189	0.9077956989247311	0.04773285233456242	0.5354838709677421	0.06220798229460088	0.5011520737327189	0.05658541584236299	0.46594982078853053	0.17150418187395192
0.7927419354838708	0.05614356088560076	0.7378648233486942	0.05854840210108999	0.65	0.08448598029221752	0.6900537634408602	0.0724690150885673	0.5403225806451614	0.15509654603261766	0.8693548387096773	0.07376310607042584	0.9053763440860214	0.048460864144374075	0.5306451612903227	0.061990173241937806	0.501689708141321	0.05605832803980531	0.46236559139784955	0.17086932759270568
0.7951612903225804	0.05660533451116027	0.7405529953917049	0.05893029273894224	0.6548387096774194	0.0844925771636306	0.6889784946236559	0.07276956674663743	0.5387096774193548	0.1549008590223617	0.871505376344086	0.07313874061330007	0.9045698924731181	0.04861747051398585	0.525	0.06274231275030681	0.5018433179723502	0.055622930777808194	0.4623655913978496	0.17086932759270568
0.7999999999999998	0.05622211520073812	0.74431643625192	0.058746449274925304	0.6564516129032258	0.08468253120407646	0.6895161290322581	0.07260077251964982	0.5451612903225806	0.1550196114309168	0.874731182795699	0.07230556666335858	0.9018817204301074	0.048310155202674114	0.5233870967741936	0.06267456864482511	0.5014592933947772	0.05525083044381543	0.4659498207885306	0.1711601477722189
0.804032258064516	0.05593174140070719	0.745468509984639	0.05871396971507333	0.6591397849462366	0.0843958699879659	0.6938172043010753	0.0726817781915674	0.5516129032258065	0.15560034319653585	0.8747311827956988	0.07230556666335856	0.8999999999999998	0.0485342008769039	0.5225806451612904	0.06297104543020499	0.5014592933947772	0.055488747084221385	0.4623655913978496	0.17086932759270568
0.807258064516129	0.055166422259081256	0.7470814132104454	0.058595456566040545	0.6618279569892475	0.0846143112894405	0.6981182795698926	0.07206469898107444	0.5564516129032259	0.15579603020679184	0.8731182795698925	0.07219048004895004	0.9016129032258062	0.0480342569592627	0.5241935483870969	0.06297104543020499	0.502073732718894	0.05509669667711482	0.45161290322580666	0.16994365313194623
0.8112903225806452	0.054601631798211994	0.7496927803379416	0.058003617808553024	0.6666666666666667	0.08402598568781224	0.7024193548387097	0.0717538139867275	0.5629032258064517	0.15591478261534694	0.8704301075268818	0.07245750442113585	0.8989247311827956	0.048284101643606886	0.528225806451613	0.06272708085730858	0.5068356374807987	0.05490930115589942	0.44086021505376366	0.16901797867118676
0.8129032258064516	0.05444118132440363	0.7507680491551461	0.05753621550006343	0.6688172043010752	0.08370468445836977	0.7091397849462366	0.0711849984122663	0.5725806451612905	0.15591478261534697	0.867741935483871	0.07288799902233906	0.8962365591397848	0.04828410164360688	0.5338709677419355	0.06259715753108602	0.5090629800307219	0.05549898092625547	0.4372759856630826	0.1687271584916735
0.8137096774193548	0.054549548054896334	0.7502304147465438	0.057195117107354136	0.6736559139784946	0.0830330487800781	0.7126344086021507	0.07199846788875888	0.5790322580645162	0.15568145942606923	0.868279569892473	0.07262097465015326	0.8948924731182795	0.048619380034524644	0.5338709677419355	0.062218898004614574	0.5091397849462366	0.05610725834844105	0.4336917562724016	0.1687271584916735
0.8153225806451613	0.05438909758108797	0.7493087557603687	0.05738819148876769	0.6779569892473117	0.08244765466512799	0.7177419354838711	0.07191297461836563	0.5838709677419355	0.15571142076477937	0.8672043010752687	0.07275592971001713	0.8911290322580644	0.04896905481637774	0.5379032258064517	0.06213647223501294	0.5112903225806451	0.056403116680651365	0.42652329749103957	0.16780148403091402
0.8169354838709678	0.05422864710727959	0.7508448540706605	0.05721442044083519	0.6817204301075268	0.08210559687483747	0.7220430107526883	0.07227620491961677	0.5919354838709677	0.1549404631668995	0.8661290322580644	0.07289088476988101	0.8860215053763439	0.04999695027703809	0.5403225806451614	0.061867655030711864	0.5113671274961598	0.056317309867993895	0.42652329749103957	0.167801484030914
0.8193548387096774	0.05413005828489003	0.7519969278033795	0.057699172666757406	0.6844086021505376	0.08141464700205407	0.7263440860215054	0.07268987022710027	0.5967741935483871	0.1541695055690196	0.8661290322580645	0.07289088476988101	0.8814516129032257	0.05048176424917087	0.5419354838709679	0.0611229427688116	0.5115207373271888	0.05616532836038779	0.42293906810035853	0.16716662974966776
0.820967741935484	0.05498090543271575	0.7536098310291859	0.05722866219982425	0.6844086021505376	0.08023907469182298	0.7298387096774194	0.07314363754958461	0.6048387096774194	0.1533985479711397	0.8650537634408602	0.07295500962500655	0.8776881720430106	0.050831439031023974	0.5435483870967743	0.0618800449784514	0.5095238095238095	0.05568029965960282	0.41935483870967755	0.16687580957015452
0.8225806451612905	0.0555185398413179	0.7557603686635945	0.057333097861592595	0.6860215053763441	0.07918809417670829	0.7341397849462366	0.07355730285706812	0.6064516129032259	0.15301350321577667	0.86505376344086	0.07295500962500656	0.8747311827956987	0.051007659498438704	0.5467741935483872	0.0620456080131461	0.5081413210445468	0.05496529888916778	0.4121863799283155	0.16658498939064126
0.8241935483870969	0.05605617424992005	0.7543010752688172	0.0581266851476949	0.6870967741935484	0.07836639069874639	0.7373655913978495	0.07367396445170699	0.6064516129032259	0.15301350321577667	0.8639784946236557	0.07308996468487043	0.8701612903225805	0.05211927836728965	0.549193548387097	0.06227639498276803	0.5072964669738863	0.05437112075280648	0.40143369175627247	0.16120864530461976
0.8258064516129033	0.0565938086585222	0.7518433179723502	0.05896438700441669	0.6935483870967744	0.07755220293795802	0.7422043010752689	0.07335413909576792	0.5967741935483872	0.15301350321577667	0.861290322580645	0.07455808980111167	0.864784946236559	0.053387503605752375	0.5516129032258065	0.06293868147506668	0.5068356374807987	0.05365895016073687	0.3942652329749105	0.16028297084386028
0.8258064516129034	0.05732439948838278	0.7498463901689707	0.059690173360019604	0.6978494623655915	0.07680554379733803	0.7454301075268818	0.07430778614299745	0.585483870967742	0.15310229428562164	0.8569892473118277	0.0767873172051593	0.8602150537634408	0.05478948835741282	0.5548387096774193	0.06293868147506668	0.505837173579109	0.05301785867739869	0.3942652329749105	0.16028297084386028
0.828225806451613	0.05701955480179877	0.7472350230414745	0.059537428745958874	0.7010752688172045	0.07605888465671805	0.7470430107526883	0.07430778614299745	0.5725806451612904	0.15147280133152283	0.8543010752688168	0.07825544232140054	0.8567204301075267	0.05513691104238662	0.557258064516129	0.06373357172650826	0.5063748079877111	0.05359291069712082	0.38351254480286745	0.16028297084386028
0.8290322580645161	0.05712792153229147	0.7446236559139784	0.05984531732232973	0.7037634408602153	0.07583828851595535	0.7513440860215055	0.07438879181491502	0.5564516129032259	0.15007663156670178	0.8532258064516126	0.07827493804447624	0.8532258064516128	0.05605557348997913	0.5588709677419355	0.06487487869749797	0.5084485407066053	0.05446322777700789	0.37275985663082445	0.1593572963831008
0.8314516129032257	0.05690660188461131	0.7414746543778801	0.05965290229910633	0.7059139784946238	0.07502750452020983	0.7532258064516131	0.07416388269553825	0.5435483870967742	0.149572469065787	0.8483870967741932	0.07820077497769229	0.8489247311827955	0.056876823614523196	0.5612903225806452	0.06612807864096319	0.5115975422427035	0.055265288642790324	0.3655913978494625	0.15964811656261405
0.8314516129032257	0.056524502053407526	0.737711213517665	0.05988638561272771	0.7080645161290324	0.07421672052446433	0.7572580645161292	0.07413475889603419	0.5354838709677421	0.14942793694635423	0.8462365591397846	0.07715412501657642	0.8446236559139784	0.05769807373906725	0.5620967741935483	0.06731431363128529	0.5163594470046082	0.05518135850482428	0.3584229390681004	0.1593572963831008
0.8346774193548386	0.05543705785329117	0.7365591397849462	0.05897215654321709	0.7096774193548389	0.07316574000934964	0.7612903225806452	0.07339473738089164	0.5290322580645161	0.1491946137570765	0.8451612903225802	0.07707781240385361	0.8370967741935483	0.058463392880693174	0.5685483870967741	0.06856081061040814	0.5204301075268817	0.05552879894205739	0.3512544802867384	0.15964811656261405
0.8346774193548386	0.055038317322767545	0.7364055299539168	0.05916704015988788	0.7118279569892474	0.07235495601360413	0.7637096774193549	0.0725450304834397	0.5258064516129032	0.14919461375707652	0.8473118279569889	0.07560659865612987	0.828763440860215	0.058895497077758055	0.5758064516129033	0.06979268579722422	0.5276497695852534	0.05605197542087243	0.3440860215053764	0.15935729638310078
0.832258064516129	0.05548814911905981	0.734869431643625	0.059623345686151644	0.713978494623656	0.07124347912671034	0.7661290322580646	0.07157812839672809	0.5258064516129032	0.14919461375707654	0.8462365591397847	0.07447213579236224	0.821236559139785	0.05966926967638994	0.582258064516129	0.06954060454676683	0.5296466973886329	0.05558649329537287	0.34408602150537637	0.1593572963831008
0.8306451612903224	0.05595749500411756	0.7332565284178185	0.05943511565748008	0.7188172043010754	0.07112136687790205	0.7685483870967743	0.07061122631001648	0.5306451612903227	0.14880956900171352	0.8456989247311825	0.074119656169064	0.810483870967742	0.06072201915435373	0.5814516129032258	0.06913289346438724	0.5292626728110599	0.05525466695075515	0.34767025089605735	0.1593572963831008
0.8306451612903224	0.05697845171678765	0.7301075268817203	0.05977070632361722	0.7220430107526883	0.07130350983411425	0.7717741935483873	0.06941169653634588	0.5354838709677421	0.14842452424635047	0.8446236559139781	0.07310152137710166	0.8021505376344087	0.06157239307840185	0.5798387096774194	0.06969325591233631	0.5312596006144392	0.05598189009168971	0.34767025089605735	0.15935729638310078
0.8282258064516127	0.05819753818089793	0.7274193548387097	0.059698156472181484	0.7268817204301077	0.06998879973989909	0.7750000000000002	0.06849596463633144	0.5370967741935484	0.14812021302702605	0.8451612903225802	0.07193485399301507	0.7946236559139784	0.06265983727851819	0.5798387096774192	0.07071421262500639	0.5373271889400922	0.05688860933295613	0.3476702508960574	0.1593572963831008
0.8241935483870967	0.05941662464500821	0.7267281105990784	0.05953278419866974	0.7333333333333335	0.06952030826123295	0.7758064516129033	0.06837842684243414	0.5306451612903226	0.14753948126140704	0.8446236559139783	0.0706017631515551	0.7879032258064514	0.06331607208325277	0.5814516129032258	0.07164792328382252	0.54247311827957	0.057726478029278126	0.3512544802867384	0.1593572963831008
0.8209677419354838	0.06087907263127448	0.725652841781874	0.058862270086537244	0.7381720430107528	0.06917825316290617	0.7733870967741936	0.0687394059969992	0.5258064516129033	0.14768401338083978	0.8430107526881718	0.06930976087336539	0.7827956989247311	0.0639522953142445	0.5798387096774194	0.07178135720506214	0.5441628264208909	0.05784102315365779	0.3512544802867384	0.15935729638310084
0.8201612903225807	0.061403445308292955	0.7267281105990784	0.058455894699304276	0.7397849462365593	0.07046937179037946	0.7725806451612903	0.0684833059410713	0.5274193548387097	0.14725500318130608	0.8419354838709676	0.06922194797071364	0.7760752688172042	0.06479844699525794	0.5774193548387098	0.07165143387883958	0.5478494623655914	0.058233889767357334	0.3620071684587814	0.1602829708438603
0.8185483870967741	0.06095744167633981	0.7268817204301073	0.057674595176000994	0.7430107526881721	0.07033226668166544	0.7725806451612903	0.06878571649339407	0.5209677419354839	0.14725500318130608	0.8419354838709675	0.06922194797071363	0.7709677419354838	0.0654657728240731	0.5774193548387099	0.07243677233469538	0.5516129032258066	0.05875994261680647	0.3691756272401434	0.16120864530461979
0.8161290322580645	0.0613617816634007	0.7276497695852533	0.05702483557491057	0.75	0.07017995680830776	0.7741935483870968	0.06874555843736392	0.5129032258064516	0.14829680009082297	0.8376344086021503	0.07002660675150159	0.7645161290322581	0.06631650115483168	0.5766129032258066	0.07216795513039431	0.5539170506912443	0.05923286068239293	0.37275985663082445	0.16149946548413302
0.8161290322580645	0.0613617816634007	0.7278801843317971	0.056746386444721485	0.7537634408602151	0.07032856483877586	0.7741935483870968	0.06814350845209126	0.5177419354838709	0.1481522679713902	0.8349462365591396	0.07092266409917183	0.7602150537634409	0.06623449048411487	0.5774193548387099	0.07189913792609325	0.5540706605222735	0.060123707775641785	0.37634408602150543	0.16213431976537926
0.817741935483871	0.06080141921545163	0.7274961597542243	0.056416043953755005	0.7516129032258067	0.07083031196388721	0.7749999999999999	0.06828317887957484	0.5112903225806451	0.14791894478211243	0.8344086021505375	0.07182092493946686	0.7543010752688172	0.06672388525359793	0.574193548387097	0.07189913792609325	0.5526881720430108	0.06087178749696714	0.3727598566308244	0.16184349958586605
0.8161290322580645	0.06163502688062197	0.7281105990783411	0.05618250678601158	0.7559139784946238	0.07071966885981049	0.7733870967741934	0.0689104850850814	0.5016129032258065	0.14825916391180116	0.8311827956989246	0.07265409888940834	0.7518817204301075	0.0672233854924871	0.5701612903225807	0.07269485833963152	0.5527649769585254	0.06057314386197128	0.3727598566308244	0.16184349958586605
0.8161290322580645	0.062013286407093415	0.7306451612903226	0.05554116290264102	0.7510752688172044	0.07052971481936463	0.7698924731182794	0.06872948078343206	0.5016129032258065	0.14825916391180116	0.8295698924731181	0.07300657851270657	0.7502688172043012	0.06708439460067951	0.5661290322580647	0.073037641973771	0.5516897081413211	0.060221500892838994	0.37634408602150543	0.1621343197653793
0.8161290322580647	0.06284689407226375	0.7311059907834102	0.05551948907952292	0.7467741935483871	0.07071490665680265	0.7647849462365589	0.06909045993799712	0.5016129032258064	0.14767843214618215	0.8306451612903223	0.07294245365758104	0.7470430107526883	0.06701315849600832	0.5612903225806453	0.073291478508717	0.553609831029186	0.06015485192284061	0.3799283154121864	0.16276917404662553
0.8161290322580647	0.06331309571074344	0.7300307219662059	0.05542292028868937	0.7403225806451614	0.07061460316377588	0.7604838709677416	0.06815674927918099	0.4967741935483871	0.1478229642656149	0.8311827956989245	0.07329493328087926	0.7486559139784946	0.06637398782963558	0.5580645161290324	0.07361130386465607	0.5554531490015362	0.060535739359798994	0.3870967741935485	0.163694848507385
0.8169354838709679	0.06337495736216225	0.7304915514592936	0.05534404020591817	0.7365591397849465	0.07024727529856328	0.7586021505376341	0.06767056429898445	0.4935483870967742	0.14805628745489266	0.8295698924731182	0.07299939373953993	0.7489247311827958	0.06631212617821677	0.5540322580645163	0.07419333380818072	0.5572964669738864	0.0601023694502164	0.3906810035842295	0.16398566868689823
0.8153225806451615	0.06388665080987334	0.730414746543779	0.054639651179034694	0.7327956989247314	0.07058317889839087	0.7543010752688171	0.0673073339977333	0.49516129032258066	0.14814507852473766	0.8263440860215052	0.07356882866404851	0.7494623655913979	0.06596011183345532	0.5548387096774196	0.07521347219252283	0.5578341013824886	0.060227730249294606	0.3870967741935485	0.163694848507385
0.8145161290322583	0.06450887490924122	0.728725038402458	0.054635345621460926	0.727956989247312	0.07066208687489814	0.7516129032258062	0.0669118245963171	0.49193548387096775	0.1483784017140154	0.8231182795698924	0.07413826358855709	0.753225806451613	0.0647872494848553	0.5524193548387099	0.07548228939682392	0.5561443932411675	0.06010033268497934	0.3978494623655915	0.16462052296814447
0.8145161290322582	0.06450887490924122	0.7260368663594471	0.054299739758286815	0.727956989247312	0.07066208687489813	0.7456989247311827	0.06633259625413891	0.4903225806451613	0.14891603612261756	0.8193548387096773	0.0748491290987893	0.756720430107527	0.06433075946439483	0.5491935483870968	0.07596561170089183	0.5549923195084485	0.06042445914545429	0.4014336917562725	0.16462052296814447
0.8129032258064518	0.06433864652732972	0.7253456221198158	0.05382448705725902	0.7290322580645163	0.07132824156000821	0.743817204301075	0.06568468981234103	0.48870967741935484	0.14945367053121972	0.8155913978494622	0.07539026680406924	0.7612903225806452	0.0634819525310257	0.5467741935483871	0.0766216080742549	0.5526881720430108	0.06070640303259665	0.41577060931899645	0.1652553772493907
0.8129032258064518	0.06365802776141549	0.7237327188940095	0.05413453071421178	0.7290322580645164	0.07289975880075876	0.7411290322580644	0.06603976044080281	0.48709677419354847	0.14999130493982188	0.8139784946236558	0.07559316632112949	0.7634408602150539	0.062196879347736385	0.5451612903225806	0.07656259074702564	0.5516129032258066	0.06146006851450945	0.4229390681003585	0.16554619742890395
0.8137096774193551	0.06302180453042379	0.7231950844854073	0.0539908311741821	0.7258064516129035	0.07418914483197084	0.7411290322580645	0.06603976044080283	0.4903225806451614	0.14960539209730503	0.8053763440860214	0.07771241800948551	0.7639784946236559	0.061466288517875806	0.5419354838709679	0.07639702771233094	0.5484639016897082	0.06195952009987083	0.4301075268817205	0.16583701760841715
0.813709677419355	0.06232371964801326	0.7231950844854073	0.053586348895639443	0.7252688172043013	0.0737575113606361	0.739516129032258	0.06603976044080283	0.4967741935483872	0.1493720689080273	0.7999999999999999	0.07786911013977904	0.7669354838709675	0.06046688048371415	0.5370967741935485	0.0762767713943658	0.544162826420891	0.06289083407557602	0.4516129032258065	0.17121336169443865
0.8137096774193548	0.06162563476560274	0.7251152073732721	0.053059822372604315	0.7204301075268819	0.07427071490559808	0.735483870967742	0.06683548085434109	0.503225806451613	0.14960539209730506	0.7978494623655913	0.0781667198759181	0.768279569892473	0.05984465638434628	0.535483870967742	0.07508167077771734	0.5413978494623656	0.06368737844945332	0.4659498207885305	0.17184821597568492
0.8161290322580645	0.06062622673144109	0.7264976958525349	0.052725390873521155	0.7177419354838711	0.07491745556070474	0.7338709677419356	0.0663183207576895	0.5161290322580646	0.14960539209730503	0.7930107526881721	0.07830476356726448	0.7688172043010751	0.05922244020219982	0.5314516129032257	0.07486716567795049	0.5374807987711213	0.06496395434470106	0.47311827956989244	0.1715573957961717
0.817741935483871	0.05987078327017585	0.7269585253456223	0.052440380347695534	0.713978494623656	0.07525951335099525	0.735483870967742	0.06620165916305062	0.524193548387097	0.15143057206165977	0.7887096774193548	0.07907116938601276	0.7698924731182795	0.05997744238669742	0.5298387096774194	0.07459664810352738	0.5357142857142856	0.06428227856189789	0.4802867383512544	0.17184821597568492
0.8193548387096774	0.05949359933538208	0.7274961597542243	0.052289833454555575	0.7118279569892475	0.07528572420693289	0.7338709677419356	0.06658883833211258	0.538709677419355	0.15325575202601452	0.7860215053763442	0.07820421268245535	0.7733870967741934	0.059058779939104904	0.5290322580645163	0.07448611745187059	0.5361751152073732	0.06309712597823279	0.4982078853046595	0.17184821597568492
0.8225806451612901	0.05879888554829027	0.7285714285714286	0.05221644679881003	0.7064516129032259	0.07572544177809305	0.7322580645161292	0.06652795821842501	0.5467741935483873	0.15429754893553144	0.7881720430107527	0.07696470141593763	0.776075268817204	0.058808935254760726	0.5266129032258065	0.07358416048230808	0.5378648233486942	0.06208596154424906	0.5017921146953405	0.17184821597568495
0.8258064516129032	0.05841566623786812	0.7297235023041475	0.05173968686648811	0.7000000000000001	0.07575776075434736	0.7290322580645163	0.06681318207385696	0.5580645161290325	0.15420875786568644	0.785483870967742	0.07685436917404535	0.779569892473118	0.058072739912638845	0.5258064516129033	0.07348631697718008	0.5403993855606757	0.06204677753985824	0.5125448028673835	0.17184821597568492
0.8250000000000001	0.05833061145544593	0.72926267281106	0.05230905542425158	0.6983870967741936	0.07635297644774179	0.7250000000000002	0.06783700146265564	0.5677419354838712	0.15420875786568647	0.7849462365591398	0.07552127833258537	0.7870967741935482	0.05730742077101291	0.5225806451612903	0.07406112134124128	0.54147465437788	0.06133310278786967	0.5197132616487454	0.17155739579617169
0.8266129032258066	0.05803463819887775	0.726651305683564	0.05165272198793637	0.6973118279569893	0.07681918980056177	0.7225806451612905	0.06835400697876345	0.574193548387097	0.15397543467640873	0.7774193548387097	0.07637786145768564	0.7954301075268815	0.05734151821242772	0.5185483870967742	0.07347909139771662	0.5425499231950843	0.06071217389877862	0.5304659498207884	0.17155739579617169
0.8274193548387098	0.05781331855119758	0.723963133640553	0.05091854440727532	0.6989247311827959	0.07750082269260526	0.7217741935483872	0.06852084701401498	0.5790322580645163	0.15320447707852886	0.7768817204301075	0.07606369492828773	0.800537634408602	0.0571190020346977	0.5153225806451613	0.07354478121347456	0.542089093701997	0.060541895932287274	0.5340501792114695	0.17126657561665848
0.8306451612903226	0.05704799940957165	0.7211981566820277	0.05046545173086348	0.6989247311827957	0.07839198848333487	0.7193548387096775	0.06888182616858003	0.5741935483870969	0.1535895218338919	0.7741935483870968	0.07741405127196228	0.8096774193548386	0.05677411534724758	0.5145161290322582	0.0737661008611547	0.5395545314900154	0.06062454953997759	0.5412186379928314	0.170340901155899
0.8290322580645162	0.05681851364044973	0.7226574500768049	0.0502676483432975	0.7021505376344086	0.07823671088618668	0.717741935483871	0.06963153443630023	0.5741935483870969	0.1535895218338919	0.774731182795699	0.07718263658574848	0.8163978494623655	0.05603595225788875	0.5153225806451613	0.07314387676178682	0.5374807987711212	0.06045196228570334	0.5483870967741934	0.17005008097638574
0.8282258064516128	0.056364746317965383	0.7231182795698925	0.05012124742217664	0.7064516129032258	0.07840113923433899	0.7137096774193549	0.06941327271165164	0.5725806451612905	0.153326237305904	0.7752688172043012	0.07753511620904671	0.8231182795698924	0.0554348587155501	0.5161290322580646	0.0726095463060809	0.5317972350230414	0.06065646318077687	0.5555555555555554	0.16975926079687254
0.8274193548387095	0.05552887916427725	0.7220430107526881	0.04992346445324506	0.7064516129032257	0.0788298665051112	0.7104838709677419	0.06965318101526904	0.5806451612903227	0.15347795887198928	0.7779569892473118	0.07757495276208265	0.8298387096774192	0.05477862391081552	0.517741935483871	0.07175881797532233	0.5245007680491551	0.06026299670188579	0.5591397849462364	0.16946844061735927
0.8274193548387097	0.05460406558661312	0.7199692780337942	0.0505261981535696	0.7096774193548386	0.07962966020046876	0.7080645161290322	0.06999028674311453	0.5790322580645162	0.15321467434400143	0.7779569892473118	0.07810660680278081	0.8333333333333334	0.0541424006798238	0.5161290322580647	0.07206187100466065	0.5212749615975423	0.06035197656050517	0.5627240143369174	0.16917762043784607
0.8290322580645161	0.05378931910956372	0.7178187403993856	0.050656168015831546	0.7102150537634407	0.0786215670138621	0.7064516129032258	0.06966394425790134	0.5774193548387098	0.15306295277791612	0.7790322580645161	0.0787091680027337	0.8376344086021505	0.05361264687386301	0.5153225806451615	0.07307540047086199	0.5153609831029186	0.059910391938158114	0.5663082437275984	0.16888680025833283
0.8282258064516128	0.05407969290959464	0.7120583717357911	0.05113121732340329	0.7043010752688171	0.07953336115260431	0.7040322580645162	0.06887221733482138	0.5806451612903227	0.15260398123967228	0.7736559139784946	0.07994867926925142	0.8419354838709677	0.052581100154186274	0.5153225806451615	0.07364897107462343	0.5089093701996928	0.060075870349456724	0.5734767025089604	0.1685959800788196
0.8282258064516128	0.05407969290959465	0.7077572964669738	0.051012873037544135	0.6983870967741933	0.08008291217694334	0.6983870967741935	0.06862103884730994	0.582258064516129	0.15229967002034786	0.7709677419354838	0.08092116616358334	0.8451612903225807	0.05258110015418628	0.5169354838709679	0.07472423989182772	0.5050691244239631	0.05984016691496783	0.5770609318996414	0.16859598007881962
0.8274193548387097	0.05451873849580723	0.7040706605222734	0.05149876555463961	0.6908602150537633	0.08110748980112156	0.6943548387096775	0.06780133524779072	0.5790322580645162	0.15205915738441758	0.7655913978494623	0.08216067743010107	0.8486559139784946	0.05301036783229573	0.5161290322580646	0.07591787067379294	0.5001536098310292	0.059193545159408105	0.5842293906810033	0.16888680025833283
0.8266129032258065	0.054835136370859884	0.7019969278033794	0.051713812690573076	0.686559139784946	0.08083237318471685	0.6895161290322582	0.06749724410273374	0.5838709677419355	0.15202919604570744	0.7612903225806451	0.08294862164914209	0.8518817204301075	0.0531450400961765	0.5193548387096775	0.07617926063162526	0.49731182795698925	0.05948312892225613	0.5842293906810033	0.16888680025833283
0.8282258064516128	0.054001528705689555	0.6987711213517666	0.05133482871477691	0.6784946236559136	0.0811314252317783	0.6862903225806454	0.06708450130851872	0.5887096774193549	0.1518335090354515	0.7596774193548387	0.08408677386407515	0.8526881720430107	0.05361078199497944	0.5241935483870969	0.07627743243576265	0.4956989247311828	0.06084691859789647	0.5913978494623653	0.1685959800788196
0.8298387096774194	0.05324608524442432	0.69715821812596	0.05129006557673808	0.6741935483870966	0.08165583210179403	0.6822580645161291	0.06726550561016803	0.5870967741935483	0.15163782202519552	0.7564516129032257	0.08470678113510884	0.8534946236559139	0.05481080039584658	0.528225806451613	0.07621230676863228	0.4915514592933948	0.06151935960253402	0.5949820788530462	0.1685959800788196
0.8306451612903225	0.05243963363152109	0.6961597542242703	0.05156578992181341	0.6725806451612901	0.08181388640576072	0.6790322580645162	0.06783534405968891	0.5838709677419355	0.1517595822525707	0.7532258064516127	0.08614047289138123	0.8534946236559138	0.055957620800240485	0.5322580645161291	0.07628630476521661	0.48648233486943165	0.062112415446619704	0.6057347670250892	0.1685959800788196
0.8282258064516128	0.052889465427813365	0.6927035330261136	0.05249244553595609	0.6709677419354837	0.08281024724645775	0.6766129032258066	0.06855454961873818	0.5822580645161289	0.15149629772458284	0.7548387096774192	0.085787993268083	0.854301075268817	0.05643177614680374	0.5338709677419355	0.07634532209244588	0.48087557603686637	0.0622898643462363	0.6057347670250893	0.1685959800788196
0.8274193548387097	0.05282760377639457	0.6885560675883255	0.05297028715295739	0.6666666666666665	0.08360339460101114	0.6725806451612903	0.06859034624418653	0.579032258064516	0.1514962977245828	0.7548387096774192	0.0872216850243554	0.8564516129032257	0.05615813113865903	0.5346774193548387	0.07663612837632972	0.47649769585253454	0.06325213675010248	0.6057347670250894	0.1685959800788196
0.8290322580645161	0.05182651555920042	0.6854838709677418	0.05366963370320458	0.6650537634408601	0.08457941001116363	0.6728494623655914	0.0682636408337245	0.5709677419354838	0.15164082984401558	0.7569892473118278	0.08671637495497236	0.8586021505376343	0.0553957595781599	0.5338709677419354	0.07659629950373169	0.4745007680491551	0.06355420178750645	0.6200716845878135	0.16796112579757336
0.8306451612903226	0.05079995147277165	0.6855606758832564	0.05356630522096254	0.6672043010752687	0.08603709264774	0.6723118279569892	0.06836878435233117	0.564516129032258	0.15140750665473784	0.7580645161290323	0.08621106488558933	0.8591397849462366	0.05549929850480896	0.5338709677419354	0.07627647414779262	0.47526881720430103	0.06422970008306668	0.6164874551971326	0.16796112579757339
0.8314516129032259	0.05039561148571076	0.6844086021505374	0.054298548899976366	0.6682795698924731	0.08659247178809848	0.6747311827956989	0.06848478376352647	0.5548387096774192	0.15140750665473784	0.7612903225806452	0.08576722374754292	0.8604838709677419	0.05508418395170246	0.536290322580645	0.07612098637525502	0.4776497695852534	0.06463125607314157	0.6164874551971324	0.16796112579757339
0.8330645161290324	0.05009963822914258	0.6822580645161289	0.05487737178397406	0.6698924731182796	0.08595749549684417	0.6747311827956988	0.06805259463302167	0.5354838709677417	0.14818170020312493	0.7612903225806451	0.08614281377161381	0.861021505376344	0.05472852827284094	0.5395161290322581	0.07511773299449932	0.4811059907834101	0.06567752525359014	0.6129032258064515	0.16825194597708662
0.8330645161290324	0.04963343659066289	0.6802611367127493	0.05534901860498226	0.6725806451612903	0.08519714725935264	0.6771505376344085	0.0666501498405515	0.5209677419354838	0.14690925374114147	0.7586021505376344	0.08603248152972154	0.8623655913978494	0.054952573947070725	0.539516129032258	0.0744196481120888	0.4827188940092165	0.0652676527194153	0.6093189964157705	0.16825194597708662
0.8322580645161292	0.049082180169761014	0.6791858678955451	0.055417757623637195	0.674731182795699	0.08428965557146702	0.6776881720430107	0.06616725871856309	0.5080645161290323	0.14690925374114147	0.7655913978494623	0.08420876938270486	0.8653225806451613	0.054787295669418715	0.5403225806451613	0.074571803721751	0.48701996927803376	0.06537235133542238	0.6093189964157705	0.16825194597708662
0.8322580645161292	0.04859278540027794	0.6771121351766513	0.05559134543578738	0.6768817204301076	0.08470239836568207	0.6806451612903226	0.06541437389293249	0.49354838709677423	0.145636807279158	0.7677419354838709	0.08449179482357148	0.8650537634408603	0.055331319639464006	0.5403225806451611	0.07486216960456052	0.48870967741935484	0.0646580986000311	0.6021505376344085	0.16854276615659985
0.8314516129032259	0.04888315920030887	0.6735023041474655	0.056039853206113655	0.6790322580645163	0.08415801642686431	0.6827956989247311	0.0644325788805002	0.48870967741935484	0.14525176252379496	0.7693548387096775	0.0829251398861806	0.8663978494623656	0.055498159674715525	0.5395161290322581	0.07569803675824864	0.48932411674347154	0.06439792865590149	0.5949820788530465	0.1688335863361131
0.8314516129032259	0.049342353805819444	0.6695084485407067	0.056831845691239016	0.6795698924731184	0.0834471509166321	0.6841397849462366	0.06381001733102823	0.4693548387096775	0.1424747994109392	0.7736559139784946	0.08151805099358239	0.8685483870967743	0.05537462590993611	0.5419354838709677	0.07622342685236246	0.492242703533026	0.06364852956526619	0.5913978494623655	0.1691244065156263
0.8298387096774195	0.04971953774061323	0.6669738863287252	0.05797742992688129	0.6795698924731184	0.08393702561888629	0.6825268817204303	0.06327238292242607	0.46290322580645166	0.14077334274942202	0.7779569892473118	0.07985152312293682	0.8682795698924732	0.055105808705635036	0.5403225806451613	0.07664439966632573	0.4940092165898617	0.0638410647461915	0.5878136200716846	0.1691244065156263
0.8306451612903226	0.04969238168834612	0.6638248847926268	0.05843905853087929	0.6801075268817205	0.08385078405554473	0.681720430107527	0.06254809802551863	0.46129032258064523	0.14057765573916609	0.7790322580645161	0.07938530977011685	0.8655913978494625	0.055729875738998874	0.5387096774193548	0.07664439966632573	0.49523809523809514	0.0641848594607208	0.5842293906810037	0.16975926079687256
0.8298387096774195	0.049719537740613225	0.6632872503840247	0.05858960542401923	0.6849462365591399	0.08359027795391863	0.6833333333333335	0.0622868530807158	0.45967741935483875	0.1402733445198417	0.779032258064516	0.07938530977011685	0.8637096774193549	0.055709726719700876	0.5411290322580644	0.07642308001864558	0.49523809523809514	0.06424833218618413	0.5842293906810035	0.16975926079687256
0.832258064516129	0.04963448295819104	0.66321044546851	0.05903381840323406	0.6903225806451613	0.08342300391780048	0.6852150537634409	0.061648653193584126	0.46290322580645166	0.13976918201892696	0.7801075268817204	0.07969483099264331	0.8602150537634409	0.05644592206182275	0.5411290322580645	0.07642308001864558	0.49278033794162823	0.06319225167844833	0.5770609318996417	0.1700500809763858
0.8346774193548387	0.04971953774061323	0.6642857142857144	0.059735736206798645	0.6924731182795699	0.08266854486245256	0.6879032258064516	0.061042730261437576	0.4596774193548388	0.1400025052082047	0.7779569892473117	0.08035735218413637	0.8551075268817204	0.05754834693129416	0.5395161290322581	0.07525162391875295	0.4944700460829492	0.06283341844597186	0.5734767025089607	0.17034090115589903
0.8354838709677419	0.04974669379288034	0.6653609831029186	0.06042533093008086	0.6940860215053762	0.08198691197040905	0.6905913978494624	0.060918802906097136	0.46451612903225814	0.13873005874622124	0.7795698924731183	0.07990695170445215	0.8491935483870967	0.058003565860636555	0.5403225806451614	0.07672742929423595	0.4950076804915514	0.06304739655412614	0.5734767025089605	0.170340901155899
0.8370967741935483	0.049051980005788524	0.666973886328725	0.0614509589274224	0.6940860215053762	0.08138574355772521	0.6924731182795699	0.06091241334465399	0.4596774193548388	0.13950101634410114	0.7768817204301075	0.08072871625789871	0.8456989247311827	0.058319963735689206	0.5427419354838711	0.077235874230867	0.4960829493087557	0.0641825158950373	0.5734767025089605	0.17034090115589903
0.8370967741935483	0.049051980005788524	0.6686635944700461	0.06287531058051024	0.6940860215053763	0.07989340935431175	0.6975806451612903	0.060929693716560394	0.46129032258064523	0.13923773181611326	0.7774193548387097	0.07913562384412796	0.8422043010752687	0.05858995743933139	0.5443548387096775	0.0779599000741686	0.5008448540706605	0.06571211265737216	0.5734767025089607	0.17034090115589903
0.8411290322580645	0.0479916918579393	0.6676651305683564	0.06405068820471675	0.6913978494623655	0.07992657470265167	0.700268817204301	0.060702986935830115	0.4612903225806452	0.13923773181611326	0.7720430107526882	0.08054271273672618	0.8362903225806451	0.05885129013352215	0.5419354838709678	0.07864300428722407	0.506221198156682	0.06657586861627067	0.5698924731182796	0.17063172133541224
0.8451612903225805	0.04725352876858047	0.6682027649769586	0.06441845812489523	0.6903225806451612	0.0804318847720347	0.7053763440860213	0.061444250147468626	0.46129032258064523	0.13923773181611326	0.7661290322580645	0.08081926608891239	0.8352150537634406	0.0584619641514936	0.5387096774193548	0.0793500088122251	0.512058371735791	0.06712890732886198	0.5663082437275986	0.17092254151492547
0.8483870967741935	0.046870309458158316	0.6697388632872505	0.06466406821609642	0.6913978494623655	0.0801383987019506	0.7086021505376342	0.06120434184385121	0.4596774193548387	0.13908601025002798	0.7645161290322581	0.08158318771260642	0.8303763440860213	0.05911180939478504	0.5362903225806454	0.0806200537345073	0.5185867895545314	0.0682773199157714	0.5627240143369174	0.1712133616944387
0.8508064516129032	0.04630551899728906	0.6717357910906299	0.06487754114291876	0.6919354838709677	0.07948721303706113	0.7137096774193546	0.06048513628480195	0.4629032258064516	0.13896425002265278	0.7629032258064516	0.08168310619811973	0.8295698924731182	0.05904994774336624	0.5354838709677421	0.08121895767473149	0.522427035330261	0.06846575050428487	0.5555555555555555	0.17150418187395192
0.8524193548387097	0.04592833506249528	0.672657450076805	0.06495452900990856	0.6983870967741935	0.07911162032102652	0.7153225806451611	0.05993141674382823	0.4661290322580645	0.13857833718013596	0.7596774193548387	0.08231136260822294	0.8279569892473116	0.059486434693944185	0.5395161290322582	0.08151573522117475	0.5282642089093702	0.06884035805256267	0.5555555555555555	0.17150418187395192
0.8548387096774193	0.04571997193318116	0.6778033794162827	0.06509879856976432	0.7059139784946236	0.07952799351235455	0.7153225806451611	0.059452763122216645	0.47258064516129034	0.13807066411024393	0.7580645161290323	0.08268475456751168	0.8263440860215053	0.05961986861518381	0.5443548387096775	0.08194618900340102	0.5340245775729646	0.06839724632366787	0.5519713261648745	0.17179500205346515
0.8580645161290322	0.0452305771636981	0.6819508448540706	0.06533572386399722	0.7118279569892473	0.07897844248801553	0.7169354838709675	0.059024894106708976	0.4774193548387097	0.137299706512364	0.7559139784946236	0.08272451877540561	0.8255376344086021	0.05921897208071751	0.5467741935483872	0.08167737179909995	0.5387864823348694	0.06825136350152988	0.5519713261648745	0.17179500205346515
0.8588709677419354	0.04479153157748552	0.686021505376344	0.06477270970722444	0.7193548387096774	0.0788133500199759	0.7185483870967739	0.059445217503117986	0.4806451612903226	0.13691379366984716	0.7537634408602151	0.08170123611385807	0.8223118279569892	0.0591506835571731	0.5483870967741936	0.08182782703864012	0.5456221198156682	0.06783308443166901	0.5483870967741935	0.17179500205346515
0.8612903225806451	0.04400893206395318	0.6879416282642088	0.06435816593393485	0.7263440860215055	0.07829971762798334	0.7201612903225805	0.059701831122262815	0.4838709677419355	0.136792033442472	0.7505376344086022	0.08162313244472015	0.8185483870967741	0.059830757770341726	0.5516129032258065	0.08108311477673986	0.5514592933947773	0.06692359474580814	0.5519713261648745	0.17208582223297836
0.8620967741935484	0.04392387728153099	0.6906298003072198	0.0647600616915623	0.7301075268817205	0.0786011833872528	0.7198924731182794	0.059579460612542705	0.4854838709677419	0.13640698868710896	0.7467741935483871	0.08087625018203042	0.8172043010752688	0.0595338100985264	0.553225806451613	0.08024023071070222	0.554531490015361	0.06538502746989534	0.5555555555555556	0.17145096795173212
0.8629032258064515	0.043896721229263885	0.6921658986175114	0.06517568681000599	0.7365591397849464	0.0786713319080124	0.7196236559139784	0.060021883448146886	0.4774193548387096	0.1356360310892291	0.7440860215053763	0.08053279626318294	0.8131720430107526	0.058904971719971666	0.5516129032258065	0.08039407226636981	0.5580645161290322	0.06535079151040686	0.5555555555555556	0.17145096795173212
0.8645161290322578	0.043784510394574594	0.6957757296466972	0.06448568166274281	0.7381720430107528	0.07893089458967714	0.7236559139784946	0.059375443673209786	0.48225806451612907	0.13566599242793922	0.7381720430107528	0.0796874301085388	0.8083333333333333	0.05814137062599992	0.5483870967741936	0.08072223410820252	0.5621351766513055	0.06516834213469426	0.5519713261648744	0.17174178813124533
0.8677419354838708	0.04289563301206974	0.7013056835637481	0.06334482252702213	0.7413978494623656	0.0795753243284344	0.7252688172043011	0.059395274782316626	0.49032258064516127	0.13519179126573458	0.7295698924731184	0.08000873133798125	0.803763440860215	0.05813498106455678	0.5459677419354839	0.08113911183857245	0.5663594470046082	0.06507365329990933	0.5591397849462365	0.17145096795173212
0.8709677419354837	0.042406238242586665	0.7074500768049155	0.06246450913912098	0.7435483870967743	0.08067459516224827	0.7268817204301077	0.059583235494206875	0.49354838709677423	0.13519179126573458	0.7225806451612905	0.07928590509194106	0.7975806451612903	0.058698999872732416	0.5443548387096774	0.08080391001976611	0.5688172043010751	0.06430993059121716	0.5663082437275986	0.17116014777221888
0.8717741935483869	0.04332490069017919	0.7120583717357911	0.061649618385257204	0.7467741935483873	0.08117266741431871	0.7260752688172044	0.05967112122064741	0.49677419354838714	0.13519179126573458	0.7134408602150539	0.07993264574704773	0.7905913978494624	0.059322477555153026	0.5443548387096774	0.0808039100197661	0.5718894009216589	0.06374532469150444	0.5555555555555557	0.17208582223297839
0.8733870967741933	0.04332490069017919	0.7145929339477727	0.06121115240909762	0.7456989247311829	0.08062607226651465	0.7260752688172043	0.05967112122064741	0.5080645161290323	0.13465415685713245	0.7064516129032261	0.08045684649355046	0.7827956989247313	0.06033860298063076	0.5419354838709677	0.08040452981665591	0.572811059907834	0.06343397602677243	0.5591397849462366	0.17208582223297839
0.8749999999999998	0.04332490069017919	0.7167434715821813	0.06081854407392995	0.7354838709677419	0.08226098623610287	0.7239247311827957	0.05921590229130501	0.5161290322580646	0.13450243529104713	0.6967741935483873	0.08090068763159687	0.7731182795698925	0.061078455201889384	0.5411290322580645	0.07970928925843491	0.5736559139784945	0.06310382815016713	0.5663082437275986	0.1711601477722189
0.875806451612903	0.04381125134795688	0.7179723502304147	0.060798611184421994	0.7274193548387098	0.08353048927082277	0.7209677419354839	0.05992725501851144	0.5338709677419357	0.13757652017657473	0.6903225806451615	0.08070724056373815	0.7653225806451613	0.061413961861452905	0.5379032258064518	0.07978772906152648	0.5692780337941628	0.06242627767910533	0.5663082437275985	0.1711601477722189
0.8741935483870965	0.044505965135048696	0.721121351766513	0.060715833206965636	0.720967741935484	0.0847086307907945	0.7161290322580645	0.05971843863242269	0.5483870967741937	0.1388489666385582	0.6892473118279573	0.08117005242892866	0.7577956989247313	0.06230153505607406	0.5370967741935484	0.08070031904370387	0.5661290322580644	0.06329314769343652	0.5698924731182795	0.17116014777221888
0.8725806451612901	0.045507053352242845	0.7228110599078341	0.06083144459597092	0.7155913978494625	0.08541439268553709	0.7112903225806452	0.05893569386575411	0.5548387096774194	0.13935663970845022	0.6865591397849465	0.0813407262404093	0.7524193548387097	0.06308687351192986	0.5403225806451614	0.0801626846351017	0.5619815668202764	0.06390758921473794	0.5698924731182794	0.17116014777221888
0.8717741935483869	0.04661867222109379	0.7261136712749616	0.06076479486980987	0.710215053763441	0.08528467533218868	0.7051075268817204	0.05931983584628845	0.5645161290322581	0.14059912483172352	0.6854838709677422	0.08136722202206913	0.750268817204301	0.06354225757604623	0.5443548387096775	0.08023040416466842	0.5630568356374808	0.06466125469665072	0.5734767025089604	0.1711601477722189
0.8717741935483869	0.046950522520430735	0.7304147465437789	0.06017577632005209	0.7118279569892474	0.08526578465506898	0.7018817204301075	0.05948863007327607	0.5790322580645162	0.13935467663298776	0.6844086021505378	0.08187253209145216	0.7473118279569892	0.06388711098850579	0.545967741935484	0.08023040416466841	0.5589093701996928	0.06506408769011814	0.5698924731182794	0.17086932759270568
0.8693548387096772	0.04778110183189131	0.7351766513056837	0.060094459757888366	0.7118279569892474	0.08583521957957757	0.6986559139784946	0.059275324469059906	0.603225806451613	0.14064667891117744	0.6801075268817206	0.08242791123181065	0.7443548387096774	0.06453501743030367	0.5435483870967743	0.07970501407055464	0.5551459293394776	0.06513125973143143	0.5663082437275985	0.17086932759270565
0.8685483870967738	0.04840332593125919	0.7388632872503841	0.06003223542437764	0.7118279569892475	0.0867098814107283	0.6935483870967741	0.05914951066460341	0.617741935483871	0.14191912537316087	0.6784946236559141	0.08256429815183917	0.7438172043010752	0.06472797385156209	0.5419354838709678	0.07922639698918175	0.5503072196620583	0.06587019298716112	0.5591397849462365	0.16994365313194618
0.8637096774193546	0.04949077013137554	0.7430875576036866	0.06051950308982552	0.7145161290322583	0.08630369876531224	0.6908602150537634	0.05876741083339962	0.624193548387097	0.14118163968296837	0.6768817204301076	0.08315262375346744	0.7416666666666667	0.06540804806473073	0.5395161290322581	0.0794571839588037	0.5450076804915516	0.06655653980755373	0.5519713261648745	0.17023447331145944
0.8588709677419353	0.05068270054321871	0.7427803379416282	0.06127052573749247	0.7129032258064517	0.08736399856229593	0.6900537634408602	0.05856688215264295	0.6274193548387098	0.1411816396829684	0.6731182795698925	0.08330175629221281	0.739516129032258	0.06602929062636738	0.5322580645161292	0.07954506968524423	0.5428571428571429	0.0670929142373014	0.5483870967741935	0.1702344733114594
0.8532258064516127	0.051150974636063044	0.7434715821812595	0.061693166618191145	0.7172043010752689	0.08749895362215979	0.6881720430107527	0.05920508203977462	0.6209677419354839	0.14191912537316093	0.6698924731182796	0.08305177154436305	0.7397849462365591	0.06661002525348377	0.5266129032258065	0.07915959088630428	0.5387096774193549	0.0679368181363671	0.5483870967741936	0.1702344733114594
0.8483870967741933	0.051534193946485195	0.743010752688172	0.06131456773390419	0.7193548387096774	0.08769803353714921	0.6862903225806453	0.05872825164460656	0.6225806451612903	0.1421148123834169	0.6736559139784947	0.08236496205078038	0.7416666666666666	0.06682453035325063	0.5249999999999999	0.07997944992424	0.5382488479262674	0.06925386310458045	0.5412186379928317	0.16994365313194618
0.8419354838709674	0.052289637407750424	0.7415514592933946	0.06136328017443117	0.7150537634408602	0.08806258561511811	0.6819892473118281	0.0581169117591906	0.6161290322580645	0.14381626904493405	0.6741935483870968	0.08211547153565783	0.7413978494623655	0.06706455198212921	0.5217741935483872	0.0797568444922222	0.5360983102918586	0.0694410975344498	0.5304659498207887	0.16994365313194618
0.8354838709677417	0.052755839046230116	0.743164362519201	0.061009714962037956	0.7134408602150538	0.08860372332039805	0.677956989247312	0.05801832293680104	0.6129032258064516	0.14381626904493405	0.674731182795699	0.08132835854904838	0.7405913978494623	0.06685313249090928	0.5169354838709678	0.07862833937738736	0.5344086021505376	0.06878685113052188	0.5197132616487457	0.1699436531319462
0.8298387096774191	0.05353843855976245	0.7447772657450075	0.0605093284811553	0.7112903225806453	0.09020989212798566	0.6712365591397851	0.05767470007968146	0.6129032258064515	0.14381626904493405	0.6731182795698926	0.08237933906416306	0.7413978494623654	0.0661169371487874	0.5112903225806452	0.07782188776448415	0.530568356374808	0.0673751042193696	0.5053763440860216	0.17057850741319242
0.8233870967741932	0.05429388202102768	0.7447772657450075	0.05993073024786918	0.7107526881720431	0.09033200437679396	0.6655913978494624	0.05746633695036733	0.6080645161290322	0.1442013138002971	0.6731182795698925	0.0830586629508479	0.743010752688172	0.06693087327180094	0.5120967741935485	0.07686513854328397	0.5224270353302612	0.06726474713428074	0.49462365591397855	0.16965283295243297
0.8193548387096771	0.054649945279182724	0.7443164362519199	0.05997983554724753	0.7053763440860216	0.09119626120855777	0.6580645161290323	0.057097193443125374	0.6048387096774195	0.1440795535729219	0.674731182795699	0.08431314323758625	0.7405913978494624	0.06807657039331635	0.5129032258064516	0.07575875381517273	0.5156682027649769	0.06715107002829845	0.48745519713261654	0.1693620127729197
0.8145161290322578	0.055676509365611485	0.7443932411674344	0.06020248272341388	0.6983870967741936	0.0918451730626855	0.653225806451613	0.0572445344715748	0.6016129032258065	0.1442013138002971	0.671505376344086	0.0856782688156205	0.7411290322580644	0.06824797527456897	0.5104838709677418	0.07504907134083962	0.5108294930875575	0.06651563821883154	0.4802867383512545	0.16907119259340647
0.8088709677419352	0.056459108879143814	0.745622119815668	0.06029480583944101	0.6919354838709679	0.0928517845116186	0.6473118279569894	0.05757983621191448	0.6016129032258065	0.14420131380029708	0.670967741935484	0.08655136977585548	0.7400537634408602	0.06919238180225609	0.510483870967742	0.07392579472359695	0.5089861751152074	0.0669184745357273	0.4767025089605735	0.16878037241389324
0.8016129032258063	0.057578773231270614	0.7492319508448537	0.060237749589175694	0.6844086021505378	0.09338225124489384	0.6422043010752689	0.058695304531605916	0.5967741935483871	0.14497227139817698	0.6747311827956991	0.08520546555139084	0.7405913978494623	0.06932204185289383	0.5072580645161291	0.07261548771095233	0.5057603686635944	0.06703232852458407	0.4659498207885305	0.16878037241389324
0.796774193548387	0.05800845600826488	0.7517665130568353	0.05990525495519629	0.6790322580645163	0.09355636527060417	0.6379032258064516	0.0597425793912831	0.5951612903225807	0.14550990580677914	0.6811827956989249	0.0838595866977702	0.739516129032258	0.06979065791692686	0.49677419354838714	0.0713901436772845	0.5016129032258063	0.0672488825409332	0.4659498207885305	0.16878037241389324
0.7911290322580643	0.058858829932313	0.752227342549923	0.0595928382534973	0.6725806451612906	0.09374981233846287	0.6336021505376345	0.06017044840679077	0.5887096774193549	0.14601757887667113	0.6854838709677421	0.08302002879451871	0.7384408602150537	0.07025927398095988	0.4879032258064517	0.07098243259490489	0.4962365591397849	0.06745769938164144	0.45519713261648753	0.16785469795313376
0.7870967741935482	0.05921489319046804	0.7527649769585252	0.059625169575662156	0.6698924731182798	0.09251823018566624	0.631720430107527	0.06109958241586175	0.5870967741935483	0.14655521328527332	0.6903225806451613	0.08307082456173431	0.7365591397849462	0.07106811193190601	0.48225806451612907	0.06980857495531101	0.4951612903225806	0.06792085864705814	0.4480286738351255	0.16692902349237432
0.7822580645161289	0.05959811250089019	0.7548387096774192	0.05926458899814671	0.667204301075269	0.09341428753333648	0.6276881720430109	0.06112938565041388	0.582258064516129	0.14694025804063635	0.6946236559139785	0.08322524084359505	0.7354838709677419	0.07087044466534956	0.47500000000000003	0.07035961678894566	0.49347158218125964	0.06833067380960124	0.44086021505376344	0.16600334903161484
0.7774193548387095	0.06024795774418164	0.7552227342549922	0.058968368824566054	0.6629032258064518	0.09367156276168105	0.6268817204301076	0.06067575471762618	0.5790322580645161	0.1476296140153238	0.6978494623655914	0.0832492968602446	0.7327956989247313	0.07087044466534956	0.4661290322580645	0.070687451320476	0.4939324116743471	0.06982069124916003	0.4229390681003584	0.16600334903161484
0.7725806451612902	0.06101327688580757	0.7542242703533025	0.0587659426269372	0.6569892473118282	0.09364255143542247	0.6276881720430109	0.05941939575900847	0.5903225806451613	0.14816724842392592	0.6973118279569892	0.08378693126884673	0.731989247311828	0.071320683840591	0.46209677419354844	0.07074919067147897	0.49393241167434715	0.06965041619358342	0.41218637992831536	0.16507767457085537
0.764516129032258	0.061880931181762085	0.7509984639016898	0.05839824476284903	0.6537634408602152	0.09311064977160775	0.6274193548387099	0.05967351862103692	0.582258064516129	0.14801552685784064	0.6962365591397849	0.08435193824323328	0.7338709677419355	0.07215655099427913	0.45967741935483875	0.07107757703728006	0.4923195084485408	0.06885059459331744	0.3978494623655914	0.16299473969600164
0.7588709677419354	0.06254848891658679	0.7489247311827958	0.05818043440810088	0.6473118279569895	0.09235193535466722	0.6271505376344088	0.05986819261169692	0.5709677419354839	0.14836796779267009	0.6940860215053763	0.08497801924279341	0.7311827956989249	0.07271401651198811	0.4588709677419355	0.07123550367097133	0.4902457757296468	0.06868424488721198	0.3835125448028674	0.16235988541475538
0.7508064516129032	0.06303788368606986	0.746774193548387	0.05741377208633883	0.6446236559139786	0.09177422726051508	0.6223118279569895	0.05962258286923438	0.5677419354838711	0.14836796779267009	0.6930107526881721	0.08548156033374955	0.7284946236559141	0.07314649133934727	0.45725806451612916	0.07135216526561021	0.4913978494623656	0.06884864194288184	0.37275985663082434	0.16235988541475538
0.7451612903225805	0.06298687553443187	0.7455453149001536	0.05706491254946712	0.6370967741935486	0.09135785406918702	0.6169354838709679	0.05909817846094825	0.5645161290322581	0.14836796779267009	0.6908602150537635	0.08557570080646172	0.7258064516129034	0.0735789661667064	0.45403225806451625	0.0708835492015772	0.4923963133640553	0.06824277364699141	0.36917562724014336	0.16206906523524214
0.736290322580645	0.06414831773113254	0.7443164362519201	0.05671605301259542	0.6311827956989249	0.09176147667462987	0.6107526881720431	0.05832980947976572	0.5564516129032259	0.14913892539055001	0.6865591397849462	0.08658231225539482	0.724731182795699	0.0732432340882423	0.45403225806451625	0.0715877740912714	0.49185867895545315	0.06697228387059055	0.36200716845878134	0.1617782450557289
0.725806451612903	0.06525074260060396	0.7462365591397849	0.056572401975889995	0.6295698924731185	0.09024769418454355	0.6061827956989247	0.058864333276416506	0.55	0.14971965715616903	0.6822580645161291	0.08702477932117743	0.724731182795699	0.07355933437676343	0.44919354838709685	0.07243850242202997	0.4907834101382489	0.06640346959789177	0.3476702508960573	0.16241309933697515
0.7145161290322579	0.06568042537759823	0.7481566820276498	0.05584309831482652	0.6295698924731185	0.08989917424076711	0.603225806451613	0.059141178271853424	0.5419354838709678	0.14987137872225428	0.6741935483870969	0.08771572919396084	0.7233870967741937	0.07466728983085581	0.4491935483870968	0.07278974539593268	0.49170506912442397	0.06556751354962019	0.34050179211469533	0.1621222791574619
0.7064516129032256	0.06568042537759823	0.7473886328725038	0.054899530294931206	0.6306451612903228	0.08945797796833002	0.6008064516129032	0.060702009643825564	0.5338709677419355	0.15030038892178801	0.6650537634408603	0.08814502440033213	0.7209677419354841	0.07485981220853735	0.44838709677419364	0.07269190189080468	0.49370199692780337	0.06451355877001495	0.3333333333333333	0.16183145897794868
0.6983870967741934	0.06568042537759823	0.7450076804915514	0.05392786540730685	0.6338709677419356	0.08965970776147306	0.5975806451612903	0.06274219418908225	0.532258064516129	0.1505636734497759	0.6532258064516129	0.08911250280378455	0.7158602150537637	0.07499081044579467	0.44516129032258067	0.0729457384257507	0.4930875576036866	0.0633841998260743	0.3261648745519713	0.16154063879843544
0.690322580645161	0.06647185169550394	0.7426267281105989	0.05343430929136342	0.6295698924731185	0.08996062566529883	0.5940860215053765	0.06380072705244284	0.532258064516129	0.1505636734497759	0.6446236559139785	0.08982521343505903	0.7091397849462368	0.07474684587289826	0.442741935483871	0.07232640806857164	0.48993855606758824	0.062895625245562	0.31899641577060933	0.1612498186189222
0.6822580645161288	0.06614000139616699	0.7387864823348693	0.05320112735038966	0.6247311827956991	0.09107507569677076	0.5895161290322581	0.0654141035020269	0.517741935483871	0.15180812164851162	0.6333333333333334	0.09040911108656528	0.7032258064516131	0.07547087171619984	0.4435483870967742	0.07180203539155318	0.49101382488479256	0.06269791337184095	0.31899641577060933	0.1612498186189222
0.6709677419354838	0.06614000139616699	0.7374807987711213	0.05248635699642037	0.6198924731182797	0.09218952572824267	0.58494623655914	0.06720857787828045	0.5032258064516129	0.15305256984724736	0.6268817204301076	0.09000583569605143	0.6967741935483872	0.07589184453016314	0.4467741935483871	0.07218921456061514	0.490552995391705	0.06316706782070884	0.3154121863799283	0.16095899843940897
0.660483870967742	0.0660294707445102	0.7363287250384024	0.051570010326286296	0.6188172043010752	0.0919409550601059	0.5827956989247314	0.0692161121128445	0.49354838709677407	0.15305256984724738	0.617204301075269	0.0901770362465288	0.6919354838709678	0.07601210084812828	0.4499999999999999	0.07251737640244785	0.49339477726574493	0.06283093672201805	0.3189964157706093	0.16159385272065524
0.6516129032258066	0.06585805997916581	0.7351766513056835	0.050653663656152224	0.6150537634408602	0.09346310357079012	0.5790322580645162	0.07127940369339913	0.4806451612903225	0.15355673234816217	0.6091397849462368	0.09032934611988648	0.6879032258064517	0.07593983478841188	0.45241935483870965	0.07286016003658734	0.495084485407066	0.06259457751495288	0.31541218637992824	0.161303032541142
0.6435483870967743	0.0655550069498275	0.7359447004608294	0.04978464371465711	0.6134408602150536	0.09374574081495661	0.5733870967741935	0.07316112412350666	0.4741935483870967	0.1533234091588844	0.6032258064516132	0.09092084905612706	0.6846774193548388	0.07599921099268944	0.457258064516129	0.07356716456158839	0.4937019969278033	0.06281205477511784	0.3118279569892472	0.16101221236162877
0.6346774193548389	0.06608782107417731	0.7363287250384025	0.049102423826966134	0.6064516129032257	0.09526788932564084	0.5688172043010752	0.07458621581692962	0.4677419354838709	0.1530900859696067	0.5978494623655917	0.09144525592614279	0.6798387096774194	0.07582910142784506	0.4612903225806452	0.07422316093495145	0.4948540706605222	0.06339038070465136	0.30824372759856616	0.16072139218211554
0.6258064516129035	0.06662063519852712	0.7367127496159754	0.048738267851254756	0.6016129032258065	0.09672591298119951	0.564247311827957	0.07674423796144852	0.45967741935483863	0.15266107577007298	0.5881720430107529	0.09218589140112873	0.675	0.0756589918630007	0.46290322580645166	0.07432811547467984	0.49070660522273424	0.06341267395988312	0.30824372759856616	0.16072139218211554
0.6193548387096778	0.06675406911976675	0.7391705069124425	0.048198661486086446	0.6016129032258064	0.09809892895313835	0.5612903225806452	0.07923729827697203	0.4516129032258064	0.15223206557053928	0.5806451612903227	0.09276983474582115	0.6731182795698926	0.07564437007069391	0.46370967741935487	0.07399972910887875	0.4877880184331797	0.06392778902924474	0.30824372759856616	0.16072139218211554
0.6137096774193552	0.06720390091605903	0.7385560675883257	0.04790580270334669	0.6005376344086021	0.09921489481840651	0.5580645161290322	0.08121760752946912	0.4483870967741934	0.15199874238126154	0.5741935483870969	0.09361077371383389	0.670967741935484	0.07622001045277542	0.4645161290322581	0.07519335989084396	0.48540706605222733	0.06430513441122504	0.30824372759856616	0.16072139218211554
0.6072580645161295	0.06733733483729866	0.7374039938556068	0.04742881023265128	0.6	0.09926582958136698	0.5559139784946235	0.08322514176403316	0.4435483870967741	0.15202870371997168	0.567741935483871	0.09327614037161554	0.6655913978494626	0.07736683085716932	0.4669354838709677	0.075849356264207	0.4836405529953917	0.06496155947923492	0.30824372759856616	0.16072139218211554
0.6008064516129036	0.06747076875853827	0.7373271889400923	0.04699412249307825	0.5978494623655913	0.10019965249042294	0.553494623655914	0.08518530199723226	0.4403225806451612	0.1517953805306939	0.561290322580645	0.09186623821219289	0.6626344086021508	0.07741122639209182	0.46532258064516124	0.07720826532382423	0.48448540706605225	0.0647571575032447	0.31182795698924715	0.1613562464633618
0.5919354838709681	0.06800358288288809	0.7361751152073734	0.04651713002238284	0.5994623655913978	0.10028810924483476	0.5529569892473118	0.08730624260835919	0.4387096774193548	0.15194710209677922	0.5548387096774192	0.09045633605277023	0.6588709677419358	0.07731532499922118	0.46451612903225803	0.07831465005193546	0.485099846390169	0.06426666504293878	0.31182795698924715	0.1613562464633618
0.584677419354839	0.0678930522312313	0.7350230414746546	0.046040137551687434	0.6037634408602149	0.10021532070495762	0.5524193548387097	0.08903423244857415	0.43387096774193545	0.15197706343548936	0.5489247311827956	0.08900379947090233	0.6543010752688175	0.07772595006149322	0.46532258064516124	0.07877769000404009	0.4851766513056836	0.06430850322674349	0.31182795698924715	0.1613562464633618
0.5782258064516133	0.06802648615247092	0.7337941628264211	0.04540306356706919	0.6080645161290321	0.10014253216508047	0.5518817204301076	0.09076222228878911	0.4258064516129032	0.15212878500157465	0.5419354838709676	0.08806054998990777	0.6497311827956993	0.0775240239511391	0.46612903225806446	0.07957258025548167	0.4828725038402459	0.06416546714058591	0.31182795698924715	0.1613562464633618
0.5725806451612906	0.06779569918284899	0.7307219662058373	0.04513009753051327	0.6107526881720429	0.10107008908736391	0.553225806451613	0.09220800774463542	0.4193548387096774	0.1518954618122969	0.5311827956989245	0.08873706060976817	0.645161290322581	0.07732209784078498	0.46612903225806446	0.08049739383314579	0.48149001536098324	0.0642216500024529	0.31182795698924715	0.1613562464633618
0.5645161290322582	0.06779569918284899	0.7276497695852536	0.045049065005726086	0.6129032258064514	0.10078734377982135	0.5545698924731183	0.09365379320048173	0.4096774193548387	0.1518954618122969	0.518817204301075	0.08921067171256832	0.6422043010752692	0.0770842687463739	0.47177419354838707	0.08129228408458737	0.48102918586789567	0.06434667751481826	0.3046594982078852	0.16106542628384857
0.5556451612903227	0.06794641347599502	0.7261136712749617	0.045107136412896015	0.6172043010752686	0.10152771962101861	0.5551075268817205	0.0952892157655287	0.40483870967741936	0.15192542315100704	0.5091397849462362	0.08951158961639409	0.6392473118279574	0.07684643965196282	0.4774193548387097	0.08208717433602894	0.4811827956989249	0.06411031830775309	0.30824372759856616	0.16170028056509483
0.5467741935483872	0.06847922760034483	0.7239631336405532	0.045016162444253154	0.6177419354838708	0.10283363952673263	0.553225806451613	0.09642337333701237	0.3951612903225806	0.15192542315100704	0.49892473118279534	0.08998520071919423	0.637903225806452	0.07641910296378465	0.4798387096774193	0.08311057673608264	0.4776497695852536	0.06398874057105086	0.31182795698924715	0.16233513484634107
0.5379032258064517	0.06901204172469465	0.721351766513057	0.045139516414392476	0.6172043010752686	0.10328051922021254	0.5526881720430109	0.09815136317722732	0.39193548387096777	0.15169209996172928	0.4892473118279566	0.08929214443790777	0.6365591397849466	0.07654450417062474	0.48145161290322575	0.08321553127581104	0.47526881720430125	0.06374311278603476	0.3154121863799282	0.16296998912758734
