# Supplementary material for: Shifts in attention drive context-dependent subspace encoding in anterior cingulate cortex in mice during decision making
Source: Nat Commun. 2024 Jul 2;15:5559. doi: 10.1038/s41467-024-49845-2 (PMC11220070; doi:10.1038/s41467-024-49845-2)
Supplement: Supplementary file 4 — Source Data [file 41467_2024_49845_MOESM4_ESM.zip › sfig4/sfig4-g.csv]

mouseAC004visualrelevantmean	mouseAC004visualrelevantsem	mouseAC004visualirrelevantmean	mouseAC004visualirrelevantsem	mouseAC004auditoryrelevantmean	mouseAC004auditoryrelevantsem	mouseAC004auditoryirrelevantmean	mouseAC004auditoryirrelevantsem
0.5587375744288235	3.2813852880358088	1.248856952874658	3.366784070807411	3.8745676935978413	3.6066831147993774	1.5517237438584845	3.1973247992682023
0.5817278544614526	3.1835366285553297	1.2612047680440777	3.302181992557261	3.8732011606013925	3.560986585283241	1.4688907190773826	3.1363634606359527
0.5821946555671426	3.0808910876465663	1.2566589404652337	3.2356064371106035	3.860331774127348	3.5181120276372404	1.3913806934495128	3.0767585942298843
0.603856291150621	2.9824483072680343	1.2733351345287176	3.1684214958600796	3.866255995818918	3.477676924823331	1.3191369943941569	3.016229176949829
0.6461415166236822	2.8845229466926865	1.312334275168762	3.1076428797716327	3.867953451840787	3.4375956932969616	1.253346565512558	2.9544132812743213
0.7065309646071293	2.785844536064557	1.338013463798557	3.0485166657695904	3.8916001442940082	3.4020245288138593	1.1919752963937076	2.8949574689092787
0.7491112135612625	2.693301082269617	1.3702978051684083	2.9866709736011625	3.9112585337055505	3.3668445440856445	1.1463504451635176	2.833865110846967
0.7948601711131037	2.6006714396641484	1.4004115837182616	2.92711169104035	3.9210439310504923	3.3322898550413806	1.1231881933429804	2.7692409279664103
0.8252028612200653	2.5037480955175413	1.4221510549138499	2.87209289132664	3.9046787033008092	3.2927472753690066	1.1055232383630322	2.706920989154969
0.8401952113675377	2.408795600511752	1.4377523594204358	2.813203162337614	3.8795613299075407	3.2571276968799943	1.0726022657392327	2.643322715149
0.86563895029557	2.314992990116697	1.4506152295730042	2.7571475593641863	3.8511662826822906	3.2223639281013914	1.0511589375627686	2.5800760943983057
0.8904640972485911	2.2199425901663865	1.4614398963468949	2.699465672378759	3.807744897595385	3.176938206405328	1.0057246527989936	2.5189468703720124
0.9038310883145579	2.1252202752552805	1.4754101270899402	2.639843433382026	3.7727911143919197	3.1328218504332264	0.9578388444468872	2.4586348648308634
0.929719468651452	2.029422512564535	1.4894538004051256	2.580801025627834	3.6992343795266196	3.0840378177137406	0.9264205720567323	2.396751770784098
0.9731165289512664	1.9352901042825825	1.4966876591931078	2.52134719312084	3.6266355004395288	3.032532318462763	0.8910581924161112	2.3336597667307624
1.0156781941192543	1.84320166904479	1.5110475896731779	2.456857729694204	3.5501956623994486	2.9815567558571128	0.8700283245803387	2.2768329756527894
1.038173532258783	1.7589617927913612	1.5304561443023956	2.40291120152892	3.4694792936767715	2.9362688670801376	0.87333538595809	2.23132928298219
1.0608377804313482	1.6933616608911262	1.5509864484481442	2.3592543034545956	3.38649892371342	2.90430319905711	0.9157429222175064	2.19505084880848
1.0878531412092765	1.6402733435838939	1.5450257242498147	2.3214957701154386	3.301802487527721	2.870608093537056	0.9429250263350739	2.166866233237642
1.1300278868581293	1.6021946182042093	1.5535871493112245	2.2888759248688246	3.224123773053145	2.845352789846906	0.9521789128304593	2.1494578351855194
1.1674546632713254	1.5738153865674707	1.5331839137611736	2.2643948954566024	3.1703617093618868	2.833331177523421	1.0078029556441865	2.138136479460811
1.2112105483522977	1.556777692910023	1.4954933112009685	2.242924104127114	3.122854385171248	2.825416784201391	1.0422406913716173	2.1299186090938282
1.226776339291166	1.5509409448510367	1.489486735895539	2.231274825333993	3.0648906693926765	2.8223128039999485	1.0877775601929922	2.126824472034587
1.2501619795947994	1.5472891665137207	1.477380404248618	2.2280770800526226	3.0003526754638514	2.8208592953274114	1.1477753676785856	2.122864007527226
1.2514733473109574	1.5442116407721584	1.4481083452492423	2.2301877390675227	2.9419918178648663	2.8215024123171757	1.1843734802377006	2.11592941963146
1.2524927995845831	1.5458355258701904	1.3979679881289913	2.232676121108925	2.9213252435075687	2.821123218213095	1.2246763417716984	2.1050016040280535
1.2410494498180942	1.552334618926256	1.365302587562751	2.2417446102582117	2.894090459039498	2.8249473355572694	1.2686761334934709	2.089026056015939
1.2511242535031146	1.567564501712731	1.335463412655487	2.248871879017317	2.8466241479076158	2.8282286265011627	1.3150706485113055	2.075289031646889
1.2511176452370234	1.5870430143638488	1.2917511809987716	2.245616565437866	2.7948580444941826	2.829531078989867	1.3554941757545222	2.0583488761744446
1.277860723917327	1.6082468648656598	1.2435026875606967	2.2418913545982675	2.761908387927211	2.8274278711451477	1.4038853320186568	2.039042018813183
1.2953300064377202	1.6247665934626356	1.2061679648348949	2.2323984859602883	2.7377492918297017	2.8301139520694565	1.447445692622021	2.0269216379463963
1.3327376975072684	1.6379624866668392	1.1787816068786332	2.219801491513272	2.6705272961824273	2.8320929015332967	1.511228562833489	2.015117177679186
1.3535160371398725	1.6555073573773087	1.1837234229435187	2.210127712357336	2.60662277323951	2.842612350746114	1.5796532174934044	2.0055305803830046
1.4118448624858264	1.6765282460433266	1.1810412207965861	2.2035879974116743	2.5232579336773964	2.8607176974813067	1.6502144941017534	1.9953531230892678
1.4345912101862341	1.6983581506797256	1.162729951021011	2.2006560726983957	2.436539019370991	2.8830974265095697	1.7118024310657485	1.984168681148873
1.4200414380732493	1.7197800248285822	1.1229544292933646	2.1886550173831174	2.3555324928366193	2.90609245123363	1.793697165843609	1.9751114312627323
1.4123020089763916	1.7409181417878992	1.1158419626347928	2.1745027547095925	2.2744599933673917	2.926045710856125	1.8596915096347344	1.9663127091923733
1.4216865795283282	1.7561913475127542	1.0979790497039523	2.1638366724813607	2.218042738111025	2.9458362149247863	1.911443664531799	1.9589578787418942
1.4358578007662726	1.7675805200388983	1.0843500652004974	2.1552736161565393	2.1798089277140633	2.960164490657754	1.9272692127737419	1.9535352359857088
1.4591064413449	1.7817615470053616	1.071759903897182	2.144159459958077	2.144215567397719	2.9832474961841418	1.954908630995266	1.94523460759415
1.4732276258650576	1.7925006295510972	1.061874284225408	2.13773454387652	2.1444449255255456	3.0001471704542655	2.010326772146298	1.9407935468206792
1.4718772928225667	1.8002738471683937	1.037349477664962	2.125680525818575	2.108842960758839	3.0150793668464506	2.0453539280591846	1.9363946938867556
1.4871526645772413	1.810125612166132	1.015164876517136	2.1094719963763238	2.0885488331418265	3.0347669402697597	2.1213951848474637	1.9322538890991034
1.5286571388434016	1.8206364445622065	0.9898275553639929	2.1002987755803693	2.064319856581654	3.047693382529217	2.1797693751207095	1.926544313144967
1.5760555359581911	1.8304218606722285	0.9496634605145102	2.088093205065213	2.0842019480705027	3.060403822050434	2.230486475970152	1.9197936914579752
1.6140800756202485	1.842568019389445	0.9291636659476672	2.0769681019516772	2.1067483846200887	3.0720133430850836	2.312967862574529	1.9168743212736934
1.655127734102751	1.8504456842250354	0.8946614643321037	2.068882353517447	2.1155689261500608	3.08268193129611	2.3582425906982305	1.9112037944973028
1.678311489267272	1.8640347868696931	0.8503266699778402	2.059781016304038	2.147645221129243	3.099625246231726	2.401241814755959	1.9050289912159641
1.683922221802561	1.8698718746092071	0.8104150550084542	2.048699795794073	2.1830580561875794	3.1075694804738885	2.402200831074461	1.9019174407387491
1.6989623419683364	1.875921043737611	0.7937158079149733	2.039550797204357	2.2034565419241314	3.1168885011157874	2.431926755165377	1.8996153669258782
1.69518888700177	1.8768089026825971	0.753715888938313	2.0361061326476393	2.227239516761208	3.1222280991466587	2.4668608721676524	1.89531684559279
1.699985221638437	1.8821581732693937	0.740177239383005	2.0371150649272436	2.229933372167108	3.124296027984326	2.4723748466993305	1.8891950633321088
1.7045152350601456	1.885717483555217	0.7375473679029354	2.043210256089567	2.2499088934254523	3.1236144541191737	2.473968173214068	1.8860840622903448
1.7343762949900068	1.8857317730708716	0.7327003500462843	2.04536795662849	2.269382091528349	3.1171560569087275	2.498042175087442	1.883368668242213
1.7398014655686524	1.8833334704727889	0.7176912908209592	2.046378454315223	2.3249627892336955	3.1041979366600367	2.506149440214591	1.8864361086975787
1.7666771187671642	1.8828449768909499	0.704120300657643	2.0466285152284454	2.4066979809850473	3.091498465478461	2.526585157884355	1.8932350711580888
1.8000005265697125	1.8792752709966047	0.7008798448087674	2.046986905923599	2.4606229278092315	3.0727149577670967	2.501753037483869	1.9004588139966585
1.8195271081620505	1.8747231737041627	0.7099284990920542	2.0467067453954577	2.501276151062077	3.0573139578183217	2.480541791168236	1.912743777196633
1.8354624241736106	1.8671100052632694	0.6953901252693925	2.0488903022558715	2.549571565012706	3.0388589384088447	2.4362598165945855	1.9232933736024567
1.867542381506978	1.8604747470367329	0.6926225440369932	2.052340867881042	2.594561084667656	3.022138754936745	2.4087473829202644	1.9388947898201694
1.8913817289121755	1.8566847085733222	0.6891491962255676	2.0577997971586233	2.629566281996107	3.0039195678545534	2.384245861388996	1.950865665314961
1.9152320464094257	1.853765662020389	0.6988576643069558	2.0647765712067243	2.6055867231284933	2.9850279292882527	2.351918778371846	1.9646921398146093
1.9448146766156014	1.8559411730411348	0.6964243225490572	2.0678474672634546	2.609269555902897	2.959064256926585	2.2956597263317797	1.9778961538346773
1.9820936219527272	1.8551010736471405	0.6575599516080156	2.070120194916568	2.5744920672247957	2.926427420444352	2.2468264839490204	1.9883772400429829
1.981832466275405	1.8522015844887776	0.6515058379101066	2.0714358705184073	2.564441145436337	2.879203634630219	2.211669628366094	2.001388152138342
1.9917051725615145	1.8488617640911944	0.6571434596998864	2.0657896761885866	2.525951721750067	2.8281230756941707	2.180795785050819	2.0155190014036295
2.017748989800802	1.8445233068002742	0.6362869713474532	2.0614583667808435	2.480050721148172	2.7780887791711266	2.1056430339199204	2.024931957208503
2.0127705991676903	1.8400267369426346	0.6149471997293158	2.061768801569408	2.4183379788603787	2.7347769560495494	2.0466670347287006	2.0262134317040528
1.9927118264205579	1.8294515485738472	0.5711201979826186	2.058938898213802	2.3113182747295076	2.688087082485996	1.9866701287268338	2.0273702752589258
1.9841101570303574	1.8221447167915275	0.527177103706462	2.055354982353976	2.2076961467075824	2.6513208476333254	1.949188294016392	2.0324378160463543
1.9977400090223778	1.814533107379592	0.500787613441585	2.050228703232011	2.156495855201415	2.6128560824759908	1.8908530636399596	2.040041402901469
2.02731121729273	1.8093800892494771	0.4794836113381893	2.0419493348738404	2.0643933809477786	2.578389625800193	1.8147278792428911	2.045910537697598
2.055460643471132	1.8025613242750615	0.4775809158290082	2.0349952460242284	2.011818136286269	2.5404441293023643	1.7316531344541897	2.05443368247154
2.042896363844427	1.7965440322818442	0.4800715884674104	2.033626170618488	1.949174038085689	2.501668813839	1.6597682100152527	2.058529964780293
2.02224846458612	1.79012096622769	0.4775361390062936	2.0229364540461807	1.8708394842450247	2.4692348239574784	1.582303383135786	2.063705795025913
1.9932902265125123	1.784044002187074	0.4978828784137408	2.0124528694027775	1.7873107687639282	2.439791038685097	1.5083336665090172	2.068952683592473
1.9540140570062496	1.7748815404191383	0.5250470806758457	1.9977041230592636	1.7132087851412132	2.4112180786779174	1.4035179347681512	2.0699423741689844
1.9344661072475717	1.7723098261073957	0.5542512792577229	1.9842041027208301	1.6493797139460125	2.3889974780328864	1.3159090377720721	2.073082510824248
1.9196430149225792	1.7684273331204399	0.5971463685800547	1.972667981825639	1.577075483559276	2.360940295706916	1.2429264096666202	2.074645002495946
1.9218536004693652	1.7678146675995625	0.6380599903516886	1.9705300175998457	1.4994788046716092	2.3383902321251977	1.2080364481062893	2.077185206761068
1.910078742711708	1.7693542078373499	0.6598615011067558	1.9728703409502344	1.454713839709259	2.3263083063775833	1.1537394069709577	2.075643955023163
1.8951593431230314	1.7739817174595085	0.6780439038207989	1.974394476799037	1.4122556638573402	2.3223075615315225	1.1205159116994658	2.077914662845036
1.8763102809803813	1.7810459766220033	0.7051078498440833	1.9697696875352662	1.3532984581855774	2.3141440994289693	1.075768366707571	2.0804969654069687
1.857504123325337	1.7880841289052842	0.719077281878427	1.9606380356804385	1.289119191802607	2.3076974801589962	1.0456786244693705	2.078071178140867
1.8119685887498795	1.7973214086780755	0.7132962803883178	1.9487579174856924	1.2266874719442264	2.308442764925316	0.9754763492226194	2.078446549266579
1.779679110744539	1.8157153613539225	0.7319736683317146	1.9338856614001942	1.1409941598010327	2.3155666036545868	0.9113795689364931	2.0748952598631556
1.7460803424164655	1.8367659152136926	0.7613835782402291	1.9220275272685292	1.0298237660913478	2.3245602147552233	0.852636181878809	2.0739382592197586
1.7130021478797612	1.8568363718907344	0.7869838333127557	1.9112197522676266	0.937310473338691	2.3287283415032953	0.8266999495140717	2.0744733082667772
1.6716959220907417	1.8726576854478592	0.8107001565932462	1.8958774515951013	0.8824874494938606	2.336324177271861	0.8004181061569013	2.0714852570026157
1.6360242000662069	1.8847231580264623	0.8348183626337192	1.8810853733357333	0.824043173577585	2.3402729874391768	0.7960279115071662	2.069608275514212
1.5752865534713485	1.8932302499830653	0.8432262209792654	1.8701082474582749	0.769216929593852	2.3434856618753535	0.7805845648092348	2.065475238376504
1.5057054363988243	1.9053485740206961	0.8600335038866866	1.8588778665635937	0.6886596866238662	2.362014468044916	0.7749514215488702	2.0688716589496154
1.4386947892735547	1.916182855905291	0.8394669097660523	1.8484651771326557	0.6412146764338581	2.3867184318160124	0.7500793713829317	2.0732121573791513
1.3754575865523586	1.9266155382050931	0.8323882713833807	1.8395716341097061	0.5780530435414921	2.4131283525089438	0.7289665612532304	2.072657541721072
1.324822124564183	1.9358744166679207	0.8507876894725424	1.830482331133566	0.5449057365991461	2.4436301684445554	0.7491482583295406	2.0790739156851363
1.2896259654462805	1.947233298141537	0.8658552491599497	1.8231101104012102	0.544721421476791	2.4804041788755975	0.7252068145739926	2.081200743471399
1.2476868912010601	1.9534195235068874	0.869719463298569	1.8185062899801672	0.5508848755068366	2.513637876586016	0.7052409862971734	2.0839660896111543
1.209221360723451	1.963761450766897	0.9083223217636673	1.8165848912418634	0.555788679460629	2.547532627510003	0.6908942318923165	2.0880994433822537
1.1603456210758272	1.9683417442605997	0.9182026007406933	1.8147099547538923	0.5543237583451552	2.582268290105942	0.6768148188351872	2.0968725408153497
1.1379883274268197	1.9799933247667951	0.9635572653259328	1.8142453678596908	0.5994626396951541	2.619133322229104	0.6650541488388242	2.1115342648961275
1.095412537898326	1.9931077897978948	0.998681779706927	1.8101420106369825	0.6359053185919583	2.6499122509276236	0.6647776589201828	2.119545389019435
1.0367321773367018	2.0032274144376156	1.0160395303982028	1.807745996815411	0.638184516690042	2.676134075127233	0.6608892168673378	2.1219302533259703
0.9896092325125745	2.009951059897051	1.0378024866936826	1.8111945633315834	0.6607649177135958	2.696992481944922	0.6774011226302734	2.121900478961844
0.9698367131640321	2.0196178004384255	1.0482796224272997	1.8179192745864026	0.6743335417917591	2.7214424833507573	0.6848242071357825	2.1155468915391977
0.9718581255562124	2.026690001878959	1.0434884045472992	1.8211497197826934	0.7197853020727452	2.748173203723359	0.6619259705747716	2.111281444087916
0.9738601859679142	2.0326930557145055	1.0540733945381697	1.8321695275931287	0.7656378970511867	2.7791608226800157	0.6654895026820302	2.108017814465245
0.9714444366141395	2.0390436680951587	1.0568722863910318	1.8475998983446962	0.81890611670463	2.8142238089337916	0.657152132226268	2.108130860676781
0.9767177893444655	2.043340152213129	1.0287005802540359	1.8695873665900289	0.8490683473847884	2.852952974298918	0.6620333677208744	2.1136359360225403
0.9418502149178175	2.045141551183921	0.9924175267556231	1.8956422579658554	0.877684871992393	2.891831722917778	0.6754911776322741	2.1119475524539695
0.9397694683970151	2.0492774621839014	0.9736992718168784	1.9204365883969077	0.9033904834841395	2.9243087938266457	0.6733604464220085	2.1109769061741495
0.9414844388283888	2.053027232896238	0.9550503425868226	1.938011266069006	0.953154348798162	2.9564270584065584	0.6304021561112271	2.105925702730623
0.9607553077043611	2.056625259577006	0.9335309819642217	1.9637495836459316	0.9781348080541892	2.9852376550945117	0.6060395791915429	2.1063562860549343
0.9754428114956315	2.0617862726494054	0.921957293593994	1.9856073666099465	0.9916152108750979	3.0084079273897695	0.5755939518878488	2.0974006543527497
1.0053438978236715	2.0603254651682974	0.883804338424729	2.014899229289171	1.0323482834758977	3.0296858962924453	0.5656437955268435	2.088913230310703
1.049269351222881	2.060896317085998	0.8514030832457785	2.0504301540019205	1.0765992986091264	3.0526394829856964	0.5683864007756646	2.0872158647253736
1.1037368001730297	2.0572522344890114	0.8191879057824637	2.0889304726196998	1.1419637951349666	3.0728045181372887	0.6021363275491038	2.0840303064711616
1.1620209206907137	2.049320786949761	0.7843401311246173	2.124084609270795	1.209691669307402	3.1079136198732242	0.636236099163865	2.0855013230636734
1.2076103697558949	2.0404026006358076	0.7442924988944953	2.1547678266311956	1.2948128736871487	3.136577135132853	0.666811534946492	2.085074952213832
1.2371968759949077	2.0300147726340474	0.7341701577321743	2.1820911924837842	1.390811171908772	3.174901237173393	0.6778558212041634	2.082995754576497
1.285246991012683	2.02403712159483	0.706962260128611	2.2125634134819707	1.476649963624223	3.2066921110608315	0.7039343289282215	2.084965429483274
1.2925290034969013	2.015765022494217	0.7006472201900379	2.2414340820692367	1.535130426127558	3.2403746095840833	0.712453210136768	2.0791649516121593
1.34268719231114	2.009999803147232	0.7062270333553319	2.2716213140481663	1.5791707311972973	3.2839605570427985	0.7421815050092786	2.0753606175854395
1.4069553595346422	2.0011292118281525	0.7260002487533621	2.300835734262787	1.6451305060236634	3.314217274702901	0.7605941389098807	2.067749760487892
1.4724071361857767	1.9986787476735306	0.761741483190774	2.3334752689448486	1.7052364883227764	3.344372571433741	0.7898716377197528	2.056509291855896
1.5363139783431632	1.9934768064563886	0.7634928311597773	2.3605437456054776	1.7795669698295282	3.3790561188509702	0.796316293534551	2.049598649315593
1.5862834945564135	1.9857043567201764	0.7742634510844365	2.3838922717371145	1.869984836364109	3.4078520638374434	0.7596097096080192	2.0440060895472305
1.6262659327267834	1.9826396773965964	0.7797821196963534	2.4059192765392234	1.9304572278024352	3.4322448265943266	0.7439600458953763	2.040510101182589
1.6650648346992747	1.977844109306202	0.7790990245159971	2.433002640430745	1.984515435535258	3.4584697232151207	0.7213072032387107	2.034528059340448
1.6649143859025932	1.9681540439566114	0.7721087759687004	2.4597641983778207	2.0868939069768406	3.479375993400326	0.7132040059269564	2.0297927922839594
1.6809815297078516	1.9637784701387626	0.784242140773085	2.478662358036527	2.188488120525469	3.481989289847611	0.7102393125837806	2.030455337512311
1.684855518836847	1.961607832979656	0.7653079746714281	2.498328448319328	2.2522601354967584	3.4893790109672698	0.7015866478430375	2.029808179056462
1.7231955504773995	1.960124870187169	0.7489647214768804	2.5198158543076628	2.305692856734329	3.497275807572525	0.6651735050306248	2.036244827029252
1.7541266629190033	1.9612318441796777	0.7398658399416608	2.539041511085377	2.38056384916367	3.5004759845899276	0.641291975358118	2.044489044541041
1.7472140614244147	1.971803371585212	0.7350422585614337	2.5515490391331364	2.4563117991153316	3.503223697785168	0.6051782625554935	2.0580643890757973
1.7173551990706064	1.986509903352744	0.7300477353402071	2.555009774348234	2.5407996746409713	3.509135759365502	0.6033898815842669	2.075331025641681
1.6874092460162913	2.0038723999509385	0.7191418253177349	2.559027649327803	2.5949416068101367	3.5223253741865106	0.6007137788800248	2.089412813232132
1.6813314252357228	2.021929126688373	0.7316791852796121	2.5656262965597723	2.6248575095841655	3.5319535784941865	0.6177490997711341	2.102428723730459
1.674583180302343	2.047055460204729	0.7567429950913017	2.5702829906404414	2.647996466614164	3.5406073877260953	0.6589127362687126	2.1153217639662527
1.68692889772597	2.0767291794740155	0.818514046370318	2.5752467047416845	2.662993520830965	3.5431698724254757	0.6912292729344669	2.124677353754468
1.730371355380975	2.10747648390514	0.9243886205468755	2.574640029863901	2.655534571520763	3.5369577679416313	0.704830882345844	2.1348231676371245
1.748150047655787	2.140121276616858	1.0109212408662067	2.57189346705074	2.659765651665414	3.5385234319734242	0.724400326112218	2.1462606902856116
1.7974216406568042	2.1741449556346533	1.0992377670326599	2.5757673748668117	2.6346695182605155	3.5447323691732193	0.7695931607330161	2.156663988309253
1.8181523454441888	2.207761615650707	1.19559530311183	2.568877642958568	2.6207807111653896	3.5416529328117767	0.7844742523100723	2.1664308525293166
1.835825106447382	2.238662833212291	1.306855130340202	2.560586915990749	2.601515502137856	3.5394906996715023	0.7978070356752671	2.1837713704839437
1.8380944059915154	2.2702398310245657	1.4267349768299324	2.5407312516251648	2.577932624730004	3.544447265689772	0.81185794598272	2.1990105305313103
1.816348487339164	2.2970695016157467	1.5214999457034566	2.5174631261613576	2.5259451489778537	3.556396764487321	0.8001590067290661	2.2077056987368393
1.8113924841023143	2.3221027041371394	1.621271930064363	2.4999147955454477	2.4685605126183083	3.5697484654246647	0.768593322036757	2.216157210328072
1.8385831320819692	2.3421275956674856	1.6700704914131608	2.485998605940471	2.399729377090669	3.578777721538382	0.7396563189442653	2.218509081526969
1.8931059827823449	2.3566414167808563	1.677449784391516	2.4749306440593366	2.3865761701799113	3.602274472928797	0.7130208101757829	2.2226644201881847
1.9986910983972324	2.3748866050754893	1.6780870392722387	2.474424341619181	2.348508377071852	3.635545246641427	0.7091575777410264	2.224911218068269
2.1115315082892017	2.393470718332899	1.7009799468918723	2.4711743122651986	2.3109474861618144	3.673205838624564	0.7044929851068614	2.2268518841512543
2.243142222692269	2.408412266427794	1.7333678930185803	2.464632364658566	2.32919794295999	3.7139194184523947	0.7036183717497276	2.238164129875334
2.36284723817812	2.420316123164469	1.7752390222148324	2.453567207905115	2.3597287232729944	3.747528529116963	0.6746945216508994	2.247977467819066
2.497647867042992	2.4299848353019504	1.8323942658308874	2.436495031918528	2.4121291792165414	3.784451751950375	0.6578959478656141	2.2556713554771584
2.6892085879245258	2.425840491963298	1.9106658229371933	2.4190792814477424	2.513277871140507	3.8050000894806613	0.6360894921085823	2.2617192482592707
2.8836733661524656	2.4257281810891187	2.0461206757034125	2.4072992193198344	2.638975135920004	3.82105123387215	0.6427257492490595	2.269028071121499
3.066108440685004	2.432497485146764	2.2231111445504537	2.402858092428887	2.736217975249542	3.8388240329381818	0.6521000191776926	2.275663681839658
3.262310634907088	2.443581040208128	2.4353499607493077	2.395560046475733	2.9037743503085918	3.856650424423857	0.6603110958605353	2.28118017877357
3.4554249610650127	2.4620104654241826	2.671310371426631	2.383661936924049	3.0918310825527717	3.8668193646220956	0.6849917905145585	2.2915030164462813
3.696976001209676	2.4834226315255536	2.925013053279069	2.3744526072259884	3.2859419511090797	3.879786288157417	0.7065478085000981	2.303283565138874
3.9435339177778608	2.5053082261218362	3.175177153833766	2.3717831792973114	3.528865990323985	3.90135681622488	0.7292423982024592	2.307578762348007
4.222137144993822	2.527506439511234	3.460995494338878	2.375815519047067	3.813744146972448	3.9166925825075403	0.7495168583286644	2.3088870565015487
4.452659193553536	2.543894341549245	3.7858781552790504	2.3724071455108007	4.1286241560912025	3.9340261744263287	0.7750015180669773	2.3100780063980824
4.691425106361807	2.5642775090050427	4.127548616267976	2.3776341091457023	4.457399806779919	3.960042180933274	0.7700841454196563	2.3136157178009227
4.9765440815577575	2.581239643034811	4.472539418346298	2.3861802967070775	4.837915037118508	3.994290909250901	0.7704876159995016	2.317112229374419
5.2792331145438265	2.5943652776502377	4.82279164430198	2.4033534237788614	5.217657947712469	4.021135593076865	0.7653718330189648	2.319009042381774
5.597154785131353	2.601124268970558	5.183952793389745	2.424208790476165	5.632421121196588	4.042667676721898	0.7802715614437623	2.3256487965188954
5.890882106671238	2.603834937606614	5.49961100422367	2.44671293779036	6.062736421307185	4.069267163269655	0.7786786103944034	2.329440647356742
6.168273641550701	2.5967909351436163	5.7690912354836685	2.4670964605578574	6.563003238578315	4.0853325659931565	0.7453832451607713	2.334630211149524
6.431502262553819	2.5828726262151873	5.968064200346579	2.488505002648007	7.015048582754756	4.104544485083463	0.713081159593129	2.335589138703733
6.674008980139271	2.5597934477766024	6.118353605974279	2.515382721607133	7.530504539754315	4.121017731929156	0.7025763191266525	2.335225783777698
6.946991067951551	2.534000623173427	6.248382521674103	2.5446399406863884	8.040628614184303	4.134491019993969	0.6871399684802754	2.334354949509794
7.207308309282058	2.5032640647667184	6.363475509548936	2.5699593995198335	8.560446731178104	4.138697253686061	0.6732173133168262	2.339299540205644
7.482990361418805	2.4680468605927905	6.462129455004885	2.597980408460203	9.108211911649315	4.1529463911902536	0.6923254456269949	2.3437412843288103
7.76463654180984	2.4356253599226734	6.505537203515602	2.6350999818149856	9.659548648448897	4.167878688354688	0.7209399260955512	2.3531047568598633
8.052860467343208	2.4088227177392834	6.546649560643213	2.6821438161294906	10.188277936088296	4.185851469921025	0.7551397826516093	2.3689990366142064
8.354681811183466	2.3829374822739946	6.602525019090495	2.7216878953614074	10.71311656925283	4.193333133716925	0.7893891696543998	2.386081326605809
8.654499119007824	2.362290161104242	6.632058364932884	2.751086364038782	11.244628411487142	4.198933205128686	0.8364257998753711	2.3981087441144027
8.915916790076762	2.3467227446199974	6.70310929869776	2.7837917440594007	11.761796519240587	4.194452021208762	0.8565909440342167	2.406068554305929
9.170456501542516	2.3349509259809644	6.83309847804859	2.8157141365526694	12.195958594954924	4.176724430141205	0.8996218902093189	2.4148545783796984
9.376658232527639	2.324893362278328	6.93724049024462	2.8349487368222905	12.627905481809888	4.144300125881379	0.9310788403252406	2.4247914173305785
9.56626085070201	2.3185513766591535	7.038010955790658	2.853430341507484	13.045885736803076	4.110464800876893	0.9612795063775064	2.4343028440375902
9.750727460074469	2.3160774921001486	7.102568379807766	2.87262764829451	13.417876280287718	4.068699096577542	1.0095615631386847	2.440517685660369
9.929290804691545	2.314112667552771	7.13730891410277	2.894648290302319	13.803499544011984	4.020196179762953	1.0736800230495998	2.4435115417597117
10.08537810248561	2.312125731497998	7.122261183007209	2.9218851090221887	14.143347473792247	3.970576757831262	1.1104746075480447	2.4460885931918273
10.195552718837144	2.3220985780100696	7.075295626861203	2.9531564002042088	14.414385480510907	3.930180472258984	1.1545108099106491	2.4547240373671775
10.30140209009762	2.330149385779091	6.99587894349106	2.982218590100263	14.678944916908963	3.8889557918522137	1.1999580538222143	2.4638399857612208
10.397802666097212	2.3298507062480818	6.856520248447622	3.008684804133868	14.959573938996487	3.8458383681665027	1.2394500262267458	2.468373533824196
10.497433205346894	2.321507935646313	6.681084713070065	3.0305504932890326	15.196250348456855	3.7942468633630155	1.2967885752329313	2.474677883113472
10.624957376231281	2.3064284205692758	6.468036698347105	3.0533866234414133	15.372097525175842	3.750983512539856	1.3336506146300344	2.4772724874976877
10.743582308684648	2.291392478723667	6.24491869104482	3.0712605006546685	15.485843248282062	3.710326646103443	1.3839379098791629	2.48263903834836
10.870647607399414	2.276035270145393	6.011199592005662	3.081779713591762	15.510865916018895	3.6672998327460236	1.4081635584109127	2.493728584097646
10.968113703972213	2.25739444252725	5.761005748478001	3.0850420897205995	15.534485944307686	3.6247946207168225	1.44990421843596	2.501357434882022
11.087689438259298	2.239779647074206	5.483687426058202	3.098864841610454	15.533563507636504	3.582200142329303	1.4806192464985777	2.508575201962017
11.187277682772267	2.2192005186394423	5.2060572888016825	3.104179211575353	15.485655378275023	3.537704996075783	1.5391509640981613	2.5113545105197783
11.260393599127697	2.191792308824976	4.912839344785948	3.1097336719426076	15.36942797350099	3.485368546646853	1.5876188311884727	2.5049197132702608
11.298860948127988	2.1661411001506687	4.626201028846706	3.111236204522507	15.267450402184226	3.442274848317365	1.6281871376441985	2.498884571338549
11.315644222743149	2.143059616669412	4.346643039039626	3.120018527138028	15.142784080949212	3.4049312437852777	1.653571251953009	2.495256891447957
11.331635692645408	2.126265572607388	4.07121267216287	3.1247124415470866	15.036436138137988	3.3696893526068767	1.6442917040661376	2.492019783898143
11.355856812956022	2.1151182164373905	3.81697079294625	3.1275877066882245	14.834980029984372	3.332279620724595	1.6585197895533654	2.4854862541266454
11.388565258485837	2.106952587925556	3.597680407318143	3.126398360818419	14.716210402195022	3.299833123716562	1.650579580557573	2.4787743552210677
11.443560312768433	2.099417386967796	3.404963713990155	3.1238690947161762	14.53072383828346	3.282150516799627	1.6429631195525174	2.4738631433856213
11.495901466059223	2.092583757609548	3.218420792924009	3.120335172968347	14.360332484614812	3.2588337892668506	1.6597549375690979	2.4693959926282907
11.54013117713769	2.084629062628976	3.0709928640900728	3.1069587191874524	14.1805263892124	3.242577808732949	1.6655566455207167	2.467038460406122
11.58155645290503	2.084007897497883	2.9114954169925853	3.0945305592284433	13.968246372986888	3.230803359825694	1.665734304867755	2.4602619407889397
11.6384507141087	2.0863439602336693	2.780372539897032	3.07196760273171	13.79262748368271	3.21220358422999	1.6798972776934147	2.4508299840500833
11.676607335466569	2.082943052790161	2.6598225113197844	3.0407754335350012	13.639147454440646	3.1833123549318505	1.687060402865487	2.436959586359588
11.69054313590894	2.0806871719177504	2.549506644833374	3.017677149549024	13.47848708766006	3.1586172906314345	1.7009089369758967	2.4237189488402633
11.722902232561003	2.0847228248333165	2.4707523015918733	2.9978705067221214	13.291698297232518	3.1364888259339017	1.6996826487928773	2.409610478700282
11.754441997690279	2.0820640603553455	2.4045275936524675	2.988445859176048	13.13327740002433	3.1081669850383618	1.7176341153304695	2.403751201090665
11.774971595101432	2.080008223720568	2.3420134053636703	2.970500253868118	12.999979808082843	3.083885168691248	1.7448987060724022	2.3969494528079753
11.802843348937914	2.077645203243449	2.3080929205104055	2.956499460912474	12.905873000790509	3.0587267055047525	1.7625449442936216	2.388672973223166
11.822490415098912	2.069699153477155	2.2423019095517214	2.9441227505521717	12.811873290854649	3.032623241733247	1.7676913463120107	2.3782247234067384
11.839544199717215	2.059852872556647	2.1967381599855913	2.933061548238631	12.721771625175622	3.0178646595479024	1.7499069271839056	2.3701249120931918
11.823221729993104	2.053320732317062	2.144420515684357	2.9208472855807432	12.650318393534157	3.0091174955084314	1.744884591277439	2.367099524444696
11.796711819552382	2.0435959782950346	2.0909404836922985	2.905551906111631	12.590609789476499	2.9973128883199	1.7324435655657113	2.369381502837868
11.785702743566281	2.0300712944909396	2.0658452060279013	2.885857911618302	12.55537689504204	2.986968534504405	1.7177381485493275	2.3725588883297073
11.767252458354939	2.0194367880283	2.0230971382261207	2.863193587298037	12.481246113264131	2.978438547590452	1.7111963552053904	2.3712113321597443
11.773342558371542	2.021326711086465	1.9542118328163482	2.8340940580476675	12.391115509240901	2.977891464042434	1.7383411891566682	2.3731079279794858
11.772363534278728	2.028249620008716	1.9028258366571986	2.8055323611949023	12.286596837258351	2.9828623157898893	1.7835479907102685	2.3709372105390867
11.737198021271372	2.034917766710713	1.87938859461692	2.7782073545752386	12.246334375122153	2.9936522317835363	1.8398561790510468	2.367962185071178
11.686765383015493	2.042832971001943	1.841156963155328	2.75732581509697	12.19491020206025	2.9977671530420067	1.8869064348869502	2.3635384379846607
11.615802336016715	2.0546207747840843	1.818047870778	2.7456258208544386	12.217041803346689	3.0099988146704724	1.939535758198614	2.3613712106469786
11.524312865647627	2.0638319014200586	1.8018179909107654	2.738617696980831	12.217151773888286	3.0264558001632413	1.957663521187128	2.3550792028479344
11.421116694442336	2.077158455201541	1.749942018911833	2.7233780485848533	12.223426296400918	3.0383556980478814	1.97575685276965	2.3504910344100516
11.314365066778294	2.089599109095858	1.7057588853821586	2.7121455624552904	12.244187663260986	3.0593291267367926	1.9815746857161893	2.343783786170537
11.216137420760717	2.107839778409875	1.6640823547843422	2.701163132641318	12.259062089973137	3.0806677797397826	1.9597023183388875	2.3474076033687523
11.119386455011004	2.1297452200848923	1.6068672267385662	2.6952252253193296	12.265632232650892	3.0955548777387962	1.9396167105966287	2.3451134368351654
11.030583457682065	2.153292854738249	1.5435496489844551	2.6857612095878944	12.297730240758337	3.109047905400607	1.9130033691189396	2.3380865933994333
10.926792292811097	2.174689551881086	1.503417215530133	2.673814435089005	12.320962289539631	3.112414143161351	1.9287939737768696	2.3281569346478452
10.83219262062283	2.1941284493590283	1.4633321444914467	2.655420346504642	12.356360999626725	3.1342126041744196	1.9213632708698931	2.3180190884553604
10.713930111971136	2.209602525910002	1.40763108398425	2.640125364335927	12.348104557423731	3.157204645208341	1.932668339415524	2.311384149723961
10.568097294019081	2.232504623232047	1.351930004007229	2.629173106096048	12.349931870982177	3.169887236333297	1.9376236920424752	2.3052450679302896
10.387388144797113	2.255577087603393	1.2977683725144795	2.612101046504103	12.340038919119703	3.196210231325553	1.938589139367665	2.297989141638828
10.193458641667146	2.2879436921262952	1.2144963718566957	2.5992702913388452	12.316861532300212	3.2204875440520926	1.9361011573457427	2.288324426906463
10.010673406601478	2.3098568757744644	1.1592237185473913	2.584926248465338	12.255045742127624	3.240315598853735	1.9305896479334412	2.281783657479249
9.827314933921787	2.3305969254552754	1.1316680020657763	2.5788401262916087	12.168587313930104	3.273391024053271	1.9061937762576036	2.266225935458939
9.653158497082442	2.353321248259093	1.0920544598120796	2.5812316327490366	12.083701355607225	3.3098717609151618	1.8890839660760612	2.2510140938206873
9.496846829763108	2.3745071341059796	1.0619128013146801	2.5803472288792966	12.044116849725656	3.342271023054287	1.8540240346418062	2.2370405757890093
9.313551053786954	2.3893634237234025	1.0751058658221448	2.58401396057556	12.015385200558049	3.372833301334629	1.8158332789137952	2.2258132735643246
9.119080076199694	2.4050005435565684	1.0660376088372663	2.5708166496922997	11.950976171725085	3.4048141154844718	1.7846100165508723	2.2104207668670073
8.929345507572249	2.422601364580737	1.046771575552298	2.5639781023605925	11.887099469007214	3.4335979024083096	1.7104691308039954	2.194659707953819
8.743717416432467	2.438641532627482	1.027553662880987	2.5588522629504284	11.812349133321916	3.4627620264007857	1.667482088294406	2.1831360785278004
8.541386700095867	2.453659528598087	1.0085974280586765	2.549676437626758	11.752275960130238	3.4897983891071345	1.6222090091667531	2.1724281896417814
8.357919175814196	2.4713897499025554	0.9853187566281149	2.5357841772874607	11.683644787933973	3.520831191653807	1.6031734815862801	2.1638963325178953
8.175714321168773	2.4869177471329715	0.9987025961638232	2.526774712790699	11.60444718113275	3.541364683966233	1.5716418823044807	2.1503410625124166
8.018343199902603	2.5118756895236922	1.0243540213670173	2.522553119950627	11.515247337461046	3.563417457833256	1.5575005035520202	2.136610174590623
7.815214419580243	2.5367576964650134	1.0262813732183513	2.50975202601806	11.424876310493234	3.5806196288914127	1.5440657528593644	2.1158291950689474
7.629531370520687	2.5586495573417873	1.0615998411906735	2.5022732691271687	11.334588855666865	3.593388044193285	1.5269162467176822	2.103039619070208
7.445710489793133	2.567967260967802	1.1176146654430472	2.495150304387254	11.251250909328544	3.592211264951669	1.498518982925483	2.0880961370604703
7.262354232161604	2.573332864110741	1.140155631684883	2.5005272525708278	11.17322791384852	3.594685804197621	1.4270090499061387	2.0751480516188407
7.100651285818464	2.57914476745504	1.146112538451934	2.509089117565936	11.079899199026158	3.5844939963298157	1.359532752870785	2.0642651565009364
6.92254409858735	2.5838518453955426	1.1594310268026837	2.508300224855719	11.03169875657115	3.5772502129420922	1.2809360509998864	2.050722815231755
6.748317741581042	2.584855437532625	1.1623052219267296	2.4960188805747046	10.956603632853527	3.5714725576113486	1.2066042746930101	2.0344591924955724
6.603171353310146	2.5841293100138243	1.1483147851588125	2.48247874360596	10.892807303410528	3.561182086751907	1.1429586030123517	2.0300326541349976
6.4637198331065875	2.581742586089314	1.1648129655067823	2.47485831119646	10.851690948999666	3.5556067491867704	1.09086650034133	2.020999028511412
6.361216075434527	2.580756518582499	1.170560218558714	2.462152337552683	10.807240626446271	3.5404572399239997	1.0640049580444573	2.015652454010845
6.247866989555058	2.5781579798097605	1.1730536573529147	2.447030145246335	10.787739682406555	3.52931355577675	1.0659971660245071	2.002463689089693
6.139490415250644	2.5679111968782435	1.2161269296497594	2.4299857965572462	10.757037185035044	3.518978983918595	1.0856011085404835	1.9976582961352802
6.043279827035698	2.559254851361283	1.2225900785851231	2.4084029632024304	10.672740379755048	3.5110102143654256	1.1255234189385661	1.9953873693196416
5.951776897469412	2.548198228326645	1.1863434301200435	2.3772914321849585	10.60361021953477	3.498674044264759	1.159090042003312	1.9975319985891413
5.865367364987172	2.5381319806255194	1.1620963143988512	2.36037111240333	10.59233038024739	3.473961398857022	1.1970638623878058	2.004633315386876
5.788751822808541	2.531824039224068	1.167684601900832	2.345872062095332	10.582526443894889	3.44762079627749	1.2591708053245803	2.013783199021961
5.734231019797539	2.5251133242546606	1.1838216187013761	2.3187532030517324	10.56952623396934	3.4231822676575066	1.3171209711344487	2.019179668673352
5.711246201018818	2.515402725194296	1.189122899240139	2.2929137143930074	10.542090430877073	3.3862536641235903	1.3901725887260727	2.0212252208344696
5.71476684771978	2.5060997295345384	1.199779261575408	2.2685825566159443	10.54402118967263	3.3419972820311337	1.4465203724614288	2.0153503970021815
5.72357774930311	2.5024256629832733	1.2056331687532802	2.2439709415677624	10.5771226823382	3.3024258265888995	1.526568026908772	2.0129559764147364
5.709712229616169	2.494555153601748	1.2352896436072514	2.2242652096213025	10.591251795086793	3.2532861624523957	1.631283510986851	2.017430152632935
5.698187173046857	2.4839090025764996	1.2571186937566317	2.2037737886436286	10.62265469923522	3.20856220874166	1.7566526698459242	2.022815121915816
5.699858088578056	2.47296375140486	1.2700379563700113	2.1846493725548335	10.643376222066358	3.1725370465522933	1.8978885353052675	2.026208871719554
5.6833341585606085	2.464883388960572	1.222089450242254	2.1695250703945534	10.661928419953844	3.134479724950418	2.043940501015303	2.0327031661553057
5.677640113064097	2.4592364598088405	1.172738190334672	2.1580389382464835	10.727027674565088	3.1066773806336347	2.2173203098396947	2.0430701743640176
5.650381631328926	2.4494205469674912	1.133787992057351	2.139610773181752	10.793783248067392	3.078225391873484	2.4022273504557274	2.051068147530679
5.657312773338914	2.4352832532968542	1.06735070642042	2.118418516490463	10.84594986324911	3.06225162806902	2.567851465196279	2.05908496228435
5.701404811524137	2.422047130668965	1.0141301119859996	2.106545435191774	10.89269814645832	3.048043086463429	2.747090274894071	2.0688773155160964
5.7562639777344256	2.408890320838113	0.9668530557869528	2.108004191017234	10.963733275272801	3.0303528513302864	2.925365082862338	2.0764202839191697
5.832180631410022	2.394277779185374	0.9237711895297642	2.1083187245387416	11.005781828138725	3.01847946679764	3.103941415311083	2.0862184334420877
5.88587727507422	2.3747615000251088	0.8822240571018239	2.109701752335344	11.066783588873063	2.9984956916983836	3.260015470130686	2.092809476212803
5.967110732774711	2.35511359157437	0.8597046529554164	2.114946022652115	11.12570948015871	2.9843695520398006	3.436965123006599	2.105130749222009
6.021373965629594	2.3342004241463856	0.7940041994184449	2.1262438281290033	11.187095683666858	2.978815280088016	3.6085151698064437	2.109819060829966
6.051963002278911	2.318802109025619	0.7647314481897062	2.1416656258529376	11.24481606624613	2.9794576152868033	3.7756022980917248	2.1122438940626855
6.087384653685492	2.300887134606948	0.773625098618677	2.155785991215654	11.29994317775604	2.9863560381906677	3.961971918170506	2.1151881816716065
6.139774244821647	2.2830100875725488	0.7761388534872762	2.1665004502241714	11.316969969614771	2.9986294989254048	4.140743000101642	2.118230207814778
6.2355247114022285	2.262343185697194	0.7719651234202796	2.1788392328269204	11.341245081013554	3.013295126942512	4.323121547286194	2.1219538960116178
6.346192504046653	2.2393998308202097	0.7873756704683353	2.1989543187933434	11.387332218788968	3.0163234014888793	4.488370500554513	2.1208702028595066
6.457698581267705	2.2221075186707506	0.8184321164694506	2.2181721143598905	11.415020340831635	3.0303315234004997	4.636214785514097	2.115300441918331
6.544601012095137	2.200584852170853	0.8562702462876314	2.2319409630403375	11.408683817610234	3.043307772281061	4.8104270016712904	2.1089026840153626
6.625245448241048	2.1784678083134206	0.8755437850283999	2.248787063979379	11.401683913673942	3.064209046165233	4.966528474390415	2.110208073384107
6.717747265100103	2.154880662718351	0.9228678016732201	2.2640531763250444	11.405252776340774	3.083151719090079	5.108684659616692	2.1158516125863307
6.82370367649516	2.137479707240422	0.936583418947963	2.2825815745500955	11.38275820295328	3.1032244655951873	5.240867733388985	2.117838430816843
6.915704613552054	2.1149611289116312	0.9917146088329379	2.3016648328768623	11.387622564734654	3.1279894126007544	5.362577888881009	2.117459660383538
7.045908506562538	2.0930714427009147	1.0807490856627915	2.331487074934766	11.384344241489984	3.1691783252052557	5.462736131424723	2.12019734055142
7.156579849672148	2.073749147768109	1.1595571220252878	2.359833544754092	11.324505557838076	3.213957738520792	5.518409059827385	2.1235596557526684
7.2665335297340405	2.057341354336284	1.2581691476239876	2.3820767165204897	11.268157740610581	3.2557375570267695	5.581454770655893	2.1240679993264693
7.3673205728067055	2.038239879251092	1.3338813004782213	2.4118715154827735	11.23975418653116	3.2872701727610716	5.659888616035883	2.1275393862505574
7.467949549685813	2.0258448006723806	1.4110547025828628	2.446292794888408	11.219529885430527	3.3306933370414633	5.7161751292164045	2.13338156812377
7.544432566587293	2.0064167508744855	1.5017038380992052	2.476524335953431	11.221112845278487	3.3860001865356497	5.798339848366872	2.1419173187249285
7.624952846410681	1.988737445351112	1.602235856266116	2.5078968401455817	11.242914855605783	3.4413196342637487	5.871912487550473	2.1497604922383804
7.704086991993355	1.973415967838101	1.6487332181628136	2.534392108440809	11.277283350857687	3.499287919745632	5.945836304271901	2.153362882859075
7.762228852663309	1.9602368702736035	1.6925114170052915	2.555788763906286	11.318361363301312	3.5519672945204865	5.963474562233	2.1531285956527757
7.817922805239833	1.9498531705238227	1.722465040240931	2.5744537340738254	11.347239138011508	3.5938728597394207	5.985772107435966	2.165941320408652
7.895117119391863	1.9333339043898436	1.7844346525921397	2.5880216874113473	11.376122445140776	3.639962008344538	6.004872095114392	2.1749717672391475
7.976815308437769	1.916519356965454	1.8401304028555991	2.6006076585053886	11.384887809663576	3.6747984064740304	5.985712991464431	2.18087114729979
8.049709997314732	1.9063673217202322	1.8986715004758619	2.622607870386458	11.391822412634092	3.711946320131641	5.955795999461807	2.1874622180221825
8.07979118337753	1.9002694922392622	1.979642756345539	2.650369451138135	11.406137584453612	3.7412241692684076	5.920284653232947	2.193906727321831
8.072454816383932	1.8960871284098288	2.0484288184367756	2.6738018712855407	11.418123847856235	3.7683585318724013	5.906043130286586	2.19538127545215
8.053006730098605	1.888074098712494	2.1078125436393034	2.6858990790716275	11.471221743125017	3.7799549082918715	5.89109142297301	2.1979247032940514
8.036410325368392	1.880914687648136	2.1441290027077717	2.695131707293817	11.515135374448978	3.7869683641142773	5.864097895701103	2.200542894521903
8.022865140466521	1.8733946918743958	2.1779914461147407	2.6976585994005062	11.545388275810323	3.798799714972302	5.853317489607492	2.204192016585963
8.026799673393995	1.865324956904464	2.1912116244923596	2.7032718664052235	11.581783351821072	3.8042692179869597	5.805784081993643	2.207446423531823
8.050665352430084	1.859968712162482	2.2198321825689185	2.699109798614336	11.650616639017748	3.80800494926786	5.770975023774371	2.211412229463819
8.074953182756833	1.8537282938778137	2.2347517487294257	2.6970831608076256	11.713766326398172	3.8123066268375037	5.723340499768198	2.2161463011505935
8.082660755924385	1.849498913009817	2.200175130565511	2.690305673015186	11.776830934174807	3.8026543982797176	5.676049673912043	2.222007934462423
8.067460891942808	1.8487974049458593	2.1760583878101927	2.6817385888210694	11.86880473424035	3.794299214473904	5.655308435773464	2.2267618000239784
8.04564477565354	1.8503123611710401	2.1398594097134453	2.676550461394609	11.9413124733631	3.785433104164047	5.610297816033044	2.2332448179524693
7.989737853036721	1.8568579047126872	2.0870850941859844	2.6684049924037523	12.001821557375704	3.788870234656734	5.571443941081833	2.2451221926797205
7.90717417984521	1.8612300017256787	2.0246165003167236	2.6598822967048394	12.093222865521755	3.7772443612825044	5.550317999973017	2.252972993516566
7.827542509891307	1.8716802460063469	1.975014357920046	2.6575871113897365	12.16310129989129	3.7692579715324888	5.497557312272495	2.2595836975133325
7.734733706079437	1.8816360214631513	1.9509626335608816	2.6549074813067	12.233818389768128	3.75490659586691	5.450288897039667	2.2581773270013135
7.645731708172812	1.8914956788803727	1.8879503664568618	2.6586332223008755	12.29437392022803	3.747277849854623	5.390225488896723	2.253186108052029
7.572099623347319	1.8994509314888328	1.8325359283333382	2.659863694919469	12.391668880897473	3.730886805195107	5.334521473493388	2.2522352741217677
7.492360964627884	1.9078614414903756	1.7777573049590514	2.6636792624520793	12.49515652003399	3.7122309127363944	5.288588719376142	2.2568908545736135
7.359964692989326	1.9177458147442752	1.7100053541753577	2.666055204361989	12.621149312853307	3.678070793618204	5.247937066272033	2.254651454071536
7.246040881759791	1.919182124826202	1.663372764710157	2.667979958369938	12.75548476207096	3.651717780533809	5.248178895101906	2.2506404770662853
7.1456462004609085	1.9220261854683371	1.6143127121802836	2.667735144531907	12.914701753433746	3.615993740834098	5.219019408453229	2.2467666167935993
7.039660111932659	1.9275039205252593	1.5654209864003814	2.66511861727954	13.061228322990507	3.597532572801262	5.191645899921544	2.2413714583400273
6.930380656897998	1.929444810119354	1.5448030346011044	2.660280560548374	13.214958399363777	3.5739360059407237	5.134523883945313	2.2380531186152575
6.799758851017198	1.938504512294052	1.5265969407944575	2.6606410483551857	13.290581528993338	3.545491278843776	5.070873788428371	2.2412033020159217
6.644162529181305	1.9448129937457743	1.500917268430693	2.657846925606487	13.363808961371442	3.514497030504931	5.000526281542354	2.246269718188525
6.501825364487299	1.9542006218112253	1.5080241146830085	2.6520912301769166	13.46185108614131	3.479700650860825	4.880927518525423	2.252708734684446
6.382615143442601	1.9646651533586363	1.5127760695730257	2.6463983703178364	13.531583466230266	3.4461943396199057	4.783763200687001	2.263168942902208
6.252386490018714	1.9759333159549883	1.529130732146499	2.646915462010363	13.58296431126269	3.4086666566241086	4.671349424778459	2.261440573116617
6.124166271110163	1.9934042421374403	1.5342620266927485	2.6328283918559476	13.637319154079233	3.365878282778301	4.563440723532668	2.2652343498521423
6.004231556028904	2.0090528769415696	1.5348396459995903	2.6215358984062567	13.669151978589957	3.3333477822728703	4.459566887606586	2.264833774118968
5.9324434456671336	2.0220067916485567	1.5323277093564174	2.6091003230837937	13.698883709547683	3.2994128493638066	4.373842541587196	2.263436042270394
5.856981969619536	2.0343023381024428	1.52114684039218	2.5939735193385083	13.700410119981962	3.266118751993882	4.313370925665106	2.257628152637224
5.816680075725086	2.0497495328844217	1.5128846349110303	2.581559577331402	13.683523267309429	3.237070011614498	4.229119812901406	2.2556699712621824
5.7697615038476116	2.0663670326961125	1.504035454523608	2.577853165102121	13.603887778159274	3.2232960426929167	4.137080976163702	2.250040508622428
5.745181444872849	2.090139938213228	1.504715168316045	2.5701258666539717	13.534875770685536	3.2126468618414386	4.041184387282679	2.246740986241341
5.72743776461132	2.1095694627958412	1.5052072072529394	2.5619823668109856	13.46201231091294	3.211784724530974	3.9473604647548672	2.245463525179715
5.684477581912592	2.138607017001767	1.5294882946925306	2.5469594853502717	13.396420050837616	3.2239741588539483	3.8800645898165995	2.2426180033871996
5.627729027727822	2.169411803468715	1.5541047156688688	2.541301404082494	13.25589220639756	3.2467508783098733	3.8094421311338627	2.2443381858108076
5.571350382507442	2.201579798858298	1.5371070264279005	2.539407637215154	13.128660249603811	3.263590283826524	3.712571446111565	2.25013591544532
5.547965067730986	2.2357292620727574	1.563663783635012	2.537495378843106	13.00779822840751	3.295091591488351	3.618063090696035	2.2514790391371777
5.533032910763664	2.2653339009116866	1.579554292253579	2.5370970982814742	12.866744902122063	3.325013340359512	3.4933514534518433	2.249231473475893
5.505915207384369	2.293267612747179	1.581232175749808	2.5378168897448488	12.691658356524988	3.3594227574685114	3.3961323992705656	2.245358730524821
5.496341187914107	2.3199057285941276	1.5892602768186155	2.5433627742961242	12.487538088478829	3.388295404050804	3.3054051787512635	2.2364104486198597
5.4966209150594185	2.352884332253235	1.598775330607147	2.553966058116474	12.246266083445922	3.42934547371049	3.2292433571554753	2.2338079580904235
5.535388772689906	2.3833284332848765	1.6138601011709084	2.5598052078281404	12.033198538102647	3.4763460033892133	3.142785869515515	2.235733652264553
5.582496624450028	2.4129908023162434	1.6062750044143723	2.5673436110077974	11.831227655515303	3.519010072477089	3.0456839531863693	2.237908835630371
5.6217345894885415	2.4408497387583763	1.6391229439385422	2.570175651203279	11.631406447202078	3.555695241294408	2.9679476336384756	2.2441783836321525
5.627779946926069	2.4681406882420904	1.671217742625971	2.5709420007957475	11.414364243955609	3.6096676785306117	2.8946336527413825	2.249696633163865
5.643397524083206	2.495453628595898	1.7061803531479443	2.5629056814248985	11.210037971206376	3.655233964820602	2.7916152507443646	2.2501443419893468
5.668864463735295	2.523700824248052	1.7622845291896219	2.5564941192924566	11.00530104036194	3.706681136543541	2.69852111579019	2.253592710648464
5.669060696343483	2.5534020478477077	1.8124276612099781	2.548035020469919	10.804172083112284	3.761338683222676	2.6141543909168	2.2591445406018233
5.634114541239665	2.5824660704051325	1.867146040827449	2.5390827793447497	10.583658720698415	3.822615210466589	2.5119781089255904	2.2654440042262425
5.618434336951951	2.611007529806275	1.9403094050172232	2.5296599775455517	10.380871652900154	3.8844132365592197	2.4059718062068502	2.2761842900250606
5.5886590617225975	2.6395036932689457	1.975469345708404	2.5202729698028365	10.153521128049354	3.946562559541681	2.321147659533444	2.2849673858010275
5.570715426557031	2.665285032562402	2.0061272551291554	2.50475843215736	9.997243013063384	4.001999917924122	2.2366858078826364	2.2866740678315236
5.556696784849767	2.682848374702187	2.060014149368286	2.4912461055657515	9.857069925395697	4.050143047145003	2.1673950063413363	2.283246402160658
5.5358048583701525	2.7007603283068846	2.0854637560216545	2.480578987338714	9.696447744650143	4.101618575487724	2.114537640367899	2.277983332240558
5.514455120380979	2.7059403799240025	2.144625149251467	2.479078171533336	9.512438412926363	4.151537232409856	2.0659628822363336	2.2666450039319725
5.520466791226462	2.7105674242867925	2.2053700286382054	2.4676788091373587	9.364426700956612	4.203096439542199	2.001326220958905	2.253106980487813
5.531537857287528	2.7122864562597906	2.2392956672166675	2.4646315259485494	9.225180839776918	4.261951139054478	1.930748911269998	2.2390857011608425
5.545916396095787	2.7154330993262437	2.2907544165869402	2.4597988193414158	9.08674690717902	4.315503326550708	1.867353333727241	2.236500592430825
5.534088916527151	2.7169336553429386	2.3312729578053744	2.458782749759765	8.94668828180534	4.37094032096581	1.797383872062078	2.2333051750956163
5.53744700783344	2.715105985587364	2.358087329560476	2.465660439380326	8.84547783804843	4.425847124815168	1.738364692363421	2.2287746343916366
5.544414091873683	2.7061686459094196	2.3999109610198874	2.4683189224984243	8.75397248359024	4.476175780583658	1.6723892940893983	2.222296169559176
5.566044796277597	2.7012401716266172	2.4514309016911504	2.4591415090348145	8.691390398177639	4.5177059577224155	1.6124629103006214	2.218997731241524
5.55542904593745	2.6849453081231114	2.4843867147742964	2.4509575364445064	8.648318448987455	4.55457383625032	1.5715140002719086	2.2121265955900573
5.55463114990795	2.6720183418798067	2.5422295576856686	2.45769606706734	8.603268802544019	4.584088885341671	1.5552017097482844	2.200497971041421
5.542070476721593	2.6531923877468966	2.5976851198372106	2.4715733824674273	8.539567913982731	4.610039020615137	1.5503284500823535	2.1881231119198468
5.537720897632652	2.6270930158737706	2.6624026997860315	2.48483209867852	8.562076254539535	4.621703383959072	1.5148132124879519	2.1696644042314377
5.55325187050048	2.5994428009827426	2.7546355569536525	2.4955796329924542	8.552996688440437	4.642813411442118	1.5304482797799375	2.150486815937012
5.565010065523754	2.565233408261091	2.8277614323045315	2.506053477739256	8.516348235581892	4.652659984900009	1.5263225425350784	2.1360850833930614
5.579230846756535	2.539202961121612	2.9192737842814833	2.5123673594206397	8.529176488332928	4.650797696527151	1.5395641992923756	2.128869752591791
5.608382046001044	2.5109845614453987	3.0365815717797586	2.516663587108919	8.585765043463207	4.638222831324894	1.5614722559894563	2.1215397896322155
5.636548461290353	2.479513628039504	3.1304629024661574	2.5126815949009607	8.686833473796279	4.623942464268995	1.5840345087258476	2.117422470940879
5.662390546368062	2.4389978397402188	3.2361328977819537	2.502911681386452	8.804227382959377	4.59745501960149	1.6069007460789246	2.1148330132293767
5.674929498159162	2.398713206599045	3.297518419402231	2.4945898959173824	8.906653639757502	4.553814455324191	1.6429692768126594	2.1118374199961303
5.678921883555205	2.361296623811076	3.3595061156243813	2.483878060700195	8.967575370702862	4.514756480521956	1.668081232250728	2.110925911695778
5.683501358237764	2.331119622272513	3.4053358119334476	2.4739884699126313	9.029981869272282	4.4819951787014105	1.714165650570549	2.107813048389455
5.7291780690127485	2.302844160237198	3.4531171837416754	2.466083790164002	9.113322395693478	4.4354333801803	1.727264846621932	2.1057261766654487
5.750754177847082	2.274857412225575	3.5059569069996726	2.4680245252043	9.18055605782391	4.381308053371192	1.7688344022050688	2.097167296331278
5.781219820252029	2.2507884681253616	3.558391453359455	2.4680163667939006	9.203538824751613	4.32940339291253	1.8310512632646954	2.082625105637085
5.831508510001315	2.231923616367716	3.628074593404825	2.466195410823807	9.225032413675123	4.266632588274913	1.9051407798319433	2.061382530257045
5.885154235574003	2.211829095021	3.6738725552705778	2.467177695042128	9.27942155475261	4.207568909617869	1.9944673228820462	2.040564395327375
5.910459220706324	2.189599905488859	3.7238283942679624	2.465681445377913	9.340661976023528	4.137653947843287	2.0535986321529105	2.0181169762208655
5.935250756282725	2.170094863395794	3.8111992518302427	2.4647555374555985	9.44427274956797	4.068454289123013	2.143346086839552	1.994986673342998
5.960718970355144	2.14487133665212	3.892429395596419	2.472968882267817	9.498282772577532	4.008140816865452	2.2162499271154843	1.9732362251272315
5.975536692087047	2.1302181149310058	3.978539796351523	2.4857331648956364	9.520148774463687	3.9544918037523424	2.2770278627847333	1.9591210333788813
5.985626226634338	2.1097814999150346	4.060140067058964	2.492367844569502	9.564514048915612	3.893571626797448	2.332375761991479	1.9489833666371403
6.0124624739523975	2.1001329141437743	4.111841796167853	2.49544096692494	9.601542625057865	3.832290612590482	2.366400577071654	1.9443874589671204
6.029268878414069	2.0909952179088527	4.151248426620678	2.5015286414864644	9.570454052706461	3.7803091712027532	2.4304424855882436	1.9471584504299977
6.029304000306938	2.0798237263008947	4.210478084365594	2.5123589297514424	9.552177836051266	3.7281009567804118	2.486867837487315	1.9410743699143487
6.00903697256452	2.067817419981365	4.243336725049874	2.526763874892054	9.542232742455656	3.669588637678712	2.5394823505224102	1.925801542774561
5.9993253744935995	2.0540716704691397	4.248762796648349	2.534139425142634	9.530261710304504	3.6039262589562933	2.584248258310905	1.914639299018213
5.984903606442955	2.044123801264856	4.272805170320271	2.536995414718594	9.47236669260453	3.5446458120201014	2.633687906017249	1.9077719881619517
5.959577845072938	2.0388191364858725	4.302307074431977	2.5451303283283795	9.406201696347791	3.4844602242606713	2.6600013863962104	1.9007949042657457
5.918267437180614	2.034492318590252	4.332322661629469	2.5573986401376585	9.334193387086877	3.4276206507470146	2.6863461833864384	1.8931859096370274
5.898425371189767	2.0328002386868995	4.403198828110021	2.5771247982116186	9.237556880751459	3.3784359236688877	2.6927982767528738	1.8878379830169543
5.848682437073666	2.0318300513828764	4.452967226895864	2.5856865370898183	9.205136933596163	3.32868824164393	2.6711765338883975	1.8858659756437688
5.810585760904646	2.0293475745711476	4.506655788611096	2.5942830284862133	9.182569170699688	3.274287849530309	2.6200098294667957	1.8938018893682012
5.749916358578425	2.027191176545274	4.555368542172529	2.597413916598518	9.142685384617353	3.2281837163684575	2.610539602458701	1.9076842054036045
5.676411627658825	2.02583136126847	4.589378117614785	2.594803358933806	9.104850111645858	3.1791273443800576	2.5705634528509766	1.9184975115447422
5.608695709956136	2.0283303898942204	4.638074255366062	2.5899250106323795	9.102038229921344	3.1361625198883436	2.5346038244746802	1.9237848569131373
5.518953482106525	2.0257721357102216	4.667765386260905	2.5924517886653993	9.07380350223987	3.1001168546535203	2.4620453576193566	1.9266753833866925
5.411026717542117	2.0238883426153187	4.697711211159221	2.591759806234492	9.042295907969317	3.0737649395991915	2.3616044703206023	1.9296767752501658
5.315964121910685	2.0294510869682387	4.733649323414657	2.602712234800615	8.966055743112161	3.0449038682687455	2.28011904830806	1.9332395722927471
5.228563980790838	2.033374752580377	4.743923315635508	2.612507762123162	8.877490181974684	3.020528960738081	2.1950622135070454	1.9335462726168733
5.13523449350396	2.043321387065088	4.766095031086665	2.616216792626843	8.834199314593048	3.010397007979937	2.1181981579542946	1.929643730215865
5.059123137941848	2.0542430241531315	4.768680399206439	2.619846652646455	8.827582514351686	3.0073283368480945	2.0793962607172425	1.9314240885249785
4.991252406756691	2.06156219353845	4.759108124008888	2.631316584533255	8.797613890520857	2.9961508489738518	2.032793356892405	1.9390292555199873
4.896304097586009	2.0632296688978493	4.7595096295556605	2.640502981270949	8.764939612051874	2.981353581986434	1.9885768985361387	1.943028333883569
4.801861799026597	2.0675597095576714	4.76665795424045	2.645267572294172	8.762848430896865	2.9701244655125043	1.9142014818287192	1.9560722088519256
4.711197916233737	2.0671272455014833	4.760461474640302	2.648884074853214	8.780005340045204	2.9591706009249483	1.8292406533158194	1.9732023233184037
4.613229015016666	2.0677005277989733	4.739525060597193	2.6522123582933705	8.790553115813102	2.9489683493095282	1.735835197324305	1.994255151284996
4.526020648693645	2.0660328479166923	4.720834311334757	2.65309231126477	8.794855841269571	2.942121735598999	1.6361984397772154	2.0102438991220217
4.446233179830928	2.0622786585230704	4.671077083377953	2.6548366878154437	8.804663045017703	2.931699829363017	1.5491115237737048	2.02558196000295
4.37002461425473	2.0537686426443953	4.594423915829883	2.6516394146578883	8.798465409267147	2.929462522539074	1.435190440774605	2.040632810346352
4.313177190535825	2.049223712682853	4.51072790946617	2.644130665237951	8.816369384189056	2.930010694331986	1.355463175073837	2.0606168828080973
4.265353285567687	2.045503947603117	4.394403101161793	2.635284433767201	8.863461593471737	2.923722547039405	1.2588329711156294	2.0765760549068273
4.24182588520833	2.041659989745499	4.276007715526531	2.631742053492015	8.860729386215791	2.9299774281126783	1.1683956345293252	2.091835459157626
4.2003712183280895	2.035330481926893	4.17503182418623	2.6293538962565255	8.887389630782726	2.936160709896423	1.1025170263565147	2.1096528976624573
4.148260373005491	2.0298042117090405	4.0874355714098005	2.6287022789585492	8.991196177212432	2.931672609025735	1.043071384271481	2.1280276694116393
4.108685722624204	2.0306267172587904	4.014873865248558	2.6224323706558463	9.090313465994905	2.9306049686059352	0.9923652146473396	2.150061542281868
4.081703787453951	2.032470566121327	3.9656390578601726	2.6190899188650234	9.189965995884165	2.9328222363114627	0.941217754857759	2.1742957801729315
4.046538353079414	2.0366552765708827	3.9247297000898995	2.617493987911985	9.284221448138055	2.9412474159620623	0.8974172574883906	2.19648004553244
4.012632904903574	2.038997412375685	3.8950526361263256	2.608629929478281	9.397761441990301	2.94680399061966	0.8466183372946778	2.2195361390429933
3.991585956774853	2.0399429901092376	3.8341153469211653	2.6011044223276163	9.524280970737689	2.955633088675837	0.8084266668793564	2.2400193532379604
3.968061813559908	2.039426404439948	3.758506490156135	2.5957293197899336	9.642679303647602	2.965390546838958	0.7618435641829602	2.2567507342039286
3.9464040280572745	2.0374632556475953	3.6558684939458717	2.5915580559037137	9.779929365993363	2.9715596563726776	0.7537344102992801	2.2697092511586248
3.944814474880045	2.0344690081185686	3.5662443008904368	2.5867585995814038	9.871271670136492	2.9727125584726037	0.7614769167695128	2.284783386559513
3.944033670819391	2.03772487055136	3.443705963388044	2.577097091740952	9.973146874678505	2.974770697225793	0.7893692392008961	2.296480847838208
3.9507292094109854	2.042890057007796	3.308853559976756	2.574696365279132	10.086042163911902	2.9776717579694205	0.7874446700431461	2.3044094832205158
3.9684972598449604	2.0474538463530076	3.1933951463490424	2.577049488910468	10.188634750964614	2.9813814782414783	0.7825263539002518	2.3078267560298777
3.9753941990811557	2.05004597744942	3.048601467855785	2.582010551309548	10.25083312824291	2.993904389186042	0.757438920494174	2.320163174705046
4.004632014357542	2.0507513405177114	2.932568420852767	2.58288570480008	10.3320773912046	3.008970145583782	0.7688577989353038	2.3276781852007353
4.040817909012565	2.0540222531690104	2.817292836836342	2.5898174180061426	10.391786752244805	3.017039245868423	0.8179511985635586	2.337090609773999
4.080907505609712	2.049585113712781	2.7205316647777757	2.5870749337157246	10.466278861293771	3.029103249455923	0.863456286200463	2.3477244771538963
4.116269081883672	2.0494064284601614	2.6720557428398672	2.582382496379715	10.542136436225325	3.047036765823859	0.9268619914403939	2.3582982465471556
4.1481530182882755	2.0438475702683294	2.6526910425797223	2.5843709034232316	10.593478250756831	3.057429555482747	0.9657943795980932	2.3731258130791044
4.1773157303658595	2.0392691916376213	2.663471931952645	2.586680707155032	10.626097047474907	3.0548639236069115	1.0036033319317628	2.3839675054220852
4.204972066419309	2.0310205816451936	2.692026555013682	2.580788250321772	10.654173240120702	3.0623907575915816	1.019580580542238	2.385508178167903
4.236584708175831	2.023915719132321	2.702681422428688	2.5724937140537736	10.675002112597163	3.0704815767821105	1.0735271728021323	2.38940644383187
4.2837094518816565	2.019367382320218	2.684302253097227	2.564569562265044	10.604571548676518	3.0871386176063877	1.1513942400470933	2.389632099729782
4.320712408629459	2.0180086780798567	2.6280833455347716	2.555851299095947	10.559228330857424	3.098383897528463	1.2256176129292564	2.3931329162682706
4.351980936267255	2.009894660016137	2.5564220608701267	2.5498289430676304	10.507736948837042	3.11248886845466	1.2770923424042784	2.3904130675579576
4.399947205599747	1.9975535150401211	2.4831232573475353	2.5479259517734096	10.443555043831548	3.1222840879027	1.345456185865052	2.390792036852591
4.448557137409051	1.988328895883768	2.4040430998615974	2.5473105832449905	10.351422379865744	3.1405950107780884	1.405344390578775	2.388756159414707
4.488601791440361	1.9808515794976396	2.3333706792553013	2.5459568679976767	10.2562146656744	3.151580796949921	1.4584762091595909	2.3877971983665236
4.529375539762249	1.9758474512357325	2.281395941938107	2.5515862964019753	10.154261976904452	3.1635138234461206	1.4852404358758833	2.385313769232061
4.555844560716763	1.9649112690147061	2.2467075608089666	2.5539639816538457	10.003609379760258	3.179467347814476	1.492187462674048	2.3843163914076
4.573228264938347	1.9576972429422725	2.2179289478785638	2.552468085983062	9.885251412368776	3.199963483726679	1.5240988186046078	2.3772348370463314
4.605903797035004	1.9539175989881337	2.202236455241974	2.5499915918589906	9.768565583341429	3.2243600861644985	1.5508846964088898	2.3639902010146563
4.653725237135847	1.951175307817108	2.2005336858365125	2.5461373603629105	9.633337047297704	3.256796986485115	1.5849746763124084	2.3456145806690993
4.688662117676154	1.9452007338064203	2.1566591803329467	2.5448036267994363	9.513336871482258	3.28605096654013	1.6073786221162083	2.32670505320575
4.69234283282464	1.940322539754178	2.1266835091351117	2.537657090490105	9.424823398147277	3.3125873053557724	1.6624362740583294	2.309991733668492
4.699772279307791	1.9375990679051487	2.1081185479436217	2.535214479137241	9.341586488108227	3.33757775457665	1.6994965721479909	2.29001003503241
4.728433999313197	1.9355525399207807	2.0628247689564048	2.543914647428553	9.227469131121854	3.364277385019155	1.7221910572169619	2.267608468543982
4.7289221873133656	1.9345359339174748	2.0333497328279164	2.552031222939925	9.087140558308175	3.3908541841270523	1.7436807534756076	2.2485614817824042
4.734909457404978	1.9347695236489888	2.0074207876244707	2.5600076817002644	8.944187833844719	3.4087027195684954	1.7654521559027139	2.2364387019828644
4.747437228078155	1.938520294966135	1.9661778305604258	2.5651251480260107	8.797180443045002	3.4210657953379138	1.7744587756976662	2.2274814095320457
4.753514515689174	1.9422340889880456	1.8974741774662625	2.5691076316301222	8.641212974033728	3.441181652051586	1.7729918961372844	2.2147698671807756
4.759391267991031	1.9389082659117696	1.848736429270335	2.574804139603569	8.470087916710595	3.4631940005397372	1.7792955728993272	2.2002588265889873
4.780465822582705	1.938600683902843	1.8257518315747259	2.5721273079496556	8.275286069160838	3.4805976570483312	1.776034146888478	2.185236037256971
4.792785631870872	1.9397858544508266	1.824673174950277	2.569675903162376	8.135887611450979	3.4921462579008384	1.7707101060466044	2.178265286591907
4.814752742575244	1.946365995840115	1.8853916065894414	2.5660896894677574	7.998441992135036	3.493561749345737	1.799591451557067	2.169295927933025
4.812952676910835	1.9518007917423732	1.9283418325158246	2.5575999275815797	7.879564881716716	3.4975157651441746	1.8279097780000555	2.165839202864287
4.788082139352247	1.9582727670778468	1.990145982248475	2.5536714951071766	7.776829912442582	3.4878165430265042	1.8328844708696206	2.1605771769834727
4.752406896369537	1.9642275581653308	2.0529828996166173	2.5561912011612002	7.655416875601684	3.4784142657305015	1.8138274578962699	2.1528361466929944
4.7377982882756156	1.9690449677598936	2.0875055255766193	2.5582417371585073	7.52449271060461	3.4632926410932887	1.7749458607333122	2.147488265634252
4.697300138141956	1.9757736304867906	2.0921063074835677	2.561968545255811	7.398292873173642	3.447753163518222	1.7743495913656417	2.1461773925545247
4.650326259503079	1.9794846187404769	2.0684681263500915	2.559817005111358	7.3012453263231905	3.437671025295347	1.755621841758697	2.145185077648781
4.589335926221062	1.989072928034077	2.019082546039021	2.557077350101323	7.192581024022916	3.417887945403961	1.738979448103494	2.1449710263172794
4.49943589886274	1.9983760336830727	1.9784593883665915	2.5607231743417294	7.072674289932966	3.40407990512695	1.7019624280358452	2.1442015327623207
4.409465364390912	2.003346894954437	1.9408481859718643	2.5588761200523953	6.975893990577158	3.3867242789803504	1.6623924340187957	2.1421114626101145
4.315108701456023	2.0005563071729573	1.9507785067385814	2.559678930929451	6.860785538407217	3.3666079416474823	1.624097914167014	2.13204867274571
4.243624933000693	2.002458430316907	1.987260378101496	2.56215092164959	6.747185697065368	3.3468685196421446	1.5891570789947533	2.121972674922241
4.15391702448085	2.0108753808044675	2.018225011417836	2.5555886460432635	6.621975358246331	3.329685460859702	1.5506880201684201	2.1077119651043543
4.0385528793911165	2.0194278428757118	2.0913394690451734	2.5468102850973695	6.515641945684913	3.314596084777903	1.5090605834872721	2.0982903091297747
3.9381694909697416	2.02705719662078	2.1787023037239197	2.5458812651436	6.408252751163503	3.3034144183165073	1.4627497341125721	2.090607726949903
3.8422497273214136	2.03591076333655	2.246511283017126	2.542817343457199	6.302502968645177	3.278255779985545	1.4183401584184971	2.0798883570319373
3.770028988598981	2.045165169098367	2.2860152639209628	2.5394337210160876	6.219785644113089	3.253874039432742	1.408685661866134	2.066820964569307
3.6966104642544737	2.0519229557086853	2.349555066468481	2.5447510230682586	6.142469698025253	3.219540213075374	1.3693248460238798	2.062670332825791
3.616540323660347	2.057508815703251	2.3923928510732	2.553139472188618	6.0795268787477665	3.1843340861319036	1.3291597547158847	2.0622228511963927
3.5210424007933003	2.0612545362988643	2.4129351827992633	2.563942303938008	6.026098366955347	3.147438856574113	1.2782377913011245	2.061850506093169
3.4260118744360892	2.0618734469259454	2.444370083102382	2.5796132387862016	5.926539613360049	3.1125691370448014	1.2450982569800702	2.0623888988694277
3.324049303150867	2.064377398029939	2.4502455828431913	2.5904736749676305	5.786503551072097	3.088407971766948	1.186098372523726	2.057361592336226
3.2365008485672857	2.062313273814049	2.464490697983482	2.6017297985894627	5.618694204513025	3.0722738431983676	1.1626063176715566	2.0590266623429376
3.143590056877542	2.064656459901525	2.5034274096889804	2.5974415366195314	5.4775462269734	3.060235061743602	1.1235052006729331	2.056365952511109
3.0702933361002014	2.067844691031174	2.5375082053207505	2.5848035669859435	5.380888212113679	3.0514530665501254	1.1167754050603445	2.0567369016653876
2.9742898262200477	2.0661043162257924	2.5867810064295367	2.57453481210034	5.294122512281748	3.045183572879748	1.120196256588126	2.0537492362053236
2.8832660040628957	2.064395062462263	2.652747725206825	2.5589605331504583	5.206794999619393	3.042517184676095	1.1003857974267597	2.051667744428971
2.782344561459462	2.0647811770195514	2.7311581459747822	2.545188789564778	5.090058782630841	3.0409648455842935	1.0865143654345817	2.0467914636415228
2.6813770682591214	2.064120586900417	2.827957242203714	2.533751027612148	4.9991444083830485	3.033946423401763	1.0567282432631528	2.0423109315007237
2.6053941325488226	2.066223550441652	2.9283840065980016	2.5211644639040607	4.905614057140318	3.024212054385706	1.0257433580156983	2.0390485938584595
2.5260340402708206	2.0663916398868585	2.983861004440408	2.506410319211308	4.792504581904348	3.019287734521961	1.0017514495875166	2.0357952107736415
2.44693555566799	2.0679242512003597	2.9789110679289648	2.488460450806122	4.674576614068923	3.0166450947863335	0.982020537884289	2.030617552955715
2.387721184775133	2.065418580491443	2.9596507083471577	2.473674446980076	4.532955055574629	3.0087768423419274	0.9418632674614229	2.022771455960142
2.343152831832367	2.0640853079654655	2.9265571921625355	2.4555651316349576	4.393688831747213	3.021430953875525	0.9094728908975489	2.014291636962374
2.303443225538617	2.066759920114102	2.866010927905051	2.4327767583052196	4.2723780461549445	3.0321485973223408	0.9071483926012084	2.002743121696943
2.254674165819283	2.073707331243518	2.8104394935870105	2.4077013927264224	4.169941692452289	3.0490904087661637	0.9164585311121716	1.991360852548738
2.213922977674258	2.072244380572498	2.739764549890993	2.3847737906807684	4.051215482593535	3.060832124452018	0.9267661223339169	1.9739942802943773
2.149855687043584	2.0705003007942353	2.6974707530415425	2.37017392531463	3.941611699066381	3.078369958951478	0.9181263206303395	1.9550820085225873
2.094558285549335	2.059408420343507	2.660148149095355	2.353555221015206	3.8687588741224426	3.097793205617235	0.9358854695831207	1.9374863952187287
2.0510244800924062	2.047578327366237	2.6200196380630207	2.331342112525443	3.798884890802603	3.113821754890026	0.9553766857162481	1.9198998433658079
1.9893581679944101	2.039528835117875	2.5915168785544047	2.310616610738517	3.7251219154203072	3.128740897621206	0.9482913131208255	1.9046216731176906
1.9453954472032522	2.036910933591063	2.57715801703199	2.28476437797915	3.666334991040203	3.1438316512959745	0.938405828007926	1.8928417808228957
1.9000990822439723	2.030409696133796	2.545099086055237	2.2542878575752767	3.6491762879573812	3.147598561406216	0.9245753139337628	1.8851054284026956
1.8587000562038567	2.0230439696207654	2.4972280182692237	2.237039984562048	3.656994697994574	3.1409342573250703	0.9178199410219419	1.8853924741464374
1.8320748704728242	2.0167740034557635	2.4202270137237853	2.22581282867936	3.6418522581125754	3.1218564552368955	0.9269668979617285	1.881451897248602
1.8073177686479756	2.007949524413922	2.3341391872129678	2.2146351463508682	3.6095564409094862	3.103547405211869	0.9361699884996711	1.875546114051298
1.7757425160913451	1.9999459518604226	2.2563727742024646	2.2010782963017297	3.571521111917623	3.087199228198108	0.9343989925918058	1.8748293394425835
1.7339540208837037	1.9960936776659544	2.1962549647568785	2.1823041546831576	3.531260624543641	3.071208035902389	0.9237028608915553	1.8735535627204616
1.6918834783625998	1.994084178342076	2.1215874308854055	2.1556502850047323	3.5207219988611222	3.0526999929661947	0.9367080005042373	1.8731661838802927
1.645609778900856	1.990483219156304	2.0515126318540164	2.1253144000624684	3.482585672704482	3.0304956889319694	0.9527986292686857	1.8764637969585243
1.5757147009812822	1.9862537899066808	1.9851810272799757	2.0996306859721052	3.413764669871852	3.023354198078969	0.9674755829425776	1.8815262972746651
1.5145759551182087	1.9818471254974583	1.9734328962617145	2.0692382751026632	3.361582031424044	3.015473144754312	0.9817948933757364	1.8886432478632273
1.4799702543256634	1.97706586538115	2.001043117455948	2.0503819603064324	3.335833023748735	2.9997920856946028	0.9859315992945494	1.9007322234849569
1.4445648825129025	1.974511889422468	2.0326458821208733	2.0263674308317765	3.3310466595217645	2.9806444097294986	0.9742178914577433	1.9097770279441115
1.390382224270212	1.9701726561114121	2.0526089117882598	2.0086886239933612	3.306066823832127	2.9490056526470596	0.9903698665661835	1.9209715396253366
1.3354923104949326	1.9641724572229367	2.0823516203910515	2.0028341406327623	3.2641802520396896	2.9145024142339206	0.963732234758449	1.9317733192935196
1.2889232815607494	1.96331680205567	2.081511257616632	1.9965138994048086	3.2280336350794827	2.887163685637084	0.9255157541751076	1.94191329717963
1.240575797549007	1.9642688048448524	2.100807840501981	1.9883868188089246	3.1965285278877382	2.86561092780659	0.9260474621036195	1.946859535364329
1.222788666442597	1.9640053675010825	2.105759896173046	1.9787721841477426	3.170591349757226	2.8383440218485263	0.9099499048817514	1.9589062657074012
1.206398040591678	1.9651731454458141	2.062128438512422	1.9693329813723228	3.125053392436613	2.812096350244913	0.9002772677288664	1.96406248783035
1.1456492954311712	1.9632411264237126	2.015437387593629	1.9596055386543532	3.1145149792169766	2.7919012554214624	0.8967180176606491	1.9684147740026396
1.1045533196574326	1.9545122806861246	1.9904850367350007	1.9571795905208351	3.122095534137847	2.773944770046687	0.8817736016920502	1.966310946269897
1.0513183012453193	1.9430247120487882	1.9520322942115305	1.9563845330150695	3.145819289780863	2.751065603937593	0.8530377507750462	1.9679737323973023
1.0027763000150223	1.937896452522056	1.9209691682455912	1.9518193080718473	3.152367077063552	2.7320934694745667	0.8411125244209638	1.973867316314717
0.9371403576124492	1.929134689829031	1.914761313014674	1.9470870636484556	3.158371188356072	2.714340616213449	0.8193413715685905	1.9780490413967133
0.8772710023755057	1.9235011912547526	1.9064599958879445	1.9452802662254625	3.195624660102276	2.697414663394428	0.791198153033494	1.9892049387751594
0.8023999231848848	1.9155394877450855	1.9122503830985198	1.949489177300741	3.239731692427703	2.679355323484779	0.7502060094446437	1.9965025479559206
0.7432341036196555	1.9140880393527715	1.9243488033543328	1.952138296364657	3.288685350306391	2.669354580896783	0.7163095116249665	2.000105337199619
0.7095215889910904	1.9118081923956458	1.9405523663592121	1.9550298232098544	3.3195620626635924	2.6508338140693866	0.6943236396102723	2.0023361152140025
0.6719215268987333	1.9177199670330758	1.9696473806336159	1.964146782638103	3.3098723892883815	2.6340089648694294	0.6543432792715472	2.004351190690534
0.6480720824749723	1.928196075442254	1.9771585796004418	1.970794554559676	3.3284392078129867	2.619893028534566	0.6245302754060291	2.006272023218819
0.6557059927722495	1.9328806370163367	1.9781924909592934	1.9834347468631295	3.3968953519102443	2.610587212789556	0.6163990440539653	2.0114199789062304
0.6643564668969092	1.9348778979849837	1.9601681671672617	1.9981615772937467	3.4700397895946677	2.6028418685096426	0.6106063166227137	2.0239594368694176
0.660476885418338	1.9367345290320113	1.9384532055020756	2.0111783438111073	3.5200926714316436	2.6064454076241876	0.616402742250615	2.036475663079528
0.6532881004315473	1.9383361267972392	1.9294869765236966	2.0175603829776083	3.574522206559334	2.614654724427361	0.6185750711559193	2.044410734035705
0.660027482384988	1.937784728325551	1.9034073025556952	2.0268369327011158	3.65052745309093	2.6326358309135576	0.6139803767730246	2.0567585865687947
0.6647183209532758	1.942999497378321	1.8938412302733179	2.029454687268008	3.7489600410012787	2.645776158827403	0.6476854403935172	2.071440839061055
0.6962534609713469	1.9442385946611345	1.8951844670868803	2.0283565038916085	3.892259659118729	2.6641773037371608	0.7238507499856746	2.0872802897028437
0.7452348273489546	1.947342057311363	1.8798543910497918	2.0269732380662573	4.056068969278062	2.6835126459706955	0.8111737168818964	2.1055921786196867
0.8007737996182469	1.946978634684552	1.8820082149014807	2.0240056136794515	4.177979046184094	2.7075009631361198	0.8554431287724882	2.121540077396569
0.866075429848034	1.9503337283647433	1.892799423112174	2.018358456679659	4.293001796229243	2.7335909270119036	0.9016460177139743	2.133409607209924
0.926949280917278	1.9558561521010822	1.8824879991937966	2.0101959365770314	4.379803765225253	2.7464768948487395	0.9399961899027227	2.1463640079865707
0.9988178873352545	1.963837729742616	1.8281584105890503	2.0052149858765986	4.451921576668941	2.7511047792490406	0.9836638588821156	2.15749136102282
1.082638023108285	1.9655792765894964	1.7523471524104488	1.9915154706033185	4.509994798616323	2.759005884892182	1.042171028891996	2.1658570237441124
1.1433715658711547	1.9676937637075953	1.6671096697061922	1.9782051797681168	4.564818748570761	2.76223791388924	1.0855501910348817	2.169075129323902
1.1982570682720861	1.9697011917081229	1.5692309829882822	1.96526503711883	4.628794818513662	2.76791867944293	1.1071708896070962	2.1748436947701055
1.2542243386277319	1.9643231051510321	1.4871973446190432	1.9472526402158379	4.687686959142566	2.766182274878279	1.1595783576709109	2.173428662858591
1.336608692484927	1.9540906524918997	1.4235407820813342	1.9278668514158586	4.719057105222968	2.760809318459498	1.1869049047680624	2.1703119624555725
1.4156392041786052	1.9441908130550045	1.3415802452733665	1.916884642630397	4.7790144551499	2.755413410524168	1.1810971397750767	2.1693585900699244
1.4763512391380789	1.9336118087575311	1.2576344812955607	1.9111027406416505	4.85198274858571	2.7494424123362333	1.194988181821886	2.1656804616402305
1.5273199952242054	1.92344041420868	1.2014618181419354	1.9008840832356106	4.9524144973763535	2.748000727865682	1.2174377018217366	2.1630729771953607
1.5910983825601046	1.909132501875105	1.139587380103275	1.899477836581554	5.012220086612333	2.73617364234441	1.2272138157054935	2.164269894346151
1.6137009225296892	1.9037975478563884	1.0801979561550408	1.8917716085797989	5.047974094193672	2.7247246335194624	1.2457392614613425	2.165210835008081
1.6245101731168028	1.9005161633716297	1.0763811606322193	1.887194351165784	5.065068670849689	2.715379086291046	1.2663225297517369	2.1614451577658733
1.6352869394917204	1.9018763285308817	1.0854582091859746	1.8871472708006223	5.094181969480861	2.7092762213991612	1.2780682608935623	2.1593445067730213
1.6883083893021882	1.904791695891944	1.0653751024363947	1.8837889451750829	5.079608050241312	2.70107695346328	1.300172427368681	2.162371120339505
1.729875784020671	1.9055215281743934	1.0657091589530967	1.8802119653190925	5.0534266386150914	2.69498184957941	1.30165043094644	2.160628705929244
1.7787279085669216	1.9027770216892166	1.072998816525998	1.8780409201037178	4.989013767406673	2.685873463924298	1.3006503157187526	2.1567916353381062
1.820400797526387	1.8996689413097063	1.103502777480576	1.8727095399092208	4.90642335355725	2.675364363748821	1.2705550133473116	2.160485995260139
1.8677959980803203	1.9024474956234825	1.103658970907573	1.8699356086545258	4.815771820720894	2.6706856621205044	1.2498715375812628	2.165672557550978
1.9237665996762148	1.900766490003564	1.0996873138121046	1.868033005035273	4.769499425355803	2.6648963707855136	1.239672824087111	2.17404383260696
1.9884387982300045	1.8994075540171524	1.0851962556353667	1.866275825957694	4.68685538740195	2.6574575648137526	1.22536250687585	2.1787842976376934
2.067372810544927	1.899664244160446	1.0669335488973477	1.8594806235669123	4.605851627031674	2.647295090360763	1.219616959233189	2.1814985136346197
2.139226578171047	1.9002930014084591	1.0410302737496584	1.850326128774242	4.5077065581050535	2.641834556708412	1.2078106387014391	2.185455691977507
2.2113395586951716	1.9088907514719449	1.0094494968247765	1.8534650533964492	4.401926094528777	2.6329827770090897	1.2057571661697775	2.1883083026777954
2.3003619548920207	1.917323320678866	0.9977015673228435	1.8557541782334237	4.290015356560037	2.634003350487161	1.1916192258885028	2.1952519193878515
2.3832122181133957	1.923203985193314	1.023515572782441	1.8529283745505256	4.173934468251979	2.6378613774788082	1.1819111344627151	2.199671700806778
2.460721247694454	1.9274435709589766	1.061972244743207	1.860045677230143	4.036336040809182	2.657394505781013	1.1487325753300026	2.205476310417694
2.483738404806161	1.9381013688368047	1.1038008399383856	1.874260177166567	3.8914702599532114	2.6875163694016826	1.1068017872681601	2.213408024774076
2.4878010854981563	1.9498332533368983	1.1700042949348408	1.9019819053564055	3.7224410343593624	2.7279656963980656	1.0588686369099636	2.2255252834540706
2.4807996848752283	1.9693990650721116	1.2281988443687017	1.9421640348463123	3.5731041439978233	2.7819883396168015	1.043669009136787	2.241191514689741
2.454860885226233	1.9936970375141134	1.3060164501146578	1.99113466067386	3.4350983383228786	2.847532099914561	1.0471481082649894	2.262267889280072
2.460192604998403	2.0217257077577604	1.416341173591868	2.0511379637170286	3.3293811091072194	2.9285666072508794	1.0517918716657892	2.289923137192849
2.456516837830463	2.0557596716735613	1.5352293811073427	2.119624558678192	3.2511972992908076	3.0260808978926974	1.041535857670526	2.3238973633561297
2.453019968322502	2.1023608992684477	1.6695009079277479	2.204652249521975	3.1832894096383058	3.134688030496018	1.0360243434254186	2.3669761252432853
2.450449116354056	2.156771078499734	1.8138905324747847	2.300041557409293	3.1211631346077837	3.2594384547479356	1.0562760375485647	2.417812716314733
2.4405330290263176	2.2206614152270143	1.9870296413342585	2.4060821163220263	3.0947498782340213	3.402564047908551	1.0791398409684356	2.4769482164762366
2.42741507034763	2.2918656611480097	2.145063406614569	2.509846853608526	3.0749404739486117	3.551662514112416	1.0906559613786646	2.5411361085004565
2.4006936285289218	2.365916530361037	2.310388384538836	2.6131577935951316	3.0752880747352767	3.7011688228199597	1.1191014244938733	2.6073216576040035
2.3629111698767384	2.4377913043915598	2.4749311722575227	2.713018842130893	3.0404606409951835	3.848678087498432	1.1555094406090674	2.6749567998846433
2.3269168640649	2.509689316421854	2.6554368196389255	2.810060952007225	3.021930267094382	3.998897773663246	1.1853542061422988	2.740365961756019
2.2963545556091614	2.5802809195491316	2.8353667886591714	2.911312592292431	2.978881138792085	4.146145016854217	1.1970092213144599	2.8075465520637897
2.267291752691394	2.6531814862512437	3.012403908402744	3.006969973946053	2.941893033220554	4.2982004067387	1.2330019889136528	2.8719515349586078
2.2631236504250776	2.7239758734749913	3.182855683399432	3.1024713394614976	2.9111552055932988	4.445809316751159	1.2807305090515901	2.94052239189682
2.2672566463460684	2.7911335020878663	3.3284903434913544	3.197368294411783	2.9009786632194183	4.595044809902674	1.325948670529843	3.0089124506121867
2.2652290060490134	2.853749464851654	3.467010949275287	3.293113915607166	2.891810904189192	4.741999705783472	1.3694839204054672	3.0734966901212655
2.2463331565854174	2.9158859070237058	3.6079548791120617	3.3883263544339854	2.916621087094253	4.885573817547247	1.4102221125305567	3.1355661699488566
2.2284200380051957	2.9769652163859592	3.7467562617760435	3.4825255374109716	2.921532582598252	5.026391786788521	1.4653617428707637	3.19817370992342
2.212011983794644	3.0411287936728972	3.8590330253473204	3.57448848008545	2.9537814287940134	5.166853222853827	1.5261029904966996	3.2626036391176294
2.20916657244286	3.1063383120014074	3.9637800803373833	3.666664798226445	3.0055020517993074	5.30659326266372	1.5897232535773946	3.323733152352833
2.196044305364837	3.1675012828161293	4.086036575544437	3.7524064436136553	3.063118284399125	5.442762751333538	1.6506335388264883	3.3846330538542126
2.185628462948368	3.230811942201338	4.204006922513631	3.8348943821548094	3.1058110476000804	5.578412425792178	1.7072827159488972	3.444302084873786
2.168965704098048	3.2916188208356254	4.35341276999085	3.9224573519589323	3.1663284415486523	5.7192621081804695	1.754986223393798	3.5071519931612483
