# Supplementary material for: Shifts in attention drive context-dependent subspace encoding in anterior cingulate cortex in mice during decision making
Source: Nat Commun. 2024 Jul 2;15:5559. doi: 10.1038/s41467-024-49845-2 (PMC11220070; doi:10.1038/s41467-024-49845-2)
Supplement: Supplementary file 4 — Source Data [file 41467_2024_49845_MOESM4_ESM.zip › sfig4/sfig4-c.csv]

mouseAC004visualrelevantexplicklickmean	mouseAC004visualrelevantexplicklicksem	mouseAC004visualrelevantexpallmean	mouseAC004visualrelevantexpallsem	mouseAC004visualirrelevantexplicklickmean	mouseAC004visualirrelevantexplicklicksem	mouseAC004visualirrelevantexpallmean	mouseAC004visualirrelevantexpallsem	mouseAC004visualirrelevantconsallmean	mouseAC004visualirrelevantconsallsem	mouseAC004auditoryrelevantexplicklickmean	mouseAC004auditoryrelevantexplicklicksem	mouseAC004auditoryrelevantexpallmean	mouseAC004auditoryrelevantexpallsem	mouseAC004auditoryirrelevantexplicklickmean	mouseAC004auditoryirrelevantexplicklicksem	mouseAC004auditoryirrelevantexpallmean	mouseAC004auditoryirrelevantexpallsem	mouseAC004auditoryirrelevantconsallmean	mouseAC004auditoryirrelevantconsallsem
0.5440322580645163	0.06965524780290976	0.5590322580645163	0.05243900932366983	0.5346774193548387	0.09205172799774797	0.409247311827957	0.07349860273723002	0.0	0.0	0.5096774193548389	0.05527702606113444	0.4870967741935484	0.05353780191497209	0.49709677419354836	0.08434347915076539	0.4533333333333335	0.06401283838553312	0.6612903225806449	0.14520865211481984
0.5429032258064516	0.0711109377178023	0.5556989247311829	0.052864338692295794	0.5346774193548387	0.09162038515588479	0.40967741935483876	0.07336533717179856	0.0	0.0	0.5088709677419356	0.056233775282334614	0.48967741935483866	0.0541217892299329	0.4938709677419355	0.08347688731568571	0.4486021505376345	0.06399154351947156	0.6677419354838707	0.14447116642462732
0.5417741935483871	0.0723044414033693	0.5497849462365592	0.05322520905984135	0.5338709677419355	0.09110729847044902	0.4130107526881721	0.07317941646695866	0.0	0.0	0.5104838709677421	0.05720550517288985	0.4886021505376344	0.054976278663053414	0.4922580645161291	0.08299396477526318	0.44494623655913984	0.06446444103774646	0.675806451612903	0.14370020882674742
0.5401612903225805	0.07317217020171865	0.545483870967742	0.05317078748778324	0.5338709677419355	0.09017489519348965	0.4173118279569893	0.0731547038280797	0.0	0.0	0.5096774193548388	0.05816225439409003	0.48860215053763445	0.055285526297851204	0.49112903225806454	0.08336495726465824	0.44129032258064516	0.06466980126464233	0.6838709677419351	0.14292925122886752
0.5383870967741935	0.07447145227082684	0.5401075268817205	0.0535798810749479	0.5346774193548387	0.08902798681676341	0.42182795698924735	0.07280687751161966	0.0	0.0	0.5096774193548388	0.058596349876043126	0.48913978494623667	0.05629645059813516	0.4908064516129032	0.08353531963331144	0.4365591397849462	0.06430475801880363	0.693548387096774	0.14129975827476873
0.540483870967742	0.07512491382716781	0.5336559139784948	0.05351753550631972	0.5330645161290323	0.08840646853415096	0.4261290322580646	0.0727821648727407	0.0	0.0	0.5104838709677421	0.058761628153695136	0.4868817204301076	0.057463138523263145	0.49193548387096775	0.08363268406089153	0.4323655913978494	0.06380365314572391	0.7080645161290321	0.13622772540807163
0.5425806451612903	0.07655041205893968	0.5293548387096775	0.05364998714014116	0.5298387096774195	0.08718369937438207	0.43204301075268825	0.07236956851693155	0.0	0.0	0.5129032258064516	0.05909713481325866	0.4846236559139786	0.0583381337897173	0.4924193548387097	0.08337570886550576	0.42709677419354836	0.06314658962642111	0.7177419354838708	0.13459823245397282
0.5470967741935484	0.07787550458914336	0.5251612903225807	0.05404828943788678	0.5290322580645163	0.0861534525922947	0.4397849462365592	0.07173062467089142	0.0	0.0	0.5153225806451615	0.05896643983434249	0.4835483870967742	0.059473235774160936	0.49129032258064514	0.08320373490713444	0.42311827956989245	0.06296916488231004	0.7274193548387097	0.13296873949987403
0.5508064516129032	0.07868916975711397	0.5193548387096775	0.05400175341437919	0.5266129032258066	0.08446890980696631	0.44698924731182804	0.07125880966367315	0.0	0.0	0.5169354838709678	0.05961834436895866	0.4836559139784947	0.060247314196659255	0.4856451612903226	0.08213511843722018	0.41849462365591394	0.06233027450272151	0.7354838709677419	0.1314629698486129
0.5529032258064517	0.0805822582207469	0.5147311827956991	0.0546858197340835	0.5241935483870969	0.08313560999554065	0.453225806451613	0.07002658306446168	0.0	0.0	0.5185483870967742	0.059891989377103376	0.48376344086021505	0.06096584797651354	0.48096774193548386	0.08113045552787651	0.4133333333333332	0.06182298377911306	0.7403225806451613	0.130692012250733
0.5574193548387097	0.08260538947850393	0.5098924731182798	0.05554088248596553	0.5241935483870968	0.0815809905364348	0.4594623655913979	0.0692777752118795	0.0	0.0	0.5185483870967742	0.06032608485905647	0.48043010752688176	0.06195841714069526	0.47870967741935483	0.08079849302743652	0.40913978494623643	0.06083407162933216	0.746774193548387	0.1299545265605405
0.5595161290322581	0.08490796837664116	0.5045161290322582	0.05594997607313019	0.5225806451612903	0.0797148766006593	0.46634408602150546	0.0679288485086476	0.0	0.0	0.5201612903225806	0.06059972986720119	0.47989247311827965	0.06312076842183813	0.47629032258064513	0.0799072983694619	0.40505376344086	0.06080647114265016	0.7516129032258064	0.1291835689626606
0.5606451612903226	0.08600728855257507	0.4991397849462366	0.055343229156956414	0.5209677419354839	0.0782308624960876	0.473225806451613	0.06681280575460684	0.0	0.0	0.5185483870967742	0.06059972986720119	0.47698924731182796	0.06363162816537984	0.47177419354838707	0.07919951633175173	0.40150537634408595	0.06080865078861695	0.7580645161290323	0.12771809734999542
0.5625806451612902	0.08740073826818205	0.4903225806451613	0.05549121113116745	0.5209677419354839	0.0770080933363187	0.4818279569892474	0.06615422675731342	0.0	0.0	0.5161290322580646	0.060765008144853194	0.4759139784946237	0.0643211500820699	0.465	0.07835792861196889	0.396774193548387	0.06078735592255539	0.7629032258064516	0.12694713975211552
0.5646774193548387	0.08856099790589103	0.4815053763440861	0.055962125179359584	0.5201612903225807	0.07532355055099031	0.4872043010752689	0.06530184969062686	0.0	0.0	0.5145161290322581	0.0607650081448532	0.47430107526881715	0.06476767854091847	0.45870967741935487	0.07749761605859926	0.393763440860215	0.06095269776694769	0.7693548387096774	0.12620965406192303
0.568225806451613	0.09017123052566921	0.4737634408602151	0.05621266819068234	0.517741935483871	0.07429330376890296	0.49247311827956997	0.06444471951407826	0.0	0.0	0.5153225806451612	0.06093028642250522	0.4750537634408602	0.06593523303380572	0.45467741935483874	0.07634988294146833	0.39075268817204295	0.0612578576182494	0.7709677419354839	0.12582460930656
0.5703225806451614	0.09085716922044397	0.4609677419354839	0.05602889501458922	0.5145161290322582	0.07491551995104942	0.49440860215053767	0.06444734363423853	0.0	0.0	0.5177419354838709	0.06066146921820414	0.47526881720430103	0.06732612023492385	0.45145161290322583	0.0749821238338394	0.3870967741935484	0.061101917472254554	0.7645161290322581	0.12570585689800487
0.5756451612903226	0.09171336788129969	0.45043010752688173	0.055865767069858435	0.5137096774193549	0.0745067914515745	0.4956989247311828	0.06400830922131168	0.0	0.0	0.5225806451612903	0.06094702237634891	0.4788172043010752	0.06768048274557537	0.44758064516129037	0.0742336798570407	0.3840860215053763	0.060578517697668144	0.7629032258064516	0.1256170658281599
0.5770967741935483	0.09150405343470072	0.44268817204301075	0.05624777380555737	0.5096774193548388	0.07443093066853185	0.4961290322580645	0.06388538498883366	0.0	0.0	0.5282258064516129	0.061284128104194376	0.480752688172043	0.0688900765084241	0.4451612903225808	0.07359368712959088	0.381505376344086	0.05935480938095377	0.7548387096774193	0.1260912669903645
0.579516129032258	0.09165064004769573	0.43537634408602155	0.056076666948586554	0.5096774193548388	0.07443093066853185	0.49139784946236553	0.06379317662852883	0.0	0.0	0.5338709677419355	0.0610153108998933	0.48376344086021505	0.06997248227333788	0.44612903225806466	0.0728575080180468	0.3816129032258064	0.05992823410663692	0.7548387096774193	0.1255105352247455
0.5825806451612903	0.09153258349140735	0.42698924731182797	0.056004138299951774	0.5088709677419356	0.07456257293252579	0.48924731182795694	0.06438979817744045	0.0	0.0	0.5379032258064517	0.06060759981751371	0.48634408602150536	0.07000149693732524	0.44919354838709685	0.07221761890321327	0.3808602150537634	0.0606708272761098	0.7532258064516129	0.12470874215581287
0.5801612903225806	0.09119063460188978	0.4221505376344086	0.05627483721418791	0.5088709677419356	0.07456257293252579	0.4868817204301075	0.06505619693312617	0.0	0.0	0.542741935483871	0.05990951493510318	0.4895698924731183	0.06985707213021652	0.453225806451613	0.07194880169891218	0.382258064516129	0.061486629737359785	0.7403225806451613	0.12573212905123504
0.5770967741935485	0.0906803891348639	0.41516129032258065	0.05715976178924848	0.5080645161290323	0.07437005055484426	0.484516129032258	0.0645257765217103	0.0	0.0	0.5483870967741936	0.05880709006563177	0.49537634408602144	0.07012686597004641	0.458225806451613	0.07136243986952887	0.3824731182795698	0.062024658918542884	0.7290322580645161	0.1260845699860645
0.575483870967742	0.08978860005059987	0.4080645161290323	0.058239871636496014	0.5072580645161291	0.0745016928188382	0.48150537634408597	0.06350748621285929	0.0	0.0	0.5467741935483872	0.057997633393979	0.49720430107526875	0.07169773876697615	0.4616129032258065	0.07215260210911378	0.3833333333333333	0.06272254962202481	0.7193548387096774	0.12621594961758037
0.573225806451613	0.08835955519738375	0.40419354838709676	0.05930304168402476	0.5064516129032258	0.07435097852569217	0.480752688172043	0.06321195059240081	0.0	0.0	0.5483870967741936	0.05778188363264065	0.5004301075268818	0.07315798645040347	0.4651612903225807	0.07281009257677898	0.3858064516129031	0.06341717341468875	0.7064516129032258	0.12672011211849513
0.5716129032258065	0.08753482214532322	0.399247311827957	0.059583920003687965	0.5056451612903226	0.07389721120320782	0.478494623655914	0.06293858023943089	0.0	0.0	0.5467741935483872	0.057335880000687504	0.5043010752688172	0.07471131535632228	0.46854838709677427	0.07260482074674322	0.38720430107526865	0.06420721377250241	0.6887096774193548	0.1267535840261825
0.5761290322580644	0.08650944347511755	0.3975268817204301	0.05905907830893276	0.5048387096774194	0.07343543757764831	0.4765591397849462	0.062199703123087965	0.0	0.0	0.5491935483870968	0.0566683222658628	0.507741935483871	0.07612852850671213	0.4703225806451613	0.07223886525171619	0.3895698924731182	0.06411935722818776	0.6741935483870968	0.12799370438259008
0.5798387096774192	0.08569956083817468	0.3975268817204301	0.05971372799004061	0.5048387096774194	0.07376728787698526	0.4780645161290322	0.06165986586076454	0.0	0.0	0.5508064516129032	0.05659771691132867	0.5089247311827957	0.07724778730347297	0.4712903225806452	0.07242683572380189	0.38924731182795685	0.06405644726277038	0.6580645161290322	0.12799370438259006
0.5806451612903225	0.0854779859047918	0.3973118279569892	0.06047897402511102	0.5056451612903227	0.07357476549930374	0.4812903225806452	0.06175150511080051	0.0	0.0	0.55	0.05712208958834714	0.5065591397849463	0.0782482888456338	0.47225806451612906	0.0726148061958876	0.3899999999999998	0.06396238457697444	0.6451612903225806	0.12837961722510693
0.5824193548387097	0.0840376023879758	0.39999999999999997	0.06111415770598939	0.5048387096774194	0.07260383808016778	0.48516129032258065	0.061089388680928745	0.0	0.0	0.55	0.05747333256224985	0.5061290322580646	0.07958902855003676	0.4716129032258064	0.07303671667101075	0.3917204301075268	0.06349529195545338	0.6290322580645161	0.12984079888482808
0.5856451612903226	0.08266389132803201	0.401505376344086	0.06141814376553231	0.5040322580645162	0.0720811843409207	0.4858064516129032	0.0600562683864876	0.0	0.0	0.5516129032258065	0.05682998778624324	0.5031182795698925	0.08067196705640818	0.47241935483870967	0.07219034106808112	0.3918279569892472	0.06336710439299494	0.614516129032258	0.12973878258155208
0.5911290322580646	0.08134166477840728	0.4019354838709677	0.061914242876376556	0.5040322580645162	0.07137695945122652	0.4836559139784946	0.0595936634409677	0.0	0.0	0.5548387096774194	0.056898276309787645	0.4981720430107527	0.0818194160928249	0.47548387096774186	0.07188883924795761	0.39193548387096766	0.06274950887946797	0.6032258064516128	0.12990363412075534
0.5972580645161291	0.08011673807620784	0.405268817204301	0.06226546794289782	0.5000000000000001	0.07034156856042438	0.48559139784946237	0.058953125782219555	0.0	0.0	0.5564516129032259	0.05683739619610006	0.49387096774193556	0.08235736077075755	0.47758064516129023	0.071998435488695	0.39301075268817187	0.06209764364454538	0.5887096774193548	0.12987016221306796
0.6009677419354839	0.07895518392108405	0.41172043010752685	0.06295487707506117	0.49596774193548393	0.06943892966483284	0.4838709677419355	0.05849194517868639	0.0	0.0	0.5572580645161291	0.056568578991798985	0.4960215053763442	0.08208145890039924	0.4774193548387096	0.07109442167653428	0.3940860215053763	0.06170181447459536	0.5758064516129032	0.13025607505558479
0.6029032258064516	0.07833981348915102	0.41655913978494624	0.06381316068116372	0.49274193548387096	0.06914856378202335	0.4795698924731183	0.05809967549253234	0.0	0.0	0.5596774193548388	0.05658355966115405	0.497741935483871	0.08255998941511927	0.4791935483870967	0.07067576843835241	0.3956989247311827	0.06123250574385929	0.5629032258064516	0.13064198789810164
0.6067741935483871	0.07681595563559417	0.4240860215053764	0.06479016462324395	0.48870967741935484	0.06907270299898069	0.47473118279569904	0.05726243415868689	0.0	0.0	0.5620967741935485	0.05685237686545512	0.497741935483871	0.08125532051629684	0.48096774193548375	0.06995616086587353	0.3989247311827956	0.061299332155557926	0.5483870967741936	0.1318864360968374
0.6074193548387097	0.07689219561544108	0.4310752688172043	0.06601800626479058	0.4846774193548387	0.06829523165440951	0.47225806451612906	0.05625588982417194	0.0	0.0	0.5629032258064518	0.057941053107691924	0.5006451612903228	0.07968080800491052	0.4812903225806451	0.06985337464514701	0.4001075268817203	0.06236297975117755	0.5370967741935484	0.13608549506237863
0.6067741935483871	0.07588197018814484	0.4341935483870968	0.06693771584938223	0.4854838709677419	0.06848775403209104	0.46913978494623665	0.05639766476568847	0.0	0.0	0.5629032258064517	0.05889932984061525	0.5035483870967743	0.07869827007445167	0.48145161290322575	0.070218656858625	0.40451612903225803	0.0625775171027107	0.5241935483870968	0.13710888195780077
0.6004838709677419	0.07557730578119798	0.43666666666666665	0.0677592521039372	0.48629032258064514	0.06858559753721902	0.4637634408602151	0.05635819503871281	0.0	0.0	0.5612903225806453	0.06071732024494972	0.5053763440860216	0.07735415646644765	0.48403225806451605	0.07076511884550302	0.40645161290322585	0.062088703015093644	0.5177419354838709	0.13786540101074368
0.5988709677419355	0.07602240029609825	0.4386021505376344	0.06808408572886238	0.4879032258064516	0.06923989354046005	0.4605376344086022	0.05648643596530163	0.0	0.0	0.5612903225806453	0.061574780009490945	0.5065591397849462	0.07707165986741699	0.48967741935483866	0.07229060977383261	0.40849462365591405	0.06208191541823768	0.5145161290322581	0.13860021306412498
0.5974193548387097	0.0748516450226068	0.43881720430107524	0.06731084082167518	0.4887096774193549	0.06941130430580443	0.4553763440860215	0.05730168023948009	0.0	0.0	0.5612903225806453	0.06255508952123504	0.5082795698924731	0.07626109280158512	0.4943548387096774	0.07303775774425855	0.41225806451612906	0.06200349332789879	0.5145161290322581	0.13860021306412498
0.5935483870967743	0.07318413131139821	0.43881720430107524	0.06689691608823431	0.48709677419354835	0.06980403471882896	0.45021505376344095	0.05748192590827059	0.0	0.0	0.563709677419355	0.06282390672553612	0.5134408602150538	0.07565235755705198	0.49967741935483867	0.0735274907725079	0.4150537634408603	0.06261024024407258	0.5161290322580645	0.1378319291030563
0.5922580645161291	0.07174613623566617	0.4393548387096774	0.0669289605195108	0.48709677419354835	0.07050825960852315	0.44602150537634416	0.0582480928217015	0.0	0.0	0.5604838709677421	0.06333560017324721	0.5140860215053764	0.07465172681051158	0.501774193548387	0.07434689680504988	0.41720430107526885	0.06247298648045057	0.5112903225806451	0.13860288670093618
0.5903225806451612	0.07095240395927088	0.4404301075268817	0.06852771756324362	0.4846774193548387	0.0711275899657022	0.4396774193548388	0.058419903621285796	0.0	0.0	0.5604838709677421	0.06516930737985989	0.5175268817204302	0.07429996348141205	0.5051612903225806	0.07513291802668387	0.41763440860215056	0.06239041944277276	0.5048387096774194	0.14006835831360137
0.584516129032258	0.06981131261008017	0.4470967741935484	0.06930355570135872	0.48145161290322586	0.07141795584851171	0.43322580645161296	0.058808758603091434	0.0	0.0	0.5612903225806454	0.06636293816182509	0.5175268817204303	0.07371460829697105	0.5083870967741935	0.07559321499874236	0.41870967741935483	0.06195324228086339	0.503225806451613	0.14060599272220356
0.5785483870967741	0.06928851044002704	0.45322580645161287	0.06979199443027628	0.4798387096774194	0.07207225185175273	0.4294623655913979	0.05917123278160623	0.0	0.0	0.5629032258064519	0.06796848974367081	0.5175268817204303	0.0733330046060367	0.510483870967742	0.07569852183219812	0.4203225806451613	0.061905134434363705	0.4983870967741936	0.140958433657033
0.572741935483871	0.06873440079302567	0.45881720430107525	0.07006430690022623	0.48064516129032253	0.0719406095877588	0.4275268817204302	0.05970621216112607	0.0	0.0	0.563709677419355	0.06905716598590761	0.515698924731183	0.07259906247333424	0.510483870967742	0.07569852183219812	0.42075268817204303	0.061521207439743486	0.4951612903225807	0.14164778963172045
0.5683870967741935	0.06856057335005182	0.4666666666666666	0.07063196740138551	0.48225806451612896	0.07171112381863688	0.42698924731182797	0.060076124688213564	0.0	0.0	0.5629032258064517	0.07025079676787281	0.5116129032258065	0.07149943070686815	0.51	0.07641933751637066	0.4212903225806452	0.06137438293385508	0.4983870967741936	0.14210676116996426
0.5643548387096773	0.06767236485258273	0.47172043010752684	0.07058185213283301	0.482258064516129	0.07171112381863688	0.42698924731182797	0.06134233213500595	0.0	0.0	0.5596774193548387	0.07089005718739218	0.5067741935483872	0.07114253376281414	0.5120967741935484	0.0768180724925279	0.42107526881720436	0.061585547328773346	0.49193548387096786	0.14234008435924203
0.5641935483870967	0.06754804930024415	0.4735483870967741	0.0711422256621064	0.48467741935483866	0.0721741637707415	0.42537634408602154	0.061567620920411445	0.0	0.0	0.5564516129032259	0.07089005718739218	0.5048387096774195	0.06971540879142367	0.5135483870967742	0.07688694412632842	0.42258064516129035	0.06218957910293251	0.4919354838709678	0.1429076801065543
0.5654838709677418	0.06737225655332754	0.47548387096774186	0.07220345769521373	0.48467741935483866	0.07274773437450292	0.4253763440860215	0.06170840288299684	0.0	0.0	0.5548387096774193	0.07075116330931365	0.5001075268817204	0.06879919149507051	0.5132258064516129	0.07752218718604445	0.42408602150537633	0.06167583735329482	0.48709677419354847	0.14329272486191735
0.5683870967741934	0.06760401644144311	0.47677419354838707	0.07268375516383281	0.4862903225806452	0.07301825194892604	0.4260215053763441	0.06221510410567112	0.0	0.0	0.557258064516129	0.07054280017999952	0.4943010752688173	0.06808860062510269	0.5135483870967742	0.07737474462455074	0.4260215053763441	0.060526163972776825	0.4854838709677419	0.1442031421399184
0.5720967741935483	0.06723764567863155	0.4769892473118279	0.07278976004768715	0.4895161290322581	0.07392942453850809	0.4248387096774194	0.062433060899389686	0.0	0.0	0.5588709677419355	0.07016561624520574	0.48892473118279584	0.0682330254322114	0.5162903225806452	0.07700912647855523	0.4268817204301075	0.05958424459726221	0.485483870967742	0.14480924819859503
0.5754838709677419	0.06667417073959969	0.4788172043010752	0.07251102752390057	0.492741935483871	0.07392942453850808	0.42247311827956985	0.06319273904133207	0.0	0.0	0.5596774193548388	0.07019277229747285	0.4870967741935485	0.06784174981683723	0.5167741935483872	0.07722286977470061	0.43	0.05884737624689658	0.4919354838709678	0.144809248198595
0.5774193548387098	0.06569841158084005	0.4810752688172043	0.07206827177454946	0.49516129032258066	0.07373690216082655	0.423010752688172	0.06398108511682676	0.0	0.0	0.5620967741935484	0.07071185516909469	0.4860215053763442	0.0676890173986164	0.5187096774193548	0.07724464940232326	0.4346236559139785	0.0581046962701357	0.49354838709677423	0.14515206972928377
0.5785483870967743	0.0652035563918045	0.48118279569892475	0.07156779337107866	0.49758064516129036	0.07407400788867202	0.4253763440860215	0.06451902668899277	0.0	0.0	0.5612903225806452	0.07109288320808504	0.48623655913978503	0.06709586589199733	0.5175806451612903	0.07716030890589326	0.4364516129032258	0.05810614862556225	0.4967741935483871	0.14538539291856153
0.5775806451612903	0.06480711758887409	0.48247311827956985	0.07138521341607025	0.49677419354838714	0.07387347920791534	0.4318279569892473	0.06394761993673617	0.0	0.0	0.5596774193548387	0.07125333368189342	0.4840860215053765	0.06655252262092741	0.5180645161290323	0.07798142851558566	0.4394623655913979	0.05767147104399056	0.5016129032258064	0.14573783385339095
0.5737096774193547	0.06409873114264168	0.4813978494623656	0.0714921151694053	0.4959677419354839	0.07467993082081856	0.4383870967741936	0.06366684139684314	0.0	0.0	0.5564516129032259	0.07179096809049557	0.48118279569892486	0.0660896275355406	0.5166129032258066	0.07860609541088238	0.44139784946236565	0.058542496493408404	0.5016129032258064	0.14634393991206762
0.5704838709677418	0.06429259226130099	0.48086021505376336	0.07125389463428985	0.49677419354838714	0.07475579160386121	0.4416129032258065	0.06338452480088765	0.0	0.0	0.5548387096774194	0.07272406926698896	0.48043010752688176	0.06521006414760402	0.5158064516129032	0.07847608640926805	0.44591397849462366	0.05893357221268262	0.5032258064516129	0.14688157432066976
0.5656451612903225	0.06389605770747299	0.4808602150537634	0.07125389463428985	0.4967741935483872	0.07442394130452426	0.4437634408602151	0.0632176870736537	0.0	0.0	0.5556451612903226	0.0730833027299493	0.4804301075268818	0.0640881587619404	0.515	0.07712109443940476	0.45215053763440866	0.05904325239385944	0.49999999999999994	0.1464956614781529
0.562741935483871	0.06415674247740714	0.47967741935483865	0.0711004822872224	0.4983870967741937	0.07435333594999013	0.44655913978494627	0.06348023172965589	0.0	0.0	0.5564516129032258	0.07374558922224794	0.47956989247311843	0.06285253073191789	0.5133870967741936	0.07623371712580182	0.4570967741935484	0.05895904933070281	0.4967741935483871	0.14610974863563606
0.5559677419354839	0.0646942953081298	0.47752688172043006	0.07036006867604654	0.5024193548387098	0.0746221531542912	0.4508602150537635	0.06354019240388993	0.0	0.0	0.5580645161290322	0.0740570836989176	0.47817204301075283	0.06208506258203033	0.512741935483871	0.07580421101162009	0.4609677419354839	0.05839361992867861	0.5016129032258064	0.14671943800880408
0.5477419354838712	0.06590178588430581	0.4786021505376344	0.06909534896782266	0.5024193548387098	0.0753263780439854	0.4559139784946238	0.06390617563463509	0.0	0.0	0.5556451612903225	0.07378826649461652	0.47817204301075283	0.060874601402894524	0.5103225806451613	0.07558425329392045	0.46526881720430113	0.05800705355258697	0.5096774193548387	0.1465545864696008
0.536451612903226	0.06640072420780058	0.47967741935483865	0.06871555063935647	0.5040322580645162	0.07510856899132232	0.455483870967742	0.06384648717750507	0.0	0.0	0.5548387096774194	0.07289239738710393	0.4783870967741937	0.06005213932173488	0.5085483870967743	0.07600484069678713	0.4679569892473118	0.05761687560630551	0.5129032258064516	0.14694049931211764
0.5250000000000001	0.06742663993003328	0.4791397849462365	0.06784668769475684	0.5064516129032259	0.07519099476092395	0.453225806451613	0.06467242502956347	0.0	0.0	0.5532258064516129	0.07235476297850178	0.4781720430107528	0.05927220301656059	0.5096774193548388	0.07656943238017427	0.47182795698924734	0.056565759721704946	0.5129032258064516	0.14694049931211764
0.5159677419354839	0.06858812137964972	0.47860215053763433	0.06722424221582167	0.5080645161290324	0.07492974981612113	0.45419354838709686	0.06501125334959654	0.0	0.0	0.5548387096774193	0.07173868876680807	0.47838709677419355	0.05857094862677184	0.5075806451612903	0.07627678870918851	0.4733333333333334	0.05657573592370266	0.514516129032258	0.1473255440674807
0.5066129032258065	0.06973938374944966	0.4748387096774193	0.0657935741079527	0.5088709677419355	0.07446797619056161	0.4572043010752689	0.06635737596389725	0.0	0.0	0.5548387096774193	0.07258157283284572	0.4782795698924732	0.05846240289742234	0.5048387096774194	0.07702419697115982	0.4755913978494624	0.05670061409892516	0.5177419354838709	0.14801490004216813
0.4990322580645161	0.06963874037896525	0.4704301075268817	0.06473482517202594	0.5112903225806451	0.07391360582811578	0.4558064516129033	0.06751635875411391	0.0	0.0	0.5556451612903228	0.07310579981641538	0.47645161290322585	0.05871527844172817	0.5014516129032258	0.07729171009406158	0.48107526881720436	0.055862653279769844	0.5129032258064516	0.14919218516264846
0.4943548387096774	0.07061077149945115	0.46838709677419355	0.0639714317964639	0.5080645161290323	0.07385596156070619	0.45473118279569896	0.06790645133928161	0.0	0.0	0.5556451612903227	0.07335781317622034	0.47344086021505377	0.05896973490677462	0.49645161290322587	0.07665346556182236	0.4832258064516129	0.056339781855800415	0.5129032258064515	0.1497982912213251
0.4935483870967742	0.07073998647432567	0.46795698924731177	0.06327444872543603	0.5024193548387097	0.07302538224924561	0.4527956989247312	0.0684097771943634	0.0	0.0	0.556451612903226	0.07341492024539972	0.4707526881720431	0.0596647101314948	0.49145161290322587	0.07568509075150541	0.485483870967742	0.05676514739399606	0.5032258064516129	0.15043794193320323
0.4929032258064516	0.07083292907698115	0.473010752688172	0.06345538470595044	0.49919354838709673	0.0722106357721962	0.4488172043010753	0.06835386065022765	0.0	0.0	0.5580645161290324	0.07293630316402684	0.4688172043010753	0.05961249036255657	0.4887096774193549	0.07453659886482261	0.49043010752688176	0.05733205822712206	0.49677419354838703	0.15094561500309525
0.49209677419354836	0.07161394655051903	0.47967741935483865	0.06452331700338726	0.4967741935483871	0.07152753155914074	0.4489247311827957	0.06838033575703596	0.0	0.0	0.557258064516129	0.07336964406955633	0.46559139784946246	0.05979138825371702	0.4875806451612904	0.07412812022504109	0.49419354838709684	0.05799483938939428	0.49193548387096775	0.15171657260097515
0.4929032258064516	0.07233700729474084	0.4855913978494623	0.06372240863453764	0.49596774193548393	0.07100487781989365	0.4472043010752688	0.06815117173250264	0.0	0.0	0.5540322580645162	0.07439979449057763	0.4635483870967742	0.0594803933515187	0.4825806451612904	0.07346135402168814	0.4968817204301076	0.058252358328894166	0.4790322580645161	0.1528372974968733
0.4929032258064515	0.07328632127769896	0.49032258064516127	0.06453305588014414	0.49516129032258066	0.07048222408064657	0.4443010752688171	0.06848930725694911	0.0	0.0	0.5548387096774193	0.07511157601939086	0.4645161290322581	0.05975803487144566	0.4793548387096775	0.0732298940850916	0.49849462365591407	0.058087760099674854	0.482258064516129	0.15260397430759556
0.4938709677419354	0.07461698695662054	0.4955913978494623	0.06483201107317772	0.49838709677419357	0.06966236504271084	0.4422580645161289	0.06819384148704077	0.0	0.0	0.5556451612903226	0.07391249297548792	0.46580645161290324	0.06050831858557656	0.47758064516129034	0.0726066465832087	0.5011827956989248	0.057927274197853394	0.4854838709677419	0.15237065111831782
0.49854838709677407	0.07579012682197614	0.5003225806451612	0.0652833739341566	0.4991935483870968	0.06891022553434184	0.4392473118279569	0.06767572793998541	0.0	0.0	0.5572580645161291	0.0729876793978238	0.4659139784946236	0.06083574831728443	0.4766129032258065	0.07258390684318758	0.5044086021505376	0.057959010413593116	0.4854838709677419	0.15173100040643966
0.5051612903225805	0.0764709378219971	0.5029032258064516	0.06546411791709811	0.4983870967741935	0.06900806903946984	0.43634408602150526	0.06750441887524908	0.0	0.0	0.5588709677419356	0.07203403235059426	0.46655913978494623	0.06170476803801631	0.47629032258064524	0.072538347521528	0.5060215053763442	0.058069690284577154	0.48870967741935484	0.1513450875639228
0.5087096774193547	0.07665470619781335	0.507741935483871	0.06597265291374521	0.4935483870967742	0.06838682647783319	0.42870967741935473	0.0666704763418372	0.0	0.0	0.5596774193548388	0.07179620325618317	0.4667741935483872	0.061762737501299174	0.4740322580645162	0.07303785291717768	0.5083870967741936	0.057986310185133	0.49516129032258066	0.15089624422516562
0.5101612903225805	0.07674773745382883	0.5108602150537634	0.06529895610196877	0.48951612903225805	0.06814972589673086	0.42161290322580636	0.06623081319018016	0.0	0.0	0.5604838709677419	0.07060257247421797	0.4692473118279571	0.06187756303686244	0.4722580645161291	0.07371967193478873	0.5144086021505377	0.057659611223964624	0.49354838709677423	0.15070055721490966
0.5106451612903224	0.07727392564439171	0.5138709677419355	0.06582996247204036	0.48548387096774187	0.06739684107110028	0.41688172043010746	0.06584577664293893	0.0	0.0	0.5629032258064517	0.06957917007416428	0.4689247311827957	0.061660876518763764	0.4725806451612904	0.075251497142985	0.5183870967741937	0.057778926869541315	0.5000000000000001	0.1504672340256319
0.5082258064516127	0.07748324243374476	0.5163440860215055	0.06565322435620377	0.4798387096774194	0.06674084469773724	0.41483870967741926	0.06534595654036066	0.0	0.0	0.5645161290322581	0.06850390125695999	0.4670967741935484	0.06237238375863527	0.47354838709677427	0.07554309985342353	0.5203225806451613	0.05794411931050593	0.5080645161290324	0.149425437116115
0.5033870967741935	0.07711976465759436	0.5144086021505377	0.06485001278764581	0.4758064516129032	0.06639806106359775	0.41290322580645156	0.06534486374175785	0.0	0.0	0.567741935483871	0.06864279513503851	0.4674193548387097	0.06255937868930402	0.47467741935483876	0.07647816001425718	0.5233333333333334	0.058282542853100604	0.517741935483871	0.14868795142592245
0.49629032258064515	0.07731304453241111	0.5131182795698925	0.06477534336952823	0.4717741935483871	0.06658494875627236	0.4099999999999999	0.0653088803913917	0.0	0.0	0.5693548387096774	0.06925886934673224	0.47150537634408607	0.06300908261534197	0.4753225806451613	0.0778079922733531	0.5267741935483872	0.05841462126599591	0.5225806451612904	0.14815031701732034
0.49145161290322575	0.07703460621696234	0.5108602150537633	0.06482330349142448	0.46451612903225803	0.06606989922176507	0.41150537634408596	0.06536928708043355	0.0	0.0	0.5717741935483871	0.0702582773808939	0.47451612903225815	0.06323003835168624	0.4709677419354839	0.07866371533259553	0.5268817204301076	0.05833388117557533	0.5225806451612904	0.1475442109586437
0.48758064516129024	0.07727350211494964	0.5095698924731182	0.06538529658711463	0.4620967741935484	0.06626242159944658	0.41172043010752685	0.06504435167825566	0.0	0.0	0.575	0.07114715476339875	0.47580645161290325	0.06394995255343006	0.46096774193548384	0.07810620365632195	0.5251612903225806	0.05896736626189286	0.5258064516129033	0.14715829811612685
0.48516129032258065	0.07821716663750942	0.5089247311827957	0.06550515510136949	0.46048387096774185	0.06600117665464375	0.41311827956989244	0.06485039942902233	0.0	0.0	0.5814516129032259	0.07165884821110984	0.47688172043010757	0.06353080788979096	0.4517741935483871	0.07791702293307963	0.5207526881720431	0.05997047151003914	0.5306451612903227	0.14718825945483702
0.4837096774193548	0.07939369313766488	0.5093548387096776	0.06581832507624004	0.45725806451612894	0.06611783824928262	0.4119354838709678	0.06489589324861432	0.0	0.0	0.5895161290322581	0.07165884821110984	0.4795698924731183	0.06364840055814694	0.44806451612903225	0.07753510191302969	0.5197849462365591	0.05996086826581373	0.5403225806451614	0.1464507737646445
0.48435483870967744	0.08028115541940387	0.5080645161290323	0.06613971191374679	0.4580645161290322	0.0666404919885297	0.40913978494623665	0.06594893998908903	0.0	0.0	0.5991935483870968	0.07149839773730146	0.48075268817204303	0.06386361994642774	0.4469354838709677	0.07661304625150925	0.5180645161290323	0.06025844754706393	0.5483870967741936	0.1466024953307298
0.4833870967741936	0.08079650431803893	0.5064516129032258	0.06602472211377482	0.4596774193548386	0.06596396370184901	0.40580645161290324	0.06678493007543443	0.0	0.0	0.6064516129032258	0.07131682658685436	0.48193548387096785	0.06401803616915905	0.4493548387096774	0.0751634517651666	0.518494623655914	0.06013008976816247	0.5548387096774196	0.14636917214145206
0.4838709677419355	0.08125565358713235	0.5053763440860216	0.06577108027617343	0.45725806451612894	0.06623278090615009	0.4045161290322581	0.06772601837688537	0.0	0.0	0.6112903225806451	0.07052261928843949	0.4813978494623657	0.06313263739717898	0.45193548387096777	0.07521067128592607	0.5190322580645162	0.06042356615065862	0.5661290322580647	0.1458315377328499
0.4870967741935483	0.08251138824300222	0.5043010752688173	0.06572574636230517	0.45645161290322567	0.06645410055383025	0.4021505376344086	0.06837177020401546	0.0	0.0	0.6153225806451613	0.0697268988749012	0.48376344086021505	0.06387661323815132	0.4527419354838709	0.07595658635962742	0.5174193548387098	0.06123369063904889	0.5741935483870968	0.14599638927205316
0.4867741935483871	0.08350346136845542	0.5027956989247312	0.06488813033590544	0.4556451612903225	0.06697847323084873	0.4004301075268818	0.06800404630244646	0.0	0.0	0.6185483870967742	0.06982507067903859	0.48430107526881727	0.06457164650115106	0.4527419354838709	0.07742787576213764	0.5166666666666667	0.06284174090631627	0.5838709677419356	0.14638230211457004
0.489516129032258	0.08418300740331493	0.4995698924731183	0.06450195765300862	0.45564516129032245	0.06729168597007228	0.397741935483871	0.06847144930402937	0.0	0.0	0.6225806451612903	0.06991295640547911	0.4875268817204301	0.0640883825267502	0.4533870967741935	0.07862203710386031	0.5175268817204302	0.06341001502531601	0.5870967741935484	0.14626054188719484
0.4938709677419354	0.08415545359248365	0.49516129032258066	0.06476724628489616	0.45887096774193536	0.06703784943512626	0.3959139784946236	0.06843830440952667	0.0	0.0	0.6266129032258064	0.07077264431601288	0.4918279569892473	0.06403112796758706	0.4545161290322581	0.079121816802113	0.5183870967741935	0.06450139938836338	0.5774193548387098	0.1466464547297117
0.4996774193548386	0.08485731409454246	0.4913978494623656	0.06520519776150338	0.4612903225806451	0.06716777276134882	0.3973118279569893	0.06944117867281818	0.0	0.0	0.6314516129032258	0.07104628932415757	0.49666666666666665	0.06394514216232117	0.45451612903225813	0.079121816802113	0.5193548387096774	0.0652252444977744	0.5838709677419357	0.1466464547297117
0.5082258064516129	0.08518675276682808	0.4908602150537635	0.06532069033400734	0.4653225806451613	0.06671794096505654	0.4000000000000001	0.06876394524612739	0.0	0.0	0.6354838709677418	0.07153291558112172	0.499247311827957	0.06455229591476265	0.4530645161290322	0.08008881941274212	0.5208602150537635	0.06587908466415571	0.5870967741935486	0.14676821495708686
0.5151612903225806	0.08539215972095965	0.489247311827957	0.06544913966743111	0.4693548387096774	0.0664389724812083	0.4016129032258065	0.0685974749857728	0.0	0.0	0.6370967741935483	0.07145090491040491	0.5013978494623655	0.06475295543363778	0.45241935483870965	0.0810119181849877	0.5235483870967742	0.06599109061797988	0.5887096774193551	0.146504930429099
0.5237096774193547	0.08530792034279785	0.4908602150537634	0.06475967131634572	0.4758064516129032	0.06697660688981046	0.4011827956989248	0.06810865100244096	0.0	0.0	0.6370967741935483	0.07024061481767663	0.5017204301075269	0.06546723521654753	0.44919354838709674	0.08092775573217571	0.5238709677419355	0.06596126298932678	0.588709677419355	0.1459373346817867
0.5298387096774192	0.0860866003380973	0.4947311827956989	0.064652924179354	0.48145161290322575	0.06716698429101996	0.4056989247311828	0.06732103015452359	0.0	0.0	0.6370967741935485	0.0694785587396959	0.5032258064516129	0.06641120424011747	0.445	0.08079856731720123	0.5213978494623656	0.06607453384317953	0.5903225806451613	0.14563302346246232
0.5349999999999999	0.0857437728565384	0.49731182795698925	0.0644852290495095	0.48790322580645157	0.06640988208138016	0.4066666666666667	0.06637655677037688	0.0	0.0	0.6387096774193549	0.06826826864696761	0.5058064516129033	0.0663426153314511	0.44177419354838704	0.08075000148434812	0.5195698924731184	0.06611188828765946	0.5935483870967742	0.14563302346246232
0.5411290322580644	0.08613710023491804	0.4972043010752688	0.06353927673061943	0.4951612903225806	0.0667571390887728	0.40763440860215056	0.06561202908440317	0.0	0.0	0.6387096774193549	0.06749559604292518	0.5078494623655914	0.06632255803432766	0.4393548387096774	0.08065227083789088	0.5178494623655915	0.06586191233131897	0.596774193548387	0.1458663466517401
0.5433870967741934	0.08571208453474297	0.4938709677419354	0.06291090755571148	0.5008064516129033	0.06718640676688226	0.410752688172043	0.06546391523847894	0.0	0.0	0.6379032258064519	0.0674809742506184	0.5091397849462366	0.0655735663800891	0.43967741935483867	0.08149978897322255	0.5144086021505376	0.06575128605074347	0.596774193548387	0.1458663466517401
0.5449999999999999	0.08556043615658998	0.48817204301075273	0.06208013581996859	0.5048387096774194	0.06747678056691317	0.4141935483870968	0.0651915631000185	0.0	0.0	0.6403225806451615	0.06651332746529795	0.5101075268817203	0.06555266074207693	0.4414516129032257	0.08109639152450085	0.5109677419354838	0.065304625532647	0.596774193548387	0.1458663466517401
0.5433870967741934	0.08622178318321877	0.4836559139784946	0.06258788814458809	0.5056451612903226	0.06729520941646606	0.41860215053763444	0.0654065295185425	0.0	0.0	0.6427419354838713	0.0650539093661672	0.509247311827957	0.06583132396786404	0.44193548387096765	0.08004012387476968	0.5091397849462365	0.06534499042257703	0.6016129032258063	0.1462513914071031
0.5448387096774192	0.08602001793202127	0.4808602150537634	0.06178449758949204	0.5064516129032258	0.06711363826601897	0.42236559139784946	0.06471153837998933	0.0	0.0	0.6451612903225808	0.06383043438964289	0.5072043010752688	0.06567451899676788	0.4416129032258063	0.07962778956719005	0.5078494623655914	0.06584064981961295	0.5999999999999999	0.14668040160663684
0.5453225806451611	0.08594803709289608	0.47967741935483865	0.06156700751704444	0.5056451612903226	0.06693206711557187	0.4302150537634409	0.0648157391737506	0.0	0.0	0.6475806451612904	0.06416754011748838	0.5078494623655914	0.0651677351799061	0.44370967741935474	0.07918007785722182	0.5074193548387096	0.06582648456731877	0.5983870967741935	0.14652868004055153
0.546774193548387	0.08613467141529	0.4780645161290323	0.06059259835693963	0.5064516129032257	0.06713259579632853	0.4390322580645161	0.064847859493864	0.0	0.0	0.6475806451612904	0.06451878309139109	0.5089247311827957	0.06505542233195462	0.44499999999999995	0.07782709361617061	0.5047311827956988	0.06581663357388473	0.5983870967741935	0.14716833075242966
0.5433870967741934	0.0863787453808344	0.4775268817204301	0.05938538293958982	0.5088709677419354	0.06594636080600644	0.4465591397849462	0.06468279018131913	0.0	0.0	0.645967741935484	0.06495527004196902	0.5090322580645161	0.06448608958883018	0.44709677419354826	0.07721815036002351	0.4980645161290322	0.0655949411700234	0.5983870967741937	0.1477947562308768
0.5398387096774192	0.08672044387984457	0.47526881720430103	0.058734599393475015	0.5161290322580644	0.06626275868105909	0.4570967741935483	0.06568479583928306	0.0	0.0	0.6467741935483872	0.06465879325658914	0.51	0.06439710407707384	0.44854838709677414	0.07677830022230103	0.49129032258064503	0.06506670650835378	0.6000000000000001	0.14720180266011704
0.5369354838709676	0.0869266262976835	0.4720430107526881	0.059009303119757314	0.5225806451612902	0.06581675504910595	0.4664516129032258	0.06625247087726985	0.0	0.0	0.6491935483870969	0.06552426219672164	0.5125806451612903	0.06401238878430182	0.4490322580645161	0.07599714445328565	0.4817204301075268	0.06540642810715944	0.6096774193548388	0.14557230970601823
0.5387096774193548	0.08585224482670481	0.47	0.05797711633356053	0.5274193548387096	0.06611587255225218	0.47139784946236557	0.06643601164642533	0.0	0.0	0.6508064516129033	0.06589166822341229	0.5163440860215054	0.06393067770642792	0.4487096774193548	0.07446531924508938	0.47602150537634397	0.06477308682063312	0.6080645161290323	0.14542058813993292
0.5411290322580644	0.0853422444530164	0.4679569892473118	0.057875315072483044	0.532258064516129	0.0663697090871982	0.47430107526881715	0.06668989274290131	0.0	0.0	0.6508064516129032	0.0667148557901592	0.5193548387096774	0.06355581583054198	0.4459677419354838	0.07425213738067415	0.47225806451612895	0.06426777138828525	0.6080645161290323	0.1454205881399329
0.5445161290322581	0.08551207540391012	0.4696774193548387	0.058265140255533095	0.5338709677419354	0.06624945276923305	0.4793548387096774	0.06691494532944642	0.0	0.0	0.6483870967741936	0.06628558811204975	0.5226881720430108	0.0637530079647648	0.43935483870967734	0.07328775303916986	0.4658064516129031	0.06409454028665519	0.6064516129032259	0.1453871162322455
0.5496774193548387	0.08580751273078661	0.47193548387096773	0.05790392332100384	0.5379032258064516	0.06548899447279705	0.483763440860215	0.06699846434873137	0.0	0.0	0.6435483870967742	0.06609919667735031	0.5247311827956991	0.06318265962445617	0.43258064516129036	0.07183963015156003	0.4610752688172042	0.06492365650808885	0.6080645161290323	0.14484948182364338
0.5509677419354839	0.08602809352004291	0.4739784946236559	0.05753013536358009	0.5443548387096774	0.0651101517896287	0.48462365591397844	0.06689282838956362	0.0	0.0	0.6370967741935484	0.06670044755450676	0.5287096774193549	0.06266639303043872	0.4283870967741935	0.07104262446649189	0.45752688172043005	0.06591015702006879	0.6129032258064517	0.145070543126957
0.5506451612903226	0.08588169815669469	0.47397849462365593	0.056525630579016106	0.5443548387096775	0.0651101517896287	0.48548387096774187	0.0669256338748211	0.0	0.0	0.6290322580645162	0.06727401815826818	0.5320430107526882	0.06266080614744816	0.4327419354838709	0.07133709980276655	0.453763440860215	0.06548885955096931	0.6096774193548388	0.14545645596947385
0.5488709677419356	0.0852254541978962	0.4749462365591398	0.05640674676657796	0.5427419354838711	0.06537139673443151	0.48290322580645156	0.06688412900731294	0.0	0.0	0.620967741935484	0.06727401815826817	0.5355913978494623	0.06278467508794823	0.43193548387096764	0.07121037743826787	0.45365591397849453	0.06515521658892852	0.6080645161290325	0.14530473440338854
0.547741935483871	0.0849576874551482	0.4738709677419355	0.055687983647828315	0.5395161290322581	0.06531375246702192	0.48053763440860203	0.0665820762002644	0.0	0.0	0.6104838709677421	0.06789407833647194	0.5349462365591398	0.06224786500624496	0.4303225806451612	0.07208909851019653	0.45129032258064516	0.06551238928794213	0.6000000000000001	0.14634653131290545
0.5433870967741935	0.08423101622607136	0.4711827956989247	0.05539352516387908	0.5370967741935483	0.06532873313637699	0.4783870967741934	0.06659393182170423	0.0	0.0	0.599193548387097	0.06897934238794445	0.536021505376344	0.061753710643390455	0.4283870967741935	0.07212846260743819	0.45010752688172045	0.0651482717674346	0.6000000000000001	0.14570688060102732
0.5395161290322581	0.08327150343188147	0.47	0.05492812989939063	0.5330645161290323	0.0657364442187566	0.47559139784946225	0.06631958542445808	0.0	0.0	0.5911290322580647	0.0702239380411075	0.536989247311828	0.061113645868659895	0.42564516129032254	0.07273989188764111	0.4484946236559139	0.06476407473629807	0.6000000000000001	0.1450672298891492
0.5341935483870968	0.0815150635332128	0.4694623655913978	0.0545464004267863	0.5298387096774194	0.06578968051638712	0.4706451612903225	0.0661411088571752	0.0	0.0	0.5862903225806454	0.07076157244970964	0.5403225806451614	0.06198250595774141	0.4253225806451613	0.0724445744420837	0.4458064516129032	0.06436710809260472	0.5983870967741935	0.1449652135858732
0.5283870967741934	0.07945935472731194	0.46774193548387094	0.05367577845458775	0.5241935483870968	0.06629812545301816	0.46688172043010745	0.06523284273718348	0.0	0.0	0.5838709677419356	0.07140345130758032	0.5419354838709679	0.061972765172295635	0.42854838709677423	0.07205931549378554	0.4440860215053763	0.06412930371824299	0.603225806451613	0.14480036204666993
0.5256451612903226	0.07850567968851596	0.4670967741935484	0.05400159540985788	0.5193548387096774	0.06721512853006346	0.4648387096774193	0.06467616452461139	0.0	0.0	0.582258064516129	0.07185256951973239	0.5409677419354839	0.06203837633578007	0.430967741935484	0.07153705339004855	0.440752688172043	0.06331413644575885	0.6064516129032257	0.14441444920415308
0.5199999999999999	0.07735184140113815	0.4687096774193549	0.05400759362306924	0.5129032258064518	0.06774479985687754	0.46333333333333326	0.06347335975599881	0.0	0.0	0.5790322580645162	0.07294506747971391	0.5403225806451613	0.06292983634709837	0.4333870967741936	0.07090827353475901	0.4363440860215054	0.06369387469762246	0.6080645161290322	0.1439265200583602
0.5175806451612902	0.0764504517640821	0.4666666666666667	0.05409773044290169	0.5080645161290323	0.06822812216094547	0.4632258064516129	0.06308747661315257	0.0	0.0	0.5766129032258065	0.07339568658182476	0.5346236559139785	0.06271532991216863	0.43483870967741944	0.07156275092105364	0.4324731182795699	0.06399710091671311	0.6161290322580646	0.14343859091256736
0.5137096774193547	0.07574055181602966	0.463010752688172	0.054087490810989576	0.5056451612903227	0.06902301241238705	0.46634408602150534	0.061510843504469406	0.0	0.0	0.5741935483870967	0.07466783832597185	0.5281720430107526	0.06220296775970484	0.43612903225806454	0.0720150552190142	0.4291397849462365	0.0641024105951716	0.614516129032258	0.1438236356679304
0.5096774193548386	0.0753877815390966	0.4593548387096774	0.054735289639523364	0.5040322580645161	0.07013513070097797	0.46967741935483864	0.0613308268144591	0.0	0.0	0.5709677419354838	0.07552529809051307	0.5232258064516129	0.06202813558037087	0.43516129032258066	0.0721293225843173	0.4262365591397849	0.06513716129306132	0.6129032258064516	0.14348081413724165
0.509516129032258	0.07533473657142765	0.45612903225806456	0.05453827324721828	0.5	0.07102002211697275	0.47419354838709676	0.06125470268545205	0.0	0.0	0.5685483870967742	0.07679744983466016	0.5160215053763442	0.06198612273847137	0.43500000000000005	0.07094522138090865	0.4223655913978494	0.06599944898187607	0.617741935483871	0.14287112476407363
0.5056451612903226	0.07634205948075859	0.4518279569892473	0.05540476381074919	0.49435483870967745	0.07128883932127383	0.4796774193548387	0.06046986103829638	0.0	0.0	0.5661290322580645	0.07755033466029077	0.5138709677419355	0.06235044993598547	0.43741935483870975	0.07046404010295204	0.41849462365591394	0.06737160716240449	0.6241935483870968	0.1423634516941816
0.5033870967741934	0.07738900452204683	0.4475268817204301	0.054889876913369405	0.4887096774193548	0.0721194186327344	0.4812903225806452	0.06033167569788226	0.0	0.0	0.564516129032258	0.07772044422513513	0.5104301075268818	0.06275572356862694	0.43741935483870975	0.06964916285611147	0.413010752688172	0.06743512887389255	0.6241935483870968	0.141757345635505
0.4993548387096773	0.07771486157175134	0.44397849462365596	0.054635392414155215	0.4846774193548387	0.07303200861491178	0.48505376344086026	0.06053091629861164	0.0	0.0	0.5637096774193547	0.07894278032911044	0.5078494623655915	0.0628956674800424	0.4411290322580645	0.06951208333350278	0.41075268817204297	0.0677389227190226	0.6290322580645161	0.1409863880376251
0.4953225806451612	0.076928177438647	0.44258064516129036	0.05511860202390899	0.4790322580645161	0.07358305044854643	0.48946236559139783	0.06066570904003643	0.0	0.0	0.5653225806451612	0.07952889320209403	0.5058064516129034	0.06310996903456648	0.4417741935483871	0.06943339259094067	0.4127956989247311	0.06829569957626279	0.6370967741935485	0.14021543043974516
0.49499999999999994	0.07745317347693974	0.4410752688172043	0.05568449372356598	0.47580645161290325	0.07412068485714858	0.4921505376344085	0.06066726452180503	0.0	0.0	0.5677419354838708	0.07948449766717154	0.5067741935483872	0.0639170647909209	0.439516129032258	0.06785274820401363	0.41827956989247306	0.06856666136853763	0.6467741935483872	0.1389729453164719
0.49596774193548376	0.0773059630611519	0.44139784946236554	0.056066646247984096	0.47419354838709676	0.07550933966013934	0.49333333333333335	0.06113385353539116	0.0	0.0	0.5693548387096773	0.0800188035469625	0.5131182795698925	0.06400362649133849	0.43951612903225795	0.06820655636182577	0.42494623655913977	0.068764614807867	0.6483870967741936	0.1385879005611088
0.5011290322580645	0.07689469778141872	0.4444086021505376	0.05671605180485709	0.4741935483870967	0.07698987843590882	0.49473118279569894	0.06112019347786939	0.0	0.0	0.5774193548387097	0.08001880354696249	0.5243010752688173	0.06333903770826166	0.4448387096774193	0.06873316419899687	0.43397849462365584	0.06861471295264811	0.6548387096774193	0.13785041487091632
0.5027419354838709	0.07563818277380134	0.4463440860215054	0.057142912848355196	0.475	0.07782574558959696	0.4948387096774194	0.06176027227832524	0.0	0.0	0.5854838709677419	0.07952940877747942	0.5365591397849464	0.06276273602628993	0.4546774193548386	0.06799696492841445	0.44344086021505374	0.06756679446500037	0.6629032258064517	0.13602523490656157
0.5053225806451612	0.07485188805944913	0.4461290322580645	0.0565922930814829	0.47661290322580646	0.07846909036560357	0.4931182795698925	0.06223290985224369	0.0	0.0	0.596774193548387	0.07834192912558584	0.5470967741935484	0.061777242141009395	0.46290322580645143	0.06793572447855933	0.4526881720430107	0.06739037615022124	0.6725806451612905	0.13456405324684043
0.5077419354838709	0.07349125538558486	0.4456989247311827	0.05712150021959557	0.4774193548387097	0.0786198046587496	0.49107526881720437	0.061997506424208954	0.0	0.0	0.6096774193548387	0.07734084090839168	0.5605376344086022	0.06059751583128734	0.4743548387096773	0.06876155179076157	0.4652688172043011	0.06710099099295064	0.6758064516129033	0.13405989074592567
0.512258064516129	0.07181975670726197	0.4447311827956989	0.058063874629343926	0.4790322580645161	0.07889344966689431	0.4904301075268818	0.062424297064896724	0.0	0.0	0.6225806451612901	0.0760366996618592	0.5748387096774195	0.05941073814890881	0.4849999999999999	0.06883916367858571	0.48118279569892475	0.06636879756499943	0.6822580645161291	0.13128292763306992
0.5214516129032258	0.07019199178127498	0.44537634408602145	0.058971420676839914	0.4790322580645161	0.07802579537093979	0.49150537634408614	0.06248114297039833	0.0	0.0	0.6330645161290321	0.0749446948908112	0.5864516129032258	0.058452432234559114	0.49967741935483856	0.06875015493524746	0.499247311827957	0.06626156212548971	0.6854838709677421	0.1303909203691636
0.5277419354838709	0.06980302733405405	0.4486021505376343	0.058892086600478025	0.4782258064516129	0.0779174286404471	0.49075268817204304	0.061940466589136524	0.0	0.0	0.6419354838709677	0.07378325269411051	0.5964516129032258	0.057789856101225105	0.5151612903225805	0.06828800008602263	0.5158064516129032	0.06558536367737956	0.6870967741935485	0.13017418690817825
0.5332258064516129	0.07014220371602317	0.45139784946236555	0.05952749015854157	0.4814516129032258	0.07761831113730085	0.49204301075268825	0.060852951480691676	0.0	0.0	0.6508064516129031	0.072864590246518	0.606989247311828	0.05738182821972934	0.5283870967741935	0.06746817703719031	0.5301075268817204	0.06562333200916981	0.6919354838709679	0.12982174597334878
0.5356451612903226	0.07024567470108277	0.45569892473118273	0.06009524124040759	0.4854838709677419	0.07701721759496219	0.4923655913978495	0.060718813361150946	0.0	0.0	0.661290322580645	0.07177258547547001	0.6160215053763441	0.05731258109427964	0.5432258064516128	0.06693940714748367	0.5439784946236559	0.06511650500551919	0.6903225806451614	0.1297882740656614
0.5406451612903226	0.06894583538809577	0.4584946236559139	0.06026881178044045	0.4911290322580645	0.07647700416631112	0.4926881720430108	0.060757673863174634	0.0	0.0	0.6741935483870968	0.07085776713207408	0.6258064516129033	0.056545604112241625	0.5603225806451612	0.06606797003112522	0.5594623655913978	0.0641043625695207	0.6935483870967741	0.1290534620122801
0.5456451612903227	0.06786386438243319	0.46075268817204296	0.06023920797985699	0.4919354838709677	0.07625568451863096	0.4925806451612904	0.0593918989867701	0.0	0.0	0.6887096774193548	0.06943125534096707	0.6348387096774195	0.056160691479054475	0.5772580645161289	0.06556522120990826	0.5706451612903227	0.06265806926578837	0.6951612903225807	0.12835894799749484
0.5530645161290324	0.06733703286219431	0.4658064516129032	0.06081958864979565	0.4935483870967741	0.07550024105736573	0.49483870967741944	0.05918028445673516	0.0	0.0	0.7032258064516129	0.06756177922534791	0.6436559139784948	0.055330780867443204	0.5935483870967742	0.06464449251652461	0.5845161290322581	0.06163349870291318	0.693548387096774	0.12813788669418125
0.5619354838709678	0.06694095120015235	0.46978494623655914	0.06132162664659714	0.4975806451612903	0.0751147622584258	0.49881720430107535	0.05899031533801258	0.0	0.0	0.7161290322580646	0.06655852584459221	0.6513978494623657	0.05427172023491988	0.6080645161290323	0.06422397879822975	0.5988172043010753	0.06109432575875118	0.6951612903225806	0.1276499575483884
0.5701612903225808	0.06725867314420743	0.4706451612903226	0.061151935748931865	0.5024193548387097	0.07492180583716736	0.5048387096774194	0.0592212521212977	0.0	0.0	0.7290322580645161	0.06555743762739806	0.6595698924731184	0.05343984142487792	0.6272580645161291	0.06374962024712355	0.6094623655913978	0.059818979479186345	0.7016129032258063	0.12652923265249025
0.5782258064516129	0.06731384794676595	0.4741935483870967	0.06173153381338986	0.510483870967742	0.07461070725948071	0.5104301075268818	0.059096428852762686	0.0	0.0	0.7419354838709676	0.0646685602448932	0.669247311827957	0.05286843467262131	0.6433870967741936	0.062092737083274445	0.6217204301075268	0.058863845941041916	0.7032258064516127	0.1256188153744892
0.5880645161290323	0.06699956995677621	0.47935483870967743	0.06202032545029933	0.5177419354838709	0.073974484028489	0.5181720430107528	0.05760713704141654	0.0	0.0	0.7548387096774193	0.06366530686413752	0.6770967741935485	0.0525361604201079	0.6546774193548388	0.06170836013582114	0.6339784946236557	0.058418001073181944	0.7032258064516127	0.1256188153744892
0.5998387096774194	0.06788951679107198	0.48731182795698924	0.06277825791399588	0.5258064516129031	0.07327639914607847	0.5269892473118281	0.05807570802485923	0.0	0.0	0.7637096774193548	0.06295352533532426	0.6859139784946238	0.05293848570061484	0.6658064516129033	0.06059836415818907	0.6435483870967741	0.057780293587153475	0.6999999999999998	0.12588568321696847
0.6124193548387096	0.06878486815745229	0.4951612903225806	0.06332531035916578	0.5346774193548387	0.07295434564414686	0.5363440860215054	0.0580207761639773	0.0	0.0	0.770967741935484	0.06280136972566207	0.6922580645161291	0.05225671231694423	0.6766129032258065	0.06000261950629786	0.6536559139784945	0.05621551911102216	0.7016129032258063	0.12598769952024444
0.6256451612903224	0.07010838864590666	0.5036559139784946	0.06407202226015225	0.5443548387096774	0.07267668767713775	0.5466666666666667	0.058778036823730256	0.0	0.0	0.7766129032258066	0.061507586333175227	0.6995698924731184	0.05137873724162066	0.6856451612903225	0.0604045811823373	0.6649462365591398	0.05493208976894014	0.6967741935483869	0.12615255105944773
0.6387096774193548	0.0701448044901283	0.513763440860215	0.06392008129966133	0.5556451612903226	0.07145663157075414	0.5555913978494623	0.060004296214589116	0.0	0.0	0.7846774193548388	0.05938197638981519	0.7080645161290325	0.05048559543642663	0.6964516129032257	0.05961579898284873	0.6778494623655913	0.054108276908265016	0.696774193548387	0.1261525510594477
0.6509677419354838	0.07095423791229939	0.5221505376344086	0.06406667292024829	0.5653225806451613	0.0695384786875122	0.5620430107526881	0.060531492567437534	0.0	0.0	0.792741935483871	0.05742182413387915	0.717956989247312	0.04995993999008827	0.703548387096774	0.05933615487072766	0.6923655913978494	0.053261817975973645	0.693548387096774	0.12641941890192696
0.6575806451612903	0.07117326453876464	0.5337634408602149	0.0638030686030141	0.5733870967741936	0.06891626250536574	0.5672043010752689	0.06037263438059252	0.0	0.0	0.7999999999999999	0.05584269991693347	0.7331182795698927	0.04948637428819999	0.7111290322580643	0.05792443975111612	0.7058064516129031	0.05231951759903235	0.6951612903225804	0.12652143520520295
0.6662903225806451	0.07068236566126351	0.546236559139785	0.062459846939306896	0.5798387096774194	0.0682092579803647	0.5706451612903227	0.06099907796208592	0.0	0.0	0.8056451612903226	0.054730998646594746	0.7474193548387099	0.04911857573420236	0.7212903225806448	0.056276640442780385	0.7203225806451612	0.0521825896608372	0.7032258064516127	0.12501566555394178
0.6759677419354838	0.0703961769570005	0.5565591397849462	0.06145794841454286	0.5822580645161289	0.06806856474157184	0.5745161290322581	0.06017933971453649	0.0	0.0	0.8129032258064516	0.05411750345494994	0.7607526881720433	0.04876172012009565	0.7320967741935481	0.054813283825454875	0.7316129032258064	0.05089489978235842	0.7048387096774191	0.12535848708463052
0.6816129032258064	0.06903268022954559	0.5668817204301075	0.060865523292154555	0.5870967741935483	0.0675309303329697	0.5781720430107528	0.05928083951647236	0.0	0.0	0.8177419354838709	0.0532063308653679	0.7746236559139787	0.0485935046119411	0.7443548387096772	0.0540526606452524	0.7438709677419355	0.04950511396579246	0.7064516129032257	0.1254605033879065
0.6895161290322579	0.0671157112511709	0.5744086021505377	0.06104132257016136	0.5935483870967742	0.06773800818626782	0.5803225806451614	0.05951161610125378	0.0	0.0	0.8258064516129032	0.05290327783602959	0.7875268817204304	0.04781002526565414	0.7564516129032256	0.05346470846966132	0.757741935483871	0.04815186742558585	0.7032258064516129	0.1258464162304234
0.6951612903225806	0.06491252792918123	0.5836559139784947	0.06125360184636399	0.6008064516129032	0.06720367773056189	0.5852688172043011	0.05888903735175479	0.0	0.0	0.832258064516129	0.05235166700841726	0.8007526881720433	0.04606775483176753	0.7732258064516128	0.0529818859743277	0.7726881720430108	0.04774650441030574	0.7080645161290322	0.1256815646912201
0.7004838709677418	0.06409987970965535	0.5910752688172043	0.061130288486590245	0.6088709677419355	0.06691331184775239	0.5904301075268817	0.05836419189680036	0.0	0.0	0.8379032258064516	0.05095910252253045	0.8138709677419356	0.04544719570008877	0.7867741935483871	0.052913093776419055	0.7861290322580645	0.046911881005514286	0.7080645161290323	0.1256815646912201
0.704032258064516	0.06411567665401485	0.6003225806451613	0.06097897648710186	0.6193548387096774	0.06591188165936955	0.5951612903225806	0.05831371402423713	0.0	0.0	0.8435483870967742	0.049566538036643626	0.8264516129032259	0.04378726309619099	0.8009677419354838	0.053167844084032245	0.7978494623655913	0.04593167788252293	0.714516129032258	0.12353102705681152
0.7037096774193548	0.06307926683484645	0.6083870967741936	0.06095564388977705	0.628225806451613	0.06467133456451324	0.599247311827957	0.05815458235581394	0.0	0.0	0.846774193548387	0.048594808146088395	0.8361290322580646	0.04248071033138547	0.8153225806451614	0.05412142543560119	0.8056989247311828	0.04518800701616554	0.7112903225806452	0.12426583911019282
0.7035483870967741	0.06187073099646895	0.6153763440860214	0.0607207929467172	0.6370967741935484	0.06315275643529991	0.6039784946236559	0.05782953400068733	0.0	0.0	0.846774193548387	0.047125103864861226	0.8425806451612904	0.041409033983808824	0.8251612903225807	0.05370537623029991	0.810752688172043	0.04508997162212465	0.7145161290322581	0.12387992626767598
0.6993548387096774	0.061406554781208274	0.6218279569892472	0.06070518465570908	0.6451612903225806	0.06167221765953044	0.6074193548387097	0.05819432002278961	0.0	0.0	0.843548387096774	0.0472855543386696	0.8425806451612904	0.04117414370402063	0.830967741935484	0.054272869390109675	0.8123655913978494	0.04529781708169723	0.7161290322580646	0.1231116423066073
0.6982258064516129	0.061780638770847746	0.6289247311827957	0.06012943616898245	0.6516129032258065	0.060583826174336324	0.6124731182795699	0.05802683928856474	0.0	0.0	0.8395161290322579	0.04806532290818359	0.8419354838709677	0.04081532005171334	0.8332258064516131	0.055417555905761945	0.8151612903225807	0.04623819853562868	0.7112903225806453	0.1239701776628262
0.6987096774193549	0.06146735592144064	0.6344086021505376	0.05983334938062904	0.6564516129032258	0.06087419205714583	0.6170967741935484	0.05845698499279081	0.0	0.0	0.8338709677419354	0.04891569683223171	0.8406451612903225	0.04038646018383178	0.8340322580645163	0.055540328966949944	0.8167741935483871	0.04629816422838959	0.7080645161290322	0.12431063442664922
0.6959677419354839	0.06194889853398891	0.6354838709677418	0.059450875507315586	0.6596774193548388	0.06164669636482886	0.6180645161290322	0.05984835196097553	0.0	0.0	0.8282258064516127	0.04976607075627982	0.8381720430107527	0.0408413869056191	0.8324193548387098	0.055946381620437115	0.8173118279569891	0.04645055808777614	0.7064516129032257	0.12427716251896183
0.6970967741935483	0.06300427170724128	0.6392473118279569	0.05879800321688187	0.6604838709677421	0.06238917678216189	0.6189247311827957	0.059795451797193394	0.0	0.0	0.8201612903225804	0.05025546552576289	0.8352688172043011	0.04145413688535703	0.8316129032258066	0.05622431755255113	0.8178494623655913	0.04607915872530227	0.6983870967741934	0.1269653345619726
0.6974193548387098	0.06385120082178984	0.6441935483870967	0.05751748146081813	0.6612903225806452	0.06362105196897798	0.61752688172043	0.059088937145669804	0.0	0.0	0.8112903225806449	0.05213718595587042	0.8318279569892473	0.04213048985531988	0.8277419354838711	0.056604222136185454	0.8162365591397849	0.046150804106308424	0.6919354838709677	0.1277218536149155
0.6991935483870968	0.06401943972495774	0.6491397849462365	0.05727999572833387	0.6645161290322582	0.0647495570838128	0.6168817204301076	0.05904280759636212	0.0	0.0	0.8048387096774191	0.05345411592510869	0.8266666666666667	0.04240436530559897	0.8200000000000001	0.057671407790655084	0.8135483870967742	0.047032086280693886	0.6838709677419355	0.1286951061288438
0.7001612903225808	0.06408097233629062	0.6551612903225805	0.056321121074865525	0.6677419354838712	0.06560028541457139	0.6163440860215054	0.059347461677110955	0.0	0.0	0.7943548387096773	0.05468599111192478	0.8210752688172043	0.04274258138967916	0.817741935483871	0.059099075089620735	0.8119354838709677	0.0470302964909919	0.6774193548387096	0.12882648576035965
0.7043548387096775	0.06369336227422498	0.6608602150537634	0.05579190078202674	0.670967741935484	0.06602996819156566	0.6189247311827958	0.05908732623028297	0.0	0.0	0.7838709677419353	0.0563652789522365	0.819247311827957	0.04281897445897756	0.8154838709677419	0.05999403341536636	0.8109677419354838	0.04756892937351379	0.6741935483870969	0.1292123986028765
0.7046774193548387	0.06451788391923767	0.6668817204301075	0.05583388910824995	0.674193548387097	0.06645965096855994	0.6190322580645161	0.05896532514438716	0.0	0.0	0.7741935483870966	0.05765835682210388	0.8159139784946237	0.04268373455703447	0.8116129032258064	0.0614429485927733	0.8083870967741935	0.04863176300253839	0.6725806451612903	0.12925269664147251
0.7059677419354838	0.06454449053809919	0.6730107526881719	0.05659633098015309	0.678225806451613	0.06714958668027311	0.6212903225806452	0.059732823380771	0.0	0.0	0.7653225806451612	0.058863548965530726	0.8090322580645162	0.042820604806279125	0.8070967741935482	0.06255144208265653	0.8074193548387097	0.049726888791932086	0.6661290322580645	0.13011206219546104
0.7058064516129033	0.06442074243671202	0.678494623655914	0.056938772319257674	0.681451612903226	0.0686120346665394	0.6240860215053765	0.05997294643148067	0.0	0.0	0.7580645161290323	0.06002124355233666	0.8011827956989246	0.04369766547184838	0.8038709677419353	0.06378763630539938	0.806451612903226	0.050130148085819115	0.6661290322580645	0.13011206219546104
0.7056451612903226	0.06383321110000893	0.6845161290322581	0.05717116111348568	0.6822580645161291	0.06921605368964681	0.6275268817204303	0.060522290502907895	0.0	0.0	0.754032258064516	0.0603002120361849	0.7950537634408601	0.04407015248627479	0.7999999999999999	0.0645513260487195	0.8038709677419356	0.050895815601763615	0.667741935483871	0.13021407849873703
0.705483870967742	0.06324737262206533	0.6921505376344086	0.05719971570051523	0.6838709677419356	0.0692160536896468	0.627741935483871	0.06063170265048468	0.0	0.0	0.7475806451612903	0.06212151337936896	0.7870967741935483	0.044383386813175656	0.7932258064516128	0.06592801011944639	0.8021505376344087	0.051447372954747474	0.6612903225806452	0.13133480339463516
0.7070967741935483	0.06299511350390809	0.696989247311828	0.05717719636127471	0.6830645161290323	0.06951253047502667	0.6282795698924731	0.06165935663883097	0.0	0.0	0.7435483870967742	0.0628596764687278	0.7801075268817204	0.044626286597493264	0.7869354838709676	0.06685966601623104	0.7989247311827958	0.05185258171834267	0.6564516129032258	0.13155586469794878
0.7087096774193548	0.06343707329422153	0.7007526881720431	0.05683513857098421	0.6838709677419356	0.07043097833535196	0.6268817204301076	0.06350717275056224	0.0	0.0	0.7379032258064516	0.06266929906751828	0.7776344086021504	0.04406520479521596	0.7827419354838708	0.06774222954961613	0.7946236559139787	0.05253571320598285	0.653225806451613	0.131822732540428
0.7079032258064516	0.06349150387840652	0.7034408602150537	0.05665114685937866	0.6830645161290324	0.07145111671969409	0.6261290322580645	0.06345579455875902	0.0	0.0	0.7362903225806452	0.06231805609361557	0.7731182795698923	0.04391145623272142	0.7793548387096775	0.06927459335865899	0.7919354838709678	0.053140413825599656	0.653225806451613	0.13242883859910465
0.7069354838709676	0.06393052602234779	0.7034408602150537	0.05709235774018429	0.6806451612903227	0.07177317022162569	0.6238709677419355	0.06385023436502826	0.0	0.0	0.7362903225806453	0.061663760090374546	0.7711827956989247	0.04431572406454251	0.7716129032258064	0.070299773526739	0.7887096774193548	0.05443193984086778	0.646774193548387	0.13293651166899664
0.7037096774193548	0.06408893328243394	0.7055913978494623	0.05679950459699188	0.678225806451613	0.0717287746867032	0.618279569892473	0.06401283358019974	0.0	0.0	0.7362903225806453	0.06209785557232764	0.7677419354838709	0.04426244548797861	0.764516129032258	0.07102694279895176	0.7843010752688172	0.055120447823387445	0.6435483870967742	0.13354261772767329
0.6982258064516128	0.06429469024965336	0.7044086021505376	0.05700817861024996	0.6758064516129034	0.07223721962333425	0.6125806451612904	0.06393148938794987	0.0	0.0	0.7330645161290323	0.06286317471395358	0.7688172043010751	0.04436619747083867	0.759032258064516	0.07211495682623557	0.7804301075268818	0.05573213038898126	0.635483870967742	0.13431357532555316
0.6988709677419355	0.06408734605530254	0.7044086021505376	0.05749062252165928	0.6758064516129033	0.07379581074460649	0.610537634408602	0.06427783680015862	0.0	0.0	0.7314516129032259	0.06386426293114772	0.766236559139785	0.04410363374954593	0.7546774193548387	0.07340938138401906	0.7781720430107527	0.05620062674660556	0.6241935483870968	0.1334139117329686
0.7009677419354838	0.06373293312940684	0.7044086021505376	0.05841848038523595	0.6758064516129033	0.07379581074460649	0.6096774193548385	0.06504566252085398	0.0	0.0	0.7306451612903228	0.0644843231093515	0.7616129032258064	0.04471102036915612	0.7520967741935484	0.07442024569839531	0.7737634408602151	0.05701929299904765	0.6129032258064516	0.13395154614157076
0.7035483870967741	0.06390487907300808	0.7049462365591398	0.05940336385143594	0.6741935483870969	0.07417465342777484	0.606774193548387	0.06536662857543196	0.0	0.0	0.7330645161290323	0.06438573428696193	0.7581720430107527	0.045313675523768034	0.7477419354838709	0.07599322598393252	0.769247311827957	0.05733097777444444	0.6016129032258064	0.13545731579283196
0.7041935483870967	0.06418637491728829	0.7061290322580646	0.05977654530080064	0.6750000000000002	0.07388384714389098	0.6056989247311828	0.06611735134825508	0.0	0.0	0.7322580645161292	0.06427520363530514	0.756236559139785	0.04529978731108413	0.741774193548387	0.07773413135761906	0.7648387096774193	0.058098977259756206	0.596774193548387	0.13548727713154213
0.7066129032258064	0.06480055120898247	0.7074193548387098	0.06073448920074312	0.6750000000000002	0.07419705988311455	0.6035483870967742	0.06716362036522949	0.0	0.0	0.7322580645161292	0.06389310380410136	0.7548387096774193	0.0453096969877168	0.7335483870967742	0.07941772239025216	0.7605376344086021	0.05906490153930008	0.5870967741935484	0.13587318997405895
0.7058064516129032	0.06591689168744151	0.7115053763440861	0.060574220263125894	0.6741935483870968	0.07340133946957628	0.6035483870967742	0.06756913183427507	0.0	0.0	0.7322580645161292	0.06354186083019865	0.7533333333333333	0.04538550273901155	0.7253225806451613	0.08046449478278477	0.7551612903225806	0.05988007560629423	0.5806451612903225	0.13587318997405895
0.7050000000000001	0.066700511434905	0.7133333333333335	0.061499217305015806	0.6701612903225806	0.07331345374313573	0.5983870967741935	0.06838538647758431	0.0	0.0	0.7338709677419355	0.06347125547566453	0.7508602150537634	0.046172352166695275	0.7174193548387098	0.0817551198388951	0.7511827956989248	0.060162490050300395	0.5725806451612904	0.1360380415132622
0.7066129032258065	0.06738271750991681	0.7168817204301076	0.06237833187170998	0.667741935483871	0.07313723327572101	0.5936559139784945	0.06894613869493858	0.0	0.0	0.7338709677419354	0.06386999600618815	0.7465591397849463	0.04662398479175036	0.7051612903225806	0.08171715023721646	0.7444086021505377	0.06042922287728908	0.5612903225806452	0.13657567592186437
0.7098387096774194	0.0676310623454075	0.7186021505376344	0.0630849341212443	0.6637096774193548	0.07360435758431287	0.5889247311827958	0.06958915919259873	0.0	0.0	0.7338709677419354	0.06386999600618815	0.7434408602150537	0.04756031198103549	0.6962903225806452	0.08136611626535317	0.7349462365591398	0.061198853532991614	0.5467741935483871	0.1394971711541529
0.7132258064516128	0.06849861579545169	0.7215053763440862	0.06302750149263575	0.6588709677419354	0.07491128929367447	0.5858064516129033	0.0697959429669373	0.0	0.0	0.7362903225806451	0.06420550266575167	0.7391397849462366	0.04829086794421035	0.6841935483870968	0.081483571028099	0.7265591397849465	0.06166881615103629	0.5370967741935484	0.13988308399666974
0.7180645161290321	0.06935525318673084	0.725483870967742	0.06302392051572452	0.6508064516129032	0.07608274539356709	0.5813978494623657	0.06966360991631713	0.0	0.0	0.7403225806451612	0.0653171215346026	0.733763440860215	0.04930911787773488	0.6720967741935484	0.08213228056258656	0.7170967741935487	0.061737741597021556	0.5338709677419355	0.14026899683918656
0.7237096774193548	0.069597402301157	0.7278494623655914	0.062318424315083165	0.6427419354838708	0.07732734104673014	0.5766666666666669	0.06906319648065727	0.0	0.0	0.7411290322580644	0.06612357314750583	0.7305376344086022	0.04991337870487412	0.6595161290322581	0.08226703469940487	0.7070967741935485	0.06161103996135039	0.5258064516129032	0.14177476649044776
0.7274193548387096	0.07015052701948891	0.7306451612903228	0.06221031613499136	0.6354838709677418	0.07948627735260763	0.5713978494623657	0.06867783675164744	0.0	0.0	0.7435483870967741	0.06634489279518599	0.7262365591397849	0.05089491720592237	0.650483870967742	0.0811646220262233	0.6976344086021508	0.061351621399056214	0.5241935483870968	0.14231240089904992
0.7329032258064516	0.07017476132174091	0.7345161290322582	0.062174946527703334	0.6298387096774194	0.08034704107004507	0.5660215053763442	0.06879381740386963	0.0	0.0	0.7435483870967741	0.0666670178536764	0.7216129032258065	0.05176845252533813	0.6406451612903227	0.0804556918568908	0.6881720430107529	0.0617890401742683	0.5193548387096775	0.14358484736103339
0.7380645161290321	0.0702943122515313	0.7412903225806452	0.06170372248913845	0.6258064516129033	0.07974594752770643	0.5624731182795699	0.06856295368813128	0.0	0.0	0.7443548387096772	0.06681773214682243	0.7176344086021504	0.05203574637523243	0.6320967741935484	0.08100827463075069	0.6765591397849463	0.062043517025182966	0.5161290322580646	0.14397076020355024
0.7414516129032258	0.07042734929133508	0.7480645161290324	0.06149239306313833	0.625	0.0802391864013861	0.5595698924731184	0.06833260652902658	0.0	0.0	0.7459677419354838	0.06763247862387183	0.7141935483870967	0.052610961912107894	0.6193548387096774	0.08160336088825638	0.6651612903225808	0.06275872311698556	0.5145161290322581	0.1438190386374649
0.7435483870967742	0.07032463561696	0.7520430107526883	0.06149581587591695	0.6225806451612904	0.08058197003552559	0.5582795698924731	0.06863187796182665	0.0	0.0	0.7475806451612903	0.06655720980666753	0.7135483870967742	0.05272919115283947	0.6088709677419355	0.08219435655802283	0.6548387096774194	0.06339943897392751	0.5096774193548388	0.14442872801063292
0.7469354838709676	0.06979447388469587	0.7544086021505376	0.061480362427812144	0.6193548387096774	0.08073581159119317	0.559247311827957	0.06873773134222269	0.0	0.0	0.7500000000000001	0.06580507029829852	0.7141935483870967	0.05317143421927236	0.6020967741935485	0.08142996500811933	0.6455913978494624	0.0636147983177932	0.5080645161290323	0.14491665715642574
0.747258064516129	0.06963836583349753	0.7577419354838709	0.061700659170329956	0.6169354838709677	0.08058032381865558	0.5621505376344086	0.06856682343551009	0.0	0.0	0.7548387096774194	0.06504146920432677	0.713548387096774	0.0535798215739934	0.5904838709677419	0.08050701918191908	0.6343010752688173	0.06456710709515491	0.5112903225806451	0.14528944002582464
0.7488709677419354	0.06951718377477054	0.761505376344086	0.061205383902872654	0.6112903225806451	0.08098122035312189	0.5626881720430107	0.06783831526886913	0.0	0.0	0.7564516129032258	0.06470626738552043	0.7124731182795697	0.05378518437984395	0.5796774193548385	0.08037519633748033	0.6200000000000001	0.0638708346910881	0.5177419354838709	0.1441687151299265
0.7487096774193548	0.06941250111424192	0.7669892473118279	0.06065994480720548	0.6080645161290321	0.0812266291150506	0.5655913978494623	0.06662059067692298	0.0	0.0	0.7564516129032258	0.06502609274145951	0.7090322580645159	0.05450240457562923	0.5674193548387095	0.07993050802848847	0.6068817204301077	0.06273408136482037	0.5129032258064516	0.14524914198722863
0.749516129032258	0.06917418321271834	0.7718279569892473	0.059935644703479264	0.6064516129032257	0.08069232323525964	0.5681720430107526	0.06646170210088596	0.0	0.0	0.7540322580645161	0.06518172257338171	0.7079569892473117	0.05528728691579083	0.5559677419354837	0.07977407437775175	0.5952688172043011	0.06171697978831066	0.517741935483871	0.14508429044802537
0.7519354838709675	0.0689222765201426	0.7734408602150538	0.05879513892926551	0.6056451612903224	0.07989743298381806	0.5695698924731182	0.06605721974025412	0.0	0.0	0.7491935483870967	0.06536811400808117	0.7084946236559139	0.055566548509252495	0.5438709677419354	0.08007792809903332	0.5836559139784946	0.06158189832913845	0.5209677419354839	0.14545707331742427
0.7537096774193547	0.06958440684879565	0.7782795698924732	0.05779211459905633	0.6064516129032258	0.07929341396071064	0.5686021505376342	0.06563427716923195	0.0	0.0	0.7451612903225806	0.06576423706315591	0.7066666666666666	0.05609296597805485	0.5317741935483872	0.0801145505709488	0.5732258064516128	0.061339374457080674	0.5193548387096776	0.14599470772602643
0.7561290322580644	0.06916331019399066	0.7831182795698926	0.05714449789919096	0.6072580645161291	0.07924240580907264	0.569032258064516	0.06572428568552637	0.0	0.0	0.7411290322580645	0.06545246887379703	0.7066666666666668	0.05627902931720252	0.5201612903225807	0.0795637198411478	0.5629032258064516	0.06127732166178531	0.520967741935484	0.14614642929211177
0.7559677419354838	0.0683277126185799	0.7878494623655915	0.056108934848046396	0.6096774193548387	0.07948023490348372	0.5727956989247311	0.06546040477379664	0.0	0.0	0.7362903225806452	0.06611162810357413	0.7061290322580647	0.05674706360078161	0.5095161290322582	0.07989642718337145	0.5540860215053762	0.06107966988986967	0.5290322580645163	0.14629815085819706
0.7572580645161289	0.06752289519016819	0.7941935483870969	0.05505113126152199	0.6104838709677419	0.07839155866124693	0.5753763440860216	0.06460417287503105	0.0	0.0	0.7338709677419356	0.06725328153528369	0.7038709677419356	0.057653664884208713	0.5003225806451613	0.07976747876709488	0.549032258064516	0.060908921509346806	0.5306451612903227	0.14709994392712966
0.7559677419354838	0.06655676668327393	0.7994623655913978	0.054053639589830345	0.6104838709677419	0.07780068795501424	0.5790322580645162	0.06340787152127784	0.0	0.0	0.7330645161290322	0.0677150551608432	0.7026881720430109	0.0579207940401764	0.4906451612903226	0.07938331065743807	0.5402150537634408	0.0604604628308822	0.5370967741935485	0.14636245823693714
0.7566129032258064	0.06566790626018415	0.8047311827956989	0.052457904429269876	0.6120967741935484	0.07720981724878158	0.5831182795698925	0.06290197098027837	0.0	0.0	0.7306451612903225	0.06829708510436784	0.6997849462365593	0.058414105833790475	0.4838709677419355	0.07924640598060893	0.5351612903225806	0.06012368417175506	0.5387096774193549	0.14662574276492502
0.7593548387096773	0.06494009151740324	0.8078494623655914	0.05176882074513401	0.6137096774193548	0.07613454843157727	0.5882795698924731	0.06207842659016611	0.0	0.0	0.7266129032258065	0.06887911504789249	0.6979569892473119	0.05931362553461521	0.47580645161290325	0.07890733139337838	0.5301075268817204	0.06010857841132707	0.55	0.1458547851670451
0.7638709677419354	0.0648370007647182	0.8126881720430107	0.050897615629472086	0.6129032258064517	0.07473722611244137	0.5902150537634409	0.0613780049105531	0.0	0.0	0.7217741935483872	0.06926061631066045	0.6927956989247314	0.060088558497032145	0.46629032258064523	0.0786608895423671	0.5239784946236559	0.06005932669090679	0.5564516129032259	0.14562146197776737
0.7635483870967743	0.06427185515224822	0.8147311827956988	0.05007900002576932	0.6096774193548388	0.0734202961432031	0.5897849462365592	0.06071575339743217	0.0	0.0	0.7177419354838712	0.0697690612472915	0.6887096774193548	0.060576093315832906	0.4575806451612904	0.07755892926615791	0.5173118279569892	0.05986899714778309	0.5725806451612904	0.14635627403114865
0.7632258064516129	0.06397132416915753	0.8183870967741934	0.04867676081267785	0.6064516129032259	0.07272558235611128	0.5905376344086022	0.059555383773120536	0.0	0.0	0.713709677419355	0.07052951954372752	0.6841935483870969	0.06083911751608379	0.44661290322580655	0.07679705348935983	0.5111827956989247	0.05874013179609216	0.5838709677419356	0.14581863962254651
0.7637096774193547	0.063387558711134	0.8199999999999998	0.04808880774586131	0.6056451612903228	0.0715641401594106	0.590967741935484	0.05866375178685815	0.0	0.0	0.7088709677419358	0.07108988199167658	0.6818279569892473	0.0612724981376441	0.4370967741935484	0.07657352085131083	0.5029032258064516	0.05848045696565198	0.588709677419355	0.14543359486718346
0.7629032258064514	0.06244776574485073	0.822043010752688	0.04769971190477636	0.6048387096774195	0.0704444758072838	0.5912903225806454	0.05822250633835546	0.0	0.0	0.7080645161290324	0.07093916769853056	0.6784946236559138	0.061220947443635085	0.4291935483870967	0.07585196459221118	0.49387096774193556	0.058219429677964216	0.5983870967741938	0.14543359486718346
0.7611290322580644	0.0618616475908092	0.8246236559139783	0.047148238670656956	0.6056451612903228	0.06970199538995078	0.5907526881720433	0.05721041826350129	0.0	0.0	0.7080645161290323	0.07093916769853055	0.6774193548387096	0.06066046855844808	0.424516129032258	0.07613562263785556	0.48924731182795705	0.05821261036861092	0.6080645161290325	0.14504768202466659
0.7617741935483869	0.061320157785083686	0.8266666666666663	0.04692715173610865	0.6048387096774195	0.07006621628081235	0.5911827956989248	0.05618858905560137	0.0	0.0	0.707258064516129	0.07146182143777764	0.6751612903225807	0.060520767366700215	0.42129032258064514	0.07635675604979136	0.48473118279569893	0.05719952571525852	0.6145161290322583	0.14504768202466659
0.7637096774193547	0.060762646108810124	0.8292473118279569	0.04576366060547107	0.6096774193548388	0.0706884324629588	0.5949462365591399	0.05576863133699811	0.0	0.0	0.7056451612903226	0.07213834972445832	0.6751612903225805	0.06017625109271276	0.41790322580645156	0.07641429468904076	0.4804301075268817	0.05703893458419995	0.6193548387096777	0.14526874332798018
0.7616129032258063	0.060252456296404966	0.8323655913978492	0.04472581907442345	0.6088709677419355	0.07126256721534778	0.5968817204301077	0.05609990800797628	0.0	0.0	0.7024193548387097	0.07247020002379527	0.6748387096774193	0.06000448007705615	0.42145161290322575	0.07706623421161887	0.47655913978494624	0.0575220804016238	0.6306451612903228	0.14473110891937802
0.759516129032258	0.05958440807286242	0.8344086021505374	0.04403731109190378	0.6064516129032258	0.07143878768276252	0.6007526881720431	0.056242387245296975	0.0	0.0	0.6983870967741934	0.07404932424074094	0.6739784946236559	0.05999124990515231	0.4240322580645161	0.07827880502270633	0.47440860215053765	0.05814973930910534	0.6354838709677422	0.14434606416401496
0.7572580645161289	0.05865396171805688	0.8364516129032256	0.043434020968993736	0.6064516129032258	0.0708515046134988	0.5995698924731184	0.05604903366362793	0.0	0.0	0.6927419354838709	0.07398746258932214	0.6731182795698926	0.060447718042150836	0.42822580645161284	0.07874319322789143	0.47064516129032263	0.05849999898099881	0.641935483870968	0.144346064164015
0.7553225806451611	0.05865142939415097	0.8368817204301073	0.04279851166100694	0.6080645161290322	0.06989785756626926	0.6013978494623656	0.05609347487362302	0.0	0.0	0.689516129032258	0.07365561228998518	0.6720430107526882	0.060501144456202964	0.4291935483870967	0.07940948263628038	0.47010752688172047	0.05861549155350277	0.6403225806451615	0.1441250028607014
0.7572580645161289	0.05751614391914819	0.8383870967741933	0.042539423172834136	0.6080645161290322	0.06903536174430998	0.6025806451612902	0.056495328990812485	0.0	0.0	0.6903225806451613	0.07241506519512887	0.6734408602150539	0.060283643796769745	0.4306451612903226	0.07982796475950696	0.47064516129032263	0.05832600482122781	0.6451612903225808	0.1433540452628215
0.7574193548387096	0.05651545212643642	0.838817204301075	0.04206072484504049	0.6096774193548387	0.06744044424660814	0.6030107526881721	0.05699305949971903	0.0	0.0	0.6879032258064516	0.07252559584678567	0.6743010752688172	0.05953804103474136	0.4306451612903226	0.08058671581618834	0.46956989247311837	0.057775048327392886	0.6467741935483873	0.14281641085421937
0.7543548387096773	0.05662733245675298	0.8386021505376341	0.04196054365377131	0.6112903225806451	0.066902809838006	0.6035483870967742	0.05683210065252259	0.0	0.0	0.6879032258064516	0.07182137095709147	0.6744086021505377	0.05966515310324664	0.43000000000000005	0.08191698642400287	0.4687096774193549	0.057379668240502384	0.6483870967741937	0.1422787764456172
0.7525806451612903	0.05672581353416291	0.8389247311827955	0.041783733140802054	0.6137096774193548	0.06745542491596321	0.60247311827957	0.05578496400466266	0.0	0.0	0.6862903225806452	0.07103603250123568	0.6746236559139784	0.05919644872477034	0.4359677419354839	0.0816986687554478	0.47053763440860225	0.0574578961996045	0.6451612903225807	0.14240053667299238
0.749516129032258	0.05627210790104869	0.8370967741935482	0.04159501443181392	0.6145161290322582	0.06749185736909763	0.6012903225806451	0.055948840209669295	0.0	0.0	0.6870967741935482	0.06970220315256442	0.6760215053763441	0.05816680825695552	0.44564516129032256	0.08186798825232373	0.47311827956989255	0.05725434861926429	0.6451612903225807	0.14240053667299235
0.7448387096774193	0.0566179602178341	0.8331182795698924	0.041389090585725485	0.6185483870967743	0.06714907373495815	0.5995698924731184	0.05605818592680783	0.0	0.0	0.6870967741935484	0.06970220315256444	0.6762365591397849	0.05759437477490997	0.4569354838709678	0.08173776640998934	0.47569892473118286	0.05699712557643264	0.6516129032258065	0.14251928908154748
0.741774193548387	0.0568274533567878	0.8303225806451612	0.0413111055675792	0.6201612903225808	0.06724724553909553	0.5976344086021507	0.05696356087286703	0.0	0.0	0.685483870967742	0.06926810767061134	0.6784946236559138	0.0568052657907526	0.4659677419354839	0.08282173304816598	0.4798924731182796	0.05656198389669325	0.653225806451613	0.1426710106476328
0.7379032258064515	0.056786319737322406	0.826989247311828	0.04222144807431246	0.620967741935484	0.06723262374678875	0.5943010752688173	0.05841709660713849	0.0	0.0	0.6830645161290323	0.06928922834725007	0.6802150537634408	0.056276272240840634	0.4743548387096775	0.0841791403054977	0.4841935483870969	0.055589868241691646	0.6548387096774194	0.14213337623903066
0.7348387096774192	0.05699581287627611	0.8236559139784946	0.042697029784784055	0.6225806451612905	0.06782457025992511	0.5927956989247313	0.060328419380072454	0.0	0.0	0.6830645161290323	0.06859114346483955	0.6802150537634408	0.05601753267798751	0.48032258064516126	0.08513647655950547	0.491720430107527	0.05555093028147284	0.646774193548387	0.14363914589029186
0.7324193548387096	0.05720866823610248	0.819247311827957	0.04289366998772945	0.6233870967741937	0.06780994846761834	0.5918279569892473	0.06160422400412519	0.0	0.0	0.6830645161290323	0.06789305858242901	0.6819354838709678	0.0551674772865706	0.48854838709677423	0.08605582416311994	0.4997849462365592	0.05573134863309046	0.6435483870967742	0.143760906117667
0.7309677419354838	0.057116869710801085	0.8159139784946239	0.04301777850472592	0.6250000000000001	0.06806202971807572	0.5890322580645161	0.061882941792060976	0.0	0.0	0.6814516129032259	0.06868277424148857	0.6802150537634409	0.05431907630510495	0.4961290322580645	0.08623571678411739	0.504731182795699	0.055926822568382765	0.6403225806451615	0.14414681896018386
0.7293548387096773	0.057450396029375156	0.8135483870967742	0.04358676028775344	0.6241935483870968	0.06814991544451626	0.5851612903225808	0.06223315043155026	0.0	0.0	0.6830645161290322	0.06901797606029492	0.6779569892473118	0.05384605652726156	0.5045161290322581	0.08637094909962537	0.5103225806451614	0.055161712202867745	0.635483870967742	0.14411685762147375
0.7270967741935485	0.05741792551281402	0.8102150537634408	0.04440371861166078	0.6233870967741935	0.06816665139835995	0.5831182795698926	0.06252469184293685	0.0	0.0	0.6838709677419355	0.06869014152876457	0.674731182795699	0.05432349442853035	0.5138709677419354	0.0864697568214603	0.5151612903225807	0.054662355058306	0.6290322580645161	0.14435018081075146
0.7261290322580646	0.05781242515050453	0.807956989247312	0.045338147463808647	0.6209677419354839	0.06853087228922151	0.5808602150537635	0.06245837327193739	0.0	0.0	0.6846774193548386	0.0681160067763756	0.6734408602150538	0.05421729021417895	0.525483870967742	0.0867405829349035	0.5207526881720431	0.05463364461771897	0.6274193548387097	0.1441984592446662
0.7253225806451614	0.05803317196311171	0.8074193548387099	0.04628713033675977	0.6185483870967742	0.06797983045558686	0.5758064516129033	0.06279336958797935	0.0	0.0	0.6879032258064515	0.06698750166154076	0.6721505376344086	0.053912025483070974	0.5346774193548387	0.08719730518030919	0.5250537634408603	0.054061111796662446	0.6241935483870967	0.14443178243394392
0.7245161290322581	0.05855467145777833	0.8046236559139787	0.04719111799266138	0.6145161290322582	0.06906850669782368	0.5732258064516129	0.06339866598617473	0.0	0.0	0.6887096774193547	0.06638348263843334	0.6729032258064516	0.053207682917880965	0.5416129032258065	0.0869911510024539	0.5255913978494624	0.05339793819594583	0.6241935483870968	0.1438510506683249
0.7261290322580646	0.0599680177932224	0.8030107526881722	0.04778896040061659	0.6137096774193549	0.06908524265166736	0.5672043010752689	0.06470645110373964	0.0	0.0	0.6879032258064515	0.066459343421476	0.6726881720430106	0.052069218789228586	0.5501612903225804	0.08679708235025926	0.53	0.05311595310674193	0.6193548387096776	0.14420349160315438
0.725967741935484	0.06064071070705758	0.8012903225806453	0.04900818449717234	0.6112903225806453	0.06865597497355791	0.5599999999999999	0.06544176321997168	0.0	0.0	0.6911290322580644	0.06569574232750423	0.6716129032258062	0.05077742779172952	0.5570967741935483	0.08687671406114332	0.5311827956989248	0.05377204869775132	0.6193548387096776	0.14420349160315438
0.7253225806451614	0.06100480370236501	0.7990322580645162	0.05020794311267998	0.6104838709677421	0.06909502055977049	0.554731182795699	0.06609582500015113	0.0	0.0	0.6919354838709676	0.06533152143664267	0.6706451612903226	0.05016758513491869	0.5641935483870966	0.08764905562518344	0.5334408602150538	0.05334668315955567	0.6112903225806452	0.14497444920103428
0.7245161290322581	0.06115369662390108	0.797956989247312	0.05099592369522369	0.6120967741935485	0.06985046402103572	0.5529032258064516	0.06700339800460257	0.0	0.0	0.6943548387096773	0.06556935053105375	0.6691397849462366	0.049568869628673094	0.5677419354838709	0.08768514240058412	0.5340860215053763	0.05294682265767351	0.6080645161290322	0.14520777239031205
0.7232258064516129	0.06171884223637106	0.7984946236559141	0.051180706990224485	0.614516129032258	0.07063306353456805	0.5522580645161289	0.06838259297826839	0.0	0.0	0.696774193548387	0.06588111872041261	0.6672043010752688	0.04937031794355729	0.5714516129032258	0.08810508396252756	0.5315053763440859	0.05262036923837017	0.6064516129032258	0.1457454067989142
0.7229032258064517	0.06225009873276702	0.7974193548387096	0.051599985387201695	0.6169354838709677	0.0714156630481004	0.5506451612903225	0.06972698240974591	0.0	0.0	0.6967741935483871	0.06562910536060763	0.6656989247311828	0.04881765101369825	0.5759677419354838	0.08851603567752685	0.5305376344086022	0.05268146846726028	0.6048387096774193	0.1462830412075163
0.7216129032258064	0.06289965719485942	0.7958064516129032	0.05218793845401823	0.6185483870967741	0.0725624834524943	0.5491397849462366	0.07074618171870092	0.0	0.0	0.6967741935483871	0.06562910536060763	0.6637634408602151	0.04872187564724218	0.5790322580645161	0.08889111392184487	0.5319354838709678	0.0530005697198949	0.6032258064516128	0.14666808596287936
0.7219354838709677	0.06332024000884905	0.7925806451612902	0.05271667015195358	0.6169354838709676	0.07331792691375953	0.546989247311828	0.07189195322357969	0.0	0.0	0.6935483870967741	0.06628826459038471	0.66	0.048887286353880295	0.5835483870967741	0.0894204125948411	0.5327956989247312	0.05303123396620709	0.5983870967741934	0.14663812462416922
0.7208064516129031	0.06364716206973718	0.7898924731182796	0.05340069565634971	0.6153225806451612	0.07407502912339933	0.5456989247311828	0.07293726724200268	0.0	0.0	0.6879032258064516	0.06754510455803611	0.6529032258064515	0.049322256187694265	0.5840322580645162	0.08879780741592944	0.5288172043010754	0.05276020205137909	0.5935483870967742	0.14740908222204913
0.719516129032258	0.06349512780540635	0.7861290322580645	0.054188914390827486	0.6145161290322579	0.07377855233801944	0.5421505376344087	0.07370548121546537	0.0	0.0	0.6822580645161291	0.06809771963599333	0.6446236559139785	0.05039223447989017	0.5829032258064516	0.0881641531085325	0.5284946236559139	0.05326930744591845	0.5919354838709676	0.14779412697741215
0.7175806451612902	0.0637398530440564	0.784516129032258	0.05465491074289421	0.6129032258064516	0.07360844277317508	0.538709677419355	0.0742535207991018	0.0	0.0	0.6758064516129033	0.06804340753145911	0.6398924731182795	0.05092832185024955	0.5817741935483871	0.08806286017231706	0.5259139784946237	0.053450724001027725	0.5903225806451612	0.1481791717327752
0.7179032258064515	0.06342542431234412	0.7823655913978493	0.054995257495370986	0.6129032258064516	0.07301757206694241	0.5381720430107528	0.0747645230819924	0.0	0.0	0.6709677419354839	0.06833377341426862	0.6372043010752686	0.051163005248379155	0.5766129032258065	0.08778777990793164	0.5251612903225807	0.053638437508467585	0.5903225806451613	0.1488055972112223
0.7159677419354837	0.06350777860639495	0.7802150537634409	0.05501907082870958	0.6145161290322582	0.07282461564568397	0.537956989247312	0.07470105831662624	0.0	0.0	0.6693548387096774	0.0673090195597688	0.6344086021505375	0.051243766140945134	0.5709677419354838	0.08770072623865999	0.5221505376344086	0.05317403204050075	0.5919354838709678	0.1489573187773076
0.7154838709677418	0.06335810378172115	0.776989247311828	0.05524917950225492	0.613709677419355	0.07365076375787794	0.541720430107527	0.07546916892858474	0.0	0.0	0.6685483870967742	0.0680514999771018	0.6320430107526881	0.05099848768914857	0.5682258064516129	0.08754238485023613	0.5216129032258063	0.05294361290346505	0.5903225806451614	0.14934236353267066
0.711774193548387	0.06292331548746251	0.7764516129032258	0.05530337837509228	0.6153225806451614	0.07430579093262335	0.5436559139784947	0.0764287335476049	0.0	0.0	0.6685483870967742	0.0680514999771018	0.629247311827957	0.05085487697957377	0.5679032258064515	0.08704917100415735	0.5201075268817204	0.053099922561938115	0.5903225806451614	0.14994846959134728
0.7054838709677419	0.06322385217209207	0.7743010752688172	0.05519657596733918	0.6193548387096776	0.07439081541001144	0.5474193548387097	0.07709427897951998	0.0	0.0	0.6645161290322581	0.06875441266335598	0.6248387096774192	0.051136402155692595	0.5683870967741934	0.08603229998744141	0.5196774193548387	0.05362551500671239	0.5854838709677419	0.15071942718922718
0.7016129032258064	0.06330620869230508	0.7732258064516129	0.055362051896553924	0.6193548387096776	0.0747226657093484	0.5495698924731183	0.07688538767281466	0.0	0.0	0.6629032258064517	0.0681940502154069	0.6226881720430107	0.05186502412254028	0.5675806451612903	0.08562602078425056	0.5205376344086022	0.055182814871766364	0.5822580645161292	0.15110534003174403
0.6975806451612903	0.0632301169963077	0.7717204301075269	0.05557682173991291	0.6201612903225808	0.07308260643127483	0.5520430107526881	0.07642801412680877	0.0	0.0	0.660483870967742	0.06821517089204564	0.6209677419354838	0.05207036457429307	0.5674193548387096	0.08504467310438829	0.5206451612903226	0.05618226333609563	0.5790322580645163	0.1514912528742609
0.6966129032258064	0.0625098057089507	0.7686021505376344	0.055776890307659935	0.6193548387096774	0.07213726094029307	0.5555913978494623	0.07588348988151425	0.0	0.0	0.6604838709677421	0.06864926637399872	0.6179569892473118	0.052937185539381135	0.56	0.08472237320640558	0.52247311827957	0.05704353948491128	0.5790322580645163	0.1514912528742609
0.6941935483870967	0.06273938031630853	0.7670967741935484	0.0560540960748445	0.6185483870967742	0.07086510919614597	0.5601075268817204	0.07505342492092777	0.0	0.0	0.6604838709677421	0.06864926637399872	0.6143010752688172	0.05403031677567186	0.551451612903226	0.08456644251880294	0.5236559139784946	0.05785154863550166	0.5790322580645164	0.15149125287426088
0.6948387096774192	0.061933191695858786	0.7688172043010753	0.055705039755170445	0.6177419354838709	0.07056863241076611	0.5643010752688172	0.07438486386101442	0.0	0.0	0.6604838709677421	0.06821517089204565	0.611505376344086	0.05442327696206955	0.5430645161290323	0.08410499251527202	0.5226881720430108	0.058476007097015684	0.5758064516129034	0.15125074023833057
0.695483870967742	0.06118861418467866	0.7698924731182795	0.05627999382791415	0.6177419354838709	0.06972574834472846	0.5697849462365592	0.07348694939153382	0.0	0.0	0.6596774193548388	0.06877918970022129	0.6047311827956988	0.054950882290154796	0.5375806451612902	0.08277646435637688	0.5229032258064517	0.058518460296708916	0.574193548387097	0.1510990186722453
0.6969354838709678	0.061162017167564184	0.7715053763440861	0.05578259322025089	0.6177419354838709	0.0694125356055049	0.5736559139784947	0.07225847686596748	0.0	0.0	0.6596774193548388	0.06915744922669274	0.600752688172043	0.055731005281633446	0.5320967741935483	0.08180979462183383	0.5238709677419355	0.057589868186259774	0.5709677419354842	0.15148493151476214
0.6951612903225807	0.061229073059545835	0.7736559139784944	0.055572434298105135	0.6201612903225806	0.06860608399260168	0.576989247311828	0.07103009651583557	0.0	0.0	0.6596774193548387	0.0695357087531642	0.5988172043010751	0.056118146372883156	0.5275806451612903	0.08012292663959966	0.5234408602150539	0.05713477635653465	0.5725806451612906	0.1510998867593991
0.6964516129032259	0.061361624819725936	0.7763440860215054	0.05543892047636555	0.6201612903225806	0.06888374195961079	0.5786021505376344	0.07052250556606393	0.0	0.0	0.6596774193548387	0.07023379363557473	0.5980645161290321	0.05668605250144881	0.5254838709677419	0.07838828461289565	0.5234408602150539	0.056333718678861146	0.5758064516129034	0.15097812653202394
0.6945161290322581	0.061506883891651626	0.7763440860215052	0.05543892047636555	0.6201612903225806	0.06856391660367171	0.5823655913978494	0.06976581440250668	0.0	0.0	0.6629032258064516	0.06937633387103351	0.5996774193548388	0.05756676345640534	0.5240322580645161	0.07791236174820741	0.5273118279569894	0.05515451120067882	0.5758064516129034	0.15097812653202394
0.6925806451612904	0.06175802926548714	0.7769892473118278	0.05512652156995619	0.6233870967741935	0.06869735052491134	0.5865591397849461	0.06947427299112009	0.0	0.0	0.6653225806451613	0.06896527126918452	0.60247311827957	0.05895877832946256	0.5201612903225805	0.0771862726384311	0.5272043010752689	0.05462591322403471	0.5822580645161293	0.15047045346213192
0.6912903225806453	0.06196704616393382	0.7769892473118278	0.05512652156995619	0.6266129032258064	0.06876304034066927	0.5903225806451613	0.06924128640863302	0.0	0.0	0.6669354838709677	0.06915822769044293	0.6067741935483872	0.058686953006072254	0.5161290322580644	0.07650413671060373	0.5277419354838712	0.05437453906949231	0.5870967741935486	0.15008540870676887
0.688709677419355	0.062401273575194816	0.7736559139784944	0.05487126866689891	0.6306451612903227	0.06818101039714462	0.5946236559139784	0.06870684009395696	0.0	0.0	0.6669354838709676	0.06946932626812959	0.6104301075268819	0.058715218906594493	0.512258064516129	0.07582119733411334	0.5270967741935486	0.05392051182929081	0.5838709677419356	0.15020716893414404
0.6862903225806454	0.06274555324271004	0.7709677419354839	0.05446016250914207	0.6314516129032259	0.06878502942025204	0.5992473118279568	0.06798774687743148	0.0	0.0	0.6677419354838708	0.07008938644633336	0.613225806451613	0.059478376488429206	0.5083870967741935	0.07583464037134661	0.5288172043010755	0.0538457061191461	0.585483870967742	0.14982212417878102
0.6833870967741936	0.06280924091815263	0.7689247311827958	0.05464653770460371	0.6346774193548388	0.06878502942025205	0.6013978494623654	0.06767966797218188	0.0	0.0	0.6693548387096774	0.07083409870823364	0.6123655913978495	0.0606679445611469	0.5061290322580645	0.07603017800962422	0.5289247311827958	0.05414864048884951	0.5790322580645161	0.14982212417878102
0.682741935483871	0.06235949076569692	0.7673118279569893	0.054772917600649965	0.6346774193548388	0.0684210364590157	0.6041935483870966	0.0668483100211682	0.0	0.0	0.6709677419354839	0.07122127787729561	0.6113978494623655	0.06173382736910106	0.504516129032258	0.07620465589207945	0.5283870967741937	0.05427320550320139	0.5758064516129032	0.14994388440615616
0.6851612903225807	0.06149816379053936	0.7684946236559139	0.053999022644729146	0.6354838709677421	0.06916351687634872	0.609784946236559	0.06594452046720609	0.0	0.0	0.6701612903225808	0.07280246075240232	0.613010752688172	0.06228324147852816	0.5061290322580644	0.07611664632819326	0.5283870967741937	0.05330668237914142	0.5693548387096774	0.1490709105050003
0.6854838709677419	0.06140689516689243	0.7689247311827957	0.053661499964679366	0.6370967741935485	0.06953092290303937	0.613010752688172	0.06540859490361108	0.0	0.0	0.6701612903225806	0.07312228610834139	0.6132258064516127	0.06275091456150735	0.5043548387096773	0.07515534194547013	0.52494623655914	0.05427889505268233	0.5629032258064515	0.1481979366038444
0.6870967741935484	0.06118468861385776	0.767741935483871	0.053236956419088224	0.6346774193548389	0.06989514379390094	0.6150537634408602	0.06434756708788486	0.0	0.0	0.6709677419354839	0.07276420069596516	0.6146236559139783	0.06317887683906791	0.504516129032258	0.07432784717794158	0.5237634408602152	0.05453975097514212	0.5661290322580643	0.14732496270268852
0.687741935483871	0.0613876969044178	0.7672043010752689	0.05344911573875482	0.6338709677419356	0.06994615194553892	0.6181720430107527	0.06299631684759743	0.0	0.0	0.6717741935483872	0.07239919620897575	0.6169892473118278	0.0635984065754083	0.5038709677419354	0.07321803259891883	0.5248387096774195	0.05486620439444546	0.5612903225806449	0.14729500136397838
0.6874193548387096	0.061574166896912495	0.7655913978494624	0.05371328894607933	0.6338709677419356	0.06956789241906747	0.6193548387096773	0.06233012427689925	0.0	0.0	0.6766129032258065	0.0720012819240015	0.618279569892473	0.06426288297613258	0.5037096774193548	0.07153190500395315	0.5259139784946236	0.05516245305536575	0.5532258064516128	0.14714327979789307
0.6870967741935484	0.06212668220969118	0.7673118279569893	0.053323442231644945	0.6346774193548389	0.06920367152820592	0.6216129032258063	0.06104217377473223	0.0	0.0	0.6741935483870967	0.07241234452585049	0.6184946236559139	0.06451872524193158	0.5040322580645161	0.07041313753597159	0.5258064516129033	0.05463645529544383	0.5435483870967741	0.14640579410770058
0.6874193548387096	0.06195215429082937	0.7706451612903226	0.05279110802073347	0.6354838709677421	0.0692546796798439	0.6240860215053762	0.05962325400398008	0.0	0.0	0.6741935483870967	0.07241234452585049	0.6198924731182796	0.06483705014766851	0.5029032258064516	0.06928521792949727	0.5274193548387097	0.054035330370846395	0.5354838709677419	0.14593159294549593
0.69	0.06173057173413835	0.7734408602150536	0.05130202194690966	0.6338709677419355	0.06849757747020412	0.6265591397849462	0.05792433285898299	0.0	0.0	0.6766129032258064	0.07191910565217083	0.6224731182795699	0.06509937236421266	0.5011290322580645	0.06832387150973702	0.5311827956989248	0.05369762053861869	0.5306451612903226	0.14554654819013288
0.6919354838709676	0.06171105690448017	0.7773118279569892	0.050040717439659606	0.6338709677419355	0.06880867604789077	0.6275268817204299	0.05774246919632675	0.0	0.0	0.6790322580645161	0.07195553810530526	0.6265591397849463	0.06453183722934565	0.5027419354838709	0.06770995577591464	0.5306451612903227	0.05364263723042733	0.5258064516129032	0.14516150343476986
0.6969354838709676	0.061260707860796806	0.7806451612903225	0.04925744933584529	0.6346774193548386	0.06876428051296829	0.631290322580645	0.05713798277961346	0.0	0.0	0.682258064516129	0.07206308650747001	0.6278494623655915	0.0643752874048652	0.5041935483870967	0.06665809461347386	0.5318279569892475	0.05384338590892517	0.5225806451612902	0.14455539737609321
0.7020967741935482	0.061005125554305525	0.7833333333333331	0.048395307995558884	0.6370967741935483	0.06833501283485884	0.6333333333333333	0.0556460609515223	0.0	0.0	0.6846774193548387	0.07190759873493242	0.6274193548387097	0.06444918559964997	0.5058064516129032	0.06590581726033656	0.5345161290322582	0.05288522460149188	0.5145161290322579	0.144699929495526
0.7095161290322579	0.06042128743432346	0.7876344086021504	0.04767807562077528	0.639516129032258	0.06741635038726632	0.6308602150537633	0.05518386270024813	0.0	0.0	0.6887096774193548	0.07182257425754432	0.6273118279569893	0.06396878683391057	0.5079032258064515	0.06446568962052385	0.5388172043010754	0.052578568138513686	0.5096774193548387	0.14466996815681588
0.7146774193548385	0.060490566505741104	0.793548387096774	0.04699304022544263	0.6427419354838709	0.06603583191262653	0.6312903225806451	0.053758067025922236	0.0	0.0	0.689516129032258	0.0710800938402113	0.6267741935483871	0.0634059422467671	0.5101612903225805	0.06334200965306809	0.5394623655913979	0.05222413167135657	0.5080645161290321	0.14440668362882803
0.7253225806451612	0.059801831621542324	0.7978494623655912	0.04683633277773079	0.6435483870967741	0.06459820522434878	0.6299999999999998	0.05238658500800652	0.0	0.0	0.6879032258064516	0.07038538005311949	0.6251612903225807	0.06324012719029842	0.5116129032258064	0.06310987006734772	0.5400000000000001	0.05140137294654463	0.5032258064516127	0.14402163887346497
0.7319354838709676	0.06025218066522569	0.8021505376344084	0.04638371467027249	0.6443548387096774	0.06374786160533474	0.6315053763440859	0.050653080899217114	0.0	0.0	0.6862903225806452	0.07038538005311949	0.6238709677419354	0.06282393726336205	0.5129032258064516	0.06355938579444995	0.5405376344086023	0.050966461999089344	0.5016129032258063	0.14375835434547707
0.7375806451612902	0.06030374487909124	0.804301075268817	0.04618082896126425	0.6508064516129032	0.06348661666053192	0.6358064516129033	0.05053687564488739	0.0	0.0	0.6830645161290323	0.07061389220173162	0.6226881720430109	0.06235033863364907	0.5111290322580646	0.06420839125718404	0.5398924731182797	0.05064463847286206	0.4983870967741934	0.14388011457285224
0.7438709677419353	0.06019508196283095	0.8080645161290321	0.045364357883226326	0.6524193548387097	0.06432022432570224	0.6397849462365591	0.05029502820951578	0.0	0.0	0.6798387096774193	0.07099215172820306	0.6193548387096774	0.06170700539056995	0.5108064516129032	0.06490660869710357	0.5398924731182797	0.050398407567527954	0.4983870967741934	0.14388011457285227
0.7461290322580644	0.060626081694034335	0.8123655913978494	0.04508201134027574	0.6564516129032258	0.0655006080121243	0.6425806451612903	0.05069617858294207	0.0	0.0	0.675	0.0718120107661388	0.6182795698924731	0.06123445658760803	0.512258064516129	0.06537811803420433	0.5386021505376345	0.04976769804600602	0.49999999999999983	0.14353729304216348
0.7499999999999998	0.06030819600644981	0.8155913978494621	0.04455681480927604	0.6596774193548387	0.06619869289453482	0.6448387096774193	0.05133148249949683	0.0	0.0	0.6693548387096775	0.07331140314950474	0.6172043010752688	0.06034890063824609	0.5145161290322581	0.06552035488317856	0.5365591397849463	0.050029172875856905	0.4967741935483869	0.14365905326953865
0.7516129032258062	0.06047320110461883	0.816559139784946	0.04478170895826152	0.6596774193548386	0.06650979147222147	0.6451612903225806	0.05075598695000301	0.0	0.0	0.6653225806451614	0.07432752857498248	0.6158064516129031	0.06043377100041276	0.5148387096774194	0.06591418259043962	0.5367741935483872	0.051340615864199864	0.49838709677419346	0.1431711241237458
0.7548387096774191	0.06108115975878637	0.8197849462365588	0.043888552878347475	0.6596774193548387	0.06710066217845413	0.6415053763440861	0.04983282878374872	0.0	0.0	0.6612903225806452	0.07527287406596424	0.6164516129032258	0.060503508799954975	0.513225806451613	0.06754108361615105	0.5335483870967742	0.052046623590696534	0.49516129032258055	0.143292884351121
0.7525806451612902	0.061948269639747165	0.8192473118279568	0.04395814243534203	0.6588709677419354	0.06742849670998449	0.6383870967741936	0.049394909453891835	0.0	0.0	0.6588709677419357	0.0759147529238349	0.616021505376344	0.05954083724803966	0.5109677419354839	0.06789004822899739	0.5292473118279569	0.05378510505731508	0.496774193548387	0.14280495520532813
0.7535483870967741	0.062110788355123334	0.8164516129032255	0.044055923942504925	0.6580645161290323	0.06747289224490699	0.636989247311828	0.049049293251239405	0.0	0.0	0.6572580645161291	0.07629359560700325	0.613010752688172	0.0596293725094662	0.5117741935483872	0.06845218912780811	0.5261290322580645	0.055292750988641316	0.4919354838709677	0.14258389390201456
0.7529032258064515	0.062397420505578345	0.8136559139784946	0.044440740894404016	0.6580645161290323	0.06719523427789786	0.6363440860215053	0.04851208547615696	0.0	0.0	0.6516129032258066	0.07656241281130433	0.6093548387096774	0.06001047340222843	0.5095161290322582	0.06892299124445157	0.5223655913978494	0.05602628293436381	0.4935483870967742	0.1420959647562217
0.7522580645161289	0.06333424865984963	0.8124731182795699	0.04458535525726962	0.6564516129032258	0.06757407696106621	0.6319354838709678	0.049111716443203834	0.0	0.0	0.6475806451612903	0.07709674326701026	0.606774193548387	0.06000086188658846	0.5056451612903227	0.06967480764729041	0.5140860215053763	0.05644511585782812	0.49032258064516127	0.1422177249835969
0.7532258064516129	0.06346466222438517	0.8112903225806452	0.044699435244989476	0.6516129032258066	0.06781948572299494	0.6303225806451613	0.04890207553450058	0.0	0.0	0.6443548387096775	0.0772169995849754	0.6040860215053763	0.05887159869637306	0.5027419354838711	0.07040478122821542	0.5086021505376344	0.05741381375999359	0.49032258064516127	0.1422177249835969
0.7541935483870968	0.0635950757889207	0.8106451612903226	0.04400521774926044	0.6516129032258067	0.06746824274909223	0.6308602150537636	0.048452856137139025	0.0	0.0	0.6427419354838712	0.07665663713702633	0.6002150537634408	0.058678656365298745	0.49838709677419357	0.07096111581081749	0.503010752688172	0.05820699825879096	0.49032258064516127	0.1422177249835969
0.7545161290322581	0.0636261889863236	0.8118279569892474	0.04412289871896211	0.649193548387097	0.0677370599533933	0.6312903225806453	0.04838304433972345	0.0	0.0	0.642741935483871	0.07665663713702632	0.5956989247311827	0.059180381103029346	0.4970967741935484	0.07243312590409484	0.4986021505376344	0.05848064476880023	0.49677419354838714	0.14171005191370487
0.7538709677419354	0.06435148508684636	0.8118279569892474	0.04430924430776929	0.6508064516129033	0.06708203277864788	0.6327956989247313	0.048534018121852644	0.0	0.0	0.6419354838709678	0.07643531748934616	0.5920430107526881	0.05908236016816226	0.4966129032258065	0.07252513546284811	0.4941935483870967	0.058886847649914156	0.4983870967741936	0.14122212276791202
0.7545161290322581	0.06554668577899869	0.8145161290322579	0.044034781837008735	0.6508064516129032	0.06679980814931433	0.6360215053763443	0.04839215502268492	0.0	0.0	0.6403225806451613	0.07600381796666947	0.5893548387096774	0.0591553625321956	0.49629032258064515	0.07366139138304267	0.4936559139784946	0.05946660618924144	0.5	0.14160716752327507
0.7546774193548387	0.0654449696240299	0.8144086021505377	0.04392051892511823	0.6540322580645161	0.06753254395564692	0.6380645161290325	0.048482548784065035	0.0	0.0	0.6370967741935484	0.0753645575471501	0.5891397849462366	0.05949143350128103	0.49451612903225806	0.07447924279304886	0.4953763440860215	0.05960529411808754	0.5064516129032258	0.14109949445338305
0.7501612903225806	0.06621196571139684	0.8111827956989246	0.04403795769108046	0.6580645161290324	0.0678753275897864	0.6390322580645164	0.04862450512111929	0.0	0.0	0.6330645161290324	0.07454697576601516	0.5849462365591399	0.060099390918971506	0.49274193548387096	0.07538669855735294	0.49752688172043014	0.05950864719461876	0.5161290322580646	0.1417391451652612
0.7493548387096773	0.06590776519674216	0.8097849462365591	0.04319806975321637	0.6588709677419355	0.0678243194381484	0.6409677419354841	0.04855138741456778	0.0	0.0	0.6298387096774194	0.07482920039534872	0.5851612903225807	0.060406650798409234	0.4932258064516129	0.07649262541268853	0.5015053763440861	0.05830837539139832	0.5258064516129033	0.14237879587713934
0.7464516129032257	0.06584733160081947	0.8076344086021505	0.043073126805011464	0.660483870967742	0.06751110669892482	0.6418279569892476	0.04902795907563493	0.0	0.0	0.6258064516129033	0.0749050611783914	0.5834408602150538	0.06112337673868675	0.49741935483870964	0.07788120304302239	0.5059139784946238	0.058151276891219454	0.5225806451612903	0.1432517697782952
0.7459677419354839	0.06512808742107729	0.8064516129032258	0.04250631275334224	0.6620967741935484	0.06799442900299275	0.6420430107526884	0.04983726954023268	0.0	0.0	0.6217741935483871	0.07497144579289666	0.5811827956989247	0.061504290446826086	0.504516129032258	0.07922662687221114	0.5091397849462367	0.058159191223081774	0.5354838709677421	0.1405935590739946
0.7479032258064515	0.06480404991254231	0.8063440860215054	0.042188434990193834	0.6629032258064517	0.06890701898517014	0.6434408602150539	0.05021925731787814	0.0	0.0	0.6153225806451614	0.07562137343767589	0.5796774193548387	0.061450814456254645	0.509516129032258	0.08082313522133122	0.5123655913978497	0.058604801591292666	0.5483870967741936	0.13947283417809642
0.7466129032258064	0.06493491422410724	0.8039784946236559	0.042893931190835184	0.6620967741935485	0.0692712398760317	0.6444086021505377	0.05156289016833443	0.0	0.0	0.6145161290322582	0.07501735441456847	0.5764516129032259	0.06109193949381708	0.515	0.08216154631168363	0.5162365591397852	0.05916018646627482	0.5629032258064517	0.139439362270409
0.7443548387096774	0.06588801956120256	0.8	0.043293377475561265	0.6612903225806452	0.0692202317243937	0.6458064516129034	0.05184862274626671	0.0	0.0	0.6129032258064517	0.07473969644755935	0.5726881720430108	0.06097007668463036	0.5225806451612902	0.08366466909794062	0.519462365591398	0.05912366139643536	0.5790322580645162	0.139439362270409
0.7414516129032258	0.06651810782982667	0.7972043010752689	0.04448237725092548	0.6588709677419355	0.06958121087895874	0.6452688172043012	0.05252722686131279	0.0	0.0	0.6120967741935485	0.07444321966217947	0.5715053763440862	0.06056583661588125	0.5291935483870966	0.08525229292554211	0.5200000000000001	0.059154714765684874	0.5903225806451613	0.13908692133557957
0.7387096774193549	0.06659727791741203	0.7938709677419356	0.04497137741541799	0.6580645161290324	0.06956658908665196	0.6479569892473117	0.05185632282487182	0.0	0.0	0.6112903225806453	0.07361707154998551	0.5677419354838711	0.0600411295051315	0.5332258064516128	0.08676495069006909	0.523225806451613	0.058952466381336534	0.6016129032258065	0.1387344804007501
0.732741935483871	0.06608262121590591	0.7873118279569893	0.045993132327745975	0.6572580645161292	0.06961098462157446	0.6478494623655914	0.05234834760013937	0.0	0.0	0.6088709677419356	0.07259693316564338	0.5639784946236559	0.059767235625183976	0.537258064516129	0.08759397284467935	0.526451612903226	0.05884367150069935	0.6080645161290323	0.139107263270149
0.7266129032258065	0.0661949148643797	0.7830107526881721	0.046661412690867876	0.6540322580645163	0.070309069503985	0.6489247311827956	0.05268227941803019	0.0	0.0	0.6040322580645162	0.07092501261260765	0.5613978494623656	0.05975163386384318	0.5438709677419354	0.08867363729343805	0.5279569892473119	0.05938208614803482	0.6129032258064517	0.13872221851478597
0.7220967741935485	0.06685167060147591	0.7765591397849462	0.04765470538556948	0.6540322580645163	0.07079846427346805	0.6539784946236559	0.05189164133748741	0.0	0.0	0.5967741935483871	0.07029038844989789	0.5602150537634407	0.06095359965066809	0.5480645161290322	0.09056634089401076	0.5301075268817205	0.05995567343095586	0.6225806451612904	0.13747973339151265
0.7143548387096774	0.06728247207712369	0.7689247311827956	0.04800014146711437	0.6524193548387098	0.07096869265537956	0.6562365591397848	0.05155656608979698	0.0	0.0	0.5919354838709678	0.0700167434417532	0.5596774193548386	0.0610814750640506	0.549516129032258	0.0922288966430272	0.5345161290322581	0.061125494623580495	0.6338709677419356	0.13611352496540172
0.7041935483870967	0.06792444405868436	0.7612903225806452	0.04847865453796984	0.6483870967741937	0.07188472609015152	0.656989247311828	0.051877560750701136	0.0	0.0	0.5870967741935483	0.07078206258337912	0.5580645161290321	0.06132388101575814	0.5517741935483871	0.09304425625715662	0.5394623655913979	0.06250334405985349	0.6500000000000001	0.13465234330568057
0.6959677419354838	0.06763607050480128	0.7520430107526883	0.049629974089084164	0.6451612903225807	0.07164306493811756	0.6559139784946237	0.05293991744278309	0.0	0.0	0.5838709677419355	0.07131969699198128	0.5574193548387096	0.06177984329014799	0.5538709677419354	0.09346228842988781	0.5423655913978495	0.06368864980678939	0.6596774193548388	0.13340985818240728
0.6885483870967741	0.06819342845844702	0.7444086021505377	0.050203894513651315	0.6395161290322582	0.07079269101406943	0.6536559139784948	0.05367201653924907	0.0	0.0	0.5814516129032258	0.07154101663966143	0.5561290322580645	0.06154833744937658	0.5566129032258064	0.0938126299697286	0.5466666666666667	0.06370875722809528	0.6629032258064517	0.1332880979550321
0.6829032258064517	0.06859874959418007	0.7378494623655916	0.05074657562062041	0.6346774193548387	0.07034230265932126	0.6495698924731184	0.05467511549867312	0.0	0.0	0.5798387096774194	0.07132320758699834	0.5559139784946237	0.06231520636726336	0.5609677419354839	0.0941685139032529	0.551505376344086	0.06322652786105531	0.6661290322580646	0.13290218511251528
0.6783870967741937	0.06909724628799256	0.7329032258064517	0.05120505235009357	0.6274193548387096	0.06876317844237559	0.6465591397849464	0.05529675281165413	0.0	0.0	0.5758064516129032	0.07063327187528518	0.5541935483870968	0.06281257795903195	0.5667741935483873	0.09363351004360923	0.5560215053763441	0.06417382716458188	0.6725806451612903	0.1327708054809994
0.6751612903225809	0.06965074895335592	0.7307526881720431	0.05177305768125786	0.6217741935483871	0.06754601068834323	0.6431182795698925	0.05559544114873955	0.0	0.0	0.5741935483870969	0.06981341283734945	0.5529032258064517	0.06360625356799253	0.570967741935484	0.09369216762482996	0.5609677419354838	0.06403264134761896	0.6774193548387096	0.13216111610783138
0.670967741935484	0.07028959603838474	0.7287096774193549	0.052558219415887925	0.617741935483871	0.06676778780206469	0.6430107526881722	0.05713739525973171	0.0	0.0	0.5717741935483872	0.0692313828938248	0.5517204301075269	0.06357053585657003	0.5753225806451613	0.09355903843441042	0.5651612903225806	0.06172282982383371	0.685483870967742	0.13011259477669876
0.6667741935483873	0.07028959603838474	0.7244086021505376	0.053444895023803965	0.6161290322580645	0.06563928268722986	0.6464516129032258	0.05759890866436587	0.0	0.0	0.5717741935483871	0.06837392312928359	0.55247311827957	0.0641934192661969	0.5811290322580644	0.09251383174922836	0.5706451612903226	0.06124645567954771	0.6935483870967741	0.12891040769202144
0.6656451612903228	0.07036336965210278	0.7234408602150538	0.054037632384943704	0.6137096774193548	0.06517255427762099	0.6498924731182796	0.05748574016143004	0.0	0.0	0.5701612903225806	0.06797600884430934	0.5520430107526881	0.0655171017473174	0.5874193548387096	0.09246006830836816	0.5761290322580644	0.06037764599108398	0.6919354838709678	0.12997906860343333
0.6630645161290325	0.07082914181922147	0.7235483870967743	0.054479085591987	0.6104838709677419	0.06432170712979528	0.6503225806451612	0.05729372195548033	0.0	0.0	0.5701612903225806	0.06825219333588642	0.5532258064516129	0.06606195312013405	0.5914516129032258	0.09211705762216571	0.5793548387096774	0.06013589844848197	0.7016129032258065	0.12911970304944476
0.6620967741935484	0.0711173178459703	0.7225806451612904	0.054878158498299016	0.6096774193548385	0.06366123738317905	0.6517204301075269	0.057037782474230345	0.0	0.0	0.575	0.06771455892728426	0.5550537634408602	0.06676656801240774	0.5953225806451612	0.0918484544552931	0.5803225806451613	0.06087856116281867	0.7016129032258066	0.12911970304944476
0.6603225806451613	0.07111466058379493	0.7221505376344085	0.055321497202249964	0.6096774193548387	0.06298614584425606	0.6559139784946236	0.056447409085533314	0.0	0.0	0.5790322580645161	0.06718022847157833	0.5574193548387096	0.06760665295098184	0.5983870967741934	0.09056791299284844	0.5818279569892473	0.062494413722788654	0.7048387096774195	0.12899794282206958
0.6569354838709678	0.07155115027687087	0.7216129032258064	0.05640599934649214	0.6104838709677419	0.062290905286035064	0.6556989247311827	0.05643145539561735	0.0	0.0	0.5830645161290324	0.06659819852805367	0.5599999999999999	0.06833035691807177	0.6029032258064516	0.08926308551406827	0.5849462365591398	0.06295422312755908	0.6983870967741936	0.1295056158919616
0.6559677419354838	0.07217524092846443	0.72	0.05805221573260019	0.6080645161290322	0.06287293522955971	0.654516129032258	0.056782984993932265	0.0	0.0	0.5879032258064516	0.06642797014614217	0.5648387096774193	0.06901546274097185	0.6111290322580646	0.0880410088248267	0.5876344086021505	0.06320838425163962	0.6935483870967744	0.12989066064732463
0.6548387096774192	0.07321838548211228	0.7198924731182795	0.05794823949803993	0.6088709677419355	0.06342397706319436	0.653548387096774	0.056562634033910104	0.0	0.0	0.592741935483871	0.06539722292835766	0.5686021505376343	0.06962666147996201	0.6153225806451612	0.08693533889723393	0.5918279569892473	0.06369022355806321	0.6887096774193548	0.13005551218652792
0.6554838709677419	0.07249308938158953	0.7208602150537635	0.05777249716754321	0.6088709677419355	0.06428143682773559	0.6517204301075269	0.05611885385482665	0.0	0.0	0.5927419354838711	0.06499848239783403	0.5726881720430107	0.07101822200429948	0.6214516129032257	0.08572259991862602	0.5976344086021504	0.06412421105204764	0.685483870967742	0.13092848608768382
0.6530645161290323	0.07202153269032184	0.7207526881720431	0.05784171443736249	0.6072580645161291	0.06509906977902384	0.6473118279569892	0.05678164014038994	0.0	0.0	0.595967741935484	0.06373691910887916	0.5756989247311828	0.0722249791201519	0.6256451612903225	0.08395030579916371	0.6029032258064516	0.06304255851003931	0.685483870967742	0.13032238002900715
0.6551612903225806	0.07195214037781403	0.7202150537634409	0.05818607994965372	0.6032258064516128	0.06555647504612154	0.6468817204301075	0.05770825153940263	0.0	0.0	0.6024193548387098	0.06280152070744296	0.5775268817204301	0.07332864615321798	0.6327419354838709	0.08252534895417749	0.6081720430107527	0.062227891993691116	0.6790322580645162	0.13083005309889917
0.6574193548387098	0.07137377835176945	0.7212903225806452	0.058450904175554624	0.5983870967741935	0.0648494705211205	0.6486021505376344	0.057664558642522644	0.0	0.0	0.6112903225806452	0.06214105096082674	0.5833333333333335	0.07377568459924835	0.6383870967741935	0.08100324865978015	0.6108602150537634	0.061815713190047104	0.6741935483870968	0.13080009176018903
0.6579032258064516	0.07145439866170088	0.7229032258064516	0.05842573175813909	0.5943548387096774	0.06588486141192264	0.6497849462365592	0.05753295722741881	0.0	0.0	0.6169354838709677	0.061139620772443906	0.5870967741935486	0.07317241971798485	0.6433870967741936	0.08062055693946026	0.6140860215053764	0.061649884597758914	0.6709677419354837	0.13042730889079016
0.6585483870967741	0.07122367314839557	0.7251612903225807	0.05846845072645735	0.5911290322580646	0.0657459675338441	0.650967741935484	0.05739973902399469	0.0	0.0	0.6233870967741936	0.06095322933774446	0.5922580645161293	0.07203296682471858	0.6446774193548387	0.0808011801532581	0.6167741935483873	0.06123770579411491	0.6693548387096773	0.1301640243628023
0.659032258064516	0.07184342243534478	0.7263440860215055	0.05863832216345918	0.5903225806451613	0.06521163707813818	0.6535483870967743	0.05686068045135523	0.0	0.0	0.6274193548387097	0.059898821959888854	0.5962365591397851	0.07151291163686672	0.6440322580645161	0.08144741585600179	0.6200000000000001	0.06061219107632637	0.6596774193548386	0.13270047483972774
0.6564516129032258	0.0725318206811861	0.7286021505376344	0.05862243716228852	0.5903225806451612	0.06492127119532867	0.6549462365591397	0.05638155442857347	0.0	0.0	0.6330645161290323	0.05913836366345284	0.600215053763441	0.071273529674905	0.6448387096774193	0.08142738605874116	0.6227956989247314	0.06008406096955524	0.6532258064516129	0.1338211997356259
0.6554838709677421	0.07238914233410701	0.7313978494623656	0.05785133198797486	0.5911290322580645	0.06515910028973974	0.6552688172043011	0.05591622165163335	0.0	0.0	0.6395161290322581	0.05899946978537431	0.6053763440860216	0.07080023886337254	0.6453225806451612	0.08054688871050054	0.6243010752688172	0.059610163052259704	0.6500000000000001	0.13420711257814275
0.6561290322580646	0.07231373022040001	0.7341935483870967	0.05808416125022654	0.5943548387096773	0.06547892564567882	0.6556989247311827	0.056525949310477316	0.0	0.0	0.6443548387096774	0.05861796852260635	0.6110752688172044	0.07042067612672807	0.6448387096774194	0.08003714319392492	0.6269892473118279	0.060005026133366446	0.6483870967741937	0.13417364067045537
0.6574193548387098	0.07256133517516423	0.7341935483870968	0.05808416125022654	0.5991935483870968	0.06554721416922323	0.6576344086021504	0.05711965744696891	0.0	0.0	0.6491935483870966	0.05833241536446158	0.6147311827956989	0.07053127922644355	0.6466129032258064	0.07876406847205274	0.6311827956989248	0.06001477699687413	0.6467741935483873	0.13414016876276796
0.6595161290322582	0.07299612346942287	0.735268817204301	0.05809206019184488	0.6016129032258064	0.06431533898240713	0.6555913978494624	0.058073811733193904	0.0	0.0	0.6516129032258063	0.05817678553253936	0.6223655913978494	0.07050585711076694	0.6466129032258063	0.07732589523912108	0.6326881720430108	0.05970055772624632	0.6483870967741936	0.13337188480169926
0.663225806451613	0.0737723594574604	0.7390322580645161	0.058000933206564236	0.6016129032258065	0.0636347202164929	0.6546236559139784	0.057962462710462855	0.0	0.0	0.657258064516129	0.05853776468710441	0.6288172043010753	0.07001810044227434	0.6454838709677418	0.07687770720781988	0.6341935483870967	0.05924309396949897	0.653225806451613	0.13209943833971582
0.6656451612903227	0.07435549825320038	0.741720430107527	0.058460955288804045	0.6040322580645162	0.06336590301219183	0.65247311827957	0.057370076796371634	0.0	0.0	0.664516129032258	0.0600748071298682	0.634731182795699	0.07028834649989171	0.644032258064516	0.07711359595387336	0.6363440860215054	0.0586349451136592	0.653225806451613	0.13209943833971585
0.6666129032258066	0.07496594154415599	0.7460215053763442	0.05816108163554746	0.6048387096774195	0.06325753628169913	0.6486021505376344	0.057650408734745924	0.0	0.0	0.6693548387096773	0.060726711664484366	0.6380645161290323	0.07029465207876229	0.6419354838709677	0.07658407081039434	0.6378494623655915	0.05757045059811135	0.6548387096774193	0.13197571503687824
0.6724193548387097	0.07490270789286342	0.7520430107526883	0.058452455190230214	0.6048387096774195	0.06362494230838978	0.6435483870967743	0.05849527590551574	0.0	0.0	0.6766129032258063	0.06168346088568455	0.6411827956989247	0.07112086164409406	0.6380645161290323	0.07632086051227131	0.6393548387096776	0.05588532545537197	0.6499999999999999	0.13283425039309715
0.6774193548387096	0.07517374996183923	0.7569892473118279	0.05787915571365312	0.606451612903226	0.06311324886067869	0.6402150537634409	0.05878310491349696	0.0	0.0	0.6854838709677419	0.06183417517883058	0.6469892473118279	0.0715182284705476	0.6341935483870966	0.07670347357284352	0.6393548387096776	0.055200716903863634	0.6483870967741936	0.13305098385408257
0.684516129032258	0.07541531623811537	0.7640860215053763	0.057054610016153584	0.6072580645161293	0.06375924999977355	0.6370967741935484	0.05847112638865451	0.0	0.0	0.692741935483871	0.06168201956916838	0.6506451612903227	0.07181581018220418	0.6298387096774192	0.07752791429548757	0.640215053763441	0.05418197455059539	0.6467741935483872	0.13309128189267855
0.6925806451612904	0.07469426145499933	0.7701075268817204	0.056613985743600125	0.6056451612903228	0.06506339124630602	0.6344086021505376	0.05783125595531164	0.0	0.0	0.7024193548387097	0.06198507259850669	0.6543010752688172	0.0723157917283624	0.6290322580645159	0.07724529931737015	0.6392473118279571	0.053890245770292694	0.6516129032258066	0.1327388409578491
0.6974193548387098	0.07417180447646965	0.7750537634408602	0.0562944887347855	0.6056451612903228	0.06576761613600021	0.6323655913978494	0.05724027703664426	0.0	0.0	0.7080645161290322	0.0627372121068757	0.6579569892473117	0.07230849231710493	0.6267741935483869	0.07685920467694664	0.6398924731182797	0.05400737994165712	0.6596774193548387	0.13005066891483835
0.7020967741935484	0.07313912258546021	0.7799999999999999	0.05560336534371574	0.6088709677419356	0.06616635666652383	0.6291397849462363	0.057331323588932136	0.0	0.0	0.7153225806451612	0.06314492318925531	0.6620430107526881	0.07217596636189368	0.6238709677419354	0.07679710191400053	0.6381720430107527	0.05294009577276187	0.6645161290322581	0.12786665937274236
0.7062903225806452	0.07259148381779647	0.7821505376344087	0.05547168951510108	0.610483870967742	0.0669758133381766	0.6281720430107526	0.057181465250469715	0.0	0.0	0.7201612903225807	0.06368255759785746	0.666774193548387	0.07154651901568485	0.6211290322580644	0.07684871567675391	0.634731182795699	0.052145036608471314	0.6693548387096774	0.12723386362263706
0.7112903225806451	0.07231478470121748	0.7837634408602151	0.055077814226607055	0.6104838709677419	0.0669758133381766	0.626559139784946	0.056589297188892135	0.0	0.0	0.7266129032258064	0.06368255759785746	0.6703225806451611	0.0715448335832281	0.6143548387096773	0.07684388879108618	0.6302150537634409	0.05277616972523125	0.6693548387096774	0.12723386362263706
0.7130645161290322	0.07236309247800338	0.7848387096774193	0.05508429469860505	0.6088709677419355	0.06706305939203057	0.6259139784946236	0.057124683540664134	0.0	0.0	0.7306451612903225	0.06392652217075388	0.6734408602150537	0.07135473546769312	0.6067741935483869	0.07689576711138849	0.6261290322580645	0.05239536522938342	0.6774193548387096	0.12362730236860515
0.7162903225806452	0.07155149237550926	0.784731182795699	0.05475043461222143	0.6112903225806451	0.06685469626271646	0.625268817204301	0.0569826815607862	0.0	0.0	0.7346774193548387	0.06428460758313011	0.6766666666666666	0.07107114399539989	0.5999999999999999	0.07694666917467997	0.6238709677419355	0.0522898596303033	0.6903225806451612	0.11835958249165209
0.7174193548387097	0.07138862545994412	0.7825806451612904	0.05426429946608443	0.614516129032258	0.06702492464462796	0.6256989247311828	0.05685472222546096	0.0	0.0	0.7370967741935485	0.06387354498128112	0.6781720430107526	0.0710431809133857	0.5951612903225806	0.07742106742330948	0.6237634408602151	0.05159265348536147	0.6935483870967741	0.11819556115021848
0.7170967741935484	0.0707296650913645	0.7804301075268818	0.05332899106746489	0.6153225806451613	0.06737218165202061	0.6255913978494625	0.05741870545726004	0.0	0.0	0.7387096774193548	0.06406650140253954	0.6784946236559138	0.07094853454152628	0.5943548387096774	0.07887501330806482	0.6260215053763442	0.051126274931161	0.7	0.11646025255830943
0.7188709677419355	0.07022892759757655	0.7798924731182797	0.05280567074497894	0.6161290322580646	0.06771943865941324	0.625483870967742	0.05769063728040935	0.0	0.0	0.7387096774193548	0.06466855138781219	0.6788172043010751	0.07037078205416666	0.594516129032258	0.0803385354526356	0.6290322580645162	0.05076643487568743	0.7080645161290322	0.11423701482060752
0.7206451612903226	0.06926205105514356	0.7789247311827958	0.051946811738060775	0.6137096774193549	0.06765757700799443	0.6270967741935485	0.05759132146192925	0.0	0.0	0.7395161290322579	0.06519120512705927	0.6755913978494622	0.07023755215589182	0.5945161290322581	0.08172946207454168	0.6309677419354839	0.05075510617474202	0.7129032258064516	0.11362732544743952
0.7206451612903226	0.0679879491918909	0.7795698924731184	0.050839933414752674	0.6120967741935486	0.06765757700799443	0.6273118279569893	0.05754329689600612	0.0	0.0	0.736290322580645	0.06647355179756169	0.6730107526881719	0.0703350153768234	0.5920967741935483	0.08339863216066382	0.6340860215053764	0.050838050471426276	0.7177419354838711	0.11324228069207648
0.7208064516129034	0.06686084100646032	0.777956989247312	0.050960660723004536	0.610483870967742	0.06675927816696715	0.6275268817204301	0.057961434230190186	0.0	0.0	0.7338709677419354	0.0676597867878838	0.6707526881720428	0.07055914605810877	0.5922580645161288	0.08352740426546151	0.63494623655914	0.05072647104483178	0.7290322580645162	0.1109268915184646
0.7222580645161292	0.06700240673125249	0.7748387096774195	0.05138773579031522	0.6072580645161292	0.06552355887595449	0.6251612903225806	0.057935345993436804	0.0	0.0	0.7338709677419354	0.06918180393565009	0.6696774193548386	0.06989245219283344	0.591290322580645	0.08418476900584079	0.6325806451612904	0.05066794885292332	0.7290322580645162	0.11032078545978796
0.7246774193548388	0.06630143173727386	0.7717204301075271	0.05153469769837113	0.603225806451613	0.06436882019682076	0.6266666666666667	0.05696414214538971	0.0	0.0	0.7314516129032258	0.07117164429372491	0.66752688172043	0.06922915518506645	0.591774193548387	0.0846535745763266	0.6294623655913979	0.05188051433417445	0.7322580645161292	0.11032078545978796
0.7216129032258065	0.06624239922135434	0.7673118279569894	0.051702031558759846	0.6016129032258065	0.06338704225270458	0.6249462365591398	0.055785598980579276	0.0	0.0	0.7314516129032257	0.07166103906320798	0.6660215053763439	0.06840538595416236	0.5877419354838709	0.08512921458096483	0.6261290322580646	0.05310781984239956	0.7306451612903228	0.10997796392909921
0.7191935483870968	0.06690327809967536	0.7629032258064516	0.052842363916659627	0.6040322580645162	0.06402892111057526	0.623763440860215	0.055179966777047895	0.0	0.0	0.7282258064516128	0.07130538338434646	0.6609677419354837	0.06862432898883432	0.5837096774193548	0.0859828679221705	0.6238709677419356	0.0541701260420622	0.7322580645161292	0.10963514239841043
0.7200000000000001	0.06717951992425306	0.7567741935483872	0.05456530006328514	0.6064516129032258	0.06389946844869579	0.6210752688172043	0.055324956955226684	0.0	0.0	0.7306451612903225	0.07083710929150212	0.6566666666666666	0.06910730856859906	0.5811290322580644	0.08545151580791727	0.6216129032258065	0.055382577784748865	0.7322580645161291	0.10963514239841042
0.7206451612903226	0.06749644965129455	0.7529032258064516	0.05502207267296818	0.6096774193548387	0.064629233033007	0.6210752688172043	0.0550565460192581	0.0	0.0	0.7290322580645161	0.07048586631759941	0.6533333333333333	0.06970078875027289	0.5803225806451612	0.08492482042804272	0.6198924731182797	0.056709561521600435	0.7387096774193549	0.10912746932851841
0.7230645161290322	0.06681017914870348	0.7545161290322581	0.05509054845588491	0.6096774193548388	0.06494905838894607	0.6187096774193547	0.05516582008450119	0.0	0.0	0.7290322580645161	0.0699879041226163	0.6488172043010753	0.06954254866300467	0.5791935483870968	0.0841520920598726	0.6170967741935485	0.05744948070540191	0.7419354838709676	0.10874155648600156
0.7253225806451613	0.06557253961820603	0.7529032258064516	0.05477422180586664	0.6080645161290323	0.0650693147069112	0.6173118279569891	0.05449004164013955	0.0	0.0	0.7274193548387097	0.06920256566676049	0.6448387096774194	0.06929758298205323	0.5766129032258064	0.08438071842328879	0.6131182795698925	0.057893143953580056	0.7483870967741935	0.10762083159010342
0.7283870967741936	0.06484547064238633	0.7496774193548388	0.05419676821813595	0.6080645161290323	0.06478709007757763	0.618494623655914	0.05478759219240994	0.0	0.0	0.7250000000000001	0.06907264234053795	0.6402150537634409	0.06949163959289784	0.5740322580645161	0.08429970425537749	0.6110752688172044	0.05822885987517816	0.7483870967741935	0.10762083159010342
0.7324193548387097	0.06379136520009211	0.7481720430107528	0.05361382466888107	0.6064516129032258	0.06560472302886589	0.6209677419354838	0.05440393403740093	0.0	0.0	0.7258064516129034	0.06922335663368398	0.6356989247311828	0.0698065057714267	0.5679032258064516	0.08270309376259345	0.6086021505376346	0.058246421053927466	0.7499999999999999	0.10765430349779083
0.7351612903225805	0.06321712123062685	0.749247311827957	0.05301338256679044	0.6048387096774194	0.06560472302886587	0.6211827956989247	0.05401679294615122	0.0	0.0	0.7241935483870969	0.0703948127335766	0.6316129032258065	0.07083545397642103	0.5633870967741935	0.08303076901692101	0.6077419354838711	0.0585833879576012	0.7516129032258062	0.10768777540547822
0.739032258064516	0.06261941849830888	0.7504301075268817	0.05313895723322366	0.6048387096774194	0.06679220268075947	0.6216129032258064	0.05400640036008584	0.0	0.0	0.7266129032258067	0.0711897029850182	0.6275268817204301	0.07142148163585954	0.557741935483871	0.08306873690109451	0.606774193548387	0.058252943135067806	0.743548387096774	0.10858743899806278
0.7414516129032258	0.06233821343173561	0.7509677419354839	0.053077376833610995	0.6016129032258064	0.06764293101151805	0.6219354838709676	0.054014783172253396	0.0	0.0	0.7274193548387099	0.07164347030750254	0.6234408602150538	0.07280887293062344	0.5549999999999999	0.08327243444663078	0.6062365591397851	0.058096591568562034	0.7370967741935482	0.10970816389396092
0.746774193548387	0.06178200984262748	0.7509677419354838	0.05289699515215603	0.5975806451612904	0.06737411380721697	0.6218279569892473	0.0548918198881545	0.0	0.0	0.7282258064516133	0.07118169668194305	0.6204301075268818	0.0725815598663899	0.5508064516129032	0.08320348119048741	0.6030107526881721	0.057751469678160104	0.7387096774193548	0.10922023474816808
0.747258064516129	0.06164632521014199	0.7504301075268818	0.05277868724255114	0.5903225806451614	0.06829722701475907	0.6209677419354839	0.05536254962437848	0.0	0.0	0.7306451612903229	0.07078231647883285	0.6155913978494624	0.07198042736563516	0.547258064516129	0.08266779750092225	0.5984946236559139	0.05864559434553983	0.7322580645161291	0.109976753801111
0.7488709677419355	0.061261704442088206	0.747741935483871	0.05299802779813507	0.585483870967742	0.06855106354970508	0.6213978494623656	0.05528547196462632	0.0	0.0	0.7306451612903228	0.07046019142034243	0.6108602150537634	0.07191305108646881	0.5483870967741936	0.08118794198289354	0.5918279569892474	0.05933366180604332	0.7290322580645162	0.11036266664362784
0.7517741935483871	0.060921071824364854	0.7461290322580645	0.05365305373592181	0.5814516129032259	0.06884143734973601	0.6233333333333333	0.0547600806344748	0.0	0.0	0.7314516129032259	0.07023887177266228	0.6055913978494624	0.07246274983234216	0.5487096774193548	0.07912244757430409	0.5883870967741935	0.059509360091504045	0.7241935483870968	0.11122120199984674
0.751774193548387	0.06054446526492031	0.7429032258064515	0.05421085574063359	0.5766129032258066	0.06921969687620745	0.6270967741935484	0.05454229748081244	0.0	0.0	0.7322580645161291	0.06978510445017792	0.601505376344086	0.07276589471765005	0.5483870967741935	0.07743045895182661	0.5844086021505376	0.05990650868138867	0.7225806451612904	0.11191571601463202
0.750967741935484	0.060854871418428436	0.7406451612903225	0.05476942517278498	0.5758064516129033	0.06838382972251932	0.6316129032258065	0.05416425512951631	0.0	0.0	0.7330645161290321	0.06926073177315945	0.5978494623655914	0.07283609501275677	0.5498387096774193	0.07699978742209229	0.5812903225806452	0.059760286481258765	0.7225806451612904	0.11191571601463202
0.7516129032258065	0.061118716585262876	0.7378494623655912	0.055423880977156545	0.5758064516129033	0.06767960483282513	0.6350537634408603	0.053904205243544306	0.0	0.0	0.736290322580645	0.06863851559101299	0.5965591397849463	0.07262302876136603	0.5462903225806451	0.07646796962713276	0.5754838709677419	0.05904820646612546	0.7161290322580646	0.11463735996533016
0.7546774193548388	0.06129005819165332	0.73505376344086	0.05586212413740942	0.575	0.0671155860246495	0.6408602150537634	0.05348578130070812	0.0	0.0	0.7395161290322579	0.06845212415631355	0.5958064516129034	0.07251495630958023	0.5388709677419353	0.07676141399847919	0.5713978494623656	0.05925045485047381	0.7096774193548387	0.11678789759973876
0.7569354838709678	0.060855884117426165	0.732795698924731	0.055876126618472806	0.5766129032258066	0.06688707387603737	0.6443010752688172	0.0527137982306895	0.0	0.0	0.7411290322580644	0.0682657327216141	0.5939784946236558	0.07311013553839069	0.5337096774193547	0.07632880449255604	0.5689247311827956	0.060104890219041925	0.7080645161290323	0.11755618156080744
0.7575806451612903	0.06117028096063645	0.7322580645161288	0.05572876679523979	0.5790322580645162	0.06690819455267609	0.6470967741935484	0.05277950962080708	0.0	0.0	0.7443548387096773	0.06810528224780572	0.5940860215053764	0.0729849543673111	0.5325806451612903	0.07652546858646105	0.5690322580645162	0.060731801203754855	0.7048387096774192	0.11897190714183475
0.760483870967742	0.061646979606602884	0.732795698924731	0.05513317120102735	0.5814516129032259	0.06762740011172537	0.6478494623655915	0.0527445635226157	0.0	0.0	0.7483870967741935	0.06748305814843784	0.5936559139784945	0.072902809631681	0.5356451612903226	0.07589825135601902	0.5696774193548387	0.06130822658708829	0.6935483870967741	0.12317096610737596
0.7620967741935484	0.061968182575218675	0.7333333333333332	0.054921011881360754	0.5798387096774195	0.06792364896748002	0.6496774193548388	0.05320918566275613	0.0	0.0	0.7524193548387095	0.06639438190620105	0.5944086021505376	0.07231987927863104	0.5385483870967741	0.07570783686414802	0.5675268817204301	0.061234702641925924	0.6854838709677418	0.1267775273614079
0.7656451612903226	0.06093309043943549	0.736021505376344	0.05489172564663013	0.5790322580645162	0.06794379798677802	0.6517204301075269	0.053595492065205946	0.0	0.0	0.7564516129032257	0.06577215780683317	0.5967741935483871	0.07160903873859528	0.5401612903225805	0.07614431795458158	0.5636559139784946	0.061709311733060185	0.682258064516129	0.1269415487028415
0.7709677419354838	0.060487080898547096	0.7387096774193547	0.05536829953015373	0.5782258064516128	0.06713734637387479	0.6516129032258065	0.053854309465337986	0.0	0.0	0.7588709677419353	0.06531038418127368	0.5975268817204301	0.07073105738326255	0.5393548387096774	0.07543852570884099	0.559247311827957	0.061834379038738625	0.6790322580645161	0.12808435958324124
0.7748387096774192	0.06050007852063208	0.7397849462365591	0.05603220033819111	0.5774193548387095	0.06633089476097156	0.6502150537634409	0.054446979676834366	0.0	0.0	0.764516129032258	0.06439193632094839	0.5982795698924732	0.07022614857249762	0.5390322580645162	0.07517885070683424	0.5563440860215053	0.06143937023326917	0.6709677419354838	0.13030759732094313
0.7772580645161289	0.0605287288305616	0.7418279569892473	0.05677428078801951	0.5806451612903225	0.06584149999148849	0.649247311827957	0.054527253047070075	0.0	0.0	0.7661290322580644	0.06399920590792385	0.6001075268817205	0.06981484180893761	0.5367741935483872	0.07448541813384499	0.553763440860215	0.061581416970643926	0.6693548387096775	0.13079552646673598
0.779032258064516	0.061358519731532106	0.7445161290322581	0.0569998240145735	0.5838709677419354	0.06538939337418641	0.6494623655913978	0.05445425686940004	0.0	0.0	0.7701612903225806	0.06320348549438558	0.6019354838709678	0.06858691312438739	0.5367741935483872	0.07364647906849775	0.5504301075268816	0.06134817918206866	0.667741935483871	0.1305744651634224
0.7830645161290322	0.06075639594204373	0.7472043010752689	0.05663839683447258	0.5862903225806452	0.06592960680283746	0.648494623655914	0.054024906461524275	0.0	0.0	0.7741935483870968	0.062290895512208205	0.6020430107526883	0.06751100877598303	0.5338709677419354	0.07355747745105055	0.5466666666666665	0.0614204309911134	0.6596774193548386	0.13262298649455498
0.7856451612903226	0.06059775190296416	0.7492473118279572	0.05607234546287787	0.5903225806451613	0.06621998060286839	0.6496774193548388	0.05388867129202899	0.0	0.0	0.7774193548387096	0.06116761889496554	0.6011827956989247	0.06650236002557057	0.5348387096774194	0.07290011271067125	0.5450537634408601	0.06145153353473322	0.6661290322580645	0.13176362094056643
0.7880645161290322	0.060515069042239605	0.7506451612903228	0.05589057546017161	0.5983870967741934	0.06533991857668149	0.6475268817204302	0.054382431983015025	0.0	0.0	0.7822580645161289	0.060075120934984017	0.5996774193548388	0.06556669036191184	0.5345161290322581	0.07277976697809682	0.5435483870967741	0.060723114556842164	0.6758064516129033	0.12976144450617813
0.7920967741935483	0.060311204122788065	0.7539784946236561	0.05532715377245676	0.6048387096774193	0.06453046190502872	0.6473118279569893	0.0543461630555885	0.0	0.0	0.7822580645161289	0.060453380461455465	0.5975268817204302	0.06461902771775296	0.5341935483870968	0.07231073492382369	0.5416129032258064	0.060310475564965264	0.685483870967742	0.12890207895218958
0.7953225806451611	0.05983923793977389	0.7570967741935486	0.05434127070291303	0.6072580645161291	0.06367077399449497	0.645483870967742	0.05415000250059581	0.0	0.0	0.7854838709677419	0.060809036140316984	0.595483870967742	0.06345561913527842	0.5329032258064517	0.07178190906477941	0.5391397849462365	0.06011890249510447	0.6919354838709678	0.12804271339820103
0.7962903225806451	0.058669979077639114	0.7597849462365592	0.05332285181709267	0.6112903225806451	0.06186749336747901	0.64752688172043	0.0535989793289187	0.0	0.0	0.7862903225806451	0.06136029256121887	0.5938709677419356	0.06257355893319494	0.5348387096774193	0.07155174139756076	0.538279569892473	0.060167115918269926	0.6951612903225807	0.12777584555572177
0.7974193548387096	0.05779922246133458	0.7636559139784947	0.05261822834030809	0.6129032258064516	0.061137728783167804	0.6484946236559139	0.05391485748317472	0.0	0.0	0.789516129032258	0.0611998420874105	0.5915053763440862	0.06188160325208822	0.5370967741935484	0.07056200917912203	0.5368817204301074	0.05995407630430475	0.696774193548387	0.12708133154093648
0.7977419354838708	0.05748711461990204	0.76247311827957	0.052992782707931445	0.6153225806451612	0.061122748113812735	0.6516129032258065	0.053765443727683354	0.0	0.0	0.7919354838709677	0.06122953018954927	0.5926881720430108	0.06191438190614589	0.5411290322580646	0.06934307801535972	0.5370967741935483	0.06060857297815448	0.7032258064516128	0.12493079390652785
0.7987096774193547	0.05756312384311346	0.7629032258064516	0.05368366372557308	0.6193548387096773	0.060540718170288096	0.6544086021505376	0.05449546147361841	0.0	0.0	0.7935483870967741	0.06166362567150235	0.5953763440860216	0.061923549274324544	0.5464516129032259	0.06791156783314296	0.5377419354838708	0.06085049557678337	0.7032258064516128	0.12493079390652786
0.7988709677419354	0.05740856712800495	0.7645161290322582	0.05471207801705894	0.6225806451612903	0.06000308376168595	0.6546236559139785	0.054405878719261204	0.0	0.0	0.7983870967741935	0.06112599126290021	0.600967741935484	0.06202972964972526	0.550483870967742	0.06689026351143498	0.5372043010752686	0.060683872360805136	0.7080645161290322	0.1245783529716984
0.7961290322580644	0.0573427189959794	0.7653763440860216	0.05508769301178288	0.6282258064516127	0.05910959002735505	0.6548387096774193	0.054701263193557906	0.0	0.0	0.8008064516129032	0.06020995782812824	0.6033333333333334	0.06336078939307258	0.5570967741935484	0.06702534908064041	0.5344086021505375	0.06091953230614912	0.7096774193548385	0.12381006901062974
0.7962903225806451	0.05721379766091812	0.7641935483870967	0.05589577736900572	0.6346774193548386	0.05930254644861348	0.6578494623655915	0.05459562454232256	0.0	0.0	0.8048387096774193	0.058473711267366356	0.6068817204301075	0.06356588708742378	0.5606451612903226	0.06627367941291228	0.5316129032258062	0.06091467999154333	0.711290322580645	0.12304178504956106
0.7949999999999998	0.0573680838151023	0.7629032258064516	0.0563365092302428	0.6370967741935483	0.059287565779258415	0.6627956989247313	0.053945279806413074	0.0	0.0	0.8072580645161291	0.05698410722883297	0.6065591397849462	0.06338475650571182	0.5679032258064517	0.06569030091279825	0.5294623655913977	0.061880214874390195	0.711290322580645	0.12304178504956105
0.7920967741935483	0.05758422760904923	0.7623655913978493	0.056881403238144924	0.6467741935483869	0.05797063581002015	0.6668817204301076	0.05366051034220017	0.0	0.0	0.8088709677419356	0.05567996598230051	0.6069892473118279	0.06235923909602921	0.5711290322580646	0.06508581070982693	0.5274193548387095	0.062314777194895414	0.7161290322580642	0.12196135819225891
0.7875806451612902	0.05791085659079955	0.7602150537634408	0.05718156341798194	0.6572580645161289	0.057872046987630585	0.6708602150537635	0.05349378788432114	0.0	0.0	0.8112903225806453	0.05541114877799943	0.6077419354838709	0.06273728145673182	0.5750000000000001	0.06439820669402473	0.5281720430107526	0.06314290080344365	0.7161290322580643	0.12196135819225892
0.7895161290322581	0.05778040672638575	0.758064516129032	0.05768381053352337	0.6669354838709677	0.05756899395829227	0.675483870967742	0.053054718295188714	0.0	0.0	0.8112903225806453	0.05541114877799943	0.6116129032258064	0.0628487983949586	0.5812903225806452	0.06328347270786022	0.530752688172043	0.06350670352163534	0.7209677419354836	0.12132856244215363
0.7870967741935483	0.05799397768398942	0.7602150537634407	0.05738708085692318	0.6766129032258064	0.05717626354526773	0.6800000000000002	0.053412600825043836	0.0	0.0	0.8120967741935484	0.05521062009724275	0.6147311827956989	0.06252493428255414	0.5845161290322581	0.06344724563203433	0.5337634408602149	0.06348525772686238	0.7225806451612901	0.12084063329636079
0.7864516129032258	0.05861683700536665	0.7629032258064514	0.05668598828686831	0.6870967741935484	0.05704634021904518	0.6838709677419356	0.05405298133092518	0.0	0.0	0.8120967741935483	0.05521062009724276	0.6166666666666668	0.06275269657435367	0.587741935483871	0.06444643410565118	0.5350537634408601	0.06383660947469781	0.7177419354838708	0.12100548483556406
0.7866129032258066	0.05964301018248037	0.7661290322580645	0.05656189570696698	0.7000000000000001	0.05704634021904518	0.6868817204301078	0.05458392357262485	0.0	0.0	0.8129032258064516	0.055010091416486086	0.616989247311828	0.06312896149168122	0.5914516129032258	0.06411990799581624	0.5381720430107526	0.06445820323808142	0.7129032258064514	0.12117033637476732
0.7875806451612904	0.05967178983100029	0.7694623655913977	0.05670824223105431	0.7096774193548387	0.05768968499505179	0.6877419354838711	0.054884312315159674	0.0	0.0	0.8112903225806452	0.05469859693981642	0.6166666666666668	0.06399646351016881	0.5938709677419355	0.0633834893130048	0.5423655913978495	0.06466023591483328	0.7064516129032256	0.1213017160062832
0.7879032258064518	0.06050400938639797	0.7722580645161289	0.05605378642668274	0.7185483870967743	0.0582224991194016	0.691505376344086	0.05480902812959678	0.0	0.0	0.8096774193548387	0.05476920229435055	0.6140860215053764	0.06487385068427796	0.5982258064516129	0.06307297358375753	0.5469892473118279	0.06514472402584641	0.7032258064516127	0.12116622779531981
0.7888709677419355	0.060825010148646136	0.7739784946236559	0.05604166944252699	0.7266129032258065	0.05900783757525739	0.6970967741935485	0.05410276637852178	0.0	0.0	0.8104838709677419	0.05487973294600734	0.6112903225806452	0.06529336701357084	0.6054838709677419	0.062270562936554315	0.5489247311827956	0.06475366592047094	0.6951612903225806	0.12133107933452307
0.7880645161290322	0.06163786174502731	0.7751612903225804	0.05572738503920999	0.7314516129032259	0.059629080136894046	0.7010752688172044	0.054077832796470444	0.0	0.0	0.8129032258064515	0.05465841329832718	0.6086021505376344	0.06544817247418828	0.6103225806451613	0.06148664136281201	0.5504301075268816	0.06500282443145042	0.6919354838709677	0.12119559112355968
0.7883870967741936	0.061943860125370134	0.7740860215053763	0.05530294406054009	0.7379032258064516	0.06014077358460513	0.7052688172043012	0.05334238877940464	0.0	0.0	0.8120967741935481	0.0549487870983581	0.6058064516129031	0.06533019905471771	0.6153225806451614	0.06099933229167573	0.5510752688172043	0.06547514244658877	0.6838709677419353	0.12209525471614423
0.7877419354838711	0.06143757603566939	0.7740860215053763	0.05504862578728486	0.7427419354838709	0.06025743517924399	0.708709677419355	0.05257203057801476	0.0	0.0	0.8104838709677417	0.055763533575407497	0.6011827956989246	0.06468915112860513	0.615967741935484	0.061220636222005825	0.5518279569892474	0.06621662553014777	0.6806451612903225	0.12236212255862348
0.7930645161290324	0.06028247189451976	0.7746236559139785	0.05477992441581424	0.7475806451612904	0.060693922129821935	0.7132258064516129	0.05223389267042322	0.0	0.0	0.8096774193548385	0.056686646782949594	0.5952688172043011	0.06456623313694687	0.6145161290322583	0.059825968499863436	0.5520430107526881	0.06757053258791582	0.6677419354838708	0.12295462027013276
0.7961290322580645	0.06048579989768868	0.7740860215053763	0.0545760977427708	0.7540322580645162	0.06130999634151565	0.714731182795699	0.0525587457557397	0.0	0.0	0.8080645161290321	0.05750139325999899	0.5906451612903226	0.06480546253133193	0.6138709677419356	0.05825360412640597	0.5545161290322581	0.06868621407830731	0.6548387096774192	0.12354711798164206
0.7959677419354838	0.060497496262027495	0.7773118279569892	0.05373177169565311	0.7588709677419356	0.062198873724020505	0.7173118279569894	0.05253881583007309	0.0	0.0	0.8088709677419353	0.058253532768368005	0.587741935483871	0.06507347536625037	0.6117741935483872	0.05743036299610576	0.5564516129032259	0.06999967319187715	0.6419354838709677	0.12413961569315134
0.7966129032258066	0.060603823713576865	0.7783870967741937	0.05278125472690401	0.763709677419355	0.06366132171028678	0.7205376344086023	0.052180178007196265	0.0	0.0	0.8072580645161288	0.059365651056958915	0.5872043010752688	0.06515493514367605	0.6098387096774195	0.05603193627328731	0.5578494623655914	0.07143997919147316	0.6338709677419353	0.1236516865473585
0.798709677419355	0.059884317918352255	0.778494623655914	0.05193976738152444	0.7661290322580647	0.06511761856648145	0.723978494623656	0.05198518010568668	0.0	0.0	0.8056451612903224	0.06115565666184684	0.5872043010752688	0.06578031386863194	0.6093548387096775	0.05527016772230836	0.557741935483871	0.07209985913487718	0.629032258064516	0.12343062524404491
0.8	0.05995836157002796	0.7768817204301075	0.05132436689315036	0.767741935483871	0.06518822392101557	0.7268817204301076	0.051705700871053785	0.0	0.0	0.804032258064516	0.061862661186847884	0.5878494623655914	0.06583750130570067	0.6074193548387096	0.05465353954055466	0.5593548387096773	0.07253779730776508	0.6225806451612901	0.12316375740156564
0.8006451612903226	0.060629594743435655	0.7743010752688171	0.05127185603448665	0.7685483870967743	0.06507769326935878	0.7296774193548388	0.05233192978749969	0.0	0.0	0.8008064516129031	0.06342272338531586	0.5892473118279571	0.06590780303635838	0.6051612903225806	0.054243313156984975	0.5624731182795698	0.07264756620457968	0.6129032258064514	0.12316375740156564
0.7996774193548387	0.06061583177479763	0.7733333333333333	0.05093076699512784	0.7693548387096776	0.06494776994313622	0.7324731182795698	0.052958158703945594	0.0	0.0	0.8008064516129031	0.06430632952529466	0.5900000000000002	0.06586980193838407	0.5990322580645161	0.055069419147715716	0.5639784946236559	0.07263845021800078	0.5999999999999998	0.12375625511307493
0.8019354838709677	0.05982615679373635	0.77247311827957	0.0504094570405442	0.7693548387096777	0.06544573213811934	0.7384946236559139	0.05275554214914248	0.0	0.0	0.7999999999999998	0.06510204993883292	0.5929032258064517	0.0649215598106778	0.591290322580645	0.05522542371675738	0.5638709677419355	0.07299773572153359	0.5838709677419353	0.125491563704984
0.8001612903225808	0.059692236059657816	0.7719354838709678	0.050135780684483953	0.7693548387096776	0.06632579416430623	0.74247311827957	0.05282347122366056	0.0	0.0	0.7991935483870967	0.06563638039453885	0.5975268817204303	0.06439404570906417	0.583548387096774	0.05600614744271954	0.5610752688172044	0.07284325743714906	0.5725806451612903	0.12657199056228613
0.7991935483870968	0.05963260675653567	0.773225806451613	0.04921126842498582	0.7685483870967743	0.06605697696000518	0.7469892473118281	0.0531852196912355	0.0	0.0	0.7959677419354838	0.06663963377529455	0.6008602150537636	0.06405886167658956	0.5759677419354838	0.056257639028675206	0.5598924731182795	0.07270319838151974	0.5629032258064516	0.12743135611627468
0.7966129032258066	0.06076567207747177	0.7760215053763442	0.048873012620955	0.767741935483871	0.06630241482348231	0.7486021505376346	0.05401215098426435	0.0	0.0	0.7919354838709677	0.06739251860092516	0.6030107526881722	0.06409425601180516	0.5666129032258065	0.056487806695893865	0.5576344086021505	0.07243036042428941	0.5629032258064517	0.12743135611627468
0.795483870967742	0.061289455107347	0.7765591397849463	0.04909114428442408	0.7669354838709678	0.06601204102345137	0.7490322580645162	0.053954626750735854	0.0	0.0	0.7919354838709677	0.06837282811266926	0.6053763440860216	0.06381926052454522	0.5574193548387096	0.05713095442528931	0.5548387096774192	0.07185054509517695	0.5612903225806453	0.12812587013105994
0.7941935483870968	0.06181140374339233	0.7765591397849462	0.04847050991387145	0.7645161290322581	0.06532893681039591	0.7475268817204301	0.054041955776283304	0.0	0.0	0.7919354838709677	0.06956030776456285	0.6089247311827958	0.06348561014667034	0.5474193548387097	0.05883160687868672	0.5516129032258064	0.07097892362502788	0.55	0.13044125930467182
0.7962903225806451	0.06233728755303376	0.7772043010752689	0.047943561686861536	0.7596774193548387	0.06525049700730434	0.7447311827956989	0.053768091921951984	0.0	0.0	0.7943548387096775	0.07014233770808749	0.6096774193548388	0.06344976785276352	0.5367741935483871	0.059968705360843214	0.5517204301075268	0.07062643718008757	0.5403225806451613	0.13168374442794514
0.7983870967741935	0.06248169395279235	0.7777419354838708	0.04719231906085276	0.7556451612903226	0.06551931421160544	0.7425806451612904	0.053698923316924385	0.0	0.0	0.7951612903225808	0.07126200206021428	0.6059139784946236	0.06350439267200306	0.53	0.06123600632434765	0.5511827956989248	0.0706138073933179	0.532258064516129	0.1321579455901498
0.8003225806451612	0.06239991552515648	0.7783870967741935	0.046500272812390615	0.7524193548387097	0.06518746391226847	0.7384946236559142	0.054136992159586665	0.0	0.0	0.7943548387096775	0.07166634204727516	0.6053763440860216	0.06200345692830569	0.5230645161290324	0.06279706802763718	0.5510752688172044	0.07028703861865138	0.5209677419354839	0.13305760918273432
0.8004838709677419	0.06269003892556918	0.7784946236559139	0.045938403866734895	0.746774193548387	0.06464725048361741	0.7330107526881723	0.055021046709479646	0.0	0.0	0.792741935483871	0.07298327201651343	0.6019354838709677	0.06104645697559141	0.5161290322580646	0.06362817069145514	0.5482795698924732	0.07008018161396617	0.5129032258064516	0.13395727277531888
0.7999999999999999	0.06308414844113348	0.7792473118279568	0.04586978367501488	0.7435483870967741	0.06355980628350107	0.7272043010752691	0.056489171835114566	0.0	0.0	0.7943548387096774	0.0734494736549931	0.6011827956989249	0.06082165965497635	0.5075806451612904	0.06443258700982964	0.5476344086021506	0.06976495606178076	0.5129032258064516	0.1339572727753189
0.7995161290322579	0.06373090559356163	0.7781720430107526	0.04577585037086792	0.7362903225806451	0.06404615694127877	0.7213978494623657	0.05752695440995974	0.0	0.0	0.7951612903225808	0.07436813610258562	0.5979569892473118	0.061421097035344	0.5006451612903227	0.06482102592370975	0.5459139784946239	0.06981213065163336	0.503225806451613	0.13481663832930746
0.7998387096774192	0.0642206165715127	0.7798924731182794	0.04587533945476733	0.7298387096774193	0.06357995530279907	0.7168817204301077	0.05839234670367933	0.0	0.0	0.7951612903225808	0.07476687663310926	0.5944086021505376	0.06053582596963499	0.4938709677419355	0.06497451140712121	0.5433333333333334	0.06978751648357494	0.4967741935483872	0.13508350617178672
0.7961290322580644	0.0642984048160721	0.7793548387096771	0.045295538874145454	0.7249999999999999	0.0631502725258048	0.7131182795698926	0.05919563510116923	0.0	0.0	0.7983870967741937	0.07484985896116678	0.5905376344086022	0.06042430903140822	0.4862903225806452	0.065900966395001	0.539247311827957	0.06842519856428311	0.49193548387096786	0.135716301921892
0.7948387096774191	0.06403702348349746	0.7754838709677416	0.044757795156757534	0.7185483870967742	0.06360237914310689	0.708709677419355	0.05938955809485217	0.0	0.0	0.8008064516129034	0.07511867616546787	0.586774193548387	0.05963627400857802	0.4770967741935484	0.06659924991325601	0.5375268817204303	0.06869030999465978	0.48870967741935495	0.13598316976437125
0.7912903225806449	0.0631501539209971	0.7716129032258063	0.044654093620557216	0.7137096774193549	0.06388793230125166	0.7032258064516129	0.059101578964779716	0.0	0.0	0.8008064516129033	0.07511867616546787	0.586021505376344	0.058107609512373634	0.46709677419354834	0.06585859897339463	0.534731182795699	0.06789227176940842	0.4854838709677421	0.13598316976437125
0.7899999999999998	0.062101282166984205	0.7692473118279568	0.04460495823957843	0.7072580645161292	0.06395567640673336	0.6976344086021505	0.05873137086758521	0.0	0.0	0.8016129032258066	0.0748498589611668	0.5853763440860216	0.056738722063132414	0.4590322580645161	0.06636822887532727	0.530752688172043	0.06706720525348572	0.4854838709677421	0.13598316976437125
0.7874193548387095	0.06129944657229321	0.7663440860215052	0.044426984656222475	0.7	0.06403153718977601	0.6947311827956989	0.058746820072032316	0.0	0.0	0.8016129032258064	0.07523195879237059	0.5843010752688172	0.05546233815554388	0.4520967741935484	0.06670428279140307	0.5256989247311828	0.06627324720944476	0.48548387096774204	0.13598316976437125
0.7846774193548386	0.06038207044846255	0.763548387096774	0.04430744030532711	0.6935483870967742	0.06450015325380902	0.6908602150537634	0.05885734747573491	0.0	0.0	0.8032258064516128	0.07516135343783648	0.5853763440860216	0.05415179470341082	0.4483870967741936	0.06728452288270151	0.5229032258064518	0.06614395239562851	0.4822580645161292	0.13685614366552715
0.7788709677419355	0.05999291354581754	0.7634408602150535	0.044196238766030155	0.6862903225806452	0.06516243974610766	0.6846236559139786	0.059690228728094964	0.0	0.0	0.8032258064516128	0.07482950313849952	0.5866666666666668	0.053105261954162326	0.44451612903225807	0.06774578670288774	0.5234408602150539	0.06679197538695596	0.4854838709677421	0.1374622497242038
0.7762903225806452	0.05935326933315839	0.7605376344086019	0.04434410389314554	0.6790322580645162	0.06556459958452471	0.6816129032258065	0.06086707646898806	0.0	0.0	0.8032258064516128	0.07482950313849951	0.590215053763441	0.05238023819422996	0.4429032258064516	0.06906781513241671	0.5244086021505376	0.06604745793141183	0.48870967741935495	0.13759773793516716
0.7733870967741936	0.05879259852278181	0.7626881720430105	0.044417994792886155	0.6717741935483871	0.06534327993684455	0.6764516129032259	0.0619999769029876	0.0	0.0	0.8048387096774192	0.07460099098988739	0.5946236559139786	0.05175749430700351	0.43951612903225806	0.06935785606416617	0.5248387096774194	0.0645810112227949	0.488709677419355	0.13820384399384378
0.7709677419354838	0.058946709655799054	0.7609677419354837	0.04496955214587001	0.6669354838709677	0.0649067929862666	0.6722580645161291	0.06289090361021311	0.0	0.0	0.8064516129032258	0.07378624451283798	0.6008602150537635	0.05151472658314051	0.43629032258064515	0.06946803324860293	0.5252688172043011	0.06305284405547687	0.48870967741935506	0.1388099500525204
0.7635483870967742	0.05992855121168174	0.7588172043010751	0.04504439254017612	0.6629032258064517	0.06483452692655021	0.6678494623655914	0.06375055677776248	0.0	0.0	0.8104838709677419	0.0725671580487277	0.6083870967741936	0.050959568782686024	0.4340322580645161	0.0708031043651911	0.5294623655913978	0.06187796654195133	0.49677419354838726	0.13987861096393225
0.7574193548387097	0.05992196139992158	0.7577419354838708	0.04498929416939308	0.6564516129032258	0.0642184527148565	0.6668817204301075	0.06372821813618429	0.0	0.0	0.8129032258064516	0.07218167924978776	0.615268817204301	0.04954592791852044	0.43435483870967745	0.07151707717309187	0.5325806451612903	0.0608771594229093	0.5112903225806453	0.13998062726720825
0.752741935483871	0.05981388408907338	0.7550537634408601	0.04543138166927498	0.6548387096774193	0.0642184527148565	0.6665591397849464	0.06412249170255303	0.0	0.0	0.815322580645161	0.0708919053328166	0.6221505376344085	0.04850935937369662	0.4359677419354839	0.07203114318998113	0.5384946236559139	0.05938246440927411	0.5241935483870969	0.14011611547817163
0.7498387096774195	0.060133445900037955	0.7533333333333332	0.04536834480554598	0.6516129032258065	0.06351144818985545	0.6656989247311829	0.06467121091571904	0.0	0.0	0.8177419354838708	0.0693407414580131	0.6266666666666666	0.047659343886365564	0.4383870967741935	0.07317607535902118	0.5444086021505377	0.05816238085784438	0.5419354838709679	0.13914286296424333
0.7477419354838711	0.061220912877863784	0.7549462365591396	0.044991980995757276	0.6491935483870968	0.06254454610314385	0.664731182795699	0.06530658976783653	0.0	0.0	0.8209677419354837	0.06732222370451306	0.6321505376344084	0.046173975679034314	0.44209677419354837	0.07409135323177947	0.5520430107526882	0.05724866437949434	0.5596774193548388	0.13467693615622287
0.7472580645161292	0.06099228768515645	0.7538709677419354	0.04498290331359356	0.646774193548387	0.06256182647505026	0.6625806451612904	0.06554522582843263	0.0	0.0	0.8225806451612903	0.06623695965304055	0.6350537634408602	0.04593268485006337	0.4474193548387097	0.07457219002911553	0.5559139784946237	0.05774771884389423	0.5774193548387098	0.1337036836422946
0.7441935483870968	0.06142632584365496	0.7559139784946236	0.04463660966807406	0.6459677419354838	0.06267235712670706	0.6616129032258066	0.06545205247639825	0.0	0.0	0.8258064516129032	0.06505515698104404	0.6402150537634408	0.0453482314380508	0.45580645161290323	0.07459836625781947	0.5609677419354838	0.0575803803935222	0.5951612903225807	0.13273043112836627
0.7433870967741936	0.06206437415094844	0.7568817204301075	0.04535737488356594	0.6435483870967741	0.06257376830431748	0.6623655913978495	0.0655856982020934	0.0	0.0	0.8258064516129032	0.06479376702321171	0.644731182795699	0.04531190733595029	0.46354838709677415	0.0736944476258779	0.5633333333333334	0.05785033950151503	0.6161290322580646	0.12853137216282506
0.7401612903225806	0.06361662312858613	0.7573118279569893	0.045885699280611265	0.6419354838709677	0.06248652225046351	0.6615053763440861	0.06646777490980517	0.0	0.0	0.8266129032258065	0.06399804660967344	0.6487096774193549	0.04619950553012167	0.47258064516129034	0.07290714153275438	0.5683870967741936	0.057834308367930305	0.6338709677419356	0.12755811964889674
0.7393548387096773	0.06463429991796803	0.757741935483871	0.04647053739204564	0.639516129032258	0.06250380262236992	0.66	0.06697803319831015	0.0	0.0	0.8274193548387097	0.06308545662749605	0.6509677419354839	0.046922105700926135	0.4848387096774193	0.07212348367805115	0.5745161290322581	0.05899137786369526	0.6500000000000001	0.1260969379891756
0.7401612903225806	0.06558825400472329	0.7566666666666666	0.04719279358076003	0.6403225806451612	0.06277261982667098	0.6591397849462366	0.0669253238497568	0.0	0.0	0.8298387096774195	0.06206205422744237	0.6560215053763441	0.04772254791399872	0.49758064516129036	0.07129206181712858	0.58	0.05919220088685902	0.6645161290322582	0.12378154881556372
0.7416129032258065	0.0661596337806705	0.7545161290322581	0.047474326467462	0.6387096774193549	0.06374434971722623	0.6593548387096774	0.06704934253036769	0.0	0.0	0.8306451612903226	0.06160828690495802	0.6601075268817205	0.048406237992260466	0.5090322580645161	0.07059590993303265	0.5844086021505376	0.059206035944365	0.6677419354838711	0.12391703702652711
0.7432258064516127	0.06678419963350185	0.7511827956989248	0.047596923486554754	0.6395161290322581	0.06309834857813137	0.660752688172043	0.066759960190486	0.0	0.0	0.8274193548387097	0.061139670840925	0.663010752688172	0.049303381220822354	0.5188709677419355	0.07008549243809527	0.5882795698924731	0.05942761415645346	0.6709677419354839	0.12318222497314582
0.7441935483870967	0.06722944895999017	0.7474193548387096	0.04775951807373052	0.6411290322580645	0.06282470356998666	0.66247311827957	0.0668112005061585	0.0	0.0	0.825	0.06080256511307953	0.6612903225806452	0.04963490275993645	0.5261290322580644	0.06932742193493868	0.5916129032258065	0.06019818411122245	0.6774193548387097	0.12305084534162995
0.7411290322580644	0.06770087556496567	0.7413978494623655	0.04755770064476795	0.6435483870967742	0.06263432616877716	0.6637634408602151	0.06705933344057881	0.0	0.0	0.8233870967741935	0.060682308795114374	0.6625806451612902	0.050388369989576215	0.5349999999999999	0.06952314856940062	0.5910752688172044	0.059994160345336424	0.682258064516129	0.12244115596846195
0.7372580645161289	0.06837510834665828	0.7366666666666666	0.04792359154069386	0.6451612903225807	0.06282728259003559	0.6648387096774193	0.0670009169219571	0.0	0.0	0.817741935483871	0.06045152182549244	0.6666666666666665	0.050821086179902636	0.5412903225806451	0.06853016729553904	0.5921505376344087	0.060001388333457736	0.6903225806451613	0.12196695480625731
0.7327419354838709	0.06978094473568006	0.7318279569892473	0.048423795970525194	0.6475806451612904	0.06335165526705405	0.6648387096774193	0.06646315097726083	0.0	0.0	0.8153225806451613	0.0604304011488537	0.6689247311827956	0.050817006164069776	0.5483870967741935	0.06731841552009223	0.5961290322580647	0.06016246685593252	0.7064516129032258	0.1191139312240433
0.7306451612903223	0.06948784251039454	0.7292473118279569	0.04919193899858758	0.6516129032258066	0.06395274880939271	0.6634408602150538	0.06587662818173491	0.0	0.0	0.8137096774193547	0.05987879032124137	0.672258064516129	0.05030717971766979	0.559516129032258	0.06608710425517278	0.6006451612903226	0.06034366438731874	0.7112903225806452	0.11894907968484003
0.7279032258064514	0.06973623009083453	0.7254838709677419	0.049330786409633384	0.6564516129032258	0.06526967877863098	0.6635483870967742	0.06440995958419479	0.0	0.0	0.8088709677419353	0.059297845798200716	0.6767741935483872	0.05014648586371722	0.5700000000000001	0.06546128121861987	0.6040860215053765	0.06111848350146287	0.7161290322580645	0.11878422814563677
0.7251612903225805	0.06913457567690674	0.7218279569892473	0.04951927715784215	0.6620967741935484	0.0654780419079451	0.6630107526881721	0.0632305051240511	0.0	0.0	0.8056451612903225	0.05884745744345253	0.6835483870967741	0.04947359296661816	0.582258064516129	0.06454605235239	0.6102150537634409	0.06205066680953326	0.7209677419354839	0.11958602121456938
0.7254838709677418	0.0683676409234221	0.7169892473118279	0.0502572395321018	0.6653225806451611	0.06624336104957103	0.6625806451612903	0.06204718043400053	0.0	0.0	0.8040322580645161	0.05853596296678287	0.6897849462365592	0.049352564014877476	0.5950000000000001	0.06369943730035629	0.6165591397849463	0.0628617766712476	0.7290322580645161	0.11942116967536612
0.7259677419354837	0.06767559613205244	0.7148387096774192	0.05135784594479373	0.6709677419354837	0.06645172417888515	0.6631182795698923	0.060613175194298895	0.0	0.0	0.8016129032258065	0.05820045630721936	0.6950537634408601	0.04933434979128278	0.6093548387096777	0.06260576341748819	0.6238709677419354	0.063957272128477	0.7274193548387098	0.12048983058677798
0.727258064516129	0.06793697746462708	0.7111827956989246	0.052638269639658744	0.6774193548387095	0.06560087703105942	0.6626881720430107	0.05942067148687402	0.0	0.0	0.8008064516129032	0.05728179385962684	0.702043010752688	0.050040805942003115	0.6235483870967743	0.06206437034184249	0.6305376344086021	0.06405632760930079	0.7290322580645163	0.12129162365571058
0.7293548387096774	0.06866692547740448	0.7079569892473118	0.05398367222648284	0.6814516129032255	0.06583797761216174	0.6633333333333332	0.05861724023662505	0.0	0.0	0.7975806451612902	0.0579040100417733	0.706774193548387	0.050367157098895395	0.6401612903225807	0.061983974588586344	0.6366666666666667	0.06478774164263267	0.7338709677419357	0.12209341672464319
0.7283870967741936	0.06987676923312079	0.7026881720430107	0.05429841716193838	0.6870967741935481	0.0652836072497159	0.6616129032258063	0.058360021598557674	0.0	0.0	0.7927419354838708	0.058441644450375446	0.7086021505376343	0.050855117334654205	0.6535483870967743	0.061514451679582284	0.6406451612903227	0.06484557655741455	0.7370967741935486	0.12246619959404206
0.7280645161290322	0.07145945664486379	0.698494623655914	0.05421209906160908	0.6951612903225803	0.06458552236730536	0.6572043010752687	0.05815736339187725	0.0	0.0	0.7887096774193547	0.058837767505450195	0.711505376344086	0.05051193954499674	0.666451612903226	0.06134213223012981	0.6446236559139785	0.065850546586896	0.7403225806451615	0.12283898246344095
0.7291935483870967	0.0716214006641857	0.6970967741935484	0.05557317900692685	0.700806451612903	0.06358409217892254	0.6532258064516128	0.05803969004432598	0.0	0.0	0.7830645161290322	0.05899339733737242	0.7117204301075268	0.05110384058509837	0.6753225806451614	0.06083171473519244	0.646989247311828	0.0666277356905956	0.7435483870967745	0.1226056592741632
0.7295161290322579	0.07201618578633286	0.6919354838709678	0.05632383199818773	0.7088709677419351	0.06270048603894374	0.6509677419354837	0.05713658245583449	0.0	0.0	0.7741935483870966	0.05886347401114987	0.7077419354838709	0.050997114676644036	0.6869354838709678	0.059986280830286356	0.6508602150537636	0.06627247615207923	0.7483870967741938	0.12183470167628331
0.725806451612903	0.07258917426672291	0.6895698924731183	0.057059889768667944	0.7177419354838707	0.061506855256978535	0.6454838709677418	0.05674405955172725	0.0	0.0	0.764516129032258	0.058551979534480214	0.7008602150537634	0.051138308302114896	0.6953225806451613	0.05904801798629001	0.6553763440860217	0.06623425132055095	0.7435483870967745	0.12276787437673178
0.7253225806451611	0.07239014106364244	0.6831182795698926	0.05789709755412269	0.7258064516129029	0.06110811472645491	0.6427956989247311	0.056323200264855544	0.0	0.0	0.7540322580645161	0.0582164728749167	0.6936559139784946	0.051781034572028185	0.7037096774193549	0.05870717804726333	0.6604301075268819	0.0668988749428076	0.7500000000000003	0.12203038868653927
0.721774193548387	0.07214365092422156	0.6789247311827958	0.05816283668385538	0.7314516129032255	0.0610908343545485	0.6386021505376345	0.0562291323037368	0.0	0.0	0.7459677419354839	0.05821647287491671	0.6864516129032258	0.05211375154269974	0.7129032258064516	0.05893106178527256	0.6643010752688174	0.06754073390629663	0.756451612903226	0.12129290299634678
0.7209677419354837	0.07161573008375047	0.6763440860215055	0.05878763045266161	0.7346774193548384	0.06097057803658336	0.6312903225806451	0.05612594542138484	0.0	0.0	0.7346774193548387	0.05891118666200851	0.6789247311827957	0.05223218259575349	0.7229032258064515	0.058938675676817334	0.6665591397849464	0.0680642638392128	0.7580645161290326	0.12086389279681306
0.7217741935483869	0.07191597594971139	0.6758064516129034	0.05948423382210923	0.7379032258064514	0.06170331384291595	0.6247311827956988	0.056690096250429325	0.0	0.0	0.7233870967741934	0.05846079830726033	0.6702150537634409	0.05317411323916552	0.7303225806451613	0.05870979435047082	0.6682795698924732	0.06829928984401766	0.7564516129032259	0.12089736470450045
0.7219354838709676	0.07240996686830481	0.6736559139784948	0.05979423774352062	0.7370967741935482	0.062104210377382243	0.6168817204301076	0.05682870694694161	0.0	0.0	0.7129032258064515	0.05946020634142198	0.6632258064516129	0.053620393444532795	0.7338709677419355	0.05875848989217548	0.6665591397849463	0.06910905062599006	0.7548387096774195	0.1214903182752602
0.7214516129032257	0.07222915936425874	0.6710752688172044	0.05986685734743164	0.7379032258064515	0.06263854083308817	0.6101075268817204	0.056711172555626	0.0	0.0	0.7016129032258064	0.05999784075002413	0.6589247311827957	0.05450654776532408	0.7366129032258064	0.058132799766302326	0.6648387096774194	0.06961616001411389	0.7467741935483873	0.12310322150106666
0.7222580645161288	0.07164045136905031	0.6656989247311829	0.06044891048472164	0.7362903225806451	0.06339564304272798	0.6027956989247312	0.056989751713089995	0.0	0.0	0.6935483870967742	0.059531639111544445	0.6509677419354839	0.05508451255267947	0.7379032258064517	0.057732373153548636	0.6604301075268818	0.06905606737843888	0.735483870967742	0.127941931178486
0.7206451612903224	0.0708552399437987	0.664731182795699	0.0607941598591788	0.7370967741935482	0.0636396076156244	0.5976344086021506	0.05749689048919307	0.0	0.0	0.6862903225806453	0.05996090678965389	0.6466666666666667	0.055312874814867546	0.737741935483871	0.05782772627193844	0.6587096774193549	0.06740029624356371	0.7241935483870968	0.1297881575935702
0.7191935483870966	0.0707742726498998	0.6627956989247311	0.061164932371640196	0.7354838709677418	0.06375986393358954	0.5930107526881722	0.057859069386378026	0.0	0.0	0.6774193548387096	0.05987302106321337	0.6395698924731184	0.05508476415818082	0.7353225806451615	0.05779907596200893	0.6532258064516129	0.06714670083798097	0.7145161290322581	0.13124933925329135
0.7175806451612903	0.0707848348443341	0.6596774193548386	0.06062869687933267	0.7346774193548387	0.06414400591412388	0.5882795698924732	0.05769420754440004	0.0	0.0	0.6709677419354839	0.05902229273245479	0.6309677419354839	0.05503469011246829	0.7335483870967745	0.05725404206491636	0.6504301075268817	0.06645580787403335	0.7016129032258066	0.1359363273646254
0.717741935483871	0.06936599441680429	0.6608602150537634	0.06061569892821706	0.7346774193548387	0.06487459674398446	0.5835483870967741	0.056873433516250786	0.0	0.0	0.6637096774193549	0.05938651362331636	0.6224731182795699	0.055146060920714585	0.7319354838709679	0.0573877698342443	0.6460215053763441	0.06616304442122224	0.688709677419355	0.13751926925172175
0.7161290322580646	0.06878583069981303	0.6616129032258065	0.06027627786934283	0.7330645161290323	0.06552962391872988	0.5806451612903226	0.05683703652549988	0.0	0.0	0.6548387096774195	0.06000873772268423	0.6146236559139786	0.05563316227529998	0.7264516129032259	0.05747959074533422	0.6388172043010751	0.06528364684292291	0.6822580645161291	0.13859453806892605
0.7138709677419355	0.06797418877690446	0.6627956989247311	0.06069149865160713	0.7306451612903226	0.06579844112303096	0.5748387096774193	0.058028720699548696	0.0	0.0	0.6459677419354841	0.06032513559773688	0.6056989247311828	0.055949047881385425	0.7219354838709677	0.05746944042998428	0.6344086021505375	0.06540196963304369	0.6741935483870968	0.14064305940005864
0.7148387096774192	0.06646865601112947	0.6662365591397847	0.06114635738872129	0.7266129032258064	0.06601294622279781	0.5691397849462365	0.05888968394387373	0.0	0.0	0.6379032258064518	0.06064726065622729	0.5944086021505375	0.0548493677283351	0.7158064516129032	0.05775787469927724	0.6311827956989245	0.06547749814738316	0.6693548387096775	0.1409955003348881
0.7148387096774191	0.0653785461451296	0.6702150537634407	0.06187209517696378	0.721774193548387	0.06694932116192359	0.5652688172043011	0.059790414228259696	0.0	0.0	0.6338709677419356	0.06019742885993501	0.5847311827956989	0.05402015357429129	0.709516129032258	0.057572371219000745	0.6278494623655912	0.06586498397222128	0.6677419354838711	0.1410357983734841
0.714032258064516	0.06455850680261485	0.6747311827956988	0.06284487868673357	0.7177419354838709	0.0672848278214871	0.558494623655914	0.060923092912055006	0.0	0.0	0.628225806451613	0.059836449705369964	0.5790322580645162	0.05402471274859186	0.705	0.056912109080254125	0.622795698924731	0.06641507702295735	0.6661290322580646	0.14100232646579672
0.714032258064516	0.0639112265927898	0.6818279569892471	0.06310320360286249	0.7137096774193549	0.06739319455197981	0.5539784946236558	0.062139449804640985	0.0	0.0	0.6193548387096776	0.059374676079810465	0.5733333333333334	0.05341358049532288	0.6966129032258064	0.05558915689487388	0.6195698924731181	0.06685678854642309	0.6645161290322583	0.14149025561158957
0.7135483870967742	0.0630626371590083	0.688279569892473	0.06295021309011456	0.7112903225806451	0.06639378651781816	0.5518279569892472	0.06279384860261225	0.0	0.0	0.6129032258064517	0.05967772910914877	0.5660215053763442	0.05261045510352137	0.6899999999999998	0.05571732098853268	0.6163440860215053	0.06742861437917885	0.6629032258064518	0.1414567837039022
0.7159677419354837	0.06157753796980932	0.692043010752688	0.06309980312733302	0.7048387096774194	0.06557904004076877	0.5513978494623656	0.06327296574665535	0.0	0.0	0.6048387096774195	0.05967772910914877	0.5580645161290323	0.05318161285745548	0.6819354838709676	0.055156339699497	0.6135483870967741	0.06780995978523287	0.653225806451613	0.14404293944363694
0.7174193548387096	0.06085959473268342	0.6951612903225807	0.06268104028191598	0.7000000000000001	0.06532520350582276	0.550537634408602	0.06328680260678955	0.0	0.0	0.5975806451612905	0.05904310494643901	0.5521505376344087	0.05370930092228922	0.6745161290322579	0.05577803432472255	0.6112903225806451	0.06836579574177011	0.6451612903225807	0.14481389704151681
0.719032258064516	0.06001757394386725	0.6961290322580644	0.06290489165858262	0.6935483870967742	0.06484188120175483	0.5507526881720429	0.06381302414718443	0.0	0.0	0.5911290322580646	0.05945382108756815	0.5431182795698926	0.053698009646626625	0.666290322580645	0.05620730601720461	0.6086021505376343	0.06845320674560375	0.6387096774193549	0.14532157011140887
0.7220967741935483	0.0598522936043104	0.6970967741935484	0.06326785079420885	0.6870967741935485	0.0646133690531427	0.5516129032258065	0.06416960544791046	0.0	0.0	0.5838709677419355	0.05963539223801526	0.5347311827956991	0.05369479172284814	0.655322580645161	0.05740296038322757	0.6040860215053764	0.067971502824182	0.635483870967742	0.144862598573165
0.7196774193548388	0.05982364329438089	0.6974193548387096	0.06344642422473737	0.6830645161290324	0.0646983935305308	0.55	0.06457389746592827	0.0	0.0	0.5758064516129032	0.060017492069219046	0.5269892473118281	0.05439212235656056	0.6461290322580642	0.05842500981501164	0.5984946236559141	0.06676033223351255	0.6274193548387097	0.14502745011236828
0.7201612903225807	0.05963750775974365	0.6983870967741935	0.06346350351261479	0.6774193548387099	0.06516512194013968	0.5483870967741935	0.06574631319237076	0.0	0.0	0.5669354838709677	0.06125803916407536	0.5206451612903226	0.053857172988455985	0.6361290322580644	0.060611685533431006	0.596236559139785	0.06664408779161012	0.6258064516129032	0.14422565704343568
0.7214516129032258	0.05947209579821992	0.7010752688172043	0.06396048883803604	0.6733870967741936	0.06565174819710383	0.5506451612903226	0.06667615289390075	0.0	0.0	0.5548387096774193	0.062369658032926295	0.5144086021505377	0.05357427775705066	0.6287096774193548	0.06183600606579358	0.5918279569892474	0.06644654409638794	0.6225806451612902	0.1437666855051918
0.7225806451612904	0.05897922281993384	0.7011827956989248	0.06431426562715255	0.6701612903225808	0.0657111244013814	0.5530107526881721	0.0672682142339088	0.0	0.0	0.55	0.061747441850779836	0.5064516129032258	0.05358118714689821	0.6193548387096774	0.06323773495166804	0.5896774193548389	0.06625673235007647	0.6177419354838709	0.1429648924362592
0.7246774193548388	0.05779207764111671	0.7023655913978495	0.06435409970423926	0.6645161290322581	0.06733520896557287	0.5551612903225807	0.06797674711410828	0.0	0.0	0.5483870967741935	0.06138003582408919	0.5046236559139785	0.053460361021918625	0.6127419354838711	0.06405092017204339	0.5878494623655915	0.06592655437089182	0.6177419354838709	0.14232524172438107
0.7266129032258065	0.057507554996698365	0.7040860215053765	0.06458890461115151	0.6564516129032258	0.06880596645202584	0.5580645161290322	0.06778644505279097	0.0	0.0	0.5451612903225806	0.06195484018815039	0.5013978494623655	0.054023884282099435	0.6072580645161291	0.06493278591538224	0.5860215053763441	0.06551109322134721	0.6161290322580646	0.14217352015829576
0.7256451612903226	0.05824863385443878	0.7029032258064516	0.06371424054246826	0.6516129032258065	0.07009923887281168	0.5597849462365591	0.0676116494569067	0.0	0.0	0.5435483870967742	0.06150883655619725	0.49870967741935485	0.05401918802074149	0.6046774193548388	0.06543433754213072	0.5858064516129031	0.06493382258713287	0.6129032258064515	0.14240684334757353
0.7279032258064517	0.05861744050773426	0.7033333333333333	0.06347720263236001	0.6435483870967741	0.07098284501279048	0.5610752688172043	0.06905302677976097	0.0	0.0	0.5451612903225808	0.06134838608238887	0.5002150537634409	0.054868892374415695	0.5998387096774194	0.06578256432967937	0.5829032258064516	0.0653176600303136	0.6096774193548388	0.14279275619009038
0.7324193548387097	0.058209401248757855	0.7060215053763439	0.06358077281532991	0.6362903225806451	0.07256196922973616	0.5629032258064517	0.06924568067844863	0.0	0.0	0.5467741935483872	0.061261140028534895	0.5018279569892474	0.05529944514665539	0.5988709677419354	0.06590576618633218	0.5817204301075268	0.06532065279623842	0.620967741935484	0.13913793953894377
0.7332258064516128	0.058400734280652206	0.7076344086021503	0.06358230807428047	0.6298387096774194	0.07369047434457099	0.5640860215053763	0.06946288328597384	0.0	0.0	0.5491935483870968	0.061130445049618724	0.5	0.056286657528482824	0.5964516129032258	0.06629504950862179	0.5789247311827956	0.06552709413691714	0.6274193548387097	0.1364162955882456
0.7374193548387096	0.058786215512341346	0.7087096774193549	0.06352218093459382	0.6266129032258065	0.07434963357434807	0.566989247311828	0.06987708370439918	0.0	0.0	0.55	0.061192306701037535	0.5009677419354839	0.057102459906742245	0.5948387096774193	0.06577658414069648	0.5761290322580646	0.06537991953474062	0.6338709677419355	0.13369465163754746
0.7403225806451612	0.059487398938079375	0.7086021505376344	0.06313858921521062	0.6258064516129033	0.07442549435739071	0.5727956989247311	0.06996632515811145	0.0	0.0	0.553225806451613	0.06096379455242543	0.5033333333333334	0.058158729485288455	0.5929032258064515	0.06567818041277435	0.5765591397849461	0.0653982107523322	0.6387096774193548	0.132422205175564
0.7419354838709677	0.059583764564649186	0.7080645161290323	0.06291358396724371	0.6233870967741936	0.07435322829767432	0.5756989247311828	0.06975495442535525	0.0	0.0	0.5572580645161291	0.0614309188610173	0.5052688172043012	0.05889001024935433	0.5896774193548385	0.06569434683548867	0.5769892473118279	0.06555459757562883	0.6419354838709678	0.13153019791165774
0.745	0.05964535864369261	0.7051612903225807	0.06308585216070722	0.625	0.0741237425285524	0.5809677419354838	0.06944214439892031	0.0	0.0	0.561290322580645	0.061186954288120876	0.5036559139784946	0.05927805317130401	0.5866129032258063	0.06566268566109044	0.5759139784946236	0.06536751941862005	0.6467741935483872	0.1300452370769917
0.7443548387096774	0.05963599961314603	0.7027956989247311	0.06365759652353942	0.6241935483870967	0.07358941207284646	0.5829032258064518	0.06986950034354504	0.0	0.0	0.564516129032258	0.061472507446265645	0.4993548387096775	0.05877338096484904	0.5825806451612903	0.06635431765184621	0.5737634408602149	0.06471661415616516	0.656451612903226	0.12681943062537882
0.7429032258064516	0.05989530440081137	0.6998924731182794	0.06354088490781838	0.6266129032258064	0.07374489984538406	0.5841935483870968	0.06997668038649867	0.0	0.0	0.567741935483871	0.06216722123335745	0.5018279569892473	0.05873208296159985	0.5801612903225806	0.0666797827308409	0.5697849462365591	0.06532864822492077	0.6612903225806452	0.12554698416339538
0.7430645161290322	0.060192139113413826	0.6974193548387096	0.06411362428514668	0.6241935483870967	0.07415596244723305	0.5844086021505376	0.0700056022775794	0.0	0.0	0.5701612903225807	0.062436038437658534	0.5025806451612904	0.05920882516989618	0.574516129032258	0.06791142002154153	0.566989247311828	0.06569558205205753	0.6612903225806451	0.12554698416339538
0.7470967741935483	0.05944296648500137	0.6921505376344085	0.06545722150769882	0.6233870967741935	0.07385948566185316	0.5823655913978494	0.07060649337309116	0.0	0.0	0.5750000000000001	0.06203729790713491	0.5036559139784947	0.059767876012165155	0.5675806451612903	0.06909509643584369	0.5668817204301075	0.0657190640488954	0.6693548387096775	0.12430253596465964
0.7491935483870967	0.05883808550804995	0.6876344086021505	0.06591857218462598	0.6233870967741935	0.07349549270061681	0.5776344086021504	0.0716950043339989	0.0	0.0	0.5782258064516129	0.061867069525223396	0.5076344086021506	0.06028757866186191	0.5608064516129033	0.070070129165306	0.566236559139785	0.06545193415316557	0.6741935483870968	0.1232221091073575
0.7493548387096773	0.05955792449253404	0.6826881720430109	0.06572180071819096	0.6201612903225807	0.07293513025266775	0.5744086021505375	0.07280955094781554	0.0	0.0	0.5806451612903226	0.060635194338407306	0.510967741935484	0.06063949988538667	0.5569354838709677	0.07140161153691975	0.5672043010752689	0.06584810375412507	0.6870967741935484	0.12163916722026118
0.7537096774193548	0.059477828929148636	0.6793548387096775	0.06543854631652478	0.6169354838709677	0.07206229402525925	0.5706451612903225	0.07338384499086545	0.0	0.0	0.5838709677419355	0.059608630251978545	0.5132258064516131	0.06107972280213184	0.5554838709677419	0.0722759040348956	0.5720430107526882	0.06637045764778626	0.6870967741935484	0.12226559269870832
0.7591935483870967	0.05940612662927584	0.6748387096774194	0.06456890060332113	0.6161290322580646	0.07125584241235602	0.5690322580645161	0.07370211595756221	0.0	0.0	0.5846774193548387	0.0592922323769259	0.5166666666666668	0.06109266170654018	0.5546774193548387	0.07341165804944043	0.5751612903225807	0.06702998955833772	0.6887096774193548	0.12236760900198432
0.7585483870967741	0.05952164043765244	0.669247311827957	0.06340342673630348	0.6161290322580646	0.07063362623020956	0.5686021505376343	0.07357680597395233	0.0	0.0	0.5870967741935484	0.05898738769034188	0.5227956989247313	0.062079611684911606	0.5582258064516128	0.07386277256191878	0.5789247311827956	0.06813868341917165	0.6951612903225806	0.12124688410608618
0.759516129032258	0.059925631695216114	0.6636559139784949	0.06250425481517641	0.6169354838709677	0.0707215119566501	0.5658064516129032	0.07362953908018326	0.0	0.0	0.5862903225806453	0.058925526038923086	0.5290322580645163	0.06258106793703552	0.5614516129032258	0.07451583953560686	0.5827956989247312	0.0690538871235608	0.6983870967741935	0.12010407322568642
0.7590322580645159	0.060460378600142695	0.6613978494623657	0.06153740325607967	0.6137096774193549	0.07188312528175562	0.5658064516129032	0.07324474755903783	0.0	0.0	0.5862903225806453	0.05892552603892309	0.5307526881720431	0.06273685646096114	0.5638709677419355	0.0748227493707076	0.588279569892473	0.06907704689435312	0.7	0.11940955921090111
0.7579032258064514	0.060234270528952784	0.6576344086021506	0.06173350327089008	0.6112903225806451	0.07310660025827995	0.5646236559139786	0.07225872193124111	0.0	0.0	0.5895161290322581	0.05884708623583152	0.5323655913978496	0.06235016738293973	0.5662903225806452	0.07595233373906607	0.591505376344086	0.06981749596887328	0.7032258064516129	0.11902364636838426
0.7587096774193546	0.06052352556894846	0.6543010752688173	0.06154124440918087	0.6072580645161288	0.07494320229220447	0.5650537634408602	0.07194483564938958	0.0	0.0	0.5911290322580646	0.05803233975878212	0.5326881720430108	0.06257491429443701	0.5670967741935484	0.07646964224025887	0.5936559139784947	0.06998617538173138	0.7000000000000001	0.11940955921090113
0.7572580645161288	0.06131305762094424	0.6516129032258066	0.06121525127919173	0.6056451612903224	0.07602846634367698	0.5648387096774194	0.07119892387568845	0.0	0.0	0.5943548387096775	0.05879594085275388	0.5351612903225806	0.06259132662842132	0.5683870967741935	0.07785784010160729	0.5910752688172044	0.07044576894369009	0.7016129032258065	0.11951157551417711
0.7551612903225806	0.062261726371375406	0.65	0.060601046870645485	0.604032258064516	0.07651178864774491	0.5667741935483872	0.07162566872280966	0.0	0.0	0.5967741935483872	0.06008972424524072	0.5356989247311829	0.06314818729593732	0.5643548387096774	0.07901756505245512	0.5868817204301077	0.07071182779352943	0.7145161290322581	0.11690329302111217
0.7527419354838708	0.06286827071155744	0.6505376344086021	0.059481736703156284	0.600806451612903	0.07676562518269092	0.5643010752688173	0.07192654259924171	0.0	0.0	0.5983870967741937	0.06147024271988052	0.5372043010752688	0.06365368774959362	0.5609677419354838	0.08001035561603621	0.5831182795698926	0.07069456531045534	0.720967741935484	0.11639561995122014
0.7504838709677417	0.06390468537286613	0.6505376344086021	0.058448646657535824	0.5975806451612902	0.07706474268583717	0.5618279569892475	0.07222741647567377	0.0	0.0	0.6000000000000003	0.06229010175781625	0.5368817204301075	0.06478336104946664	0.5633870967741935	0.08012134058729019	0.579462365591398	0.07048340091553708	0.7258064516129034	0.11642558128993027
0.7553225806451611	0.06400106631937552	0.6527956989247312	0.057251756132210174	0.5951612903225805	0.07690911285391494	0.5583870967741937	0.07268833730923176	0.0	0.0	0.6016129032258066	0.06284171258542857	0.5352688172043011	0.0649709625059003	0.5658064516129031	0.07977028410891268	0.5751612903225808	0.07082960530548844	0.7322580645161292	0.11679836415932916
0.7577419354838708	0.06451226231581184	0.6534408602150537	0.05683293848074261	0.5943548387096773	0.07621387229569394	0.5566666666666669	0.07292897761217244	0.0	0.0	0.603225806451613	0.06249703459808485	0.5338709677419355	0.0652812195478107	0.5641935483870968	0.07861796198625849	0.569247311827957	0.0705305336523231	0.7338709677419356	0.11701942546264275
0.7585483870967741	0.06436886261495668	0.6534408602150537	0.05631433726321983	0.5887096774193548	0.07651871698227795	0.5523655913978495	0.07338752564576423	0.0	0.0	0.6048387096774194	0.06223578965328203	0.5307526881720431	0.06544901316572771	0.5608064516129032	0.07800394751934778	0.5654838709677419	0.0703782360123597	0.7387096774193551	0.11704938680135288
0.7564516129032256	0.06463411572311213	0.6555913978494622	0.05573592947975166	0.5846774193548387	0.07659098304199433	0.5492473118279569	0.07431660136537013	0.0	0.0	0.6016129032258064	0.0628580058354285	0.532258064516129	0.06546958925106582	0.5583870967741935	0.07764060793263947	0.5616129032258064	0.06982659326700802	0.7467741935483874	0.1168845352621496
0.7570967741935481	0.06552429188165802	0.6593548387096774	0.055152339880853746	0.582258064516129	0.07598785519047292	0.5472043010752687	0.07511166078315462	0.0	0.0	0.5983870967741934	0.06277502350737095	0.5308602150537635	0.06540710922103543	0.554516129032258	0.07820266866860144	0.5606451612903226	0.07006546587506406	0.741935483870968	0.11749422463531763
0.7570967741935483	0.06562551405221585	0.6609677419354838	0.054149569858999165	0.5830645161290323	0.07578924944816706	0.549247311827957	0.0764942661683762	0.0	0.0	0.5983870967741935	0.06116947192552524	0.5276344086021505	0.06437598249444751	0.5472580645161291	0.07884643921497472	0.560752688172043	0.07004511889006798	0.7483870967741937	0.11637349973941949
0.7575806451612903	0.06522309912423424	0.6631182795698923	0.05380103124039976	0.5806451612903227	0.07560236175549247	0.55	0.07802293066458059	0.0	0.0	0.5983870967741935	0.061169471925525236	0.5249462365591397	0.06308193726398208	0.5401612903225808	0.07952256256504346	0.5592473118279571	0.07002803330692577	0.753225806451613	0.11622896761998674
0.7574193548387095	0.06550730750884716	0.6647311827956988	0.05348748472699415	0.5838709677419355	0.07517086223281577	0.5517204301075269	0.07714067748978981	0.0	0.0	0.5983870967741937	0.06116947192552524	0.5222580645161289	0.06257064231796884	0.5320967741935485	0.0803836984523134	0.5572043010752689	0.06948114023967457	0.7580645161290323	0.1151485407626846
0.758064516129032	0.0656323870727104	0.6640860215053763	0.052952980953575576	0.5862903225806452	0.07444258516369581	0.5533333333333332	0.07720465980007879	0.0	0.0	0.6000000000000001	0.0617071063341274	0.5201075268817204	0.06134681664915209	0.5185483870967742	0.08093029111241953	0.5529032258064517	0.06973670985696635	0.7451612903225806	0.11860767040357524
0.7587096774193547	0.06535274296058932	0.6651612903225806	0.052590008614510145	0.5870967741935484	0.07386845041130681	0.553763440860215	0.07695614492791085	0.0	0.0	0.6016129032258066	0.06254071399929773	0.5224731182795698	0.05978628646246877	0.5112903225806452	0.08093915698060844	0.5491397849462366	0.06953562925750956	0.7387096774193548	0.12132931435427338
0.7583870967741934	0.06531355355869087	0.6678494623655913	0.05247630649543917	0.585483870967742	0.07327757970507413	0.5516129032258064	0.07681660726482953	0.0	0.0	0.6040322580645162	0.06285711187435038	0.5233333333333332	0.05911740551902969	0.5008064516129033	0.0818006134743686	0.5459139784946238	0.06957819899519016	0.7274193548387097	0.12440339923980098
0.7570967741935484	0.0651155524467279	0.6688172043010752	0.05253626854769101	0.5822580645161292	0.0735598043344077	0.5488172043010752	0.07662399489306682	0.0	0.0	0.6040322580645162	0.06322451790104101	0.522258064516129	0.0586464751718048	0.49032258064516127	0.0816462072119886	0.537204301075269	0.06884263933185887	0.7193548387096773	0.12530306283238554
0.757258064516129	0.0650000765129642	0.6698924731182794	0.052644612269072195	0.5822580645161292	0.07324659159518415	0.5482795698924731	0.07637215525685738	0.0	0.0	0.6032258064516131	0.06320778194719733	0.522258064516129	0.05765450805239709	0.4833870967741935	0.08231683585773257	0.5306451612903226	0.06826881749779301	0.7064516129032257	0.1263264497278077
0.7574193548387096	0.06488638190021648	0.6716129032258062	0.0527175123626255	0.5790322580645163	0.07299275506023814	0.5472043010752687	0.07595520251184117	0.0	0.0	0.6	0.0635276073031364	0.5253763440860214	0.0579290239981397	0.47661290322580646	0.08231139972276484	0.5267741935483871	0.0677989776315073	0.6935483870967741	0.12734983662322988
0.759516129032258	0.06445265806033224	0.6749462365591397	0.052393637992034836	0.578225806451613	0.07304376321187614	0.5496774193548387	0.0747872018819661	0.0	0.0	0.6008064516129034	0.06314346532260205	0.5274193548387096	0.058519786946816955	0.47451612903225804	0.0827586274136674	0.522258064516129	0.06781044722428256	0.6758064516129032	0.13042392150875748
0.7625806451612902	0.06448183072185393	0.6788172043010751	0.05256447841041816	0.5774193548387097	0.07250943275617021	0.5532258064516129	0.07354269706805339	0.0	0.0	0.5991935483870969	0.06291495317398994	0.5243010752688172	0.05912128843859333	0.46838709677419355	0.08281923639862099	0.521720430107527	0.06669570944034127	0.6612903225806451	0.13169636797074094
0.7638709677419354	0.06526189065969279	0.6816129032258063	0.05223819480506801	0.5782258064516129	0.07221862647228636	0.5534408602150537	0.0725978150416123	0.0	0.0	0.5975806451612905	0.062298878962296224	0.5202150537634408	0.05969388981340427	0.46403225806451615	0.08140859977996198	0.5190322580645161	0.06704506026189636	0.6532258064516129	0.130925410372861
0.7651612903225805	0.06564173347396614	0.68505376344086	0.05089897237429772	0.5790322580645162	0.07251510325766622	0.5565591397849462	0.07145145827623131	0.0	0.0	0.5935483870967743	0.06310533057519946	0.5183870967741936	0.06047645496086089	0.46322580645161293	0.0806275823064241	0.5152688172043012	0.0676998088204418	0.6354838709677418	0.1317839457290799
0.7646774193548386	0.06564240965006499	0.6905376344086019	0.05087571390024698	0.581451612903226	0.07272346638698034	0.5590322580645162	0.07024343627721864	0.0	0.0	0.5895161290322581	0.06391178218810269	0.5163440860215054	0.05992896694754439	0.4622580645161291	0.08053303412983093	0.5130107526881721	0.06880265680038923	0.6209677419354838	0.13247845974386518
0.7659677419354837	0.0657205524731784	0.694301075268817	0.05045055984614476	0.5822580645161292	0.07341870694520135	0.5617204301075269	0.06892797175633585	0.0	0.0	0.5846774193548389	0.06521592343463516	0.513978494623656	0.059707577589735154	0.46241935483870966	0.07998670387432745	0.5103225806451612	0.06902395413161772	0.5999999999999999	0.13285921454628422
0.7640322580645159	0.06561456393535461	0.6980645161290322	0.05099472239944725	0.5879032258064518	0.07354863027142389	0.5641935483870968	0.06772169962810295	0.0	0.0	0.581451612903226	0.0662424875210639	0.5120430107526882	0.05904154225940274	0.46080645161290323	0.07950378133390491	0.5044086021505376	0.06883179633265281	0.5887096774193546	0.1321307727645611
0.7622580645161289	0.0656385093669742	0.7029032258064516	0.050846223120974934	0.588709677419355	0.0746682946235507	0.5680645161290323	0.06610073751384692	0.0	0.0	0.5774193548387098	0.06634107634345347	0.51	0.058762005247253994	0.4603225806451613	0.0794289886899633	0.49806451612903224	0.06786051862686944	0.5774193548387094	0.1320287564612851
0.7619354838709675	0.06677237598769853	0.7065591397849462	0.05143760261813566	0.5927419354838711	0.07475618034999122	0.5705376344086021	0.06502201901021556	0.0	0.0	0.5717741935483872	0.06639208449509146	0.5059139784946237	0.05892077996111093	0.45370967741935486	0.07903915571067496	0.491505376344086	0.06653401186076631	0.5612903225806449	0.1327635685146664
0.7591935483870967	0.06747158010460332	0.7103225806451613	0.051602519719647334	0.5967741935483872	0.07500014492288765	0.5743010752688171	0.06423118545385666	0.0	0.0	0.5661290322580648	0.06645394614651026	0.5023655913978495	0.058833538489674965	0.4483870967741935	0.07876198076817378	0.48215053763440857	0.06509123107713718	0.5435483870967741	0.1346008934098514
0.7575806451612904	0.06780658052257553	0.7108602150537634	0.05161836775462784	0.6024193548387098	0.07415492947283477	0.5780645161290322	0.06322347186988542	0.0	0.0	0.5604838709677421	0.06604960615944937	0.49881720430107535	0.058691368915843325	0.44290322580645153	0.07894723137865428	0.47483870967741937	0.06330060730157358	0.529032258064516	0.13529540742463667
0.7580645161290323	0.06840514174100826	0.7108602150537633	0.05140135031115462	0.6080645161290323	0.07362953937872098	0.5806451612903225	0.06291552680338056	0.0	0.0	0.5556451612903228	0.06647928893644366	0.493978494623656	0.05902204318396397	0.44290322580645153	0.07837311747484678	0.47032258064516125	0.062349946474420374	0.5161290322580646	0.1352954074246367
0.7556451612903226	0.06887338214884145	0.709247311827957	0.05183369809683279	0.614516129032258	0.07246049507962117	0.5817204301075269	0.06266642079007985	0.0	0.0	0.5516129032258066	0.06676966273647458	0.49118279569892476	0.05908422642444897	0.44274193548387086	0.07839766207348504	0.46903225806451615	0.06123548208391624	0.5064516129032259	0.13490949458211984
0.7546774193548387	0.06866465385756354	0.7109677419354838	0.05160777165915677	0.6201612903225807	0.07072922988905381	0.5829032258064516	0.06325027699394166	0.0	0.0	0.5467741935483872	0.06664940641850943	0.48967741935483877	0.05849479859906536	0.4435483870967742	0.07753818927174244	0.4697849462365592	0.0595598525081992	0.49838709677419374	0.1350743461213231
0.754516129032258	0.06815703974607212	0.7081720430107528	0.05199080750369669	0.625	0.06917063876778157	0.5841935483870968	0.06294372605407465	0.0	0.0	0.5411290322580645	0.06600752756063875	0.4881720430107528	0.05789265666482695	0.4488709677419355	0.07653727411826415	0.4721505376344087	0.057958094433598284	0.48870967741935506	0.1370765225557114
0.7546774193548387	0.0684592013012488	0.7070967741935483	0.051831696970046415	0.6322580645161291	0.06821388954658138	0.588709677419355	0.06303267467218082	0.0	0.0	0.5370967741935484	0.06524706926420273	0.48784946236559146	0.05817096130017409	0.4530645161290322	0.07493283345196902	0.4740860215053764	0.05660113806165713	0.4838709677419358	0.1372413740949147
0.7538709677419353	0.06822634386534024	0.7065591397849463	0.05151747837316777	0.6395161290322582	0.06836460383972741	0.5920430107526883	0.06321682008956073	0.0	0.0	0.5314516129032258	0.06500924016979166	0.4875268817204302	0.056941534090677925	0.45080645161290317	0.07415000980393033	0.475483870967742	0.05571935071372693	0.4806451612903228	0.13686859122551578
0.7479032258064513	0.06918474563135746	0.7054838709677419	0.05101453321265376	0.6443548387096776	0.06836460383972741	0.5975268817204302	0.06308673602128824	0.0	0.0	0.528225806451613	0.06500924016979166	0.4870967741935484	0.05695733915197078	0.4479032258064515	0.07473558897719781	0.47806451612903234	0.055947061850653214	0.4790322580645163	0.1367168696594305
0.742096774193548	0.06972586555115443	0.7038709677419355	0.05066420378215138	0.6483870967741937	0.0688144356360197	0.6007526881720431	0.06300786547032855	0.0	0.0	0.5241935483870966	0.06508510095283432	0.4861290322580646	0.05710149454498485	0.44725806451612893	0.07485397328771094	0.47838709677419367	0.055976889479306305	0.47580645161290336	0.13683862988680565
0.7385483870967738	0.07020293388176976	0.7027956989247311	0.050205517429090886	0.6540322580645163	0.06882941630537477	0.6038709677419355	0.06315119112595965	0.0	0.0	0.5201612903225806	0.06575740849948614	0.486236559139785	0.05720544538668327	0.4474193548387096	0.07508737477066194	0.4776344086021506	0.055747132750033915	0.470967741935484	0.13680866854809554
0.7372580645161287	0.07051829004979639	0.7017204301075269	0.050105719120748814	0.6596774193548388	0.06863689392769325	0.6063440860215052	0.06308460436632667	0.0	0.0	0.5209677419354839	0.06565956499435815	0.4845161290322581	0.056768730459068294	0.4475806451612903	0.0744580073195209	0.47741935483870973	0.056450753894447356	0.4645161290322582	0.13731634161798756
0.735322580645161	0.07003468700683337	0.6990322580645162	0.050849624083131234	0.6637096774193549	0.06842238882792638	0.6089247311827957	0.062344350081861406	0.0	0.0	0.5209677419354838	0.06664758775770847	0.4816129032258065	0.0569410618783228	0.4511290322580645	0.07361750826811017	0.47666666666666674	0.05677419546978484	0.4645161290322582	0.13731634161798756
0.7317741935483868	0.06948235032379718	0.6979569892473119	0.0520470028328438	0.6669354838709678	0.06777246118314716	0.6094623655913979	0.06183328737999891	0.0	0.0	0.5177419354838709	0.06815695205686587	0.48322580645161295	0.057751843134387366	0.45612903225806445	0.0728342252931574	0.47537634408602164	0.05708454510832326	0.4564516129032259	0.13821600521057212
0.7291935483870965	0.06922646761336655	0.6958064516129031	0.05314760924553572	0.6701612903225806	0.06820291496537342	0.6112903225806452	0.06125342571768507	0.0	0.0	0.5145161290322581	0.06948885863056686	0.484731182795699	0.05907421587557204	0.4612903225806452	0.07271317124479597	0.47462365591397854	0.057164418949573026	0.4516129032258065	0.13775443127132825
0.7233870967741933	0.06852006748770278	0.6925806451612903	0.053747033815721566	0.6685483870967742	0.06820291496537342	0.61247311827957	0.06152984772676654	0.0	0.0	0.5120967741935484	0.07071233360709117	0.48408602150537644	0.05944991562949044	0.4664516129032258	0.07309663384748384	0.4737634408602151	0.057903596490123256	0.4403225806451613	0.13883485812863036
0.7175806451612902	0.06873632315098002	0.6908602150537634	0.053832863767677305	0.6685483870967742	0.06820291496537342	0.6136559139784947	0.06090636416667166	0.0	0.0	0.5120967741935484	0.07178760242429547	0.4845161290322581	0.060330426863288635	0.47338709677419355	0.07350141921744087	0.47354838709677427	0.05784770988167019	0.4419354838709677	0.13844981337326734
0.7151612903225806	0.06881900601170457	0.6853763440860214	0.05444689304542041	0.6669354838709677	0.06899263062443296	0.6147311827956989	0.06042868440924681	0.0	0.0	0.5096774193548387	0.072829092232639	0.4820430107526882	0.0609280170593346	0.47645161290322574	0.07354411625757093	0.47440860215053765	0.05789015026089843	0.43225806451612897	0.1385811930047832
0.7112903225806452	0.06882952466520437	0.6804301075268817	0.05427704337005567	0.6645161290322581	0.07033671664593835	0.6166666666666668	0.059566816875159107	0.0	0.0	0.5056451612903226	0.07386448312344114	0.47709677419354846	0.061267804574449705	0.4811290322580645	0.07257705653418814	0.47580645161290325	0.058239890208594894	0.42903225806451606	0.13870295323215837
0.7090322580645161	0.06926383448482513	0.6766666666666666	0.054363062333170356	0.6620967741935484	0.07057988211071857	0.6170967741935485	0.059261299482713595	0.0	0.0	0.5048387096774194	0.07446850214654856	0.4752688172043011	0.061227875178132884	0.486774193548387	0.0720962197368521	0.47784946236559145	0.058788991497660426	0.42903225806451606	0.13870295323215837
0.7038709677419355	0.06992017226210084	0.6717204301075268	0.05507371280468447	0.6564516129032258	0.07123587848408162	0.6163440860215054	0.05883577049159851	0.0	0.0	0.5048387096774194	0.0753113862125862	0.4735483870967742	0.06128534465395703	0.4893548387096774	0.07192882890743642	0.4782795698924731	0.05963610083071647	0.4370967741935483	0.1385381016929551
0.6993548387096773	0.06995936166399931	0.6686021505376345	0.055351173740800466	0.6508064516129034	0.07236667300444015	0.6144086021505375	0.058938164027605405	0.0	0.0	0.5056451612903226	0.07563343971451782	0.47107526881720435	0.060730836431593764	0.49467741935483867	0.07253550674972269	0.4803225806451613	0.059937109531233185	0.4403225806451613	0.1385381016929551
0.6953225806451612	0.0691339760714064	0.6660215053763441	0.055849080086372994	0.6459677419354841	0.0729043074130423	0.6101075268817203	0.05972819461920316	0.0	0.0	0.5048387096774194	0.07632868027273881	0.4707526881720431	0.06039517363526481	0.49499999999999994	0.07293045696547448	0.4852688172043011	0.06012067064336234	0.44354838709677413	0.13865986192033028
0.6882258064516128	0.06895994834439927	0.6607526881720431	0.0562382293655342	0.6379032258064518	0.07376176717758352	0.6034408602150537	0.06004492101868214	0.0	0.0	0.5024193548387096	0.07696490350373054	0.4711827956989248	0.060250317174987716	0.49677419354838703	0.0734847327654898	0.486989247311828	0.061022418834563934	0.44999999999999996	0.1382870790509314
0.6837096774193547	0.06756843008774688	0.6541935483870968	0.05672838863825826	0.6306451612903226	0.07425500605126317	0.5990322580645161	0.06051553710443368	0.0	0.0	0.49919354838709673	0.07796815688448623	0.4702150537634409	0.059365726345155	0.5014516129032257	0.07475639922658416	0.4890322580645162	0.060871873247964815	0.4564516129032258	0.1387947521208234
0.6775806451612902	0.06656130233273051	0.6487096774193548	0.057100600095419465	0.6233870967741936	0.07449283514567424	0.5934408602150538	0.06040660400855542	0.0	0.0	0.4975806451612903	0.0783553360535482	0.46774193548387105	0.05856185061182524	0.5006451612903225	0.07538576832196903	0.4910752688172044	0.060467100645759865	0.4629032258064516	0.13930242519071542
0.6738709677419354	0.06563055790351019	0.6421505376344085	0.05713802382176439	0.6169354838709677	0.0748855655586988	0.5883870967741935	0.06021040399032877	0.0	0.0	0.4967741935483871	0.07883123111114741	0.4660215053763442	0.05919873360612578	0.5024193548387096	0.07611912504672011	0.4921505376344087	0.059904840514720614	0.46935483870967737	0.13981009826060747
0.6669354838709678	0.06457358720939645	0.6358064516129034	0.05774579237968938	0.6120967741935484	0.0749432098261084	0.5839784946236559	0.060543695111642676	0.0	0.0	0.49677419354838703	0.07883123111114741	0.46698924731182806	0.0586593134299143	0.5025806451612903	0.07687991351634639	0.4904301075268818	0.05868715034871348	0.4790322580645161	0.140669463814596
0.6608064516129033	0.06366200571355081	0.6283870967741938	0.05767026772843474	0.6048387096774193	0.07546758250312688	0.5802150537634408	0.061171517233155656	0.0	0.0	0.4959677419354839	0.07902375348882894	0.46795698924731194	0.058267810232202906	0.5035483870967742	0.07776991696084719	0.49139784946236575	0.057602484017867404	0.4854838709677419	0.14093633165707525
0.6532258064516131	0.06271182440360977	0.6204301075268819	0.05849258409696302	0.5991935483870968	0.07553984856284325	0.5740860215053762	0.06180493888930356	0.0	0.0	0.4975806451612904	0.07967804949206997	0.46903225806451626	0.05786378749120353	0.5019354838709678	0.07834740301154346	0.49182795698924753	0.05700521199288432	0.4919354838709678	0.1412031994995545
0.6472580645161293	0.06107236197332982	0.6131182795698926	0.05863614444774075	0.5927419354838712	0.0759763355134212	0.5687096774193547	0.06202142691843663	0.0	0.0	0.5016129032258065	0.0800635282910099	0.4722580645161292	0.05737032585359039	0.5043548387096773	0.07955979421751141	0.4911827956989249	0.0562866361849284	0.5	0.14136805103875777
0.6420967741935487	0.05957908459768235	0.605698924731183	0.05893986524827692	0.5854838709677422	0.07616885789110273	0.562043010752688	0.06230816526969112	0.0	0.0	0.5056451612903227	0.08081641311664049	0.4744086021505378	0.05712445497821101	0.506774193548387	0.08077218542347935	0.49440860215053783	0.055811822500709915	0.5080645161290323	0.14153290257796106
0.6380645161290326	0.05804918475011942	0.5981720430107529	0.0593211764800837	0.5790322580645164	0.07660534484168068	0.5554838709677418	0.06274439415852186	0.0	0.0	0.5096774193548388	0.08203549958075078	0.4793548387096776	0.05670103666910874	0.5101612903225806	0.08186830821505296	0.49612903225806476	0.0558766311797161	0.5161290322580646	0.14169775411716432
0.6333870967741938	0.056821105588529076	0.5917204301075271	0.05975758608267352	0.5725806451612906	0.07672200643631955	0.5506451612903224	0.0629448123433063	0.0	0.0	0.5112903225806453	0.0823385526100891	0.4838709677419357	0.05660009342511766	0.5111290322580644	0.08333242556336126	0.496666666666667	0.055205248784931105	0.5241935483870968	0.14186260565636757
0.6309677419354842	0.05558796458347488	0.5863440860215056	0.05972239756378264	0.5653225806451615	0.07724637911333801	0.5439784946236558	0.06291054268511302	0.0	0.0	0.513709677419355	0.08286292528710758	0.4886021505376346	0.05653941708159639	0.5114516129032257	0.08436571910984042	0.49397849462365623	0.054940703338631366	0.532258064516129	0.14202745719557083
0.6285483870967745	0.05469634162175522	0.5792473118279571	0.06009652232549138	0.5580645161290324	0.07870712672948227	0.5366666666666664	0.06274340994129896	0.0	0.0	0.5161290322580647	0.0830554476647891	0.4917204301075271	0.05651734299429845	0.5117741935483869	0.08570759709888363	0.4918279569892476	0.05504683560785776	0.5354838709677419	0.14202745719557083
0.624677419354839	0.05408756034620601	0.5755913978494624	0.06014989608354129	0.5508064516129034	0.08016787434562651	0.5297849462365589	0.062766585209672	0.0	0.0	0.5193548387096777	0.08349193461536704	0.49483870967741955	0.056245642608657886	0.5098387096774193	0.08682246004067204	0.4896774193548391	0.054879216293736766	0.5354838709677419	0.14202745719557083
0.6212903225806454	0.05259371556020261	0.570215053763441	0.06074541621978137	0.5427419354838711	0.08125626583082063	0.5219354838709674	0.06253396875089523	0.0	0.0	0.5209677419354841	0.08379498764470536	0.4977419354838712	0.05558043380948219	0.5099999999999999	0.08863904924247086	0.4874193548387101	0.054596526838427674	0.535483870967742	0.1420274571955708
0.6188709677419357	0.05106381571263969	0.5653763440860216	0.06120783314069274	0.5346774193548388	0.08155931886015894	0.5152688172043007	0.06220615549284472	0.0	0.0	0.5250000000000004	0.08386725370442173	0.5018279569892475	0.05579071065704897	0.511774193548387	0.09003885017447641	0.4858064516129036	0.05456054800170621	0.535483870967742	0.1420274571955708
0.616935483870968	0.04931134068787979	0.5594623655913978	0.061709002624010224	0.5274193548387097	0.0820836915371774	0.5091397849462362	0.06197239219071704	0.0	0.0	0.52741935483871	0.08376941019929374	0.5066666666666669	0.05521271376991159	0.5125806451612902	0.09052125536177702	0.4841935483870971	0.05355815723824777	0.5338709677419357	0.14180639589225721
0.6150000000000001	0.04782943818530232	0.5546236559139784	0.06175762327219811	0.5193548387096775	0.08238674456651572	0.5030107526881716	0.06173862888858936	0.0	0.0	0.5306451612903229	0.0838860717939326	0.5108602150537637	0.05506855837689752	0.5135483870967741	0.0914112588062778	0.4831182795698929	0.05281217141071159	0.5354838709677421	0.14146357436156845
0.6108064516129034	0.04681466129384655	0.549784946236559	0.061806243920385986	0.5129032258064516	0.08250340616115459	0.4973118279569888	0.0611599304677395	0.0	0.0	0.5354838709677423	0.08366753156976514	0.5145161290322583	0.05493659569460311	0.5153225806451612	0.09190581957854764	0.48258064516129073	0.05238369617413081	0.5370967741935485	0.1411207528308797
0.6058064516129034	0.045584049808350284	0.5444086021505375	0.061604333446413556	0.5056451612903226	0.0826959285388361	0.49107526881720387	0.06048970116351253	0.0	0.0	0.5370967741935488	0.08366753156976514	0.5181720430107529	0.05519577648298813	0.517258064516129	0.093135245151822	0.48096774193548425	0.05110024348111818	0.5387096774193549	0.14077793130019095
0.6000000000000001	0.04450053927682135	0.539032258064516	0.0612485100686547	0.4991935483870967	0.08281259013347499	0.4852688172043006	0.060183999972845625	0.0	0.0	0.537903225806452	0.08351537596010293	0.5231182795698927	0.054858572760305806	0.5167741935483869	0.09422879535284498	0.4788172043010757	0.04988255331511105	0.5403225806451614	0.1404351097695022
