# Supplementary material for: Shifts in attention drive context-dependent subspace encoding in anterior cingulate cortex in mice during decision making
Source: Nat Commun. 2024 Jul 2;15:5559. doi: 10.1038/s41467-024-49845-2 (PMC11220070; doi:10.1038/s41467-024-49845-2)
Supplement: Supplementary file 4 — Source Data [file 41467_2024_49845_MOESM4_ESM.zip › sfig4/sfig4-h.csv]

mouseAC006visualrelevantmean	mouseAC006visualrelevantsem	mouseAC006visualirrelevantmean	mouseAC006visualirrelevantsem	mouseAC006auditoryrelevantmean	mouseAC006auditoryrelevantsem	mouseAC006auditoryirrelevantmean	mouseAC006auditoryirrelevantsem
0.8718765614586528	4.979757621919629	3.579787301881592	5.586876374055843	6.199684850996606	7.80897710283199	4.314375396610605	5.977387945517141
0.8796969576452798	4.877177043100506	3.460601378868317	5.499763187607477	6.0949405546524025	7.711975096103168	4.183468278841987	5.86745458935981
0.8489295369567395	4.782509127539419	3.323637566955238	5.408026259327862	6.0053725390339565	7.610698166917217	4.02565432032273	5.7572146793912005
0.8468444464374404	4.688850694073218	3.207241648345867	5.312347374952208	5.906192123147637	7.512496088743763	3.879010662765199	5.648969580336557
0.839928130726535	4.600992606305333	3.1104098085956604	5.218093106317029	5.861487536127099	7.422727664761088	3.7650779364537037	5.5481993447586975
0.825469387658321	4.512591779164295	3.0029832721451832	5.126168671237358	5.848935017616269	7.3331400759477265	3.659721088912511	5.439112887247069
0.8211217211434968	4.41098862556496	2.937813209282372	5.039480806804518	5.827981546613385	7.245080896203263	3.567813830044184	5.3276148708437265
0.8016201271243022	4.315729862352233	2.8675269554540677	4.957314776459959	5.823337610701056	7.1540021822896565	3.4389732142106006	5.2210060121672734
0.7986787463900202	4.22183199356641	2.8278361765391864	4.882337158192628	5.834054581091967	7.065058754209306	3.3040164587018883	5.111714735736848
0.7804659278445428	4.133767509296915	2.78846297107267	4.806690743573464	5.825689099918338	6.9744243003798845	3.1796757949912955	4.997944726963577
0.774271882949557	4.043589698588434	2.7453630858287896	4.737403338073885	5.830223109692275	6.88793433600073	3.0258209352662058	4.88271259772928
0.7619802936278507	3.9478973344698436	2.710139576045334	4.660474577454054	5.791027000261304	6.8032274375068855	2.8591814081089977	4.769670220483136
0.7398061529848011	3.8526027554939217	2.626609939027671	4.580001117412274	5.786531961091951	6.712848872867409	2.729142979067887	4.648002380128751
0.7495158727281487	3.7515838465534173	2.5618594523978064	4.493072201818284	5.763810773402396	6.622261048084874	2.576358408576479	4.522418062613072
0.731471299252708	3.6520424588396283	2.5025087458979347	4.400458837142131	5.726032799078371	6.5303282430079115	2.4248633523371415	4.404586766438553
0.7141700366720519	3.5529455096132945	2.4511300105688902	4.307943312789005	5.666893030993094	6.439218245837914	2.263248136734442	4.287705852408235
0.6757956317300351	3.4733667005494517	2.364912638363375	4.220795084297903	5.6160053141112645	6.362657636305607	2.1197455563750696	4.182344187007085
0.668323090474031	3.420879449707575	2.3003676358455367	4.147733274024325	5.559768135571582	6.300953927901835	1.9622628114920277	4.090988723955298
0.6614669960084639	3.389244681019605	2.27436631822747	4.088212908161907	5.541689409105419	6.25681248295711	1.7849965977735516	4.013486484941146
0.6731362800807401	3.3714054387415326	2.250496283421327	4.042630147950643	5.543290299042052	6.219315119246856	1.6412556889693504	3.9573207039996414
0.7076215169586637	3.3639260518734395	2.2306206513524125	4.008005974824672	5.507721707072525	6.198400003605875	1.4942101994875752	3.913347864486293
0.7570230986638204	3.369950053581348	2.22991305615862	3.986717339757234	5.4409216401786535	6.186076731058384	1.4038188507801979	3.8830650238973643
0.7969129666524508	3.3832900252250373	2.2451365365580407	3.9713298431814272	5.37929523416974	6.179596665704123	1.3415494259667866	3.8639922867804435
0.8187696175743008	3.4021727326813367	2.2858525870528874	3.9706460191410042	5.318114917981204	6.187991754022986	1.2706741264185561	3.8654094877559793
0.808025122833136	3.4249899129747914	2.3350066761182693	3.978037587053567	5.23578249206988	6.193904735931569	1.1857304468820975	3.87837865939253
0.7788612864435818	3.4443869142669885	2.3855284695728236	3.990919134402368	5.168646264782968	6.201907145716885	1.11602782453813	3.8786035087797712
0.767104608416596	3.4636725942443	2.4373171241825196	4.003937554452761	5.0336551694517295	6.2121997771308894	1.0757353810697596	3.8814546381809345
0.7515179553572793	3.488727372574733	2.4949577539655112	4.016026624602833	4.8868009604826055	6.20355829513894	1.0437807193926854	3.878544090563344
0.7375612926710174	3.5007473991618747	2.5620095586419684	4.031457700380558	4.770979751571971	6.2036665489616905	1.0350145475064243	3.8714502849339376
0.7410287473414738	3.5003495211233537	2.614507349056068	4.042721485448402	4.670584473566354	6.198404876238662	1.0603541300067474	3.873055877402593
0.7563716079961631	3.509144995926569	2.6338419672300803	4.04890406049772	4.573685911742801	6.195467664298067	1.1248688550733872	3.8659774540209995
0.7566933945947836	3.5258380531968982	2.664948076888496	4.061090196403767	4.4852675106000355	6.187714484162574	1.1281358684606089	3.8542377400986294
0.7380895878884273	3.5416058971594997	2.6870980055970084	4.067953642957843	4.371261554014889	6.177610089545297	1.0985425675765743	3.844064835237683
0.7596573862664875	3.551602600910914	2.797908389482836	4.074261074051365	4.238908959927681	6.1769557704474884	1.1359210076448707	3.8340132918250593
0.789417086039012	3.563047301513241	2.877450991530138	4.086791021697433	4.111452645071605	6.1666520160080855	1.156304399685013	3.8167566021560915
0.7769993596879421	3.563914731782952	2.960536896301923	4.099049957613459	3.94656207956868	6.150970772229089	1.1554882446847006	3.7905901284470938
0.7640205682196144	3.564631099378024	3.088617899832905	4.104265783041731	3.7262606890359	6.130706439368192	1.1801859012254547	3.7637305825518856
0.7454225422722174	3.5761776791032065	3.167995929890318	4.108101730416352	3.495608069553799	6.106979953019437	1.1668137924780786	3.737113207804563
0.7342414106104844	3.579293329420617	3.229288961755008	4.105804495999153	3.270822173711775	6.092790646830293	1.182726572242063	3.704243505378992
0.7229594988471	3.577083209292108	3.2528887775346385	4.09380248973108	3.0205914250105614	6.066615920900686	1.2222101219122399	3.6802840620850836
0.7673416815272154	3.570230652975131	3.2923256781260033	4.076160816979431	2.8146003593900684	6.0465625332596655	1.2692892973227987	3.6540687786254584
0.8303154615302266	3.5683684042874773	3.3670825466143985	4.052917732762153	2.6360768223647155	6.017650718649187	1.3283374320758228	3.6334858272551576
0.8903085562772814	3.57254278724233	3.436266467155749	4.037235147248308	2.481156887429849	5.990081093276127	1.381771524217588	3.6022599870104646
0.9322394466362767	3.566767665532594	3.5270332018614603	4.026718269713561	2.2758877922791325	5.9641255239954365	1.4274829619434344	3.576500078477527
0.9850810361523245	3.5785400754931342	3.593867776098053	4.018236034902817	2.0781543493801546	5.926502873653166	1.4905927473343041	3.5569071594586186
1.0002025068146656	3.5905514933167	3.668230941623067	4.013321099201781	1.9580027409422485	5.8917921805697295	1.548861464239547	3.5175643466132716
0.9929519288559155	3.597369027641236	3.736323509053591	4.004122304809918	1.8428071470262084	5.85282891349458	1.6456474715148823	3.4837649476006196
1.0074120341971855	3.621564266523906	3.813526862812855	4.004430409504723	1.7541845387025357	5.816394840378963	1.7535207650612046	3.4594180488867226
1.007349262546284	3.6396737693818952	3.884993882002389	4.008301414280702	1.7230599461053238	5.788612944842039	1.8845203998211417	3.446805186050031
1.002951851527175	3.6547535827180604	3.939411572458639	4.015862310022503	1.6887487686724594	5.758047390425468	2.019959301946819	3.4411138149116685
0.9946542058639628	3.6598656947704	3.9877094336030208	4.016528763393071	1.5891195740647641	5.730602227946062	2.1361218087196097	3.4318228577060483
0.9548190551858338	3.6561339867778577	4.066444352357633	4.021668738639993	1.5651563254001253	5.70436500069334	2.2456621482763017	3.4393449924764865
0.8912611542491176	3.651068380561624	4.1297872883856845	4.026868191892201	1.5585566357056189	5.673232369278981	2.3268549937813194	3.434915902691969
0.8331048025864498	3.6509470636813153	4.190739664967522	4.0395581098245525	1.589917991576991	5.643341976858884	2.441249369217903	3.4312839985995884
0.7816955775334132	3.647672526304518	4.19924347681044	4.038066685739787	1.6624870643033254	5.595710326669305	2.5332876067267995	3.4166298552450076
0.7797536791291587	3.6435264710190753	4.221824988566612	4.024756830381093	1.7463231259885712	5.551044532240174	2.648247318710572	3.398240797331427
0.7579717717471545	3.641348207561877	4.212065566736668	4.016619617656969	1.8576197144225275	5.509018067334524	2.7350360382407306	3.3892667625547137
0.7859179867313485	3.652508422892174	4.170161266006849	4.002442701592564	1.954624163868823	5.459660645745837	2.748212417133583	3.3757320679231793
0.8336805310312002	3.6584379774971127	4.1288888238288735	3.9887417274100767	2.075276714002831	5.4216703785306875	2.8010071315131864	3.362161658767211
0.8814986303080791	3.6835089904292175	4.105530789416253	3.9770247885125336	2.173256119680698	5.382105301170221	2.8442017141966924	3.3534236160539406
0.9170302016606968	3.714518418025375	4.07289851569774	3.97682422032909	2.2767576288794045	5.349561856622933	2.869658180957338	3.338502442312001
0.9294714399296041	3.745869926433092	4.0719896364440995	3.986249569210107	2.3578088135103985	5.319456820595208	2.910199628907653	3.3164067826434964
0.9285970095282212	3.7909709803320877	4.0180317795306175	3.9985172083702234	2.4262922230368456	5.295081473248358	2.982039686715649	3.2975073816290754
0.9628699651551758	3.823796518350178	3.9515610646460613	4.006722105536086	2.498698612194349	5.279031798998894	3.1067918047510807	3.2761796294723813
1.0212893524602011	3.8587061983816975	3.853796904956202	4.014402154421122	2.6194525814407275	5.254282937669544	3.1876494339051593	3.254053607532587
1.030262019555306	3.88912550044798	3.7657772945924792	4.0221242436724	2.7490611627166204	5.234230699025796	3.2752236852916705	3.2344035701436633
1.0947031217820105	3.9278983781856036	3.637703518573681	4.025040039118753	2.8145577801394364	5.214475617699891	3.4231712352428856	3.2136745509589
1.1942445001906683	3.9702384363152925	3.4610215490620897	4.035399709338687	2.9097674706672283	5.200056675609608	3.4898509386981202	3.2012646036530437
1.2534861911957913	4.003930590541239	3.290826894975831	4.041798212917453	3.0129588585801192	5.182770263615942	3.5584353817299794	3.1895720417406492
1.345458964867344	4.046096396928481	3.16173455741584	4.05459503005179	3.09626586936387	5.162959957517858	3.6223990943718234	3.1702507778494926
1.4245009007585383	4.097337774713301	3.040101178870157	4.070435712261637	3.1569421505713033	5.156521703431755	3.6774072596402196	3.146959082395483
1.454971275665193	4.149448476972035	2.9081658715779684	4.089962913914696	3.2270960030733447	5.141553612795126	3.7072645379009033	3.130054478833593
1.4615856548675163	4.207049738598919	2.7391898402556865	4.106249837381874	3.2714824643980727	5.134683603907254	3.770920024796153	3.0997785228211376
1.4971377191129238	4.256414791097428	2.573110747927541	4.119788395271516	3.336660344566506	5.121247853474083	3.815470015002544	3.0823590074300102
1.536719973515327	4.3182524642407305	2.4259019333356795	4.124536058783133	3.4050649315566806	5.1016358479000266	3.8451011593156466	3.069197741031892
1.5522876180908773	4.371790943188602	2.284251557021676	4.134773936547991	3.4753914245295325	5.097276831976679	3.8617145043199907	3.0447923443227847
1.6684153720573955	4.416873466286617	2.130284968243504	4.1464197139918095	3.4775231218269034	5.088340290893171	3.852934119068418	3.0265625585675946
1.7831860842173797	4.468776785336457	1.96741246443231	4.159033174447896	3.5032644526020285	5.076190925175665	3.813327786862158	3.0092548155938923
1.8467540116445742	4.50020673194273	1.8505607470823546	4.172228790560687	3.485709102894639	5.062710602302932	3.7885607354244217	2.9974725428498434
1.8797459430758878	4.525142207861175	1.7389229106556885	4.181007655429191	3.3956180805660034	5.0410892894102615	3.718503561332661	2.987978929132204
1.9289991737037542	4.554251467936996	1.6078717189319893	4.1780546160290095	3.278122111821906	5.014278365427284	3.6853986462744777	2.983822563050224
1.9537280179880114	4.588858625087513	1.5158345265424602	4.1734962237078985	3.2113232521877584	4.984496799124457	3.619926653953152	2.973878313638379
1.9765681495072471	4.643682588747267	1.3694973506833252	4.160768171099157	3.1695098092811937	4.957211478136667	3.545903209229355	2.9569076801475247
2.0148086198332424	4.698876281414887	1.2613121673966932	4.148455011716416	3.1412217894488963	4.927553642271346	3.4686836179346736	2.9543044249270856
2.0414258787206374	4.74518968531949	1.1708705913708684	4.13034915849035	3.0951485518433937	4.896833685623146	3.322270098176301	2.959008898676908
2.0405753057905005	4.7902866168285945	1.1077460266679047	4.109001078830977	2.9764770046675304	4.874138471276501	3.210175460704007	2.966572182210454
2.0291469976097103	4.83183283347936	1.0243090138202269	4.090439958491688	2.866170711665384	4.858219685614404	3.1148694497107816	2.985489028062487
2.113655785146472	4.871367832729797	0.9686589032116075	4.063739882125184	2.7280619165859417	4.829470592604776	3.00059694953861	3.010459591140885
2.142288303437063	4.900511126545201	0.9509978388227098	4.035665978882364	2.627642543810141	4.793427300360025	2.9288139442979575	3.031864195926635
2.190083577052071	4.928630383496069	0.9651788117213196	4.004596518270714	2.5268451437562867	4.755517907283479	2.8311581200872182	3.0526683151932477
2.2482752404511004	4.94502736836007	0.971072825212039	3.9686552492731044	2.4463228121133698	4.73531022287886	2.7508371117108266	3.0649161263052327
2.3456637148480124	4.961377989775897	0.9960569728521426	3.927514435142281	2.3595180385848704	4.72449887670037	2.663942087328002	3.0824720651166646
2.4443717272152288	4.967583699566544	0.9956728318154134	3.8823069447575778	2.2854775162185472	4.705541749327128	2.5463536161588376	3.106768362081578
2.55621873835856	4.95873230650087	1.0250272936108344	3.8365183322967	2.1903828981800064	4.679675848657895	2.4520409635227485	3.1375514231956014
2.626550668856676	4.963246950806182	1.046121328577565	3.7818208402143654	2.098963205129767	4.654836941942103	2.3739469574611145	3.1721761625607
2.6825225422870727	4.964176308907689	1.0314392397913523	3.739522584787502	1.9480794898818683	4.637369117443197	2.283924351014443	3.20488362312348
2.73575126775983	4.96284662504295	0.9908548012802223	3.6936081419684768	1.8472566113975057	4.622500946407515	2.2142543150655736	3.243220743155899
2.745666039043884	4.96099660152679	0.973926423267193	3.6513176437387775	1.8108329089034354	4.612069852664504	2.1048459274380553	3.2887987310250035
2.7169062682005225	4.948874905692059	0.9617495723321551	3.6211484105812084	1.7643755789284774	4.59839243532438	2.0495246055178313	3.3311182463462905
2.712383974128315	4.95714411688208	0.9689343084376897	3.5838170863960475	1.7613883753578425	4.5921175475111635	2.0144006152967435	3.3634857085181853
2.7226980301469204	4.954724508155273	0.9579381432515871	3.5413736828098106	1.8057813759791101	4.58174626581479	1.9904633293175817	3.401225958652175
2.723049176781224	4.953095916936838	0.9465722203907843	3.4951246594325402	1.9083556476500911	4.567549306773382	1.9361514297974973	3.4406224950000426
2.7623239230094847	4.95432945804952	0.930653492631198	3.4533870091653505	1.9601233057725764	4.563661181962526	1.8813943556622688	3.472096027464767
2.7855881597890897	4.946248448899271	0.9077290145133132	3.4099246056123276	1.9591406953392179	4.554205011028801	1.8012956330156409	3.5041936383226675
2.781040039992323	4.944204713225191	0.8823838539555799	3.37232721394447	1.9330198756256365	4.552723124701847	1.7254304044504791	3.54251506888163
2.799264702290605	4.941033910573943	0.8796936121016617	3.3428704312499145	1.9430498231108015	4.568754975799586	1.6551042463385617	3.5745156902107587
2.8100878702438354	4.94845175153103	0.8698310924334067	3.3099650281097577	1.9746570741234972	4.575534510691922	1.5932596543614586	3.609549739878078
2.7716626095404675	4.968151554159366	0.8507675501923816	3.2767496841241246	2.023539399956202	4.581593622822608	1.562569312597286	3.6649342299169354
2.7139480097792217	4.988524454335923	0.8682258354806639	3.2444816459239396	2.095108615269116	4.603612520257535	1.5295206696260528	3.7015012899232294
2.6954510848953923	5.016979342790691	0.8532587760545505	3.209000073322033	2.2120521595170093	4.622522871327251	1.4906752322670633	3.7270047174801855
2.7344867493359457	5.060840191900122	0.8696652837093004	3.180746537303741	2.366037817009785	4.642998208763335	1.4795600405735991	3.734154251231416
2.736151886615464	5.091261924680059	0.8781352478869756	3.154466318454471	2.5375600425277867	4.672511695402548	1.4180864693060609	3.7320595296268566
2.756763396542458	5.130177251425691	0.8766366740375104	3.1318470444391107	2.695010890739276	4.709925771682586	1.361493896272657	3.727241780162352
2.79257685307208	5.163820746394332	0.8954628375298717	3.1183347757341866	2.8244349707622924	4.734440379316589	1.3745288291890754	3.725200434834064
2.8000214337551346	5.194735894594031	0.9029124585070633	3.0936584996967755	2.9512637544755784	4.77302884367704	1.3696154648242054	3.715557451197738
2.842076582235195	5.229307272925496	0.8890681211328442	3.06476570979674	3.094877393039516	4.808831692188707	1.3569091421744246	3.7008940006193702
2.931782886409641	5.2535721160497975	0.9005097426299602	3.048043097326185	3.2289788740805	4.8395502480836115	1.376167885421834	3.6766659007811793
3.017624915535299	5.278317775440989	0.9144726313231514	3.026444980923491	3.310667859440805	4.865466550571439	1.369860451792274	3.6486120863017617
3.034091838434419	5.293431955050493	0.935502295218178	3.011570701064104	3.392341351306221	4.909256107252165	1.3715100523145964	3.624505264089117
3.0992135180331375	5.31411048602717	0.9387944424140312	3.002416417649812	3.5007466956169155	4.960068425710026	1.3859766645298037	3.5940506460717105
3.1331990462367045	5.329126893132548	0.9054011679582183	2.9942074449301255	3.5901942802215614	5.015055185958267	1.402326689260841	3.566984932566825
3.1177380997113406	5.3510844338194765	0.878919375109658	2.99598558848386	3.6486179953073643	5.044785193627051	1.4285275226958873	3.536079041366707
3.046876476423535	5.371664540639863	0.8549847624145833	3.0053697199614278	3.7250657543049677	5.069755674415228	1.4461915335079372	3.511300912848927
2.9656873323684056	5.405324501386293	0.8330107992029179	3.0090646698337324	3.8615188685257618	5.0873954914473725	1.503715193196781	3.4961878578968015
2.864986501564097	5.435536830103666	0.7927922868694434	3.0152938059718406	4.037834304794888	5.103231105529637	1.5318314074211863	3.464250733554683
2.7612367475714885	5.4631642694068985	0.802763529325294	3.0279259520453867	4.197818811231053	5.116985590352248	1.49991544006908	3.4445945359948937
2.6449988824826183	5.482424248555936	0.7783039995148244	3.0396616779420884	4.364425259153634	5.118242672973342	1.4851580528816302	3.4266414388474886
2.536382047888506	5.501893916379541	0.7968660071841812	3.0459425710656367	4.4535023433626915	5.122624580374909	1.4961727803121396	3.4072049982025283
2.449831665471117	5.5165868219213365	0.8376098550306854	3.0562430309313293	4.531040279067076	5.123147371209933	1.486130810550343	3.38256958975881
2.407864533966818	5.545776715124754	0.8659629309209707	3.0519312457337517	4.5978757286156196	5.124191675782756	1.4597913401438751	3.368147119264629
2.3676178661945726	5.56663360746482	0.8873429792544236	3.0528607587748633	4.6271481231883085	5.119335837933875	1.4731576345534698	3.367297969764014
2.2640842679223505	5.593309338473613	0.9137392905035802	3.060647237996368	4.613258597048219	5.106871199133603	1.500684281250125	3.365763918997762
2.1949909882309595	5.616825344130733	0.9200633583749728	3.078108729950504	4.586986270286103	5.094423185228595	1.584531077664404	3.3598978496176533
2.075282029949444	5.6342925393774514	0.924075931990357	3.100615870121587	4.600056120687989	5.0775333447678594	1.6157790650162704	3.3514698384340917
1.9816680594509402	5.661761468988618	0.9216955388439096	3.125958888405659	4.731562057771427	5.063042570539107	1.6760848144170557	3.3618398712432085
1.910710081725164	5.68969516729453	0.9436326061031071	3.1547311010907766	4.956365630201293	5.042934512031552	1.7379152219309033	3.367874385051643
1.8873564600637924	5.717390586214684	0.9659459280020742	3.1797323022746613	5.187595840174462	5.011964082236249	1.7620032444354627	3.3803560638386596
1.900515947539473	5.729350322411598	0.9806307260945433	3.2079377665777993	5.429053734039485	4.9937992828515005	1.7962669652364676	3.4031170145833043
1.963958067758956	5.730681213426492	1.0123289925470913	3.2292200107522033	5.67007653324076	4.973136569704054	1.8375440656626556	3.4013795652191825
2.080280879236535	5.730142007301605	0.997473463875775	3.2508724754774834	5.888530323573388	4.952042092871187	1.8836244312143315	3.41618602329056
2.229220455243268	5.724686660458514	0.9677229607907115	3.2806288786809548	6.028219759856395	4.943012715626301	1.934175626348762	3.4247540860564842
2.3946817153880575	5.714209933662299	0.9191124480204249	3.299790766220042	6.099898949935816	4.929340894575281	1.9346148320616052	3.4579353574773535
2.6464359001763995	5.707219998920676	0.910503462772833	3.329827636899281	6.097412579903403	4.923025677869397	1.9189028355292588	3.492747843363496
2.92422324416117	5.69175042741152	0.9111404347778476	3.361193516108624	6.038377693944517	4.911990383438783	1.9448476335500644	3.535815551005747
3.2253617044150444	5.680764088600333	0.930581491705519	3.3973946140626325	5.86704058122972	4.895865352669174	1.9026836936665628	3.571385301734667
3.5620854255361043	5.69069386843417	0.9471071449271357	3.442623136860159	5.791569361546767	4.8832611814198374	1.8714868506256408	3.6029984974748794
3.9067131453277	5.7188288998775745	1.006217562832393	3.5116679000137325	5.812167922408971	4.869177832018663	1.8987813374817972	3.6287156149533506
4.29028909311767	5.764184469378156	1.0048076261995962	3.579438938182222	6.017699811345568	4.863722715641802	1.9305027886716108	3.653693328111583
4.73576353223447	5.806173984403337	1.0210642668911065	3.6540882981150538	6.378247522868598	4.850457536865684	1.9517289593871574	3.663850447129126
5.23386027921037	5.857381833940805	1.0445170562624302	3.7261099913369664	6.903393537548527	4.831124719075615	1.9883584520700224	3.657918884738441
5.813156608328553	5.905421809697398	1.0675770534451823	3.8036857352062476	7.522515256745302	4.819709957416223	2.0232734462715443	3.657508667346961
6.458079123926862	5.963428208656527	1.1251942939549822	3.886712517252607	8.25555396429227	4.808151467769703	2.024677318610834	3.6553445961024864
7.212898722048677	6.025009862120416	1.1774963483712075	3.96674276154684	9.100251441424843	4.798643967482152	1.9967995321344132	3.662169971245083
8.125763150223662	6.091143951024452	1.245003838962723	4.0501970070078706	10.049710647761414	4.780721600748331	1.9647907704589254	3.6694034016488892
9.1686519287951	6.150245126199069	1.3493680899761824	4.143318335605053	11.062501424030827	4.786986294550039	1.9322166491456243	3.68651961986416
10.291496138396566	6.209870272779527	1.4549526642325565	4.232379719372382	12.165927249874372	4.791072396062862	1.976339573485673	3.7097003749110575
11.482999996946901	6.272377596252452	1.5322237728931	4.320619668593351	13.428824586105737	4.796974463318324	2.0849998868027972	3.7234815286865794
12.759319123517482	6.334751003863906	1.641884630812159	4.41706365638299	14.816219313215472	4.809770682823268	2.160801932283692	3.7404807837929606
14.150658706180517	6.399654896089698	1.7265298682695425	4.521107356895431	16.268300607919333	4.824269421661376	2.166811477860406	3.78065454803687
15.59313330700127	6.462472123715989	1.772343229208805	4.624335907790538	17.814279129696306	4.827304582244561	2.1787598458504833	3.8318945511796025
17.08045546423173	6.51575630660232	1.8869382114692999	4.7337369493813295	19.433955156301508	4.834471117356227	2.2389272489548295	3.881523964801012
18.633410391235053	6.562937982949067	2.005408064177227	4.842717249483734	21.09030138948141	4.841622462710337	2.2370639406952315	3.9295222200115467
20.236231962535648	6.596767902358159	2.131560453447456	4.944736450633998	22.73138414127328	4.8570864698575225	2.2410884746720896	3.9889601292392243
21.815994773157247	6.620318269707699	2.2959549967321564	5.037373662144223	24.362027312609282	4.874007006664369	2.2379658717819755	4.05493164655341
23.45879708289728	6.637264422975807	2.445281500009321	5.119437034321739	25.960111072780027	4.883496311661683	2.294715112888138	4.126193435652172
25.135803724702697	6.637564121730032	2.6103628204623206	5.201360662931028	27.4659189576629	4.902207422556135	2.340688886822172	4.185818813630047
26.837376011520288	6.629014428889357	2.7330590697479145	5.273741509393154	28.884747714240287	4.922217821350919	2.3903252607627348	4.231314660178198
28.540448045533818	6.608821035751073	2.836724102068353	5.3470330101779115	30.19059293994799	4.9468218416173775	2.456226930497979	4.2765370950900765
30.236000133052514	6.580874940002139	3.008691952686023	5.421786568623302	31.41943045462308	4.962298864105284	2.496382505169295	4.310379629735656
31.908698969018033	6.554822597061634	3.1841348911115324	5.502409218851394	32.5971100300122	4.998503411888662	2.527276660961485	4.341649290536307
33.58269944785362	6.527121527967847	3.3640217409991946	5.583080957425553	33.687821601655905	5.0211889130386105	2.5513786922762023	4.364370669343068
35.23072839443187	6.490968248627619	3.5390185911566503	5.659284382514923	34.80523883156575	5.031702690456083	2.5643842749961303	4.383011902667374
36.85883947067609	6.445927204175745	3.690738052869221	5.737509787539234	35.918477467707405	5.045832636505344	2.621694558467366	4.37594294409862
38.45211727883247	6.400799208380867	3.8302006593681392	5.811295115178125	37.0852723204115	5.045079475472054	2.7260570412393834	4.3706986875574385
40.002658652112274	6.351660173541836	3.9437224618787816	5.886002196066728	38.293540635898395	5.039455999705905	2.825429607312089	4.362142339638295
41.494285795392415	6.2849929091501675	4.021428967700573	5.94119050077813	39.585567948657044	5.039465641726639	2.9389179144050557	4.352707180836746
42.971538775683165	6.190762155025947	4.106875049177954	5.995859678085591	40.786245958382565	5.0408971080254235	2.99993614613536	4.34955950553615
44.44804455616696	6.0825797747467245	4.141009950767109	6.030785687024532	41.886366053566945	5.041854532877811	3.039640261673784	4.350753251486588
45.87800242336444	5.971718017328303	4.2078549223555415	6.053898390527876	42.81347916774392	5.039047180192291	3.0717850097467747	4.350139608770166
47.18115079627839	5.869074367745886	4.293593312857985	6.067552348781071	43.66003916846876	5.031922774551116	3.1277852644692117	4.366263554485272
48.463392286520474	5.764108112920007	4.383491809951759	6.073722218694204	44.290090390517165	5.031006301417647	3.1731640912083154	4.393095531193442
49.6272772286337	5.659062261605813	4.483186740486369	6.066014488009375	44.785255999012904	5.018519879278139	3.1973946698883995	4.433817132366998
50.744207220758014	5.556091208039389	4.575514325381847	6.054022856388983	45.16583868901605	5.007971399313165	3.259762794172447	4.473258938093129
51.80402659681848	5.443922838462123	4.628279653475691	6.034047140706355	45.43787454844485	4.998015088865203	3.3315101428027374	4.508314287725314
52.77227925412737	5.328853217564275	4.653751015465662	6.004083797322251	45.59278342532677	4.999659584963835	3.366722656867631	4.530082301902097
53.603390241911136	5.2275046426134635	4.673904533865234	5.970384250484633	45.62727991874552	4.986286985804977	3.4042890346451107	4.537451698628576
54.36972938312991	5.1272837342603514	4.690673697117674	5.9438597413545144	45.56709969458959	4.967423081234507	3.36440061764362	4.53743693437885
55.08670595751546	5.033871335225358	4.721949662536923	5.917160407760145	45.31766067716798	4.949032528627354	3.2760521450879128	4.534232580674458
55.68427992793417	4.946807134496777	4.773359602884381	5.873812343748766	44.958333286090145	4.928645108392546	3.190375338030848	4.529684960932187
56.16826775297886	4.868786786558869	4.82588431136873	5.828097427113555	44.52196597411455	4.8952840015874	3.122746903173113	4.507128564506778
56.598405917266824	4.797865589410035	4.909908229447479	5.773253546261387	43.97156262522438	4.864705849114702	3.035895762167974	4.472311263751146
56.97144148785398	4.744658798023498	4.96784320882877	5.7139469884806005	43.37360599668607	4.83665485203098	2.918279946036547	4.441361600556355
57.26339530527719	4.699340038756713	5.020541872072344	5.652283894479718	42.74284782105551	4.80178280167546	2.8189650021306147	4.417486840908955
57.54955645376105	4.6622028402755	5.073535869984491	5.581613877870076	42.14951346142981	4.768612632089649	2.7075175725871676	4.391164902176778
57.82098693094316	4.6300959782749205	5.10349533421193	5.506977913349177	41.499789671361114	4.725060624043109	2.5494844451390675	4.35241739356825
58.03527990776659	4.6051014182369725	5.1376810309494045	5.435695048792935	40.88254023466831	4.69131962062997	2.395745260625917	4.317956914893227
58.17109129256212	4.5932880698400025	5.166035666861781	5.37284510157016	40.27820830138525	4.647529364830147	2.2555985472976854	4.291944796139831
58.26958401163813	4.594787357425493	5.210850056284069	5.3081373453534555	39.66655316199673	4.592212196496681	2.1616998296189154	4.271341412758103
58.28863457383344	4.60966874525119	5.276404921753514	5.236770954317225	39.120599079751706	4.53227043658673	2.091762969965944	4.242183524870973
58.23208187177001	4.630990688894305	5.30481796522742	5.168626991769938	38.634500254834336	4.482150670382751	2.040428813962617	4.218222413404553
58.15153134204545	4.655495245087775	5.345501037550429	5.103042386671566	38.179065721083845	4.4157576174633935	2.0061984813103586	4.205439539421708
58.05962307255657	4.681955221626714	5.389850598359221	5.046042483481935	37.81367425667625	4.357604443391054	1.9640474035742683	4.186262699077008
57.95825205011649	4.718741096241676	5.441012959797442	4.999552897954733	37.49959192752913	4.303126180576516	1.9323514429018258	4.170198940754308
57.83697007607484	4.761889665266547	5.500878192484498	4.955530009992889	37.242313572245	4.258547826061036	1.8918772148248433	4.162122448463345
57.65845816055802	4.807202580703159	5.577370412721377	4.90766068767154	37.03149284592612	4.227110047716056	1.8494805866793926	4.152814366906094
57.47549283762224	4.869171544275318	5.659151526614111	4.853184708047554	36.86318151580994	4.1976655810005195	1.8154790838065866	4.143851756806817
57.31031178899268	4.933964436632341	5.782155008299805	4.803318014314906	36.72885036046484	4.181096357185068	1.7707409010492954	4.13196875805726
57.16079663421003	5.018957721252355	5.926000376151791	4.7378112900512495	36.53583149075889	4.167207144462529	1.8068261872966083	4.135051863607425
56.94832700108741	5.103209340009873	6.078135202891024	4.678533924669958	36.33430917174281	4.157696828125483	1.846630329615541	4.1394344664254525
56.71814748230675	5.189874473228478	6.248143424285679	4.633409688581757	36.167559895565894	4.149171933276618	1.8740445339863854	4.144218124921046
56.497526063339265	5.277785123146558	6.402433371266128	4.592435141671599	35.9618710487229	4.154063423690866	1.9064547469071027	4.141598168856514
56.25753576921191	5.371130290294399	6.5120918563016055	4.559443404622791	35.814458975711176	4.153897184704529	1.9518376682969203	4.136044802997131
55.987997101626185	5.468030624665118	6.602196780326569	4.528461844576784	35.68144965754978	4.163948693219296	2.0103658118591494	4.116695309795405
55.70786165117121	5.557683126188695	6.664850903152231	4.49884728551178	35.516914411405914	4.163276555958756	2.038336496284545	4.105581963420055
55.40588750925762	5.65413890839865	6.721584937986932	4.479670332622569	35.358041741231084	4.169611891599239	2.0669151582943197	4.1015552183906
55.03118288201569	5.757727317516822	6.777478698495342	4.46539276719205	35.25476101044319	4.171255370003241	2.1565760230827746	4.090966345954107
54.68216718641788	5.851472177478529	6.803323000932119	4.443827761186269	35.12065577701417	4.17815739937172	2.2276562778771827	4.077828255850242
54.29016208860888	5.945098872772447	6.860823714648078	4.414227381981324	34.941366574368665	4.19632909612127	2.3149498663144845	4.074785070214323
53.89259036884017	6.031963948476169	6.896557047872152	4.383136098099533	34.81509703788286	4.213887551853435	2.368731813868775	4.0659108939418305
53.52579333474363	6.11605250118248	6.894944265516492	4.361508202509769	34.69556071315739	4.242445623081664	2.467093398629818	4.041004390271019
53.169200829274125	6.203472761998254	6.895199988454635	4.329026016574589	34.58042898604594	4.279190365089523	2.550589483762549	4.014522220315826
52.83181987232997	6.299096454596407	6.866315117502197	4.30363375852154	34.47599568402903	4.321229403366574	2.6197493354401438	3.9790492847182746
52.45209716768659	6.382093754144652	6.82974947313624	4.267755115757168	34.36218745330982	4.347636291675867	2.6937635697645903	3.935734196949722
52.08470629515305	6.4603577260894545	6.80152382648956	4.224813345955381	34.249699536947276	4.382830997071162	2.7607766337018016	3.8887506439319743
51.694100058236565	6.53345117503157	6.7412554349146	4.19712011565409	34.096912813588915	4.4072790359728	2.8422768063655077	3.8330767936759806
51.31447544403113	6.607210644416426	6.6669369322066485	4.169343183839386	33.9925227542344	4.4423135256995625	2.9322384802828125	3.789417116029797
50.920978718813565	6.677075857836127	6.623747531915663	4.14295808604009	33.847586784458294	4.479492598909579	3.03082453465855	3.7443163917288143
50.571985604655204	6.746067393209045	6.587497700131847	4.105241415718078	33.6848405706858	4.505533528961197	3.0765113770847647	3.702525008090455
50.176231124918104	6.8118572827942145	6.543973156619786	4.078265721831653	33.55507994589692	4.54349378736642	3.123777503766065	3.659369125267395
49.84882637909995	6.878028523162771	6.520169146052135	4.0583848097557365	33.450449803615406	4.581447140006134	3.1589574135349197	3.6129635347724114
49.572124253069774	6.938268940428766	6.455284788471152	4.02729781877602	33.31683308590481	4.611203672178336	3.186347526965197	3.5665552436286174
49.33435153198756	7.002770237115549	6.3649376957085515	4.002339314825683	33.19581927158766	4.6463360134446	3.16557213730726	3.5289931639427055
49.07447072038692	7.060791880840664	6.289025363723302	3.9707582878000456	33.05779020972454	4.673035088802674	3.1650262122615627	3.502860403484439
48.812210002755016	7.108494015063303	6.247227083984512	3.9316524297553115	32.88678929212004	4.6922592280192985	3.1261257773377586	3.49420798689642
48.5744852605633	7.1574794990143245	6.19655198850061	3.888860092637803	32.734663114978005	4.71037745233916	3.130170063511807	3.489500435082306
48.33959587121781	7.212247974676638	6.129715866624081	3.851967102966143	32.55189576750748	4.722440345715744	3.1328797758336964	3.4772705979675216
48.16561565599955	7.2596250587264	6.080432319214905	3.819741810352703	32.35411625207378	4.736841819275757	3.137777131059629	3.4738043681549655
47.982197463322656	7.31557716365284	6.026347231937197	3.7899566233292763	32.17213413129147	4.744376466068745	3.1564628088813795	3.472823329805159
47.80102796100591	7.350218904031785	5.967387278288304	3.7698026917862357	32.04151379316694	4.746402978749043	3.140425537329735	3.457858969619379
47.6313017985275	7.391752713289762	5.911230895599643	3.74856626148961	31.922248806255386	4.7509134787072655	3.1510656244775204	3.447337643180008
47.48240500975679	7.413935976738609	5.854835594037131	3.719526815450372	31.768251656461832	4.754755012347628	3.0689257099317024	3.4417334026196538
47.35315167404546	7.420073985309044	5.79910759541562	3.698630304846258	31.678868298633635	4.758580348755502	3.0135333197803864	3.429662707445859
47.184381712897135	7.420530602667238	5.762092928234485	3.6710781134669572	31.58649385783721	4.76358422157286	2.9780135228785274	3.4193736234285685
47.04845478706597	7.424528995069559	5.7503631669500255	3.6471108621607926	31.504575639364255	4.760082175631509	2.9654932372570855	3.4128174322498523
46.872217449440576	7.427524007267846	5.724685511925907	3.6288582101677718	31.43685908233206	4.755031293539385	2.9603272436045565	3.3875394899180273
46.69827374205598	7.424017029292246	5.735507353589061	3.600430792884139	31.377674110539733	4.743265026497271	2.9612584807846476	3.352283207840981
46.57817633584208	7.421510322463722	5.7624705261918665	3.5700008402927175	31.237050355084225	4.728270848327959	2.9231218606105522	3.3265045528879997
46.442100903325624	7.41184670188462	5.806516558757565	3.544425337838269	31.13523083279588	4.713003575253108	2.8898233805819977	3.302433022387407
46.33258363135915	7.4066083420213	5.838254210561723	3.518435049657488	31.07614793849953	4.69334422083751	2.87111765951296	3.267884815921914
46.254002898403634	7.397580292709997	5.8652175833290805	3.493600632645147	31.020737458828673	4.671320651639214	2.839522659126771	3.238109851168248
46.13327748263918	7.389168426963896	5.913407115224485	3.4671702459353995	30.93056601514245	4.639409805563485	2.816064270576073	3.2222929088718404
46.011472282124316	7.377399083041925	5.972470802583373	3.4580994908385088	30.864331952581463	4.60961981739052	2.835705521657114	3.207393810779941
45.872760303791246	7.352479461205448	6.044148456396334	3.44087546560196	30.80705411344349	4.5770379973436	2.8737900778879126	3.1884693705622387
45.77536834817374	7.321833626209142	6.108445511543288	3.4287177764612045	30.73686712279013	4.554130644788924	2.908949128455972	3.169368406902025
45.70245443518758	7.308941995758203	6.14021431416278	3.4223633814290215	30.631423990685118	4.535805794521805	2.9679615841506	3.1513829599836938
45.629729684357095	7.311717054922454	6.181600784871935	3.4117822023516546	30.55808663190748	4.5280333491804585	2.9823568481163765	3.146867003380322
45.55680582693391	7.315992105147117	6.257157875712194	3.40611488657527	30.47076756434739	4.518994231576502	2.9928178134297667	3.140793198787869
45.47758110739176	7.323143947392155	6.316071420516321	3.3986045412146124	30.39647387778474	4.500709846754331	2.9778890568279253	3.132931273168884
45.393951499770125	7.323479264333802	6.37592010724185	3.3926198617567573	30.315293356111187	4.487684763466476	2.983969361662853	3.1224221412002513
45.373748811734586	7.325105822663884	6.412564782323665	3.3841773263965536	30.24104518180113	4.471453237526619	2.93485805421851	3.119052291823871
45.37589230920473	7.3296812716870985	6.425902031932802	3.3815053743796657	30.104300161499168	4.450533406792267	2.8440370121032643	3.1269770073131893
45.32456276648549	7.346200149332943	6.481555996704607	3.385435220038795	29.97826134824714	4.430288415801286	2.8095597737172118	3.1467192083083617
45.244800853981005	7.368235703067048	6.519128365959184	3.38241851674827	29.825903080961204	4.400334408521025	2.774775902298136	3.155482055969719
45.206834903853235	7.392820356395195	6.560872981650595	3.381102849256892	29.65585734191281	4.367661006157388	2.7324351724796614	3.1643175635371996
45.1570640248964	7.4277847121454545	6.563183118782698	3.3753632349232663	29.486924962664016	4.339638192228389	2.709046928273143	3.1650180185820727
45.10305763054359	7.454489957373878	6.610157891857941	3.3686330242125178	29.29586185679563	4.311764803537264	2.6514486226226017	3.1604500105276623
45.09211472418565	7.465401860525352	6.639015522656856	3.3593101399747547	29.112884561353663	4.277325560001569	2.5756747536191877	3.1676358312895667
45.02817202418785	7.470336035393037	6.645972133611126	3.3541681759111586	28.92452056728893	4.244707309712705	2.498029916106851	3.158934734841499
44.9763032465841	7.464503703772916	6.631330018177077	3.351827012163241	28.675401637231396	4.208602728409736	2.451879889761229	3.1520840460993624
44.90211568369843	7.460247817971829	6.591813352854064	3.357009126406168	28.39818802888276	4.17925850075825	2.424846972945091	3.1491633966894357
44.850286420524036	7.4489330892706995	6.56712757719503	3.361038595778183	28.062192711438815	4.140866860951364	2.384644962362158	3.1417542551333
44.77605345389967	7.446416127320401	6.506597716023286	3.359812696578356	27.754271200695722	4.108435822299618	2.3769004455568488	3.152386597510592
44.72211412685913	7.452393336193986	6.4401484460167095	3.3556330478033876	27.39713328499465	4.076292072979497	2.318312843298102	3.1728507504449386
44.7213574456333	7.466922219200674	6.3742892162155655	3.3512676132994277	27.058002425539303	4.049404687999258	2.2634308566942885	3.196678501944948
44.70035731567385	7.4804858312642875	6.2966303516808235	3.351241078921339	26.700379897717458	4.027385503913519	2.1999692781176616	3.22465921586008
44.719850243476785	7.495631660336474	6.255129622722977	3.351021958527027	26.399867278758276	4.006712855273869	2.1261587952803067	3.2629283829673805
44.738803699934756	7.50964584983035	6.195193677878342	3.3480361135337477	26.079741990464637	3.982040031298618	2.0450594321776117	3.293099481765391
44.7413686690668	7.5072287024563105	6.111005372869975	3.3401391059918972	25.806710493029968	3.9582032964061433	1.9566521611514789	3.3261112382194855
44.72798174637089	7.506712064204908	6.018270371713848	3.329746610843731	25.510163436707177	3.934154938124679	1.873260970039945	3.357018341173326
44.74344990480239	7.510418206338299	5.9498970881355095	3.3270117875376246	25.197109709137496	3.9154794288416945	1.77798343203934	3.398618091291138
44.69283264489227	7.510175218552511	5.882122135222764	3.3168219223164286	24.844315560541446	3.892078483595017	1.7630989914797017	3.434725738067194
44.615014403524135	7.513062092460053	5.798312008382258	3.294071744825368	24.543512562468674	3.8739472657359895	1.7706873929103277	3.472167919268744
44.547025359876606	7.504299885331498	5.698349952241788	3.265236678198211	24.23245620158093	3.8556321884327622	1.755005414839221	3.494442398301002
44.470209341255774	7.500955789686676	5.630109238151148	3.239558693329671	23.9364694208642	3.8402462431750215	1.7670831536723302	3.5350152059430604
44.37087021141398	7.505202306199703	5.544530193285878	3.216038071609442	23.658572128246178	3.8375317503969404	1.7401478782485682	3.5664185010242555
44.26068197393359	7.494375416160193	5.486125672944735	3.2014359692253165	23.41915852347721	3.834910262778501	1.6760080492249692	3.592193257549678
44.155824923002676	7.467329916066903	5.396510133054143	3.189984631869994	23.185499277220583	3.830851759574118	1.6469688259336897	3.6068796834376533
44.01932373092134	7.437042602968018	5.3040849816054685	3.1738712951780843	23.011078496361385	3.822839913092428	1.6161630720806488	3.6205664038807663
43.88195209153798	7.4073965900459555	5.212549465659383	3.162669134707901	22.84906608500387	3.8217807136569486	1.6068363196188424	3.64734918971739
43.73888636745014	7.389878825222795	5.121233004831774	3.158291830529481	22.727011334750028	3.827024518284407	1.5507284321481831	3.674275413273281
43.55710496674856	7.360600574019183	5.055219693668033	3.152483162298373	22.567193716037398	3.833982569352462	1.517381966115394	3.6861665464565907
43.248763162941536	7.318116199151818	4.96368313757495	3.143802489067321	22.4739689319231	3.844183567916929	1.5294692055699335	3.6975626255745144
42.981343591300764	7.273689103884484	4.863964673457934	3.1325107136698263	22.400095151945223	3.8580408425275348	1.5273623244737387	3.6939457104482774
42.692640689211935	7.207709604557553	4.794186260355712	3.1233349444321323	22.347688630618862	3.874488038358405	1.5510540183268187	3.6910852503858718
42.361546472417785	7.140507773326321	4.728474457385371	3.1050693367171767	22.331206850418084	3.894080129941883	1.5723167975697516	3.6752638312709895
42.01426234405161	7.055671560064	4.685913354188579	3.085007682871749	22.333848838947596	3.917563078688974	1.568589593097855	3.654088345586433
41.624393645210986	6.968631349320752	4.602306328417415	3.067750833440063	22.332915182537484	3.9291178769711523	1.5475190989452579	3.6362150553985315
41.203135066883675	6.8805174354756975	4.557413752642411	3.040022657451675	22.336893416067895	3.9520754913100427	1.5471441341238004	3.614092745498055
40.78476150587647	6.7927420496204105	4.534635829175381	3.0094375223054173	22.338906686656603	3.9733595248522504	1.5468561855554053	3.606166352199297
40.374803419520305	6.7017299261986	4.516200557553461	2.980678624084129	22.385247104622486	3.9942814122424526	1.505619144710178	3.59445219788244
39.91148368033873	6.610913466361373	4.472345906599714	2.9459495807843226	22.45104936523129	4.002978977971865	1.443069387696784	3.5831672062220403
39.4646751622579	6.516358512413251	4.4561970415959244	2.911433510797913	22.572583900485093	4.018013959519532	1.3907868526738738	3.575876582334435
38.98575378952095	6.425510612361008	4.467536096397298	2.88991709198569	22.67298846350348	4.020154829549476	1.4096058152286361	3.553051973101683
38.50479485234863	6.326195890753633	4.4756343053374525	2.8640260359523815	22.80550353499057	4.0100293127504125	1.471410767881034	3.533546311242505
37.98781197035628	6.213845292925716	4.4899636692770395	2.839024335905842	22.91719426523702	3.991962761029486	1.5282778981080043	3.501711229010923
37.47326784565675	6.092352900272961	4.515197305920663	2.81367634726313	23.059275480416158	3.973974480640658	1.597598705752625	3.467254315395807
36.96887313486745	5.970121133388334	4.512893495875219	2.786427499009786	23.13628638307626	3.9675930692491175	1.693670241820404	3.4295022752609094
36.45009570387324	5.852618858995209	4.520987374680132	2.763521234419525	23.20987719255131	3.967347845785067	1.8040098442504158	3.4050994774808694
35.9041584975216	5.730914658481378	4.546500126240391	2.7410824645763237	23.235138889478627	3.97446608598686	1.938408791640474	3.3797015477580623
35.38695402999061	5.616858110694042	4.568184808671815	2.713829884436844	23.27830182517858	3.98162502275211	2.059683274143549	3.3462110919068073
34.82157834128584	5.49325607638259	4.565783148941095	2.681536564173551	23.335716693793447	3.9923162131908456	2.1606229191376265	3.305970912357325
34.284037528541454	5.374123279846228	4.550800745974066	2.6660223217402823	23.407886387283394	4.00600651850665	2.2283765339733064	3.265726420774634
33.835001847553556	5.25800226410575	4.547154488560309	2.656415873613108	23.45753624179656	4.018437067757864	2.255246709764657	3.23075420342623
33.371659796525	5.15142518336199	4.54966060036561	2.6544390524977173	23.495781258108977	4.028242751031907	2.318972017184619	3.211552984969335
32.9157885288917	5.0401167717905055	4.508790287823625	2.650224131631301	23.543218850448262	4.039928201607605	2.3561255001324555	3.184156652748109
32.442911599030225	4.925280852485741	4.466205993682831	2.6437172973627687	23.563910548323896	4.037249622766625	2.4171598033914043	3.1625790297319663
31.984997254029263	4.811631991343126	4.419963224954645	2.636812594201364	23.56739356055168	4.02933274905188	2.486277456357295	3.1601681753632653
31.546911669677016	4.711428689513231	4.397762557683478	2.6199793866554635	23.555073923012415	4.0232349198991	2.546797878324731	3.1543625270129003
31.140874470560917	4.619209888696983	4.361542102617927	2.6177898243700546	23.479914115066066	4.02036781610815	2.64489509831404	3.149414288260129
30.72649448942836	4.5282424635065714	4.321013545366872	2.6138484985461603	23.405877217625026	4.011223337219184	2.7440847387626977	3.146584595619204
30.300540878856804	4.432059562730205	4.277401183747058	2.599466508584976	23.31384083388352	4.0054065732620785	2.91123067102754	3.1326982335426665
29.900696396661957	4.346321128070138	4.216742871724316	2.585766157566904	23.232318474911988	4.001970767027	3.0901471110421204	3.123900074418449
29.551042593261048	4.264433415171637	4.148260980826643	2.5681900443580896	23.124195723222506	3.99914767167065	3.251163816211247	3.1152549264930256
29.197034279325933	4.174016327289476	4.097340146910471	2.5505886060696956	23.026057522362677	3.993911446309707	3.3758135332206782	3.1109203253533138
28.858537798028628	4.098506089076289	4.0298837111695684	2.5309415904622434	22.93796560555609	3.995244711105301	3.504207822505141	3.105217495868273
28.55949050681291	4.0344184214009475	3.921942280415747	2.5187991654601314	22.809042622661448	4.000213124769768	3.6298581336723643	3.1118147740163327
28.297183387225115	3.978009619176154	3.823404500447243	2.5125158544036132	22.65885099088808	4.008261188211749	3.780823661078911	3.122178184791057
28.02355341848614	3.928716898464798	3.7071903863485436	2.510177600195437	22.536078653269428	4.016608985135129	3.9462787096379817	3.13655428889657
27.740462841236074	3.896491459145842	3.5759702573397796	2.520055889125605	22.392144868939557	4.025511700301685	4.083866425360336	3.1442357149140943
27.47950893926635	3.8684766646046507	3.435038686692846	2.532176678342852	22.279865770501175	4.027595740725989	4.233447393616088	3.141088129740878
27.210228898731792	3.8490007557180603	3.3089524435546886	2.5385549272144625	22.167643534248338	4.031877161266447	4.405034918661925	3.1418103042901224
26.996427709876926	3.836420497590381	3.193918994601956	2.545098671628425	22.04223681342936	4.034431801342231	4.58575135612552	3.1400148195508923
26.775699601360095	3.8376545666647806	3.035053126236985	2.5567062259006956	21.911738315856304	4.039264720063015	4.753423605978886	3.1396160579150836
26.55393137402485	3.83557702498617	2.8918374536230598	2.5624323098140045	21.80601613510187	4.048503625227109	4.924549647155635	3.1370055252326305
26.326189924292784	3.8410246597958606	2.7633343228430927	2.5733312518377454	21.695222856572798	4.069339255262552	5.013399508790577	3.130260541203163
26.11718339428658	3.85504763727467	2.648276352806979	2.584360682482816	21.573417717905294	4.088713014167886	5.089272845878863	3.1265639439569037
25.921250247234813	3.880134161860095	2.5296527925949293	2.592595139903007	21.423156479781397	4.100364503469692	5.158014776091536	3.128396066983807
25.70387677078342	3.902320625634186	2.4084450189719804	2.593135368456595	21.314816203649233	4.11145404631002	5.223865505143298	3.1279237361620424
25.44683279107159	3.9173280945977105	2.286198388235135	2.5984987850718935	21.226249604515814	4.120934114248684	5.260039745342184	3.124807784685924
25.18111188903137	3.9458850574939506	2.145696892674495	2.610949721612141	21.158233716241394	4.121216831261004	5.274491750662384	3.12551678543025
24.921084931626424	3.9732397811308284	2.0116973878847726	2.6218922065971064	21.072936820714713	4.114708881088165	5.3054708645607676	3.135120622261336
24.69825377220138	4.006371608821753	1.8899608065103417	2.633910781924523	20.98601034712899	4.096270604691476	5.351896811336651	3.1392907831925174
24.48286975552901	4.042305802933968	1.784264115812412	2.6434245244268584	20.910288876249176	4.082061795147058	5.3979384283190015	3.1594580124107727
24.23008825427773	4.069596797444058	1.6688156931025235	2.6510603013508045	20.81217103125631	4.069447452560665	5.431183988096374	3.1665213436005244
23.98454966568594	4.100078793168603	1.5824063959655579	2.651432244635116	20.74136746300268	4.059696818737535	5.433034762727131	3.1660234505555684
23.771211084058944	4.145262277137396	1.4974087261465612	2.655226737186716	20.629901479129526	4.0419397131875545	5.458756314438233	3.1765788420888255
23.544656484552767	4.190952138723601	1.415075513968698	2.659090114400985	20.53017829840824	4.023024454134598	5.490949903783771	3.1827434947068656
23.291501783857708	4.2292649062140075	1.324615406713953	2.6622183345713775	20.45223696790697	4.005377914826732	5.532458359371823	3.1749819024009853
23.007864268638123	4.260134964017771	1.2467978045688144	2.664829989826655	20.377961478263426	3.986194654529219	5.527108555763648	3.1799114824512946
22.742476125805908	4.291759970141183	1.162172054321057	2.6581063372606595	20.341764473483046	3.9665784140680227	5.523065007848976	3.1872805827348634
22.522888849446687	4.315905151819885	1.085197626844101	2.6503214994632884	20.262265949927915	3.9452193848408452	5.463442386387091	3.169927200766273
22.309820250154335	4.333600165662814	1.005948113634665	2.6508631544929844	20.17847341194284	3.923677312962229	5.384325250987181	3.1599037435206134
22.066010490263416	4.3513727481251	0.9540200009012052	2.6515429424164276	20.073578483651044	3.9052385356447026	5.310149936097615	3.158805190988313
21.784717296794952	4.371119826963598	0.9529806825215253	2.655576236839664	20.013429176636734	3.8872823228231237	5.235654566330263	3.1630601402995637
21.49832219100223	4.405022589157725	0.9066025608427803	2.6617762610003033	19.9007653509838	3.8685069891058266	5.114169173912477	3.1672321187842036
21.233176884111405	4.431990952206602	0.8595640081033948	2.6732438753262904	19.79565790207078	3.842996228966304	5.027890847603725	3.1657667415582873
20.932370841865474	4.448250223297379	0.842826602621465	2.6844274655827434	19.70631267402618	3.8170499427040694	4.926375284203596	3.168429710441589
20.62533113446623	4.463994708343893	0.7958800129979317	2.689717329279939	19.618521545942922	3.7836225292656587	4.825364058067772	3.17826743432099
20.35810423132696	4.486112871897616	0.7862147504246121	2.6972934512709608	19.539419762531878	3.745490993440453	4.746962528721562	3.1802140493369757
20.112628085804683	4.504883599294647	0.7765478235956998	2.701284447903446	19.459798155043597	3.6958646652953333	4.68279099657243	3.1820284631196913
19.83706045666212	4.521060601679232	0.786843950682498	2.694014025616935	19.3795013710659	3.6578292155329177	4.554891637789774	3.187338691575173
19.58065465225725	4.537556802919859	0.776657985974858	2.6888054448841765	19.307095497267277	3.6244567380181913	4.38499404371336	3.2046025581717377
19.2950178302756	4.548431401296801	0.7566212549203227	2.685394176719875	19.241713181354132	3.593060373202204	4.243656053920681	3.2260678993202627
18.990520825397468	4.5510809551517415	0.7713765145351538	2.679302173974883	19.16370884442898	3.5605372921313156	4.105786131437553	3.240481328743477
18.711623935983702	4.561984897445	0.8215959484889798	2.677302781516329	19.07724264491796	3.532973128576312	3.9374672736109275	3.2616411095358044
18.443236968263673	4.5694345211596845	0.8608329985733079	2.6699709653754344	18.954628288104534	3.5007923810832855	3.804242096052615	3.2855215001887466
18.122649167101887	4.574113480122292	0.9022809608386995	2.665446483927418	18.85289301980978	3.470935677382281	3.692276749912659	3.3099559171151736
17.794328795390385	4.566645147841205	0.9288657782520766	2.659035474603763	18.775933549387727	3.4443191107591784	3.5664812842004987	3.325314732961463
17.46183774291708	4.5631513171969065	0.962302443379664	2.653916646134628	18.667063528001947	3.4187904431029748	3.4631639709704074	3.3413857666737283
17.2015223106009	4.561486558949478	0.9676039196244444	2.6438734327232774	18.552774185786976	3.382797877332538	3.3628423126332163	3.34899735150565
16.97916240894768	4.555309663061372	0.9946298119163945	2.631427126888878	18.465650802774597	3.3445019464103596	3.288699333964114	3.355011701862275
16.726292949187624	4.542802210562995	1.006123581408156	2.6292710592449886	18.406042340684305	3.303477082439413	3.2094144124930986	3.3707679315617027
16.482490416442076	4.534274492430199	0.9891182453644563	2.622597864529046	18.328276471678496	3.2711072268217354	3.147879430342538	3.406951636920875
16.244648355694444	4.529179115673799	0.9807388348523813	2.6089976180015713	18.274742973684813	3.2278028370852416	3.1108768013039843	3.4200839736512685
16.054553854238147	4.530478903825443	0.9776798610340528	2.593042848713134	18.226277351928267	3.1836934487154425	3.0735882929660856	3.4404843411278137
15.878325583672297	4.524786419912042	0.9463538140548011	2.5694442576716856	18.195109264774313	3.1366907861882964	3.050162154422347	3.4603754755730276
15.684120569512947	4.502879606020548	0.9393642594918717	2.5456942190348113	18.15632856235911	3.097437108919051	2.9958007822611643	3.4695804967087263
15.528277008956643	4.483352630936179	0.9384527533163295	2.526928702658336	18.16773881046771	3.0608923201728637	2.92627069776994	3.4833812206996866
15.374054158254655	4.473259897362125	0.944812354329297	2.507796570016545	18.18762375040844	3.0318501597655505	2.8658454012802963	3.489307904011191
15.231435914512724	4.4680897897389	0.9950825498131312	2.496463971013366	18.177119498870614	3.003777612975714	2.8506522171589177	3.4911958038258084
15.089823975337001	4.460969786017285	1.0520080972835446	2.4850045462868455	18.17020520857257	2.9786987217608782	2.8193510237986548	3.488918056442257
14.963510685547186	4.461457675779332	1.1247120900400884	2.464566755871553	18.204288095462513	2.9451447544356877	2.8103556670985848	3.5044421166016195
14.830874728164382	4.461004805147955	1.1961872406059821	2.445257799253813	18.259977681531282	2.908593540204799	2.789745694920083	3.509612560995388
14.722443218277034	4.458752805663581	1.2551885012241693	2.4295388868193615	18.340218794830964	2.865390570692493	2.745023712389571	3.510197238836989
14.647289088500562	4.451832658424471	1.2771431027635185	2.408629485816926	18.415464787860437	2.827491161121019	2.7133184376594377	3.504924241467828
14.618912705121131	4.4338383196971405	1.3204529268299163	2.3890536481496856	18.539065716335433	2.7905810443322108	2.737499526998392	3.499533764917964
14.563240631552349	4.421120475231351	1.3990259680960362	2.366903016268415	18.652757169259655	2.763789454843273	2.74334630609554	3.502085236436061
14.54956512607058	4.415025671657982	1.496059716128875	2.3426053615240248	18.77880492112014	2.73955310287582	2.8005989306990067	3.5003949732216215
14.550635630422533	4.4148936526141345	1.5860697220939737	2.3200875330577646	18.944625899818742	2.718008186101884	2.844847770617377	3.491881354716519
14.553112793562613	4.403876723700357	1.680504588209054	2.29453986694197	19.11220784170627	2.7131195296180466	2.873242430456112	3.4867242208084095
14.565822813258897	4.391773189735793	1.756714565310712	2.2694433910181324	19.325065648992897	2.715589188764713	2.8815489497213385	3.4923399030888813
14.564941995688535	4.382074988180761	1.822910731585491	2.2570109626709134	19.50144924433022	2.7131492788117657	2.957007318223433	3.496175107070993
14.563883578996863	4.3863079960164795	1.8987836817759034	2.2505567528285937	19.65580067611036	2.707146053670572	3.0292415057119637	3.4936355067595577
14.582757463285843	4.388717313531459	1.996900612933498	2.24538977747725	19.815589710263076	2.708485502990521	3.035347474411539	3.474198583482272
14.624355191904167	4.391548132296183	2.0558148961384646	2.2375290156966137	19.97335181587541	2.7075711584625712	3.0096706776642033	3.464253197542836
14.68286817352552	4.386571215542468	2.1004800406000985	2.225767107288805	20.11392262285184	2.7051772477522626	2.9922979071238807	3.4523224027696924
14.73527545389532	4.384613599828777	2.1439873544632477	2.2193210229733547	20.277413566582496	2.7038992495660357	2.9640632631775587	3.4412431907250665
14.83791339389457	4.390890781860399	2.1605424928470036	2.2146103044826706	20.455237136838594	2.6989351862409405	2.913472716949327	3.43038675235049
14.92765988274251	4.399784568670946	2.22955418770063	2.2064504182808955	20.586250526625797	2.69937857591487	2.860461450463998	3.4247772293075935
15.025987476964849	4.408220541450307	2.2944060507509842	2.200869543938301	20.713296615097516	2.690886440564306	2.784413355017451	3.422026598581299
15.110475015560956	4.416843424877187	2.386342360074638	2.1961456970269304	20.843904260359146	2.691065927403296	2.76106796335792	3.4277441748298236
15.19381136410761	4.424078423708111	2.477950072426947	2.194647636931264	20.956818806744053	2.7004541110088405	2.735298486991524	3.425660335372046
15.274350138011723	4.443310548033722	2.5871864046493878	2.1910425781905993	21.034532722216056	2.716224324259992	2.6844230218603333	3.4283428349544156
15.314906929238656	4.464169575610745	2.7045966713340173	2.18847390411263	21.112141925167133	2.7351141491064217	2.634912643687622	3.4283129898942337
15.39464995515637	4.479714859817786	2.825797737064176	2.184058264273955	21.162832256732983	2.753992794277319	2.543357497006765	3.433203016178093
15.4853198523471	4.504252002490456	2.9515766015035374	2.1881420440177277	21.197147317373663	2.771853623927246	2.438076912566995	3.44096411097442
15.518398482098895	4.521619934102098	3.1145023695105603	2.1993871212145386	21.22813920449067	2.7881444995889373	2.327205901181979	3.4524458942203973
15.556484724076215	4.544090236885317	3.245442223437345	2.210648673011347	21.279373613143182	2.803061406978926	2.227483409486138	3.46670633460411
15.560733678299249	4.55770227820601	3.3788723536718748	2.2168830469281406	21.295414265235785	2.82283102803442	2.1089068523419114	3.4768747363251387
15.572349157709308	4.574954678735669	3.528407926025379	2.219168475633177	21.279283570069833	2.8385655580196865	2.0022585368063273	3.4921023979421126
15.572632391264687	4.590577200297022	3.6221854721567754	2.2204912378902257	21.286840827288568	2.855605299318873	1.8807811123649674	3.4967640758073837
15.548709610112	4.596898044155759	3.7108575002736734	2.230329716663832	21.278035320893803	2.8704899114415943	1.7763005605128306	3.4964702964646714
15.506565841780164	4.610681908852817	3.794636189592687	2.2488419273372084	21.259556238549894	2.8946506418179987	1.6825964803691098	3.489829051781954
15.456502180977727	4.6274560268293	3.908478990366088	2.259284667798339	21.226627694293867	2.9111461014268465	1.661678010040292	3.4871963899479077
15.39225967147356	4.648182633941129	4.043097215577876	2.262665266936199	21.230191134205654	2.937434856733155	1.6558354679075917	3.4871054378106097
15.339290574707409	4.680357765962843	4.198506984763036	2.2777099868831843	21.24604177155056	2.95676858200619	1.6649985062120227	3.484328174290836
15.22502053812119	4.723345086949914	4.365278982156233	2.2921925031502437	21.238936519225366	2.975644699380413	1.6765279315287576	3.474635523915765
15.126204974580116	4.766966031271544	4.5232940424713455	2.3030604142098805	21.22856573449995	2.995321761266521	1.6347966183635905	3.4674203155860686
14.96465435216656	4.80915273612134	4.661059108435798	2.3119068852595746	21.19567207292583	3.0164947573569685	1.5721414584044286	3.4667895421059494
14.810722395268964	4.8575379532797465	4.799218831874201	2.3255283375425	21.13774128068294	3.0435444148340913	1.5390363198297536	3.4645136212994316
14.660874212854239	4.914833368558457	4.904620986177605	2.3328227591577853	21.092532586175956	3.0662163214384206	1.501626176549909	3.46516923611109
14.487896707338844	4.97420041939165	5.028385099618739	2.3396998605489934	21.02373215307357	3.0907730456483615	1.4426540652593467	3.4596167171623704
14.357276969472753	5.038921282586876	5.1633749110483	2.343269985735964	20.97013674232527	3.111818100822172	1.3566016685634463	3.462608565068095
14.23146153927522	5.090878777808512	5.293547917175628	2.3397426756238975	20.94105261800894	3.132763480141466	1.3225972496007763	3.4539758396439493
14.141899626406314	5.143504837223886	5.441960014413273	2.334163031515091	20.886988056357396	3.14499244120369	1.3016580636522004	3.456869204024352
13.995774005678978	5.202004303475977	5.61530105458756	2.3348863505202204	20.854402741365664	3.161118953938971	1.3122361138448941	3.4470512287916
13.810152040007875	5.265286594267217	5.762793698536231	2.3344621477023506	20.844149564455236	3.1792641146742295	1.2912321421017057	3.4311442542112784
13.640708698992764	5.328144641467846	5.900760575646011	2.3276159796255165	20.825067218176752	3.192944221999742	1.282972892326859	3.4183274431702206
13.448820601052072	5.376918507103413	6.049473987116101	2.3165164899518413	20.777318810231673	3.2071488569622852	1.2769440895355957	3.3982621839333866
13.294396954341286	5.42152999426191	6.165104606411171	2.307695308351346	20.746959915606975	3.214323599371692	1.2931619016375122	3.389218411908978
13.165065651308133	5.460803598598408	6.300656613959614	2.2996972738427046	20.733761444018924	3.2244637458293037	1.295054003332117	3.3775197526221605
13.010250306323378	5.50991376664248	6.444904898490762	2.296549088190424	20.701779762671855	3.2339457482831677	1.2641559685004677	3.3632637071568174
12.843093468086142	5.565788582813403	6.589675880302781	2.2892218450828774	20.634896906430765	3.2377481049547483	1.2213965116376453	3.3476393018117307
12.720476877979367	5.602644287689115	6.729989980351826	2.2819197727966816	20.59245579654073	3.2399397200686577	1.1966582613901557	3.326923695477505
12.586452830709034	5.629660354021309	6.863551706314063	2.2752450390509917	20.53475585208527	3.2306028005282634	1.1976597533058075	3.3091351929639585
12.409253275479351	5.651145244912563	6.94794073439783	2.276584300325734	20.479732572221106	3.226858319167758	1.202035423149973	3.3053209979948113
12.183499141932417	5.664372876849632	7.053676854607198	2.2719168374382672	20.403952581726376	3.2213446127733447	1.235530304765172	3.2975718873988575
11.971983970079188	5.686964530990297	7.101259502397115	2.2734889676149415	20.35178576327324	3.21076846163221	1.2431845594271103	3.2801405980126224
11.756936530760035	5.704099299276459	7.147682794222023	2.284097461845882	20.277679993720728	3.1996790675156794	1.2041609360002352	3.2677321799087156
11.5650720125585	5.722278004979888	7.204554225044324	2.298157072441149	20.191646404884004	3.1782103278990155	1.2148169507583946	3.252888249933811
11.360297991867895	5.730899562552861	7.236623488042361	2.313707124729169	20.11752805989387	3.153250322571854	1.2105683950649688	3.2382808236601575
11.147493063806278	5.74216860426175	7.304558009071602	2.3265656328001816	19.98550176691585	3.1276394485074186	1.2473647600622908	3.231230574179122
10.925135783168818	5.766666055842489	7.367041794159766	2.3317467130562344	19.844432598175477	3.1089906485352596	1.2569755135819087	3.2257518133397296
10.666143561063638	5.777022510844798	7.416695111364873	2.331776369503742	19.708354727793555	3.0961152985560054	1.2810998422671274	3.2251814284081988
10.367188456172602	5.786409804520521	7.4596345299274605	2.3378220952858975	19.536077327605412	3.0909473133321415	1.2254608622617162	3.2288331110358577
10.064946510291739	5.807465551636703	7.481392044478937	2.3461973882215457	19.334247224283995	3.0777312312478036	1.1736742093561723	3.236069391642614
9.75441828553915	5.812273056435159	7.486334089715496	2.346336179194891	19.048292168437204	3.064865507442251	1.107422264642717	3.252553397312002
9.428067966113586	5.8227634777143145	7.476222737617838	2.3459999861031684	18.73614986530245	3.0543217739902278	1.034208134771974	3.278065861525688
9.092856360171107	5.830658742956737	7.459988207564533	2.349981513687573	18.39205197323609	3.036299176370979	1.0033768541118746	3.3040291479593495
8.780418671437648	5.8437952925255505	7.448661680553326	2.360859409353126	18.0537276696207	3.010979470858959	0.9540724887865001	3.3249935886535544
8.412329320393376	5.861771734225007	7.445704021000854	2.364819063626172	17.689296383513724	2.977978584246476	0.8804476948267409	3.3436305594426794
8.10481353583277	5.873080841837138	7.4446032967198414	2.3747992899191175	17.261216706243225	2.944188245630918	0.824868190717334	3.361583106079589
7.820161860491674	5.883161385615367	7.449001429830855	2.3869996811613183	16.80527418376253	2.910439635688815	0.8312290621019899	3.3835856986448403
7.556342009828263	5.8784055307313485	7.437538666849582	2.396673089800445	16.33173153831033	2.8886011070589177	0.853447056828182	3.392601785286245
7.325875900418956	5.887415256612018	7.429363159324386	2.4064085356136995	15.846130422268185	2.866243143635411	0.8926311819563063	3.402084231787178
7.058758810056198	5.900147455912987	7.415094097926374	2.4196474203602247	15.346475066687596	2.845922778729309	0.9376976622565381	3.4024517982667315
6.8725018089748175	5.903317388806922	7.4138301705836245	2.4212150198441287	14.77099277874507	2.8234830178031785	0.9991854690314016	3.4098769453892954
6.738744464955687	5.9034086068381235	7.399785251286901	2.4317051468942132	14.171714862566578	2.8012681690174652	1.0629250678740978	3.421391813925245
6.627217724967013	5.896828914552962	7.4149926008878975	2.4443108600724375	13.525433120657492	2.7848594681467262	1.1303819267595796	3.428235345172818
6.570178974480117	5.8931869741992156	7.451574669380856	2.4547230178445605	12.866434187459623	2.764104229214656	1.171448451660905	3.449017666078072
6.539242144509891	5.894949006287988	7.509205658821857	2.471518218838312	12.195118039179075	2.751361354475574	1.2197214928041475	3.4548637708775956
6.5100654621172875	5.892495824835358	7.56469229607828	2.4816005648781196	11.543543597030197	2.737289455529215	1.2771926063938206	3.476626687372718
6.525822802152958	5.879927355872126	7.591983518919528	2.4818887766212474	10.928751390503464	2.721349110237914	1.361235301830264	3.4939544208010265
6.56582561606166	5.862069899218489	7.620999219614155	2.4815842965183443	10.376402132908614	2.7074500000209527	1.4555184364064755	3.5123526165339216
6.586849109845492	5.8469387811968865	7.629612512095731	2.489133867066273	9.878088409827924	2.686449184982982	1.5496894294550985	3.525684770542559
6.651112344520933	5.822670903531922	7.62861427848027	2.5034838785003006	9.3899667255379	2.6728391331728263	1.6117828963226906	3.527929720526052
6.746719598899567	5.797476824941071	7.6473272693721075	2.512419606726415	8.926467877030989	2.6524356825787097	1.6763592510179814	3.519788442730469
6.9085826094033145	5.768728198860034	7.659553973151416	2.5307417524707643	8.521914599303857	2.6327145437791772	1.7534409918881517	3.5116362846732714
7.070652828344441	5.723991335698566	7.712115246719295	2.5445158081153343	8.067003136580155	2.617195963024196	1.8300296518774644	3.503858556567563
7.2837787671319285	5.686879072710256	7.775922687437701	2.5466749578233734	7.649466616576273	2.604248119902922	1.9217595282427486	3.4963876518054766
7.478043485554537	5.64948742198496	7.823372308826098	2.546255367541833	7.242115594250773	2.602453504348035	2.0177056581291586	3.498601032535888
7.689279456295888	5.606060978531244	7.867144747265731	2.5512496090555685	6.857022300261371	2.6090555586849677	2.114722506202711	3.5019036313536
7.90375404500515	5.560995612004935	7.900264866372025	2.560459681569321	6.550077325290527	2.6132970314327424	2.1798754442225348	3.502869763761614
8.139589666413931	5.514462329956712	7.9444453434395506	2.571109770892187	6.25097853529647	2.607617980385827	2.241826948655693	3.5026021479753284
8.423733779328563	5.481596330930767	8.01066833892127	2.587223222050291	5.95728727356902	2.5954455865010413	2.340202460968374	3.5135228088674286
8.73356976485146	5.433030577435707	8.065606150806156	2.5988589454921955	5.716753634588187	2.5820682945768816	2.428324015146453	3.5206891230260737
9.077464066588362	5.360919206847127	8.125710987039438	2.6106898486293404	5.4604677413269	2.5653975045830943	2.564930426490548	3.525776031324064
9.459164924174637	5.298825467856228	8.179703070299395	2.629537949437978	5.242317882695406	2.5548387488277644	2.681052265831772	3.5296714754330516
9.89071978112639	5.2248408945205185	8.220710904082168	2.6464046021073413	5.0930705396687905	2.5382226670207255	2.812806821124089	3.5323719604721444
10.31883531683222	5.154166179829536	8.236497809776342	2.660967754730621	4.985941538778137	2.527348727268124	2.9469779351581757	3.529495129977938
10.736293310933231	5.077096850010219	8.231498926084392	2.6754694768304446	4.903376426506172	2.520154507333963	3.079829837993484	3.5319969593583327
11.205855503155036	4.98166513587975	8.198023287001128	2.692747397778724	4.844396897494081	2.518084118135923	3.2076993910209426	3.5388761826190223
11.635305039376897	4.897025857642233	8.183240383786629	2.70764248669291	4.831829891392314	2.509743577548889	3.322919884743981	3.537107516304889
12.041417372426125	4.8106500237563194	8.171490780336631	2.730068930181291	4.84573880314881	2.495941278995215	3.4357226953060294	3.527641876726956
12.439347191336005	4.721071088989137	8.137925619965015	2.761736155563266	4.890355376475215	2.474616447427435	3.5709916815742586	3.5241020960777516
12.770857449045831	4.621772417090863	8.13022558790221	2.7891062592036526	4.917282482526095	2.455883825852244	3.671461018346296	3.538385850006608
13.106872551080162	4.524692069776688	8.10961496745014	2.808655330802214	4.991868380244598	2.4330968114170584	3.7470912843453337	3.5612166800324125
13.431898306589858	4.425704967123809	8.08217373350176	2.8333403054594197	5.1530106340751205	2.4159301241074185	3.8221457269950423	3.5818232983336302
13.688414627047875	4.333499764927412	8.039889436602058	2.849861619591169	5.33963735992571	2.3915926728201464	3.9033633589322765	3.6026649158392954
13.94436580954024	4.254232494446233	7.971891995897908	2.8737828949376905	5.595306822067969	2.3647844260603565	3.9696692384338093	3.6252448000068043
14.169679629619916	4.191490355194206	7.885567331659604	2.9008756251587737	5.884232908142584	2.343192168198398	4.080600535800321	3.6450613136838457
14.375883515524453	4.139239823559262	7.773366352716798	2.9258400265196296	6.178067849021895	2.3215352883765528	4.144167943082432	3.6783135329041565
14.54886609229448	4.09850575984855	7.651278320956217	2.955005253130441	6.452373919332544	2.295855546926221	4.191631220745982	3.7007527630611583
14.73303929696252	4.068710627656577	7.536029452419508	2.985409179538778	6.713687095172502	2.2724548891870553	4.20405884224653	3.7258780321762948
14.894109718166128	4.034946944089448	7.425396191404216	3.014334612246546	6.967478130496826	2.25342492604073	4.206568157472641	3.754753410321522
15.05724079732694	4.0165856491074985	7.318933622815963	3.0368655301229928	7.180073839704474	2.2475320538386274	4.167725598468393	3.7780234130613595
15.237117449081357	4.0188452251309545	7.228478759689905	3.052968240937553	7.40983204342878	2.2448969625853703	4.106612509895137	3.79958540494013
15.374675235361543	4.024166151050005	7.145293803872364	3.072896450900036	7.628568948946687	2.2591965233763	4.049823926344786	3.826161388369282
15.442049577320835	4.030491916284827	7.039633894304829	3.0853096185806814	7.847547693732553	2.270990128354572	3.9658914383165955	3.8499384782336072
15.527944882789438	4.0558376506494795	6.9269607065603225	3.094007742356383	8.076969462256962	2.2843975205960403	3.8986885897421057	3.874410325179899
15.559105535779851	4.071670100929792	6.805956000431518	3.1099926351432745	8.270378189002752	2.2943685621192667	3.8686335288219174	3.896477207208411
15.643000462561611	4.0973928279084	6.707331609443788	3.1213346849115853	8.460421218619778	2.3004740650141486	3.8206627898969954	3.907277137760152
15.697902890601375	4.129842093786376	6.611802975056322	3.13098488864683	8.633868274294631	2.302655903094316	3.778904359208377	3.9204916012321673
15.743972798768903	4.159553858188229	6.505764015235169	3.1390332413628443	8.806363141157924	2.3090119772554205	3.730588026510509	3.9335145538134775
15.803432043172242	4.183404500124234	6.406331555650827	3.138432216624014	8.97465374062803	2.3165905794758563	3.674735081069172	3.9403455074826854
15.870474438693165	4.206186626016119	6.278269976636445	3.133255547261234	9.141201070225355	2.3289824986957597	3.5946769357772963	3.9340835955889664
15.98556622451419	4.247630174022224	6.118628869428916	3.1326405389764855	9.31126145540997	2.3398590551828753	3.55135126921355	3.9219417844517124
16.0705031625613	4.301136369496341	5.96190380397252	3.135551284322321	9.503818642741626	2.3555467662240277	3.4763747337561597	3.905791784267909
16.14043105578538	4.3540330132076495	5.802748769978061	3.129983912779063	9.697860149242716	2.373126228061176	3.3732449959882076	3.8857526548190564
16.199071014313905	4.40642452774012	5.6506042102602025	3.1230601606179738	9.849078107093435	2.3950128666296155	3.2727347857679328	3.861002496829832
16.254266869874446	4.459373603852446	5.520412485511091	3.115219457039555	10.014196826635217	2.409492364873448	3.2020729048076713	3.8413727841272363
16.35220950969714	4.504256264652372	5.379538269665751	3.101357221985154	10.191178374767876	2.424154764930043	3.134084616541041	3.814163540556835
16.417569137387854	4.566158841220822	5.285286568780371	3.0893065515220974	10.412241385798115	2.438952741777508	3.07954305577511	3.7886360733200233
16.451967505667724	4.6222348266229565	5.192670845629955	3.07784314647457	10.618255837769532	2.4636696795712516	3.0368212074064216	3.7817136587836697
16.48629855327169	4.676831073964682	5.07416713466511	3.0552512432947485	10.803182959120965	2.4848444196748463	2.9981663293533773	3.7713589691444778
16.48858051138523	4.742743238503078	4.942411941314242	3.024378401618405	10.993263784897692	2.505258239757823	2.9182985583549996	3.758380044104391
16.504311211795454	4.799488152807349	4.79980019060913	2.997519005537601	11.185979285998386	2.529675501520571	2.8450287852875022	3.729232841810248
16.527084927204864	4.861903895984046	4.648679236530552	2.9739028612054583	11.366368421077528	2.556824201152419	2.845304848726411	3.6966163519181783
16.53984104270618	4.924180568340039	4.4884096595670835	2.9467945973383087	11.53321853016087	2.5752077453706907	2.809667632043647	3.669751629338426
16.590786437241306	4.9897850851457655	4.370514979651666	2.9211349284426436	11.693061662393546	2.6027545939923713	2.8044278767126674	3.6441862647060215
16.609816925073943	5.03943271420312	4.253565602514566	2.8965951894537016	11.832737374250003	2.629315510794743	2.8276241900298613	3.621088174088739
16.65047728831874	5.085515189962064	4.146161809948476	2.871866550364077	12.0083817396487	2.6608074894149354	2.812524226902617	3.6038830053324786
16.654496515590438	5.121731887518263	4.027790551695597	2.844871519918884	12.20653037194668	2.6864964601122083	2.8322567329319646	3.57131166604436
16.677094602178	5.158454988771095	3.9319508617376413	2.816995069484628	12.419275430428645	2.712394760995391	2.843900144497293	3.534148419088181
16.716808954051597	5.185461192623186	3.8512622517181057	2.7948496588069927	12.61415357495242	2.7434817305618826	2.8648853730967154	3.4983198391660397
16.782288481318652	5.215921466891956	3.763963023838299	2.777586074069729	12.786780200986955	2.768985548698618	2.928627166360582	3.4678308704565404
16.81328819179673	5.2352303790430925	3.702889130797116	2.7613061131831125	12.974802808305194	2.785042262979395	2.9828588754835224	3.44337858140865
16.88730832507661	5.2332006286912405	3.651111902749813	2.739950243530067	13.11991652597141	2.8031905753213606	3.0714902644662616	3.4210656145770804
16.97375513003296	5.241940525320461	3.6050223035576585	2.7135350710769606	13.262497175199087	2.8131218793081594	3.152338712832134	3.404144673564863
17.067464226082794	5.2518899730866515	3.6058109646285104	2.6848974617961203	13.421146390893062	2.8200636569483337	3.25957362360375	3.398660137713161
17.1640142453038	5.250775713973241	3.6324576482577293	2.6561087078176375	13.599366601181247	2.826958976959853	3.342147478960009	3.398309994808046
17.313175321670958	5.259678284432746	3.6400196005963585	2.624575581466834	13.795383123987321	2.836770514108748	3.393583374072048	3.3852153454986618
17.435674167681636	5.270709262523371	3.642103307470858	2.599908360066272	13.971268543608861	2.84676089118449	3.4825534646507332	3.3892414181322765
17.600592384667248	5.277640808749033	3.6520597481466366	2.5771671186908502	14.105455586937266	2.8583051019694206	3.5526474362460467	3.3951632348917893
17.776786074989623	5.286685297003011	3.672816701281351	2.5524899898940503	14.227461126311477	2.870304033326061	3.6311114889663485	3.3983614251161147
17.920725357496032	5.292159563058247	3.6708396885998944	2.536828263617149	14.355617476015516	2.8917719955129577	3.6901384126970798	3.409740680558043
18.047182015224422	5.29480763732191	3.6881510387238245	2.5295561197671117	14.472268657456317	2.914817616509794	3.7234273245266674	3.4187039441992053
18.1474970234628	5.293001051240258	3.729865693194782	2.520963566630853	14.57182696913157	2.9399417246758794	3.738612017805699	3.4407150864788747
18.262859164967878	5.282729889368326	3.794123181296089	2.5128508359022996	14.666934946268421	2.96196049292425	3.7350182868220028	3.46030407730575
18.377700152740857	5.283062974437536	3.884660996028778	2.510280988623417	14.782173473970376	2.9805084505862	3.760867982450914	3.4876776759371997
18.48893908350672	5.281385903763825	3.968405215032125	2.5163064590799458	14.897562752584166	2.999885425902985	3.739726446425879	3.5056728299833084
18.627735377675087	5.283728495359965	4.037561623504629	2.523984481679493	14.989224964514667	3.0235212965552254	3.6914302456102512	3.517361337274929
18.72383910912485	5.2874951828648635	4.125530259845433	2.5352162909533025	15.04292384522748	3.0472037189726993	3.6333089116107464	3.5317112038201715
18.862583267247782	5.2819890849934445	4.21112578079217	2.551224979858891	15.048469723892094	3.0762225206795213	3.5607077529005604	3.5414595459849685
19.00629760116655	5.276464657733774	4.282844764442343	2.567893068792752	15.056875638521344	3.1093452794067717	3.481236591509265	3.5416045246714356
19.090900723849348	5.26552939629578	4.351516730262366	2.5791734428366593	15.09230187303547	3.1404493082638205	3.368991269138129	3.550525951511893
19.18900954976255	5.254524025461668	4.426520601802684	2.5943375524588963	15.150242956041385	3.1629726888977654	3.3063505258594796	3.5630012570151313
19.283734165642944	5.244543863917147	4.5041227078952595	2.6141942067873614	15.19778471177637	3.1787194426361167	3.223702474579895	3.5835589225763007
19.33227660007398	5.2236086890706215	4.592676331747897	2.6409127039856974	15.277454754568259	3.1952304981218096	3.124710576861515	3.59525264420103
19.35758396125671	5.2047732243244065	4.692992892538127	2.6733488030337442	15.321825032113484	3.2146634656255775	3.0266990947390378	3.6066943931570963
19.382489426092388	5.170772381178571	4.749783755355203	2.7066045079154017	15.33939170365023	3.2347827283563606	2.9030858667849513	3.6151113184571777
19.387242287287794	5.14575172224141	4.77925053477713	2.7438720621729664	15.384450115634344	3.2606367642464553	2.7922444861393925	3.6224924751293237
19.317957276395447	5.111269228410661	4.816867039417049	2.7808871214700237	15.373680209615717	3.2815324863644992	2.6678057096890755	3.6382064726390633
19.239307567776613	5.076378489910421	4.859934800230798	2.81998318551995	15.407478404883031	3.303879706857043	2.596279867360267	3.6511288953639207
19.16528376923576	5.04320769829838	4.850762875767813	2.8660760959793063	15.486207887504017	3.3334419035184855	2.5142810623236413	3.659748850981877
19.063678316002765	5.008006606447964	4.861081527910914	2.911425334765191	15.575680264264939	3.357058230449403	2.4363855837831063	3.6781315869397555
18.948983971251693	4.977673491323069	4.891225636657028	2.956843968392917	15.694790222613287	3.3799522711928343	2.3341184149371195	3.6845282057057833
18.83580948918328	4.950856614245866	4.90732745463661	2.99880158813075	15.783049162323369	3.4165520020459152	2.2724395875570145	3.6885647903966623
18.623862799757323	4.936474749612252	4.916441407626243	3.043364360562118	15.904508790156948	3.446439151216844	2.1957239972478284	3.691973826119088
18.38610302804892	4.916473961239556	4.920799626457849	3.0850284061301863	16.025264868000093	3.4806001502901918	2.170521590197822	3.6882752542854638
18.110676348623933	4.89395035819914	4.8648944298867765	3.126174003014523	16.12396614198658	3.5144072646564535	2.1517764537635	3.6835803593860126
17.826814408249987	4.8864770229625405	4.772707831617732	3.166984437366483	16.24249126836963	3.5480398000691573	2.1172870067259395	3.6845456297651746
17.44837328141141	4.876484882407555	4.749478826114386	3.2057695979520364	16.358829279951536	3.5802029130648516	2.1085226285176453	3.7119303564004995
17.066905730793952	4.854644456786189	4.742551545061459	3.2441489411906868	16.494260178067226	3.613431741991087	2.0564312266890012	3.7225146475218756
16.649692992002603	4.835800031316868	4.719072889697299	3.2736172913094648	16.68167530171409	3.6476474017953597	2.0293804990758755	3.7138103630016883
16.217319332026143	4.8120248269375905	4.670100165280766	3.3092896435142705	16.860586838916426	3.665624754151947	2.0251125175654554	3.7029567419882317
15.815014538776651	4.783370659118999	4.614461786252178	3.3465446293566186	17.043262010229373	3.6755196583442062	2.0339633081912023	3.692080401520468
15.389029933807649	4.752067271662765	4.555026292284949	3.37625003791447	17.222451556068865	3.6906763473783677	2.028264595724654	3.6859073087921317
14.930282202726053	4.718949845334901	4.493600252770291	3.4006929080514334	17.416614961458784	3.704405525031064	2.0485098617114623	3.6662067517739847
14.455479695859871	4.68115301740279	4.410468128914185	3.421881075052704	17.600442629381174	3.7225933877194715	2.0930503905475213	3.6541330221441464
13.967971227254806	4.624191821051639	4.306972946569209	3.43717690471606	17.789833401026886	3.7382947561746116	2.1451787352054943	3.628909099285734
13.446713109183051	4.567463596664046	4.205844597865973	3.4498824735328846	17.992767300737896	3.7585669924914162	2.2004815268649343	3.617723640078446
12.899589433534524	4.49880124034322	4.111358149215235	3.4574904607491925	18.16743085112786	3.774884696683221	2.2730317520676775	3.6140089564132385
12.349976811384131	4.440118733478363	4.016727878131793	3.469434078273277	18.36636778580489	3.796217417603214	2.4193114837593104	3.5986862065929754
11.724586165948361	4.389278485533856	3.921474430770479	3.4778200948076905	18.532697769308626	3.813593840780414	2.594097757533925	3.604110570087786
11.057699043123606	4.349150858972702	3.8297359759447622	3.490087429124425	18.671668967005377	3.826231689409825	2.8075132696390854	3.629047299216693
10.48620318119582	4.335569563693914	3.7035520109845534	3.519714820657782	18.804758622283092	3.854525920100375	3.074352811668855	3.6714468759479884
9.951730682292359	4.349607508767149	3.5917997508704773	3.5597212627411077	18.892137733832055	3.9048067120185355	3.3347262443410854	3.73495067760456
9.421496626529052	4.392257911760916	3.45846271634911	3.6021114731240087	19.005678413978067	3.9642798750227266	3.6475374362129465	3.816959093070442
8.9336584803744	4.465665613937727	3.3097051501501613	3.6538436384931727	19.089588523023576	4.041232639821524	3.9613025575230836	3.930927375294299
8.474833165981075	4.568766227125976	3.134769139311471	3.7141097273361505	19.200814829863443	4.130246079275091	4.302040545406501	4.063967053294043
8.033309254099658	4.706070016051595	2.985623867847059	3.7884450613235923	19.32024015012766	4.227798887367229	4.678027206777683	4.219840198830327
7.644024627746777	4.86641554675713	2.8719713058458454	3.8619066039759864	19.40529359566896	4.336895818419416	5.104193306408533	4.399220935591811
7.315997477928995	5.058294851800992	2.7801816826180508	3.9471467819336983	19.502926500227154	4.462173697471901	5.596403023047883	4.586994965862344
7.012251337375803	5.252427648928091	2.6947251772005325	4.030828623803369	19.55274160116817	4.589311920315393	6.0224725011455895	4.78252675429567
6.696349963954525	5.440906812605028	2.6425292463723715	4.109995034731687	19.552855408844415	4.714569975116862	6.483850757927606	4.985296301413244
6.360865378279137	5.633389551020806	2.5737919281115724	4.188181409622552	19.56302869198821	4.842527972883943	6.936947037465826	5.1805617233105865
6.021644138729607	5.821558387319424	2.485293834755362	4.2632467603621915	19.552009348652504	4.973771637029217	7.3855276303536606	5.380645947380758
5.713890702791325	6.007827132634531	2.4014958617589954	4.339910369172267	19.54050527286936	5.095803470879295	7.840007611228494	5.581395266249587
5.443768770544427	6.193165775549431	2.318793994814665	4.420065621477081	19.520381532852763	5.219244374866977	8.287185491956373	5.782216916268537
5.1961900303761315	6.375722020394683	2.2464948766040624	4.505419971896431	19.48857457106753	5.3383045678236485	8.698297866791664	5.980987947929663
4.99599235842008	6.56118616792352	2.1939615940655663	4.594815205821449	19.449639196941643	5.463160147520923	9.083373748650137	6.1738186872435215
4.806516738324527	6.735877313198653	2.1437588185970458	4.687932125957144	19.375321938760564	5.589008229997653	9.504490582498109	6.362294456628083
4.661543353713872	6.907794504729946	2.054788943252004	4.7839205413780315	19.304437405640737	5.7138578058395355	9.918224404375493	6.535604278721401
4.517794543955763	7.0837582394314165	1.9405602099172383	4.880798274048439	19.23203716924496	5.836933687731891	10.334459128944799	6.719347254732702
4.3942907027104345	7.262035359120652	1.834748332573151	4.9820410379105455	19.147344468616154	5.9536609492437345	10.740614095272818	6.914885541043596
4.295756382640571	7.444939167197062	1.7450119599080105	5.077965101898646	19.056654899628818	6.081780040912876	11.126241875463583	7.117196627626829
4.1777565922319075	7.636487943041251	1.6792994527790506	5.1712635668144165	18.959078128282037	6.2104582078233435	11.532867296947732	7.3198814666859375
4.082139195523555	7.827206375576085	1.5997626248639798	5.266928996524293	18.8707184522358	6.331423408849207	11.965555901231099	7.519813083593249
4.023979474814864	8.021789625009237	1.5247439005520949	5.368191611237399	18.76295524473137	6.4544564952089045	12.389941957502893	7.727869739802695
