# Supplementary material for: Shifts in attention drive context-dependent subspace encoding in anterior cingulate cortex in mice during decision making
Source: Nat Commun. 2024 Jul 2;15:5559. doi: 10.1038/s41467-024-49845-2 (PMC11220070; doi:10.1038/s41467-024-49845-2)
Supplement: Supplementary file 4 — Source Data [file 41467_2024_49845_MOESM4_ESM.zip › sfig4/sfig4-d.csv]

mouseAC006visualirrelevantexplicklickmean	mouseAC006visualirrelevantexplicklicksem	mouseAC006visualirrelevantexpallmean	mouseAC006visualirrelevantexpallsem	mouseAC006visualirrelevantconsallmean	mouseAC006visualirrelevantconsallsem	mouseAC006auditoryrelevantexplicklickmean	mouseAC006auditoryrelevantexplicklicksem	mouseAC006auditoryrelevantexpallmean	mouseAC006auditoryrelevantexpallsem	mouseAC006auditoryirrelevantconsallmean	mouseAC006auditoryirrelevantconsallsem
0.6182795698924732	0.11680085086445771	0.6061827956989249	0.06411425714429875	0.45806451612903215	0.10951477978431218	0.4822580645161291	0.10113543482477762	0.5591397849462364	0.10014024645679903	0.48387096774193544	0.13711327222471398
0.6150537634408604	0.11667323795522283	0.5994623655913979	0.06432873886515988	0.45806451612903215	0.11027897944671974	0.48709677419354847	0.09992021186034951	0.5620967741935482	0.09886221088926436	0.47903225806451605	0.13733433352802754
0.6107526881720432	0.1162069877751386	0.5946236559139786	0.06433657524990476	0.4596774193548386	0.11064212174761397	0.49247311827956997	0.10011439235010418	0.5672043010752689	0.09748649451601524	0.47741935483870956	0.13703290494173548
0.6059139784946238	0.11568267313734394	0.5889784946236559	0.0646889723735152	0.45806451612903215	0.11100526404850819	0.5000000000000001	0.10034609483131021	0.5701612903225807	0.09676682200873317	0.4741935483870967	0.13633041899393009
0.6000000000000002	0.11427428695922011	0.5841397849462366	0.06430803610111198	0.45806451612903215	0.11176946371091576	0.5043010752688173	0.1006516403515933	0.5731182795698925	0.09604714950145107	0.4709677419354838	0.13633041899393009
0.5967741935483875	0.11343431074527574	0.5779569892473119	0.06426639231562553	0.4548387096774193	0.11239245266425507	0.5091397849462367	0.1004609282869309	0.575	0.09502321983472677	0.46935483870967737	0.136028990407638
0.5946236559139787	0.11293243977278007	0.5717741935483871	0.06422474853013908	0.4580645161290322	0.11367914221626829	0.513978494623656	0.1002702162222685	0.5758064516129031	0.09417590434079881	0.4709677419354838	0.1355863511122777
0.5892473118279571	0.1130865641712796	0.5655913978494623	0.06418310474465264	0.4564516129032258	0.11474477046496791	0.5134408602150539	0.09920991642528483	0.5739247311827955	0.09372257594200788	0.4709677419354838	0.1355863511122777
0.5860215053763443	0.11295895126204472	0.5602150537634408	0.06491559359581513	0.4612903225806451	0.11478701181824538	0.5145161290322581	0.09882698828386738	0.5712365591397849	0.09291906978388281	0.47419354838709676	0.13531948326979845
0.5827956989247314	0.11283133835280983	0.5559139784946238	0.06612707560923321	0.4596774193548387	0.1151501541191396	0.5155913978494624	0.09844406014244993	0.5685483870967742	0.09211556362575773	0.4774193548387097	0.1350526154273192
0.5817204301075269	0.11187055426240594	0.5518817204301076	0.06679374832247842	0.4596774193548387	0.11591435378154717	0.5172043010752688	0.09800955485887657	0.5674731182795699	0.09129268232137841	0.48225806451612907	0.13415295183473464
0.5795698924731183	0.11099081384056762	0.5446236559139785	0.06764370929217199	0.4564516129032257	0.11720104333356038	0.5188172043010753	0.09757504957530322	0.5655913978494624	0.09034509309357996	0.4838709677419355	0.13371031253937432
0.5768817204301075	0.11018523648551327	0.5408602150537634	0.06886503795221588	0.4564516129032257	0.11796524299596794	0.5204301075268817	0.09714054429172987	0.5637096774193547	0.08939750386578152	0.485483870967742	0.13247019218296677
0.5736559139784947	0.10892256792225752	0.5327956989247311	0.06922579231988331	0.45483870967741935	0.11903087124466757	0.5247311827956989	0.09649562461361293	0.5586021505376343	0.08921352286420299	0.4870967741935484	0.13202755288760643
0.5709677419354839	0.10707034060608729	0.5239247311827956	0.06955124829565565	0.4532258064516129	0.1193940135455618	0.529032258064516	0.09528843232334949	0.5553763440860214	0.08886408289890413	0.4887096774193549	0.1315849135922461
0.5688172043010753	0.10619060018424899	0.5161290322580645	0.06988346817933097	0.4532258064516128	0.12015821320796935	0.5344086021505375	0.09448863862799194	0.5559139784946235	0.0884541479270538	0.4887096774193549	0.1315849135922461
0.5682795698924732	0.10465967409752122	0.5069892473118279	0.0699756094394319	0.4548387096774193	0.12139833356437692	0.5403225806451611	0.09389713569175137	0.5545698924731183	0.08778379812626513	0.49354838709677423	0.1309752242190781
0.5693548387096775	0.1020577385136308	0.49758064516129025	0.07077074510825072	0.45322580645161287	0.12237158607830521	0.5473118279569892	0.09305176953710723	0.553225806451613	0.08764543057700393	0.4919354838709678	0.13067379563278603
0.5682795698924732	0.09997080580152906	0.48790322580645157	0.07126738371840788	0.4564516129032258	0.12349231097420336	0.5516129032258064	0.09175653613737647	0.5516129032258066	0.08683388113345303	0.49354838709677423	0.13023115633742569
0.5650537634408602	0.09818315189948963	0.4793010752688172	0.07208359820904235	0.45483870967741935	0.12375215762664846	0.5537634408602149	0.09152046193916281	0.5545698924731184	0.08577823959454953	0.5000000000000001	0.1302311563374257
0.5612903225806452	0.09720713648933714	0.4696236559139785	0.07240317408951967	0.4548387096774193	0.12441585822532236	0.5580645161290322	0.09140451428904849	0.5561827956989248	0.0854895918802224	0.5064516129032258	0.12937179078343714
0.5575268817204301	0.09550278910586364	0.46505376344086025	0.07295565341094559	0.4564516129032258	0.12626208464040656	0.55752688172043	0.09094677569201771	0.5575268817204302	0.08469973824631241	0.5112903225806451	0.12911194413099203
0.5532258064516129	0.09478594322772745	0.45940860215053764	0.07420289800480587	0.4612903225806451	0.12810831105549075	0.5623655913978494	0.09047446349745342	0.5629032258064517	0.08377672825506603	0.5161290322580645	0.12787182377458448
0.5451612903225808	0.09409499335494405	0.4529569892473118	0.0754353090364912	0.464516129032258	0.1286308009450964	0.5634408602150537	0.08955482012179357	0.5658602150537636	0.0825688749666994	0.5274193548387097	0.12723902802447917
0.5354838709677421	0.09288780106468061	0.44623655913978494	0.07542695179243425	0.4677419354838709	0.12993939295157844	0.5672043010752686	0.0894159919526139	0.5685483870967742	0.0824088110015928	0.5338709677419355	0.1265753274258053
0.5258064516129033	0.09288780106468063	0.4373655913978495	0.07623579531377538	0.4725806451612903	0.13086294020269743	0.5682795698924731	0.0901502647436692	0.5663978494623657	0.08170254645416045	0.5419354838709677	0.12603769301720313
0.5193548387096775	0.09218791006987388	0.42715053763440863	0.0759671822062089	0.4774193548387097	0.13178648745381644	0.5725806451612903	0.08988538961222285	0.5666666666666669	0.0813427839958278	0.5483870967741936	0.12537399241852923
0.5177419354838709	0.09174931516279045	0.4188172043010753	0.07535049191054162	0.48064516129032253	0.13393702508822505	0.5741935483870969	0.09009368910347194	0.5685483870967744	0.08105489450978197	0.5596774193548387	0.12474119666842394
0.5166666666666667	0.09087256992191603	0.41236559139784945	0.07487620934711478	0.47903225806451605	0.13486057233934406	0.5752688172043011	0.089448769425355	0.5685483870967745	0.08080531122795179	0.5709677419354839	0.12410840091831865
0.5161290322580646	0.08968593712573927	0.4067204301075269	0.07501861707935521	0.48387096774193544	0.13578411959046305	0.5758064516129032	0.08883968779465985	0.567204301075269	0.08136236082655693	0.5838709677419355	0.12365137662109442
0.5155913978494624	0.0892829630110673	0.4032258064516129	0.07544215807580416	0.48548387096774187	0.13622675888582336	0.578494623655914	0.08806499876463164	0.56747311827957	0.0816359266943388	0.5967741935483871	0.12365137662109443
0.5123655913978495	0.08878842910074763	0.40161290322580645	0.07611996583752884	0.48548387096774187	0.13689045948449727	0.5801075268817204	0.08706789147917504	0.5677419354838711	0.08199080096671121	0.6016129032258064	0.12304168724792641
0.5118279569892473	0.08760179630457086	0.40241935483870966	0.07659133330011121	0.48548387096774187	0.13753470960147812	0.5811827956989246	0.08744978582250149	0.5661290322580647	0.08302237997472597	0.6096774193548387	0.12255375810213356
0.510752688172043	0.08610548692659259	0.39892473118279564	0.07750468565134011	0.4838709677419354	0.13858001707997228	0.5827956989247309	0.08670290355981175	0.5620967741935485	0.08429928245191232	0.6129032258064516	0.12241254739306531
0.5096774193548388	0.08566388245204605	0.39731182795698927	0.07862794632233094	0.48709677419354835	0.13988860908645434	0.5790322580645161	0.0859425553223202	0.5569892473118282	0.08469120788253758	0.6225806451612904	0.12225566778688217
0.5080645161290323	0.08552245186632242	0.3959677419354839	0.08021913168327746	0.48064516129032253	0.14002518613354312	0.5790322580645161	0.08555596613347152	0.5521505376344087	0.08446329116202121	0.6306451612903227	0.12135600419429762
0.5037634408602151	0.08481261131641933	0.39569892473118284	0.08171928847691873	0.482258064516129	0.1410739314875801	0.5795698924731182	0.08553997241803916	0.5502688172043012	0.08458527378945122	0.6387096774193548	0.12079806722660114
0.49946236559139784	0.08322754957681328	0.3935483870967742	0.08268212099837893	0.4774193548387097	0.14145897624294315	0.5790322580645161	0.08670358093300419	0.5486559139784947	0.0847376948773266	0.6419354838709678	0.12107585498275819
0.49462365591397855	0.08136035613537378	0.39247311827956993	0.0833726149931592	0.47419354838709676	0.14119210840046387	0.586021505376344	0.08780364493788179	0.5483870967741936	0.08486327619946073	0.65	0.12017619139017363
0.4903225806451614	0.08080240911252502	0.38924731182795713	0.08363219407141695	0.46451612903225803	0.14194862745340678	0.5908602150537634	0.08735324445819757	0.5510752688172045	0.08476483531829146	0.6532258064516129	0.11958369367866434
0.4865591397849463	0.08025858109117073	0.3860215053763442	0.08315897592117016	0.4629032258064516	0.14220847410585186	0.596236559139785	0.0881496628413691	0.5526881720430109	0.085626234192487	0.6548387096774193	0.11895089792855904
0.48064516129032264	0.08054792425098542	0.38145161290322593	0.08302697486354764	0.4661290322580645	0.1420672633967836	0.6000000000000001	0.08913677155376523	0.5518817204301076	0.08599578709807541	0.6532258064516129	0.11882717462572143
0.474731182795699	0.08062208731776936	0.3803763440860216	0.08204517985111534	0.46935483870967737	0.14154477350717795	0.6005376344086022	0.08951068955491527	0.5529569892473118	0.08595445953711142	0.6516129032258063	0.11856732797327633
0.4693548387096775	0.08062208731776936	0.3779569892473119	0.0804787115441166	0.4725806451612903	0.1420672633967836	0.6043010752688173	0.0904977982673114	0.5529569892473118	0.08595445953711141	0.6516129032258063	0.12002850963299748
0.4629032258064516	0.08025792840142672	0.3809139784946237	0.0805167868335231	0.4725806451612903	0.1420672633967836	0.6053763440860216	0.09169532137425113	0.5532258064516129	0.08586424526568137	0.6499999999999999	0.11976866298055239
0.4591397849462366	0.07922176494904366	0.3838709677419356	0.08136312491877278	0.4774193548387096	0.14299081064790262	0.6043010752688173	0.09290251366451456	0.549731182795699	0.08621976302778574	0.6532258064516129	0.11931163868332816
0.45483870967741935	0.07721311460232869	0.38360215053763447	0.0819317240337104	0.4806451612903226	0.14351330053750827	0.6005376344086022	0.09275833563469374	0.5475806451612905	0.08629654257270505	0.6548387096774194	0.11886899938796784
0.45000000000000007	0.07605314915767293	0.38575268817204306	0.08245393938098268	0.4838709677419355	0.14411940659618488	0.5989247311827958	0.09317863802045694	0.5462365591397851	0.08637922092383415	0.6580645161290322	0.11827650167645855
0.44354838709677424	0.07596419321017986	0.38736559139784954	0.08226728022424204	0.4903225806451613	0.14438627443866414	0.5994623655913979	0.09315974734333725	0.545967741935484	0.08621418635405619	0.664516129032258	0.11767826667016607
0.4376344086021505	0.07595616253601517	0.3862903225806452	0.08205803237015445	0.49838709677419357	0.1438983452928713	0.5994623655913978	0.09315974734333725	0.5491935483870968	0.08673948995156312	0.667741935483871	0.11795605442632312
0.4290322580645161	0.07648485866126233	0.385483870967742	0.08154269271933128	0.5064516129032258	0.1447137674576305	0.6005376344086021	0.09149651704634688	0.5489247311827956	0.08764649296843656	0.6693548387096775	0.11813182587920418
0.4225806451612903	0.07760744200538047	0.3838709677419356	0.08195405797756374	0.5161290322580645	0.14432785461511366	0.5978494623655913	0.09146674708159316	0.5491935483870967	0.08813154174768584	0.6661290322580646	0.11872432359071347
0.41612903225806447	0.07945835732281961	0.3790322580645162	0.08118709693527666	0.5193548387096774	0.14372174855643705	0.5973118279569893	0.09020229051657182	0.5505376344086022	0.0886269171998438	0.6661290322580645	0.11942680953851888
0.4118279569892473	0.08043247842930039	0.37688172043010754	0.0807872997527646	0.5209677419354839	0.143336703801074	0.5956989247311828	0.08982559558810661	0.5478494623655915	0.08925544900933817	0.6645161290322581	0.12066692989492643
0.4129032258064516	0.08099748540368694	0.37553763440860216	0.08078066064744169	0.517741935483871	0.14281421391146834	0.5956989247311829	0.0898255955881066	0.549731182795699	0.09032916587323966	0.6580645161290323	0.12126516490121893
0.4134408602150537	0.08211849900344746	0.374731182795699	0.08111411270727478	0.520967741935484	0.14194124001031244	0.5946236559139786	0.08897338266283239	0.5491935483870968	0.09099375160726472	0.6596774193548387	0.12144093635409997
0.41720430107526885	0.08247632247953558	0.37768817204301075	0.08132316571446856	0.5161290322580646	0.14172017870699882	0.5935483870967743	0.08812116973755818	0.5508064516129032	0.09188760713975418	0.6612903225806452	0.12170078300654506
0.4193548387096775	0.08359890582365369	0.3827956989247312	0.08168186245914733	0.5129032258064518	0.1411976888173932	0.5908602150537635	0.08781300601068881	0.5518817204301076	0.09121227300927041	0.6580645161290323	0.12184199371561331
0.4215053763440861	0.08369817355576699	0.38494623655913984	0.08217025797986537	0.5145161290322582	0.14028727153939216	0.5903225806451613	0.08639751422917627	0.5518817204301076	0.09070150157184713	0.6564516129032258	0.1217182704127757
0.4188172043010753	0.08366840359101327	0.38709677419354843	0.08397020043916306	0.5225806451612904	0.1397993423935993	0.5887096774193548	0.08658469531026243	0.5518817204301077	0.09070150157184713	0.6532258064516129	0.12217529470999994
0.4220430107526882	0.08345172320969715	0.39247311827957	0.08340425171047369	0.5209677419354839	0.1388757951424803	0.585483870967742	0.08700156086420256	0.5526881720430109	0.09025152200355557	0.6483870967741937	0.12280809046010523
0.42365591397849467	0.08339578420646092	0.39408602150537636	0.08355497054538907	0.520967741935484	0.1388757951424803	0.5833333333333335	0.08737262728878792	0.5508064516129033	0.08992554145604593	0.645161290322581	0.12319400330262208
0.42903225806451617	0.08295416248664497	0.39516129032258074	0.08391190340686286	0.5241935483870969	0.13835330525287465	0.5806451612903226	0.08809395065697803	0.5526881720430108	0.09012269512347182	0.6467741935483874	0.12329601960589807
0.4327956989247312	0.08197888331752153	0.3973118279569893	0.08427053942755075	0.520967741935484	0.1375678444268256	0.5790322580645162	0.08958093264468882	0.5534946236559141	0.09012663725104011	0.6500000000000002	0.12270352189438878
0.4381720430107527	0.08165191800104893	0.4051075268817205	0.08397575558501111	0.5177419354838712	0.13678238360077652	0.5784946236559141	0.09054712465937795	0.5518817204301075	0.08984866867233193	0.6532258064516131	0.12298130965054584
0.44408602150537635	0.08153139091145709	0.4126344086021506	0.0826202292891699	0.5112903225806451	0.13590940969962065	0.5801075268817205	0.09162837384448624	0.556451612903226	0.09059407092339189	0.6548387096774194	0.12294101161194984
0.4505376344086022	0.0809942749632028	0.4193548387096775	0.08214824406379787	0.5129032258064515	0.13580739339634465	0.5806451612903227	0.09267847391308985	0.5615591397849463	0.09173550173722904	0.6580645161290323	0.12294101161194985
0.45806451612903226	0.08025456685251517	0.4263440860215055	0.08185652964317382	0.5064516129032258	0.13434192178367946	0.5811827956989248	0.09305569750625706	0.5623655913978495	0.09323231637017546	0.6516129032258063	0.1238003771659384
0.46344086021505376	0.08025456685251518	0.43333333333333346	0.08218968507010485	0.5016129032258064	0.13357096418579956	0.5833333333333335	0.09212256526384838	0.5631720430107527	0.09467077273067874	0.6499999999999998	0.12369836086266241
0.47526881720430103	0.0799975167458445	0.44220430107526887	0.08292991294077938	0.5016129032258064	0.13357096418579956	0.5849462365591399	0.09225331886902689	0.5653225806451614	0.0950468332576487	0.6451612903225806	0.1243311566127677
0.4833333333333333	0.07897000763498817	0.44999999999999996	0.08222918777119641	0.5	0.13367298048907555	0.5849462365591398	0.09325716530320101	0.5653225806451614	0.09599709374725619	0.6435483870967741	0.12429085857417171
0.4908602150537634	0.0779283795226374	0.45698924731182794	0.08217677309146865	0.49516129032258066	0.13325625423044732	0.5892473118279571	0.09217359871943777	0.5682795698924732	0.09646752660892262	0.6387096774193548	0.12519052216675627
0.49892473118279573	0.07733715188997084	0.46801075268817205	0.08233822084987194	0.48548387096774204	0.13279922993322307	0.5940860215053765	0.09120953050291686	0.5712365591397851	0.09724554959133982	0.6354838709677418	0.12621390906217844
0.5080645161290323	0.07688006068176943	0.4809139784946237	0.08302178688825153	0.48064516129032264	0.1328337906770359	0.6016129032258065	0.0904968198716424	0.5752688172043012	0.09862937238163744	0.6354838709677418	0.12691639500998383
0.5182795698924731	0.0761858903439518	0.49139784946236553	0.08363929301295984	0.4774193548387097	0.13231130078743025	0.6086021505376346	0.08913775318078197	0.5793010752688172	0.10012516195245771	0.6338709677419354	0.12669533370667024
0.5301075268817206	0.07575759099031971	0.5034946236559139	0.08277029950375511	0.47741935483870973	0.13160881483962483	0.613440860215054	0.08860011877217983	0.5860215053763441	0.10052941216623379	0.6322580645161289	0.1270963910681836
0.5365591397849463	0.07709616499502553	0.5123655913978494	0.08160438553802812	0.47096774193548385	0.13094511424095093	0.6182795698924732	0.08976439088047705	0.5973118279569892	0.10096681930395936	0.629032258064516	0.12755341536540782
0.5430107526881721	0.07843473899973134	0.5236559139784945	0.08078818161351758	0.46451612903225803	0.13028141364227702	0.6268817204301077	0.09144017750401226	0.603763440860215	0.10138169688583505	0.6258064516129032	0.12769462607447607
0.5483870967741936	0.0795758137672674	0.531989247311828	0.07961717834886922	0.4629032258064516	0.12937387899730834	0.6317204301075271	0.09169878905832328	0.6129032258064516	0.10227184120336556	0.6225806451612904	0.12753060473304245
0.5548387096774194	0.08100403673539516	0.5384408602150537	0.0796292266349301	0.4596774193548387	0.12937387899730832	0.6354838709677422	0.09228268670982953	0.6190860215053764	0.10297140448576525	0.620967741935484	0.12740688143020484
0.560752688172043	0.08213821603125768	0.5451612903225806	0.08062740025301468	0.45645161290322583	0.12964074683978757	0.6397849462365593	0.09270455054323304	0.6268817204301075	0.10220900499077	0.6193548387096777	0.12654834607398596
0.5693548387096775	0.08321348484846197	0.5524193548387096	0.0817871696425951	0.4548387096774194	0.1294890252737023	0.6430107526881722	0.09363083559268878	0.6327956989247312	0.10224931558594937	0.6193548387096778	0.12579182702104305
0.5758064516129032	0.08317372064056805	0.5637096774193547	0.08266027060283009	0.453225806451613	0.1293870089704263	0.6505376344086022	0.09332615272787262	0.639247311827957	0.10196330878626023	0.6161290322580647	0.12535620891571692
0.5870967741935484	0.08366516434497738	0.5725806451612904	0.08462227195847245	0.45161290322580644	0.12972983050111506	0.6559139784946237	0.09442834061889105	0.6422043010752688	0.10210526763203003	0.6145161290322582	0.12505478032942485
0.5919354838709678	0.08405688855576338	0.5806451612903226	0.08625881733834252	0.44838709677419347	0.1292073406115094	0.6607526881720431	0.09472183676660838	0.6473118279569894	0.10218769315066992	0.6193548387096774	0.1241551167368403
0.5940860215053763	0.08451645920555502	0.5862903225806451	0.0868329878712778	0.45322580645161287	0.1292419013553222	0.6666666666666667	0.09424267655956758	0.6513440860215054	0.10221810483887363	0.6258064516129033	0.12355688173054781
0.5946236559139785	0.08450100325550748	0.5919354838709677	0.08810914004347666	0.4532258064516129	0.1284853823023793	0.6672043010752688	0.09426069820827318	0.6543010752688172	0.1019525142476326	0.6274193548387097	0.12292408598044252
0.5956989247311828	0.08452110271525069	0.5938172043010753	0.08871602699721567	0.45967741935483875	0.12746199540695713	0.6715053763440861	0.0941873583422306	0.6575268817204301	0.10095395872686797	0.6306451612903226	0.12246706168321829
0.5962365591397849	0.08445623384202743	0.5981182795698926	0.0901298327233962	0.4645161290322582	0.12749655615076996	0.6752688172043011	0.09385290551266072	0.6588709677419355	0.10155309920652832	0.6370967741935485	0.12186882667692582
0.5989247311827958	0.08457625126499814	0.6040322580645162	0.09169178590441196	0.4661290322580646	0.12705391685540965	0.6811827956989248	0.09399979800594048	0.6610215053763441	0.10221067992036008	0.6387096774193549	0.12199254997976343
0.6010752688172043	0.0846703917377103	0.6088709677419356	0.09203300815098296	0.4645161290322582	0.12687814540252856	0.6854838709677421	0.09390483483003619	0.660752688172043	0.10165142146973512	0.6419354838709678	0.1215355256825392
0.6016129032258064	0.08551575789235442	0.6077956989247314	0.09360705006627901	0.4612903225806453	0.12687814540252856	0.6903225806451614	0.09373506119851861	0.6607526881720429	0.1017123945344277	0.6403225806451615	0.12135975422965814
0.6026881720430108	0.08579098205067467	0.6094086021505378	0.09447391759690485	0.4661290322580646	0.125638025046121	0.6962365591397851	0.09351260280440135	0.6626344086021504	0.10164542645077004	0.6435483870967743	0.12023902933376
0.6021505376344086	0.08622746874855328	0.6112903225806453	0.09527698506213633	0.46774193548387105	0.12523696768460765	0.7021505376344087	0.09248354769016927	0.6604838709677419	0.1021514322799033	0.6451612903225807	0.11954451531897473
0.6	0.0880151226505927	0.6147849462365592	0.0952073362981195	0.467741935483871	0.12523696768460768	0.7069892473118281	0.09061467135913204	0.6602150537634407	0.1021263789118848	0.6403225806451613	0.11996124157760295
0.5978494623655914	0.08980277655263212	0.6139784946236561	0.09588358901790334	0.4693548387096775	0.125679606979968	0.7123655913978496	0.08902579470598578	0.6620967741935483	0.10248486045190279	0.6403225806451613	0.11922642952422166
0.5946236559139785	0.09042297257448095	0.6123655913978496	0.09706611513236119	0.4758064516129033	0.1252439888746418	0.7150537634408604	0.08701826047142175	0.6602150537634407	0.10202311020313817	0.6354838709677421	0.11985922527432695
0.5908602150537634	0.09117242626771362	0.6053763440860216	0.09701370045263344	0.48387096774193555	0.12506821742176077	0.7155913978494625	0.08365961676453548	0.6583333333333332	0.10139281569042358	0.6290322580645162	0.12031624957155117
0.5844086021505376	0.0925011670518448	0.6032258064516131	0.09705838387852078	0.4935483870967743	0.1252250970279439	0.7182795698924732	0.08255220014739145	0.6548387096774193	0.10087015868506982	0.6306451612903228	0.1190761292151436
0.5801075268817204	0.09327963207133605	0.6018817204301077	0.09659374935881367	0.5048387096774194	0.12436656167172502	0.7204301075268817	0.08157553713542594	0.6580645161290322	0.09857370097887844	0.6274193548387098	0.11864051110981744
0.574731182795699	0.09342603907393	0.5962365591397851	0.09565550928362503	0.5112903225806452	0.12393094356639887	0.7231182795698925	0.08073494298034434	0.660483870967742	0.09811684150085555	0.620967741935484	0.11820489300449129
0.5682795698924732	0.09373072193874615	0.5889784946236561	0.0962099646589828	0.520967741935484	0.1236531558102418	0.7295698924731182	0.0791457024312201	0.6618279569892475	0.09681418388763761	0.6129032258064517	0.11840207064927043
0.5612903225806453	0.0933568582695844	0.5822580645161293	0.0961729656848331	0.5274193548387098	0.12451252136423034	0.7263440860215054	0.07906869171546915	0.6572580645161293	0.09548235215177565	0.6096774193548388	0.11769958470146501
0.5559139784946238	0.09335685826958441	0.5725806451612905	0.09584260108022656	0.5290322580645161	0.12514531711433566	0.7225806451612903	0.079419569220744	0.6548387096774195	0.0941963736454214	0.6064516129032259	0.11699709875365959
0.5462365591397851	0.09335685826958441	0.5577956989247312	0.09562477694064991	0.532258064516129	0.12541218495681491	0.7155913978494624	0.0805482929184854	0.6491935483870971	0.09222310451066529	0.6064516129032258	0.11629461280585417
0.5370967741935484	0.09332567987572864	0.5432795698924732	0.09506531301211885	0.5290322580645163	0.12527097424774666	0.7075268817204301	0.0811693565656423	0.6438172043010755	0.09026338106967405	0.6064516129032257	0.11559212685804876
0.5295698924731184	0.09407233901634861	0.5268817204301077	0.09571414378817034	0.5274193548387098	0.12553082090019174	0.7037634408602151	0.0811941517533156	0.6365591397849465	0.0890934636868629	0.6016129032258064	0.11487016854891867
0.5231182795698924	0.09421974996997624	0.5163978494623657	0.0961735349322317	0.5290322580645163	0.12527097424774664	0.6989247311827957	0.080407749094361	0.6255376344086023	0.08795354262452033	0.5983870967741934	0.11501137925798692
0.518279569892473	0.09496398937876935	0.5051075268817204	0.09583798437188146	0.5322580645161291	0.12464798529440732	0.6908602150537636	0.08008942443775827	0.6182795698924732	0.08747436206476916	0.6016129032258064	0.11487016854891866
0.510752688172043	0.09496398937876936	0.4956989247311828	0.09614369554290873	0.5274193548387096	0.12392602698527723	0.6827956989247314	0.08091437946721047	0.6094086021505377	0.08759817418735877	0.5951612903225807	0.11519106949653542
0.5005376344086022	0.09491241223661348	0.48844086021505373	0.0955231707447697	0.5290322580645161	0.1228603987365776	0.6763440860215055	0.08097545349238403	0.5967741935483871	0.08643840479777835	0.5870967741935484	0.11577181709659726
0.49301075268817207	0.09503322011307298	0.48387096774193544	0.09412663211570434	0.5258064516129033	0.1221579127887722	0.6688172043010755	0.08136181361475281	0.5846774193548389	0.08732025299775927	0.5790322580645163	0.11635256469665911
0.4827956989247312	0.09500955743639077	0.4776881720430107	0.09223020922079295	0.5225806451612903	0.12087122323675897	0.6612903225806454	0.08188545416545219	0.571505376344086	0.08761123707083629	0.5758064516129033	0.11737595159208127
0.47795698924731184	0.09492337874588787	0.4693548387096773	0.09085070152273368	0.5209677419354839	0.11989797072283065	0.652688172043011	0.08269367812122451	0.5575268817204301	0.08675617552161102	0.5822580645161292	0.11721907198589812
0.4682795698924731	0.09469314665349436	0.4618279569892472	0.08883902570744014	0.5161290322580645	0.11928828134966263	0.6467741935483872	0.08330868018667205	0.5481182795698927	0.08654667659252031	0.5790322580645162	0.11707786127682987
0.4612903225806451	0.09455811894628371	0.45564516129032245	0.08687702435179774	0.5112903225806451	0.11856632304053252	0.645698924731183	0.08388641287773956	0.5381720430107528	0.08636503014950254	0.5709677419354838	0.11797752486941442
0.46021505376344085	0.09425889005377894	0.4486559139784945	0.08568877174641529	0.5	0.11793352729042723	0.6392473118279572	0.08486307588970508	0.5225806451612904	0.0860228545263909	0.5629032258064517	0.11887718846199896
0.46075268817204307	0.09443468776111334	0.4403225806451612	0.08381891165087385	0.4919354838709677	0.11851427489048909	0.6381720430107528	0.08493398304895983	0.5104838709677421	0.08556293247846533	0.5596774193548387	0.1199979133578971
0.4564516129032259	0.09461021077977191	0.43709677419354825	0.08323335686099985	0.4838709677419354	0.11909502249055093	0.6311827956989248	0.08509625172296274	0.4991935483870968	0.08544256314479277	0.5564516129032259	0.12111863825379524
0.4543010752688173	0.09507968913456402	0.4287634408602149	0.08111777764379177	0.47419354838709665	0.11833850343760803	0.6241935483870968	0.08472238805380097	0.49032258064516127	0.08481936664848286	0.5548387096774194	0.12175143400390052
0.4505376344086023	0.09534741342343843	0.4204301075268816	0.07976920243308555	0.46935483870967737	0.11878114273296836	0.6118279569892473	0.08437290339808787	0.47956989247311826	0.08539548996273344	0.5467741935483871	0.12265109759648507
0.45161290322580655	0.09622629239647454	0.41344086021505366	0.07823972758113211	0.46290322580645155	0.11944484333164226	0.603763440860215	0.08371841288075949	0.47043010752688175	0.08548796262454873	0.5387096774193547	0.12355076118906962
0.4478494623655915	0.09682856475758526	0.4094086021505376	0.07741915696673446	0.46290322580645155	0.12014732927944767	0.596236559139785	0.08374246889740902	0.4588709677419355	0.08532794826346696	0.5387096774193548	0.12355076118906962
0.44462365591397857	0.09667414847572453	0.4056451612903225	0.07565623208843834	0.4580645161290322	0.12138744963585524	0.5897849462365591	0.08474908034634214	0.4510752688172043	0.08631569290952366	0.5338709677419354	0.12445042478165416
0.4430107526881721	0.09680009137412138	0.40483870967741936	0.07384376889233432	0.4612903225806452	0.12182306774118139	0.5811827956989248	0.08494252741420083	0.44381720430107524	0.08710099080185399	0.5306451612903226	0.12504292249316346
0.44193548387096776	0.09646198613267268	0.4	0.07326776210929366	0.4709677419354839	0.12210085549733844	0.5715053763440863	0.08680724614231516	0.4370967741935483	0.08807621579456174	0.529032258064516	0.12548556178852377
0.4408602150537635	0.09612388089122398	0.3956989247311828	0.07260200724456718	0.4774193548387097	0.12247363836673732	0.5580645161290324	0.08779192048904495	0.4276881720430107	0.08797051897073895	0.5241935483870968	0.12638522538110833
0.4408602150537635	0.09575015485736384	0.3881720430107527	0.07162480560712159	0.47741935483870973	0.12317612431454272	0.5483870967741937	0.08905613923012382	0.4193548387096773	0.08738667477562974	0.5193548387096775	0.12635066463729552
0.43978494623655917	0.0956792476981091	0.3846774193548388	0.07149686445877138	0.4758064516129033	0.12361876360990305	0.5403225806451615	0.09110227261812456	0.411021505376344	0.08701962154418058	0.5225806451612904	0.12589364034007128
0.4435483870967742	0.09478780447234275	0.3793010752688173	0.07083865982698172	0.4758064516129033	0.12432124955770846	0.5306451612903227	0.09139425174407918	0.4080645161290322	0.08651095802920632	0.5225806451612904	0.12735482199979245
0.4419354838709677	0.09456534607822549	0.37526881720430116	0.07026343190464518	0.4725806451612904	0.12534463645313063	0.5215053763440861	0.09224497185764785	0.3973118279569892	0.08651095802920632	0.5225806451612904	0.12805730794759787
0.443010752688172	0.0950515792063731	0.3741935483870969	0.0706901555879993	0.4741935483870969	0.1262681837042496	0.5096774193548388	0.09170785590939357	0.3889784946236559	0.08675479134096872	0.5274193548387098	0.12831715460004298
0.4489247311827957	0.09417044050996183	0.3779569892473119	0.07127064032328762	0.47096774193548396	0.1270536445302987	0.49516129032258066	0.09332075913520001	0.38467741935483873	0.08818107421145209	0.5274193548387098	0.1290196405478484
0.4553763440860215	0.09457783910486771	0.385483870967742	0.07074192161275387	0.47419354838709693	0.1270536445302987	0.48817204301075273	0.09404274152763077	0.3876344086021506	0.08907223369070866	0.5274193548387097	0.12901964054784837
0.4580645161290323	0.09443212148999965	0.392741935483871	0.06960125842141071	0.4822580645161292	0.12754157367609154	0.4860215053763441	0.09345840913193712	0.3916666666666667	0.08970036218650561	0.5322580645161291	0.12927948720029347
0.467741935483871	0.09485481383931103	0.40564516129032263	0.06887673774201249	0.488709677419355	0.12727470583361228	0.4908602150537634	0.09293874089858005	0.4002688172043012	0.09007862171297705	0.5354838709677421	0.12971510530561964
0.47741935483870973	0.09467267088309884	0.4196236559139786	0.06818255541375885	0.49354838709677434	0.1277173451289726	0.49731182795698925	0.09245406417145167	0.4110215053763442	0.09007862171297705	0.5403225806451614	0.1302527397142218
0.48602150537634414	0.09510139815387104	0.43064516129032265	0.06798019708520825	0.49838709677419374	0.1281599844243329	0.5053763440860215	0.09149848914056434	0.4266129032258066	0.08938118043594531	0.5564516129032259	0.1302527397142218
0.4973118279569893	0.09509541778596706	0.44059139784946244	0.06776466352763545	0.5000000000000001	0.12920529190282706	0.5155913978494624	0.09028729107012005	0.44408602150537646	0.08830128096527613	0.5661290322580645	0.1296545047079293
0.506989247311828	0.09396095492219943	0.45295698924731187	0.06810774027398422	0.5000000000000001	0.13061374168221546	0.5290322580645161	0.08809665515324609	0.45725806451612916	0.08769413288896145	0.5741935483870969	0.12907375710786748
0.5204301075268818	0.09365854436987665	0.46451612903225814	0.06824355343115604	0.5016129032258065	0.13185818988095122	0.54247311827957	0.08590601923637216	0.4688172043010754	0.08626324141737972	0.5854838709677419	0.12887657946308834
0.535483870967742	0.09312056275911808	0.4795698924731183	0.06859675857860033	0.49677419354838714	0.13329660099904975	0.5553763440860215	0.08415397822658162	0.4881720430107528	0.08518157810034964	0.5935483870967742	0.12905235091596942
0.5478494623655915	0.09242961288633468	0.49166666666666675	0.06911476570890167	0.4919354838709678	0.1338342354076519	0.5672043010752689	0.0826107457096068	0.5048387096774194	0.08270180734391734	0.6064516129032258	0.12859532661874518
0.5629032258064517	0.09173044931697671	0.5077956989247313	0.06916372800672305	0.48548387096774204	0.13473501211714828	0.5801075268817205	0.08104741373288876	0.5244623655913979	0.08001019062421429	0.6112903225806452	0.12843047507954192
0.5747311827956991	0.0912879822511941	0.5215053763440861	0.06926553339421791	0.4758064516129033	0.13581028093435257	0.5930107526881722	0.07929537272309825	0.5440860215053764	0.07890982626651821	0.6096774193548387	0.1291249890943272
0.588709677419355	0.09004303470610593	0.5373655913978495	0.06899118888355289	0.47096774193548396	0.13517748518424727	0.6059139784946237	0.07773204074638021	0.563709677419355	0.07665915922185298	0.614516129032258	0.12956762838968752
0.6016129032258066	0.08934387113674797	0.5526881720430108	0.06870180658258862	0.4661290322580646	0.13530120848708488	0.6150537634408603	0.07554140482950626	0.5817204301075269	0.07444017301824471	0.6209677419354839	0.12930076054720827
0.6139784946236562	0.08809432165857184	0.5672043010752689	0.06863411245509801	0.4645161290322582	0.1353415065256809	0.6258064516129034	0.07432625421022013	0.6032258064516131	0.07273731699966798	0.6258064516129033	0.12952182185052186
0.6252688172043013	0.0874001513207542	0.5825268817204301	0.06887419107867239	0.4596774193548388	0.13565276618952535	0.6397849462365592	0.0726484241930629	0.624193548387097	0.07113891428386096	0.6306451612903227	0.12844139499321972
0.6435483870967744	0.08545248783256189	0.5973118279569893	0.0677049616001171	0.4564516129032259	0.1359305539456824	0.6543010752688173	0.07173169646371208	0.6435483870967743	0.06978567201712915	0.6322580645161291	0.12795346584742687
0.655913978494624	0.08383272773170693	0.6147849462365591	0.06755310840883776	0.45483870967741946	0.1367890893019013	0.6693548387096774	0.07169937748745778	0.6612903225806452	0.06868986572911663	0.6274193548387097	0.12856315522059486
0.666666666666667	0.08256435969104019	0.6325268817204301	0.06669948172653087	0.45161290322580655	0.13652222145942206	0.6881720430107526	0.07097359332596657	0.6801075268817204	0.06703276215856854	0.6322580645161292	0.12812051592523457
0.6763440860215055	0.08131352273953976	0.6478494623655914	0.06608555312758865	0.4564516129032259	0.13630116015610846	0.7048387096774192	0.07040363994111014	0.7016129032258065	0.06553545747538173	0.6306451612903228	0.12767787662987423
0.6860215053763442	0.0796837412675727	0.6634408602150537	0.06515133947355699	0.45483870967741946	0.13585852086074815	0.7209677419354839	0.06915514002227578	0.7241935483870968	0.06383775342296556	0.6306451612903228	0.12767787662987423
0.6951612903225807	0.07930052314083129	0.6798387096774193	0.06506173373878997	0.46129032258064534	0.1355916530182689	0.7338709677419355	0.06702256856311228	0.7430107526881721	0.06099229036341094	0.6338709677419357	0.12741100878739497
0.7064516129032257	0.07780582812719611	0.6922043010752689	0.0649041854805644	0.4596774193548389	0.13541588156538784	0.7499999999999999	0.06534473854595507	0.7602150537634409	0.058368170224930335	0.6370967741935486	0.12681851107588568
0.7177419354838709	0.07631113311356093	0.7077956989247313	0.06389375865314759	0.456451612903226	0.13513809380923078	0.7672043010752687	0.06255967416808088	0.778225806451613	0.05516733155557586	0.6419354838709679	0.1266536595366824
0.7311827956989247	0.07449422323054712	0.7241935483870968	0.06248194752273238	0.45322580645161303	0.13406282499202646	0.7854838709677417	0.0606148176185553	0.8002688172043011	0.05199169622463154	0.6532258064516131	0.12433827036307053
0.746774193548387	0.07124362159126091	0.742741935483871	0.06163450011138419	0.45483870967741946	0.13428388629534005	0.8026881720430107	0.05902838400809782	0.8220430107526883	0.04932000240458215	0.6629032258064518	0.12374003535677804
0.7650537634408601	0.06856142991615413	0.764247311827957	0.060106571966879886	0.4596774193548388	0.1333842227027555	0.822043010752688	0.057236269312757306	0.8419354838709677	0.047899144290391445	0.6725806451612903	0.12017377214134212
0.7779569892473117	0.06775677113536618	0.7827956989247311	0.05858327447584047	0.46612903225806457	0.13252485714876694	0.839784946236559	0.055745620376686275	0.8596774193548388	0.04630634467223883	0.6822580645161289	0.11763732166441668
0.7962365591397849	0.06627238818606768	0.8010752688172041	0.05739877264556833	0.47258064516129034	0.1316654915947784	0.8569892473118277	0.05369623045300121	0.8801075268817204	0.04563487615166376	0.696774193548387	0.1131713948563962
0.8080645161290322	0.06516178960079427	0.8188172043010752	0.05447592203081921	0.48064516129032253	0.1294422538570765	0.8747311827956987	0.05276785412907667	0.8999999999999999	0.04249995577809102	0.7096774193548386	0.10914810734373605
0.8193548387096772	0.06443600543930307	0.835752688172043	0.051004350233720554	0.4935483870967742	0.12678404315277586	0.893548387096774	0.05043810502513401	0.9158602150537632	0.040103652798196665	0.725806451612903	0.10629508376152205
0.8306451612903224	0.06310023052047266	0.8470430107526881	0.04991419862554948	0.5048387096774193	0.12446865397916401	0.9096774193548384	0.04832764107627538	0.928494623655914	0.03779163520474938	0.7419354838709675	0.10414454612711345
0.843548387096774	0.06149330766257019	0.8596774193548384	0.04864381808085792	0.5096774193548387	0.12338822712186186	0.9220430107526878	0.04683699214020435	0.9376344086021505	0.03625884929843273	0.7499999999999999	0.10356379852705161
0.8548387096774192	0.05824270602328398	0.868817204301075	0.04779559359047984	0.5161290322580645	0.12165291852995282	0.93010752688172	0.0452240889143979	0.9432795698924731	0.03559301157193453	0.7596774193548387	0.10097764278731686
0.8634408602150535	0.05694046603019768	0.8768817204301074	0.047538036055799024	0.5274193548387096	0.11933752935634095	0.9349462365591396	0.04411701958128717	0.9475806451612903	0.03513859333665626	0.7677419354838709	0.0982894707443061
0.8715053763440856	0.05480489741600969	0.8879032258064514	0.04551643853381364	0.5387096774193547	0.11702214018272909	0.9349462365591394	0.04346449322197642	0.9502688172043009	0.03465153278341587	0.7693548387096775	0.09807273728332071
0.8779569892473115	0.05319797455810723	0.897311827956989	0.044027863538318	0.5483870967741934	0.1157796550594558	0.9360215053763438	0.04272948466077393	0.9521505376344084	0.03420350410958076	0.7725806451612903	0.09773228051949769
0.8844086021505372	0.05212270574090293	0.9048387096774192	0.042696884964504994	0.561290322580645	0.11312144435515517	0.9354838709677417	0.04313216400951221	0.9532258064516127	0.03334216925745428	0.7725806451612904	0.09773228051949769
0.8881720430107523	0.05172072630885325	0.9131720430107526	0.04157316997986897	0.5741935483870967	0.11200071945925703	0.9354838709677418	0.043132164009512204	0.9569892473118277	0.032122411466259715	0.7758064516129033	0.09739182375567468
0.8903225806451608	0.051238282397443914	0.917741935483871	0.03997524742341759	0.5887096774193548	0.1107282729972736	0.9354838709677418	0.043849009887648414	0.9567204301075267	0.03228572267784056	0.785483870967742	0.09480566801593993
0.8946236559139781	0.050434537256592124	0.9233870967741935	0.03827273846284412	0.6032258064516128	0.11003375898248831	0.9376344086021503	0.0432817784557646	0.9564516129032256	0.03255453988214163	0.7870967741935485	0.09468194471310232
0.9010752688172038	0.04882761439868966	0.9266129032258065	0.03741483742153527	0.6225806451612903	0.10788322134807969	0.9387096774193547	0.043789815841085086	0.9551075268817203	0.033181780025510796	0.7951612903225808	0.09199377267009157
0.9075268817204296	0.047220691540787195	0.9322580645161292	0.03584378022414788	0.6419354838709677	0.10573268371367109	0.9370967741935483	0.0448968851741958	0.9548387096774192	0.03334509123709164	0.803225806451613	0.0893056006270808
0.9096774193548383	0.04659632608366142	0.9346774193548388	0.03551067634175818	0.6661290322580644	0.10377932372404164	0.9365591397849462	0.04522571108998224	0.9545698924731182	0.03361390844139272	0.8129032258064518	0.08828221373165863
0.9150537634408599	0.04534782616482705	0.9365591397849463	0.03498664490292324	0.6887096774193548	0.10236359814301434	0.9344086021505376	0.04616952814400045	0.9532258064516129	0.03424114858476189	0.8193548387096776	0.08752569467871574
0.9177419354838707	0.04474606690109935	0.9403225806451614	0.03388017092294723	0.7096774193548387	0.10090757452339102	0.9370967741935484	0.04556776888027275	0.9529569892473119	0.034404459796342726	0.8225806451612906	0.08713978183619889
0.9204301075268815	0.044450263349139624	0.945967741935484	0.03230911372555985	0.7322580645161291	0.09818593057269288	0.9370967741935484	0.045567768880272745	0.9521505376344087	0.034522245325560634	0.8274193548387099	0.08675902703377986
0.9193548387096773	0.04465907184195534	0.9481182795698927	0.03191514161603934	0.7483870967741936	0.0974511185193116	0.935483870967742	0.04610890658555267	0.9518817204301075	0.03465737674269059	0.838709677419355	0.08255996806823865
0.9231182795698922	0.04369888963915954	0.9494623655913981	0.03154302191164279	0.7661290322580646	0.0965925831630927	0.932258064516129	0.04667834151006124	0.953494623655914	0.03452873912851831	0.8500000000000002	0.08119375964212772
0.9263440860215053	0.04272820722607733	0.9508064516129034	0.031170902207246238	0.7790322580645161	0.09672807137405608	0.9274193548387096	0.04819390285321554	0.9551075268817204	0.033767636840711934	0.856451612903226	0.08073673534490348
0.9317204301075268	0.04032383305672271	0.9561827956989248	0.029378787511905737	0.7887096774193549	0.09570468447863392	0.924731182795699	0.049351041257301734	0.9505376344086022	0.03536555939716333	0.8693548387096776	0.08027971104767924
0.9354838709677419	0.039782695351442784	0.9594086021505378	0.028520886470596894	0.7983870967741936	0.09598247223479096	0.9231182795698925	0.050458110590412455	0.9491935483870968	0.03599279954053249	0.8774193548387097	0.0796989634476174
0.9408602150537634	0.03799058065610229	0.9607526881720432	0.027893646327227718	0.8048387096774194	0.09522595318184807	0.9209677419354839	0.05078032545979108	0.9438172043010753	0.03752469709442137	0.8838709677419356	0.0789424443946745
0.943010752688172	0.03766836578672367	0.9623655913978495	0.027525905775486165	0.8064516129032259	0.09540172463472914	0.917741935483871	0.052082565452877386	0.94247311827957	0.03789681679881792	0.885483870967742	0.07890214635607849
0.9419354838709677	0.03831683333042725	0.9626344086021505	0.027362594563905326	0.8048387096774194	0.09584436393008944	0.914516129032258	0.05338480544596369	0.9379032258064517	0.039494739355269315	0.8903225806451613	0.0780436109998596
0.9338709677419356	0.04032568148675316	0.9626344086021507	0.027362594563905326	0.806451612903226	0.09676791118120844	0.9123655913978495	0.053952036877847505	0.931720430107527	0.04183308852206141	0.8854838709677421	0.07949963461948291
0.9295698924731184	0.04319306499929797	0.963709677419355	0.027109677617557455	0.8048387096774194	0.09654684987789483	0.9080645161290322	0.055385728634119905	0.9236559139784947	0.04449122418051864	0.8838709677419355	0.08026791858055159
0.9263440860215055	0.04548809160769684	0.9620967741935484	0.027870779905363834	0.8064516129032259	0.09658714791649083	0.9021505376344086	0.05685122090629873	0.9196236559139785	0.045767999225035966	0.8774193548387097	0.0838341817959875
0.9274193548387097	0.04512966866862873	0.9615591397849462	0.02840841431396599	0.8064516129032259	0.09658714791649083	0.8978494623655914	0.05818032625844904	0.9153225806451614	0.0468359678471365	0.8725806451612902	0.08529020541561082
0.9274193548387096	0.04512966866862874	0.9607526881720431	0.028603526041453248	0.803225806451613	0.0971796456280001	0.8935483870967741	0.05889717213658524	0.9112903225806451	0.04811274289165383	0.8693548387096773	0.08851601186722372
0.9274193548387096	0.04578219502793949	0.9588709677419356	0.029873906586144812	0.8	0.09905044243087253	0.8892473118279569	0.06022627748873556	0.906989247311828	0.05049025170194443	0.8629032258064515	0.09208227508265963
0.9263440860215053	0.04614061796700759	0.9561827956989248	0.03171027769115549	0.7935483870967742	0.10120098006528114	0.8849462365591397	0.06155538284088587	0.9010752688172043	0.051653333421800486	0.8548387096774192	0.09477044712567038
0.9263440860215053	0.04614061796700759	0.9545698924731183	0.03202317494786066	0.7887096774193548	0.10338498960737713	0.8817204301075268	0.06285762283397218	0.8940860215053763	0.05323620026305341	0.8499999999999999	0.09745861916868113
0.9241935483870968	0.0467078493988914	0.9505376344086022	0.03368752760207273	0.7870967741935483	0.10407950362216242	0.8784946236559138	0.0635382606424189	0.8903225806451612	0.05409753511517988	0.8483870967741934	0.09831715452490003
0.9220430107526881	0.0481415411551638	0.9486559139784946	0.034269242063078964	0.782258064516129	0.10591682851734745	0.8741935483870966	0.06386047551179751	0.8846774193548387	0.05508319819761715	0.8435483870967739	0.1010053265679108
0.9209677419354839	0.0484999640942319	0.9475806451612903	0.03473317099486731	0.7741935483870966	0.10796534984848008	0.8709677419354838	0.06483115792487973	0.8830645161290323	0.05521183581178943	0.8403225806451611	0.10283496325470265
0.9209677419354839	0.0484999640942319	0.9448924731182795	0.03612133706877677	0.7629032258064515	0.11028073902209194	0.8677419354838708	0.06494456430144263	0.8766129032258064	0.05653425304481088	0.8354838709677417	0.10394370397959435
0.9209677419354838	0.0484999640942319	0.943279569892473	0.0370361554121727	0.7580645161290323	0.11091353477219723	0.8639784946236557	0.06527339021722908	0.871774193548387	0.05775401083600545	0.8322580645161287	0.10428416074341736
0.9198924731182796	0.0488583870333	0.9424731182795698	0.03730497261647378	0.7516129032258064	0.11306407240660583	0.8586021505376341	0.06527339021722908	0.8693548387096774	0.058285526266064695	0.8274193548387094	0.10514269609963627
0.9204301075268818	0.048455707684561714	0.9405913978494622	0.03788668707748002	0.7483870967741936	0.11379888445998712	0.8510752688172041	0.0662172072712473	0.8658602150537634	0.05917546463519205	0.8193548387096772	0.10675559932544272
0.9225806451612903	0.048133492815183095	0.939784946236559	0.0381555042817811	0.746774193548387	0.11383918249858313	0.843548387096774	0.0664441784471293	0.8612903225806451	0.059674018277920356	0.8161290322580644	0.10858523601223458
0.924731182795699	0.04781127794580447	0.9368279569892471	0.03904544265090845	0.7419354838709677	0.11491960935588527	0.8338709677419353	0.06802704528838223	0.8577956989247312	0.06056395664704771	0.8096774193548385	0.10998140577705562
0.924731182795699	0.04781127794580447	0.9349462365591397	0.03962715711191469	0.7354838709677419	0.11707014699029387	0.8263440860215052	0.06825401646426424	0.8524193548387097	0.06181245656588207	0.8064516129032258	0.11181104246384747
0.920967741935484	0.048771460148600274	0.9338709677419353	0.040091086043703025	0.7290322580645161	0.11848587257132119	0.8204301075268816	0.06809076418517172	0.8486559139784947	0.06267379141800854	0.8016129032258064	0.11376440245347695
0.9220430107526884	0.04856265165578455	0.9327956989247309	0.040265249340238236	0.7193548387096774	0.12031550925811305	0.8177419354838708	0.06835778855735752	0.8448924731182796	0.06324102284989236	0.8016129032258065	0.11376440245347695
0.9193548387096776	0.04916441091951225	0.9314516129032255	0.040595703523866836	0.7129032258064516	0.12173123483914036	0.8118279569892471	0.0678513024189147	0.8392473118279571	0.06470950577833351	0.8016129032258066	0.11376440245347695
0.9177419354838712	0.049702045328114404	0.9301075268817202	0.040926157707495435	0.7064516129032259	0.12314696042016768	0.8048387096774192	0.06854562895781037	0.8333333333333334	0.06593394968051834	0.806451612903226	0.11290586709725806
0.9139784946236561	0.049378344884590086	0.9260752688172041	0.04176220634368032	0.6983870967741936	0.12583513246317843	0.7946236559139784	0.06895900240994624	0.8263440860215056	0.06714898056831746	0.8016129032258066	0.11328662189967707
0.9112903225806454	0.04977129565550207	0.9209677419354837	0.04205415516943345	0.6919354838709679	0.12629215676040267	0.7876344086021505	0.06807013586899578	0.8188172043010754	0.06829737689732743	0.7967741935483873	0.11672916181227538
0.906451612903226	0.050731477858297874	0.9180107526881719	0.04281922564474199	0.6838709677419357	0.12687290436046453	0.7811827956989247	0.0675330199207415	0.8107526881720432	0.07003932047199936	0.7951612903225808	0.11685288511511299
0.9037634408602153	0.051333237122025574	0.9142473118279568	0.043530327572048284	0.6758064516129033	0.12670285540568835	0.774731182795699	0.06735323349641763	0.8040322580645162	0.07138340649350475	0.7951612903225808	0.11685288511511299
0.8978494623655917	0.05336868814202567	0.9096774193548386	0.04549553475837994	0.6741935483870968	0.12682657870852593	0.7682795698924731	0.06625104560539918	0.799731182795699	0.07208823511499196	0.7967741935483873	0.11575037227330925
0.8962365591397853	0.053288223662666015	0.9067204301075268	0.046660409310351265	0.6693548387096774	0.12699143024772921	0.7618279569892473	0.06617403488964824	0.7940860215053763	0.07275407284149017	0.7967741935483872	0.11477158273434311
0.8930107526881723	0.05396886147111274	0.903763440860215	0.04782528386232259	0.6612903225806451	0.12823587844646497	0.7575268817204301	0.06697778003050003	0.7938172043010752	0.0728924754598388	0.7983870967741937	0.1134795804561534
0.8908602150537637	0.054291076340491365	0.903763440860215	0.04827348889342381	0.6548387096774194	0.12850274628894423	0.753225806451613	0.06659588568717359	0.7905913978494622	0.07372672699589142	0.8016129032258066	0.11206385487512609
0.8940860215053765	0.05332039392740916	0.9008064516129031	0.04903855936873235	0.6548387096774194	0.1278002603411388	0.7451612903225808	0.06601942985557847	0.7884408602150537	0.07372003887676254	0.8000000000000002	0.11125517490100431
0.8983870967741937	0.05191330503481095	0.8999999999999999	0.04960454992905147	0.6532258064516129	0.1268767130900198	0.7408602150537636	0.06652746724089896	0.7873655913978493	0.07430041685601031	0.8	0.11125517490100431
0.8967741935483874	0.05108137254226624	0.8948924731182795	0.050305495549234455	0.6499999999999999	0.12687671309001983	0.7387096774193551	0.06621973549485696	0.7868279569892472	0.07522202749781082	0.8016129032258064	0.10955448766297625
0.8908602150537637	0.050914364229035454	0.8905913978494623	0.05044045060909834	0.6403225806451612	0.12703359269620293	0.7333333333333336	0.06609001814150857	0.7854838709677417	0.07534673542122991	0.8048387096774193	0.10813876208194893
0.8870967741935486	0.05187454643183125	0.8870967741935483	0.05054881733959104	0.6306451612903226	0.12719047230238606	0.7284946236559143	0.06614939434578612	0.7841397849462365	0.07594767289724368	0.8064516129032256	0.10716606076639354
0.8822580645161292	0.05283472863462705	0.8830645161290323	0.05131388781489957	0.6241935483870967	0.1267548541970599	0.7258064516129035	0.06665929265737486	0.7803763440860215	0.07680271329505131	0.8064516129032256	0.10609079194918923
0.8795698924731186	0.05257515304622828	0.8779569892473118	0.052014833435082564	0.6161290322580645	0.12658480524228372	0.7215053763440863	0.06712230200056504	0.7766129032258065	0.07734255584606889	0.8096774193548387	0.10467506636816191
0.8758064516129035	0.05317691230995598	0.8744623655913978	0.05188097129064535	0.6112903225806451	0.12674965678148697	0.7161290322580647	0.06683838653483036	0.7744623655913978	0.07761316588248524	0.8145161290322581	0.10283774147297689
0.8720430107526884	0.054137094512751775	0.8720430107526881	0.05221407517303505	0.6048387096774194	0.12688103641300283	0.7129032258064517	0.06675590433293861	0.7725806451612903	0.07725878652011806	0.8161290322580645	0.10100041657779184
0.8682795698924732	0.054465920428538206	0.8720430107526881	0.052214075173035036	0.6016129032258064	0.1272669492555197	0.7080645161290324	0.06661290093309405	0.76747311827957	0.07698535743370456	0.8161290322580644	0.09933320124745117
0.8645161290322583	0.055067679692265906	0.8688172043010752	0.05312093570752444	0.6016129032258065	0.1272669492555197	0.7096774193548389	0.06689244532744312	0.7680107526881722	0.07734378037277267	0.8145161290322579	0.09772029802164471
0.8623655913978496	0.055389894561644525	0.8669354838709676	0.05341288453327756	0.603225806451613	0.12736896555879568	0.7080645161290324	0.06645939732296306	0.7645161290322582	0.07855922878010577	0.8048387096774192	0.09804119896926147
0.8591397849462368	0.05607053237009125	0.8594086021505377	0.054766126800009376	0.6064516129032259	0.12774174842819458	0.7080645161290323	0.06694184123437238	0.7658602150537636	0.078996541299693	0.8032258064516129	0.0972729150081928
0.8521505376344087	0.05791261491419514	0.8524193548387097	0.055424053626389747	0.6016129032258066	0.1283514378013626	0.7086021505376344	0.06720886560655819	0.7666666666666668	0.07954781938202325	0.7983870967741935	0.09714919170535519
0.8478494623655914	0.05934630667046754	0.8462365591397849	0.05644831429195605	0.6048387096774194	0.1276166257479813	0.7091397849462365	0.06752303213595612	0.7639784946236561	0.08036038997346938	0.7999999999999999	0.09553628847954874
0.8435483870967743	0.06077999842673994	0.8405913978494622	0.0578781025538022	0.603225806451613	0.1275146094447053	0.7155913978494624	0.06678802357475364	0.7653225806451613	0.08069020939553657	0.8032258064516128	0.09338575084514014
0.839247311827957	0.062213690183012336	0.8338709677419355	0.05962078807235352	0.6016129032258064	0.12820912345949056	0.7188172043010752	0.06664886530152336	0.767741935483871	0.08162534750908068	0.7919354838709678	0.09334350949186267
0.8344086021505376	0.06332075951612305	0.8279569892473118	0.061359886729855984	0.6032258064516131	0.12772119431369777	0.7231182795698924	0.06622908018012649	0.7658602150537634	0.08252752383529383	0.7870967741935484	0.09190509837376416
0.8268817204301075	0.06480514246542156	0.8220430107526882	0.062231491303422946	0.6000000000000002	0.1274434065575407	0.725268817204301	0.06653376304494266	0.7637096774193548	0.08244852912189564	0.7758064516129032	0.09262705668289427
0.8236559139784946	0.06568704280672966	0.8158602150537634	0.06361924641718862	0.6000000000000001	0.1274434065575407	0.7241935483870967	0.06681438989310927	0.7607526881720431	0.08265765817881615	0.7693548387096774	0.0930840809801185
0.8172043010752688	0.06624896551742143	0.8118279569892471	0.06415644652951454	0.6000000000000001	0.1274434065575407	0.7220430107526882	0.06713569112255172	0.756720430107527	0.08351931359504741	0.7612903225806451	0.09366482858018033
0.8150537634408602	0.06618484066229588	0.8099462365591397	0.06416924223355434	0.6016129032258066	0.1274837045961367	0.7225806451612903	0.06764217726099457	0.7556451612903228	0.08312129457565323	0.7532258064516129	0.09424557618024217
0.8102150537634407	0.06772532774872338	0.8059139784946234	0.06502626770181932	0.5983870967741937	0.12794072889336094	0.7220430107526882	0.0678916677761171	0.7569892473118282	0.08197587782545175	0.7451612903225807	0.094826323780304
0.8091397849462365	0.06819154110154335	0.8029569892473116	0.06580312229144089	0.5967741935483872	0.12783871259008495	0.7215053763440861	0.06927040901932173	0.756451612903226	0.08183643123737533	0.7403225806451614	0.09524305003893224
0.803763440860215	0.06898399937151807	0.8018817204301073	0.06636125162461613	0.5919354838709678	0.12828135188544526	0.7198924731182795	0.07080189211671147	0.7567204301075271	0.08190614575796723	0.7306451612903226	0.09626643693435441
0.7983870967741935	0.06977645764149279	0.7994623655913976	0.06659443660841033	0.5870967741935486	0.12802150523300015	0.7204301075268817	0.07135789874208544	0.7559139784946238	0.08151982627223317	0.7209677419354841	0.0968646719406469
0.793010752688172	0.07033183678185127	0.7940860215053761	0.06745925882714161	0.588709677419355	0.12762044787148683	0.7188172043010754	0.07109739264045932	0.7524193548387099	0.08206694909611252	0.7129032258064517	0.09706184958542605
0.7897849462365591	0.07057032438917188	0.7895161290322579	0.06800301221428666	0.582258064516129	0.12807747216871107	0.7161290322580647	0.07175928800552778	0.7508064516129035	0.08192422396785971	0.7032258064516129	0.09836154007200892
0.7838709677419357	0.07140524792387944	0.7852150537634407	0.06868982170786934	0.582258064516129	0.12737498622090562	0.7123655913978496	0.07144607526630418	0.7481182795698927	0.0824963883051385	0.6935483870967742	0.09966123055859182
0.777956989247312	0.07224017145858701	0.7806451612903225	0.06939018936304417	0.585483870967742	0.1262542613250075	0.7059139784946239	0.07112477403686172	0.7448924731182798	0.08262283348170636	0.6806451612903225	0.10091099148350405
0.7720430107526886	0.07307509499329458	0.7749999999999999	0.07022551207808289	0.5919354838709678	0.12598739348252824	0.7010752688172044	0.0718173316129083	0.7400537634408604	0.08285804333642616	0.6741935483870967	0.10232671706453138
0.7623655913978497	0.07401891204731278	0.7696236559139784	0.07048508766648165	0.5935483870967744	0.12624724013497335	0.7010752688172045	0.07255703972359594	0.7362903225806453	0.0831723189260609	0.6693548387096773	0.10389191609159605
0.7543010752688175	0.07413399866172131	0.7612903225806451	0.07036998651777013	0.6000000000000001	0.12609036052879022	0.6919354838709679	0.07323441137916217	0.7319892473118281	0.08355930266634665	0.6677419354838708	0.10385161805300004
0.7456989247311829	0.07349823396356829	0.7577956989247311	0.07068140931398105	0.6048387096774195	0.12564772123342988	0.6865591397849464	0.07282529724706797	0.7290322580645163	0.08328526725241449	0.6629032258064516	0.10541681708006471
0.7403225806451614	0.07276990199024727	0.7545698924731182	0.07035258339819461	0.6096774193548389	0.12590756788587498	0.6844086021505378	0.07181393983288033	0.7250000000000001	0.08348020928732314	0.6564516129032258	0.10756735471447333
0.7344086021505377	0.07285490967386711	0.7513440860215054	0.07004526808688287	0.6177419354838711	0.12644520229447712	0.677956989247312	0.07260079109853436	0.7198924731182796	0.08258621157113258	0.6516129032258066	0.109132553741538
0.7268817204301077	0.07202164573854432	0.75	0.06961523578257893	0.6225806451612906	0.12670504894692222	0.6688172043010754	0.07348451085766805	0.7193548387096774	0.08175832409428284	0.6435483870967743	0.11118107507267061
0.720967741935484	0.07174210134419523	0.7456989247311829	0.06963952408466854	0.624193548387097	0.12700647753321428	0.6607526881720431	0.07420583422585815	0.7161290322580647	0.0810285275028194	0.6306451612903227	0.11319503565999042
0.7150537634408602	0.07146255694984616	0.7416666666666669	0.06997246614409516	0.620967741935484	0.12700647753321428	0.6553763440860216	0.0743522412284521	0.7161290322580647	0.08064758522451076	0.6225806451612904	0.11395709173797114
0.7069892473118279	0.07142272039681022	0.735215053763441	0.06905764780069926	0.6225806451612905	0.12656383823785397	0.6462365591397851	0.07530781625933945	0.7158602150537636	0.0802148516002685	0.6112903225806453	0.11565783958606736
0.7010752688172043	0.07144700869889985	0.7258064516129035	0.06859548223116448	0.6225806451612905	0.12656383823785397	0.6419354838709679	0.0768247067963597	0.71747311827957	0.08057245086096264	0.6048387096774195	0.11624978609920372
0.6924731182795698	0.07219366783951983	0.7193548387096775	0.06810150860146111	0.6225806451612904	0.12582902618447267	0.632258064516129	0.07691727407152768	0.7153225806451614	0.07955286455902255	0.6000000000000002	0.11678742050780587
0.6801075268817204	0.07326567050384364	0.7104838709677421	0.06780955977570798	0.620967741935484	0.12497049082825377	0.6252688172043012	0.07762813958175989	0.7131720430107527	0.07915428356392429	0.6016129032258067	0.11624978609920371
0.6661290322580646	0.07473557032980552	0.7083333333333336	0.06747919517110143	0.617741935483871	0.12459770795885489	0.6204301075268818	0.07757734381454427	0.7077956989247312	0.07921037205592167	0.6016129032258066	0.11531738282224432
0.6553763440860216	0.07494801273132402	0.706182795698925	0.06689435182878936	0.6193548387096774	0.12425488642816612	0.6166666666666668	0.07721001594933169	0.7024193548387097	0.07903576118524193	0.6016129032258067	0.11531738282224434
0.6440860215053764	0.0752914666501715	0.7008064516129033	0.06746651616606815	0.6177419354838709	0.12429518446676213	0.6118279569892474	0.07747052205095782	0.7002688172043011	0.07863718019014365	0.6000000000000002	0.11526307071771011
0.6327956989247314	0.07563492056901897	0.6986559139784948	0.06732025565036191	0.6193548387096773	0.12366238871665683	0.6010752688172044	0.07851021347697648	0.6922043010752689	0.07852970835158954	0.6	0.11526307071771011
0.6215053763440861	0.07669795142913749	0.6946236559139787	0.06719644045051541	0.6241935483870967	0.1218250638214718	0.5946236559139787	0.07883151470641893	0.6846774193548386	0.07911418152081146	0.6096774193548387	0.11449663209686581
0.6129032258064518	0.07778151801290073	0.6940860215053765	0.06633843929741041	0.6209677419354839	0.12209193166395106	0.5870967741935486	0.07927535584446535	0.6793010752688172	0.07969865469003337	0.6193548387096773	0.11373019347602151
0.6048387096774195	0.07884619391954426	0.69247311827957	0.06687804129362812	0.6193548387096774	0.12253457095931136	0.5822580645161292	0.0795972958206561	0.6784946236559138	0.0802111098162663	0.6306451612903226	0.11202944562792527
0.5973118279569894	0.07955317023138242	0.6884408602150539	0.06679363441946211	0.6161290322580646	0.1236552958552095	0.5806451612903227	0.0799432918134964	0.6736559139784944	0.08160145483411907	0.6354838709677418	0.11069433015827587
0.5892473118279572	0.08152052070841395	0.6852150537634409	0.06704614879841314	0.6112903225806452	0.12502150428132042	0.5758064516129032	0.08007181209000433	0.6690860215053762	0.0821227369853112	0.6419354838709675	0.10930490258409226
0.5795698924731185	0.0835121594875351	0.6787634408602151	0.06804475250821987	0.6032258064516128	0.12622369136599773	0.5731182795698925	0.08069843493101124	0.6666666666666665	0.0827688314689608	0.6483870967741934	0.10791547500990864
0.5736559139784947	0.08358905311696797	0.6755376344086022	0.06797744153123182	0.5983870967741935	0.12666633066135807	0.5693548387096774	0.08145071988354734	0.6634408602150536	0.08425623246084542	0.6516129032258063	0.10745845071268441
0.5650537634408602	0.08511447854326915	0.671236559139785	0.06813181547681336	0.5935483870967743	0.12663176991754527	0.5693548387096774	0.08196469161546725	0.6642473118279568	0.08507870445654878	0.6564516129032256	0.10612333524303501
0.5618279569892473	0.08587527613402925	0.6674731182795699	0.06861455373490204	0.5967741935483871	0.12663176991754527	0.5731182795698925	0.0812185048760581	0.6639784946236559	0.08567683825812689	0.6645161290322579	0.10429126837349108
0.5564516129032258	0.08667169451720079	0.6629032258064516	0.06894911469281634	0.6048387096774194	0.1264345922727661	0.5736559139784946	0.0816629847608528	0.6653225806451613	0.08594464107048505	0.6741935483870966	0.10276063009023921
0.5510752688172043	0.08770519202998854	0.6620967741935483	0.0687060069637958	0.6080645161290322	0.12687021037809226	0.5768817204301074	0.08163290583006415	0.6634408602150538	0.08609381549583754	0.6822580645161288	0.1016310491685007
0.5494623655913978	0.08808938906112507	0.6610215053763441	0.06899641903401323	0.6080645161290322	0.12687021037809226	0.5801075268817204	0.08214050385411277	0.6634408602150539	0.08609381549583754	0.690322580645161	0.10143387152372157
0.5478494623655913	0.0887835593989427	0.6591397849462366	0.06893684968379973	0.617741935483871	0.12557051989150939	0.5854838709677419	0.08198558068666834	0.6658602150537635	0.08601914259804433	0.6983870967741932	0.10030429060198305
0.5473118279569891	0.08929676294390468	0.657258064516129	0.06856018247214922	0.6209677419354839	0.12557051989150939	0.5919354838709677	0.08242942182471474	0.6674731182795699	0.0860129665585919	0.7080645161290319	0.10047025525809813
0.5435483870967741	0.08983059152443544	0.6543010752688173	0.06844814041860264	0.620967741935484	0.1255705198915094	0.5978494623655914	0.08203627639010284	0.6725806451612903	0.08607878269650919	0.7129032258064513	0.10034653195526053
0.5467741935483871	0.09001273448064764	0.6529569892473119	0.06945882469652935	0.617741935483871	0.12571173060057766	0.602688172043011	0.08179054190911858	0.678763440860215	0.08615613690185897	0.7193548387096772	0.0986112233633515
0.5521505376344086	0.09042184861274184	0.653225806451613	0.07106626004865432	0.617741935483871	0.12571173060057764	0.6139784946236561	0.0813670067884984	0.6838709677419355	0.08539118710491651	0.7225806451612901	0.0986112233633515
0.5580645161290322	0.09158181405739758	0.6524193548387098	0.07215535476538729	0.6241935483870966	0.12432230302639402	0.6188172043010753	0.08149040778141049	0.6881720430107527	0.08480482942746075	0.729032258064516	0.09687591477144245
0.5629032258064516	0.09255963654584112	0.6532258064516131	0.07401207032091685	0.6177419354838709	0.12432230302639403	0.6263440860215054	0.08206204762443797	0.6903225806451613	0.08519681320549	0.7338709677419355	0.09503858987625742
0.5639784946236559	0.09330656135476599	0.6500000000000002	0.07572919187837678	0.614516129032258	0.12404451527023698	0.6344086021505377	0.08080706045211594	0.6948924731182796	0.08574854520113087	0.7387096774193548	0.09440579412615213
0.5634408602150538	0.09478656594519545	0.6435483870967743	0.0775110595733322	0.6145161290322582	0.12404451527023697	0.6430107526881721	0.07961694215301716	0.696236559139785	0.08647338212377192	0.7451612903225806	0.09267048553424308
0.5650537634408603	0.09562148947990302	0.6411290322580647	0.07868221877071792	0.6145161290322582	0.12404451527023697	0.6537634408602151	0.0785689963616654	0.6994623655913978	0.08738986105924776	0.7564516129032259	0.09096973768614684
0.5666666666666669	0.0964564130146106	0.6357526881720432	0.07914289468211282	0.6129032258064517	0.12426557657355056	0.6618279569892473	0.07873967017314604	0.7016129032258064	0.08795598189998881	0.7661290322580647	0.08989446886894253
0.5693548387096776	0.09705162870800503	0.6357526881720432	0.08102610812652207	0.6080645161290323	0.12400572992110546	0.6688172043010753	0.07786657734415045	0.7029569892473118	0.08929204348767028	0.7790322580645164	0.08788050828162272
0.574193548387097	0.09749355375873538	0.6365591397849465	0.08371016628238266	0.6000000000000001	0.12351780077531262	0.671505376344086	0.07685724228494369	0.7053763440860216	0.08960698584089989	0.7854838709677421	0.08728856176848636
0.5827956989247313	0.09674689461811539	0.6360215053763444	0.08515971494297338	0.5951612903225806	0.12441746436789716	0.6790322580645162	0.07670055015465016	0.7067204301075268	0.09044581528731838	0.7919354838709678	0.08669661525535
0.5935483870967744	0.09595443634814067	0.6360215053763444	0.08717066655304895	0.5935483870967742	0.12499821196795902	0.682258064516129	0.07722419070534953	0.707258064516129	0.09103985506790713	0.8	0.08593455917736925
0.6043010752688174	0.09487916753093636	0.6365591397849464	0.08821147949878093	0.5919354838709677	0.12469678338166695	0.6844086021505376	0.07731057456282547	0.7115591397849463	0.09027111913196184	0.8	0.08686696245432865
0.6161290322580647	0.09372069993298422	0.6373655913978497	0.08969723452037102	0.5935483870967742	0.12491784468498053	0.6887096774193548	0.0774750029109778	0.7158602150537636	0.08979613690190014	0.8032258064516129	0.08703098379576225
0.6241935483870968	0.09288737131188256	0.6397849462365592	0.08968367635877886	0.5919354838709677	0.1256123586997658	0.6919354838709677	0.07733789780226376	0.7180107526881723	0.08953929124508567	0.8048387096774193	0.08800368511131765
0.6344086021505377	0.09182707151489888	0.6405913978494624	0.08961517950043806	0.5919354838709677	0.1263471707531471	0.6962365591397849	0.07641161275280801	0.7250000000000002	0.08989249756462404	0.8048387096774193	0.08892207432233881
0.64247311827957	0.08965256376788658	0.6443548387096775	0.08918081101200537	0.5870967741935483	0.12818449564833215	0.7032258064516128	0.07588741200630529	0.7322580645161292	0.08840584806918898	0.8032258064516128	0.08989477563789418
0.65	0.08846577561243477	0.6435483870967741	0.08838567534318656	0.5838709677419355	0.12818449564833218	0.7112903225806452	0.07524067135119862	0.7397849462365592	0.08684210137897296	0.7999999999999998	0.09082717891485358
0.6586021505376345	0.08727898745698293	0.6438172043010753	0.08789005899558246	0.5903225806451613	0.1273251300943436	0.717741935483871	0.07427199071990119	0.745967741935484	0.08596479982809178	0.7935483870967741	0.0925624875067626
0.6661290322580645	0.08609219930153111	0.6473118279569894	0.08757610085876766	0.5903225806451613	0.1266614294956697	0.7231182795698925	0.0738086201579868	0.7553763440860216	0.08430864968197996	0.7903225806451613	0.09407337442929306
0.6747311827956989	0.08456677387522996	0.6467741935483872	0.08738390839367575	0.5935483870967743	0.12587596866962064	0.7284946236559139	0.07403779947628425	0.7645161290322582	0.08352156240252884	0.7838709677419354	0.09612650260215058
0.6806451612903225	0.08326194458969148	0.6473118279569894	0.08697003100601426	0.5967741935483872	0.12509050784357156	0.7338709677419354	0.07357442891436984	0.7706989247311828	0.08316062809877013	0.7790322580645161	0.09769170162921526
0.6833333333333332	0.08205074651924718	0.6475806451612904	0.08698873204668026	0.6016129032258066	0.12464786854821124	0.7413978494623655	0.07248008617154325	0.7752688172043011	0.08242737390484366	0.7790322580645163	0.09842651368259656
0.6919354838709676	0.07992415268026216	0.6489247311827958	0.08678574816477667	0.6080645161290325	0.12478444559530004	0.7478494623655915	0.07150310509643314	0.7803763440860214	0.08137950207256849	0.7741935483870969	0.09976162915224594
0.6956989247311827	0.07899358145798449	0.6489247311827958	0.08623372022497841	0.6112903225806453	0.12451757775282077	0.7483870967741937	0.07274097972041448	0.7854838709677419	0.08030682563656297	0.7661290322580645	0.10219980208046651
0.6994623655913977	0.07792890555134092	0.6489247311827958	0.08491034914652121	0.6096774193548388	0.12439385444998317	0.7526881720430109	0.07217438758681148	0.789784946236559	0.0795165726852084	0.7548387096774194	0.10403186895001044
0.7021505376344086	0.07686422964469738	0.65	0.084053889522592	0.6112903225806452	0.12376105869987788	0.7580645161290324	0.07245830305254616	0.7983870967741935	0.07836612778359853	0.7403225806451613	0.10559706797707512
0.6973118279569893	0.07703400327621497	0.6475806451612903	0.08300355104520102	0.6145161290322582	0.12330403440265365	0.7634408602150538	0.07159228208942943	0.8040322580645161	0.07794829934203598	0.7274193548387097	0.10671779287297326
0.6973118279569892	0.07612651158832935	0.6456989247311827	0.08245615375886761	0.6096774193548388	0.1244065472444574	0.7655913978494623	0.07197417643275589	0.8094086021505376	0.07673944449368929	0.7112903225806452	0.10765019614993264
0.6924731182795699	0.0758503871729836	0.6413978494623656	0.08260524573415796	0.6016129032258064	0.12460372488923654	0.7688172043010753	0.07169635892700371	0.811021505376344	0.0760305335629838	0.6983870967741936	0.10877092104583079
0.6924731182795699	0.07487626606650283	0.6397849462365591	0.08163846035068663	0.5983870967741934	0.1241681067839104	0.7688172043010753	0.0716963589270037	0.8131720430107525	0.0749171084394181	0.6806451612903226	0.1088946443486684
0.6844086021505378	0.07514452358997484	0.6373655913978494	0.0807304355145868	0.6016129032258064	0.12402689607484213	0.7731182795698925	0.07104383256769295	0.8134408602150537	0.07377029284329593	0.6612903225806452	0.10911906601804697
0.6784946236559142	0.07651528619613535	0.6338709677419356	0.08042849467821543	0.6	0.12398659803624613	0.7720430107526881	0.07101696720862893	0.8123655913978494	0.07301266336163077	0.6435483870967742	0.10824097484562181
0.6736559139784948	0.07747201738130789	0.6311827956989249	0.0799407866526248	0.5967741935483871	0.12491900131320552	0.7758064516129032	0.07053514327664874	0.8131720430107526	0.07218142014431164	0.6274193548387096	0.10921976438458794
0.6698924731182796	0.07861089152269266	0.6268817204301076	0.07917270895806595	0.6048387096774195	0.12509477276608658	0.7752688172043011	0.07136318975546835	0.8150537634408601	0.07100585253778367	0.611290322580645	0.11019855392355409
0.6655913978494624	0.07934561396753884	0.6247311827956991	0.07825291638989335	0.6096774193548389	0.12467804650745834	0.7774193548387096	0.07174508409879479	0.8163978494623655	0.06992155052378325	0.6048387096774193	0.11065557822077833
0.6672043010752688	0.07966755394372961	0.6258064516129035	0.07691091890585705	0.6145161290322582	0.1242613202488301	0.7795698924731183	0.07212697844212124	0.8188172043010752	0.06839264189294719	0.5999999999999999	0.11175809106258208
0.6661290322580646	0.07990463307334583	0.6276881720430109	0.07579531426341751	0.6193548387096774	0.12409646870962684	0.7779569892473118	0.07309803060404016	0.8204301075268816	0.06717671817917728	0.5951612903225807	0.11286060390438583
0.6602150537634409	0.08009013506080616	0.6317204301075271	0.07545903872865224	0.6306451612903226	0.1230160418523247	0.7817204301075268	0.07241639771199664	0.8198924731182794	0.0662657106509861	0.5870967741935484	0.11490912523551844
0.656989247311828	0.08062909866327427	0.6303763440860217	0.07502914431881619	0.6451612903225806	0.12140313862651826	0.7860215053763441	0.07183100359704653	0.8201612903225806	0.06531839703893326	0.5790322580645162	0.11695764656665104
0.6526881720430108	0.08159657706672668	0.6303763440860217	0.07318818800489359	0.6580645161290322	0.12081064091500895	0.7903225806451613	0.07208805370371721	0.8193548387096773	0.06472378738579475	0.5758064516129032	0.11862486189699173
0.6451612903225807	0.0826909198095533	0.6295698924731186	0.07214886999988211	0.6645161290322581	0.12067926128349307	0.7908602150537632	0.07249423634913325	0.8188172043010752	0.06438653711101502	0.5693548387096775	0.12001428947117534
0.6387096774193548	0.08406048671070016	0.6293010752688175	0.07112730849259141	0.6661290322580645	0.12149468344825227	0.7940860215053762	0.07158343073172597	0.8212365591397849	0.0633014105392974	0.5645161290322581	0.12111680231297908
0.6349462365591398	0.08516055071557777	0.6282258064516132	0.07044599389572442	0.667741935483871	0.12179611203454434	0.7956989247311828	0.07160451871280414	0.8198924731182795	0.06394960149833205	0.5645161290322581	0.12111680231297908
0.6290322580645162	0.08620934991743309	0.6268817204301078	0.06944158885656262	0.6629032258064516	0.12218115678990737	0.7935483870967742	0.07200660721049856	0.8185483870967741	0.06463702556057216	0.564516129032258	0.12111680231297908
0.6247311827956991	0.08651403278224926	0.6258064516129035	0.06938665015981399	0.6580645161290322	0.12295211438778723	0.7946236559139784	0.07217020810087238	0.8201612903225806	0.0647619748296864	0.564516129032258	0.12184478823545176
0.620967741935484	0.08761409678712687	0.6236559139784947	0.06883462222001574	0.6499999999999999	0.12372307198566715	0.7951612903225805	0.07268824010254205	0.817741935483871	0.06373393264855902	0.5677419354838711	0.12168076689401816
0.6188172043010753	0.08923954540594058	0.6193548387096776	0.06883462222001573	0.6483870967741935	0.12362105568239112	0.7951612903225805	0.07268824010254207	0.8155913978494624	0.06397273511746909	0.567741935483871	0.12240875281649083
0.6182795698924732	0.0903138191395481	0.6182795698924732	0.06904322384558183	0.6516129032258063	0.12362105568239112	0.7935483870967742	0.07294781569094083	0.8131720430107526	0.06480987715562192	0.5693548387096774	0.1231770367775595
0.6155913978494625	0.09108211184765973	0.6172043010752689	0.06876106507147718	0.6451612903225804	0.12448042123637967	0.7946236559139785	0.07294781569094082	0.8094086021505376	0.06522966227701879	0.5774193548387097	0.1211285154464269
0.6118279569892473	0.09162185686864552	0.6139784946236561	0.06910449138570934	0.6451612903225805	0.12448042123637967	0.7924731182795699	0.07268099322887839	0.8064516129032258	0.06576908951773622	0.5822580645161289	0.12049571969632161
0.6091397849462366	0.09239014957675715	0.6163978494623656	0.06945360056255631	0.6435483870967741	0.12492306053173999	0.7946236559139785	0.07179909288757032	0.803494623655914	0.06630851675845365	0.5887096774193548	0.11937499480042346
0.6080645161290321	0.09270929845698023	0.6193548387096774	0.07031387453265646	0.6419354838709677	0.1253656998271003	0.7935483870967742	0.07169587131588172	0.8024193548387097	0.06585755008003545	0.5951612903225805	0.11763968620851441
0.6080645161290321	0.09371314489115436	0.6204301075268818	0.07081051314281363	0.6451612903225805	0.12564348758325736	0.7935483870967743	0.07169587131588173	0.8008064516129033	0.06613144546320468	0.5983870967741934	0.11690487415513313
0.6053763440860215	0.09508260601194982	0.6215053763440861	0.0713071517529708	0.6370967741935483	0.12580833912246062	0.7930107526881721	0.07132694816652721	0.8002688172043012	0.06592854594614442	0.6016129032258063	0.11718266191129018
0.6064516129032258	0.09540175489217291	0.6236559139784946	0.07185917969276906	0.6306451612903226	0.12607520696493987	0.7946236559139785	0.06978646108009973	0.7975806451612905	0.06609921975762505	0.6048387096774193	0.11630968801013429
0.6086021505376343	0.09561843527348902	0.6236559139784946	0.07318255077122625	0.6290322580645162	0.12731965516367563	0.79247311827957	0.0699397517227638	0.7981182795698926	0.06642318421176975	0.6145161290322579	0.11545032245614574
0.6102150537634409	0.09538853261092888	0.624731182795699	0.07403901039515545	0.6241935483870968	0.1282193187562602	0.7865591397849464	0.07036328684338401	0.7978494623655915	0.06675300363383696	0.6306451612903226	0.11469380340320283
0.6145161290322582	0.0948903724248967	0.6247311827956991	0.07534315275885245	0.6209677419354841	0.12867634305348444	0.7801075268817205	0.07094868095833412	0.7978494623655915	0.06618583688480831	0.6435483870967741	0.11357307850730469
0.6150537634408604	0.0957634652538923	0.6228494623655915	0.076458757401292	0.6145161290322582	0.12927457805977693	0.774731182795699	0.07143855566058832	0.7930107526881722	0.0674798624860056	0.6629032258064516	0.11215735292627738
0.6193548387096777	0.09526530506786014	0.6236559139784946	0.0767457769276616	0.6112903225806453	0.12997706400758233	0.7682795698924731	0.07231918198940995	0.7919354838709679	0.06827394416956169	0.6741935483870967	0.11180491199144792
0.6231182795698927	0.09570559759381013	0.6217741935483871	0.0779651605135325	0.6096774193548389	0.1310223714860765	0.7650537634408602	0.0726822910394683	0.7892473118279572	0.0691201516813213	0.6854838709677419	0.1124377077415532
0.627956989247312	0.0969485903438355	0.6231182795698926	0.07816604077155048	0.6016129032258065	0.13119814293895757	0.75752688172043	0.0736979264488374	0.7862903225806454	0.07037982611694675	0.7	0.11405061096735966
0.6290322580645162	0.09688266676917359	0.6266129032258065	0.07751002120188533	0.5919354838709678	0.13231886783485572	0.7553763440860215	0.07388006940504961	0.7857526881720431	0.07125483016768601	0.714516129032258	0.11566351419316612
0.6301075268817206	0.09590704490688134	0.6319892473118282	0.07688565619713396	0.5790322580645162	0.13305367988823702	0.753763440860215	0.07462871579909222	0.7841397849462367	0.07202485583459257	0.7258064516129032	0.11652204954938501
0.6327956989247312	0.09663157936244583	0.63494623655914	0.07652526298946277	0.5709677419354838	0.13354160903402987	0.7580645161290323	0.07412436976379694	0.781720430107527	0.0729145236208197	0.735483870967742	0.11727856860232791
0.6370967741935485	0.09600675794373516	0.6397849462365592	0.07623789607145898	0.5564516129032258	0.13350131099543386	0.7602150537634409	0.07412436976379695	0.7811827956989248	0.07417958249034173	0.7387096774193549	0.11682154430510368
0.6360215053763442	0.09686711709043902	0.6435483870967744	0.07611652386111464	0.5483870967741935	0.13405924796313035	0.760752688172043	0.07433769111386493	0.7795698924731184	0.07538223519363502	0.7370967741935485	0.11745434005520897
0.6333333333333334	0.09829524439080038	0.6465053763440862	0.07598927155547529	0.5419354838709677	0.13456692103302237	0.7629032258064515	0.07320338667285349	0.7787634408602151	0.07627190297986214	0.7387096774193549	0.11749463809380496
0.6360215053763442	0.09938340304098284	0.649462365591398	0.07608919080632197	0.5354838709677419	0.13542628658701095	0.7607526881720429	0.07382498885749308	0.7790322580645161	0.07726654914992195	0.7419354838709677	0.11690214038229567
0.6354838709677421	0.10019626160790525	0.6518817204301076	0.07596685034556178	0.5193548387096774	0.13729903646526248	0.7596774193548387	0.07441038297244319	0.7795698924731184	0.07766491416090275	0.7451612903225807	0.11630964267078638
0.6327956989247313	0.10078247262068664	0.652956989247312	0.0763276047132292	0.5096774193548386	0.13815840201925103	0.7586021505376345	0.07483224680584671	0.7793010752688172	0.07822352033658936	0.7483870967741935	0.1146424273404457
0.63494623655914	0.0999824279618026	0.6569892473118282	0.07671951804066306	0.49838709677419346	0.1378471423554066	0.7575268817204301	0.07474976460395497	0.7809139784946236	0.07871684852347442	0.75	0.11406167974038385
0.6322580645161291	0.09933050887501714	0.6551075268817206	0.07727199736208899	0.4887096774193547	0.13720749164352847	0.7580645161290323	0.07442606416043065	0.7806451612903226	0.07933929869789541	0.7548387096774194	0.11295916689858011
0.6295698924731185	0.09823044487013953	0.6561827956989247	0.07736883878973409	0.4887096774193548	0.13650500569572305	0.7591397849462365	0.07450854636232239	0.7806451612903226	0.07933929869789541	0.7564516129032258	0.1137274508596488
0.6311827956989249	0.09754006860735231	0.6553763440860215	0.07765278713344116	0.4903225806451612	0.13559747105075434	0.7569892473118279	0.07410645786462795	0.7793010752688173	0.07895931871098698	0.7596774193548388	0.11356342951821519
0.6338709677419356	0.09718762603618819	0.6543010752688172	0.07760924193823537	0.49032258064516127	0.1349913649920777	0.7586021505376344	0.07404642715722405	0.7760752688172045	0.07921617398132706	0.7661290322580645	0.11084178556751705
0.63494623655914	0.09597247541690207	0.6551075268817205	0.07791011677804667	0.48709677419354835	0.1347580418028	0.7575268817204301	0.07436331869026194	0.7739247311827958	0.07962737178934227	0.7661290322580646	0.1098629960285509
0.6376344086021507	0.09486505879975804	0.6559139784946237	0.07766398457629105	0.4725806451612903	0.13412524605269469	0.7553763440860215	0.07476540718795636	0.7728494623655915	0.07952289161687115	0.7645161290322582	0.10982952412086351
0.6376344086021507	0.09334886001542016	0.6596774193548387	0.07767815255613532	0.46290322580645155	0.1332658804987061	0.7564516129032258	0.07484788938984811	0.7758064516129033	0.07835996895761234	0.7645161290322581	0.10910153819839083
0.6381720430107529	0.09260677816324617	0.6596774193548388	0.07800859889587156	0.45161290322580644	0.13236621690612155	0.7559139784946237	0.07460455306518853	0.7779569892473119	0.07799685990755398	0.7612903225806451	0.11051726377941816
0.6408602150537637	0.09175751191973394	0.6615591397849463	0.07667578247885451	0.4403225806451613	0.1319494906474933	0.7586021505376344	0.07470812324815844	0.7814516129032258	0.0767814115002209	0.7629032258064516	0.10941475093761441
0.6430107526881723	0.0911113314604306	0.6637096774193549	0.07613814807025236	0.4306451612903226	0.1310901250935048	0.7591397849462365	0.07446478692349884	0.7838709677419355	0.07564613397153123	0.7532258064516129	0.11065723606088772
0.6462365591397852	0.0906936986882531	0.6653225806451614	0.07565878379290562	0.41935483870967744	0.1301904615009202	0.7618279569892472	0.07491694552347405	0.7849462365591398	0.07565982866646077	0.7467741935483871	0.11239254465279676
0.6467741935483874	0.08949989821363312	0.6642473118279569	0.07544953593881805	0.4096774193548387	0.12991267374476315	0.7607526881720429	0.0748528206683485	0.7889784946236559	0.07464236506811708	0.7354838709677419	0.11329220824538132
0.6478494623655917	0.08804997261347798	0.6658602150537634	0.07501969194396779	0.40161290322580645	0.12901301015217861	0.761290322580645	0.07522174381770302	0.7889784946236559	0.0742494142972051	0.7258064516129034	0.11301442048922426
0.6467741935483874	0.08719314677841761	0.6645161290322581	0.07526279967298834	0.3935483870967742	0.12811334655959405	0.7629032258064514	0.07565479182218308	0.7892473118279569	0.07423122961822023	0.7193548387096775	0.11328128833170352
0.6467741935483873	0.08653727333421861	0.6693548387096775	0.07520036380066288	0.3903225806451613	0.12759085666998843	0.7661290322580644	0.0756047227512076	0.7881720430107526	0.07328289970694975	0.7080645161290323	0.11369801459033176
0.6483870967741937	0.08658503304056658	0.6723118279569892	0.07510772700492593	0.38870967741935486	0.12793367820067716	0.7693548387096772	0.0752143529789273	0.7873655913978493	0.07296935557054876	0.6951612903225807	0.11472140148575391
0.6516129032258066	0.08609165504163462	0.6752688172043011	0.07410571949683613	0.38225806451612904	0.12793367820067716	0.7725806451612901	0.0753964959351395	0.7884408602150537	0.07295308028488255	0.6838709677419356	0.11622717113701508
0.6569892473118281	0.0848765044223485	0.6798387096774193	0.07344790640596295	0.37741935483870964	0.12796823894448997	0.7774193548387096	0.07506987351197783	0.7881720430107526	0.07317306329448935	0.6645161290322581	0.11837770877142369
0.6612903225806452	0.08508751640778899	0.6854838709677419	0.07283722699952407	0.37580645161290316	0.12752559964912966	0.7811827956989246	0.07422241253149614	0.7879032258064516	0.07291022645809225	0.6516129032258065	0.1182422205604603
0.6623655913978496	0.08527879640805046	0.6932795698924731	0.07226332756768206	0.3725806451612902	0.1267401388230806	0.7838709677419353	0.07400181639073343	0.7889784946236559	0.07294831551314708	0.6451612903225806	0.11850908840293956
0.6672043010752688	0.08374865545743339	0.6989247311827956	0.07190311179649868	0.37096774193548376	0.12684215512635658	0.789784946236559	0.0733791317522763	0.7916666666666666	0.07239818469015516	0.635483870967742	0.1182313006467825
0.674731182795699	0.08247499481979059	0.7026881720430107	0.07228546572847255	0.3677419354838709	0.12572143023045845	0.793010752688172	0.07308634569198737	0.7948924731182795	0.07138254928078605	0.6225806451612903	0.11749648859340121
0.6811827956989247	0.08252506389076605	0.7056451612903225	0.07227299547597542	0.36935483870967734	0.12561941392718246	0.7962365591397849	0.07251691076747879	0.800268817204301	0.0701125796962383	0.6129032258064516	0.11721870083724417
0.6860215053763442	0.08087497664388477	0.7096774193548386	0.07210626022882952	0.3661290322580645	0.12449868903128432	0.7956989247311826	0.07219321032395448	0.8072580645161289	0.06860518246315209	0.6080645161290322	0.11641994043102379
0.6897849462365592	0.07993314312520454	0.7118279569892472	0.07238635316780027	0.3709677419354838	0.12539835262386886	0.7962365591397849	0.07178702767853842	0.8115591397849461	0.06803868831964904	0.6016129032258064	0.11701817543731628
0.6973118279569893	0.07865948248756172	0.7150537634408601	0.07203756152601383	0.36774193548387096	0.12592084251347452	0.7973118279569892	0.07123164853817993	0.8153225806451613	0.0667085354900257	0.5983870967741935	0.11658255733199013
0.7053763440860216	0.07643889691722563	0.7161290322580645	0.07221317429251346	0.364516129032258	0.12579908228609935	0.7973118279569892	0.07109249026494967	0.8206989247311828	0.06520113825693949	0.5935483870967743	0.11699928359061837
0.7091397849462366	0.07495191492951486	0.7139784946236558	0.07232414854742465	0.36290322580645157	0.12549765369980728	0.7999999999999998	0.07068630761953361	0.8260752688172043	0.06369374102385328	0.5919354838709677	0.11695898555202237
0.7150537634408604	0.0734468021174603	0.7188172043010752	0.07243401875568772	0.36290322580645157	0.12549765369980728	0.800537634408602	0.0703442498292431	0.8325268817204301	0.06211087418260036	0.5854838709677419	0.1171158651582055
0.7193548387096775	0.0721137088419892	0.7239247311827955	0.07191608545295569	0.36451612903225805	0.1251962251135152	0.8021505376344085	0.06958032820554906	0.8395161290322581	0.06052800734134744	0.5854838709677419	0.1180482684351649
0.7198924731182796	0.07244209539650379	0.7255376344086021	0.07190990941350325	0.36451612903225794	0.1258599257121891	0.8048387096774193	0.06932075261715027	0.8446236559139785	0.05904528905167748	0.5854838709677418	0.1188047874881078
0.7252688172043011	0.0714449031877933	0.7338709677419353	0.07098576943615155	0.364516129032258	0.12649957642406726	0.80752688172043	0.06910533307792674	0.8486559139784946	0.057922894959615286	0.5709677419354838	0.12102802522580969
0.7301075268817204	0.0715683041807054	0.736290322580645	0.07049758270628627	0.35967741935483855	0.12742312367518624	0.8091397849462365	0.06876327528763623	0.8526881720430108	0.05711756006104724	0.5612903225806452	0.12176551091600218
0.732258064516129	0.07151249370408344	0.7387096774193546	0.07007536112649969	0.35483870967741926	0.12745768441899905	0.8150537634408601	0.06848373089328716	0.8607526881720431	0.05541985600863109	0.5467741935483872	0.12300995911473794
0.7333333333333334	0.07121819562014088	0.7424731182795696	0.0704929938986772	0.34677419354838707	0.1272928328797958	0.8172043010752689	0.06848373089328719	0.8658602150537634	0.0544780297137564	0.5306451612903226	0.1264690887556286
0.7344086021505376	0.07145668322746149	0.743817204301075	0.07019211905886591	0.346774193548387	0.12665318216791766	0.8241935483870969	0.06753540098201671	0.8725806451612904	0.05398780475375784	0.5193548387096774	0.12816983660372483
0.7354838709677419	0.0716202841178353	0.7465053763440858	0.07084415709713139	0.35322580645161283	0.12777390706381578	0.8290322580645163	0.0667403617134103	0.8784946236559141	0.0531586558156788	0.5064516129032258	0.1281698366037248
0.7349462365591397	0.07189860827819185	0.7454301075268815	0.07131162681045196	0.3532258064516129	0.12777390706381578	0.8333333333333335	0.0657965446593921	0.8795698924731183	0.052984492519143576	0.49354838709677423	0.12876233431523412
0.7370967741935482	0.07187239742225422	0.7481182795698923	0.07094106542072817	0.3564516129032258	0.12777390706381578	0.8354838709677421	0.0656469302131397	0.8838709677419354	0.05176473472794901	0.4806451612903226	0.12921935861245837
0.7349462365591397	0.07207412823102878	0.7489247311827956	0.07211480345972582	0.3580645161290323	0.12846842107860107	0.8397849462365594	0.06470311315912149	0.8849462365591397	0.05159057143141379	0.4709677419354839	0.13122153504684664
0.732258064516129	0.07184422556846862	0.7465053763440859	0.07190166877068896	0.35645161290322586	0.12842812304000506	0.8430107526881724	0.0643446902200534	0.8881720430107527	0.051023339999529974	0.4741935483870968	0.13043607422079756
0.7284946236559139	0.07182533489134893	0.7403225806451611	0.07149833786802208	0.3548387096774194	0.12732561019820135	0.8462365591397852	0.06288868385865606	0.8908602150537633	0.05039256609410749	0.4709677419354839	0.13000045611547142
0.7274193548387096	0.0721785412108873	0.7411290322580644	0.0716467362173365	0.3467741935483871	0.12576607305917337	0.8510752688172047	0.0623510494500539	0.8922043010752687	0.04994453742027237	0.4758064516129032	0.12955781682011108
0.7268817204301076	0.07301346474559488	0.739784946236559	0.07187487318362827	0.34516129032258064	0.1246635602173696	0.8543010752688176	0.061380367036971695	0.8962365591397848	0.04910848878408748	0.4806451612903226	0.1300004561154714
0.724731182795699	0.07288862050893911	0.739516129032258	0.07199504615548817	0.3451612903225807	0.12373115694041022	0.8575268817204305	0.06040968462388947	0.9021505376344086	0.047959514490069376	0.4854838709677419	0.12955781682011108
0.7225806451612905	0.07332781357182198	0.7354838709677419	0.07224360091131532	0.33870967741935487	0.12313292193411773	0.8623655913978499	0.05930261529077875	0.9064516129032258	0.04739228305818556	0.4903225806451613	0.1300004561154714
0.7198924731182798	0.07435532268267832	0.7309139784946237	0.07244500238520415	0.3290322580645162	0.12095803353388505	0.866666666666667	0.058836401937958784	0.910483870967742	0.04648606940339201	0.49516129032258066	0.130221517418785
0.7129032258064518	0.07570468434373057	0.7293010752688173	0.07310579500315434	0.3225806451612904	0.11956860595970144	0.8731182795698929	0.05771044192772837	0.9134408602150537	0.04559613103426466	0.5016129032258064	0.1293485435176291
0.7048387096774197	0.07581977095813908	0.728763440860215	0.07264800345158796	0.320967741935484	0.11893581020959615	0.8768817204301079	0.056812181087433355	0.9185483870967741	0.04408212242346057	0.5112903225806452	0.12907075576147203
0.698924731182796	0.07583866163525876	0.7258064516129032	0.07224881470426718	0.31774193548387103	0.11847878591237192	0.8838709677419359	0.055449910386943135	0.9236559139784944	0.043050933658660355	0.520967741935484	0.12907075576147203
0.6951612903225809	0.07505216594160286	0.7247311827956989	0.07244800368490135	0.3161290322580646	0.11789803831231008	0.8897849462365595	0.05444606262552101	0.9284946236559138	0.04130873605053708	0.5241935483870969	0.12967686182014868
0.6903225806451616	0.07426731147787076	0.7236559139784946	0.07264719266553553	0.320967741935484	0.11806288985151334	0.8913978494623659	0.05405311185460903	0.9327956989247311	0.03976314380171868	0.5322580645161291	0.12985263327302973
0.6854838709677422	0.0737969400211321	0.7233870967741937	0.07216272983496831	0.32580645161290334	0.1189625534440979	0.8930107526881723	0.05375757231326969	0.9360215053763441	0.039195912369834864	0.5387096774193549	0.12968666861691464
0.6795698924731184	0.07358361867106411	0.7193548387096775	0.07229293825027963	0.3290322580645162	0.11922942128657714	0.895698924731183	0.05286151496559944	0.9368279569892474	0.039078126840616956	0.5467741935483872	0.1298624400697957
0.6736559139784946	0.07337029732099613	0.717204301075269	0.07235756459883219	0.3306451612903226	0.11910569798373953	0.8983870967741936	0.051965457617929194	0.9379032258064517	0.038614197908828626	0.5483870967741936	0.13092806831849532
0.6688172043010753	0.07345530500461596	0.7150537634408604	0.07242219094738474	0.32903225806451614	0.1186630586883792	0.9010752688172042	0.05106940027025894	0.9400537634408603	0.03720936588745711	0.5516129032258066	0.13078685760942707
0.6623655913978495	0.07266552782295288	0.7129032258064517	0.07326642071160991	0.32741935483870965	0.11741861048964346	0.9048387096774192	0.05010921806746315	0.9427419354838712	0.0365681925522059	0.5483870967741937	0.13078685760942707
0.65752688172043	0.0727505355065727	0.7118279569892474	0.07343552723263361	0.3290322580645161	0.11719754918632988	0.908064516129032	0.04951336777949091	0.9438172043010755	0.03610426362041756	0.5451612903225808	0.13092806831849532
0.658064516129032	0.07264696532360278	0.7123655913978497	0.07386415497394014	0.332258064516129	0.11705633847726163	0.9107526881720427	0.04861731043182066	0.9448924731182797	0.03564033468862923	0.5403225806451614	0.13112524596327446
0.6569892473118278	0.07248336443322896	0.7059139784946239	0.07419058336325209	0.33064516129032256	0.11723210993014269	0.9155913978494621	0.04765712822902486	0.9456989247311831	0.03537151748432815	0.5403225806451614	0.13112524596327446
0.6559139784946235	0.07320658401923646	0.7013440860215056	0.07514877806243055	0.3258064516129032	0.11651015162101258	0.9193548387096772	0.04705536896529716	0.9459677419354842	0.03510270028002707	0.5338709677419357	0.1315822702604987
0.6548387096774192	0.07392980360524395	0.6975806451612905	0.07467977543534246	0.3241935483870968	0.11602222247521973	0.9209677419354836	0.046662418194385186	0.9478494623655916	0.033832319735335514	0.5338709677419357	0.13158227026049873
0.6532258064516128	0.07542449861887915	0.6911290322580647	0.07512141454773444	0.3258064516129032	0.11520680031046052	0.9220430107526879	0.04720153817713303	0.9505376344086024	0.032444153661426035	0.5403225806451615	0.13091856966182483
0.6521505376344084	0.07659309990415676	0.6868279569892474	0.0750249667261404	0.3274193548387097	0.11428325305934152	0.925806451612903	0.046241355974337234	0.9551075268817207	0.03047894647509437	0.5435483870967743	0.12960997765534277
0.6521505376344084	0.07710127143745615	0.6876344086021506	0.07555170656582533	0.33387096774193553	0.11384763495401537	0.9290322580645158	0.04556071816589051	0.9559139784946239	0.029672494862191146	0.5483870967741936	0.1293889163520292
0.6543010752688171	0.07798317177876424	0.6889784946236559	0.07499377686585469	0.33870967741935487	0.11401248649321864	0.9322580645161286	0.0442584781728042	0.9586021505376345	0.02918543430895076	0.55	0.1284813817070605
0.6553763440860214	0.07862658451275172	0.6919354838709677	0.07545316800991603	0.3451612903225807	0.1135768683878925	0.933333333333333	0.04404966967998848	0.9607526881720431	0.027751742552678364	0.5435483870967741	0.1286179587541493
0.6553763440860215	0.07910639635636539	0.6946236559139785	0.0752980516919014	0.35000000000000003	0.1126533211367735	0.9354838709677415	0.043482438248104674	0.9615591397849462	0.0275566308251911	0.5483870967741936	0.12878281029335256
0.6548387096774193	0.07969984124158949	0.6981182795698924	0.07448888875026084	0.3596774193548388	0.11281020074295663	0.9365591397849459	0.043124015309036576	0.9631720430107527	0.027243733568485935	0.5532258064516129	0.12874824954953976
0.6516129032258065	0.08088662939704132	0.696774193548387	0.07511060323997158	0.3677419354838711	0.11300737838773577	0.9376344086021503	0.04291520681622086	0.9637096774193546	0.027243733568485938	0.5580645161290323	0.12919088884490007
0.6505376344086022	0.08196189821424561	0.6970430107526882	0.07544426243406015	0.37419354838709684	0.11210660167823941	0.9376344086021503	0.04291520681622086	0.9655913978494622	0.026662019107479697	0.5580645161290322	0.12919088884490007
0.6510752688172043	0.08229028476876019	0.696774193548387	0.07628926791993106	0.38548387096774206	0.11230377932301856	0.9387096774193546	0.04255678387715276	0.9661290322580642	0.026662019107479697	0.5596774193548387	0.12936666029778113
0.6526881720430108	0.08324299835493584	0.7016129032258064	0.07670048695424132	0.39516129032258074	0.11360346980960144	0.9376344086021504	0.04276559236996847	0.9666666666666663	0.026211129695872106	0.5612903225806453	0.13029020754890014
0.6521505376344088	0.08372236263228261	0.7021505376344086	0.07627314972914918	0.4048387096774195	0.11560564624398974	0.9387096774193546	0.04240716943090037	0.9663978494623653	0.02640624142335937	0.5629032258064518	0.13110562971365936
0.6516129032258066	0.08423556617724458	0.7021505376344087	0.0759866700278424	0.4096774193548388	0.11577575580883409	0.939784946236559	0.04204874649183227	0.9661290322580641	0.026675058627660446	0.5677419354838711	0.13094077817445607
0.6532258064516129	0.08586427938342676	0.7029569892473119	0.07443414701024077	0.4129032258064517	0.11670815908579348	0.9408602150537632	0.041690323552764176	0.9661290322580641	0.026675058627660446	0.5741935483870969	0.1304837538772318
0.6548387096774194	0.0869289552900703	0.7024193548387097	0.07343918460539793	0.4145161290322582	0.11658443578295588	0.9430107526881717	0.04025663179649177	0.9669354838709674	0.02640624142335937	0.5758064516129033	0.13070481518054541
0.6569892473118281	0.08696647728152168	0.7040322580645162	0.07277839198744776	0.42258064516129046	0.1177140167046944	0.9467741935483868	0.038285305631617216	0.9677419354838707	0.02613742421905829	0.5725806451612904	0.1308265754079206
0.6607526881720431	0.08740507218860509	0.7026881720430107	0.07211171927420257	0.4306451612903227	0.11954608357423832	0.9489247311827954	0.036851613875344816	0.9693548387096772	0.025062155401853994	0.570967741935484	0.1306508039550395
0.6612903225806452	0.08838432831702318	0.7026881720430107	0.07266374721400083	0.4370967741935485	0.1201443185805308	0.9510752688172041	0.036284382443461	0.972043010752688	0.023673989327944525	0.5741935483870969	0.13092859171119658
0.6618279569892473	0.08836543763990351	0.7010752688172043	0.07399565378770184	0.4403225806451614	0.12060134287775505	0.951075268817204	0.036284382443461	0.9747311827956986	0.022285823254035057	0.574193548387097	0.13156824242307474
0.6623655913978496	0.08937395482423686	0.6946236559139786	0.07400223285369653	0.44032258064516133	0.12060134287775505	0.9532258064516126	0.0348506906871886	0.9747311827956988	0.02228582325403506	0.5822580645161292	0.13006247277181354
0.6629032258064517	0.09044595748856067	0.6868279569892474	0.07420616340284497	0.43870967741935485	0.12015870358239472	0.9564516129032254	0.033208190438100485	0.9755376344086021	0.021479371641131832	0.5838709677419355	0.12942967702170824
0.6618279569892473	0.09170685402940545	0.6801075268817205	0.07433521344927642	0.4370967741935484	0.1197160642870344	0.9591397849462362	0.03231213309043024	0.9771505376344085	0.02040410282392753	0.5951612903225807	0.12849312883601957
0.6602150537634409	0.09284572817079022	0.6760752688172044	0.07468884274904464	0.43548387096774194	0.11927342499167408	0.9591397849462361	0.03231213309043024	0.979032258064516	0.01913372227923597	0.5967741935483872	0.12859514513929557
0.6575268817204301	0.09405692624123453	0.6693548387096775	0.07491633367664535	0.43870967741935485	0.12029681188709623	0.9602150537634403	0.031236864273225938	0.9798387096774192	0.018327270666332742	0.5967741935483871	0.12789265919149018
0.653763440860215	0.09552517441834951	0.6623655913978495	0.0743689676291502	0.4403225806451613	0.12073945118245655	0.9591397849462361	0.031595287212294036	0.9806451612903224	0.017520819053429514	0.5967741935483872	0.12789265919149018
0.6499999999999999	0.09692995366546016	0.6513440860215054	0.07395325793156937	0.4419354838709677	0.12132019878251839	0.9602150537634404	0.030520018395089735	0.9814516129032257	0.016714367440526293	0.6048387096774195	0.12769548154671104
0.6462365591397847	0.0969375132570083	0.6432795698924731	0.07402297109456717	0.4419354838709677	0.12061771283471298	0.9634408602150533	0.028877518146001622	0.9811827956989244	0.01698318464482737	0.6016129032258065	0.12821797143631672
0.6430107526881719	0.09646462760838309	0.6362903225806452	0.07370035023601375	0.4403225806451612	0.1210603521300733	0.9634408602150533	0.028877518146001622	0.9819892473118277	0.016176733031924143	0.5951612903225806	0.12865358954164285
0.6381720430107526	0.09687288065616917	0.6311827956989248	0.07407681457594371	0.44516129032258056	0.12102579138626048	0.9634408602150533	0.028877518146001622	0.982795698924731	0.01537028141902092	0.5935483870967742	0.12969889702013704
0.636021505376344	0.09617371708681119	0.6293010752688174	0.07282337626824606	0.44838709677419347	0.12134669233387722	0.9655913978494619	0.02744382638972922	0.983602150537634	0.014563829806117694	0.5903225806451613	0.13048435784618612
0.6365591397849463	0.0949799166121912	0.6293010752688173	0.07274652699498829	0.4516129032258064	0.12091107422855107	0.9688172043010749	0.025801326140641106	0.9825268817204297	0.015639098623321995	0.5870967741935482	0.13004873974085993
0.6354838709677421	0.09353036795160048	0.6303763440860215	0.07246794691295598	0.4580645161290322	0.12091107422855107	0.9709677419354834	0.024581568349446536	0.9825268817204297	0.015639098623321995	0.5870967741935483	0.13071244033953386
0.6338709677419356	0.0924653368492928	0.6338709677419356	0.07248022456026935	0.4612903225806451	0.12091107422855109	0.9720430107526877	0.023506299532242234	0.9814516129032252	0.016714367440526297	0.5870967741935483	0.13141492628733928
0.631720430107527	0.09293382832795893	0.6309139784946237	0.07186134346048349	0.4612903225806452	0.12091107422855109	0.973118279569892	0.022431030715037933	0.9814516129032252	0.016714367440526297	0.5887096774193549	0.13163598759065287
0.6274193548387098	0.09255723805603386	0.628225806451613	0.07157941880849003	0.46612903225806457	0.12046843493319076	0.973118279569892	0.022431030715037933	0.9817204301075264	0.01644555023622522	0.5919354838709677	0.1321584774802585
0.6231182795698926	0.0921806477841088	0.6233870967741937	0.07086321208288582	0.4645161290322581	0.12086949229470412	0.9752688172043006	0.020997338958765533	0.9817204301075265	0.01644555023622522	0.5983870967741935	0.13266615055015052
0.617741935483871	0.09195146846581136	0.6153225806451614	0.0706633682176718	0.4661290322580645	0.12112933894714921	0.9763440860215049	0.01992207014156123	0.9827956989247307	0.01537028141902092	0.6	0.13300897208083928
0.6129032258064517	0.09229492238465883	0.6083333333333334	0.07189789648302097	0.467741935483871	0.12138918559959432	0.9752688172043007	0.02028049308062933	0.9838709677419349	0.01429501260181662	0.6	0.1336532221978201
0.606989247311828	0.091423693545874	0.6043010752688173	0.0720258376313712	0.4693548387096774	0.12164903225203942	0.976344086021505	0.01992207014156123	0.9841397849462362	0.014026195397515547	0.5967741935483871	0.13365322219782008
0.60752688172043	0.09039618443501767	0.6005376344086023	0.07230123638359355	0.4709677419354839	0.12201217455293364	0.9784946236559136	0.01848837838528883	0.9849462365591394	0.01321974378461232	0.5935483870967742	0.13425932825649672
0.6064516129032258	0.08949395540221144	0.5965053763440862	0.07286481308623484	0.4709677419354839	0.12201217455293364	0.9774193548387092	0.01884680132435693	0.9860215053763437	0.012144474967408019	0.5887096774193548	0.13486901762966472
0.6064516129032258	0.08812093943027262	0.591935483870968	0.07351698305866562	0.4709677419354839	0.12201217455293364	0.9795698924731179	0.018279569892473115	0.9879032258064513	0.010874094422716456	0.5838709677419355	0.13525406238502777
0.6048387096774194	0.08650050038538981	0.5905913978494625	0.07350853117837373	0.4693548387096774	0.12156953525757333	0.9795698924731179	0.01827956989247312	0.9897849462365588	0.009603713878024894	0.5806451612903225	0.1348812795156289
0.6016129032258064	0.08554700431447784	0.5870967741935486	0.07338910504317063	0.47258064516129034	0.12295896283175695	0.9784946236559137	0.018637992831541217	0.9887096774193546	0.009962136817092994	0.575806451612903	0.13504613105483215
0.5989247311827958	0.08407321427574008	0.5827956989247313	0.07428586669894086	0.4790322580645161	0.12355719783804943	0.979569892473118	0.017562724014336915	0.9887096774193547	0.009962136817092994	0.5677419354838708	0.1359457946474167
0.5946236559139787	0.08193752887193387	0.5787634408602153	0.07498764018996841	0.48387096774193544	0.12427915614717952	0.9784946236559137	0.018637992831541217	0.9876344086021503	0.010426065748881328	0.561290322580645	0.13528209404874278
0.588172043010753	0.07998363122867573	0.5717741935483873	0.07590294883064713	0.4838709677419354	0.12498164209498493	0.9774193548387093	0.01971326164874552	0.9865591397849461	0.010889994680669663	0.5580645161290322	0.1344966332226937
0.5827956989247314	0.07784794582486954	0.5690860215053766	0.07619600907082393	0.4790322580645161	0.12408197850240037	0.976344086021505	0.02078853046594982	0.985752688172043	0.011696446293572891	0.5532258064516129	0.1342367865702486
0.5784946236559142	0.07611783838388991	0.5634408602150539	0.07593116127590743	0.4758064516129032	0.12394076779333212	0.976344086021505	0.02078853046594982	0.9846774193548387	0.012771715110777192	0.5435483870967743	0.13395899881409154
0.5731182795698927	0.07497676361635384	0.5607526881720432	0.07521633391269938	0.47258064516129034	0.12348374349610788	0.976344086021505	0.020788530465949823	0.9836021505376342	0.013846983927981492	0.5370967741935484	0.13288372999688725
0.570430107526882	0.07421098250211668	0.5596774193548388	0.07426085759835031	0.47258064516129034	0.1234837434961079	0.9752688172043007	0.021863799283154125	0.9817204301075266	0.014876903420088947	0.5258064516129032	0.13308090764166638
0.5639784946236561	0.07351109150730994	0.5610215053763442	0.07374740582667545	0.47258064516129034	0.1234837434961079	0.9731182795698922	0.02329749103942652	0.9817204301075267	0.014876903420088947	0.5177419354838709	0.13327808528644552
0.560215053763441	0.07231729103268997	0.5612903225806453	0.07356100341072445	0.4774193548387097	0.12392638279146821	0.9720430107526878	0.023655913978494623	0.9809139784946236	0.01568335503299217	0.5016129032258064	0.13425687482541165
0.5618279569892474	0.07117841689130522	0.560483870967742	0.0734940353270668	0.4838709677419355	0.12459008339014212	0.9682795698924729	0.024616096181290417	0.9809139784946235	0.01568335503299217	0.49193548387096775	0.13397908706925463
0.5634408602150539	0.06958532447753447	0.5583333333333333	0.07410711118651364	0.482258064516129	0.12414744409478179	0.9672043010752686	0.02569136499849472	0.9801075268817203	0.016489806645895395	0.49032258064516127	0.1350243945477488
0.563978494623656	0.06814715523120816	0.5577956989247312	0.07565245881687367	0.4774193548387096	0.12324778050219724	0.9645161290322578	0.02629312426222242	0.9766129032258064	0.01837152707600292	0.48870967741935484	0.13546703384310912
0.5645161290322582	0.06890428794939771	0.560483870967742	0.07642514582356377	0.47741935483870956	0.12391148110087113	0.9596774193548385	0.028328575282222518	0.9758064516129032	0.019177978688906146	0.4870967741935484	0.1360998295932144
0.5645161290322582	0.0695583798148497	0.5631720430107529	0.07635543266056596	0.4741935483870967	0.12434709920619728	0.9548387096774194	0.030364026302222617	0.9701612903225807	0.021485252181410966	0.4951612903225807	0.13561190044742158
0.5634408602150538	0.07044549887916496	0.5653225806451614	0.07663177970978674	0.47096774193548385	0.12434709920619728	0.9521505376344084	0.03126008364989287	0.9653225806451614	0.023780278789809838	0.503225806451613	0.13543612899454055
0.5639784946236559	0.07089310096688488	0.5674731182795701	0.07686731935162847	0.4661290322580645	0.12438165995001009	0.9473118279569891	0.03277564499304716	0.9594086021505377	0.02607530539820871	0.5129032258064515	0.13419364387126723
0.5655913978494623	0.07121504094307562	0.567204301075269	0.07844122663294688	0.4629032258064516	0.12481727805533624	0.943548387096774	0.03474697115792171	0.9567204301075269	0.027463471472118178	0.5209677419354839	0.13371944270906258
0.5634408602150538	0.07215727993605757	0.5629032258064517	0.07889260959020661	0.4596774193548387	0.1252528961606624	0.9403225806451613	0.03638947140700983	0.9551075268817204	0.027776368728823345	0.5290322580645161	0.13352226506428344
0.5623655913978496	0.07348602072018877	0.5602150537634408	0.08017496659656478	0.4483870967741935	0.12483616990203417	0.9376344086021505	0.03728552875468008	0.9524193548387097	0.029164534802732813	0.5370967741935484	0.13227781686554768
0.5618279569892473	0.07519908976312874	0.5580645161290323	0.08101486036173866	0.43870967741935485	0.12376090108482986	0.9338709677419355	0.039256854919554635	0.9508064516129032	0.02947743205943798	0.5370967741935484	0.1322778168655477
0.5591397849462366	0.07546030137514458	0.5580645161290324	0.0822509035898905	0.4354838709677419	0.12376090108482986	0.9317204301075269	0.040690546675827034	0.9473118279569892	0.03135915248954551	0.5403225806451614	0.13189190402303086
0.5586021505376345	0.07547919205226428	0.5561827956989248	0.08324839377674702	0.43064516129032254	0.12350105443238477	0.9306451612903227	0.04104896961489513	0.9454301075268818	0.03238907198165296	0.5387096774193548	0.13167084271971724
0.5580645161290324	0.07595855632961104	0.556451612903226	0.08442051799896859	0.4258064516129032	0.12277909612325466	0.9258064516129033	0.04308442063489523	0.9416666666666668	0.03462742251871331	0.5467741935483871	0.13046865563503995
0.5629032258064518	0.07595257596170704	0.5607526881720432	0.08424723188492718	0.41774193548387095	0.12219834852319283	0.924731182795699	0.04415968945209953	0.9370967741935484	0.03659262970504497	0.5483870967741935	0.12942334815654577
0.5698924731182797	0.07503676513871363	0.5647849462365592	0.08368365518228589	0.4129032258064516	0.12193850187074776	0.9236559139784947	0.04436849794491524	0.9336021505376345	0.039128646138393515	0.553225806451613	0.12805713973043484
0.5806451612903226	0.07403957293000313	0.5669354838709678	0.08425822795855266	0.4080645161290323	0.12167865521830265	0.9225806451612905	0.04472692088398334	0.9306451612903226	0.03988452389593497	0.5661290322580647	0.12605496329604654
0.5849462365591398	0.07330456436880063	0.5690860215053763	0.08432070351649405	0.40483870967741936	0.12238114116610804	0.9204301075268818	0.046160612640255734	0.9276881720430107	0.041407821386974394	0.5725806451612905	0.12518198939489067
0.5903225806451613	0.07330456436880063	0.5733870967741936	0.08328383385286187	0.4016129032258065	0.12308362711391346	0.921505376344086	0.045802189701187636	0.9247311827956989	0.042931118878013826	0.5774193548387098	0.12457230002172265
0.5897849462365592	0.07337166043502545	0.574731182795699	0.08248905795368727	0.4048387096774194	0.12378611306171888	0.9225806451612903	0.04472692088398333	0.9215053763440859	0.04522614548641269	0.5822580645161292	0.1235235546676857
0.5935483870967742	0.07409243281679831	0.574731182795699	0.08248905795368729	0.4064516129032259	0.1242287523570792	0.9236559139784946	0.04365165206677903	0.9193548387096774	0.04665983724268509	0.5870967741935486	0.12169148779814176
0.5967741935483871	0.07406235388600965	0.5760752688172045	0.08263533060049358	0.41290322580645167	0.1242287523570792	0.9225806451612903	0.0445129869189055	0.9193548387096774	0.04665983724268509	0.588709677419355	0.12045136744173418
0.5989247311827957	0.07428932506189166	0.5822580645161292	0.0819174806827674	0.41451612903225815	0.12382769499556585	0.9225806451612902	0.044512986918905505	0.9201612903225806	0.046464725515197834	0.5967741935483872	0.11861930057219025
0.5983870967741935	0.07557701494037045	0.5860215053763441	0.08147252277328272	0.4145161290322581	0.12382769499556587	0.9225806451612903	0.044512986918905505	0.9198924731182796	0.04662803672677867	0.6048387096774195	0.11803855297212841
0.6032258064516128	0.0769557561835751	0.5900537634408604	0.08055133403730898	0.41774193548387106	0.12382769499556587	0.9225806451612902	0.044512986918905505	0.9163978494623656	0.04866215240333904	0.6177419354838711	0.11664912539794478
0.6064516129032257	0.07803303166751027	0.5938172043010754	0.08000733831088433	0.42741935483870974	0.1242847192927901	0.9236559139784944	0.0434377181017012	0.913978494623656	0.04949820103952393	0.6306451612903227	0.11534943491136192
0.6080645161290321	0.07983917757146936	0.5975806451612904	0.07946334258445968	0.43064516129032265	0.12507018011883916	0.9247311827956987	0.0423624492844969	0.9129032258064517	0.049856623978592036	0.6435483870967742	0.11489241061413769
0.6123655913978494	0.08195587420129766	0.6005376344086023	0.07794624354221165	0.4370967741935484	0.12631266524211246	0.925806451612903	0.0412871804672926	0.9129032258064517	0.04985662397859204	0.6564516129032258	0.1135927201275548
0.6123655913978493	0.08247062249859881	0.6010752688172044	0.0789343530580122	0.44193548387096776	0.1270346235512426	0.9268817204301073	0.0402119116500883	0.9123655913978496	0.049662753122669476	0.6661290322580645	0.11343584052137165
0.6150537634408602	0.08309570303779222	0.6021505376344086	0.07880997990397295	0.44193548387096776	0.1276983241499165	0.9290322580645158	0.0387782198938159	0.9102150537634409	0.051096444878941875	0.6741935483870969	0.11397347492997381
0.6166666666666666	0.08403280700883684	0.6013440860215054	0.07904281485338743	0.4403225806451613	0.12804114568060523	0.9311827956989244	0.0373445281375435	0.9080645161290324	0.05181329075707808	0.6870967741935484	0.11413749627140742
0.6129032258064517	0.08448320748852106	0.6013440860215054	0.07882276341067548	0.43225806451612897	0.12755321653481239	0.9349462365591393	0.0363843459347477	0.9051075268817206	0.0533365882481175	0.6983870967741935	0.11372077001277918
0.6091397849462367	0.08397623529089704	0.607258064516129	0.07776472964174397	0.43064516129032254	0.12772898798769344	0.9360215053763437	0.0353090771175434	0.9018817204301076	0.05419448928942634	0.7080645161290322	0.11247828488950587
0.6080645161290323	0.08457879649084994	0.6118279569892471	0.07654928107699513	0.4354838709677419	0.128628651580278	0.9397849462365587	0.03434889491474761	0.9013440860215054	0.05397712151353088	0.714516129032258	0.11161891933551733
0.6096774193548388	0.08329802322196102	0.6169354838709676	0.07500482411599228	0.4403225806451612	0.1284075902769644	0.944623655913978	0.03231344389474751	0.8991935483870968	0.054693967391667084	0.714516129032258	0.11161891933551732
0.6139784946236561	0.08310674322169954	0.6196236559139785	0.07354263972510122	0.44193548387096765	0.12823181882408335	0.9483870967741931	0.03135326169195171	0.9029569892473118	0.053522708716232714	0.7129032258064516	0.11210684848131017
0.6161290322580647	0.08366917281797501	0.6225806451612903	0.07280317933646054	0.4419354838709677	0.12823181882408335	0.9510752688172037	0.03045720434428146	0.9026881720430107	0.05357972596955547	0.7129032258064517	0.11277054907998407
0.6161290322580647	0.083669172817975	0.624731182795699	0.07161306103736177	0.44677419354838704	0.12819725808027055	0.9559139784946231	0.028941643001127167	0.9064516129032257	0.052718391117429	0.7048387096774194	0.11367021267256862
0.6150537634408603	0.08379483492950417	0.6263440860215055	0.0709181716425699	0.44354838709677413	0.12760476036876126	0.9575268817204297	0.028404008592525017	0.9061827956989247	0.05285352253455896	0.6951612903225806	0.11309910635627908
0.6145161290322582	0.08378969990756684	0.6303763440860217	0.07098934844769106	0.43870967741935474	0.12697196461865595	0.9559139784946233	0.028796959363437	0.9059139784946236	0.05298865395168891	0.6854838709677419	0.11369734136257158
0.6150537634408604	0.08321955791124296	0.6319892473118283	0.06924868880245401	0.43870967741935474	0.12769995054112862	0.9559139784946232	0.028796959363436996	0.9056451612903226	0.053123785368818864	0.6693548387096773	0.11369734136257158
0.6118279569892474	0.08131653482785713	0.6303763440860217	0.06789690003659923	0.43709677419354837	0.12857804171355378	0.958602150537634	0.027900902015766744	0.9053763440860214	0.05325891678594882	0.6629032258064514	0.11267395446714942
0.6118279569892474	0.08048691325166185	0.6309139784946239	0.06623095823822278	0.432258064516129	0.12911567612215594	0.9559139784946233	0.02850266127949444	0.9048387096774193	0.05304154901005337	0.6532258064516129	0.11239616671099238
0.613440860215054	0.08075517077513386	0.6303763440860217	0.06468890424768152	0.4290322580645161	0.1295512942274821	0.9537634408602147	0.02944647833351265	0.9013440860215053	0.05354352707183479	0.6499999999999999	0.11239616671099238
0.6161290322580648	0.08032587556876258	0.6309139784946238	0.062416509622047214	0.42580645161290326	0.12971531556891572	0.9521505376344083	0.02964937785057291	0.8999999999999999	0.053657220396496064	0.6387096774193548	0.1128128929696206
0.6129032258064517	0.08002119270394642	0.6306451612903227	0.060973162472285715	0.4274193548387097	0.13029606316897757	0.9467741935483868	0.030812459570428965	0.8989247311827956	0.05367349568216225	0.6338709677419354	0.1130727396220657
0.6112903225806452	0.08000010472286825	0.6295698924731183	0.05906404854753186	0.4225806451612904	0.1300988855241984	0.9451612903225804	0.03120541034134095	0.8986559139784945	0.05310880541368826	0.6274193548387097	0.11409612651748786
0.610215053763441	0.08104357074091137	0.6327956989247311	0.057739820133204126	0.417741935483871	0.12990170787941926	0.9424731182795697	0.03180716960506865	0.8997311827956987	0.05338284714825425	0.6080645161290323	0.11432054818686645
0.6075268817204302	0.0824476654739021	0.636021505376344	0.056746519171127656	0.40967741935483876	0.12900204428683473	0.9408602150537633	0.032344804013670805	0.8999999999999998	0.053695920762225506	0.6048387096774194	0.11388493008154028
0.6048387096774194	0.08347386900887116	0.6376344086021505	0.056428779006983155	0.4	0.12797865739141256	0.9360215053763439	0.0333049862164666	0.8999999999999998	0.053695920762225506	0.603225806451613	0.11370915862865923
0.6059139784946238	0.08433290922110527	0.6405913978494623	0.0556156020957319	0.3903225806451613	0.12711929183742404	0.9311827956989247	0.0353404372364667	0.8967741935483869	0.05363924469088699	0.6	0.11385036933772748
0.606451612903226	0.08525904549956417	0.6403225806451612	0.05496612714964343	0.38870967741935486	0.12667665254206373	0.9279569892473118	0.03698293748555482	0.8940860215053762	0.053848053183702706	0.5983870967741935	0.11541556836479215
0.6053763440860216	0.08688063213963979	0.6400537634408602	0.05461125287727103	0.38064516129032266	0.12685242399494479	0.9279569892473118	0.03633041112624406	0.893279569892473	0.05393765891846973	0.5951612903225807	0.11635426013490766
0.6053763440860216	0.08788447857381392	0.6365591397849462	0.0555921152785308	0.3774193548387097	0.1275549099427502	0.9258064516129033	0.037764102882516457	0.8913978494623654	0.05438568759230486	0.5838709677419355	0.11818632700445159
0.6107526881720431	0.08831397865180111	0.636290322580645	0.056114675040911714	0.3790322580645161	0.12785633852904224	0.9220430107526882	0.038724285085312254	0.8908602150537633	0.054340161909941925	0.5774193548387097	0.11920971389987374
0.6096774193548388	0.08895840839055837	0.6357526881720429	0.05680052422435523	0.3790322580645162	0.12715385258123682	0.9204301075268818	0.03948538737311863	0.8943548387096774	0.052306046233381545	0.5709677419354838	0.12059914147405736
0.6107526881720431	0.08979750855842998	0.6344086021505375	0.05726594143146421	0.3790322580645162	0.12715385258123685	0.9193548387096775	0.04056065619032293	0.8965053763440858	0.051738814801497744	0.5629032258064517	0.12215867861308533
0.6118279569892473	0.09058290526655216	0.6327956989247311	0.05732753021127669	0.382258064516129	0.12636839175518777	0.9155913978494624	0.042531982355197485	0.8975806451612901	0.05138039186242964	0.5580645161290323	0.12279147436319063
0.6129032258064517	0.09047154023602375	0.6333333333333333	0.05855744910864295	0.38548387096774195	0.12478544986809142	0.910752688172043	0.04512281251555608	0.8967741935483869	0.051575503589916895	0.5516129032258065	0.12377026390215677
0.6145161290322582	0.09123482435333762	0.635483870967742	0.05834046797097865	0.38709677419354843	0.12438439250657808	0.9086021505376346	0.04655650427182848	0.8989247311827955	0.05100827215803308	0.5467741935483872	0.124186990160785
0.6172043010752689	0.09188674344012306	0.6368279569892473	0.058910551614141035	0.39193548387096777	0.12416333120326449	0.9053763440860217	0.04885153088022735	0.9010752688172041	0.04957458040176069	0.5419354838709678	0.12364935575218285
0.6188172043010753	0.09216710262038064	0.6400537634408603	0.05948655839718169	0.3951612903225807	0.12337787037721541	0.9043010752688173	0.049926799697431655	0.9013440860215052	0.04988765401573194	0.5338709677419355	0.12420729271987933
0.6236559139784946	0.09292342272108682	0.6405913978494625	0.06055425306479452	0.40645161290322585	0.12274507462711012	0.9043010752688172	0.04992679969743166	0.904301075268817	0.048364356524692516	0.5258064516129033	0.12476522968757582
0.6295698924731182	0.09501900984242767	0.6413978494623657	0.061769701629543365	0.4161290322580646	0.12198855557416721	0.9010752688172043	0.052221826305830533	0.9083333333333331	0.04670000387048045	0.517741935483871	0.12566489328016037
0.6333333333333333	0.09589023868121252	0.6440860215053764	0.0616486992051723	0.42419354838709683	0.12108889198158265	0.9	0.05329709512303483	0.9123655913978492	0.04503565121626837	0.5048387096774194	0.12550087193872675
0.6376344086021505	0.09618533154478606	0.6481182795698925	0.06197915338880089	0.42258064516129035	0.12078746339529059	0.9	0.05329709512303483	0.915322580645161	0.04351235372522896	0.4983870967741936	0.12576773978120603
0.6387096774193547	0.09637661154504755	0.6518817204301075	0.06359205661460735	0.4290322580645161	0.1214511639939645	0.8999999999999999	0.05329709512303482	0.9182795698924727	0.04130107009095422	0.4919354838709678	0.12510403918253213
0.6397849462365591	0.09617260488784019	0.6537634408602151	0.06437779081258067	0.4338709677419355	0.12167222529727809	0.8989247311827956	0.053655518062102926	0.9233870967741932	0.03894902622923258	0.4870967741935484	0.12418049193141313
0.6440860215053763	0.09531674975233419	0.6575268817204301	0.06535946088429682	0.43548387096774194	0.12197365388357015	0.8999999999999999	0.05258024924489863	0.9255376344086018	0.03751533447296018	0.48387096774193555	0.12347800598360772
0.6473118279569893	0.09477778614986608	0.6594086021505376	0.06555174664113997	0.4435483870967742	0.12253159085126664	0.900537634408602	0.052759460714432674	0.9284946236559136	0.03599203698192075	0.48387096774193555	0.12347800598360772
0.6510752688172043	0.0942439575693353	0.6655913978494624	0.06462051810593684	0.45322580645161287	0.12377407597453995	0.9016129032258063	0.053264770783815696	0.9314516129032254	0.03446873949088133	0.48225806451612907	0.12377943456989979
0.6526881720430108	0.09451221509280733	0.6728494623655914	0.06500913419490323	0.46451612903225803	0.1241265169093694	0.9043010752688171	0.05236871343614544	0.9344086021505372	0.0329454419998419	0.4870967741935484	0.12450139287902989
0.6580645161290324	0.09491549048332117	0.6803763440860215	0.06511411257873595	0.4774193548387096	0.12524724180526756	0.9016129032258062	0.05383420570832426	0.9362903225806448	0.03249741332600677	0.49193548387096775	0.12522335118816
0.6607526881720431	0.09506120809818923	0.6838709677419356	0.0657584928698217	0.48709677419354835	0.1249694540491105	0.9037634408602148	0.05363512579333485	0.9403225806451609	0.03083306067179471	0.49516129032258066	0.12536456189722825
0.6607526881720431	0.09506120809818921	0.6897849462365592	0.06640397702385058	0.49193548387096764	0.12557914342227852	0.9069892473118276	0.05233288580024854	0.9465053763440856	0.02849471150500261	0.4935483870967741	0.12492192260186791
0.6612903225806454	0.09621242328152617	0.6911290322580645	0.06746808546273353	0.5016129032258064	0.12704461503494371	0.9123655913978492	0.051169804080392484	0.951612903225806	0.026142667643280982	0.4935483870967741	0.12492192260186791
0.6645161290322583	0.09651710614634232	0.6954301075268817	0.06925075421091953	0.5032258064516129	0.12809336038898064	0.9166666666666664	0.05108199117774073	0.9572580645161286	0.024161185171283135	0.496774193548387	0.12570738342791699
0.663440860215054	0.09683399767938021	0.6986559139784946	0.07033980278168275	0.5129032258064516	0.1297948170504978	0.9204301075268815	0.05012180897494493	0.9610215053763437	0.022189859006408585	0.4935483870967741	0.12544051558543773
0.663440860215054	0.09632965164408493	0.7005376344086022	0.07024643030123558	0.5209677419354838	0.13069448064308234	0.9231182795698922	0.049520049711217234	0.9637096774193544	0.020353487901397904	0.49838709677419346	0.12743933165376103
0.6639784946236561	0.0962603412006864	0.7005376344086022	0.07056326512318704	0.5258064516129031	0.13132727639318764	0.9268817204301072	0.04754872354634268	0.9663978494623652	0.018517116796387224	0.49516129032258055	0.12814181760156645
0.6666666666666669	0.09585573985035693	0.7029569892473118	0.07067293019248548	0.5306451612903225	0.13145099969602522	0.9301075268817202	0.04734964363135327	0.9682795698924727	0.018069088122552097	0.4935483870967741	0.12858445689692677
0.6704301075268818	0.09518665367856871	0.7045698924731182	0.07131841434651437	0.5370967741935483	0.13231036525001377	0.9349462365591394	0.045314192611353166	0.9736559139784942	0.016906006402696044	0.4903225806451612	0.12844324618785852
0.6752688172043011	0.09454443286584446	0.7080645161290323	0.07174768202462382	0.5403225806451613	0.13245157595908205	0.9381720430107523	0.04367169236226506	0.9774193548387091	0.01633877497081223	0.4822580645161289	0.12826747473497743
0.6817204301075269	0.09320676169150355	0.7134408602150538	0.07193486353977385	0.5419354838709677	0.132275804506201	0.9403225806451609	0.04310446093038125	0.9793010752688167	0.015890746296977107	0.479032258064516	0.12812626402590918
0.6903225806451614	0.09146790669612692	0.7198924731182796	0.07134261722748048	0.5419354838709678	0.132275804506201	0.9413978494623652	0.04274603799131314	0.9814516129032254	0.015173900418840905	0.4822580645161289	0.12812626402590918
0.6967741935483871	0.09001798109597178	0.7276881720430107	0.07052479506884025	0.5403225806451614	0.13261862603688973	0.9446236559139781	0.042323490197119486	0.9822580645161286	0.015056114889623	0.48387096774193533	0.12782483543961712
0.704301075268817	0.08829828254001024	0.7376344086021506	0.06943615720786957	0.5387096774193548	0.13366393351538391	0.9451612903225803	0.0419208108483812	0.9822580645161286	0.015056114889622997	0.47741935483870945	0.12782483543961712
0.7123655913978494	0.08664917124451431	0.746774193548387	0.06914771272526768	0.5338709677419355	0.13410657281074423	0.9430107526881718	0.04314056863957578	0.9825268817204298	0.014787297685321922	0.4774193548387095	0.12782483543961712
0.7231182795698924	0.084413848936237	0.7561827956989247	0.06926309666996232	0.5290322580645161	0.13384672615829912	0.9446236559139783	0.04331978010910984	0.982795698924731	0.014518480481020847	0.4758064516129031	0.12764906398673606
0.729032258064516	0.08338633982538067	0.7602150537634408	0.06969677077060792	0.5241935483870968	0.13508684651470668	0.9462365591397849	0.04302397655715011	0.9819892473118277	0.014636266010238753	0.4693548387096773	0.1279699649343528
0.736021505376344	0.0822474656839959	0.7663978494623656	0.0693692455221322	0.5193548387096775	0.13534669316715178	0.9424731182795698	0.0441811149612363	0.9822580645161288	0.014367448805937677	0.4661290322580644	0.12811117564342106
0.7403225806451612	0.08127998728054346	0.7725806451612902	0.06883096775784106	0.5177419354838709	0.13568951469784057	0.9435483870967741	0.043319780109109834	0.9806451612903224	0.015442717623141979	0.46290322580645155	0.12811117564342106
0.7446236559139784	0.08031250887709104	0.7747311827956987	0.06831980296458788	0.5129032258064515	0.1361321539932009	0.9413978494623656	0.04388701154099365	0.9809139784946235	0.01532761647443045	0.4564516129032257	0.1275129406371286
0.7440860215053762	0.07891583425625479	0.7817204301075268	0.06756108854764735	0.5064516129032258	0.13737463911647418	0.9376344086021506	0.04484719374378945	0.9784946236559138	0.017048886430729604	0.4580645161290322	0.12781436922342065
0.7483870967741933	0.07708751149122482	0.7838709677419353	0.06621838767725913	0.5016129032258064	0.13874084754258512	0.9370967741935484	0.044523493300265136	0.9749999999999999	0.01893060686083713	0.4548387096774193	0.12781436922342065
0.7483870967741933	0.07671378545736467	0.7830645161290322	0.06688678738796362	0.4951612903225805	0.13998333266585844	0.935483870967742	0.04434428183073108	0.968279569892473	0.021441167026808795	0.45806451612903226	0.12883775611884282
0.7494623655913977	0.07641869259379111	0.7760752688172042	0.06883627126882098	0.4951612903225805	0.14062758278283924	0.9333333333333335	0.04577797358700348	0.9623655913978495	0.023736193635207667	0.4580645161290323	0.12883775611884282
0.7467741935483869	0.07601409124346163	0.7709677419354839	0.06924482572008611	0.4887096774193547	0.13996388218416533	0.9322580645161291	0.04613639652607158	0.9577956989247313	0.025701400821539325	0.45645161290322583	0.12901352757172388
0.7451612903225805	0.07583487977392758	0.7693548387096775	0.06955465586723382	0.4822580645161289	0.13996388218416536	0.9322580645161292	0.04613639652607158	0.9561827956989248	0.026776669638743627	0.45806451612903226	0.13005883505021806
0.7446236559139783	0.07593844995689748	0.7688172043010754	0.06968657411939534	0.4806451612903224	0.14030670371485413	0.9301075268817207	0.04757008828234398	0.9526881720430109	0.028658390068851153	0.45645161290322583	0.13098238230133705
0.7451612903225805	0.0757251286068295	0.770967741935484	0.06996169073580003	0.48225806451612896	0.14121423835982283	0.92741935483871	0.047713091682188555	0.9489247311827957	0.030629716233725703	0.4564516129032259	0.13168486824914247
0.7435483870967741	0.07551180725676153	0.7655913978494626	0.07128566814930094	0.4822580645161289	0.14121423835982283	0.9247311827956991	0.04741068112986578	0.9448924731182796	0.03294043253448334	0.45645161290322583	0.1322909743078191
0.7419354838709677	0.07524354973328952	0.7626344086021507	0.07213209496727792	0.4870967741935482	0.14013381150252066	0.9225806451612906	0.047977912561749596	0.9389784946236559	0.03523545914288221	0.4548387096774194	0.13259240289411114
0.7419354838709677	0.07569931455500978	0.7620967741935486	0.07248233551278761	0.493548387096774	0.13808068332966317	0.9215053763440862	0.047472602492366574	0.9341397849462365	0.03645521693407679	0.453225806451613	0.1328938314804032
0.7403225806451613	0.07543105703153778	0.7620967741935487	0.0724823355127876	0.4903225806451611	0.1382218940387314	0.9188172043010755	0.047903097093569776	0.9295698924731183	0.03842042412040844	0.4516129032258065	0.13319526006669527
0.7413978494623656	0.0756497427236418	0.7602150537634411	0.07251262097952153	0.493548387096774	0.13743643321268234	0.9139784946236561	0.04886327929636558	0.9260752688172044	0.03986804906856288	0.4548387096774194	0.13333647077576352
0.738709677419355	0.07531271530109322	0.759677419354839	0.07335299581192758	0.496774193548387	0.13656345931152644	0.910215053763441	0.04982346149916138	0.9204301075268817	0.042115349463542166	0.45645161290322583	0.13307662412331842
0.7344086021505378	0.07649085682106496	0.7551075268817207	0.07372254871751599	0.5048387096774192	0.13579250171364654	0.9075268817204303	0.049708374884752875	0.9147849462365593	0.044663998684568676	0.4516129032258065	0.1324669347501504
0.7295698924731185	0.0775552377815614	0.7505376344086023	0.07497148239934798	0.5064516129032257	0.13536349151411284	0.9037634408602153	0.05122393622790717	0.9129032258064518	0.04593437922926023	0.4548387096774194	0.13273380259262965
0.7215053763440864	0.07851081281244875	0.7478494623655916	0.07559233298127402	0.5129032258064515	0.13523211188259693	0.898924731182796	0.052331005561017885	0.9053763440860217	0.048332065279485976	0.4483870967741936	0.13068067441977213
0.712903225806452	0.07913563423115944	0.7440860215053765	0.07550519089517911	0.5209677419354839	0.13572004102838978	0.8930107526881723	0.05537760054309675	0.8986559139784948	0.050842625445457645	0.44354838709677424	0.13051582288056887
0.7021505376344089	0.08041333654172386	0.7376344086021506	0.07563453101121782	0.5306451612903226	0.13684076592428793	0.8897849462365595	0.05613205959844467	0.8919354838709678	0.052669531312966894	0.435483870967742	0.1296161592879843
0.6930107526881725	0.08128642937071946	0.7346774193548388	0.07544146940077277	0.532258064516129	0.1371835874549767	0.8817204301075271	0.05904941095975286	0.888978494623656	0.05390497879652024	0.43225806451612914	0.12915913499076007
0.6827956989247316	0.08213265684065106	0.7311827956989249	0.0750122017226633	0.532258064516129	0.13782783757195752	0.8720430107526883	0.06142691977004347	0.8841397849462366	0.0551247365877148	0.4274193548387098	0.12874240873213186
0.6736559139784949	0.08251039283191652	0.7255376344086022	0.07478748963132374	0.5370967741935483	0.1382704768673178	0.863440860215054	0.06272915976312977	0.8793010752688173	0.05634449437890938	0.42258064516129046	0.12832568247350362
0.6634408602150539	0.0839976863456551	0.7182795698924732	0.07480162162629007	0.5403225806451613	0.1382704768673178	0.8537634408602152	0.06377434964954541	0.8731182795698925	0.057776393303066505	0.4129032258064517	0.12746631691951507
0.6543010752688173	0.08537157348283077	0.7096774193548387	0.07504132946760322	0.5419354838709677	0.13792765533662907	0.8446236559139787	0.06428190512735889	0.8680107526881722	0.0587443632954353	0.4048387096774194	0.1269083799518186
0.6462365591397851	0.08670925255031697	0.7000000000000002	0.07539444368547928	0.5435483870967741	0.1375848338059403	0.8360215053763442	0.06496867207470643	0.8629032258064517	0.0597123332878041	0.4000000000000001	0.12649165369319038
0.6370967741935484	0.08808313968749264	0.6908602150537636	0.07541873198756889	0.546774193548387	0.1375848338059403	0.8284946236559141	0.06479410416992748	0.856720430107527	0.061144232211961226	0.3887096774193549	0.12607492743456214
0.6279569892473118	0.08945702682466831	0.6817204301075271	0.0754430202896585	0.5499999999999999	0.13828731975374572	0.8198924731182796	0.06476402523913881	0.8505376344086021	0.06257613113611836	0.37741935483870975	0.1256582011759339
0.6209677419354838	0.0902093117772044	0.6766129032258068	0.07495379163406676	0.5532258064516128	0.1382873197537457	0.8123655913978494	0.06458945733435986	0.8462365591397849	0.06342631559926924	0.37096774193548393	0.12550132156975077
0.6139784946236558	0.09096159672974048	0.6704301075268821	0.07501716070203023	0.5580645161290322	0.138729959049106	0.80752688172043	0.0641190858776212	0.8400537634408602	0.06485821452342637	0.3629032258064516	0.12494338460205426
0.6086021505376343	0.09165385097487266	0.6634408602150542	0.0749773241489943	0.5596774193548386	0.13838713751841727	0.7989247311827956	0.06480585282496873	0.8346774193548387	0.06602129624328243	0.3564516129032258	0.12478650499587113
0.6032258064516128	0.09234610522000485	0.6596774193548391	0.07446397804248177	0.5629032258064515	0.13838713751841727	0.7913978494623655	0.06528381127950054	0.8301075268817204	0.06653837682404364	0.3548387096774193	0.12482680303446714
0.6010752688172042	0.09328834421298679	0.6537634408602154	0.07370649367508443	0.564516129032258	0.1380443159877285	0.7854838709677417	0.06536881896312038	0.8255376344086022	0.06705545740480483	0.3451612903225806	0.12396743748047859
0.5940860215053763	0.09466223135016245	0.6497311827956993	0.07377819142577764	0.5661290322580644	0.13770149445703975	0.7784946236559137	0.06551795150186576	0.8220430107526882	0.06741208751175766	0.33870967741935476	0.12310807192649002
0.5919354838709676	0.09454142347370295	0.6467741935483875	0.07317523958449808	0.567741935483871	0.13735867292635098	0.7715053763440858	0.06566708404061114	0.8217741935483871	0.06713987788284635	0.33225806451612894	0.12224870637250146
0.5870967741935482	0.09498902556142287	0.6478494623655917	0.07165904080016021	0.5693548387096774	0.13701585139566222	0.7629032258064514	0.06635385098795868	0.8206989247311828	0.06708320181150783	0.3258064516129031	0.1213893408185129
0.5854838709677418	0.09574131051395895	0.6478494623655917	0.07082674597714955	0.5741935483870968	0.13745849069102253	0.754301075268817	0.0670406179353062	0.8182795698924732	0.06735634516223653	0.3225806451612902	0.1207968431070036
0.5838709677419353	0.09600372076424085	0.6467741935483874	0.06971315765327188	0.5790322580645161	0.13723742938770894	0.7456989247311826	0.06772738488265373	0.8129032258064517	0.06851942688209257	0.31451612903225795	0.1195946560223263
0.5801075268817202	0.09675600571677694	0.6435483870967745	0.0685995693293942	0.5806451612903225	0.13689460785702018	0.7370967741935481	0.06841415183000125	0.8094086021505377	0.0688760569890454	0.3096774193548386	0.11851422916502416
0.5763440860215051	0.09750829066931303	0.638172043010753	0.0676558971535525	0.5806451612903225	0.13628850179834356	0.7306451612903223	0.06877870390797017	0.8061827956989247	0.0691430813612312	0.3032258064516128	0.11765486361103561
